# Supplementary material for: The Language of Innovation
Source: PLoS One. 2020 Apr 30;15(4):e0230107. doi: 10.1371/journal.pone.0230107 (PMC7194493; doi:10.1371/journal.pone.0230107)
Supplement: S27 File — (GZ) [file pone.0230107.s027.tar.gz › 2005-2009/V2Run_15_VS_4500_embeddings2005-2009ED32.txt]

9.646463394165039062e-02 7.145414501428604126e-02 8.043179661035537720e-02 -3.170771002769470215e-01 2.336222864687442780e-02 -8.387964963912963867e-02 -2.101085186004638672e-01 1.449953112751245499e-02 -1.810265481472015381e-01 -6.993342936038970947e-02 1.902407035231590271e-02 4.475373774766921997e-02 -1.310855448246002197e-01 4.234144464135169983e-02 1.696912795305252075e-01 3.037823140621185303e-01 -1.132789701223373413e-01 2.017007321119308472e-01 -6.930349767208099365e-02 -2.145730257034301758e-01 1.734235882759094238e-01 1.812392622232437134e-01 -3.522678464651107788e-02 -6.674937903881072998e-02 -1.638291776180267334e-01 3.458169102668762207e-01 2.410679310560226440e-01 2.139865309000015259e-01 -1.005075871944427490e-02 -3.914719913154840469e-03 3.999652564525604248e-01 2.513197958469390869e-01
2.186164259910583496e-01 2.169973030686378479e-02 1.162575334310531616e-01 -1.898695975542068481e-01 -4.530263319611549377e-02 -2.627251744270324707e-01 -8.925382792949676514e-02 2.742495238780975342e-01 9.428260475397109985e-02 1.274139434099197388e-01 1.833288222551345825e-01 -1.630399078130722046e-01 -1.597455888986587524e-01 -1.283880472183227539e-01 1.513983309268951416e-01 -5.981499794870615005e-03 -9.979931265115737915e-02 -1.965879276394844055e-02 -1.834121048450469971e-01 -9.542385116219520569e-03 -5.373262241482734680e-02 2.172878682613372803e-01 -2.024503201246261597e-01 -1.821638941764831543e-01 -1.076039746403694153e-01 4.577196538448333740e-01 -4.783326759934425354e-02 2.581476271152496338e-01 1.428012549877166748e-01 2.361156940460205078e-01 2.469886690378189087e-01 -4.615994915366172791e-02
4.819835722446441650e-02 2.093902677297592163e-01 6.697031203657388687e-03 -1.830660402774810791e-01 1.729789376258850098e-01 -1.546441018581390381e-01 7.870642840862274170e-02 -1.874131336808204651e-02 3.268824815750122070e-01 -1.272151023149490356e-01 -4.344031680375337601e-03 2.089861221611499786e-02 -1.165053397417068481e-01 6.617935746908187866e-02 9.382415562868118286e-02 3.026052117347717285e-01 -1.629434376955032349e-01 2.656368911266326904e-01 -5.142832174897193909e-02 1.314151734113693237e-01 2.675648033618927002e-01 2.414359301328659058e-01 -2.395574562251567841e-02 -2.972046136856079102e-01 -1.068659201264381409e-01 2.131903767585754395e-01 7.247237861156463623e-02 -3.013986051082611084e-01 1.285713762044906616e-01 1.654675751924514771e-01 2.607989013195037842e-01 1.317935436964035034e-01
-3.853390738368034363e-02 -5.098627507686614990e-02 2.350274100899696350e-02 -4.584249854087829590e-02 9.981282055377960205e-03 -3.728419542312622070e-02 9.359125979244709015e-03 2.139633893966674805e-01 6.205986440181732178e-02 8.007094264030456543e-02 4.645510017871856689e-01 1.514717638492584229e-01 7.971508055925369263e-02 -2.190664876252412796e-03 1.197274029254913330e-01 3.454570770263671875e-01 1.069332808256149292e-01 1.881639659404754639e-01 -1.015781313180923462e-01 -1.269409358501434326e-01 8.498975634574890137e-02 -4.260869696736335754e-02 -1.566063761711120605e-01 -4.213455617427825928e-01 -3.125917911529541016e-01 9.594194591045379639e-02 -4.262033477425575256e-02 9.662773460149765015e-02 6.490436196327209473e-02 3.641429543495178223e-01 1.313097029924392700e-01 1.896583661437034607e-02
-1.014169305562973022e-01 3.514522314071655273e-02 1.588634401559829712e-01 4.115787893533706665e-02 -8.877645432949066162e-02 -1.038832291960716248e-01 -1.690728068351745605e-01 7.438942790031433105e-02 -1.732524037361145020e-01 4.445006698369979858e-02 2.119952142238616943e-01 -1.537884920835494995e-01 1.010151132941246033e-01 8.449017070233821869e-03 -8.720925450325012207e-02 3.340897262096405029e-01 -1.440790388733148575e-02 2.702164649963378906e-02 -5.721696838736534119e-02 -1.604474186897277832e-01 2.928227558732032776e-02 1.978411227464675903e-01 -2.963201887905597687e-02 -4.767407476902008057e-01 -1.591557264328002930e-01 2.629254460334777832e-01 3.997629880905151367e-01 -1.909131417050957680e-03 7.938335090875625610e-02 1.586160212755203247e-01 -1.212110370397567749e-01 2.830778956413269043e-01
-2.688371241092681885e-01 2.045075595378875732e-01 2.386313527822494507e-01 1.270059347152709961e-01 2.790793776512145996e-01 -1.519645005464553833e-01 -1.131604164838790894e-01 2.856371104717254639e-01 8.104327321052551270e-02 7.798679172992706299e-02 1.932390034198760986e-01 -8.241350762546062469e-03 8.997611701488494873e-02 -1.032254919409751892e-01 1.142937913537025452e-01 5.585780739784240723e-02 9.373793005943298340e-02 1.526368707418441772e-01 -2.529816329479217529e-02 -2.104969695210456848e-02 3.071962296962738037e-01 1.967487037181854248e-01 8.338066749274730682e-03 -2.905800044536590576e-01 -3.401262462139129639e-01 2.713925838470458984e-01 7.383946329355239868e-02 -1.039113290607929230e-02 1.083813160657882690e-01 2.389550954103469849e-01 -6.957330554723739624e-02 1.145501434803009033e-01
-1.476479917764663696e-01 9.479908645153045654e-02 2.009266763925552368e-01 -9.662225842475891113e-02 -8.553839474916458130e-02 -1.609058529138565063e-01 4.962508007884025574e-02 1.896599829196929932e-01 6.220561265945434570e-02 -1.722173094749450684e-01 2.705738879740238190e-02 5.032306909561157227e-02 1.619961559772491455e-01 1.291713416576385498e-01 1.873625367879867554e-01 -4.408838693052530289e-03 2.157213687896728516e-01 1.730582416057586670e-01 -1.146251261234283447e-01 -2.465882003307342529e-01 2.764897793531417847e-02 1.588820479810237885e-02 -7.145243883132934570e-02 -3.699759244918823242e-01 -2.707459628582000732e-01 2.631617188453674316e-01 4.154218137264251709e-01 6.640768051147460938e-02 3.088736236095428467e-01 8.315800875425338745e-02 7.566110789775848389e-02 1.095451340079307556e-01
6.194440647959709167e-02 2.439160048961639404e-01 2.213946878910064697e-01 -1.138405203819274902e-01 -1.324300616979598999e-01 -7.008550316095352173e-02 -2.763998322188854218e-02 2.765424251556396484e-01 1.587874740362167358e-01 -3.934504464268684387e-02 9.437421709299087524e-02 1.243884488940238953e-01 -2.020711898803710938e-01 -7.642716169357299805e-02 -3.231291100382804871e-02 1.813930720090866089e-01 -1.514775156974792480e-01 6.141525134444236755e-02 -6.470599770545959473e-02 -4.252120852470397949e-01 8.728705346584320068e-02 1.074913740158081055e-01 -2.744172215461730957e-01 -1.779377013444900513e-01 -1.315845549106597900e-01 2.210445702075958252e-03 8.465906232595443726e-02 1.820786893367767334e-01 2.731503248214721680e-01 2.378973513841629028e-01 2.811365425586700439e-01 1.936712116003036499e-01
1.964322626590728760e-01 -1.316562388092279434e-02 2.419038712978363037e-01 7.882373780012130737e-02 -1.029412075877189636e-01 -6.984322331845760345e-03 1.675104051828384399e-01 2.104777842760086060e-01 9.484262019395828247e-02 7.517947256565093994e-02 4.498983547091484070e-02 3.247991204261779785e-02 -8.412496000528335571e-02 1.063871234655380249e-01 1.241038218140602112e-01 2.442152053117752075e-01 8.583162724971771240e-02 1.354499012231826782e-01 -1.734103262424468994e-01 -5.346022173762321472e-02 1.516368687152862549e-01 1.024661809206008911e-01 -8.634763211011886597e-02 -3.723595440387725830e-01 -3.760665655136108398e-01 2.126881182193756104e-01 2.174931019544601440e-01 2.442360371351242065e-01 3.531542047858238220e-02 3.565651476383209229e-01 -1.390143185853958130e-01 1.508930176496505737e-01
1.458025872707366943e-01 2.085452824831008911e-01 1.439159065485000610e-01 4.486748203635215759e-02 2.593576908111572266e-01 -1.412772536277770996e-01 1.847183704376220703e-01 2.779500484466552734e-01 2.917933650314807892e-02 -1.374486684799194336e-01 3.403694629669189453e-01 -3.017836809158325195e-01 9.805346280336380005e-02 -7.152026891708374023e-02 -1.336053311824798584e-01 4.269015043973922729e-02 -5.866682156920433044e-02 5.030488222837448120e-02 -1.647509485483169556e-01 -2.446817159652709961e-01 1.733298450708389282e-01 1.486937701702117920e-01 -3.336461782455444336e-01 -2.483772188425064087e-01 -1.800186485052108765e-01 1.953779309988021851e-01 1.558207124471664429e-01 4.978307336568832397e-02 2.389004267752170563e-02 1.090560182929039001e-01 1.429339349269866943e-01 6.687328219413757324e-02
-1.655166149139404297e-01 -1.502306899055838585e-03 2.765910625457763672e-01 1.017110645771026611e-01 9.934776276350021362e-02 -1.041335612535476685e-02 -7.243812084197998047e-02 4.959927499294281006e-02 -1.934923790395259857e-02 -1.057337969541549683e-01 1.850350797176361084e-01 2.772291004657745361e-01 2.388988435268402100e-02 7.350737601518630981e-02 6.922485679388046265e-02 6.645118445158004761e-02 1.815840899944305420e-01 2.556067109107971191e-01 -2.133676707744598389e-01 1.161450445652008057e-01 8.609829470515251160e-03 1.102779246866703033e-02 -1.068702563643455505e-01 -4.263114333152770996e-01 -2.130245417356491089e-01 3.679303228855133057e-01 3.367094695568084717e-01 1.522644907236099243e-01 1.312835365533828735e-01 3.894113004207611084e-02 8.879837393760681152e-02 1.887071579694747925e-01
-1.483886390924453735e-01 -1.303870677947998047e-01 9.455203078687191010e-03 8.604847826063632965e-03 5.924132652580738068e-03 -5.162249132990837097e-02 -2.258348166942596436e-01 2.394212782382965088e-01 -6.992290169000625610e-02 2.808650210499763489e-02 1.406578868627548218e-01 1.364015787839889526e-02 2.531454563140869141e-01 -2.344516478478908539e-02 1.781414151191711426e-01 1.481747478246688843e-01 5.775342229753732681e-03 1.877776980400085449e-01 -5.145051330327987671e-02 2.133349888026714325e-02 1.146274432539939880e-01 1.753996163606643677e-01 -1.193969696760177612e-01 -3.582012951374053955e-01 -2.741426825523376465e-01 3.344731330871582031e-01 3.912129402160644531e-01 1.253032088279724121e-01 9.754289686679840088e-02 2.431106865406036377e-01 -1.597493328154087067e-02 2.372963726520538330e-01
2.623082399368286133e-01 1.503595709800720215e-01 5.840783566236495972e-02 -1.820436865091323853e-01 -3.146422281861305237e-02 -1.990133151412010193e-02 -3.473272547125816345e-02 -1.864044927060604095e-02 8.467290550470352173e-02 -1.138801425695419312e-01 -1.087147891521453857e-01 3.551041474565863609e-03 -3.563495725393295288e-02 -2.346104830503463745e-01 3.015225566923618317e-02 1.189261972904205322e-01 -8.699009567499160767e-02 1.787535399198532104e-01 9.630988538265228271e-02 -7.586085051298141479e-02 -4.087832197546958923e-02 2.677816152572631836e-01 -8.219016343355178833e-02 -3.110255300998687744e-01 -1.797880679368972778e-01 4.184786677360534668e-01 1.672952771186828613e-01 1.637426763772964478e-01 3.735770881175994873e-01 -1.356392502784729004e-01 -1.632421277463436127e-02 3.374438285827636719e-01
-1.003887597471475601e-02 2.311054766178131104e-01 1.052902266383171082e-01 -2.992105185985565186e-01 9.930854290723800659e-02 8.128106594085693359e-03 -7.949476689100265503e-02 -1.597159504890441895e-01 1.290347427129745483e-01 -2.292654663324356079e-01 1.746086776256561279e-01 8.947962522506713867e-02 -1.579958945512771606e-02 3.318603634834289551e-01 2.152874916791915894e-01 2.497655153274536133e-01 -2.042840421199798584e-01 7.116436213254928589e-02 3.457633405923843384e-02 4.283137619495391846e-02 1.681135594844818115e-01 1.024492904543876648e-01 -7.406561076641082764e-02 -2.408938556909561157e-01 -1.674145460128784180e-01 3.060109317302703857e-01 3.056333065032958984e-01 -8.254291862249374390e-02 -2.417301982641220093e-01 9.338738396763801575e-03 2.047621160745620728e-01 5.344399064779281616e-02
9.443896263837814331e-02 -1.895583420991897583e-02 2.602672874927520752e-01 1.416579037904739380e-01 8.781160414218902588e-02 -3.480747938156127930e-01 -1.443351060152053833e-01 2.701660990715026855e-01 6.099329143762588501e-02 -2.866720855236053467e-01 2.715510725975036621e-01 8.240906894207000732e-02 1.051788777112960815e-01 1.268122643232345581e-01 2.860798873007297516e-02 2.064318805932998657e-01 1.131072714924812317e-01 2.647639513015747070e-01 -1.012739464640617371e-01 1.396255381405353546e-02 2.392350509762763977e-02 -7.398796826601028442e-02 -1.302304267883300781e-01 -3.099976778030395508e-01 4.939750581979751587e-02 9.438126534223556519e-02 3.037935197353363037e-01 -1.398597471415996552e-02 2.080406844615936279e-01 2.815996408462524414e-01 3.834549710154533386e-02 -5.370824784040451050e-02
2.468785941600799561e-01 1.578477770090103149e-01 7.937663048505783081e-02 -1.397272050380706787e-01 5.627236887812614441e-02 -1.257957965135574341e-01 -3.477659523487091064e-01 3.633000254631042480e-01 -2.162398248910903931e-01 1.467151381075382233e-02 2.623897194862365723e-01 -7.233692705631256104e-02 -7.460559904575347900e-02 9.776875376701354980e-02 1.952680386602878571e-02 5.306898057460784912e-02 -1.192319691181182861e-01 2.180027961730957031e-01 -1.483231633901596069e-01 -2.949898838996887207e-01 3.108468465507030487e-02 6.496763974428176880e-02 -2.316646575927734375e-01 -2.166580781340599060e-02 4.440299421548843384e-02 1.263350695371627808e-01 2.724471092224121094e-01 2.177826315164566040e-01 -6.406449526548385620e-02 5.118758231401443481e-02 1.725069731473922729e-01 2.661880850791931152e-01
1.983390450477600098e-01 2.694162130355834961e-01 1.931427419185638428e-01 -2.284866869449615479e-01 2.267565727233886719e-01 -3.602927923202514648e-02 -9.981682524085044861e-03 -9.592953324317932129e-02 2.289629876613616943e-01 -5.380301550030708313e-02 3.585535287857055664e-02 3.069054149091243744e-02 1.622656919062137604e-02 1.675981283187866211e-01 1.377252340316772461e-01 1.113452389836311340e-02 -6.434062868356704712e-02 2.764789164066314697e-01 -1.885279864072799683e-01 6.924705952405929565e-02 -1.168869659304618835e-01 3.258253335952758789e-01 -7.834566384553909302e-02 -2.995539009571075439e-01 -1.627252995967864990e-01 3.403338789939880371e-01 2.430602014064788818e-01 -1.629213690757751465e-01 4.230284690856933594e-02 -2.189362496137619019e-01 1.215764656662940979e-01 5.011274665594100952e-02
1.291218847036361694e-01 3.141149580478668213e-01 4.104322567582130432e-02 -8.163785934448242188e-02 1.649425625801086426e-01 -7.589771598577499390e-02 -1.722938865423202515e-01 2.124789357185363770e-01 2.877257205545902252e-02 -7.253260165452957153e-02 5.052359700202941895e-01 -9.772315621376037598e-02 1.676029562950134277e-01 4.998548701405525208e-02 -7.852190732955932617e-02 1.311928629875183105e-01 -4.271172732114791870e-02 7.595728337764739990e-02 -1.906787008047103882e-01 -1.188363134860992432e-01 6.109412293881177902e-03 3.168940842151641846e-01 -2.014380507171154022e-02 -2.749384343624114990e-01 3.126281313598155975e-03 1.308933794498443604e-01 2.543177306652069092e-01 1.501524448394775391e-01 1.110094189643859863e-01 -5.622964724898338318e-02 2.980858683586120605e-01 -2.014636807143688202e-02
-7.491920143365859985e-02 1.158487871289253235e-01 2.211729735136032104e-01 2.283379994332790375e-02 -4.986623674631118774e-02 -6.571905314922332764e-02 -3.723074123263359070e-02 2.269390076398849487e-01 -3.857249021530151367e-02 6.086238473653793335e-02 1.351369172334671021e-01 8.604662120342254639e-02 6.317929178476333618e-02 -1.237995773553848267e-01 1.562386155128479004e-01 2.168352007865905762e-01 -3.638448566198348999e-02 4.102115035057067871e-01 -1.095109209418296814e-01 -6.346508115530014038e-02 2.204944007098674774e-02 3.980285227298736572e-01 -2.136407792568206787e-01 -3.608410954475402832e-01 -1.324079558253288269e-02 7.635321933776140213e-03 3.094209432601928711e-01 9.583427011966705322e-02 -1.233165338635444641e-01 3.237234950065612793e-01 -2.959852851927280426e-02 -6.173856183886528015e-02
1.047030091285705566e-01 -6.319802999496459961e-02 2.056176513433456421e-01 9.135446697473526001e-02 1.763589233160018921e-01 -3.348194062709808350e-01 1.321463584899902344e-01 2.352878302335739136e-01 6.133460253477096558e-02 -1.334252953529357910e-01 1.428418755531311035e-01 6.013710051774978638e-02 2.449570000171661377e-01 1.013160124421119690e-01 8.288674056529998779e-02 2.201456129550933838e-01 1.762068271636962891e-01 1.010362058877944946e-01 -1.732736229896545410e-01 1.451133936643600464e-01 5.371074751019477844e-02 -1.493080407381057739e-01 -6.527177244424819946e-02 -2.301500886678695679e-01 -2.568602859973907471e-01 2.923162281513214111e-01 3.282220661640167236e-01 5.642493069171905518e-02 1.558252424001693726e-01 1.718416661024093628e-01 5.525895208120346069e-02 2.307638376951217651e-01
-7.889401912689208984e-02 4.956714063882827759e-02 2.808018773794174194e-02 -1.196829006075859070e-01 1.855930984020233154e-01 7.496645301580429077e-02 -1.550315320491790771e-02 -2.300167232751846313e-01 2.076930552721023560e-01 -1.285472065210342407e-01 7.592900097370147705e-02 -8.530390262603759766e-02 -1.140562817454338074e-01 2.365233562886714935e-02 -1.328655928373336792e-01 3.803513646125793457e-01 -1.271258890628814697e-01 1.990894675254821777e-01 1.354377865791320801e-01 -2.073212713003158569e-01 -5.476449057459831238e-02 2.776837050914764404e-01 7.547863572835922241e-02 -3.793624937534332275e-01 -1.365721374750137329e-01 2.351207584142684937e-01 2.561325132846832275e-01 1.864631772041320801e-01 1.066433116793632507e-01 -2.121625281870365143e-02 2.224697470664978027e-01 2.278965264558792114e-01
-1.503252834081649780e-01 -1.088711023330688477e-01 6.894891709089279175e-02 -1.214808747172355652e-01 2.065614610910415649e-01 2.392718195915222168e-02 -1.250405758619308472e-01 4.009553492069244385e-01 -9.699291735887527466e-02 -1.512337327003479004e-01 1.850586533546447754e-01 1.427723765373229980e-01 6.783146411180496216e-02 2.622129917144775391e-01 -3.185360133647918701e-02 3.391546308994293213e-01 8.318250626325607300e-02 2.897040545940399170e-01 -1.322200745344161987e-01 -3.867295384407043457e-02 1.799014508724212646e-01 5.577664822340011597e-02 3.373404219746589661e-02 -2.692067325115203857e-01 -2.466949969530105591e-01 5.030605942010879517e-02 2.160406261682510376e-01 1.429820954799652100e-01 2.570497989654541016e-01 5.576084554195404053e-02 1.123538389801979065e-01 1.373500823974609375e-01
1.205446198582649231e-01 1.848060935735702515e-01 -1.768596656620502472e-02 4.295435920357704163e-02 1.349658370018005371e-01 8.407763391733169556e-02 2.317646294832229614e-01 -6.741400063037872314e-02 1.561747640371322632e-01 -2.524392306804656982e-01 3.688897565007209778e-02 3.376419097185134888e-02 3.167945891618728638e-02 5.262764543294906616e-02 -2.744936943054199219e-02 1.297717988491058350e-01 1.055999249219894409e-01 2.875057756900787354e-01 3.482298552989959717e-02 -2.057144492864608765e-01 8.832932263612747192e-02 3.958530724048614502e-01 -8.456912636756896973e-02 -3.394900560379028320e-01 -1.371758431196212769e-01 3.900589644908905029e-01 1.063545271754264832e-01 1.465092152357101440e-01 5.352288484573364258e-02 -1.519876867532730103e-01 9.114869683980941772e-02 3.022707104682922363e-01
-3.242742121219635010e-01 3.293408453464508057e-02 1.931165307760238647e-01 6.330851931124925613e-03 1.381529420614242554e-01 -1.274993270635604858e-01 -1.075267568230628967e-01 2.490255832672119141e-01 -1.068870425224304199e-01 -1.385563910007476807e-01 1.183264404535293579e-01 3.115960210561752319e-02 -6.862300448119640350e-03 -8.196348324418067932e-03 -9.577130898833274841e-03 1.389248371124267578e-01 -4.121372848749160767e-02 1.131943315267562866e-01 -2.144744805991649628e-02 -4.144435375928878784e-02 -6.957572698593139648e-02 5.599117372184991837e-03 -2.573696672916412354e-01 -3.653711974620819092e-01 -2.135221064090728760e-01 3.417022824287414551e-01 3.405192792415618896e-01 1.311073899269104004e-01 2.493085265159606934e-01 2.988458275794982910e-01 2.941055968403816223e-02 1.152769550681114197e-01
-2.241119742393493652e-01 -8.637941628694534302e-02 1.221543103456497192e-01 -6.952174752950668335e-02 -5.553920194506645203e-02 -1.616915017366409302e-01 -1.831064224243164062e-01 7.697164081037044525e-03 -1.659894287586212158e-01 -2.360202819108963013e-01 7.914803922176361084e-02 8.428282290697097778e-02 1.386477146297693253e-02 9.420937299728393555e-02 2.679916918277740479e-01 2.310217022895812988e-01 2.830254286527633667e-02 -1.363020576536655426e-02 8.242762833833694458e-02 -1.402549594640731812e-01 -3.159756958484649658e-02 2.072556465864181519e-01 9.455707669258117676e-02 -5.180795192718505859e-01 -2.538341283798217773e-01 3.173022866249084473e-01 1.203968077898025513e-01 2.549552917480468750e-01 -5.522632598876953125e-02 1.638616621494293213e-01 3.680926561355590820e-02 6.510352343320846558e-02
8.245691657066345215e-02 3.913375139236450195e-01 9.157251566648483276e-02 -1.199559681117534637e-02 1.635790765285491943e-01 -2.563708424568176270e-01 -1.870730426162481308e-03 -3.501522243022918701e-01 4.520138353109359741e-02 -4.783342033624649048e-02 6.461773812770843506e-02 1.574094146490097046e-01 -1.071908101439476013e-01 1.433171927928924561e-01 2.468681782484054565e-01 1.583991050720214844e-01 -1.447937041521072388e-01 2.737866342067718506e-01 1.740580499172210693e-01 -8.888226002454757690e-02 -1.216470897197723389e-01 -1.563354432582855225e-01 -7.762436568737030029e-02 -2.800693511962890625e-01 7.830654084682464600e-02 3.566249907016754150e-01 9.241124987602233887e-02 2.863766998052597046e-02 4.840271547436714172e-02 -1.076770797371864319e-01 1.948036700487136841e-01 1.126995235681533813e-01
-1.304934173822402954e-01 6.128318235278129578e-02 3.377446830272674561e-01 -7.423019409179687500e-02 3.124200738966464996e-02 5.571725219488143921e-02 -1.682059168815612793e-01 2.486700266599655151e-01 -6.591556966304779053e-02 2.817864716053009033e-02 1.231076791882514954e-01 1.147294268012046814e-01 7.929253578186035156e-02 -2.052710205316543579e-02 1.057077273726463318e-01 8.632422238588333130e-02 6.388203799724578857e-02 1.439506113529205322e-01 4.200203344225883484e-02 -2.340216934680938721e-01 7.654004730284214020e-03 1.310326755046844482e-01 -1.144839823246002197e-01 -3.779619932174682617e-01 -1.221412569284439087e-01 4.072039127349853516e-01 3.578436672687530518e-01 1.034740880131721497e-01 8.818854577839374542e-03 2.701013982295989990e-01 -6.041927635669708252e-02 2.365023195743560791e-01
1.266639977693557739e-01 9.715019911527633667e-02 7.549205422401428223e-02 -2.362274825572967529e-01 7.221728563308715820e-02 -1.262500137090682983e-01 1.895265281200408936e-01 -5.217874795198440552e-02 4.575618356466293335e-02 -3.440342545509338379e-01 -1.729138195514678955e-02 -8.415160328149795532e-02 2.017412930727005005e-01 8.756729774177074432e-03 -5.107978731393814087e-02 2.284194082021713257e-01 -2.698619067668914795e-01 4.002406299114227295e-01 3.361427783966064453e-02 4.989946261048316956e-02 5.815424770116806030e-02 2.634369432926177979e-01 -9.912838786840438843e-02 -3.345703184604644775e-01 -1.048054248094558716e-01 2.436171174049377441e-01 1.399882137775421143e-01 -9.511424601078033447e-02 2.616183087229728699e-02 7.535994797945022583e-02 2.786436080932617188e-01 1.251356303691864014e-01
-1.849544644355773926e-01 -4.868920892477035522e-03 2.861669361591339111e-01 -2.728385291993618011e-02 2.367990165948867798e-01 -1.499343961477279663e-01 -1.745303124189376831e-01 1.362419873476028442e-01 -1.107295453548431396e-01 8.763069659471511841e-02 3.692986071109771729e-01 -9.705650061368942261e-02 1.233493685722351074e-01 2.118222713470458984e-01 -1.181341484189033508e-01 1.568610817193984985e-01 7.556699961423873901e-02 2.226634621620178223e-01 7.749161869287490845e-02 -2.184749841690063477e-01 6.323488801717758179e-02 -4.859538748860359192e-02 -3.264934290200471878e-03 -2.866411805152893066e-01 -2.829782664775848389e-01 1.333221048116683960e-01 2.478080391883850098e-01 2.921679615974426270e-01 7.282805442810058594e-02 9.111099690198898315e-02 1.559849083423614502e-01 -1.051214858889579773e-01
-5.932086333632469177e-02 1.122045610100030899e-02 1.491556763648986816e-01 1.467444598674774170e-01 1.123016625642776489e-01 -2.015065699815750122e-01 -4.462767019867897034e-02 1.481874287128448486e-01 1.984464973211288452e-01 -2.238963497802615166e-03 3.852623701095581055e-01 7.080678828060626984e-03 -2.277169823646545410e-01 1.041694357991218567e-01 4.144308716058731079e-02 2.812900841236114502e-01 -1.914545446634292603e-01 1.846142411231994629e-01 -2.116724848747253418e-01 -2.554380595684051514e-01 2.406739741563796997e-01 1.724479496479034424e-01 -2.248332053422927856e-01 -2.170840203762054443e-01 -1.082078143954277039e-01 2.012143284082412720e-01 1.715245097875595093e-01 -4.093452543020248413e-02 2.046352922916412354e-01 1.486341804265975952e-01 4.473345761653035879e-04 -1.749447435140609741e-01
9.291496127843856812e-02 4.975866153836250305e-02 5.533135682344436646e-02 -1.031616777181625366e-01 2.772679626941680908e-01 1.416247636079788208e-01 1.036631613969802856e-01 -2.040105164051055908e-01 8.397546410560607910e-02 3.598054498434066772e-02 3.909922018647193909e-02 1.104163229465484619e-01 1.238084957003593445e-01 -7.138961926102638245e-03 1.464569270610809326e-01 3.225087821483612061e-01 -2.645290493965148926e-01 3.311622142791748047e-01 -1.618426060304045677e-03 -4.790156707167625427e-02 7.484471797943115234e-02 2.313163876533508301e-01 -7.351157814264297485e-02 -3.569993674755096436e-01 -2.088507413864135742e-01 2.713027000427246094e-01 1.009098514914512634e-01 -1.923613697290420532e-01 -3.483125194907188416e-02 -1.355570368468761444e-02 2.006351351737976074e-01 2.881212830543518066e-01
-9.325750917196273804e-02 9.563598781824111938e-02 1.458505988121032715e-01 -4.703102633357048035e-02 -6.731753051280975342e-02 -1.478387974202632904e-02 -9.083180129528045654e-02 1.304858475923538208e-01 1.792964786291122437e-01 4.014901816844940186e-02 7.088999450206756592e-02 1.543711423873901367e-01 -2.043939679861068726e-01 5.475052446126937866e-02 -6.577651202678680420e-02 2.257602661848068237e-01 -3.048547368962317705e-04 7.068958878517150879e-02 -4.641714692115783691e-01 -2.384576201438903809e-01 -2.213766239583492279e-02 4.849947988986968994e-01 -7.332113385200500488e-02 -2.062475234270095825e-01 -2.126825898885726929e-01 1.214106529951095581e-01 -7.495718542486429214e-03 5.081753479316830635e-04 1.931617707014083862e-01 1.378567814826965332e-01 2.917424440383911133e-01 -5.968884378671646118e-02
1.226586475968360901e-01 4.416479915380477905e-02 1.410286575555801392e-01 1.480356752872467041e-01 -2.489841915667057037e-02 7.024358958005905151e-02 -3.296580910682678223e-02 -1.038877144455909729e-01 -3.245407715439796448e-02 -5.596217233687639236e-03 2.258140146732330322e-01 -1.230907291173934937e-01 3.107556886970996857e-02 -1.175080910325050354e-01 4.334453493356704712e-02 3.393226265907287598e-01 7.209117710590362549e-02 1.216888278722763062e-01 -9.829882532358169556e-02 1.419676244258880615e-01 4.637146368622779846e-02 4.410171210765838623e-01 -1.512115001678466797e-01 -4.322974383831024170e-01 -2.221852242946624756e-01 9.141153097152709961e-02 -1.367620471864938736e-02 1.458601355552673340e-01 3.141680657863616943e-01 -6.659732758998870850e-02 1.521500200033187866e-01 2.511187791824340820e-01
3.172736167907714844e-01 -4.282562062144279480e-02 1.222665756940841675e-01 1.775580793619155884e-01 5.781891942024230957e-02 -1.819289177656173706e-01 -2.046919800341129303e-02 5.108742043375968933e-02 1.166353300213813782e-01 -4.110333323478698730e-02 1.961853057146072388e-01 7.788908481597900391e-02 1.074688062071800232e-01 3.245555981993675232e-02 1.461451798677444458e-01 2.466065734624862671e-01 5.067581310868263245e-02 1.432297229766845703e-01 2.600504457950592041e-01 -1.439637690782546997e-01 2.238329201936721802e-01 3.643439114093780518e-01 -4.120529070496559143e-02 -3.444736897945404053e-01 -2.509145140647888184e-01 2.530493736267089844e-01 1.725028753280639648e-01 -2.064637988805770874e-01 2.753782644867897034e-02 -7.891003042459487915e-02 -1.372462809085845947e-01 1.307359188795089722e-01
-1.042028306983411312e-03 2.306435070931911469e-02 1.145499274134635925e-01 4.620840027928352356e-02 -7.903855293989181519e-03 4.807129874825477600e-02 -1.784226670861244202e-02 2.322255969047546387e-01 -2.417097985744476318e-01 -1.355738043785095215e-01 9.353169053792953491e-02 1.048698052763938904e-01 -2.571036294102668762e-02 -2.207926660776138306e-01 -1.157930865883827209e-01 3.531241416931152344e-01 4.909443110227584839e-02 1.836047917604446411e-01 -1.804408282041549683e-01 -7.174336910247802734e-02 1.564989089965820312e-01 2.332595884799957275e-01 -2.272036224603652954e-01 -3.867277503013610840e-01 -3.099819719791412354e-01 3.842339515686035156e-01 5.253539234399795532e-02 7.700259983539581299e-02 6.687824428081512451e-02 1.288900673389434814e-01 -9.037937223911285400e-02 8.915358036756515503e-02
-9.379494190216064453e-02 1.277733147144317627e-01 2.137501025572419167e-03 -2.571560144424438477e-01 1.934794038534164429e-01 -2.126573771238327026e-02 1.030644401907920837e-01 1.482900325208902359e-02 3.276491463184356689e-01 -2.585273385047912598e-01 -2.496930956840515137e-02 2.637623250484466553e-02 1.319718956947326660e-01 -9.039762429893016815e-03 1.736940443515777588e-01 2.195775061845779419e-01 -1.755719482898712158e-01 3.761782348155975342e-01 -9.833291918039321899e-02 -5.189276486635208130e-02 2.439282601699233055e-03 1.804856359958648682e-01 -1.487367153167724609e-01 -3.474953174591064453e-01 -1.235010996460914612e-01 3.012490272521972656e-01 1.999742090702056885e-01 -1.240825951099395752e-01 -2.827741950750350952e-02 7.800012826919555664e-02 2.174787074327468872e-01 1.135685741901397705e-01
2.150992676615715027e-02 3.423074185848236084e-01 2.275158613920211792e-01 -1.587395220994949341e-01 1.311666071414947510e-01 -1.938401162624359131e-01 8.804811537265777588e-02 -1.306882053613662720e-01 1.279758214950561523e-01 -4.064449295401573181e-02 -1.472820993512868881e-02 8.341325819492340088e-02 2.266124822199344635e-02 2.141719907522201538e-01 3.541865944862365723e-02 1.643532365560531616e-01 -1.753648519515991211e-01 3.921698406338691711e-02 -2.325434535741806030e-01 9.685482084751129150e-02 -2.283717840909957886e-01 1.418626010417938232e-01 -1.284965425729751587e-01 -5.281484127044677734e-01 -5.667792260646820068e-02 2.264466285705566406e-01 1.119604408740997314e-01 -7.024164497852325439e-02 -1.120888218283653259e-01 1.506792455911636353e-01 2.279323525726795197e-02 2.339029163122177124e-01
-1.295768767595291138e-01 -8.772145211696624756e-02 1.658618599176406860e-01 1.293660253286361694e-01 8.607133477926254272e-02 -2.981698513031005859e-01 9.909629076719284058e-02 2.216022461652755737e-02 -1.672130972146987915e-01 -7.050760090351104736e-02 -4.180319607257843018e-02 1.002986356616020203e-01 7.212610542774200439e-02 1.097386106848716736e-01 1.199901849031448364e-01 4.885723814368247986e-02 -5.621353909373283386e-02 2.593960240483283997e-02 1.725110858678817749e-01 -1.950008235871791840e-02 1.126968860626220703e-01 2.011607736349105835e-01 -1.201138570904731750e-01 -4.494130313396453857e-01 -1.477184444665908813e-01 4.571736752986907959e-01 2.396107316017150879e-01 1.307718753814697266e-01 1.582366079092025757e-01 2.704857289791107178e-01 -3.405835246667265892e-03 1.969297528266906738e-01
-2.830209850799292326e-04 6.761335581541061401e-02 1.686208099126815796e-01 -1.143938973546028137e-01 -1.235912069678306580e-01 -3.143526017665863037e-01 4.848149418830871582e-02 1.034733504056930542e-01 -5.812737345695495605e-02 -1.923380941152572632e-01 1.203870847821235657e-01 1.077171862125396729e-01 -3.120503388345241547e-02 8.348616957664489746e-02 2.409946620464324951e-01 1.545823961496353149e-01 1.840081959962844849e-01 2.679936587810516357e-01 -7.973654568195343018e-02 1.453450769186019897e-01 9.578317403793334961e-02 -6.817864626646041870e-02 -8.050129562616348267e-02 -3.299797475337982178e-01 -1.301225274801254272e-01 2.756143212318420410e-01 2.724187672138214111e-01 9.787242114543914795e-02 2.017414271831512451e-01 2.645705044269561768e-01 1.107702590525150299e-02 3.471523225307464600e-01
-7.979337871074676514e-02 2.004975453019142151e-03 1.505135148763656616e-01 8.037985861301422119e-02 2.378078997135162354e-01 1.764704585075378418e-01 3.192767873406410217e-02 2.564229965209960938e-01 -1.008512675762176514e-01 -8.996046334505081177e-02 1.446219086647033691e-01 -4.370732605457305908e-02 2.423256784677505493e-01 2.114504128694534302e-01 4.303185641765594482e-02 1.228171288967132568e-01 -3.399491682648658752e-02 2.118376791477203369e-01 -7.349454611539840698e-02 -1.708419620990753174e-01 1.764415055513381958e-01 1.188262626528739929e-01 -1.466459631919860840e-01 -4.174727797508239746e-01 -8.091077953577041626e-02 3.783336877822875977e-01 2.724649608135223389e-01 1.525182425975799561e-01 5.973086506128311157e-02 2.668974399566650391e-01 -4.578078910708427429e-02 -5.338158085942268372e-02
-1.654084622859954834e-01 -1.138853654265403748e-01 1.952045224606990814e-02 7.156886858865618706e-04 -5.258165672421455383e-02 1.088043861091136932e-02 -6.640327721834182739e-02 1.410659551620483398e-01 -7.336554676294326782e-02 -1.274680197238922119e-01 8.248161524534225464e-02 -1.913467980921268463e-02 -3.046807833015918732e-02 -7.884916663169860840e-02 1.283056586980819702e-01 2.945186495780944824e-01 -1.437934022396802902e-02 -7.657021284103393555e-02 4.357947036623954773e-02 -1.498835831880569458e-01 5.923725292086601257e-02 3.571156859397888184e-01 -7.083731889724731445e-02 -4.084405303001403809e-01 -2.008260637521743774e-01 4.865496754646301270e-01 2.205248624086380005e-01 -4.480270668864250183e-03 2.870731949806213379e-01 2.368144923821091652e-03 3.521808236837387085e-02 2.241902500391006470e-01
1.238975897431373596e-01 1.073074862360954285e-01 2.067057974636554718e-02 -2.636111080646514893e-01 1.916327327489852905e-01 -1.599362045526504517e-01 1.586406379938125610e-01 -7.358589023351669312e-02 1.465177237987518311e-01 -3.373915553092956543e-01 4.732630401849746704e-02 6.482501327991485596e-02 1.550212353467941284e-01 2.813789062201976776e-02 7.730162888765335083e-02 2.718827128410339355e-01 -2.007304579019546509e-01 3.670170307159423828e-01 -2.056693658232688904e-02 6.918521970510482788e-02 7.562303543090820312e-02 1.455125063657760620e-01 -1.837973445653915405e-01 -3.973782956600189209e-01 -3.294591978192329407e-02 2.330759614706039429e-01 1.959718018770217896e-01 -1.072076633572578430e-01 4.695663601160049438e-02 3.057460486888885498e-02 1.831420660018920898e-01 1.519664078950881958e-01
-2.261171787977218628e-01 -4.074533656239509583e-02 9.734188020229339600e-02 7.692699879407882690e-02 2.079092413187026978e-01 -1.039364263415336609e-01 -1.423550695180892944e-01 1.923680305480957031e-02 -1.264186799526214600e-01 -1.825496554374694824e-01 -1.155468523502349854e-01 3.131090104579925537e-01 2.290713600814342499e-02 -5.797619745135307312e-02 7.844755053520202637e-02 1.388589292764663696e-01 5.546451732516288757e-02 4.510598629713058472e-02 -3.415677323937416077e-02 -2.957980036735534668e-01 2.453323453664779663e-01 1.628605127334594727e-01 -1.007994338870048523e-01 -4.128532707691192627e-01 -7.142222672700881958e-02 3.188591003417968750e-01 2.781615257263183594e-01 1.322888284921646118e-01 1.474816501140594482e-01 2.247073501348495483e-01 -9.795353561639785767e-02 1.501935422420501709e-01
8.234583772718906403e-03 -1.432278752326965332e-01 3.255965709686279297e-01 -1.270450204610824585e-01 1.788685023784637451e-01 -8.310146629810333252e-02 9.886010549962520599e-03 4.021684452891349792e-02 1.979166269302368164e-01 1.198540553450584412e-01 -2.147190570831298828e-01 -1.574718654155731201e-01 9.061953425407409668e-02 -2.317661941051483154e-01 -4.502545297145843506e-02 1.242095157504081726e-01 -4.659950733184814453e-02 2.705521285533905029e-01 1.310685127973556519e-01 -1.939973533153533936e-01 2.689768746495246887e-02 2.453748732805252075e-01 -3.271908462047576904e-01 -2.266255766153335571e-01 -3.487753868103027344e-02 9.006378054618835449e-02 1.255909800529479980e-01 2.200643420219421387e-01 1.505940705537796021e-01 3.060128390789031982e-01 2.292932868003845215e-01 -1.444738954305648804e-01
-2.183075398206710815e-01 1.423145532608032227e-01 1.139860302209854126e-01 -5.447624623775482178e-02 4.036299139261245728e-02 -1.300648003816604614e-01 9.679012745618820190e-02 2.645406723022460938e-01 -1.333294212818145752e-01 -1.403543259948492050e-02 -1.577138714492321014e-02 -1.776089146733283997e-02 3.896092623472213745e-02 -1.092346850782632828e-02 2.036624997854232788e-01 2.484626322984695435e-01 1.515225321054458618e-01 7.190620154142379761e-02 -1.137932240962982178e-01 7.684458047151565552e-02 1.991655305027961731e-02 5.432160198688507080e-02 -2.549214959144592285e-01 -4.710549712181091309e-01 -1.750781387090682983e-02 2.977270185947418213e-01 3.527884781360626221e-01 8.619840443134307861e-02 -2.287432178854942322e-02 3.313816487789154053e-01 5.934113636612892151e-02 1.514578461647033691e-01
1.047733053565025330e-01 6.355960667133331299e-02 1.013539824634790421e-02 -2.460692971944808960e-01 1.813373863697052002e-01 -1.701970845460891724e-01 1.098060309886932373e-01 -1.132935732603073120e-01 1.773590445518493652e-01 -2.822009027004241943e-01 4.368241503834724426e-02 -7.565387338399887085e-02 8.621787279844284058e-02 1.150023564696311951e-01 1.517609506845474243e-01 7.609197497367858887e-02 -2.577940523624420166e-01 4.625223875045776367e-01 8.225858211517333984e-02 -2.862079441547393799e-02 8.248626440763473511e-02 1.950763911008834839e-01 -7.467839866876602173e-02 -3.939408957958221436e-01 -1.956974118947982788e-01 2.599276304244995117e-01 5.443605035543441772e-02 -3.392495959997177124e-02 3.773919120430946350e-02 1.141915917396545410e-01 1.585214883089065552e-01 1.619218438863754272e-01
1.552240252494812012e-01 1.835620999336242676e-01 2.367181926965713501e-01 -2.269182056188583374e-01 2.185414731502532959e-01 -9.361438453197479248e-02 1.031250432133674622e-01 -3.045136295258998871e-02 2.360837012529373169e-01 -2.315858453512191772e-01 1.096767187118530273e-01 -2.564306370913982391e-02 1.246561482548713684e-01 -3.363254666328430176e-02 1.613984405994415283e-01 2.702171206474304199e-01 -2.511317729949951172e-01 3.800293207168579102e-01 7.950359582901000977e-02 1.129788905382156372e-01 6.068196520209312439e-02 9.959124028682708740e-02 -8.608648926019668579e-02 -3.061165809631347656e-01 -6.387984007596969604e-02 2.958255112171173096e-01 1.106740385293960571e-01 -9.865611046552658081e-02 -2.954671531915664673e-02 3.937062248587608337e-02 1.766127943992614746e-01 2.008040547370910645e-01
-2.837682515382766724e-02 2.396118044853210449e-01 3.000946640968322754e-01 -1.065874323248863220e-01 5.676477774977684021e-02 -3.924475014209747314e-01 1.011763364076614380e-01 1.449044048786163330e-01 1.141365896910429001e-02 1.024786978960037231e-01 2.581263482570648193e-01 1.227594241499900818e-01 -5.185252800583839417e-02 1.043372321873903275e-02 -2.058530412614345551e-02 4.295500814914703369e-01 5.466405302286148071e-02 2.403791248798370361e-01 -2.479063123464584351e-01 -1.340792924165725708e-01 -1.034332141280174255e-01 1.960169970989227295e-01 -9.914501756429672241e-02 7.183396071195602417e-02 -1.774809807538986206e-01 -1.784418523311614990e-02 -3.540491312742233276e-02 1.584160923957824707e-01 2.936608791351318359e-01 7.937602698802947998e-02 1.193766891956329346e-01 5.054843053221702576e-02
-2.147157043218612671e-01 1.589784920215606689e-01 2.014360725879669189e-01 7.299208641052246094e-02 1.631925627589225769e-02 -8.828603662550449371e-03 -1.854227297008037567e-02 2.300524562597274780e-01 -1.758763045072555542e-01 8.867738395929336548e-02 2.832284569740295410e-02 1.607731878757476807e-01 1.608455032110214233e-01 1.548014581203460693e-01 1.966293901205062866e-01 2.777751386165618896e-01 2.591750398278236389e-02 7.345836609601974487e-02 -1.236642226576805115e-01 -1.153940614312887192e-02 4.645327106118202209e-02 1.217438653111457825e-01 -2.213547676801681519e-01 -3.558947741985321045e-01 -2.370780408382415771e-01 3.639401793479919434e-01 1.555511802434921265e-01 -1.761328056454658508e-02 2.329742014408111572e-01 3.270348906517028809e-01 -9.733803570270538330e-02 -1.553850132040679455e-03
8.205968141555786133e-02 -5.576436966657638550e-02 1.578197330236434937e-01 2.343193888664245605e-01 2.923153638839721680e-01 4.813411831855773926e-02 -2.063935250043869019e-01 1.797727495431900024e-01 4.586779978126287460e-03 2.822905033826828003e-02 3.449065983295440674e-01 -6.473661214113235474e-02 1.071472465991973877e-01 -4.660300165414810181e-02 1.740542054176330566e-01 1.812518239021301270e-01 7.298093289136886597e-02 7.106603682041168213e-02 -1.395287178456783295e-02 -2.683551907539367676e-01 -7.457543164491653442e-02 3.175959223881363869e-03 -8.016030490398406982e-02 -2.989571392536163330e-01 -7.157906889915466309e-02 2.163707762956619263e-01 8.479482680559158325e-02 3.170692324638366699e-01 3.390658795833587646e-01 3.470606356859207153e-02 1.392594724893569946e-01 2.602093517780303955e-01
1.864710301160812378e-01 3.523905873298645020e-01 -1.596734821796417236e-01 3.969512879848480225e-02 3.776265084743499756e-01 -1.177651211619377136e-01 -1.294681578874588013e-01 -2.313839942216873169e-01 3.086230456829071045e-01 -2.247693091630935669e-01 -3.194226697087287903e-02 -1.352069079875946045e-01 3.213704004883766174e-02 -1.936299651861190796e-01 1.320902407169342041e-01 2.225258648395538330e-01 7.254398614168167114e-02 -1.092895586043596268e-02 -4.016006365418434143e-02 -1.359061896800994873e-01 1.578452251851558685e-02 6.130408868193626404e-02 -1.936059892177581787e-01 2.589291147887706757e-02 -3.695224225521087646e-01 1.728353947401046753e-01 1.067603286355733871e-02 1.920565962791442871e-02 -1.771067827939987183e-02 2.560855150222778320e-01 -9.103421121835708618e-02 8.908928185701370239e-02
1.473194267600774765e-02 8.366264402866363525e-02 3.684348985552787781e-02 -1.974810212850570679e-01 1.062138080596923828e-01 -1.804143749177455902e-02 -8.457950502634048462e-02 1.786033809185028076e-01 -3.906443342566490173e-02 2.756666541099548340e-01 2.836157754063606262e-02 1.462492346763610840e-01 5.557001009583473206e-02 3.449643403291702271e-02 -8.199089765548706055e-02 1.344407647848129272e-01 2.280789241194725037e-02 4.084257483482360840e-01 9.552315622568130493e-02 -1.002385541796684265e-01 2.171831876039505005e-01 2.645794451236724854e-01 -5.238961577415466309e-01 -3.390829265117645264e-01 -8.194592595100402832e-02 1.060177311301231384e-01 -1.711688749492168427e-02 5.392643436789512634e-02 5.023916810750961304e-02 6.296706199645996094e-02 2.229960709810256958e-01 -4.989850521087646484e-02
2.085318416357040405e-01 2.273592203855514526e-01 1.749998629093170166e-01 6.159805692732334137e-03 2.668629288673400879e-01 -1.944114416837692261e-01 -3.363522291183471680e-01 5.545383784919977188e-03 8.739004284143447876e-02 9.050649404525756836e-02 -1.276249438524246216e-01 9.442877769470214844e-02 7.487020641565322876e-02 1.490184664726257324e-02 1.942895203828811646e-01 1.090643778443336487e-01 -1.094032153487205505e-01 1.806193441152572632e-01 -3.232263028621673584e-01 -2.382955551147460938e-01 8.206855505704879761e-02 -2.269914932548999786e-02 -9.647309780120849609e-02 -1.935195326805114746e-01 -4.207916557788848877e-01 3.000551462173461914e-02 -5.427465960383415222e-02 -3.833982348442077637e-02 3.600091487169265747e-02 8.679673075675964355e-02 3.188847899436950684e-01 5.216325819492340088e-02
4.023092240095138550e-02 2.259571850299835205e-01 4.627092778682708740e-01 -7.456845790147781372e-02 2.584483027458190918e-01 -2.154028043150901794e-02 -1.969704180955886841e-01 1.649372726678848267e-01 -7.523959875106811523e-02 1.574440002441406250e-01 3.626830875873565674e-01 -1.429405659437179565e-01 9.155334532260894775e-02 3.181730508804321289e-01 -1.757789961993694305e-02 7.347919791936874390e-02 1.715315133333206177e-01 1.545176208019256592e-01 -6.600500643253326416e-02 -8.391723036766052246e-02 6.897590309381484985e-02 3.400002047419548035e-02 -1.517252773046493530e-01 -2.121558412909507751e-02 -3.429503738880157471e-01 2.261200174689292908e-02 1.395315527915954590e-01 1.697655953466892242e-02 1.105490699410438538e-01 2.200865745544433594e-01 -6.041692942380905151e-02 1.958392560482025146e-02
1.189048066735267639e-01 2.468047291040420532e-01 2.616201341152191162e-01 -1.544566303491592407e-01 2.040016353130340576e-01 2.148448303341865540e-02 -4.773589223623275757e-02 -1.180858388543128967e-01 2.267567962408065796e-01 -2.356097251176834106e-01 -6.013662740588188171e-02 1.234201192855834961e-01 4.439830780029296875e-02 9.353061020374298096e-02 2.291371226310729980e-01 3.002578318119049072e-01 -2.905580997467041016e-01 2.768641114234924316e-01 -1.402945816516876221e-01 -1.454667150974273682e-01 1.059513017535209656e-01 2.934683859348297119e-01 -5.730718001723289490e-02 -2.151358574628829956e-01 -2.082942984998226166e-02 2.646363079547882080e-01 7.581112533807754517e-02 -1.059821844100952148e-01 3.591113165020942688e-02 -1.586080994457006454e-03 -4.176273569464683533e-02 2.363656461238861084e-01
-3.143221512436866760e-02 -1.211694478988647461e-01 2.896249592304229736e-01 1.066518761217594147e-02 1.468004882335662842e-01 -1.852111220359802246e-01 -1.214559655636548996e-02 1.699135005474090576e-01 6.899796426296234131e-02 -2.134368196129798889e-02 4.048891365528106689e-01 2.155322879552841187e-01 1.145436391234397888e-01 -7.366269826889038086e-02 -6.431642174720764160e-02 1.247267797589302063e-01 1.694175414741039276e-02 1.183384880423545837e-01 -1.229072809219360352e-01 -1.346571147441864014e-01 2.982861101627349854e-01 2.828876674175262451e-01 -6.937690079212188721e-02 -2.127129435539245605e-01 -1.610676944255828857e-01 1.446941643953323364e-01 2.034314423799514771e-01 7.995165884494781494e-02 2.902420163154602051e-01 3.353120684623718262e-01 -6.051579862833023071e-02 -5.855374038219451904e-03
1.518800705671310425e-01 2.387910634279251099e-01 8.556149154901504517e-02 -2.738412916660308838e-01 1.388844400644302368e-01 -1.453174203634262085e-01 1.230299547314643860e-01 -1.631782203912734985e-01 2.384390383958816528e-01 -2.803048491477966309e-01 -1.637097634375095367e-02 5.291438475251197815e-02 1.561575680971145630e-01 -7.197824120521545410e-02 2.407031059265136719e-01 2.368884533643722534e-01 -2.232243716716766357e-01 2.230943739414215088e-01 4.326844960451126099e-02 1.168170124292373657e-01 6.606462597846984863e-02 1.659590154886245728e-01 -1.174421086907386780e-01 -3.092016279697418213e-01 -7.339385151863098145e-02 2.734443247318267822e-01 2.552839517593383789e-01 -1.121674776077270508e-01 -1.788331195712089539e-02 9.865860641002655029e-02 1.819118261337280273e-01 1.258609294891357422e-01
-9.995074011385440826e-03 1.313297748565673828e-01 1.812753528356552124e-01 1.208288297057151794e-01 4.845044575631618500e-03 1.473859697580337524e-01 -1.611393988132476807e-01 1.367873251438140869e-01 -7.084790617227554321e-02 -7.174486666917800903e-02 1.937284767627716064e-01 -9.220451116561889648e-02 4.000389948487281799e-02 8.469504117965698242e-02 1.660893261432647705e-01 -1.723197102546691895e-02 -1.456857286393642426e-02 8.424557745456695557e-02 -2.388712577521800995e-02 5.285247787833213806e-02 8.713630586862564087e-02 7.284568995237350464e-02 -1.555785983800888062e-01 -3.957083225250244141e-01 -2.476407289505004883e-01 3.118708133697509766e-01 4.890859127044677734e-01 1.506512165069580078e-01 3.225434422492980957e-01 1.729433685541152954e-01 3.521127253770828247e-02 1.260067224502563477e-01
-1.785308867692947388e-02 1.590228825807571411e-01 6.271815299987792969e-02 -2.133695036172866821e-01 2.214500308036804199e-01 -1.953888535499572754e-01 9.751100838184356689e-02 -7.765798270702362061e-02 2.417176961898803711e-01 -3.709741830825805664e-01 2.156353741884231567e-02 9.293475002050399780e-02 1.444296240806579590e-01 5.294410511851310730e-03 1.692216843366622925e-01 2.802765071392059326e-01 -3.112628459930419922e-01 2.852656245231628418e-01 -9.240120649337768555e-03 1.251529157161712646e-01 -2.002493292093276978e-02 1.103568822145462036e-01 -1.306036561727523804e-01 -2.569330632686614990e-01 -1.322069317102432251e-01 2.411142736673355103e-01 1.682360023260116577e-01 -8.109079301357269287e-02 1.385445445775985718e-01 2.654652856290340424e-02 2.527012228965759277e-01 7.095416635274887085e-02
2.353955805301666260e-01 2.727000117301940918e-01 6.004925817251205444e-02 1.485122600570321083e-03 1.007653325796127319e-01 1.469091176986694336e-01 -1.578520536422729492e-01 2.036203742027282715e-01 1.723721739836037159e-03 9.538071602582931519e-02 2.883803844451904297e-01 5.100011080503463745e-02 -1.794251203536987305e-01 -1.853893697261810303e-01 -1.615260168910026550e-02 6.045919656753540039e-02 -3.377244807779788971e-03 3.020153343677520752e-01 -3.163557350635528564e-01 -1.817060261964797974e-01 -1.482343580573797226e-02 3.139759302139282227e-01 -1.511517763137817383e-01 -2.741675078868865967e-01 7.688343524932861328e-02 1.868359446525573730e-01 -5.190894380211830139e-02 -1.112338248640298843e-02 -1.411075005307793617e-03 2.295176237821578979e-01 1.181078255176544189e-01 2.678669393062591553e-01
-8.114930987358093262e-02 6.447666883468627930e-02 4.025027900934219360e-02 -2.596339024603366852e-02 -5.471225082874298096e-02 1.069505363702774048e-01 6.540444493293762207e-02 2.160428762435913086e-01 -1.602148562669754028e-01 -4.059391721966676414e-05 1.500745713710784912e-01 1.145300567150115967e-01 4.941357299685478210e-02 -2.030386216938495636e-02 1.528199166059494019e-01 1.374084968119859695e-02 -2.573676779866218567e-02 1.248311996459960938e-01 -4.224244877696037292e-02 -1.134625896811485291e-01 1.006333678960800171e-01 1.582285910844802856e-01 -5.128663964569568634e-03 -3.679465651512145996e-01 -2.434666901826858521e-01 5.632824301719665527e-01 4.035763442516326904e-01 5.134119465947151184e-02 2.096554934978485107e-01 2.071467638015747070e-01 -1.180077157914638519e-02 5.761122331023216248e-02
6.249369308352470398e-02 1.211809441447257996e-01 1.710309982299804688e-01 1.581846326589584351e-01 1.868969202041625977e-02 6.756532937288284302e-03 -6.743081659078598022e-02 2.212583869695663452e-01 6.825577467679977417e-02 -2.471780776977539062e-01 2.731342017650604248e-01 -1.393333971500396729e-01 9.427622705698013306e-02 -1.338640004396438599e-01 -2.194557338953018188e-01 6.193367391824722290e-02 -1.028409749269485474e-01 2.886443436145782471e-01 -2.755286693572998047e-01 -1.991700679063796997e-01 -1.620089411735534668e-01 1.882535815238952637e-01 -2.152926623821258545e-01 2.014975761994719505e-03 -3.390427529811859131e-01 1.326443403959274292e-01 1.703932136297225952e-01 2.606567740440368652e-01 6.251639872789382935e-02 5.850539356470108032e-02 2.710660099983215332e-01 8.255990594625473022e-02
6.083423271775245667e-02 1.075602471828460693e-01 1.107561867684125900e-02 3.324564173817634583e-02 1.655491888523101807e-01 2.301092445850372314e-01 -2.018287219107151031e-02 -2.658825218677520752e-01 2.231115698814392090e-01 -2.675992250442504883e-01 -7.855054922401905060e-03 1.563143916428089142e-02 4.101436585187911987e-03 -4.514358937740325928e-02 1.243989914655685425e-01 2.083637863397598267e-01 -3.932905383408069611e-03 2.707761228084564209e-01 7.069795578718185425e-02 -2.694284617900848389e-01 -5.138543620705604553e-02 1.445380002260208130e-01 4.813047125935554504e-03 -4.156064093112945557e-01 -8.299521356821060181e-02 2.464343458414077759e-01 1.652625799179077148e-01 -1.149103790521621704e-01 1.858714967966079712e-01 2.673505060374736786e-02 2.941421270370483398e-01 2.688485682010650635e-01
2.673156745731830597e-02 3.723637163639068604e-01 6.908740103244781494e-02 4.161802586168050766e-03 -1.534059494733810425e-01 1.136054191738367081e-02 8.149858564138412476e-02 2.084722667932510376e-01 2.973590604960918427e-02 -2.298925071954727173e-01 2.088205963373184204e-01 1.891407882794737816e-03 1.838319599628448486e-01 3.911590948700904846e-02 1.090207397937774658e-01 1.570966541767120361e-01 -2.533662319183349609e-01 1.612749248743057251e-01 -2.350959628820419312e-01 -1.849006265401840210e-01 2.560669183731079102e-01 1.932957023382186890e-01 -1.898310929536819458e-01 -6.123696267604827881e-02 5.409765243530273438e-02 5.519665405154228210e-02 6.232275441288948059e-02 1.518203169107437134e-01 3.008545637130737305e-01 1.643468886613845825e-01 3.708671927452087402e-01 4.987275600433349609e-02
5.352393910288810730e-02 4.087453708052635193e-02 3.227706998586654663e-02 -1.070475205779075623e-02 1.601637750864028931e-01 4.432362318038940430e-02 4.418831318616867065e-02 -2.177717387676239014e-01 1.521310657262802124e-01 -1.795389056205749512e-01 -3.165114670991897583e-02 -5.533468350768089294e-02 1.011368930339813232e-01 5.028440058231353760e-02 2.807834651321172714e-03 2.565701007843017578e-01 -1.481965929269790649e-01 1.997584849596023560e-01 5.441295728087425232e-02 -1.442252248525619507e-01 1.370816826820373535e-01 2.826167047023773193e-01 1.730284094810485840e-01 -3.343149423599243164e-01 3.296255366876721382e-03 5.736712217330932617e-01 1.442621052265167236e-01 -5.444159358739852905e-02 4.483836889266967773e-02 7.209414988756179810e-02 2.466848194599151611e-01 1.798226833343505859e-01
1.726681441068649292e-01 5.679182708263397217e-02 2.063858509063720703e-01 -4.850730299949645996e-02 2.079347819089889526e-01 -4.717468097805976868e-02 3.872886300086975098e-02 -3.076626658439636230e-01 3.403910398483276367e-01 -1.231122314929962158e-01 1.378583610057830811e-01 9.970121085643768311e-02 1.046651974320411682e-02 1.342098563909530640e-01 1.320769637823104858e-02 2.125162482261657715e-01 -2.233828157186508179e-01 2.887279689311981201e-01 -7.552343886345624924e-03 -4.628132283687591553e-02 1.047082394361495972e-01 1.703680008649826050e-01 -1.409419327974319458e-01 -2.042057365179061890e-01 -1.740375459194183350e-01 4.102186858654022217e-01 1.264611184597015381e-01 -2.058420330286026001e-01 7.850527018308639526e-02 9.542743861675262451e-02 -9.693624079227447510e-02 1.958372443914413452e-01
-6.659648567438125610e-02 2.021860927343368530e-01 1.343869864940643311e-01 6.231573224067687988e-02 1.830880194902420044e-01 1.239222753793001175e-02 -3.618302941322326660e-01 2.128804624080657959e-01 1.481607407331466675e-01 -4.108309745788574219e-01 2.494946308434009552e-02 -2.722508013248443604e-01 -9.213928878307342529e-02 -2.218240872025489807e-02 3.928918540477752686e-01 1.302243024110794067e-01 1.108966171741485596e-01 3.525185212492942810e-02 -2.239731848239898682e-01 -8.551193401217460632e-03 8.575297147035598755e-02 2.027613520622253418e-01 1.356571018695831299e-01 6.383081525564193726e-02 -1.252026557922363281e-01 2.416862696409225464e-01 1.133046597242355347e-01 1.348980665206909180e-01 1.475230306386947632e-01 1.695939712226390839e-02 1.230966597795486450e-01 4.447176179382950068e-04
1.399694979190826416e-01 2.211922705173492432e-01 3.449048697948455811e-01 -1.120474264025688171e-01 3.190393745899200439e-01 -1.848563849925994873e-01 -1.962861865758895874e-01 9.254047274589538574e-02 1.923166513442993164e-01 3.850408270955085754e-02 -3.279125094413757324e-01 -1.260069459676742554e-01 1.602270752191543579e-01 3.300464898347854614e-02 9.852701425552368164e-02 6.943120062351226807e-02 2.880644518882036209e-03 4.844027757644653320e-02 -2.900711894035339355e-01 -2.701565325260162354e-01 -4.789045546203851700e-03 1.712179929018020630e-01 -4.640740156173706055e-02 -1.687707751989364624e-01 -1.058006957173347473e-01 1.287591010332107544e-01 9.803429245948791504e-02 1.555141061544418335e-01 -4.203541949391365051e-02 1.241263225674629211e-01 1.670681089162826538e-01 2.960489988327026367e-01
-9.829267114400863647e-02 -9.023086726665496826e-02 2.576170265674591064e-01 -2.050996571779251099e-02 -1.677231788635253906e-01 -1.305058691650629044e-02 -7.294651586562395096e-03 1.454568207263946533e-01 -7.859659194946289062e-02 2.696739695966243744e-02 8.709262311458587646e-02 -3.011890314519405365e-02 1.080804504454135895e-02 -2.270936816930770874e-01 1.010911092162132263e-01 3.139511942863464355e-01 9.420424699783325195e-02 1.268060058355331421e-01 -1.639216244220733643e-01 -1.433852165937423706e-01 1.512377858161926270e-01 2.848947048187255859e-01 -1.547484546899795532e-01 -2.914054989814758301e-01 -3.554986715316772461e-01 4.180512428283691406e-01 4.912053793668746948e-02 8.451119810342788696e-02 3.622829541563987732e-02 2.888070344924926758e-01 -6.876835227012634277e-02 6.774305552244186401e-02
9.721420705318450928e-02 -6.308468431234359741e-02 1.318715214729309082e-01 6.410034745931625366e-02 2.008852213621139526e-01 -2.150868028402328491e-01 -1.980117857456207275e-01 2.745488882064819336e-01 -6.258254498243331909e-02 -9.666856378316879272e-02 2.882610857486724854e-01 1.258309632539749146e-01 3.524797037243843079e-02 -5.041451007127761841e-02 -9.051892906427383423e-02 1.862967312335968018e-01 -2.029597461223602295e-01 1.905282735824584961e-01 -2.898947596549987793e-01 -2.802698314189910889e-01 2.737236917018890381e-01 1.739026457071304321e-01 -5.934146419167518616e-02 2.716398239135742188e-02 -2.582961916923522949e-01 1.145604327321052551e-01 3.379217581823468208e-03 2.355560362339019775e-01 2.044289261102676392e-01 2.660668194293975830e-01 7.000697404146194458e-02 5.159211158752441406e-02
8.372693508863449097e-02 1.612079292535781860e-01 9.242805093526840210e-02 -1.594948619604110718e-01 2.963132858276367188e-01 -1.150618046522140503e-01 -9.501879662275314331e-02 -1.782200112938880920e-02 2.364984750747680664e-01 2.419411838054656982e-01 -2.627762854099273682e-01 -2.290673404932022095e-01 1.129125952720642090e-01 2.896921895444393158e-02 -1.379897817969322205e-02 2.240512967109680176e-01 -8.887309581041336060e-02 1.358760297298431396e-01 -2.815960943698883057e-01 -2.091675251722335815e-01 -4.637619480490684509e-03 1.289405226707458496e-01 -1.127652451395988464e-01 -2.426144033670425415e-01 -1.100894138216972351e-01 5.981603637337684631e-02 1.265866160392761230e-01 7.795608788728713989e-02 1.121219545602798462e-01 2.125949114561080933e-01 3.219783306121826172e-01 2.929078638553619385e-01
2.226430177688598633e-01 1.434030383825302124e-01 4.525812268257141113e-01 -1.721612513065338135e-01 1.210534870624542236e-01 -3.389504924416542053e-02 -1.267105191946029663e-01 2.184941321611404419e-01 -2.944395840167999268e-01 3.586387634277343750e-02 1.110225245356559753e-01 -1.153838858008384705e-01 -4.071117937564849854e-02 5.882849171757698059e-02 -1.635310053825378418e-02 -1.287926081568002701e-02 2.746847830712795258e-02 9.740736335515975952e-02 -1.113816499710083008e-01 -1.070746481418609619e-01 1.287700831890106201e-01 1.621889472007751465e-01 -2.070886790752410889e-01 -1.383506357669830322e-01 -8.389790356159210205e-02 3.442020118236541748e-01 -1.242801249027252197e-01 3.617821633815765381e-01 6.777307391166687012e-02 3.719249740242958069e-03 2.262748181819915771e-01 1.730503141880035400e-01
-1.085921078920364380e-01 -1.410613581538200378e-02 3.678881824016571045e-01 -4.611742123961448669e-02 4.260973930358886719e-01 -2.186198383569717407e-01 -1.034048423171043396e-01 2.059508115053176880e-01 -1.508103907108306885e-01 -1.384738087654113770e-01 3.649955987930297852e-02 -2.236300557851791382e-01 -2.223877459764480591e-01 6.705880165100097656e-02 1.186980754137039185e-01 1.682274192571640015e-01 4.057153314352035522e-02 1.126149967312812805e-01 7.098360359668731689e-02 -9.680255502462387085e-02 3.369235992431640625e-02 -1.190043017268180847e-01 -3.279991745948791504e-01 -2.517156600952148438e-01 -1.642724573612213135e-01 7.203458249568939209e-02 -4.102496057748794556e-02 -2.605777233839035034e-02 1.928582787513732910e-01 1.190146058797836304e-01 1.773113608360290527e-01 2.148502767086029053e-01
6.224147602915763855e-02 -8.111923933029174805e-03 9.074952453374862671e-02 9.377383440732955933e-02 9.649090468883514404e-02 -5.589052289724349976e-02 2.055361568927764893e-01 2.282108217477798462e-01 -5.510305613279342651e-02 -1.276275515556335449e-01 8.482974767684936523e-02 7.012097537517547607e-02 -6.281055510044097900e-02 -1.455280333757400513e-01 3.053528666496276855e-01 3.211207687854766846e-01 -1.240476779639720917e-02 7.204937189817428589e-02 -1.935232616961002350e-02 -3.403093814849853516e-01 7.704451680183410645e-02 7.068203389644622803e-02 1.225504428148269653e-01 -3.004013299942016602e-01 -1.352584660053253174e-01 5.059477314352989197e-02 2.592271864414215088e-01 -8.429492264986038208e-02 3.548502624034881592e-01 3.064053058624267578e-01 -2.443872764706611633e-02 2.570416629314422607e-01
1.464343518018722534e-01 9.829717129468917847e-02 5.547953769564628601e-03 -2.520798146724700928e-01 1.199027448892593384e-01 -2.337743192911148071e-01 1.376017630100250244e-01 -1.030914187431335449e-01 2.012158781290054321e-01 -1.854510754346847534e-01 9.575559198856353760e-02 9.202596731483936310e-03 8.044762164354324341e-02 7.149056345224380493e-02 2.479209154844284058e-01 2.087824642658233643e-01 -3.020555973052978516e-01 1.843481957912445068e-01 -1.700724065303802490e-01 6.804204732179641724e-02 -6.247107870876789093e-03 2.090141326189041138e-01 -3.128612041473388672e-02 -2.994164526462554932e-01 -5.615077912807464600e-02 1.781242638826370239e-01 3.811060488224029541e-01 -2.547987401485443115e-01 -5.031278729438781738e-02 4.622793197631835938e-02 1.609374135732650757e-01 1.929070800542831421e-01
-1.023872792720794678e-01 -3.777227364480495453e-03 1.923214346170425415e-01 4.002622887492179871e-02 5.749267712235450745e-02 -2.106553465127944946e-01 -4.762807488441467285e-02 2.948309481143951416e-01 2.862579934298992157e-02 -2.891025245189666748e-01 -1.027465797960758209e-02 -1.971209235489368439e-02 1.559192687273025513e-01 3.524300456047058105e-02 1.306454241275787354e-01 2.151891440153121948e-01 8.284199237823486328e-02 3.942638337612152100e-01 -1.885915249586105347e-01 1.578911989927291870e-01 2.236371301114559174e-02 -1.208421736955642700e-01 2.122881636023521423e-02 -2.643825113773345947e-01 -2.279124408960342407e-01 3.135737478733062744e-01 3.180773258209228516e-01 4.441192373633384705e-02 1.610153764486312866e-01 1.871731877326965332e-01 9.826403856277465820e-02 8.904094249010086060e-02
4.962205886840820312e-02 2.901374399662017822e-01 -1.927904635667800903e-01 -1.755862683057785034e-02 2.063193470239639282e-01 -3.348027169704437256e-02 -2.788360118865966797e-01 -1.622576862573623657e-01 -8.054834604263305664e-02 -2.214851230382919312e-01 -1.114765480160713196e-01 -1.671492010354995728e-01 7.206244021654129028e-02 2.607606351375579834e-01 -4.775269702076911926e-02 1.819810718297958374e-01 -6.223154813051223755e-02 3.032035008072853088e-02 -1.362190991640090942e-01 -5.854804068803787231e-02 1.490028947591781616e-01 3.357833027839660645e-01 -3.366171941161155701e-02 6.700588762760162354e-02 -3.197545409202575684e-01 9.948273003101348877e-02 1.097062230110168457e-01 8.584306389093399048e-02 2.196610569953918457e-01 2.413730919361114502e-01 -9.870315343141555786e-02 3.293486535549163818e-01
2.439009025692939758e-02 1.312192976474761963e-01 1.009799167513847351e-01 -3.586085140705108643e-01 1.144059151411056519e-01 -1.746695488691329956e-01 -1.315496489405632019e-02 -1.634709686040878296e-01 2.545711994171142578e-01 -1.633903831243515015e-01 1.806520223617553711e-01 7.765577733516693115e-02 1.631425321102142334e-01 -8.044135756790637970e-03 1.489588469266891479e-01 2.107860743999481201e-01 -2.657682001590728760e-01 3.312521576881408691e-01 6.666724383831024170e-02 1.111492291092872620e-01 2.536807768046855927e-02 1.767383068799972534e-01 -8.078068494796752930e-02 -2.822438180446624756e-01 -7.670199126005172729e-02 2.416514307260513306e-01 1.563339978456497192e-01 -1.603884100914001465e-01 1.020036116242408752e-01 1.264066547155380249e-01 2.679473161697387695e-01 1.468958705663681030e-01
1.640190370380878448e-02 -9.266275912523269653e-02 3.390175402164459229e-01 4.914794862270355225e-02 -4.537008330225944519e-02 1.162507012486457825e-02 -2.376142889261245728e-02 1.377900689840316772e-01 -1.175277158617973328e-01 1.863049268722534180e-01 -3.931483998894691467e-02 -7.208754122257232666e-02 1.907162815332412720e-01 9.236319921910762787e-03 -6.940866261720657349e-02 1.430266797542572021e-01 -1.486029773950576782e-01 4.247646629810333252e-01 3.421869501471519470e-02 -7.071661204099655151e-02 2.855449020862579346e-01 2.120161205530166626e-01 -2.545835971832275391e-01 -1.755912005901336670e-01 -7.830815017223358154e-02 2.642024755477905273e-01 2.735522985458374023e-01 1.382202059030532837e-01 3.442209213972091675e-02 3.340940177440643311e-01 1.456069201231002808e-01 -1.917813345789909363e-02
-1.451489627361297607e-01 1.128427982330322266e-01 1.829653084278106689e-01 -8.161023259162902832e-02 5.222954228520393372e-02 1.134967580437660217e-01 -2.471917420625686646e-01 9.040509909391403198e-02 -5.847784876823425293e-02 1.537883728742599487e-01 -4.274921119213104248e-02 5.081381183117628098e-03 -2.529712207615375519e-02 -2.942974269390106201e-01 -5.968264117836952209e-02 2.950352430343627930e-01 -4.673432093113660812e-03 4.765627086162567139e-01 1.137990429997444153e-01 -5.831848829984664917e-02 1.005032211542129517e-01 6.365852057933807373e-02 -2.593277394771575928e-01 -1.960006952285766602e-01 -1.043124869465827942e-01 8.841795474290847778e-02 2.771852016448974609e-01 2.103299051523208618e-01 1.947127431631088257e-01 1.145735755562782288e-01 2.717092037200927734e-01 -8.032574504613876343e-02
1.317391395568847656e-01 7.660408318042755127e-02 -8.441930264234542847e-02 -1.337095499038696289e-01 1.984219402074813843e-01 1.151564121246337891e-01 -4.713896661996841431e-02 -8.550907671451568604e-02 1.443575769662857056e-01 -2.072632908821105957e-01 2.623192965984344482e-02 1.635219305753707886e-01 -1.095257047563791275e-02 2.808894030749797821e-02 2.432920224964618683e-02 2.337943464517593384e-01 -1.611086130142211914e-01 4.365345835685729980e-01 1.102118790149688721e-01 -3.275315463542938232e-02 1.766502298414707184e-02 4.735022187232971191e-01 1.065942794084548950e-01 -2.583419382572174072e-01 -3.772051259875297546e-02 3.422497808933258057e-01 1.470125019550323486e-01 -4.798482358455657959e-02 2.979827858507633209e-02 1.421764791011810303e-01 1.533949077129364014e-01 1.508570611476898193e-01
-2.999769449234008789e-01 6.255444884300231934e-02 1.604599505662918091e-01 3.040868416428565979e-02 8.975488692522048950e-02 -3.505312502384185791e-01 -1.684990944340825081e-03 1.964274793863296509e-01 1.520405057817697525e-02 -7.545517385005950928e-02 8.652056753635406494e-02 1.425757110118865967e-01 4.274880886077880859e-02 1.815067827701568604e-01 2.403860986232757568e-01 1.732780039310455322e-01 5.749722197651863098e-02 4.292864203453063965e-01 -1.102090999484062195e-01 -2.686394751071929932e-02 5.631698295474052429e-02 -2.447878010571002960e-02 -7.693936675786972046e-02 -3.012009263038635254e-01 -2.009951323270797729e-01 2.850599586963653564e-01 2.799972891807556152e-01 -6.481368094682693481e-02 -3.298208490014076233e-02 5.838277563452720642e-02 -4.759907722473144531e-02 2.042061686515808105e-01
2.994616627693176270e-01 -1.757808923721313477e-01 4.907150566577911377e-02 -2.406997233629226685e-01 3.237365782260894775e-01 -1.495079696178436279e-01 -1.150019019842147827e-01 4.771106317639350891e-02 7.427232712507247925e-02 1.429964974522590637e-02 1.650500670075416565e-02 9.295771270990371704e-02 7.917574793100357056e-02 -3.830332774668931961e-03 2.506489865481853485e-02 2.028157114982604980e-01 1.279672235250473022e-01 -7.767046988010406494e-02 5.984790623188018799e-03 2.054951153695583344e-02 -4.281377419829368591e-02 2.394656687974929810e-01 -1.016782596707344055e-01 -3.918910920619964600e-01 -2.925675511360168457e-01 1.628318876028060913e-01 2.857586927711963654e-02 -3.711813688278198242e-01 2.764450013637542725e-01 5.027987062931060791e-02 9.040971845388412476e-02 1.730691790580749512e-01
-5.868045985698699951e-02 3.819979028776288033e-03 7.878039777278900146e-02 -1.538358628749847412e-01 9.638398140668869019e-02 7.427696883678436279e-02 1.728322654962539673e-01 -4.004476666450500488e-01 3.139118850231170654e-01 -1.240449696779251099e-01 -1.083534136414527893e-01 1.852128095924854279e-02 -8.706683665513992310e-02 6.956075876951217651e-02 5.769142135977745056e-02 3.101706206798553467e-01 6.892722845077514648e-02 2.681893110275268555e-01 -2.006706967949867249e-02 4.986833781003952026e-02 -5.432959273457527161e-02 1.898826062679290771e-01 -5.955495685338973999e-02 -2.453676611185073853e-01 -1.144981756806373596e-01 3.649054765701293945e-01 8.504051715135574341e-02 1.698003709316253662e-01 1.518825739622116089e-01 2.030551284551620483e-01 2.264084815979003906e-01 2.084548324346542358e-01
5.517159029841423035e-02 6.594801694154739380e-02 2.200406044721603394e-02 -1.502605676651000977e-01 9.118690341711044312e-02 -1.887578368186950684e-01 4.455505311489105225e-02 2.073901146650314331e-01 -3.189074993133544922e-02 1.552656888961791992e-01 2.738744914531707764e-01 -8.179067820310592651e-02 1.313703507184982300e-01 -2.384491078555583954e-02 2.213253267109394073e-02 2.763532400131225586e-01 -2.545073032379150391e-01 3.338477760553359985e-02 -1.615554988384246826e-01 -2.835950851440429688e-01 -5.180616304278373718e-02 1.715073436498641968e-01 -3.347462117671966553e-01 -6.505289673805236816e-02 -2.069707512855529785e-01 -1.008078083395957947e-02 1.444119513034820557e-01 2.121438682079315186e-01 3.428280651569366455e-01 4.708034917712211609e-02 2.318499237298965454e-01 2.756704092025756836e-01
1.455917805433273315e-01 6.044466421008110046e-02 9.484951198101043701e-02 -5.445338040590286255e-02 1.776552945375442505e-01 6.006002426147460938e-02 -3.791325092315673828e-01 9.898278862237930298e-02 9.481092542409896851e-02 -3.107143640518188477e-01 -5.046617239713668823e-02 -3.821428120136260986e-01 -5.333746224641799927e-02 3.136836457997560501e-04 2.605531513690948486e-01 1.566162109375000000e-01 -9.975315630435943604e-02 1.441085338592529297e-01 -1.074877232313156128e-01 -1.992747038602828979e-01 9.445951133966445923e-02 1.583310514688491821e-01 -6.239658966660499573e-02 2.789959907531738281e-01 -2.881399393081665039e-01 3.199993968009948730e-01 5.794953554868698120e-02 8.316700160503387451e-02 1.294257938861846924e-01 1.005153451114892960e-02 1.163097694516181946e-01 3.635505586862564087e-02
1.983293592929840088e-01 1.840766370296478271e-01 1.293997615575790405e-01 6.125390529632568359e-02 3.074438869953155518e-01 -1.673592180013656616e-01 1.484491229057312012e-01 -2.039991505444049835e-02 -8.927033096551895142e-02 -1.652634888887405396e-01 -4.344354942440986633e-02 9.795355051755905151e-02 1.091290712356567383e-01 -6.690296530723571777e-02 -2.335678599774837494e-02 -1.295031011104583740e-01 1.775962561368942261e-01 4.682401716709136963e-01 -3.117035627365112305e-01 -3.176198005676269531e-01 -1.884897798299789429e-01 -4.687692224979400635e-02 -1.559479683637619019e-01 -8.609061688184738159e-02 -2.651715576648712158e-01 2.772356756031513214e-02 1.002772748470306396e-01 8.445271104574203491e-02 1.585967652499675751e-02 2.475479692220687866e-01 6.213823705911636353e-02 -9.424752742052078247e-02
-1.344007104635238647e-01 -3.953016828745603561e-03 2.103881686925888062e-01 1.783839166164398193e-01 1.389158964157104492e-01 6.479403376579284668e-02 -5.421689525246620178e-02 1.560714375227689743e-02 -1.920255571603775024e-01 3.696662187576293945e-02 1.567932218313217163e-01 1.251668930053710938e-01 1.691507846117019653e-01 -3.161028400063514709e-02 1.613631844520568848e-01 2.249971926212310791e-01 1.167401745915412903e-01 -1.479205936193466187e-01 1.197419017553329468e-01 -6.393277645111083984e-02 4.366670548915863037e-02 2.457070499658584595e-01 -3.278698623180389404e-01 -1.504285633563995361e-01 -2.797810137271881104e-01 1.980136483907699585e-01 3.890074789524078369e-01 3.126329183578491211e-01 1.343462020158767700e-01 1.105842143297195435e-01 6.344603002071380615e-02 2.172490507364273071e-01
1.703509837388992310e-01 1.321288645267486572e-01 2.446254342794418335e-01 -9.030273556709289551e-02 2.385696619749069214e-01 -2.995890378952026367e-01 -4.274556636810302734e-01 3.540690243244171143e-01 -2.583035640418529510e-02 9.418708831071853638e-02 5.496354401111602783e-02 -2.088596820831298828e-01 -1.017206236720085144e-01 1.200480088591575623e-01 -9.026515483856201172e-02 1.051331013441085815e-01 5.810717493295669556e-02 6.876107305288314819e-02 -1.126720681786537170e-01 -2.088842540979385376e-01 4.213519021868705750e-02 1.531506031751632690e-01 -9.340611100196838379e-02 -1.936635971069335938e-01 1.599128544330596924e-02 1.130150780081748962e-01 1.187070235610008240e-01 1.516700387001037598e-01 2.181566953659057617e-01 2.232223004102706909e-01 1.699237078428268433e-01 1.353591084480285645e-01
6.565389782190322876e-02 1.860960125923156738e-01 5.780451744794845581e-02 -2.084890305995941162e-01 1.672333925962448120e-01 -6.594874709844589233e-02 1.462546139955520630e-01 -1.108591631054878235e-01 2.893478870391845703e-01 -2.026482820510864258e-01 -5.050626932643353939e-04 -8.351191878318786621e-02 1.726737767457962036e-01 9.976571053266525269e-02 1.366450637578964233e-01 1.919424980878829956e-01 -1.624999791383743286e-01 3.614777028560638428e-01 4.905964434146881104e-02 4.911171272397041321e-02 9.017182886600494385e-02 2.155027538537979126e-01 1.786593161523342133e-02 -3.985709547996520996e-01 -2.096303999423980713e-01 2.666442692279815674e-01 1.874438971281051636e-01 -8.036319911479949951e-02 7.727311551570892334e-02 1.588568985462188721e-01 1.060255840420722961e-01 2.155901044607162476e-01
4.026404395699501038e-02 2.438778281211853027e-01 1.770039200782775879e-01 -8.412367850542068481e-02 1.926161907613277435e-02 -1.760000884532928467e-01 -1.920562982559204102e-01 1.105450540781021118e-01 1.079857498407363892e-01 -2.070537358522415161e-01 2.353222668170928955e-01 1.140353158116340637e-01 8.555333130061626434e-03 -1.388559937477111816e-01 -9.117436408996582031e-02 2.649286687374114990e-01 -2.726301550865173340e-01 1.423032581806182861e-01 -1.576583534479141235e-01 -3.013980090618133545e-01 1.349480152130126953e-01 1.478195041418075562e-01 -2.233576625585556030e-01 -1.193781495094299316e-01 -6.452802103012800217e-03 1.113637313246726990e-01 -5.854695104062557220e-03 2.609489858150482178e-01 3.976050317287445068e-01 1.197817921638488770e-01 1.737876087427139282e-01 -3.984839096665382385e-02
-1.354484856128692627e-01 5.411725491285324097e-02 3.577902913093566895e-01 6.074358825571835041e-04 5.340440571308135986e-02 -1.649031192064285278e-01 -1.678496152162551880e-01 4.700274392962455750e-02 -3.088246285915374756e-02 -2.876160740852355957e-01 3.303470015525817871e-01 -3.088406920433044434e-01 5.624905601143836975e-02 3.912594169378280640e-02 3.902152180671691895e-01 3.361961543560028076e-01 1.536935381591320038e-02 8.669874630868434906e-03 -7.211125642061233521e-02 -1.725705862045288086e-01 -4.334240034222602844e-02 1.129716541618108749e-02 -2.232801467180252075e-01 2.261909469962120056e-02 -2.564620673656463623e-01 -3.272981569170951843e-02 2.600283324718475342e-01 -6.441132724285125732e-02 4.988130554556846619e-02 4.231970757246017456e-02 3.279310464859008789e-02 -2.185875549912452698e-02
1.406324505805969238e-01 3.230591416358947754e-01 1.431329995393753052e-01 1.056793704628944397e-01 3.046189546585083008e-01 5.096029490232467651e-03 -2.032319903373718262e-01 9.059034287929534912e-02 -1.210849583148956299e-01 -1.067410409450531006e-02 -3.465572744607925415e-02 -4.767857864499092102e-02 -8.794741332530975342e-02 1.063220947980880737e-01 -7.577051222324371338e-02 2.484318763017654419e-01 -2.624683678150177002e-01 8.494628220796585083e-02 2.407644502818584442e-02 -5.393620207905769348e-02 -1.057550981640815735e-01 -2.095553651452064514e-02 1.044416204094886780e-01 -4.035530090332031250e-01 -4.279209077358245850e-01 6.189505755901336670e-02 2.285324931144714355e-01 1.472391486167907715e-01 -3.166269743815064430e-03 -2.898970991373062134e-02 2.609756886959075928e-01 -4.826947674155235291e-02
-1.188782304525375366e-01 1.554495245218276978e-01 6.713969260454177856e-02 1.909434795379638672e-01 1.984136253595352173e-01 -8.054714649915695190e-02 -3.889256417751312256e-01 -1.356719285249710083e-01 -2.997002191841602325e-02 -2.016236186027526855e-01 5.799651145935058594e-02 -8.848027139902114868e-02 2.667459249496459961e-01 -5.402976647019386292e-03 2.472782582044601440e-01 2.400443255901336670e-01 -3.837276715785264969e-03 1.945347785949707031e-01 -2.643661201000213623e-01 -1.234483420848846436e-01 -1.968827843666076660e-01 7.953382283449172974e-02 -2.864154577255249023e-01 -2.499566599726676941e-02 -1.019295454025268555e-01 3.110127151012420654e-01 -1.548720002174377441e-01 2.434112504124641418e-02 1.084960326552391052e-01 -1.110320463776588440e-01 2.337475866079330444e-01 -3.672805801033973694e-02
-2.212883718311786652e-02 -1.205091550946235657e-02 2.263043224811553955e-01 5.364899709820747375e-02 -8.161856234073638916e-02 -2.353110015392303467e-01 -2.700417861342430115e-02 2.520270347595214844e-01 5.519823357462882996e-02 -1.080685630440711975e-01 1.719482243061065674e-01 8.850368857383728027e-02 8.950832486152648926e-02 7.775186002254486084e-02 1.721442937850952148e-01 2.632101476192474365e-01 2.174042165279388428e-01 3.695409595966339111e-01 -9.161140769720077515e-02 3.250853344798088074e-02 1.632072925567626953e-01 -7.430281490087509155e-02 1.715517789125442505e-02 -2.533694803714752197e-01 -1.225535348057746887e-01 3.814792037010192871e-01 2.894284427165985107e-01 1.615963727235794067e-01 1.442540585994720459e-01 2.187193632125854492e-01 6.842608004808425903e-02 1.421917229890823364e-01
2.969369851052761078e-02 8.602490276098251343e-02 2.411388307809829712e-01 1.391568630933761597e-01 1.241261139512062073e-01 -2.696140408515930176e-01 -1.319302916526794434e-01 3.098912239074707031e-01 -3.201666176319122314e-01 -7.184885442256927490e-02 -4.598502069711685181e-02 6.709656864404678345e-02 3.639960587024688721e-01 -1.627857238054275513e-02 1.560498494654893875e-02 2.337235212326049805e-01 -5.292817950248718262e-02 -6.708213686943054199e-02 -8.233590424060821533e-02 1.711305230855941772e-02 1.891628056764602661e-01 2.040142938494682312e-02 -5.991321522742509842e-03 -3.849283754825592041e-01 -1.918964833021163940e-01 2.429978847503662109e-01 3.658473119139671326e-02 1.608410477638244629e-01 1.724894493818283081e-01 1.583139151334762573e-01 1.834414154291152954e-01 2.071358449757099152e-02
4.231382161378860474e-02 1.805445365607738495e-02 2.004786282777786255e-01 6.577429175376892090e-02 -3.671986609697341919e-02 -3.113742172718048096e-01 3.909187763929367065e-02 3.343914747238159180e-01 7.466255128383636475e-02 3.068854212760925293e-01 2.649237215518951416e-01 -5.331141874194145203e-03 1.280661206692457199e-02 6.597138941287994385e-02 9.057463705539703369e-02 1.762546747922897339e-01 6.803836673498153687e-02 1.473930478096008301e-01 -1.873441189527511597e-01 -1.712336987257003784e-01 6.211856845766305923e-03 2.414992451667785645e-01 -9.896909445524215698e-02 -2.195970267057418823e-01 -2.456145733594894409e-01 9.456436336040496826e-02 1.141256913542747498e-01 -3.501859679818153381e-02 5.007202923297882080e-02 -1.085367798805236816e-01 3.846989572048187256e-01 2.738872468471527100e-01
4.562408477067947388e-02 -8.096539974212646484e-02 8.451908081769943237e-02 1.384016126394271851e-01 -1.125754341483116150e-01 -1.229766458272933960e-01 1.271603703498840332e-01 2.009567171335220337e-01 -2.145307511091232300e-01 -1.963414847850799561e-01 2.623550593852996826e-01 1.635338515043258667e-01 1.467520743608474731e-01 -1.231287717819213867e-01 9.611767530441284180e-02 2.013610899448394775e-01 -5.873917788267135620e-02 2.179839015007019043e-01 -1.308940947055816650e-01 -2.427612096071243286e-01 1.834212392568588257e-01 1.011362373828887939e-01 2.119492441415786743e-01 -9.495148807764053345e-02 -2.178866863250732422e-01 3.262014687061309814e-01 3.294181525707244873e-01 2.535889111459255219e-02 2.904528379440307617e-02 1.799850165843963623e-01 1.837639510631561279e-02 3.043435811996459961e-01
3.137539029121398926e-01 -7.783018052577972412e-02 2.242336869239807129e-01 -9.181788563728332520e-02 2.245919108390808105e-01 1.347280293703079224e-02 -5.431108176708221436e-02 2.109932005405426025e-01 1.101563647389411926e-01 -3.657326996326446533e-01 -2.002094238996505737e-01 4.265299066901206970e-02 8.773094415664672852e-02 5.171122401952743530e-02 -1.938987895846366882e-02 1.055688560009002686e-01 -1.064496338367462158e-01 6.574877351522445679e-02 7.320462260395288467e-03 -8.248132467269897461e-02 -3.848038986325263977e-02 2.309047430753707886e-01 -1.615539491176605225e-01 -1.906853020191192627e-01 -3.423190712928771973e-01 3.739425837993621826e-01 -1.335661578923463821e-02 -2.481459826231002808e-01 -6.521748751401901245e-02 2.295423671603202820e-02 1.632392257452011108e-01 1.975918859243392944e-01
1.074954271316528320e-01 -9.633550420403480530e-03 1.745343208312988281e-01 -9.546470828354358673e-03 1.148531436920166016e-01 -1.274924129247665405e-01 -1.156996712088584900e-01 3.042444586753845215e-01 1.447827816009521484e-01 1.836074441671371460e-01 4.479720070958137512e-02 3.826344385743141174e-02 1.043994072824716568e-02 6.887972354888916016e-02 2.716695666313171387e-01 2.528725266456604004e-01 2.223898321390151978e-01 1.866577714681625366e-01 -2.212375253438949585e-01 2.113034762442111969e-02 -1.177665665745735168e-01 -6.235173344612121582e-02 -1.223842203617095947e-01 -2.866016626358032227e-01 -8.458755910396575928e-02 3.337814509868621826e-01 4.484041929244995117e-01 -1.775192329660058022e-03 1.998025327920913696e-01 1.104283258318901062e-01 -2.921934425830841064e-02 2.202668972313404083e-02
-2.007414400577545166e-01 -7.921481132507324219e-02 2.494475543498992920e-01 1.539397537708282471e-01 -4.245740920305252075e-02 -2.118647694587707520e-01 -3.601169213652610779e-02 3.211987018585205078e-02 1.863851845264434814e-01 -1.627150774002075195e-01 1.832429133355617523e-02 6.330274511128664017e-03 2.946835197508335114e-02 1.678968667984008789e-01 2.646068632602691650e-01 1.873625665903091431e-01 3.158529400825500488e-01 3.037163913249969482e-01 -1.226532459259033203e-02 6.085280328989028931e-03 2.435930222272872925e-01 6.692700833082199097e-02 -6.380657851696014404e-02 -3.453253507614135742e-01 -2.613852024078369141e-01 2.097451686859130859e-01 2.064919769763946533e-01 2.743330411612987518e-02 1.424053162336349487e-01 1.818605065345764160e-01 9.332572668790817261e-02 1.600530445575714111e-01
-6.520674377679824829e-02 1.467933654785156250e-01 5.079341679811477661e-02 -8.082595467567443848e-02 4.717412963509559631e-02 1.163254752755165100e-01 -5.021063610911369324e-03 -1.871849149465560913e-01 6.121265515685081482e-02 -2.263074964284896851e-01 6.254504621028900146e-02 3.546183556318283081e-02 1.681871525943279266e-02 -1.345660351216793060e-02 -9.245317429304122925e-02 2.475615888833999634e-01 -2.138418108224868774e-01 3.051539659500122070e-01 -5.002457648515701294e-03 -1.101667284965515137e-01 -5.164789035916328430e-02 3.338631987571716309e-01 5.934846401214599609e-02 -2.946484684944152832e-01 -1.641537845134735107e-01 3.969365358352661133e-01 1.494521945714950562e-01 5.134839564561843872e-02 1.615020483732223511e-01 7.935697585344314575e-02 1.712566018104553223e-01 3.964448273181915283e-01
1.544418781995773315e-01 1.572858244180679321e-01 1.914882659912109375e-01 2.365506440401077271e-02 2.582651674747467041e-01 9.619783610105514526e-02 -3.228947520256042480e-01 -1.016768906265497208e-02 2.058851867914199829e-01 1.151159107685089111e-01 -4.190514981746673584e-02 2.227636054158210754e-02 4.199856892228126526e-02 -4.382583498954772949e-02 2.283910661935806274e-01 1.531361937522888184e-01 6.680784374475479126e-02 2.061943709850311279e-01 -4.152991771697998047e-01 -3.193342089653015137e-01 -1.787454262375831604e-02 4.830550774931907654e-02 -5.760371685028076172e-02 -1.862222850322723389e-01 -7.108744978904724121e-02 5.304022505879402161e-02 -2.096497453749179840e-02 9.801259636878967285e-02 2.750810384750366211e-01 1.445060372352600098e-01 3.046565055847167969e-01 1.652726233005523682e-01
7.845123112201690674e-02 2.454334050416946411e-01 6.037363782525062561e-03 -2.030960172414779663e-01 3.632313013076782227e-01 -6.992718577384948730e-02 3.564091771841049194e-02 -7.429914176464080811e-02 1.719031780958175659e-01 -2.503291666507720947e-01 4.438911005854606628e-02 -2.788096480071544647e-02 9.061598777770996094e-02 -3.908331040292978287e-03 5.297123268246650696e-02 2.300874590873718262e-01 -2.270880341529846191e-01 2.810354828834533691e-01 5.388640984892845154e-02 -7.001857738941907883e-04 6.402333825826644897e-02 2.975266277790069580e-01 -6.819775700569152832e-02 -3.150843679904937744e-01 -1.620269566774368286e-01 3.195864558219909668e-01 1.516501307487487793e-01 -1.884912997484207153e-01 6.353780627250671387e-02 -1.310825534164905548e-02 1.816851794719696045e-01 1.887660175561904907e-01
2.185658216476440430e-01 6.824813783168792725e-02 5.623755976557731628e-02 -2.684933543205261230e-01 2.680333554744720459e-01 -4.097853228449821472e-02 1.853553205728530884e-01 1.145569840446114540e-03 2.811588943004608154e-01 -2.820583879947662354e-01 -6.833671033382415771e-02 -5.159153416752815247e-02 7.879548519849777222e-02 9.594510495662689209e-02 2.395756095647811890e-01 1.747552454471588135e-01 -1.651123315095901489e-01 3.202654719352722168e-01 2.324006892740726471e-02 5.676216259598731995e-02 1.244542375206947327e-01 1.296890825033187866e-01 -1.773294508457183838e-01 -2.897871732711791992e-01 -1.187963560223579407e-01 2.831612229347229004e-01 2.455909252166748047e-01 -1.167233660817146301e-01 5.503014102578163147e-02 1.308259367942810059e-01 9.259264171123504639e-02 1.299162656068801880e-01
2.135068625211715698e-01 8.090146631002426147e-02 5.505109578371047974e-02 1.940579712390899658e-02 1.161377355456352234e-01 -7.981645315885543823e-02 7.185229659080505371e-02 2.335374206304550171e-01 6.206853315234184265e-02 -4.227890819311141968e-02 2.378703504800796509e-01 3.757451893761754036e-03 -1.337185781449079514e-02 1.234610676765441895e-01 1.383936405181884766e-01 2.682794034481048584e-01 2.348636537790298462e-01 2.310299575328826904e-01 -2.099189162254333496e-01 -9.830509126186370850e-02 2.207122370600700378e-02 -2.234800457954406738e-01 -7.662027329206466675e-02 -3.038318753242492676e-01 -8.867559581995010376e-02 2.549318075180053711e-01 5.416971445083618164e-01 7.910659164190292358e-02 -8.217223733663558960e-02 -1.331346668303012848e-02 6.754787266254425049e-02 3.459737822413444519e-02
2.825055271387100220e-02 -4.672718793153762817e-02 1.638939827680587769e-01 1.990843862295150757e-01 2.380617260932922363e-01 3.114753635600209236e-03 9.820634126663208008e-02 2.407091408967971802e-01 9.299443662166595459e-02 -1.133308410644531250e-01 1.417062133550643921e-01 9.419796615839004517e-02 1.112074032425880432e-01 1.642890125513076782e-01 -2.576483488082885742e-01 8.515915833413600922e-03 1.515744924545288086e-01 5.189286544919013977e-02 -1.452423781156539917e-01 -5.496279895305633545e-02 -1.035499796271324158e-01 1.787738800048828125e-01 -3.670136630535125732e-02 -3.718361854553222656e-01 -1.775019317865371704e-01 3.030681908130645752e-01 2.934638559818267822e-01 -8.640149980783462524e-02 -7.894112728536128998e-03 4.427092969417572021e-01 5.953062325716018677e-02 -3.712592646479606628e-02
1.410429030656814575e-01 2.579759955406188965e-01 3.147252276539802551e-02 -3.051196038722991943e-01 1.201028600335121155e-01 -1.031420379877090454e-01 1.304120570421218872e-01 -8.648931235074996948e-02 1.246865615248680115e-01 -2.660857141017913818e-01 -4.699992015957832336e-02 2.699467539787292480e-02 1.298460811376571655e-01 3.021036647260189056e-02 1.265339851379394531e-01 2.811646461486816406e-01 -2.295377254486083984e-01 3.727971911430358887e-01 6.215497106313705444e-02 1.506002247333526611e-01 1.167040616273880005e-01 2.372694760560989380e-01 -1.703822612762451172e-01 -2.164662480354309082e-01 -9.177969396114349365e-02 2.438842654228210449e-01 2.569961249828338623e-01 -1.696125715970993042e-01 8.423791080713272095e-02 1.372749954462051392e-01 9.718658030033111572e-02 7.533650845289230347e-02
2.006954252719879150e-01 -1.752520725131034851e-02 2.529328167438507080e-01 2.926392853260040283e-02 5.864654481410980225e-02 -3.844070136547088623e-01 -4.610841721296310425e-02 1.550051867961883545e-01 1.354556232690811157e-01 8.524028211832046509e-02 2.996609508991241455e-01 2.104975730180740356e-01 -1.000812277197837830e-01 4.922473058104515076e-02 1.081537380814552307e-01 2.834027707576751709e-01 -1.509311199188232422e-01 2.447398453950881958e-01 -1.937066316604614258e-01 -2.188180685043334961e-01 -3.946710005402565002e-02 3.167499303817749023e-01 -1.259713023900985718e-01 4.452865570783615112e-02 -2.485702484846115112e-01 -3.575333952903747559e-02 2.763167954981327057e-03 8.431851863861083984e-02 1.527306586503982544e-01 1.519602388143539429e-01 9.842739999294281006e-02 1.973271220922470093e-01
1.189478710293769836e-01 5.330177769064903259e-02 3.278020396828651428e-02 6.929851323366165161e-02 -6.469149142503738403e-02 4.451519250869750977e-02 -1.663552075624465942e-01 -1.925089280121028423e-03 5.888639762997627258e-02 -3.084840476512908936e-01 6.805875152349472046e-02 -2.709365487098693848e-01 6.065199524164199829e-02 6.599447131156921387e-02 2.039077281951904297e-01 2.571437656879425049e-01 -3.992849588394165039e-02 7.015307247638702393e-02 1.310184895992279053e-01 -2.702068351209163666e-02 -5.817518569529056549e-03 4.326173067092895508e-01 -9.403382241725921631e-02 -2.212353348731994629e-01 -9.443741291761398315e-02 3.360001444816589355e-01 -8.660883456468582153e-02 2.753573656082153320e-01 3.563302159309387207e-01 1.085954159498214722e-02 1.851329207420349121e-01 1.224501505494117737e-01
1.188578009605407715e-01 2.412702888250350952e-01 1.802709996700286865e-01 2.155643403530120850e-01 5.679479727405123413e-05 -4.655902087688446045e-02 6.433685868978500366e-02 2.072062343358993530e-01 -1.152160391211509705e-01 7.240232080221176147e-02 5.639671906828880310e-02 -3.574297949671745300e-02 -1.368424147367477417e-01 -3.933392763137817383e-01 -1.954087466001510620e-01 2.948003411293029785e-01 1.681345701217651367e-01 8.686714619398117065e-02 1.057868544012308121e-02 -2.136262357234954834e-01 -1.311997920274734497e-01 3.612650334835052490e-01 -1.065131947398185730e-01 -2.350114881992340088e-01 -1.499772816896438599e-01 3.301365673542022705e-01 6.523730605840682983e-02 3.095635399222373962e-02 1.460244506597518921e-01 1.044063493609428406e-01 1.063619777560234070e-01 4.297912865877151489e-02
2.621928751468658447e-01 3.941554129123687744e-01 -1.915649920701980591e-01 2.841878682374954224e-02 1.687081158161163330e-01 -7.183633744716644287e-02 -1.795549392700195312e-01 1.851912140846252441e-01 -3.416661918163299561e-02 -1.287732720375061035e-01 1.236622184514999390e-01 -3.150558099150657654e-02 3.288576006889343262e-02 2.439013868570327759e-02 -8.139029145240783691e-02 1.131830438971519470e-01 -1.193858236074447632e-01 1.126922667026519775e-02 -9.153688699007034302e-02 -8.093443512916564941e-02 -5.071848258376121521e-02 2.600159049034118652e-01 -3.689162135124206543e-01 -1.416118443012237549e-01 -1.587729454040527344e-01 1.459126472473144531e-01 1.102629080414772034e-01 7.674309611320495605e-02 2.848843038082122803e-01 6.883371621370315552e-02 4.206511080265045166e-01 -7.263239938765764236e-03
4.277050122618675232e-02 2.363276630640029907e-01 1.292775422334671021e-01 -1.039683148264884949e-01 2.516120672225952148e-01 -8.190633356571197510e-02 2.334931492805480957e-01 -1.655174046754837036e-01 1.940761357545852661e-01 -1.040624976158142090e-01 7.260388135910034180e-02 5.217019468545913696e-02 -3.463559597730636597e-02 2.055309712886810303e-01 2.701583504676818848e-01 7.223351858556270599e-03 -3.710379898548126221e-01 -2.149918582290410995e-03 -1.597323864698410034e-01 -1.107026860117912292e-01 -1.720369607210159302e-01 2.577917873859405518e-01 -1.349425613880157471e-01 -1.859366148710250854e-01 -1.109600067138671875e-01 3.154970109462738037e-01 4.457022622227668762e-02 -1.125724092125892639e-01 -8.194764703512191772e-02 2.073341310024261475e-01 2.753217816352844238e-01 1.166385039687156677e-01
1.112374663352966309e-01 -8.141019195318222046e-02 3.426487743854522705e-01 2.012883685529232025e-02 8.758831769227981567e-02 3.231537702959030867e-04 -2.473443150520324707e-01 8.688945323228836060e-02 5.160073284059762955e-03 -4.065370559692382812e-01 -4.926661960780620575e-03 -2.236556708812713623e-01 6.238888204097747803e-02 1.727841496467590332e-01 2.685746848583221436e-01 2.412401586771011353e-01 8.193664997816085815e-02 -1.866551488637924194e-02 -3.132127523422241211e-01 -2.949512600898742676e-01 -8.025804162025451660e-02 -1.520121190696954727e-02 -1.190548688173294067e-01 7.342890650033950806e-02 -1.796693652868270874e-01 1.952853947877883911e-01 -6.631657481193542480e-02 1.224799156188964844e-01 1.267743110656738281e-01 1.972369700670242310e-01 1.948397606611251831e-01 -7.881166785955429077e-02
2.387022078037261963e-01 1.293294280767440796e-01 3.374784588813781738e-01 1.204195991158485413e-01 2.404980957508087158e-01 -1.456662714481353760e-01 -1.053044386208057404e-02 3.401673138141632080e-01 -1.543935984373092651e-01 -2.200598269701004028e-01 6.879995577037334442e-03 7.291302084922790527e-02 -8.107344061136245728e-02 -2.988024614751338959e-02 1.969817429780960083e-01 1.270862072706222534e-01 1.666996777057647705e-01 3.409400880336761475e-01 -1.051828712224960327e-01 1.040593087673187256e-01 3.151508867740631104e-01 -1.495591253042221069e-01 -1.205965429544448853e-01 -2.144553065299987793e-01 -2.978906594216823578e-02 1.865184158086776733e-01 -7.867286913096904755e-03 7.821126841008663177e-03 7.779143005609512329e-02 1.480845659971237183e-01 2.203874886035919189e-01 4.979878664016723633e-02
6.649362854659557343e-03 -4.651915282011032104e-03 2.292538434267044067e-01 8.127372711896896362e-02 -7.703538239002227783e-02 -1.588595360517501831e-01 6.729102134704589844e-02 2.604751288890838623e-01 9.353103488683700562e-02 9.012305177748203278e-03 1.970409452915191650e-01 2.536205947399139404e-01 -6.964266300201416016e-02 -1.579128652811050415e-01 -1.211076229810714722e-01 3.458031713962554932e-01 1.719872653484344482e-02 6.006891652941703796e-02 -2.568338811397552490e-01 -1.752328574657440186e-01 1.063745617866516113e-01 4.079868793487548828e-01 -2.092258334159851074e-01 -7.972797006368637085e-02 -2.699359953403472900e-01 1.058254987001419067e-01 1.593010313808917999e-02 -1.212764456868171692e-01 6.795384734869003296e-02 2.846469879150390625e-01 1.444083005189895630e-01 1.649760007858276367e-01
1.022181436419487000e-01 4.221137613058090210e-02 1.067533940076828003e-01 1.011831611394882202e-01 1.272131800651550293e-01 7.108242809772491455e-02 -1.076951324939727783e-01 -1.957076191902160645e-01 -1.729155182838439941e-01 -1.566249877214431763e-01 4.751690328121185303e-01 3.240281715989112854e-02 2.726902961730957031e-01 1.349709630012512207e-01 8.078677207231521606e-02 2.491083145141601562e-01 7.367626577615737915e-02 9.776801615953445435e-02 -4.769815877079963684e-02 3.792466968297958374e-02 4.435206949710845947e-02 1.322776973247528076e-01 8.605621010065078735e-02 9.450843930244445801e-02 -8.385965973138809204e-02 4.387502968311309814e-01 1.734407395124435425e-01 -1.006110087037086487e-01 3.740844130516052246e-01 5.812121555209159851e-02 -3.899674862623214722e-02 1.161704137921333313e-01
2.693832218647003174e-01 -1.929620057344436646e-01 8.529392629861831665e-02 1.285004019737243652e-01 3.277852013707160950e-02 -1.388992965221405029e-01 9.715140610933303833e-02 6.737295538187026978e-02 -1.815985441207885742e-01 4.365499690175056458e-02 2.954818606376647949e-01 -3.097149543464183807e-02 -1.792521923780441284e-01 -1.860837079584598541e-02 3.884578049182891846e-01 -3.573681041598320007e-02 6.648160517215728760e-02 4.560597538948059082e-01 -1.228553727269172668e-01 -1.683781445026397705e-01 4.084089398384094238e-02 2.089946866035461426e-01 4.105883836746215820e-02 -2.081267684698104858e-01 -1.374152153730392456e-01 1.025995537638664246e-01 2.417923063039779663e-01 -2.115974277257919312e-01 1.098899766802787781e-01 1.671666353940963745e-01 -6.963742896914482117e-03 7.307196408510208130e-02
1.090953424572944641e-01 2.901795506477355957e-01 2.557712197303771973e-01 1.400343924760818481e-01 1.547583192586898804e-01 -3.239429295063018799e-01 -1.525386273860931396e-01 -2.751810252666473389e-01 1.495831739157438278e-02 -7.298623211681842804e-03 -1.298380494117736816e-01 4.739439114928245544e-02 5.404410511255264282e-02 2.145924977958202362e-02 -1.728743612766265869e-01 1.802925616502761841e-01 -1.031501963734626770e-01 2.385070323944091797e-01 -3.263231813907623291e-01 -2.494371533393859863e-01 1.031692251563072205e-01 5.390466377139091492e-02 -3.879989981651306152e-01 -8.936742693185806274e-02 -5.048142373561859131e-02 1.423609256744384766e-01 6.547676771879196167e-02 -1.266162246465682983e-01 -2.216937206685543060e-02 1.035470664501190186e-01 1.319410949945449829e-01 1.605113297700881958e-01
2.983833253383636475e-01 -5.145839601755142212e-02 2.569985091686248779e-01 -5.440418422222137451e-02 2.702271044254302979e-01 7.227814197540283203e-02 -3.062472641468048096e-01 1.818128079175949097e-01 8.888573385775089264e-03 2.422157377004623413e-01 -5.220085754990577698e-02 1.738245338201522827e-01 3.846441162750124931e-03 7.051412016153335571e-02 -8.149931579828262329e-02 2.409825623035430908e-01 -3.379202634096145630e-02 1.278354376554489136e-01 4.368445649743080139e-02 -1.881315559148788452e-01 -9.207288920879364014e-02 2.438544034957885742e-01 8.889194577932357788e-02 2.680715173482894897e-02 -2.309798896312713623e-01 1.253447532653808594e-01 1.818514168262481689e-01 -2.133842743933200836e-02 9.694209694862365723e-02 6.747375428676605225e-02 4.483457505702972412e-01 1.546969115734100342e-01
-4.344893619418144226e-02 1.527512818574905396e-01 -7.732126116752624512e-02 -5.067098885774612427e-02 1.476815044879913330e-01 -7.745701819658279419e-02 8.700177073478698730e-02 -2.417650520801544189e-01 1.457180976867675781e-01 -2.970456331968307495e-02 -4.993288964033126831e-02 -4.690904170274734497e-02 1.545883864164352417e-01 7.800853997468948364e-02 -3.509559109807014465e-02 3.010972142219543457e-01 -1.437839418649673462e-01 3.435457646846771240e-01 1.456812024116516113e-01 -1.441173702478408813e-01 1.296118348836898804e-01 3.567977547645568848e-01 3.645305056124925613e-03 -2.287643998861312866e-01 -2.013543546199798584e-01 4.010358452796936035e-01 1.396454423666000366e-01 -6.586389243602752686e-02 1.793613284826278687e-01 -5.146503075957298279e-02 1.255481243133544922e-01 2.660560607910156250e-01
-3.881354257464408875e-02 2.486091554164886475e-01 1.462160795927047729e-01 -7.966829836368560791e-02 3.217826187610626221e-01 -4.180805385112762451e-01 -1.906893961131572723e-02 2.437032759189605713e-01 6.921438872814178467e-02 2.767819678410887718e-03 2.230982333421707153e-01 -1.674411632120609283e-02 -2.222295850515365601e-03 1.177774369716644287e-01 2.750335335731506348e-01 2.888926267623901367e-01 -4.123922064900398254e-02 2.171782851219177246e-01 -7.605163753032684326e-02 -2.139102965593338013e-01 -3.154361993074417114e-02 3.013585209846496582e-01 4.880681261420249939e-02 4.447667673230171204e-02 -1.894067376852035522e-01 -1.378141641616821289e-01 9.990049153566360474e-02 7.374235987663269043e-02 2.226491868495941162e-01 9.496316313743591309e-02 -4.433577135205268860e-02 1.249700263142585754e-01
6.050684675574302673e-02 1.137254908680915833e-01 3.123939335346221924e-01 7.921450585126876831e-02 -1.338012330234050751e-02 -1.526963561773300171e-01 -1.154648587107658386e-01 2.223978936672210693e-01 -3.217961192131042480e-01 -1.309301555156707764e-01 -4.365602508187294006e-02 8.793512731790542603e-02 1.225369609892368317e-02 8.586199581623077393e-02 1.627754867076873779e-01 1.882921308279037476e-01 3.101026639342308044e-02 -8.784740418195724487e-02 7.819450646638870239e-02 1.212836727499961853e-01 3.605951368808746338e-01 1.231072023510932922e-01 -5.528095643967390060e-03 -4.033803045749664307e-01 -1.860494017601013184e-01 1.303119063377380371e-01 3.054498136043548584e-01 3.952796384692192078e-02 1.645928919315338135e-01 5.907370150089263916e-02 2.515311539173126221e-01 1.253267377614974976e-01
-1.127843977883458138e-03 8.350442349910736084e-02 -1.300360858440399170e-01 8.595293760299682617e-02 1.740328222513198853e-01 -4.812955111265182495e-02 9.831404685974121094e-02 -2.298702448606491089e-01 2.745356261730194092e-01 -2.637642920017242432e-01 7.577821612358093262e-02 -2.102598175406455994e-02 -3.730906173586845398e-02 -4.993954300880432129e-02 -4.808524996042251587e-02 3.091392219066619873e-01 -1.833298057317733765e-01 2.295443862676620483e-01 -5.664775520563125610e-02 -7.025348395109176636e-02 -1.578584611415863037e-01 1.758450269699096680e-01 1.641031354665756226e-02 -2.765335142612457275e-01 -8.043903857469558716e-02 4.610713124275207520e-01 1.450066864490509033e-01 -4.460629075765609741e-02 1.511704921722412109e-01 1.500206887722015381e-01 2.406422346830368042e-01 2.199103534221649170e-01
1.826323121786117554e-01 2.452610433101654053e-01 1.074449345469474792e-01 -8.793117105960845947e-02 7.827732712030410767e-02 1.368879806250333786e-02 -2.486847713589668274e-02 3.293379843235015869e-01 2.086999863386154175e-01 1.116089522838592529e-01 2.512039616703987122e-02 2.141916006803512573e-01 -2.206432633101940155e-02 1.878227852284908295e-02 -1.187359094619750977e-01 2.815780043601989746e-02 1.926520466804504395e-01 1.170922592282295227e-01 -1.548792570829391479e-01 -1.919804327189922333e-02 -4.716788232326507568e-02 2.048399746417999268e-01 -2.629492245614528656e-02 -5.130012035369873047e-01 3.923907503485679626e-02 1.363177001476287842e-01 5.677087604999542236e-02 2.422858327627182007e-01 7.019849121570587158e-02 3.047904372215270996e-01 2.967189252376556396e-01 4.925010353326797485e-02
2.007299959659576416e-01 3.152537345886230469e-01 3.325324058532714844e-01 -1.930163591168820858e-03 9.202890098094940186e-02 -1.913305670022964478e-01 -1.671319305896759033e-01 -1.187250390648841858e-01 1.721967309713363647e-01 -9.212809056043624878e-02 -1.720069199800491333e-01 9.111762978136539459e-03 2.564622554928064346e-03 1.389275491237640381e-01 -6.823344528675079346e-02 1.589382141828536987e-01 -1.224599257111549377e-01 -3.049959428608417511e-02 1.314548426307737827e-03 -1.454231888055801392e-01 -2.439182251691818237e-01 -7.575959712266921997e-02 9.596252441406250000e-02 -2.806838750839233398e-01 -3.587512969970703125e-01 2.398782074451446533e-01 5.936479568481445312e-02 1.537180542945861816e-01 2.475874423980712891e-01 9.510543197393417358e-02 2.111926525831222534e-01 -1.641761809587478638e-01
3.792753815650939941e-01 2.359523177146911621e-01 -7.555694878101348877e-02 4.011837765574455261e-02 1.751218885183334351e-01 -1.396978795528411865e-01 -2.847074866294860840e-01 1.182701140642166138e-01 1.001345887780189514e-01 -2.509975731372833252e-01 1.620606034994125366e-01 -9.335701912641525269e-02 9.268958121538162231e-02 -1.826901733875274658e-02 -3.626197576522827148e-02 1.616852171719074249e-02 4.746942222118377686e-02 -2.896039001643657684e-02 -2.234542518854141235e-01 -5.038981512188911438e-02 2.397745251655578613e-01 3.093863129615783691e-01 -2.387903183698654175e-01 -1.585437059402465820e-01 -9.404724091291427612e-02 1.022863760590553284e-01 7.686324417591094971e-02 -8.274638652801513672e-02 2.372948527336120605e-01 1.688161790370941162e-01 3.461161255836486816e-01 -4.270480573177337646e-02
7.819210737943649292e-02 5.509094521403312683e-02 2.730469107627868652e-01 6.523726135492324829e-02 -1.000946611166000366e-01 -9.951247274875640869e-02 -1.875542476773262024e-02 1.955159157514572144e-01 2.290723472833633423e-02 -1.350115984678268433e-01 1.398762315511703491e-01 -7.430454343557357788e-02 -9.840987622737884521e-02 -1.835618764162063599e-01 -1.296844631433486938e-01 4.709328413009643555e-01 1.166695803403854370e-01 -1.001856476068496704e-02 -1.558329313993453979e-01 -1.108484789729118347e-01 1.905035041272640228e-02 2.497808188199996948e-01 -2.799359261989593506e-01 -8.111047744750976562e-02 -3.106159567832946777e-01 1.437730249017477036e-02 8.365930616855621338e-02 -1.519099771976470947e-01 -1.220866888761520386e-01 3.277240395545959473e-01 2.820717096328735352e-01 3.330041095614433289e-02
1.407736092805862427e-01 -3.289406001567840576e-02 1.005704104900360107e-01 -8.098871260881423950e-02 -8.819910883903503418e-02 -8.248222619295120239e-02 1.895492225885391235e-01 1.421304941177368164e-01 -1.595642268657684326e-01 -1.154878959059715271e-01 1.437139809131622314e-01 1.398879382759332657e-02 4.761775210499763489e-02 -2.136645019054412842e-01 -2.448441227898001671e-03 2.469896227121353149e-01 1.623901426792144775e-01 9.158464521169662476e-02 -8.102138526737689972e-03 -1.293465644121170044e-01 1.152738705277442932e-01 3.145110011100769043e-01 -4.506466165184974670e-02 -4.790248274803161621e-01 -4.519101977348327637e-01 1.812611073255538940e-01 2.029922455549240112e-01 1.071942374110221863e-01 9.032799303531646729e-02 1.720660775899887085e-01 -1.469551771879196167e-02 1.119533926248550415e-02
1.391701167449355125e-03 -7.304445654153823853e-02 1.987562775611877441e-01 -3.615779429674148560e-02 1.319593489170074463e-01 -2.317100018262863159e-01 8.692059665918350220e-02 2.182776629924774170e-01 4.958217963576316833e-02 9.133538603782653809e-02 2.492814064025878906e-01 1.569802165031433105e-01 -2.557930350303649902e-01 -6.457438319921493530e-02 -6.301132589578628540e-02 2.907603383064270020e-01 -2.838870324194431305e-02 2.182838469743728638e-01 -2.199955284595489502e-01 -2.419679909944534302e-01 1.913872808218002319e-01 2.806668877601623535e-01 -8.879367262125015259e-02 -2.151128351688385010e-01 -1.583211421966552734e-01 -6.635734438896179199e-02 9.710115194320678711e-02 2.657842934131622314e-01 -4.606823995709419250e-02 2.862434685230255127e-01 1.352081447839736938e-01 1.871172785758972168e-01
-1.659383028745651245e-01 2.243779003620147705e-01 1.793023198843002319e-01 1.293891370296478271e-01 1.273709237575531006e-01 -3.371434509754180908e-01 -7.258984446525573730e-02 1.970770061016082764e-01 1.151161938905715942e-01 -1.209454387426376343e-01 3.732345402240753174e-01 2.189317792654037476e-01 -9.015806764364242554e-02 -1.859863102436065674e-01 3.405755758285522461e-01 1.345743536949157715e-01 -8.461236022412776947e-03 1.509699672460556030e-01 -1.983237117528915405e-01 -1.935940980911254883e-02 2.244188450276851654e-02 2.192229777574539185e-01 -2.205166965723037720e-01 1.321114692836999893e-02 -1.568476706743240356e-01 -2.394427545368671417e-02 1.597787439823150635e-01 1.350578665733337402e-01 2.617959678173065186e-01 6.472019851207733154e-02 3.620414808392524719e-02 6.616923213005065918e-02
1.319798678159713745e-01 -4.827261716127395630e-02 -2.097611874341964722e-01 -4.371128976345062256e-02 1.974573433399200439e-01 -2.014509290456771851e-01 -1.835895627737045288e-01 -1.999173313379287720e-01 -3.387406468391418457e-01 -1.294874865561723709e-02 7.167115807533264160e-02 -1.984634250402450562e-01 1.113905534148216248e-01 1.504174917936325073e-01 3.989696502685546875e-02 -8.939754479797556996e-05 -2.000817656517028809e-02 5.020303651690483093e-02 -2.619001269340515137e-01 -1.733830384910106659e-02 -1.658697426319122314e-01 1.920907050371170044e-01 -1.531787589192390442e-02 1.653002202510833740e-02 -3.085670769214630127e-01 4.184200167655944824e-01 2.435960471630096436e-01 -1.142738163471221924e-01 1.782369464635848999e-01 2.851757965981960297e-02 -2.445003949105739594e-02 2.691393792629241943e-01
4.960686713457107544e-02 -1.693177223205566406e-02 -5.859669297933578491e-02 -2.653457457199692726e-03 1.993685215711593628e-01 -2.808284945785999298e-02 1.674366593360900879e-01 -2.099098563194274902e-01 1.880534589290618896e-01 -1.849416196346282959e-01 1.269863080233335495e-02 -3.233777731657028198e-02 -9.794021397829055786e-02 7.109042257070541382e-02 -2.531877951696515083e-03 2.747946381568908691e-01 -2.105850577354431152e-01 3.909316956996917725e-01 6.384231895208358765e-02 -1.414219737052917480e-01 8.410143107175827026e-02 2.252727001905441284e-01 3.045770106837153435e-03 -3.351103663444519043e-01 -1.023447811603546143e-01 4.482628405094146729e-01 7.733850181102752686e-02 7.948363572359085083e-02 5.329865217208862305e-02 1.240600198507308960e-01 1.386441588401794434e-01 2.601801455020904541e-01
9.099773317575454712e-02 7.999546080827713013e-02 2.722364366054534912e-01 -1.249944418668746948e-01 -2.862194925546646118e-02 -4.279078841209411621e-01 1.093045473098754883e-01 1.056409105658531189e-01 -3.014655224978923798e-02 -5.449513345956802368e-02 2.320787459611892700e-01 5.175103619694709778e-02 -2.133812904357910156e-01 4.608843475580215454e-02 1.758420318365097046e-01 2.850520312786102295e-01 -7.753942906856536865e-02 1.692991852760314941e-01 -2.178561240434646606e-01 -9.417991340160369873e-02 -1.020831167697906494e-01 3.659141361713409424e-01 -2.290645241737365723e-02 1.138402074575424194e-01 -1.428796350955963135e-01 -7.861746847629547119e-02 1.153605580329895020e-01 1.311625242233276367e-01 2.103687226772308350e-01 2.352983802556991577e-01 9.567633271217346191e-02 2.315571010112762451e-01
-1.123199462890625000e-01 -2.053185850381851196e-01 1.304344385862350464e-01 2.512026727199554443e-01 1.549097746610641479e-01 -1.645959764719009399e-01 -6.292200833559036255e-02 9.721531718969345093e-02 -1.331189125776290894e-01 1.445808857679367065e-01 2.562949657440185547e-01 -3.373291790485382080e-01 -1.495654881000518799e-01 1.054845899343490601e-01 1.631902903318405151e-01 1.699329465627670288e-01 8.572939783334732056e-02 3.058994710445404053e-01 -9.841315913945436478e-04 -3.104707598686218262e-01 -9.202235378324985504e-03 -6.822980009019374847e-03 3.408512100577354431e-02 -1.072259545326232910e-01 -1.721312999725341797e-01 1.230024993419647217e-01 2.418841570615768433e-01 -1.432784181088209152e-02 2.940675616264343262e-01 2.486477941274642944e-01 1.207156926393508911e-01 1.305865645408630371e-01
2.454568892717361450e-01 2.913578748703002930e-01 3.192331492900848389e-01 5.804178491234779358e-02 1.781731843948364258e-01 -1.666573435068130493e-01 -4.371806383132934570e-01 6.049273535609245300e-02 -1.523825675249099731e-01 -9.396574646234512329e-02 -8.887750096619129181e-03 1.082543805241584778e-01 2.727584540843963623e-02 7.994778454303741455e-02 -6.230023130774497986e-02 -8.971345610916614532e-03 -8.480621501803398132e-03 2.445156425237655640e-01 -2.250173389911651611e-01 -2.359471023082733154e-01 -6.076192948967218399e-03 1.253310590982437134e-02 -2.266134023666381836e-01 -3.995785489678382874e-02 -1.555957496166229248e-01 1.380889266729354858e-01 -1.856985874474048615e-02 -1.056762505322694778e-02 8.349089324474334717e-02 6.754483282566070557e-02 4.070805609226226807e-01 -6.330753210932016373e-03
-8.305947482585906982e-02 -7.035718858242034912e-02 3.243355154991149902e-01 -1.093056127429008484e-01 5.240197759121656418e-03 -2.551353275775909424e-01 9.646572289057075977e-04 1.324293315410614014e-01 2.041726559400558472e-02 -1.701525598764419556e-01 -3.059268184006214142e-02 1.025006696581840515e-01 3.094188310205936432e-02 1.165573522448539734e-01 2.600283920764923096e-01 2.794039547443389893e-01 1.722547560930252075e-01 2.255002558231353760e-01 -1.141254603862762451e-01 1.687211990356445312e-01 -8.648550510406494141e-02 -5.580310150980949402e-02 -5.636253580451011658e-02 -2.987687587738037109e-01 -1.619273126125335693e-01 2.908132672309875488e-01 3.480676412582397461e-01 4.240357130765914917e-02 2.825228273868560791e-01 1.447489410638809204e-01 -1.331272162497043610e-02 1.660634577274322510e-01
1.076694484800100327e-02 4.197427630424499512e-02 2.370615303516387939e-01 9.288538992404937744e-02 4.693054407835006714e-02 -1.199277788400650024e-01 -3.709753975272178650e-02 2.359848171472549438e-01 1.521442532539367676e-01 2.705198712646961212e-02 8.416162431240081787e-02 -3.539642319083213806e-02 -2.760330215096473694e-02 7.949863374233245850e-02 1.851089894771575928e-01 2.105704694986343384e-01 1.179950907826423645e-01 3.219226002693176270e-01 -1.342356503009796143e-01 -9.316983632743358612e-03 -1.560504287481307983e-01 -1.269807815551757812e-01 -1.929883509874343872e-01 -3.830530047416687012e-01 -2.106947153806686401e-01 2.531155645847320557e-01 4.659443795680999756e-01 9.903612546622753143e-03 1.208173409104347229e-01 4.898485913872718811e-02 3.080179914832115173e-03 1.973881423473358154e-01
-9.560502320528030396e-02 5.182200670242309570e-02 1.159890294075012207e-01 -5.244074016809463501e-02 2.155665308237075806e-01 3.672974184155464172e-02 -6.430882960557937622e-02 -1.812099479138851166e-02 1.274458765983581543e-01 1.420368701219558716e-01 6.241269037127494812e-02 3.237627446651458740e-02 1.698608696460723877e-01 -3.413935750722885132e-02 9.260455518960952759e-02 3.707551956176757812e-01 4.129920527338981628e-02 1.609080582857131958e-01 4.502843320369720459e-02 1.125245690345764160e-01 -2.215593755245208740e-01 2.765624821186065674e-01 -2.159218937158584595e-01 1.525591164827346802e-01 -8.720568567514419556e-02 3.083584010601043701e-01 1.744283288717269897e-01 -9.173914790153503418e-02 3.264297246932983398e-01 4.208917617797851562e-01 -1.307967007160186768e-01 -1.489011198282241821e-01
3.988852500915527344e-01 4.803548008203506470e-02 1.461472511291503906e-01 -5.608547944575548172e-03 9.052978456020355225e-02 -1.011501178145408630e-01 -2.965818941593170166e-01 -5.909109115600585938e-02 2.634986117482185364e-02 -2.022584527730941772e-01 -6.375335156917572021e-02 -2.207061275839805603e-02 1.173821315169334412e-01 2.490593492984771729e-01 2.885624207556247711e-02 -1.122615262866020203e-01 -3.954721242189407349e-02 3.061565458774566650e-01 -2.911436855792999268e-01 -2.945784628391265869e-01 1.731055378913879395e-01 1.979343891143798828e-01 -1.334857475012540817e-02 -2.021737396717071533e-01 -2.937318384647369385e-01 7.758367806673049927e-02 1.482089422643184662e-02 5.966296046972274780e-02 5.670903623104095459e-02 1.091190651059150696e-01 2.785877883434295654e-01 7.791227847337722778e-02
1.093873456120491028e-01 4.754196107387542725e-02 6.118142604827880859e-02 1.090651080012321472e-01 6.312850862741470337e-02 -2.161652296781539917e-01 -1.209102943539619446e-01 2.023790627717971802e-01 2.947212457656860352e-01 2.115853317081928253e-02 2.384637892246246338e-01 7.990406453609466553e-02 1.939289085566997528e-02 -1.428628116846084595e-01 -3.071956895291805267e-02 3.522585332393646240e-01 1.233320906758308411e-01 1.079960167407989502e-01 -1.074647083878517151e-01 -1.757638603448867798e-01 1.499712616205215454e-01 1.794371157884597778e-01 -2.110965400934219360e-01 -3.653409481048583984e-01 -3.527862727642059326e-01 5.291125178337097168e-02 1.927545964717864990e-01 1.330956816673278809e-01 -1.970445178449153900e-02 2.788852453231811523e-01 4.967920482158660889e-02 -5.169915035367012024e-02
1.294628083705902100e-01 3.607762977480888367e-02 1.381423026323318481e-01 -5.941207706928253174e-02 8.352065086364746094e-02 -3.501486182212829590e-01 -1.545839756727218628e-01 5.485019087791442871e-02 1.181929856538772583e-01 -8.723631501197814941e-02 -1.450508274137973785e-02 3.567000105977058411e-02 1.736122071743011475e-01 5.251995846629142761e-02 1.445480734109878540e-01 2.501473724842071533e-01 2.059071660041809082e-01 2.904148697853088379e-01 -8.982663601636886597e-02 4.625669121742248535e-02 -3.395628184080123901e-02 -2.422320544719696045e-01 3.566012531518936157e-02 -3.411695957183837891e-01 -1.580846458673477173e-01 2.485439777374267578e-01 3.512771725654602051e-01 1.952497959136962891e-01 2.749014198780059814e-01 2.514603175222873688e-02 4.690368846058845520e-02 1.492629051208496094e-01
6.525756418704986572e-02 1.045214012265205383e-01 -8.776660263538360596e-02 1.630794256925582886e-01 1.761695928871631622e-02 6.188815832138061523e-02 -1.213636472821235657e-01 -2.191963344812393188e-01 1.416766196489334106e-01 -1.158078908920288086e-01 -5.718392506241798401e-02 -3.789052739739418030e-02 -3.731244057416915894e-02 -7.294940948486328125e-02 -1.089668199419975281e-01 3.313269913196563721e-01 3.110155276954174042e-02 2.100907415151596069e-01 1.015260517597198486e-01 1.618056371808052063e-02 -5.761697143316268921e-02 2.816937267780303955e-01 -4.731967300176620483e-02 -2.344130724668502808e-01 -4.108041822910308838e-01 4.587309956550598145e-01 -1.131705492734909058e-01 1.281869411468505859e-01 6.873317062854766846e-02 6.419734656810760498e-02 2.095918804407119751e-01 2.455708980560302734e-01
1.727118641138076782e-01 2.335717529058456421e-01 1.455724984407424927e-01 -3.459937870502471924e-01 2.148684710264205933e-01 2.872555702924728394e-02 -2.932960391044616699e-01 1.194739192724227905e-01 -1.385946869850158691e-01 -2.566750049591064453e-01 3.152496414259076118e-03 7.304823398590087891e-02 8.118771016597747803e-02 -1.102654412388801575e-01 -1.728574633598327637e-01 2.052306197583675385e-02 1.727280020713806152e-01 1.293741017580032349e-01 5.303010344505310059e-02 -1.464722007513046265e-01 -1.491425931453704834e-01 -6.719917804002761841e-02 4.678523540496826172e-02 1.362860053777694702e-01 -1.906640976667404175e-01 1.873379647731781006e-01 2.174468189477920532e-01 2.399997711181640625e-01 3.258330821990966797e-01 2.449997365474700928e-01 1.233284920454025269e-01 1.088120639324188232e-01
2.369156181812286377e-01 2.731612026691436768e-01 2.793749868869781494e-01 -3.396942615509033203e-01 7.219068706035614014e-02 -1.045412868261337280e-01 -4.679253697395324707e-02 -1.574175804853439331e-01 2.993323504924774170e-01 -2.118099033832550049e-01 8.003412187099456787e-02 5.904822424054145813e-02 -3.581823036074638367e-02 1.358031034469604492e-01 2.409622818231582642e-01 1.077525317668914795e-01 -1.497259885072708130e-01 2.662400603294372559e-01 -6.226900219917297363e-02 2.164109796285629272e-02 -3.392905369400978088e-02 2.413479536771774292e-01 -6.648960709571838379e-02 -2.537779211997985840e-01 -2.112237066030502319e-01 2.284699678421020508e-01 1.330527365207672119e-01 -1.155942082405090332e-01 1.637176238000392914e-02 2.704695984721183777e-02 3.438411653041839600e-02 2.073996216058731079e-01
-6.921862065792083740e-02 1.745265424251556396e-01 2.652144432067871094e-01 7.251348812133073807e-03 1.858167201280593872e-01 -1.929836571216583252e-01 -3.353121280670166016e-01 3.480132222175598145e-01 -1.323367357254028320e-01 -4.643845185637474060e-02 1.929503381252288818e-01 -1.110318899154663086e-01 -4.150192439556121826e-02 2.927962839603424072e-01 6.676316261291503906e-02 1.344022005796432495e-01 7.992461323738098145e-02 1.462758332490921021e-01 8.438523858785629272e-03 -1.550300419330596924e-01 1.648974418640136719e-01 1.302987243980169296e-02 -1.195805799216032028e-02 -5.748888477683067322e-02 -3.608804941177368164e-01 6.638908386230468750e-02 2.117492444813251495e-02 9.754408150911331177e-02 -2.376788482069969177e-02 3.749599754810333252e-01 1.882054656744003296e-01 -7.715934514999389648e-02
-1.613066643476486206e-01 7.034613192081451416e-02 4.314212873578071594e-02 -2.242645174264907837e-01 3.487064838409423828e-01 -1.043332219123840332e-01 -5.055006593465805054e-02 -2.715279161930084229e-01 1.339473575353622437e-01 -3.823629617691040039e-01 5.729637295007705688e-02 -5.646616220474243164e-02 -1.187133938074111938e-01 -1.653399020433425903e-01 6.855936348438262939e-02 -3.642047196626663208e-02 -1.105205342173576355e-01 3.690707981586456299e-01 -1.776929646730422974e-01 -6.595615297555923462e-02 9.746266901493072510e-02 2.091316133737564087e-01 -6.089920550584793091e-02 -3.534550368785858154e-01 -3.316202759742736816e-02 1.967696994543075562e-01 1.093274578452110291e-01 4.484940320253372192e-02 -5.354020372033119202e-02 1.886070221662521362e-01 1.589114665985107422e-01 7.961469888687133789e-02
4.029159843921661377e-01 1.925157457590103149e-01 1.360940188169479370e-01 7.204736466519534588e-04 4.759746044874191284e-02 -6.812927871942520142e-02 -3.347478508949279785e-01 -3.597717359662055969e-02 1.404355466365814209e-02 -4.644693434238433838e-02 -1.032353937625885010e-01 5.337724462151527405e-02 -5.227539688348770142e-02 8.803299814462661743e-02 -1.112346071749925613e-02 1.335646063089370728e-01 -1.433063894510269165e-01 1.996866613626480103e-01 -1.630948483943939209e-01 -1.074662506580352783e-01 8.232697099447250366e-02 3.380524218082427979e-01 -4.486646652221679688e-01 -1.894227713346481323e-01 -1.763381958007812500e-01 1.258140206336975098e-01 2.884287852793931961e-03 -1.159593649208545685e-02 1.785759031772613525e-01 1.288389712572097778e-01 2.540019452571868896e-01 -2.526164427399635315e-02
1.664029434323310852e-02 1.321635991334915161e-01 2.361896485090255737e-01 1.401694118976593018e-01 1.053203195333480835e-01 6.310293078422546387e-02 -1.331214904785156250e-01 1.647161245346069336e-01 2.040425315499305725e-02 -1.740726083517074585e-01 3.836401104927062988e-01 1.905725151300430298e-02 2.292339354753494263e-01 1.401857435703277588e-01 1.039980165660381317e-02 -3.686255961656570435e-02 -1.941079199314117432e-01 6.092437356710433960e-02 -7.715097069740295410e-02 -1.515893638134002686e-01 -1.003260314464569092e-01 2.765111252665519714e-02 -3.077053725719451904e-01 -3.082125782966613770e-01 -1.507076621055603027e-01 3.848198950290679932e-01 2.301777750253677368e-01 -5.307253077626228333e-02 -1.230866089463233948e-01 5.170872434973716736e-02 2.816886305809020996e-01 -1.921226084232330322e-02
3.172622323036193848e-01 2.423219680786132812e-01 -2.562839388847351074e-01 -4.127389192581176758e-02 9.132953733205795288e-02 6.348833441734313965e-02 -2.098499387502670288e-01 -5.982033535838127136e-02 1.340115219354629517e-01 2.889812365174293518e-02 1.295481175184249878e-01 -1.118226721882820129e-01 -1.227442026138305664e-01 2.077149897813796997e-01 -3.297707438468933105e-02 3.643058836460113525e-01 8.617515861988067627e-02 3.122619390487670898e-01 -1.695149689912796021e-01 3.616109862923622131e-02 9.780535101890563965e-02 2.544097304344177246e-01 -1.816339790821075439e-01 -1.350078731775283813e-01 -2.520470321178436279e-01 2.684163153171539307e-01 -1.003234833478927612e-01 1.572639197111129761e-01 6.952045857906341553e-02 2.524482831358909607e-02 1.130058243870735168e-01 1.551002562046051025e-01
-2.896719379350543022e-03 -2.032886892557144165e-01 5.140855163335800171e-02 -1.108466684818267822e-01 2.295694202184677124e-01 -2.038821764290332794e-02 1.721656024456024170e-01 4.470253828912973404e-03 -2.555860877037048340e-01 -7.557955384254455566e-02 3.721326887607574463e-01 -1.647885292768478394e-01 -6.024375557899475098e-02 8.408869616687297821e-03 2.611946761608123779e-01 1.866208463907241821e-01 -1.053796187043190002e-01 8.897899836301803589e-02 -3.010437078773975372e-02 -2.442105859518051147e-01 -1.887796521186828613e-01 9.024776518344879150e-02 3.166061267256736755e-02 -1.620237156748771667e-02 -6.918105483055114746e-02 3.803848624229431152e-01 3.427970111370086670e-01 1.819380559027194977e-02 1.873165667057037354e-01 1.982030719518661499e-01 1.450721547007560730e-02 2.258667647838592529e-01
1.328969150781631470e-01 8.914331346750259399e-02 -1.747808903455734253e-01 -8.928363770246505737e-02 -9.400174021720886230e-03 -1.536966860294342041e-01 -1.394123584032058716e-01 -1.715334504842758179e-01 5.288494867272675037e-04 -1.862778216600418091e-01 4.398085549473762512e-02 -2.179284840822219849e-01 1.190506145358085632e-01 2.741050422191619873e-01 1.258859932422637939e-01 3.482474386692047119e-01 1.421328820288181305e-02 2.881689965724945068e-01 -4.189116656780242920e-01 1.520218402147293091e-01 3.647904843091964722e-02 5.961275473237037659e-02 -1.681865304708480835e-01 -9.363548457622528076e-02 1.490007713437080383e-02 1.094000786542892456e-01 -2.684867754578590393e-02 4.558939486742019653e-02 2.460952550172805786e-01 2.991399466991424561e-01 7.523033022880554199e-02 2.413874119520187378e-01
1.127477958798408508e-01 2.258724272251129150e-01 3.806829154491424561e-01 -2.703949809074401855e-01 3.412161767482757568e-02 -1.696945577859878540e-01 4.597891122102737427e-03 -1.909450627863407135e-02 -2.516492642462253571e-02 -8.957144804298877716e-03 1.172014512121677399e-02 2.848733030259609222e-02 1.734856516122817993e-03 3.489853115752339363e-03 -1.767506152391433716e-01 2.440681457519531250e-01 4.265762865543365479e-01 3.543259948492050171e-02 -1.518831215798854828e-02 -1.665849424898624420e-02 -1.140831932425498962e-01 9.039263427257537842e-02 -7.889004796743392944e-02 3.010933473706245422e-02 7.453552633523941040e-02 2.495851069688796997e-01 7.557412236928939819e-02 -1.786918044090270996e-01 1.890177279710769653e-01 2.288464307785034180e-01 4.298336207866668701e-01 -7.077962905168533325e-02
3.438222920522093773e-03 -9.048909693956375122e-02 1.859858632087707520e-01 -5.115019902586936951e-02 8.506291359663009644e-02 -1.822358742356300354e-02 -2.387820333242416382e-01 1.560480594635009766e-01 9.775252081453800201e-03 -9.916219860315322876e-02 2.481565177440643311e-01 4.718163236975669861e-02 -2.099408060312271118e-01 -1.620682924985885620e-01 -1.581744402647018433e-01 4.980051219463348389e-01 1.305092275142669678e-01 1.404239386320114136e-01 -1.500760912895202637e-01 -2.066860496997833252e-01 3.075595712289214134e-03 1.336541324853897095e-01 1.811633072793483734e-02 -1.381152868270874023e-01 -3.790041506290435791e-01 8.663491159677505493e-02 1.303141862154006958e-01 1.085818633437156677e-01 -2.378136962652206421e-01 2.290662378072738647e-01 1.224850192666053772e-01 -7.300573587417602539e-02
-1.370913386344909668e-01 3.665034770965576172e-01 1.345015317201614380e-02 -4.040557444095611572e-01 3.682317435741424561e-01 -1.210170611739158630e-01 3.435655683279037476e-02 7.350544631481170654e-02 2.167066633701324463e-01 -1.858508437871932983e-01 9.019427001476287842e-02 4.639146849513053894e-02 1.431070715188980103e-01 -1.088987961411476135e-01 -8.303350955247879028e-02 1.467776894569396973e-01 -1.202240511775016785e-01 2.705972492694854736e-01 -9.811218082904815674e-02 -9.433265030384063721e-02 2.179347723722457886e-01 1.149650216102600098e-01 -4.580156877636909485e-02 -2.413741350173950195e-01 -3.978186845779418945e-02 2.236767858266830444e-01 1.483628600835800171e-01 -2.035835944116115570e-02 1.039873585104942322e-01 8.528544008731842041e-02 7.430181652307510376e-02 2.216503769159317017e-01
1.535002887248992920e-01 5.159250274300575256e-02 -4.093571007251739502e-02 -3.127750456333160400e-01 2.440603226423263550e-01 -4.811941459774971008e-02 8.176241815090179443e-02 -1.279105991125106812e-02 2.291902899742126465e-01 -2.224957495927810669e-01 -2.952710352838039398e-02 1.289051920175552368e-01 9.425470232963562012e-02 7.270676642656326294e-02 1.669198274612426758e-01 2.553099989891052246e-01 -1.595021337270736694e-01 3.759458065032958984e-01 -9.354868903756141663e-03 1.239658743143081665e-01 2.803917275741696358e-03 1.395655423402786255e-01 -1.894482225179672241e-01 -3.338176906108856201e-01 -6.530296057462692261e-02 3.834291398525238037e-01 1.104632690548896790e-01 -1.055968925356864929e-01 1.252487003803253174e-01 5.585826560854911804e-02 1.035948172211647034e-01 1.599647253751754761e-01
1.788914948701858521e-01 1.130670234560966492e-01 9.417544305324554443e-02 1.204442158341407776e-01 3.660106658935546875e-02 -9.048886597156524658e-02 -3.530201613903045654e-01 7.473966479301452637e-02 4.541777819395065308e-02 -1.178079247474670410e-01 -4.526163637638092041e-02 1.310763508081436157e-02 1.000695303082466125e-01 1.646849364042282104e-01 1.181890666484832764e-01 1.542803198099136353e-01 -1.805100962519645691e-02 2.065343409776687622e-01 -3.156905472278594971e-01 -1.485844105482101440e-01 1.082046627998352051e-01 2.540970444679260254e-01 -4.451737403869628906e-01 -2.478512227535247803e-01 -8.699003607034683228e-02 7.644566148519515991e-02 -1.086903363466262817e-01 6.997081637382507324e-02 1.607810109853744507e-01 1.982277631759643555e-01 3.211490511894226074e-01 -5.191461648792028427e-03
1.463988721370697021e-01 2.493955045938491821e-01 2.044082880020141602e-01 -8.730090409517288208e-02 3.582147657871246338e-01 -1.614388674497604370e-01 -2.296792119741439819e-01 -6.636943668127059937e-02 1.793602555990219116e-01 1.657866388559341431e-01 -1.696416735649108887e-01 -7.739546149969100952e-02 7.736200094223022461e-02 5.702276900410652161e-02 1.198171079158782959e-01 1.530839949846267700e-01 -1.294625699520111084e-01 1.533910036087036133e-01 -3.688492476940155029e-01 -2.865199744701385498e-01 1.082286611199378967e-01 2.284169793128967285e-01 -5.423061922192573547e-02 -1.129806861281394958e-01 -4.966495931148529053e-02 1.219460591673851013e-01 1.119029968976974487e-01 9.982639551162719727e-02 8.904348313808441162e-02 1.437999494373798370e-02 2.814574539661407471e-01 2.208424210548400879e-01
3.283600509166717529e-01 1.945072859525680542e-01 4.558064416050910950e-02 4.078238084912300110e-02 5.473751947283744812e-02 -5.255348607897758484e-02 -2.806492149829864502e-01 -5.420291051268577576e-02 -5.788185819983482361e-02 4.454014450311660767e-02 -6.273813545703887939e-02 4.917283728718757629e-02 -2.934579551219940186e-02 1.292639970779418945e-01 -3.685335442423820496e-02 1.923952698707580566e-01 -8.887667208909988403e-02 3.093356788158416748e-01 -2.371157556772232056e-01 -3.257587924599647522e-02 1.404013782739639282e-01 3.246894776821136475e-01 -4.804275631904602051e-01 -1.828047484159469604e-01 -8.913853764533996582e-02 9.256922453641891479e-02 5.381376668810844421e-02 -8.889230340719223022e-02 1.831439286470413208e-01 1.431006640195846558e-01 2.333255857229232788e-01 -9.748695045709609985e-02
2.808790802955627441e-01 1.551670730113983154e-01 3.558854758739471436e-01 -1.587659306824207306e-02 1.504402905702590942e-01 -1.104376788134686649e-04 -7.868953794240951538e-02 6.067191064357757568e-02 -1.004476770758628845e-01 -1.192473322153091431e-01 1.326751112937927246e-01 2.065244019031524658e-01 8.566138893365859985e-02 2.523290738463401794e-02 -2.233968675136566162e-02 2.347224056720733643e-01 6.344466656446456909e-02 -1.395767438225448132e-03 8.948267251253128052e-02 -1.025260090827941895e-01 2.401790022850036621e-02 3.345087170600891113e-01 5.117836967110633850e-02 -3.574208915233612061e-01 -4.230608046054840088e-01 2.361460924148559570e-01 -1.038322597742080688e-01 -1.734718680381774902e-01 5.995320156216621399e-02 5.624447390437126160e-02 -1.741674691438674927e-01 1.067062988877296448e-01
2.751517295837402344e-01 8.158008009195327759e-02 1.719845086336135864e-01 1.181879043579101562e-01 2.153273522853851318e-01 -2.719125151634216309e-01 -2.697278559207916260e-01 -6.123509258031845093e-03 9.820108301937580109e-03 -2.520429529249668121e-02 -3.641180321574211121e-02 2.659485861659049988e-02 3.776206076145172119e-02 6.488025933504104614e-02 1.428563054651021957e-02 1.660067588090896606e-02 -1.898042857646942139e-02 2.308651357889175415e-01 -2.259913831949234009e-01 -2.685138583183288574e-01 2.073044925928115845e-01 1.517694294452667236e-01 3.729513613507151604e-03 -2.638295888900756836e-01 -3.727627992630004883e-01 -3.565838187932968140e-02 -9.365721791982650757e-02 -7.037139497697353363e-03 1.671612262725830078e-01 1.888829618692398071e-01 3.810353279113769531e-01 -4.247637838125228882e-02
3.302432000637054443e-01 1.075505167245864868e-01 1.223293840885162354e-01 5.677849426865577698e-02 1.741650700569152832e-01 -2.555152028799057007e-02 -2.633986771106719971e-01 5.795399099588394165e-02 -1.602155342698097229e-02 -2.623573690652847290e-02 7.078643538989126682e-04 -1.227326504886150360e-02 1.535994261503219604e-01 1.871456801891326904e-01 -6.615069508552551270e-02 -7.662388682365417480e-02 -1.244363710284233093e-01 2.483413666486740112e-01 -2.836671471595764160e-01 -1.635668873786926270e-01 1.230437308549880981e-01 1.606244891881942749e-01 1.713896729052066803e-02 -1.899577081203460693e-01 -4.515860676765441895e-01 1.183548942208290100e-01 -6.621266156435012817e-02 -9.216953814029693604e-02 1.355886608362197876e-01 2.146804332733154297e-01 3.607850968837738037e-01 -1.868158578872680664e-02
1.828639060258865356e-01 2.688743919134140015e-02 3.328889608383178711e-03 1.114318668842315674e-01 2.843622267246246338e-01 -9.645674377679824829e-02 -2.862752377986907959e-01 -9.348975867033004761e-02 1.373547315597534180e-01 9.185859560966491699e-02 1.969357877969741821e-01 5.813691765069961548e-02 5.402992963790893555e-01 1.861905008554458618e-01 8.483310043811798096e-02 6.235354021191596985e-02 -2.192259766161441803e-02 6.752935796976089478e-02 -9.839080274105072021e-02 8.571971952915191650e-02 5.784161761403083801e-02 1.193578764796257019e-01 -3.392473161220550537e-01 2.433791756629943848e-02 -1.777741312980651855e-01 1.030035465955734253e-01 -3.069334849715232849e-02 2.635635994374752045e-02 8.055394887924194336e-02 1.882295161485671997e-01 2.719748616218566895e-01 2.243327051401138306e-01
-9.678814560174942017e-02 3.692642971873283386e-02 -3.317211987450718880e-03 1.277578920125961304e-01 8.399869501590728760e-02 -3.214102238416671753e-02 -7.012265175580978394e-02 2.232821881771087646e-01 8.360807597637176514e-02 -1.368081122636795044e-01 3.703729063272476196e-02 5.708733946084976196e-02 -9.801527857780456543e-02 2.252533799037337303e-03 -1.742134392261505127e-01 1.809783279895782471e-01 2.130017876625061035e-01 7.022467255592346191e-02 -1.879719942808151245e-01 -2.279427945613861084e-01 -8.003443479537963867e-02 1.470066457986831665e-01 2.107682824134826660e-02 -3.301063179969787598e-01 -1.874194294214248657e-01 4.040498137474060059e-01 2.177347540855407715e-01 1.093157827854156494e-01 1.206996943801641464e-02 5.088260769844055176e-01 -1.322067342698574066e-02 -1.226081401109695435e-01
3.049990534782409668e-01 4.456015229225158691e-01 2.565424703061580658e-02 -8.447471261024475098e-02 1.880421340465545654e-01 -1.971684545278549194e-01 -1.159846931695938110e-01 -1.474533081054687500e-01 6.483319401741027832e-02 2.769177779555320740e-02 -4.462261125445365906e-02 -1.522087752819061279e-01 8.264313638210296631e-02 -5.358339753001928329e-03 3.224181244149804115e-03 1.245980560779571533e-01 -1.075911670923233032e-01 4.657568037509918213e-02 -3.306822776794433594e-01 -2.945237457752227783e-01 -8.198907226324081421e-02 2.430584877729415894e-01 -1.165965870022773743e-01 -2.193740755319595337e-01 4.139516502618789673e-02 4.714334011077880859e-02 6.444092094898223877e-02 7.045587897300720215e-02 -5.104298889636993408e-02 2.420185506343841553e-01 2.631423473358154297e-01 2.404864728450775146e-01
1.315463930368423462e-01 1.054943874478340149e-01 8.849836885929107666e-02 -3.241103887557983398e-01 1.583673954010009766e-01 -1.198912933468818665e-01 4.403634369373321533e-02 -9.980551898479461670e-02 1.847063302993774414e-01 -2.127967178821563721e-01 7.837811857461929321e-02 1.003447398543357849e-01 1.862174123525619507e-01 -1.034614280797541142e-03 2.145267426967620850e-01 1.826710999011993408e-01 -1.506187021732330322e-01 3.770142793655395508e-01 -6.466859020292758942e-03 2.284804731607437134e-01 1.273786127567291260e-01 7.093614339828491211e-02 -8.509920537471771240e-02 -3.312724232673645020e-01 -1.071863099932670593e-01 3.401929736137390137e-01 9.138651937246322632e-02 -1.199261769652366638e-01 1.515458375215530396e-01 8.114890009164810181e-02 1.415226608514785767e-01 2.069000303745269775e-01
2.433470040559768677e-01 1.462326943874359131e-01 1.695319861173629761e-01 -7.025062106549739838e-03 3.085328340530395508e-01 -2.223308384418487549e-01 -8.552344888448715210e-02 -4.829769209027290344e-02 1.383060216903686523e-01 1.334092020988464355e-01 -2.483290731906890869e-01 -9.308310598134994507e-02 6.895440816879272461e-02 6.818497925996780396e-02 1.838088780641555786e-01 1.672887057065963745e-01 8.243311196565628052e-02 1.432529687881469727e-01 -3.316864967346191406e-01 -3.895153701305389404e-01 1.668856739997863770e-01 3.680578619241714478e-02 9.306282550096511841e-02 -2.204857207834720612e-02 -1.876166164875030518e-01 2.003179490566253662e-01 1.737711727619171143e-01 5.622563138604164124e-02 7.570737600326538086e-02 -1.152215600013732910e-01 2.078103572130203247e-01 2.441698461771011353e-01
3.425958007574081421e-02 4.528320953249931335e-02 -3.942602500319480896e-02 -2.417287081480026245e-01 6.284102797508239746e-02 -4.556225612759590149e-02 -1.180984327220357955e-04 -1.251727491617202759e-01 1.649201214313507080e-01 -2.169081568717956543e-01 -4.604100063443183899e-02 6.916812807321548462e-02 4.896860197186470032e-02 5.721174180507659912e-02 1.234805583953857422e-01 1.309972554445266724e-01 -9.177014231681823730e-02 3.269535005092620850e-01 4.632800817489624023e-02 -2.139452844858169556e-01 1.310607194900512695e-01 3.421371877193450928e-01 8.598726242780685425e-02 -2.997028231620788574e-01 -1.746706962585449219e-01 4.014421999454498291e-01 1.593135297298431396e-01 -6.135266646742820740e-02 1.050956398248672485e-01 -6.551576405763626099e-02 2.439396977424621582e-01 3.248393535614013672e-01
1.473908573389053345e-01 3.227235078811645508e-01 1.689958274364471436e-01 -3.758947923779487610e-02 1.217612177133560181e-01 -1.480458974838256836e-01 -1.255862712860107422e-01 3.921989724040031433e-02 -2.313219904899597168e-01 5.729294195771217346e-02 -2.001431733369827271e-01 4.963907599449157715e-02 -2.158310450613498688e-02 1.808170527219772339e-01 -7.428454607725143433e-02 3.114825189113616943e-01 -2.168221324682235718e-01 -2.525256201624870300e-02 -3.559212898835539818e-03 -8.767063170671463013e-02 -1.671972572803497314e-01 4.985383152961730957e-02 8.459698408842086792e-02 -1.808017939329147339e-01 -4.827251136302947998e-01 1.595984399318695068e-01 2.292153984308242798e-01 1.296121776103973389e-01 2.107171565294265747e-01 2.784748747944831848e-02 1.787539273500442505e-01 -1.564814895391464233e-01
2.910202741622924805e-01 3.018814325332641602e-01 -1.080068722367286682e-01 9.268453717231750488e-02 -8.051162958145141602e-02 9.489972889423370361e-02 -4.377193376421928406e-02 -1.223242003470659256e-02 -2.529319375753402710e-02 -1.872269660234451294e-01 -3.486857190728187561e-02 -3.037586808204650879e-02 1.081035360693931580e-01 -4.729014262557029724e-02 4.869388416409492493e-02 2.418674826622009277e-01 1.254828125238418579e-01 6.959525495767593384e-02 7.354459166526794434e-02 8.121734112501144409e-02 -1.072812005877494812e-01 4.316175580024719238e-01 -1.612599641084671021e-01 -3.543458580970764160e-01 -3.254766166210174561e-01 3.660279512405395508e-01 8.741812407970428467e-02 1.444268971681594849e-01 5.662418901920318604e-02 -7.530662417411804199e-02 1.122380495071411133e-01 4.345913603901863098e-02
3.166414201259613037e-01 8.752867579460144043e-02 2.625666856765747070e-01 2.495167031884193420e-02 -4.038416966795921326e-02 -1.131762415170669556e-01 8.881472749635577202e-04 9.859500080347061157e-02 2.006546854972839355e-01 -1.402239967137575150e-02 8.816125243902206421e-02 1.864880323410034180e-01 -1.192319467663764954e-01 -4.552222788333892822e-02 -2.461757659912109375e-01 2.123645544052124023e-01 -1.241309568285942078e-01 1.706098169088363647e-01 -3.905020952224731445e-01 -1.843103021383285522e-01 7.000008970499038696e-02 1.925495117902755737e-01 -1.192427799105644226e-01 -6.260976195335388184e-02 -1.516669839620590210e-01 9.753985702991485596e-02 1.881705597043037415e-02 -8.515063673257827759e-02 1.360724419355392456e-01 1.806046515703201294e-01 4.442029595375061035e-01 1.169981881976127625e-01
2.508571445941925049e-01 2.203947007656097412e-01 2.072984874248504639e-01 7.302253693342208862e-02 -6.479489803314208984e-02 -1.135426014661788940e-01 -5.457981675863265991e-02 1.016336455941200256e-01 1.901489794254302979e-01 2.973714657127857208e-02 4.162302985787391663e-02 5.121681094169616699e-02 1.938133835792541504e-01 3.459074348211288452e-02 -2.785853147506713867e-01 1.248550042510032654e-01 9.298686683177947998e-02 -6.996182352304458618e-02 -8.804295957088470459e-02 -1.580896973609924316e-01 -9.008157253265380859e-02 8.238204568624496460e-02 -5.139828845858573914e-02 -4.031369090080261230e-01 9.738188236951828003e-02 3.486747741699218750e-01 1.727598346769809723e-02 4.279045760631561279e-02 1.935943514108657837e-01 4.075410664081573486e-01 2.664448320865631104e-01 -4.839534312486648560e-02
2.507320046424865723e-01 4.077979549765586853e-02 2.140651643276214600e-01 -1.567475944757461548e-01 1.568666398525238037e-01 -4.313614219427108765e-02 5.987891182303428650e-02 2.940523326396942139e-01 1.715172231197357178e-01 -5.816681310534477234e-02 7.052926719188690186e-02 1.456052251160144806e-02 2.846419811248779297e-01 -2.030647844076156616e-01 2.150813490152359009e-01 2.884910702705383301e-01 -1.226378418505191803e-02 -1.280731242150068283e-02 -3.159842640161514282e-02 -1.610625088214874268e-01 3.742598369717597961e-02 4.266702234745025635e-01 -1.422059088945388794e-01 -2.480461895465850830e-01 -2.629874348640441895e-01 1.806606203317642212e-01 8.042430877685546875e-02 4.895176738500595093e-02 -1.855411380529403687e-02 8.635222166776657104e-02 -2.136960327625274658e-01 4.734493792057037354e-02
1.516280770301818848e-01 -1.444526165723800659e-01 1.949831843376159668e-01 1.054968163371086121e-01 6.685778032988309860e-03 -1.627472788095474243e-01 6.586582213640213013e-02 2.562012970447540283e-01 5.315834656357765198e-02 1.537583023309707642e-01 1.961471438407897949e-01 2.005774378776550293e-01 6.325957924127578735e-02 1.638533324003219604e-01 1.415506601333618164e-01 2.624852359294891357e-01 2.895882129669189453e-01 1.694619357585906982e-01 -2.641027271747589111e-01 -3.579333424568176270e-02 -1.810546382330358028e-03 1.344537287950515747e-01 -3.245521485805511475e-01 -2.898705601692199707e-01 -3.354365378618240356e-02 1.443323940038681030e-01 1.186705529689788818e-01 1.712753623723983765e-01 1.805100739002227783e-01 -4.858378786593675613e-03 1.635852903127670288e-01 2.640745639801025391e-01
1.348998844623565674e-01 1.511149108409881592e-01 1.943674236536026001e-01 -6.642936170101165771e-02 1.761152893304824829e-01 2.277212450280785561e-03 -2.540379166603088379e-01 -1.932876184582710266e-02 2.470977455377578735e-01 1.519814729690551758e-01 -2.716036140918731689e-01 -1.790074445307254791e-02 9.997148811817169189e-02 1.894018054008483887e-02 1.884574443101882935e-01 2.148480415344238281e-01 -1.349121034145355225e-01 1.342993974685668945e-01 -2.512334585189819336e-01 -2.850705385208129883e-01 3.107783384621143341e-02 2.620132863521575928e-01 -1.063743159174919128e-01 -1.630979329347610474e-01 -1.177295744419097900e-01 2.171609103679656982e-01 1.135520190000534058e-01 4.274272173643112183e-02 -1.547764800488948822e-02 7.371531426906585693e-02 2.596682906150817871e-01 3.654789924621582031e-01
-9.757656604051589966e-02 4.748595412820577621e-03 6.192282959818840027e-02 -1.850461512804031372e-01 3.885523676872253418e-01 -2.328597381711006165e-02 -4.756455495953559875e-02 3.665242344141006470e-02 3.243949636816978455e-02 -1.683846302330493927e-02 1.695905178785324097e-01 -1.213862746953964233e-01 -6.876530498266220093e-02 -5.083434283733367920e-02 -3.132581710815429688e-02 4.132403135299682617e-01 2.625615298748016357e-01 -1.399171724915504456e-02 1.325598508119583130e-01 -2.925792336463928223e-01 1.803777739405632019e-02 5.132668465375900269e-02 -5.637994408607482910e-02 2.335597388446331024e-02 -8.729711174964904785e-02 2.465861616656184196e-03 2.909529507160186768e-01 -2.237850986421108246e-02 3.078701794147491455e-01 3.702788054943084717e-01 2.596321702003479004e-01 4.787734523415565491e-02
-5.956732854247093201e-02 1.726123690605163574e-02 2.263693213462829590e-01 -1.928449980914592743e-02 1.458016932010650635e-01 -7.470697164535522461e-02 6.948680430650711060e-02 2.879526019096374512e-01 -8.052925841184332967e-05 6.410309113562107086e-03 3.571149110794067383e-01 -6.063803564757108688e-03 1.675530225038528442e-01 2.535407543182373047e-01 8.871003240346908569e-02 9.986786544322967529e-02 -1.855399459600448608e-01 -1.397320777177810669e-01 -1.591048389673233032e-01 -2.274823784828186035e-01 -1.822005212306976318e-02 5.671608075499534607e-02 -1.259807795286178589e-01 -3.249244391918182373e-01 1.352504547685384750e-02 3.202317655086517334e-01 3.508587479591369629e-01 6.250026077032089233e-02 -6.546240299940109253e-02 2.673085927963256836e-01 1.749628186225891113e-01 -6.810434628278017044e-03
-1.655697673559188843e-01 9.888628125190734863e-02 -7.573430240154266357e-02 3.312193602323532104e-02 -1.593221575021743774e-01 -5.710791423916816711e-02 -9.315424412488937378e-02 8.075562119483947754e-02 2.563118934631347656e-02 1.337330043315887451e-01 -1.472450792789459229e-01 -3.703759750351309776e-03 1.326394230127334595e-01 9.543927758932113647e-02 8.558384329080581665e-02 2.168513834476470947e-02 -1.425203382968902588e-01 2.098726481199264526e-01 -2.700648605823516846e-01 -1.444818377494812012e-01 2.169770598411560059e-01 4.232515096664428711e-01 -2.080404311418533325e-01 -2.057194560766220093e-01 -1.048396825790405273e-01 1.803058832883834839e-01 2.243735641241073608e-02 -8.928520232439041138e-02 1.558574736118316650e-01 4.018827974796295166e-01 3.498763442039489746e-01 8.494666963815689087e-02
1.295315772294998169e-01 7.220114767551422119e-02 1.587223112583160400e-01 -3.596878945827484131e-01 1.087655499577522278e-01 -1.563447564840316772e-01 4.492295160889625549e-02 -1.211408600211143494e-01 2.453506141901016235e-01 -2.490445524454116821e-01 2.379904314875602722e-02 -1.182929798960685730e-02 1.097451820969581604e-01 7.794003188610076904e-02 2.994206249713897705e-01 2.541050910949707031e-01 -1.641676127910614014e-01 3.662145435810089111e-01 3.084707260131835938e-02 1.865646988153457642e-01 9.970167279243469238e-02 1.864919811487197876e-01 -1.142303049564361572e-01 -2.470241189002990723e-01 -1.877917535603046417e-02 1.233114972710609436e-01 2.687837779521942139e-01 -8.880335092544555664e-02 1.345434784889221191e-01 6.878046691417694092e-02 1.082860380411148071e-01 1.713109910488128662e-01
1.377410739660263062e-01 2.897976636886596680e-01 -5.967972055077552795e-02 -6.776206195354461670e-02 7.825397700071334839e-02 -1.510754134505987167e-02 -1.632598936557769775e-01 4.415532946586608887e-02 1.374879628419876099e-01 3.103539943695068359e-01 -1.103887557983398438e-01 1.281511504203081131e-02 7.943347841501235962e-02 4.277036990970373154e-03 9.545200318098068237e-02 3.647595643997192383e-01 -6.324594467878341675e-02 1.643519103527069092e-01 -3.599326610565185547e-01 -2.271151691675186157e-01 7.132142782211303711e-02 1.641878336668014526e-01 -1.726702600717544556e-01 -1.741910129785537720e-01 -1.500096470117568970e-01 3.146359324455261230e-01 -1.264664977788925171e-01 -2.003629207611083984e-01 4.339552298188209534e-02 1.362660229206085205e-01 1.128294467926025391e-01 2.504174709320068359e-01
-2.189137600362300873e-02 7.602407783269882202e-02 1.603770554065704346e-01 -1.562765799462795258e-02 -5.373262241482734680e-02 -1.081339865922927856e-01 4.495786502957344055e-02 1.347654014825820923e-01 8.074848353862762451e-02 -1.594070941209793091e-01 1.120609343051910400e-01 6.468998640775680542e-02 1.558563858270645142e-01 1.534665524959564209e-01 2.187771201133728027e-01 3.336616158485412598e-01 9.570419043302536011e-02 2.021061629056930542e-01 -2.666202783584594727e-01 6.029852107167243958e-02 -9.878918528556823730e-02 -2.460252195596694946e-01 -7.606378197669982910e-02 -3.122672438621520996e-01 -1.227175220847129822e-01 3.304779231548309326e-01 2.743847072124481201e-01 7.119512557983398438e-02 2.991678714752197266e-01 1.377488374710083008e-01 8.392676711082458496e-02 2.425684630870819092e-01
1.842111349105834961e-01 -7.034138590097427368e-02 4.305983334779739380e-02 1.158007234334945679e-02 -3.645764291286468506e-02 -2.275756187736988068e-02 -2.582047879695892334e-02 -1.149691939353942871e-01 -3.049712777137756348e-01 -5.217512696981430054e-02 2.434136867523193359e-01 -1.075146049261093140e-01 1.713890284299850464e-01 2.683137059211730957e-01 1.377325206995010376e-01 3.068521022796630859e-01 5.845398828387260437e-02 -4.919620230793952942e-02 -3.805757686495780945e-02 -1.563102006912231445e-01 1.797011680901050568e-02 1.472323536872863770e-01 -6.249967589974403381e-02 3.533344715833663940e-02 -4.177606850862503052e-02 4.381321370601654053e-01 2.798950970172882080e-01 -7.473549991846084595e-02 4.423781931400299072e-01 5.938382074236869812e-02 1.837125234305858612e-02 1.621626466512680054e-01
3.398753106594085693e-01 1.961131244897842407e-01 2.038281559944152832e-01 8.137206733226776123e-02 -4.666033014655113220e-02 -1.951265037059783936e-01 -2.255496084690093994e-01 -9.679912775754928589e-02 -8.234867453575134277e-02 4.110128618776798248e-03 -1.836793720722198486e-01 7.600457966327667236e-02 9.495152533054351807e-02 4.024609550833702087e-02 -6.251460313796997070e-02 1.659879088401794434e-01 -1.807541102170944214e-01 2.558570802211761475e-01 -2.124599516391754150e-01 -1.011072546243667603e-01 1.484711319208145142e-01 2.101441025733947754e-01 -5.195689201354980469e-01 -1.246963962912559509e-01 -1.617010235786437988e-01 1.739721149206161499e-01 6.297150254249572754e-02 -6.000827625393867493e-02 6.001213565468788147e-02 1.980285532772541046e-02 1.873091012239456177e-01 2.634230442345142365e-02
2.124132355675101280e-03 2.037690132856369019e-01 2.172970324754714966e-01 -1.866052486002445221e-02 -1.620557606220245361e-01 -7.380326092243194580e-02 -4.809643700718879700e-02 1.905263811349868774e-01 1.366581767797470093e-01 1.836855262517929077e-01 2.163907140493392944e-01 -3.330827876925468445e-02 -8.859140798449516296e-03 -1.021864488720893860e-01 -2.099576741456985474e-01 3.258893191814422607e-01 2.159465700387954712e-01 1.942133456468582153e-01 -1.471153497695922852e-01 -3.337379917502403259e-02 2.988462150096893311e-01 3.606989383697509766e-01 -1.294975876808166504e-01 -6.895244121551513672e-02 -2.375365793704986572e-01 8.993652462959289551e-02 1.144972145557403564e-01 -7.684484869241714478e-02 1.251698285341262817e-01 1.681624948978424072e-01 2.805354893207550049e-01 1.587752103805541992e-01
8.964932709932327271e-02 2.523267567157745361e-01 6.432703882455825806e-02 -2.428217381238937378e-01 3.248016238212585449e-01 -1.219873428344726562e-01 5.074727162718772888e-02 -1.890936866402626038e-02 2.130430936813354492e-01 -2.538771629333496094e-01 -3.759730607271194458e-02 8.439215272665023804e-02 9.276241064071655273e-02 -1.127803474664688110e-01 7.625341415405273438e-02 1.745444089174270630e-01 -1.891028434038162231e-01 2.663124799728393555e-01 7.078275084495544434e-02 6.134518608450889587e-02 7.050842791795730591e-02 1.906250417232513428e-01 -2.170746922492980957e-01 -4.052760899066925049e-01 -1.279835104942321777e-01 2.883825898170471191e-01 1.475978046655654907e-01 -1.900761425495147705e-01 1.964247971773147583e-02 4.678745195269584656e-02 1.804953366518020630e-01 7.180542498826980591e-02
-1.772565990686416626e-01 2.044129520654678345e-01 2.214888334274291992e-01 2.085545659065246582e-02 1.392624247819185257e-02 -2.875984609127044678e-01 1.558741368353366852e-02 1.689464747905731201e-01 6.922669708728790283e-02 -1.438659578561782837e-01 -7.261892408132553101e-02 2.306664884090423584e-01 9.440466016530990601e-02 4.442484676837921143e-02 1.398346275091171265e-01 2.297261804342269897e-01 9.895129501819610596e-02 2.550813853740692139e-01 -2.418420016765594482e-01 9.720651805400848389e-02 -1.904298551380634308e-02 -3.276732191443443298e-02 1.023070290684700012e-01 -2.291808128356933594e-01 -1.411913335323333740e-01 2.673489749431610107e-01 3.642221689224243164e-01 1.520560681819915771e-01 2.447319626808166504e-01 2.162369191646575928e-01 1.768825761973857880e-02 1.924854665994644165e-01
-2.005302719771862030e-02 1.805616319179534912e-01 2.581927478313446045e-01 -1.072022169828414917e-01 2.135088443756103516e-01 -2.566398084163665771e-01 -6.634605675935745239e-02 2.265291810035705566e-01 5.319644138216972351e-02 -1.747456640005111694e-01 2.155325114727020264e-01 -2.353305369615554810e-01 -1.013340130448341370e-01 2.466890215873718262e-02 3.022251427173614502e-01 1.225702241063117981e-01 -6.498940289020538330e-02 5.567087978124618530e-02 1.607778817415237427e-01 -2.326958626508712769e-01 -7.453068345785140991e-02 2.357082813978195190e-01 -2.315771132707595825e-01 9.627511352300643921e-02 6.336805969476699829e-02 9.169492870569229126e-02 3.065424561500549316e-01 2.389724850654602051e-01 9.433393180370330811e-02 2.459562420845031738e-01 9.265701472759246826e-02 -1.281520426273345947e-01
1.039293631911277771e-01 -8.382578194141387939e-02 2.523208558559417725e-01 -7.710205763578414917e-02 1.466749161481857300e-01 2.385679818689823151e-02 1.965505778789520264e-01 1.838668882846832275e-01 1.933406591415405273e-01 -1.144484579563140869e-01 1.019146367907524109e-01 1.557763479650020599e-02 -1.051554083824157715e-02 1.023920029401779175e-01 -3.649397939443588257e-02 2.427132427692413330e-01 1.299974620342254639e-01 8.924499899148941040e-02 -7.814001291990280151e-02 -1.887576580047607422e-01 -3.081724643707275391e-01 4.316860735416412354e-01 -1.739736646413803101e-01 -2.782559990882873535e-01 -4.045020639896392822e-01 8.088259398937225342e-02 -7.864131592214107513e-03 -1.716247498989105225e-01 7.563292235136032104e-02 8.822430670261383057e-02 -6.890381127595901489e-02 1.120130196213722229e-01
-4.163783416152000427e-02 2.886570058763027191e-02 -8.612864464521408081e-02 -1.018122956156730652e-01 2.267426624894142151e-02 -8.228524774312973022e-02 2.281217463314533234e-02 -2.724983692169189453e-01 3.780076503753662109e-01 -1.158770099282264709e-01 7.202628254890441895e-02 -8.505112677812576294e-02 -2.019056230783462524e-01 -8.343616873025894165e-02 1.547094583511352539e-01 3.393743932247161865e-01 -4.575859010219573975e-02 3.013037443161010742e-01 8.871899545192718506e-02 -3.111777268350124359e-02 -8.865272998809814453e-02 4.359008371829986572e-02 5.205542966723442078e-02 -1.127882599830627441e-01 -1.344021409749984741e-01 4.179222881793975830e-01 1.399213969707489014e-01 -2.972328849136829376e-02 -2.793273515999317169e-02 2.233624905347824097e-01 1.935143172740936279e-01 3.373448550701141357e-01
-1.551115214824676514e-01 -1.056857705116271973e-01 2.132430523633956909e-01 1.215260177850723267e-01 2.248666137456893921e-01 -4.383668303489685059e-02 -1.204039901494979858e-01 -1.524999588727951050e-01 -1.072968821972608566e-02 -1.538287848234176636e-02 2.587810456752777100e-01 -3.832140564918518066e-01 -3.530088439583778381e-02 1.966316066682338715e-02 2.098517715930938721e-01 2.691452205181121826e-01 1.420608311891555786e-01 1.389411650598049164e-02 -2.218444347381591797e-01 -1.565606743097305298e-01 -1.653598695993423462e-01 1.597846299409866333e-01 8.402858674526214600e-02 6.914194673299789429e-02 -3.521159663796424866e-02 3.002374172210693359e-01 3.358527719974517822e-01 7.970003783702850342e-02 2.373096197843551636e-01 2.250177264213562012e-01 7.477276772260665894e-02 1.092674210667610168e-02
2.961774766445159912e-01 -2.392232790589332581e-02 1.218848079442977905e-01 4.062759131193161011e-02 1.931226402521133423e-01 -7.432505488395690918e-02 -2.781330943107604980e-01 4.316890239715576172e-02 -9.093905985355377197e-02 9.077539294958114624e-02 -1.232492178678512573e-02 -5.478111281991004944e-02 3.168848529458045959e-02 9.932350367307662964e-02 1.589332371950149536e-01 -7.760356366634368896e-02 6.329556554555892944e-02 2.308570444583892822e-01 -1.923255324363708496e-01 -2.736288011074066162e-01 7.472605258226394653e-02 2.582709789276123047e-01 -1.515463292598724365e-01 -3.158069252967834473e-01 -3.485278189182281494e-01 1.245316565036773682e-01 3.118258155882358551e-02 9.080756455659866333e-02 3.953322768211364746e-02 4.451141506433486938e-02 4.188266694545745850e-01 -1.484388560056686401e-01
8.932645618915557861e-02 1.889364868402481079e-01 2.808605432510375977e-01 -1.805447787046432495e-01 9.196646511554718018e-02 -4.619536399841308594e-01 -1.335673481225967407e-01 2.784346975386142731e-02 4.536223784089088440e-02 1.335756629705429077e-01 2.565059661865234375e-01 -4.894110187888145447e-02 -3.129527345299720764e-02 2.839195076376199722e-04 1.752057373523712158e-01 1.516087204217910767e-01 8.738480508327484131e-02 1.634526550769805908e-01 -1.393749564886093140e-01 -1.297707855701446533e-01 -1.475864741951227188e-02 2.686359882354736328e-01 -8.158034831285476685e-02 1.582061499357223511e-02 -3.535407781600952148e-01 -9.930523484945297241e-02 1.952885650098323822e-02 7.147226482629776001e-02 3.148822784423828125e-01 1.420387774705886841e-01 -1.820726692676544189e-02 2.273996025323867798e-01
-4.272445663809776306e-02 4.869629442691802979e-02 2.360652387142181396e-01 9.941753745079040527e-02 2.567463219165802002e-01 -1.403153091669082642e-01 -1.924852728843688965e-01 2.525975108146667480e-01 1.863165795803070068e-01 -7.009777426719665527e-02 3.490136563777923584e-01 -5.999648571014404297e-02 1.347059905529022217e-01 -1.009268537163734436e-01 3.610081076622009277e-01 1.628240644931793213e-01 -5.944660864770412445e-03 2.372433245182037354e-02 3.954525291919708252e-02 -3.232125937938690186e-01 1.052182093262672424e-01 2.461073100566864014e-01 -2.280628830194473267e-01 1.180197447538375854e-01 -3.499679639935493469e-02 1.992616057395935059e-01 2.808572351932525635e-01 8.864273875951766968e-02 -6.769613828510046005e-03 1.447213292121887207e-01 1.809195987880229950e-02 -1.806613616645336151e-02
3.271367028355598450e-02 -5.765525624155998230e-02 1.575699150562286377e-01 1.406274735927581787e-01 -2.303378470242023468e-02 -1.267074495553970337e-01 3.344183415174484253e-02 2.023941576480865479e-01 -1.871851533651351929e-01 -3.059702515602111816e-01 6.550180912017822266e-02 -4.581526294350624084e-02 -2.614698559045791626e-02 4.614068567752838135e-02 3.317407667636871338e-01 3.731800913810729980e-01 7.791159301996231079e-02 2.633035778999328613e-01 1.588192135095596313e-01 -1.458751559257507324e-01 1.221735216677188873e-02 1.469362676143646240e-01 -1.239877864718437195e-01 -2.137402147054672241e-01 -4.343055188655853271e-01 1.896149963140487671e-01 9.302557259798049927e-02 1.280133724212646484e-01 1.963248252868652344e-01 -1.887328177690505981e-02 -4.299159720540046692e-02 1.004836931824684143e-01
1.172113195061683655e-01 -1.806903816759586334e-02 2.160870134830474854e-01 4.076349548995494843e-03 1.049863323569297791e-01 -1.716977953910827637e-01 1.090788841247558594e-01 2.256052494049072266e-01 1.138492450118064880e-01 -2.108122706413269043e-01 8.735615760087966919e-02 1.171810775995254517e-01 1.874184310436248779e-01 2.123122364282608032e-01 2.581488490104675293e-01 2.422023117542266846e-01 1.620131283998489380e-01 2.668645679950714111e-01 -4.309203103184700012e-02 9.786584228277206421e-02 -1.064304485917091370e-01 -3.221888840198516846e-02 9.513457119464874268e-02 -3.669135570526123047e-01 -8.705919235944747925e-02 1.952302753925323486e-01 3.058030605316162109e-01 2.075882256031036377e-01 1.796868294477462769e-01 1.432929933071136475e-01 1.102359220385551453e-01 1.985944658517837524e-01
1.591613143682479858e-01 2.998002469539642334e-01 4.621248692274093628e-02 -4.318403080105781555e-02 1.164051070809364319e-01 -4.043993949890136719e-01 -1.646063029766082764e-01 -9.287078678607940674e-02 -4.009125009179115295e-02 -3.330689296126365662e-02 -2.200792431831359863e-01 3.462395444512367249e-02 8.031468093395233154e-02 1.840023323893547058e-02 -1.301333159208297729e-01 2.167782485485076904e-01 -6.922524422407150269e-02 2.376340180635452271e-01 -3.078484237194061279e-01 -2.179136723279953003e-01 2.198527567088603973e-02 8.965028822422027588e-02 -4.044128954410552979e-01 -1.821509599685668945e-01 -4.004024900496006012e-03 7.747410982847213745e-02 1.214886233210563660e-01 -2.903855033218860626e-02 -7.281215488910675049e-02 1.125123202800750732e-01 2.597019076347351074e-01 1.706337630748748779e-01
4.489606246352195740e-02 1.505113095045089722e-01 2.142111361026763916e-01 -3.501559048891067505e-02 -6.868208758533000946e-03 -3.883838653564453125e-01 -6.546000391244888306e-02 1.634819209575653076e-01 1.411399617791175842e-02 1.130330190062522888e-01 2.340262234210968018e-01 1.075873747467994690e-01 -1.498862802982330322e-01 5.623201653361320496e-02 8.263412117958068848e-02 3.324469923973083496e-01 8.702004328370094299e-03 2.558170258998870850e-01 -3.052988946437835693e-01 -1.706697344779968262e-01 2.977737411856651306e-02 3.112607300281524658e-01 -7.626558840274810791e-02 4.270145297050476074e-02 -3.187940120697021484e-01 -6.035735085606575012e-02 -5.521385744214057922e-02 5.816837772727012634e-02 1.903314739465713501e-01 1.129107177257537842e-01 9.568542987108230591e-02 2.468253225088119507e-01
1.232616230845451355e-01 1.022147014737129211e-01 -1.003762986510992050e-02 -8.419733494520187378e-02 -8.230309188365936279e-02 -3.077971935272216797e-01 -5.215077102184295654e-02 9.166520833969116211e-02 2.700146138668060303e-01 -2.965555489063262939e-01 1.753580272197723389e-01 -9.788315743207931519e-03 7.472991943359375000e-02 -3.348094969987869263e-02 -3.094397485256195068e-02 1.207107827067375183e-01 -2.414470165967941284e-02 2.916790544986724854e-01 -4.009377956390380859e-01 -2.674622535705566406e-01 1.605094820261001587e-01 2.897714674472808838e-01 -2.104383111000061035e-01 -1.485231965780258179e-01 8.757686614990234375e-02 9.699764102697372437e-02 4.601301997900009155e-02 1.180520877242088318e-01 3.020038604736328125e-01 3.133050724864006042e-02 1.453605443239212036e-01 -1.139165926724672318e-02
1.386068761348724365e-01 3.123175799846649170e-01 2.185652703046798706e-01 6.554643064737319946e-02 3.303021192550659180e-01 -1.796437352895736694e-01 -2.263079136610031128e-01 -3.254762291908264160e-02 -4.128503426909446716e-02 -9.228374063968658447e-02 8.250029385089874268e-02 -6.833571195602416992e-02 8.250704407691955566e-02 3.885564953088760376e-02 1.824234127998352051e-01 -2.981257624924182892e-02 2.552887499332427979e-01 1.287000626325607300e-01 2.009677886962890625e-02 1.474396288394927979e-01 -5.109556764364242554e-02 2.211988121271133423e-01 -1.641641408205032349e-01 1.373865455389022827e-01 6.753495428711175919e-03 4.512944519519805908e-01 -5.192092806100845337e-02 -2.045751661062240601e-01 -1.701541393995285034e-01 1.988967359066009521e-01 2.344390302896499634e-01 -1.938315108418464661e-02
7.128293067216873169e-02 2.422460354864597321e-02 2.232300490140914917e-01 3.968345373868942261e-02 -7.289346307516098022e-03 -2.862670421600341797e-01 -7.044662535190582275e-02 3.607387840747833252e-01 -2.631299197673797607e-01 2.310412377119064331e-02 -1.240704860538244247e-02 1.174257099628448486e-01 7.902795821428298950e-02 6.620457023382186890e-02 2.562664151191711426e-01 2.932101190090179443e-01 5.620604380965232849e-02 -2.675618603825569153e-02 3.870373964309692383e-02 -2.844177372753620148e-02 2.337730824947357178e-01 1.472778767347335815e-01 -1.416754275560379028e-01 -4.713758230209350586e-01 -1.316449344158172607e-01 1.583728492259979248e-01 1.302969157695770264e-01 8.167037367820739746e-02 9.630037099123001099e-02 1.525865197181701660e-01 2.375532835721969604e-01 2.059782855212688446e-03
-1.006335951387882233e-02 1.186002716422080994e-01 1.843599975109100342e-01 -1.517885457724332809e-02 1.230730116367340088e-01 7.743670046329498291e-02 3.987010940909385681e-02 2.140625417232513428e-01 1.951831765472888947e-02 -1.118128746747970581e-01 2.388784885406494141e-01 1.395818293094635010e-01 -1.139267757534980774e-01 -2.034675478935241699e-01 -5.732204392552375793e-02 4.221212863922119141e-01 6.219106726348400116e-04 1.438167989253997803e-01 -8.398947119712829590e-02 1.560451686382293701e-01 9.840872138738632202e-02 2.082807123661041260e-01 -8.055344223976135254e-02 -2.404660582542419434e-01 -3.662059605121612549e-01 1.264679580926895142e-01 2.093638330698013306e-01 1.870733350515365601e-01 -1.322354525327682495e-01 3.335801362991333008e-01 1.134203821420669556e-01 -1.332507282495498657e-01
8.959128707647323608e-02 2.071969360113143921e-01 2.533566951751708984e-01 -1.041232794523239136e-01 1.470885276794433594e-01 -3.204116523265838623e-01 -1.723870187997817993e-01 2.711907923221588135e-01 -3.574946150183677673e-02 5.243173986673355103e-02 4.828058779239654541e-01 -2.026333659887313843e-01 1.420293748378753662e-01 4.623739793896675110e-02 -4.291647300124168396e-02 6.193907931447029114e-02 -4.725620895624160767e-02 7.713618874549865723e-02 -4.733444377779960632e-02 -2.264580726623535156e-01 -1.599688529968261719e-01 1.908399164676666260e-01 -2.110442221164703369e-01 -1.626709997653961182e-01 -1.642444878816604614e-01 1.022273376584053040e-01 1.594834774732589722e-01 1.477388143539428711e-01 4.753246530890464783e-02 7.024644315242767334e-02 9.118801355361938477e-02 2.129745334386825562e-01
3.680898547172546387e-01 2.297072261571884155e-01 2.739382684230804443e-01 7.788908202201128006e-03 2.377347648143768311e-01 8.853404968976974487e-02 -1.919455230236053467e-01 -7.511575520038604736e-02 1.465115398168563843e-01 1.826765090227127075e-01 -1.077315434813499451e-01 1.776822656393051147e-01 -4.975922405719757080e-02 8.983944356441497803e-02 3.739210069179534912e-01 9.159740805625915527e-02 2.798835374414920807e-02 9.355185180902481079e-02 -2.304188460111618042e-01 -1.546669751405715942e-01 1.009747609496116638e-01 1.368645727634429932e-01 -1.231963466852903366e-02 -1.875255070626735687e-02 -2.133721411228179932e-01 2.606444805860519409e-02 9.239571541547775269e-02 5.083790421485900879e-02 8.823347091674804688e-02 7.943864911794662476e-03 3.943729400634765625e-01 1.906421035528182983e-01
-1.257986761629581451e-03 8.136573433876037598e-02 1.050572097301483154e-01 3.188790082931518555e-01 1.566096991300582886e-01 -2.046863883733749390e-01 2.906673215329647064e-02 1.343782246112823486e-01 -3.352132141590118408e-01 -2.938079535961151123e-01 1.020604074001312256e-01 -8.944939821958541870e-03 -8.524911478161811829e-03 1.682906597852706909e-02 2.169639170169830322e-01 2.443499714136123657e-01 1.895205378532409668e-01 2.010250538587570190e-01 -3.822940215468406677e-02 -4.926228150725364685e-02 1.610054373741149902e-01 6.108791753649711609e-02 -1.634369492530822754e-01 -4.376821517944335938e-01 -2.903601527214050293e-01 -1.300621224800124764e-04 6.349263340234756470e-02 5.156020075082778931e-02 1.862001270055770874e-01 7.535753399133682251e-02 1.230408027768135071e-01 -6.612110882997512817e-02
2.009745836257934570e-01 1.560340523719787598e-01 1.916392296552658081e-01 3.303111880086362362e-04 1.903657019138336182e-01 5.029116943478584290e-02 -2.420361191034317017e-01 9.740239381790161133e-02 1.306467801332473755e-01 -2.248888313770294189e-01 1.220835447311401367e-01 1.454910188913345337e-01 1.184228286147117615e-01 5.648526549339294434e-02 2.508484125137329102e-01 1.773271262645721436e-01 -4.224817454814910889e-02 1.168039739131927490e-01 1.133926808834075928e-01 6.482595112174749374e-03 -1.493481844663619995e-01 2.080984562635421753e-01 9.096796065568923950e-02 -2.073267847299575806e-01 -4.074451923370361328e-01 4.016171693801879883e-01 -7.691130042076110840e-02 -2.716730237007141113e-01 9.609181433916091919e-02 6.913060694932937622e-02 -9.858735650777816772e-02 -2.099474519491195679e-02
-7.833175361156463623e-02 3.329479396343231201e-01 7.782194763422012329e-02 1.022779867053031921e-01 1.481112092733383179e-01 -1.285050958395004272e-01 -1.715082377195358276e-01 2.658150903880596161e-02 7.639361917972564697e-02 2.229878753423690796e-01 -9.477744996547698975e-02 6.552908569574356079e-02 1.925799548625946045e-01 5.144345387816429138e-02 -2.340791933238506317e-02 1.465718448162078857e-01 -2.608421146869659424e-01 3.532944023609161377e-01 -1.174997463822364807e-01 -3.377949073910713196e-02 2.165900766849517822e-01 3.088063299655914307e-01 -1.240965947508811951e-01 -4.882258921861648560e-02 -2.108629234135150909e-02 1.650227606296539307e-01 -1.732336282730102539e-01 -8.872528374195098877e-02 1.500953584909439087e-01 3.733741641044616699e-01 1.224815025925636292e-01 2.386687546968460083e-01
1.927888244390487671e-01 1.662152856588363647e-01 1.891033165156841278e-02 -1.353605091571807861e-01 1.850233525037765503e-01 -1.511202305555343628e-01 -1.026467829942703247e-01 -6.849662214517593384e-02 -1.056474223732948303e-01 -1.520774066448211670e-01 1.027126982808113098e-01 -4.196483269333839417e-02 -1.901864632964134216e-02 2.403555959463119507e-01 -8.354014158248901367e-02 4.512360692024230957e-02 3.015152215957641602e-01 2.141614705324172974e-01 -2.197190560400485992e-02 -3.458796739578247070e-01 -1.814807951450347900e-01 2.409920692443847656e-01 -1.606416255235671997e-01 -3.021657280623912811e-02 -3.157119154930114746e-01 -5.510000139474868774e-02 2.952796518802642822e-01 2.355625182390213013e-01 2.139841951429843903e-02 2.736885845661163330e-01 -1.681883186101913452e-01 8.255134522914886475e-02
4.306045360863208771e-03 8.510164171457290649e-02 2.332275062799453735e-01 1.401344835758209229e-01 1.486535370349884033e-01 -9.578959643840789795e-02 -1.295474320650100708e-01 3.512510955333709717e-01 6.920500099658966064e-02 4.176493268460035324e-03 4.604102969169616699e-01 8.962258696556091309e-02 -5.456982180476188660e-02 1.194684207439422607e-01 1.312032341957092285e-01 2.812808156013488770e-01 -1.805136352777481079e-01 1.093244105577468872e-01 8.688022941350936890e-02 -1.078883931040763855e-01 5.673868209123611450e-02 1.142007410526275635e-01 -1.807008236646652222e-01 8.570761233568191528e-02 -1.485772281885147095e-01 2.227587252855300903e-01 3.395882844924926758e-01 1.098920404911041260e-01 2.656720578670501709e-01 1.249556913971900940e-01 4.928727447986602783e-02 3.420472890138626099e-02
-9.718760848045349121e-02 -1.921506226062774658e-02 1.137377470731735229e-01 2.841784991323947906e-02 9.193602204322814941e-02 -1.483284682035446167e-01 -2.784909121692180634e-02 1.390094161033630371e-01 1.471727248281240463e-02 1.855435073375701904e-01 2.062436938285827637e-01 3.770521879196166992e-01 -4.297395795583724976e-02 7.939016819000244141e-02 2.151378284906968474e-04 3.335890769958496094e-01 -8.249438554048538208e-02 1.306360810995101929e-01 2.829436026513576508e-02 -7.809428870677947998e-02 1.964336037635803223e-01 3.429732024669647217e-01 1.708778738975524902e-01 -1.794246435165405273e-01 -1.197758018970489502e-01 3.516115844249725342e-01 4.066682755947113037e-01 1.212729290127754211e-01 -1.062025502324104309e-01 6.481025367975234985e-02 -5.337297543883323669e-02 4.836192354559898376e-02
2.423063963651657104e-01 1.256532967090606689e-01 2.860326319932937622e-02 1.092040538787841797e-01 1.083763912320137024e-01 -5.273476615548133850e-02 8.742003142833709717e-02 -2.296474277973175049e-01 -2.334115207195281982e-01 1.192718222737312317e-01 2.149132490158081055e-01 -1.324753183871507645e-02 6.658810377120971680e-02 1.920044422149658203e-01 9.144321829080581665e-02 8.677312731742858887e-02 9.452011436223983765e-02 4.105168581008911133e-01 -3.261834010481834412e-02 -1.235450357198715210e-01 1.409416347742080688e-01 2.842213399708271027e-02 -1.540844291448593140e-01 -1.347586363554000854e-01 -2.904888093471527100e-01 -2.506647408008575439e-01 7.853973656892776489e-02 1.983078718185424805e-01 7.220398634672164917e-02 2.535113990306854248e-01 3.822955191135406494e-01 2.975928224623203278e-02
1.084606572985649109e-01 2.408644258975982666e-01 -2.209302596747875214e-02 1.714030653238296509e-01 3.092638552188873291e-01 -1.614421457052230835e-01 1.312781497836112976e-02 -2.470990568399429321e-01 -2.102573961019515991e-02 -2.778417468070983887e-01 -2.201301455497741699e-01 1.304956823587417603e-01 3.179561812430620193e-03 9.094770252704620361e-02 1.061830446124076843e-01 2.809602320194244385e-01 1.413364708423614502e-01 -2.495741005986928940e-03 -1.567089855670928955e-01 1.439220160245895386e-01 6.049334257841110229e-02 1.541239023208618164e-01 -7.569023966789245605e-02 1.208926662802696228e-01 -2.126445770263671875e-01 2.878077924251556396e-01 6.899134814739227295e-02 2.998797595500946045e-01 -2.846118994057178497e-03 7.817335426807403564e-02 1.352584511041641235e-01 3.400470316410064697e-01
3.558901837095618248e-03 -1.751161180436611176e-02 4.477807283401489258e-01 -5.476010218262672424e-02 2.518147528171539307e-01 -1.558954417705535889e-01 -2.496163100004196167e-01 1.125307679176330566e-01 -3.034633100032806396e-01 1.079597920179367065e-01 1.777737140655517578e-01 -5.120989307761192322e-02 -1.052460074424743652e-01 2.289083302021026611e-01 9.028588235378265381e-02 4.475439190864562988e-01 8.636362105607986450e-02 2.696308866143226624e-02 3.945238888263702393e-02 -1.618547141551971436e-01 7.221433520317077637e-02 -2.026583813130855560e-02 -6.526651978492736816e-02 -1.761605143547058105e-01 4.677113890647888184e-02 1.273360401391983032e-01 -7.031555287539958954e-03 9.346059709787368774e-02 6.195710226893424988e-02 1.224156096577644348e-01 2.229005992412567139e-01 2.259260714054107666e-01
9.614931792020797729e-02 -1.649995148181915283e-01 3.254104554653167725e-01 8.107646554708480835e-02 1.665137708187103271e-01 -1.358172111213207245e-02 3.377001732587814331e-02 -1.343895643949508667e-01 -1.117350086569786072e-01 -1.063348725438117981e-01 2.493996545672416687e-02 -1.711434684693813324e-02 -1.665507256984710693e-01 -8.828274160623550415e-02 6.523331999778747559e-02 1.775319278240203857e-01 7.164062559604644775e-02 3.793619871139526367e-01 1.243413090705871582e-01 -2.863501310348510742e-01 2.430527657270431519e-01 3.271345631219446659e-04 -3.559635579586029053e-02 8.581688255071640015e-02 -3.807812035083770752e-01 3.122844696044921875e-01 7.431439310312271118e-02 -1.879253685474395752e-01 1.440212726593017578e-01 1.786788552999496460e-01 1.446346491575241089e-01 -1.917989701032638550e-01
-1.822318881750106812e-01 4.474337026476860046e-02 1.026648357510566711e-01 3.641811013221740723e-02 -1.208824068307876587e-01 -2.207924872636795044e-01 -7.803862541913986206e-02 4.121757298707962036e-02 -1.606571525335311890e-01 -1.538903713226318359e-01 -1.342515200376510620e-01 8.748711645603179932e-02 1.869876235723495483e-01 5.056723952293395996e-02 6.128310412168502808e-02 2.640840113162994385e-01 -2.050213515758514404e-04 2.771362662315368652e-02 5.281600356101989746e-02 -5.840894952416419983e-02 2.023156732320785522e-01 3.140161931514739990e-02 9.150570258498191833e-03 -2.765982747077941895e-01 -1.390624344348907471e-01 6.189996004104614258e-01 2.163936197757720947e-01 1.381008327007293701e-01 -1.713725924491882324e-02 3.154881298542022705e-01 -2.475223131477832794e-02 -3.565456345677375793e-02
2.026152759790420532e-01 1.134822703897953033e-02 7.050229609012603760e-02 -7.963873445987701416e-02 4.138474464416503906e-01 -8.763556182384490967e-02 2.101990133523941040e-01 -6.196022033691406250e-03 2.314375340938568115e-01 -7.921810448169708252e-02 1.997220963239669800e-01 -1.773613691329956055e-01 1.057442873716354370e-01 5.627938732504844666e-02 -2.944114431738853455e-02 1.084314435720443726e-01 1.592047661542892456e-01 -6.446315348148345947e-02 3.175825178623199463e-01 -2.492726296186447144e-01 1.082038227468729019e-02 3.784073516726493835e-02 -1.366880536079406738e-01 1.771089062094688416e-02 -7.894905656576156616e-02 1.109630838036537170e-01 2.637141048908233643e-01 -9.783536195755004883e-02 8.536648005247116089e-02 3.845801949501037598e-01 2.861312627792358398e-01 1.356791853904724121e-01
9.000955149531364441e-03 1.191519349813461304e-01 1.920825392007827759e-01 -7.583148777484893799e-02 3.534402698278427124e-02 -2.199690788984298706e-01 -1.025638426654040813e-03 8.396229892969131470e-02 5.655628815293312073e-02 -3.028276748955249786e-02 3.925986215472221375e-02 1.670534610748291016e-01 1.372842043638229370e-01 1.703568100929260254e-01 2.539100050926208496e-01 3.092289865016937256e-01 1.381879895925521851e-01 3.560047447681427002e-01 -2.399969547986984253e-01 1.696235686540603638e-01 -4.513093270361423492e-03 -9.077240526676177979e-02 5.122512578964233398e-02 -2.797764539718627930e-01 -8.324601501226425171e-02 1.791575253009796143e-01 3.952607810497283936e-01 2.727740071713924408e-02 2.461385726928710938e-01 1.445350944995880127e-01 -3.728635609149932861e-02 2.112633436918258667e-01
-1.589626818895339966e-01 1.436244547367095947e-01 1.047723963856697083e-01 1.064802519977092743e-03 2.168399989604949951e-01 -9.428092837333679199e-02 -9.320431947708129883e-02 2.783980965614318848e-01 1.869187802076339722e-01 -1.042004302144050598e-01 3.759275376796722412e-01 -4.527345672249794006e-02 -6.562227755784988403e-02 1.057359203696250916e-01 3.073168694972991943e-01 2.937287986278533936e-01 -3.365195170044898987e-02 1.932720467448234558e-02 -4.607660695910453796e-02 -1.545705050230026245e-01 -4.556299187242984772e-03 2.255277186632156372e-01 -3.482884764671325684e-01 4.903232213109731674e-03 5.103870108723640442e-02 1.573850810527801514e-01 3.525067567825317383e-01 1.423386037349700928e-01 5.749943107366561890e-02 1.948627382516860962e-01 5.143149197101593018e-02 -9.828698821365833282e-03
1.483015567064285278e-01 4.194346070289611816e-01 2.012660354375839233e-01 1.291230618953704834e-01 2.957030832767486572e-01 -1.341549158096313477e-01 -1.879671365022659302e-01 2.723242156207561493e-03 -1.032912656664848328e-01 1.144115775823593140e-01 -1.946305483579635620e-01 -4.348504915833473206e-02 2.079029008746147156e-02 1.222926750779151917e-01 1.513117253780364990e-01 2.337577790021896362e-01 -2.901805639266967773e-01 1.730124354362487793e-01 7.089824974536895752e-02 1.292247325181961060e-02 6.778884562663733959e-04 1.645656377077102661e-01 -2.785686589777469635e-02 -1.877824962139129639e-01 -2.955101132392883301e-01 2.179866880178451538e-01 5.610571056604385376e-02 -1.634370535612106323e-01 1.202746406197547913e-01 1.065649390220642090e-01 -1.840592026710510254e-01 -2.020170837640762329e-01
2.678779661655426025e-01 3.315658569335937500e-01 2.136418074369430542e-01 -2.694381177425384521e-01 -1.189389824867248535e-02 -1.317694634199142456e-01 1.318887472152709961e-01 -2.146701216697692871e-01 2.412901669740676880e-01 -1.045483946800231934e-01 7.279621809720993042e-02 2.184053808450698853e-01 -3.265970386564731598e-03 2.189372926950454712e-01 1.528208851814270020e-01 2.311774045228958130e-01 -1.510795801877975464e-01 1.367842108011245728e-01 3.504407778382301331e-02 -1.518293004482984543e-02 -4.691929370164871216e-02 -1.148856952786445618e-01 3.716418519616127014e-02 -1.703465282917022705e-01 -4.923590645194053650e-02 4.619193077087402344e-01 1.743910759687423706e-01 1.260050386190414429e-01 -3.473011404275894165e-02 9.287345409393310547e-02 9.901051968336105347e-02 4.098556935787200928e-02
-8.644333481788635254e-02 -3.065124899148941040e-02 1.012879684567451477e-01 -6.138801947236061096e-02 2.768476605415344238e-01 1.080495491623878479e-01 8.600335568189620972e-02 -7.211326621472835541e-03 -6.424196064472198486e-02 -1.012958437204360962e-01 2.911003828048706055e-01 -2.768771052360534668e-01 1.037683188915252686e-01 -3.286419063806533813e-02 1.746083199977874756e-01 8.258770406246185303e-02 9.758941829204559326e-02 1.095844507217407227e-01 -2.304651141166687012e-01 -3.612092435359954834e-01 -8.486304432153701782e-02 1.944653242826461792e-01 5.765256658196449280e-02 1.049830541014671326e-01 4.062433913350105286e-02 3.641928732395172119e-01 2.815693914890289307e-01 5.126885138452053070e-03 3.069302737712860107e-01 2.715779542922973633e-01 5.128471925854682922e-02 9.044222533702850342e-02
-5.650899186730384827e-02 -1.065845713019371033e-01 1.156653016805648804e-01 -2.049572765827178955e-02 7.370366156101226807e-02 -2.203186601400375366e-01 -4.318067729473114014e-01 -5.174892768263816833e-02 2.031425386667251587e-01 -1.354167610406875610e-01 5.304713174700737000e-02 -1.555734723806381226e-01 6.450884044170379639e-02 1.284497380256652832e-01 9.946542233228683472e-02 2.294437587261199951e-01 -4.922544956207275391e-02 8.847672492265701294e-02 -2.750930190086364746e-01 -2.724275588989257812e-01 1.048152744770050049e-01 2.093728333711624146e-01 -2.782626748085021973e-01 -1.309891045093536377e-01 1.317603588104248047e-01 1.952545642852783203e-01 -2.989113517105579376e-02 9.867102652788162231e-02 1.197172030806541443e-01 2.480789087712764740e-02 3.813913762569427490e-01 1.504754722118377686e-01
-6.910599023103713989e-02 1.516339927911758423e-01 1.778367608785629272e-01 -2.323624193668365479e-01 1.514904350042343140e-01 1.771813333034515381e-01 2.946174144744873047e-01 -4.378893878310918808e-03 -3.659836053848266602e-01 1.321649178862571716e-02 3.055403530597686768e-01 2.031907066702842712e-02 2.010449208319187164e-02 1.016494259238243103e-01 1.535090208053588867e-01 1.805349439382553101e-01 1.317869573831558228e-01 -5.012269318103790283e-02 -7.657026499509811401e-02 -1.170992758125066757e-02 -1.175050884485244751e-01 1.641530394554138184e-01 1.730777882039546967e-02 -2.561020897701382637e-03 -1.011812090873718262e-01 4.510122835636138916e-01 1.936544328927993774e-01 8.237170428037643433e-02 3.151741921901702881e-01 6.185710430145263672e-02 1.061446592211723328e-01 1.066135466098785400e-01
1.024107635021209717e-01 2.874235063791275024e-02 9.521720558404922485e-02 -4.278255999088287354e-02 1.734467148780822754e-01 -2.657406032085418701e-01 -1.840320378541946411e-01 4.426595866680145264e-01 7.844664901494979858e-02 -2.722633481025695801e-01 5.672698095440864563e-02 4.055252298712730408e-02 -1.502222120761871338e-01 2.147430926561355591e-01 -2.318137884140014648e-02 2.359997481107711792e-01 2.084349542856216431e-01 3.356882929801940918e-01 1.053784713149070740e-01 -2.692018747329711914e-01 1.749295741319656372e-01 1.026352718472480774e-01 2.490973100066184998e-03 -1.530530154705047607e-01 -1.258345246315002441e-01 1.869163960218429565e-01 -7.296225428581237793e-02 -1.058254018425941467e-01 5.092073976993560791e-02 2.424914836883544922e-01 -7.687692064791917801e-03 6.475712358951568604e-02
2.086895406246185303e-01 1.730880439281463623e-01 -4.369406402111053467e-02 -1.832854300737380981e-01 1.949153840541839600e-01 -3.491821885108947754e-01 -2.311287224292755127e-01 -2.736302614212036133e-01 -4.125957190990447998e-02 -1.056534275412559509e-01 8.532880246639251709e-02 -9.962110966444015503e-02 -2.055977582931518555e-01 2.979483306407928467e-01 7.564073055982589722e-02 8.314080536365509033e-02 -7.970461249351501465e-02 2.193877100944519043e-01 -1.386776119470596313e-01 -5.217408016324043274e-02 -2.446532808244228363e-02 3.052766621112823486e-01 -7.692858576774597168e-02 -2.902509570121765137e-01 -2.731605470180511475e-01 2.735469490289688110e-03 1.025203093886375427e-01 2.112151980400085449e-01 -8.357903920114040375e-03 4.230609908699989319e-02 -1.880012303590774536e-01 4.099383205175399780e-02
3.378804028034210205e-01 7.467072457075119019e-02 1.692967563867568970e-01 -8.995199948549270630e-02 2.065288424491882324e-01 1.092386990785598755e-01 -5.135759711265563965e-03 3.211337924003601074e-01 2.112216316163539886e-02 5.284422636032104492e-02 -7.630348950624465942e-02 1.320466101169586182e-01 2.722942270338535309e-02 -1.670536212623119354e-02 2.237189561128616333e-01 -8.966026455163955688e-02 -7.401098310947418213e-02 -5.986767262220382690e-02 8.619449287652969360e-02 -1.598914414644241333e-01 -8.739032596349716187e-02 2.955538928508758545e-01 -6.785345077514648438e-02 -5.331423506140708923e-02 -2.596963047981262207e-01 1.168287247419357300e-01 1.161929368972778320e-01 -2.687388472259044647e-02 -5.532126873731613159e-02 1.760429292917251587e-01 5.211843252182006836e-01 2.338165938854217529e-01
1.503016501665115356e-01 3.062824308872222900e-01 7.867413759231567383e-02 -6.015967577695846558e-02 2.862926721572875977e-01 6.831818073987960815e-02 -2.393232733011245728e-01 1.080187875777482986e-02 -1.594557762145996094e-01 2.292792499065399170e-01 -6.230607628822326660e-02 -1.080176979303359985e-02 -4.506766330450773239e-03 2.531124055385589600e-01 1.422376781702041626e-01 2.754033505916595459e-01 2.754629254341125488e-01 2.143526524305343628e-01 -2.508530206978321075e-02 -1.836480498313903809e-01 -2.265899926424026489e-01 2.032205611467361450e-01 -1.005708649754524231e-01 1.123510450124740601e-01 2.582233212888240814e-02 1.142404526472091675e-01 1.389452219009399414e-01 -2.383201569318771362e-01 1.181289628148078918e-01 2.402305006980895996e-01 2.294162958860397339e-01 -4.394621774554252625e-02
5.670875683426856995e-02 1.002074703574180603e-01 2.677342891693115234e-01 -3.904983028769493103e-02 1.819220334291458130e-01 -4.444254040718078613e-01 -1.691870242357254028e-01 7.000254839658737183e-02 -6.863947212696075439e-02 1.129629984498023987e-01 3.425920605659484863e-01 1.070038899779319763e-01 -1.062727570533752441e-01 1.079436466097831726e-01 2.362277954816818237e-01 4.019523859024047852e-01 -1.872431859374046326e-02 1.906801760196685791e-01 -1.992245912551879883e-01 -2.140101492404937744e-01 -1.338935494422912598e-01 1.199733093380928040e-01 -1.755522750318050385e-02 -6.107049994170665741e-03 -2.199656367301940918e-01 -1.148427799344062805e-01 4.194070771336555481e-02 -4.303381312638521194e-03 1.506553739309310913e-01 9.360653907060623169e-02 1.500873733311891556e-02 1.135477647185325623e-01
2.365057468414306641e-01 4.624155163764953613e-02 1.171721294522285461e-01 -2.982685267925262451e-01 9.074951708316802979e-02 -2.355715781450271606e-01 -1.430359184741973877e-01 1.080731116235256195e-02 -1.114844158291816711e-01 -1.369694620370864868e-01 -2.788675725460052490e-01 1.023921668529510498e-01 1.738749146461486816e-01 1.818174719810485840e-01 2.029793709516525269e-01 6.911046057939529419e-02 -6.758489459753036499e-02 3.219098225235939026e-02 -1.481461077928543091e-01 -1.386121660470962524e-01 1.190002933144569397e-01 3.192179203033447266e-01 1.106960475444793701e-01 -2.993139624595642090e-01 -3.488917946815490723e-01 2.459289431571960449e-01 -1.056528985500335693e-01 -2.443888485431671143e-01 -2.067678142338991165e-03 2.082729153335094452e-02 8.954914659261703491e-02 1.548734144307672977e-04
3.333721160888671875e-01 2.305947989225387573e-01 2.038337755948305130e-03 1.672841906547546387e-01 3.400555253028869629e-01 3.841017931699752808e-02 3.182848542928695679e-02 -6.263841409236192703e-03 -8.839185535907745361e-02 8.076515048742294312e-02 1.333020925521850586e-01 6.377669516950845718e-03 -2.533438503742218018e-01 -5.480450391769409180e-02 -1.288429200649261475e-01 3.486842215061187744e-01 -1.918009221553802490e-01 3.779202699661254883e-02 -3.228507563471794128e-02 -8.162776380777359009e-02 -8.840908110141754150e-02 1.768448203802108765e-01 -3.425806164741516113e-01 -5.182629451155662537e-03 -1.910388022661209106e-01 3.075980544090270996e-01 -9.301298111677169800e-02 -4.328316543251276016e-03 -7.442864030599594116e-02 3.188082575798034668e-01 -3.572104498744010925e-02 3.721440955996513367e-02
-1.366211175918579102e-01 1.882390528917312622e-01 1.495419442653656006e-01 8.756877481937408447e-02 1.816630922257900238e-02 -2.839725017547607422e-01 -2.961849607527256012e-02 -9.360323846340179443e-02 -2.148460447788238525e-01 -1.158364415168762207e-01 -1.054480820894241333e-01 2.316300570964813232e-01 1.069812774658203125e-01 3.334971517324447632e-02 7.984071224927902222e-02 2.163470983505249023e-01 4.132100939750671387e-02 9.764403849840164185e-02 1.322707720100879669e-02 1.185324788093566895e-02 1.294329464435577393e-01 7.666727155447006226e-02 6.578846275806427002e-02 -4.649798572063446045e-01 1.869416609406471252e-02 3.355244994163513184e-01 3.070872426033020020e-01 2.227348387241363525e-01 1.311551630496978760e-01 3.258143961429595947e-01 -7.797961588948965073e-03 -1.393894758075475693e-02
-2.243763767182826996e-03 3.700163364410400391e-01 3.918080404400825500e-02 -2.995851337909698486e-01 4.744874313473701477e-02 -8.163385093212127686e-02 4.044725745916366577e-02 -9.049917757511138916e-02 -2.850046381354331970e-02 -1.798488050699234009e-01 -1.039423048496246338e-02 -3.084470331668853760e-01 1.521648019552230835e-01 7.388008385896682739e-02 -7.200536876916885376e-02 3.840264379978179932e-01 -1.670012176036834717e-01 3.590098619461059570e-01 -2.541156709194183350e-01 1.712831668555736542e-02 9.672798961400985718e-02 1.307986117899417877e-02 -1.021172404289245605e-01 -7.017337530851364136e-02 -1.413999050855636597e-01 2.240933179855346680e-01 -4.120596870779991150e-02 -3.638238832354545593e-02 1.183971539139747620e-01 1.169032454490661621e-01 2.376725971698760986e-01 1.986067444086074829e-01
3.802303597331047058e-02 2.515574097633361816e-01 2.690406441688537598e-01 1.642846874892711639e-02 2.062994837760925293e-01 -3.885793685913085938e-01 -3.951991349458694458e-02 6.494392454624176025e-02 -7.115744054317474365e-02 3.615070506930351257e-02 3.519060015678405762e-01 1.070994734764099121e-01 -1.471184343099594116e-01 1.240118816494941711e-01 2.433523386716842651e-01 2.457086443901062012e-01 -2.326911501586437225e-02 1.977936029434204102e-01 -1.998769342899322510e-01 -9.125840663909912109e-02 -7.966427505016326904e-02 2.192265093326568604e-01 -1.360847800970077515e-01 -3.633331134915351868e-02 -2.220161855220794678e-01 -1.289293617010116577e-01 1.711166836321353912e-02 -1.543619763106107712e-02 2.078487873077392578e-01 4.351513460278511047e-02 8.852049708366394043e-02 2.888408303260803223e-01
2.713180780410766602e-01 2.069114148616790771e-02 1.970976777374744415e-02 9.143213741481304169e-03 7.613602280616760254e-02 -1.950153112411499023e-01 -7.631396502256393433e-02 2.611593306064605713e-01 5.952430143952369690e-02 -4.918287694454193115e-02 1.236319765448570251e-01 2.316588312387466431e-01 -1.743010617792606354e-02 1.377025097608566284e-01 2.014156132936477661e-01 1.106640920042991638e-01 1.538375914096832275e-01 1.315390467643737793e-01 -1.882627755403518677e-01 -2.561889030039310455e-02 -6.660152971744537354e-02 -2.678158879280090332e-01 1.412635296583175659e-02 -2.208164185285568237e-01 -1.912855654954910278e-01 3.385945558547973633e-01 4.739062786102294922e-01 -6.350445002317428589e-02 1.291629970073699951e-01 1.685094833374023438e-01 1.104342937469482422e-01 1.460083276033401489e-01
1.098536849021911621e-01 1.678135842084884644e-01 3.242917060852050781e-01 -1.214700713753700256e-01 1.776511520147323608e-01 1.285243630409240723e-01 -5.471534095704555511e-03 -6.526275072246789932e-03 -2.494539916515350342e-01 2.238169079646468163e-03 1.285780519247055054e-01 9.160017222166061401e-02 1.408537924289703369e-01 9.350960701704025269e-02 3.205433860421180725e-02 5.513396859169006348e-02 1.816800832748413086e-01 8.767034113407135010e-02 -8.497759699821472168e-02 -4.759072661399841309e-01 -6.030301563441753387e-03 2.932069599628448486e-01 3.275121375918388367e-02 1.239223480224609375e-01 -1.442978810518980026e-02 1.334482878446578979e-01 2.366023212671279907e-01 -7.419937849044799805e-02 -1.295437216758728027e-01 4.453564286231994629e-01 1.938755065202713013e-02 7.204729598015546799e-03
9.208693355321884155e-02 7.963809370994567871e-02 -5.568040534853935242e-02 3.765394538640975952e-02 2.339925169944763184e-01 -7.318817824125289917e-02 -1.836183071136474609e-01 1.653982251882553101e-01 -4.068778827786445618e-03 2.184565514326095581e-01 1.292345374822616577e-01 9.881080687046051025e-02 -1.275837272405624390e-01 -2.173466086387634277e-01 6.214024871587753296e-02 -2.347237803041934967e-02 2.588841021060943604e-01 4.952442273497581482e-02 -6.798693537712097168e-02 -1.165540143847465515e-01 5.484889447689056396e-02 4.209914207458496094e-01 -3.859713971614837646e-01 -9.073623269796371460e-02 -2.148993909358978271e-01 1.918888241052627563e-01 1.083994507789611816e-01 -1.315671056509017944e-01 1.269217282533645630e-01 6.026944518089294434e-02 3.880758285522460938e-01 9.902742505073547363e-02
3.287023603916168213e-01 -6.990977376699447632e-02 1.452492624521255493e-01 -8.027018606662750244e-02 -3.165133064612746239e-03 -1.073173955082893372e-01 -3.067934513092041016e-01 1.563396006822586060e-01 6.666368246078491211e-02 -3.536038845777511597e-02 2.954007387161254883e-01 -1.617595553398132324e-01 2.596676349639892578e-01 -1.115837991237640381e-01 -2.083842307329177856e-01 4.343012869358062744e-01 5.282844882458448410e-03 2.689485251903533936e-01 4.080831259489059448e-02 -2.381206490099430084e-02 6.918898969888687134e-02 2.416738718748092651e-01 -1.338390074670314789e-02 9.910768270492553711e-02 2.537985704839229584e-02 1.385500133037567139e-01 8.343603461980819702e-02 -1.818989031016826630e-02 1.517302691936492920e-01 2.980574667453765869e-01 8.568765968084335327e-02 6.534264236688613892e-02
-6.756211817264556885e-02 3.461996912956237793e-01 -6.086824461817741394e-02 -4.269580543041229248e-01 2.121974080801010132e-01 5.447822436690330505e-02 -2.022252790629863739e-02 1.003278121352195740e-01 2.156509310007095337e-01 -2.762699127197265625e-01 7.711201906204223633e-02 1.071670576930046082e-01 1.617567539215087891e-01 -3.995206207036972046e-02 3.982166573405265808e-02 9.770222008228302002e-02 -1.251952797174453735e-01 2.692773938179016113e-01 -6.611715257167816162e-02 -1.928723752498626709e-01 1.682831197977066040e-01 1.321883797645568848e-01 -1.294977664947509766e-01 -1.159298345446586609e-01 8.594119921326637268e-03 1.803925782442092896e-01 1.424348503351211548e-01 -1.790596870705485344e-03 1.822473704814910889e-01 1.007661074399948120e-01 3.165890276432037354e-01 2.229302823543548584e-01
-2.041751146316528320e-01 1.535219252109527588e-01 8.129807561635971069e-02 -2.108138352632522583e-01 -1.941723749041557312e-02 -2.829796969890594482e-01 -5.742696672677993774e-02 -1.308977752923965454e-01 1.808720827102661133e-01 4.300449788570404053e-02 -2.684734389185905457e-02 -6.205790862441062927e-02 6.217734888195991516e-02 1.710270792245864868e-01 -2.538505941629409790e-02 2.439484894275665283e-01 8.559066802263259888e-02 8.173971623182296753e-02 8.715788275003433228e-02 -1.854410320520401001e-01 -1.532660573720932007e-01 1.807537861168384552e-02 -3.328484296798706055e-01 1.817876994609832764e-01 -4.312220513820648193e-01 3.194101452827453613e-01 1.939986944198608398e-01 2.552147507667541504e-01 -4.338999092578887939e-02 1.248481795191764832e-01 1.339992284774780273e-01 -2.413860149681568146e-02
9.885105490684509277e-02 -1.300846636295318604e-01 2.347631007432937622e-01 1.335378289222717285e-01 3.125597536563873291e-01 6.120346486568450928e-02 3.575767576694488525e-02 -1.387661695480346680e-01 -2.896982729434967041e-01 -8.790960907936096191e-02 -1.563826352357864380e-01 -6.393276154994964600e-02 -1.514721065759658813e-01 -1.313715875148773193e-01 2.581833302974700928e-01 5.732866004109382629e-02 1.379244476556777954e-01 2.883726656436920166e-01 -1.106089577078819275e-01 -1.372365355491638184e-01 1.274245679378509521e-01 2.059390395879745483e-01 -8.475822210311889648e-02 1.096133515238761902e-01 -3.071894943714141846e-01 4.003083705902099609e-02 1.047472134232521057e-01 -1.888539642095565796e-01 2.101215869188308716e-01 2.946027517318725586e-01 1.293459087610244751e-01 2.160275876522064209e-01
1.068837717175483704e-01 -1.295509785413742065e-01 3.017942905426025391e-01 -2.147526741027832031e-01 3.604904115200042725e-01 -6.489288061857223511e-02 -1.549661010503768921e-01 1.811982989311218262e-01 6.885813921689987183e-02 -1.108962595462799072e-01 1.379882842302322388e-01 1.300387382507324219e-01 5.048964172601699829e-02 1.835824996232986450e-01 1.090119555592536926e-01 2.901392877101898193e-01 1.339755579829216003e-02 6.567740440368652344e-02 8.185042440891265869e-02 -5.034013092517852783e-02 1.917045377194881439e-02 1.357274800539016724e-01 -1.884530633687973022e-01 -3.382759094238281250e-01 -2.143812924623489380e-01 3.713037371635437012e-01 -8.822992444038391113e-02 -3.533705696463584900e-02 -2.345764078199863434e-02 -2.635031640529632568e-01 -2.225181646645069122e-02 1.116960719227790833e-01
2.534236945211887360e-02 -1.002493575215339661e-01 2.597895562648773193e-01 7.697865366935729980e-02 3.867304697632789612e-02 -2.100948095321655273e-01 3.946253657341003418e-02 2.476190030574798584e-01 -1.680966019630432129e-01 -2.259724289178848267e-01 2.145603746175765991e-01 1.682798564434051514e-02 2.226092293858528137e-02 5.295829847455024719e-02 1.712742447853088379e-01 3.771738409996032715e-01 1.985920071601867676e-01 1.863668859004974365e-01 1.606348901987075806e-01 -6.483329087495803833e-02 -1.241071075201034546e-01 6.112066283822059631e-02 -1.581054627895355225e-01 -1.830988526344299316e-01 -2.938637435436248779e-01 1.570475250482559204e-01 2.361348569393157959e-01 2.726377546787261963e-01 2.818354964256286621e-01 1.606730930507183075e-02 6.007565557956695557e-02 2.451020665466785431e-02
-8.797899354249238968e-04 3.888175487518310547e-01 -3.978200629353523254e-02 -3.600856065750122070e-01 3.964822888374328613e-01 4.160293936729431152e-02 4.541653394699096680e-02 -3.887095674872398376e-02 1.578668504953384399e-01 -1.346362233161926270e-01 1.202511414885520935e-01 1.100708395242691040e-01 1.449887454509735107e-01 -1.719460189342498779e-01 8.443457633256912231e-02 1.521200239658355713e-01 -4.267207905650138855e-02 3.445811569690704346e-01 -7.338727265596389771e-02 -5.892111733555793762e-02 1.880249828100204468e-01 6.109346076846122742e-02 -1.461109369993209839e-01 -2.376755177974700928e-01 -3.065968863666057587e-02 1.999493688344955444e-01 1.192386820912361145e-01 -1.515463590621948242e-01 9.934614598751068115e-02 6.234929710626602173e-02 1.622977852821350098e-01 2.001297175884246826e-01
1.255636215209960938e-01 3.460101783275604248e-02 6.595353037118911743e-02 -5.562768131494522095e-02 1.049985960125923157e-01 -1.403282880783081055e-01 -1.510575115680694580e-01 -5.855875555425882339e-03 1.077211424708366394e-01 -2.433023899793624878e-01 2.914184033870697021e-01 1.764896064996719360e-01 -2.616693079471588135e-01 1.876251846551895142e-01 1.194709613919258118e-01 1.005872339010238647e-01 -1.068107783794403076e-01 -8.262063562870025635e-02 -2.734473049640655518e-01 -2.560106813907623291e-01 2.701841294765472412e-01 3.053721487522125244e-01 -2.944242656230926514e-01 -1.517007406800985336e-02 -1.045343205332756042e-01 1.720676124095916748e-01 -4.199941456317901611e-02 1.598701179027557373e-01 2.150454819202423096e-01 1.527977585792541504e-01 2.011109888553619385e-01 1.321858912706375122e-01
1.636515557765960693e-01 1.119163781404495239e-01 -6.151383370161056519e-02 -4.013976454734802246e-02 2.092823386192321777e-01 5.572407692670822144e-02 -2.151355594396591187e-01 -1.765658408403396606e-01 2.193463891744613647e-01 -2.330193668603897095e-01 -7.841232419013977051e-02 -1.035434305667877197e-01 2.933147735893726349e-02 -1.037059128284454346e-01 1.092485412955284119e-01 3.404462635517120361e-01 1.668551266193389893e-01 2.050183117389678955e-01 -6.809753924608230591e-02 1.086188480257987976e-01 -9.841834008693695068e-02 4.894776642322540283e-02 -6.386068463325500488e-02 -1.257547736167907715e-01 -4.765668809413909912e-01 8.151762932538986206e-02 3.698392584919929504e-02 1.778308451175689697e-01 -1.244784966111183167e-01 2.167768478393554688e-01 3.866939619183540344e-02 3.509726226329803467e-01
-8.229695260524749756e-03 2.336200922727584839e-01 2.075202763080596924e-02 -4.944739118218421936e-02 2.015346884727478027e-01 -9.462168067693710327e-02 -3.688916936516761780e-02 3.695757314562797546e-02 4.538167268037796021e-02 -2.091905325651168823e-01 1.077722609043121338e-01 2.964106202125549316e-02 -1.587290316820144653e-01 1.207849904894828796e-01 9.181190282106399536e-02 -3.661469742655754089e-02 3.348933160305023193e-01 3.043856024742126465e-01 4.495689272880554199e-02 -1.653480678796768188e-01 -4.468468204140663147e-02 2.889146506786346436e-01 -1.885714679956436157e-01 -3.161336481571197510e-02 -1.130406856536865234e-01 1.658380925655364990e-01 3.061585724353790283e-01 3.921605348587036133e-01 1.553187817335128784e-01 2.015479356050491333e-01 -2.638505101203918457e-01 6.289644539356231689e-02
1.011925712227821350e-01 -4.165191575884819031e-02 5.749644339084625244e-02 2.853224799036979675e-02 -2.162932977080345154e-02 -3.627783060073852539e-01 1.500759869813919067e-01 1.798714548349380493e-01 -2.407660335302352905e-01 5.437261983752250671e-02 1.770073026418685913e-01 9.102653712034225464e-03 -1.928142756223678589e-01 -3.628944978117942810e-02 2.630551457405090332e-01 2.903927266597747803e-01 1.264001876115798950e-01 1.594667732715606689e-01 -1.255747377872467041e-01 -3.720254898071289062e-01 -6.414142251014709473e-02 1.159084290266036987e-01 -1.438220292329788208e-01 -5.917500331997871399e-02 -1.839096844196319580e-01 -2.696795202791690826e-02 5.566269531846046448e-02 -5.936916917562484741e-02 4.176291227340698242e-01 1.863353252410888672e-01 5.827954038977622986e-03 1.579160243272781372e-01
3.198140859603881836e-01 1.308514326810836792e-01 -8.862386643886566162e-02 -1.292884647846221924e-01 -9.626717306673526764e-03 -7.082951813936233521e-02 -2.961755394935607910e-01 -2.537519633769989014e-01 6.458363682031631470e-02 -2.116835117340087891e-01 -7.380741834640502930e-02 -7.227020710706710815e-02 1.257297694683074951e-01 1.241205185651779175e-01 1.627358496189117432e-01 2.192605286836624146e-01 -8.205062896013259888e-02 2.393818795680999756e-01 -3.427298367023468018e-01 7.728397846221923828e-03 -4.115940257906913757e-02 1.948731988668441772e-01 -4.186506196856498718e-02 -2.262104451656341553e-01 -1.868649721145629883e-01 2.802191674709320068e-01 8.261196315288543701e-02 2.334112673997879028e-01 3.153318166732788086e-02 2.488060109317302704e-02 -7.399050891399383545e-02 2.782023549079895020e-01
2.426374107599258423e-01 -4.462172277271747589e-03 -2.008023560047149658e-01 -2.504103183746337891e-01 4.077000021934509277e-01 -1.834142953157424927e-03 1.324025839567184448e-01 1.682485044002532959e-01 -3.844629973173141479e-02 -3.874323517084121704e-02 -1.588373035192489624e-01 -1.899430751800537109e-01 -1.114690378308296204e-01 5.925226723775267601e-04 9.564796090126037598e-02 2.173223346471786499e-01 1.785010248422622681e-01 1.834124624729156494e-01 1.252922564744949341e-01 -3.337698802351951599e-02 -2.073325365781784058e-01 9.610895812511444092e-02 -2.215260267257690430e-01 -7.742241024971008301e-02 9.632658213376998901e-02 2.193449735641479492e-01 3.080639839172363281e-01 1.447428017854690552e-01 1.417393237352371216e-01 1.472596675157546997e-01 7.699680328369140625e-02 2.870088219642639160e-01
5.853026360273361206e-02 1.942447572946548462e-01 1.850755652412772179e-03 7.572359591722488403e-02 4.937596619129180908e-02 -1.044328957796096802e-01 3.059271024540066719e-03 3.648422956466674805e-01 1.988858878612518311e-01 1.049717068672180176e-01 2.079861462116241455e-01 -8.950458467006683350e-02 4.455249011516571045e-02 3.591479733586311340e-02 -1.016609817743301392e-01 2.218493260443210602e-02 4.760931804776191711e-02 1.612728238105773926e-01 -1.676952987909317017e-01 6.470910459756851196e-02 -1.016229391098022461e-02 3.559631109237670898e-01 -3.161883652210235596e-01 -1.139369532465934753e-01 -2.763376235961914062e-01 6.840937584638595581e-02 1.771365255117416382e-01 9.465020895004272461e-02 1.633471101522445679e-01 1.577459871768951416e-01 3.201946616172790527e-01 3.389291763305664062e-01
7.047083973884582520e-02 2.102322131395339966e-01 3.418520390987396240e-01 -1.110476925969123840e-01 3.943782746791839600e-01 4.576853290200233459e-02 -2.018844783306121826e-01 -1.485965251922607422e-01 6.392689049243927002e-02 1.445696204900741577e-01 -2.315659821033477783e-01 8.744369447231292725e-02 8.480533957481384277e-02 3.622872754931449890e-02 -8.257147669792175293e-02 2.054350674152374268e-01 -8.559917658567428589e-02 6.735911965370178223e-02 -2.493103146553039551e-01 -2.996320724487304688e-01 1.121335327625274658e-01 2.024390846490859985e-01 7.459913194179534912e-02 -1.067751944065093994e-01 -1.584758609533309937e-01 8.249404281377792358e-02 8.558075875043869019e-02 3.803600370883941650e-02 1.080755963921546936e-01 5.393975414335727692e-03 2.591952979564666748e-01 3.216972053050994873e-01
3.007598221302032471e-01 1.540695726871490479e-01 -1.789026111364364624e-01 -2.774352952837944031e-02 1.440982371568679810e-01 -1.195855960249900818e-01 -2.803484499454498291e-01 -1.219658777117729187e-01 9.420764446258544922e-02 -1.326834708452224731e-01 2.035736441612243652e-01 -1.688119769096374512e-01 7.835458964109420776e-02 2.567168474197387695e-01 1.905970573425292969e-01 1.778303980827331543e-01 -1.042323783040046692e-01 1.334185600280761719e-01 -2.862455844879150391e-01 -8.452626317739486694e-02 1.415345966815948486e-01 1.603762805461883545e-01 -1.430346071720123291e-01 -1.802362687885761261e-02 -3.352723270654678345e-02 2.744090855121612549e-01 9.789616614580154419e-02 3.184175491333007812e-01 3.434561938047409058e-02 1.184405479580163956e-02 2.992621064186096191e-01 1.597591936588287354e-01
1.464390568435192108e-02 1.762933880090713501e-01 -7.047180831432342529e-02 -9.184449166059494019e-02 2.231344282627105713e-01 -1.742092072963714600e-01 1.336209625005722046e-01 7.616427540779113770e-02 2.381809949874877930e-01 4.932048544287681580e-02 9.700112789869308472e-02 3.060319647192955017e-02 -4.831242933869361877e-02 2.278144657611846924e-01 2.623118758201599121e-01 2.678087167441844940e-02 -4.339096248149871826e-01 1.872181892395019531e-01 -1.949002742767333984e-01 -1.099871173501014709e-01 -1.844772398471832275e-01 1.975504606962203979e-01 -1.826979219913482666e-02 -1.620884686708450317e-01 -4.082541540265083313e-02 1.831828653812408447e-01 1.422407478094100952e-01 -1.170740351080894470e-01 -1.091704890131950378e-01 3.229590952396392822e-01 1.843189895153045654e-01 2.565399110317230225e-01
2.650562822818756104e-01 -3.249232098460197449e-02 2.707230150699615479e-01 -2.005464732646942139e-01 1.966333389282226562e-01 1.270387601107358932e-02 -1.720286905765533447e-01 -8.543110638856887817e-02 9.600787609815597534e-02 -1.410384923219680786e-01 -1.542053371667861938e-01 8.379194885492324829e-02 7.078871876001358032e-02 1.673547327518463135e-01 -1.810913532972335815e-01 1.228633671998977661e-01 -1.138140335679054260e-01 6.772281974554061890e-02 -1.945506408810615540e-02 7.177086174488067627e-02 -2.608281001448631287e-02 2.425605058670043945e-01 -1.693444997072219849e-01 -2.225953787565231323e-01 -2.712252140045166016e-01 1.473909467458724976e-01 1.089082509279251099e-01 -2.279625833034515381e-01 1.174150407314300537e-01 -2.902625687420368195e-02 2.458344399929046631e-01 4.512791931629180908e-01
6.296815723180770874e-02 1.188407167792320251e-01 2.077684998512268066e-01 -2.861108630895614624e-02 -7.389137893915176392e-02 -1.669324636459350586e-01 5.933111533522605896e-02 7.068878412246704102e-02 -2.889058366417884827e-02 1.192011754028499126e-03 1.683599650859832764e-01 -1.303529143333435059e-01 1.004397124052047729e-01 -3.482380807399749756e-01 -9.989418834447860718e-02 3.934183418750762939e-01 1.647864878177642822e-01 1.888697743415832520e-01 -7.626432925462722778e-02 -8.310097455978393555e-02 1.771792173385620117e-01 2.752594053745269775e-01 -1.883884370326995850e-01 -2.765759825706481934e-01 -3.301573097705841064e-01 2.281272858381271362e-01 5.002671107649803162e-02 7.242364436388015747e-02 4.440218210220336914e-03 2.555710375308990479e-01 -1.579155325889587402e-01 -5.799001082777976990e-03
-1.262166351079940796e-01 -1.387611925601959229e-01 7.924816012382507324e-02 2.679258584976196289e-01 -9.132231771945953369e-02 -1.842799931764602661e-01 1.801255047321319580e-01 6.655356287956237793e-02 -7.405491173267364502e-02 -2.471070736646652222e-01 7.703568786382675171e-02 1.682569533586502075e-01 2.167744375765323639e-02 1.425299793481826782e-01 4.194695353507995605e-01 4.131198525428771973e-01 1.755139231681823730e-01 1.959154009819030762e-01 -3.916384652256965637e-02 -5.074921995401382446e-02 1.372086107730865479e-01 1.228961646556854248e-01 -1.789852529764175415e-01 -1.371088027954101562e-01 -3.262662589550018311e-01 1.788365244865417480e-01 1.288879960775375366e-01 5.079484730958938599e-02 9.519148617982864380e-02 5.030651018023490906e-02 1.098470017313957214e-01 5.806426517665386200e-03
2.102102339267730713e-01 3.355280160903930664e-01 1.121701821684837341e-01 -3.672057762742042542e-02 6.335471570491790771e-02 -6.486167013645172119e-02 2.333395881578326225e-03 -1.732007563114166260e-01 3.572644591331481934e-01 -1.294814646244049072e-01 1.538351029157638550e-01 3.749922513961791992e-01 -2.496254891157150269e-01 1.230893209576606750e-01 8.240389823913574219e-02 1.705778986215591431e-01 -1.464226096868515015e-01 1.097985282540321350e-01 -1.530608534812927246e-01 -7.098825275897979736e-02 -8.185391873121261597e-02 2.880557999014854431e-02 -1.270112209022045135e-02 -1.626320481300354004e-01 -2.935420870780944824e-01 2.778443694114685059e-01 1.907928735017776489e-01 2.503743469715118408e-01 -2.826584503054618835e-02 2.580614946782588959e-02 9.398121386766433716e-02 1.359968166798353195e-02
6.257905066013336182e-02 9.700205922126770020e-02 5.440323799848556519e-02 -2.144895642995834351e-01 3.011167943477630615e-01 -2.247189879417419434e-01 -1.406874060630798340e-01 -2.514424026012420654e-01 1.190179288387298584e-01 -2.831490933895111084e-01 -1.428459137678146362e-01 1.449091136455535889e-01 -3.783625364303588867e-01 -8.142668753862380981e-02 1.329001337289810181e-01 5.136340856552124023e-02 -1.118155270814895630e-01 3.320799767971038818e-01 -3.243868649005889893e-01 1.588725112378597260e-02 -1.975081861019134521e-02 2.147677391767501831e-01 9.001900255680084229e-02 -1.716991662979125977e-01 -9.014719724655151367e-02 1.628382503986358643e-01 8.280501514673233032e-02 -2.637154795229434967e-02 -3.270847722887992859e-02 1.716410070657730103e-01 1.317100077867507935e-01 7.252486795186996460e-02
-1.455690562725067139e-01 -9.374990127980709076e-03 -5.091442912817001343e-02 -1.323114186525344849e-01 3.046969771385192871e-01 -1.877792328596115112e-01 7.837121933698654175e-02 1.789178699254989624e-01 -1.620763391256332397e-01 1.845889985561370850e-01 -6.943903118371963501e-02 1.393821537494659424e-01 -8.977154642343521118e-02 -3.578986600041389465e-02 -7.196138799190521240e-02 2.803462743759155273e-01 -1.198114678263664246e-01 4.090608283877372742e-02 1.125699654221534729e-01 -5.847001075744628906e-02 2.127816975116729736e-01 2.180481106042861938e-01 1.875106543302536011e-01 -2.421658188104629517e-01 -1.898176223039627075e-01 2.700635194778442383e-01 3.527590632438659668e-01 3.298239111900329590e-01 7.903135567903518677e-02 4.896560311317443848e-02 5.765951052308082581e-02 2.043634057044982910e-01
1.929624527692794800e-01 9.785791486501693726e-02 8.402729034423828125e-02 -1.070217713713645935e-01 2.738001048564910889e-01 -1.189369931817054749e-01 -8.208851516246795654e-02 -1.065525263547897339e-01 1.075963526964187622e-01 7.978533953428268433e-02 -1.395749598741531372e-01 -1.949154436588287354e-01 2.234118431806564331e-02 -8.930402994155883789e-02 -2.202734537422657013e-02 2.042452543973922729e-01 1.539859082549810410e-02 3.150208592414855957e-01 -3.004163801670074463e-01 -4.507846236228942871e-01 -1.607689447700977325e-02 2.691755592823028564e-01 -2.444013953208923340e-01 -2.014524638652801514e-01 4.234993830323219299e-02 5.263737961649894714e-02 -8.766182698309421539e-03 -3.045420050621032715e-01 -3.859538584947586060e-02 1.060022190213203430e-01 1.517015248537063599e-01 4.786916449666023254e-02
3.176713287830352783e-01 2.020979300141334534e-02 2.030798643827438354e-01 -1.994414478540420532e-01 2.967602312564849854e-01 -3.019669093191623688e-02 -1.179385930299758911e-01 1.112308576703071594e-01 1.168219894170761108e-01 -1.466759890317916870e-01 -1.044824570417404175e-01 -8.956111967563629150e-02 2.174440212547779083e-02 4.118750616908073425e-02 1.767252758145332336e-02 4.421240091323852539e-01 1.067888438701629639e-01 2.560111321508884430e-02 -1.750536449253559113e-02 -1.708724647760391235e-01 -8.960384130477905273e-02 2.024765163660049438e-01 -7.491280138492584229e-02 -1.354595124721527100e-01 -3.190811276435852051e-01 1.394545584917068481e-01 3.975839167833328247e-02 -3.944587111473083496e-01 1.310331374406814575e-01 -8.926046639680862427e-02 3.129451349377632141e-02 1.767448633909225464e-01
2.275433838367462158e-01 4.788541048765182495e-02 9.328091889619827271e-02 -3.946870192885398865e-02 2.438639402389526367e-01 3.323002532124519348e-02 -3.595367670059204102e-01 9.545239806175231934e-02 -9.403114765882492065e-02 1.376887559890747070e-01 -5.108020454645156860e-02 9.876394644379615784e-03 -4.629046469926834106e-02 6.423081457614898682e-02 1.869841367006301880e-01 -8.238109946250915527e-02 1.395655721426010132e-01 9.406828880310058594e-02 -1.153182014822959900e-01 -3.325034081935882568e-01 8.508539758622646332e-03 2.552438676357269287e-01 -1.428033411502838135e-01 -2.228960394859313965e-01 -4.653633236885070801e-01 1.687570065259933472e-01 7.873313128948211670e-02 -3.254792885854840279e-03 1.073101833462715149e-01 -4.022791050374507904e-03 3.031749427318572998e-01 -1.265530139207839966e-01
1.787959188222885132e-01 1.316951811313629150e-01 2.357299774885177612e-01 8.007286489009857178e-02 4.610048234462738037e-01 -1.884278208017349243e-01 -7.003571838140487671e-02 2.095450311899185181e-01 1.779777705669403076e-01 4.248843342065811157e-02 2.800673544406890869e-01 -5.802314728498458862e-02 -1.033348683267831802e-02 2.251226305961608887e-01 1.655199080705642700e-01 2.140593528747558594e-01 1.642266660928726196e-01 1.395057439804077148e-01 1.438877731561660767e-01 -2.143114954233169556e-01 -1.549343168735504150e-01 4.481097310781478882e-02 -1.292614638805389404e-01 -4.601242020726203918e-02 2.084370702505111694e-01 2.970582246780395508e-01 -4.113673418760299683e-02 1.100253313779830933e-01 -9.104483574628829956e-02 1.051792055368423462e-01 1.598024219274520874e-01 6.552023440599441528e-02
2.315938472747802734e-02 4.538666829466819763e-02 2.183536887168884277e-01 -2.132578790187835693e-01 1.767354756593704224e-01 -2.909314334392547607e-01 -5.794345214962959290e-02 5.412395298480987549e-02 5.091760680079460144e-02 1.476124972105026245e-01 2.649208009243011475e-01 4.819253459572792053e-02 -1.130947992205619812e-01 1.368035823106765747e-01 1.166819110512733459e-01 3.832629621028900146e-01 1.926276087760925293e-02 2.768737673759460449e-01 -2.024888694286346436e-01 -1.248612105846405029e-01 -2.342155277729034424e-01 2.817529737949371338e-01 -1.249785255640745163e-02 -5.095401313155889511e-03 -1.615314334630966187e-01 -1.808608025312423706e-01 7.822714000940322876e-02 3.773652762174606323e-02 3.205518126487731934e-01 1.072975769639015198e-01 1.464108657091856003e-02 2.105028480291366577e-01
1.624300479888916016e-01 3.760026767849922180e-02 1.114833801984786987e-01 -7.553107105195522308e-03 2.112816274166107178e-01 -3.329208195209503174e-01 2.249510027468204498e-02 -8.861921727657318115e-02 -5.918516591191291809e-02 -5.816339328885078430e-02 -1.180546544492244720e-02 2.429394423961639404e-01 8.048340678215026855e-02 4.433235153555870056e-02 6.428675353527069092e-02 9.993982315063476562e-02 2.353308647871017456e-01 3.160782456398010254e-01 -2.614708244800567627e-01 -1.537342369556427002e-02 -9.730120748281478882e-02 8.930089324712753296e-02 -6.748663634061813354e-02 -7.868846505880355835e-02 -2.440284788608551025e-01 -1.313226372003555298e-01 8.010037243366241455e-02 2.666765451431274414e-01 -1.188170388340950012e-01 4.396378099918365479e-01 2.627685666084289551e-01 -1.562723070383071899e-01
1.120641008019447327e-01 -1.709222793579101562e-01 2.386457622051239014e-01 -1.253502219915390015e-01 1.158689484000205994e-01 -3.044443428516387939e-01 2.404486387968063354e-01 -1.152825206518173218e-01 -1.383676677942276001e-01 -7.181128859519958496e-02 1.050786599516868591e-01 1.430572867393493652e-01 1.110531687736511230e-01 -1.121392250061035156e-01 1.434787213802337646e-01 9.877589344978332520e-02 -1.737032383680343628e-01 2.595945298671722412e-01 1.985118091106414795e-01 -2.991943657398223877e-01 1.729380488395690918e-01 -1.145347673445940018e-02 -1.243959218263626099e-01 6.904433667659759521e-02 -4.112408757209777832e-01 1.418717056512832642e-01 2.067373394966125488e-01 -1.864139288663864136e-01 9.133291989564895630e-02 1.025957465171813965e-01 1.840529739856719971e-01 -3.222144022583961487e-02
3.191028535366058350e-01 1.670903116464614868e-01 2.359464205801486969e-02 -4.105651751160621643e-02 9.179225564002990723e-02 -2.749818861484527588e-01 -3.017864525318145752e-01 -3.455802798271179199e-03 5.447764694690704346e-02 -1.867078840732574463e-01 6.138111464679241180e-03 3.929010406136512756e-02 1.757219731807708740e-01 1.874114573001861572e-02 -1.029223427176475525e-01 -3.085467778146266937e-02 -1.545233577489852905e-01 1.437336355447769165e-01 -2.505218982696533203e-01 -2.436744421720504761e-01 1.131439357995986938e-01 1.446807980537414551e-01 -1.921691745519638062e-01 -2.373599857091903687e-01 -2.696673572063446045e-01 5.377214029431343079e-02 2.436622045934200287e-02 1.182308699935674667e-02 2.501224279403686523e-01 8.342844992876052856e-02 4.120991826057434082e-01 3.646470233798027039e-02
2.695481777191162109e-01 2.986725233495235443e-02 2.075150236487388611e-02 -2.594073712825775146e-01 3.303924202919006348e-01 -1.078407000750303268e-02 -1.998151689767837524e-01 -5.553187429904937744e-02 1.901193410158157349e-01 -2.365107983350753784e-01 5.165448039770126343e-02 3.278476372361183167e-02 1.201703250408172607e-01 4.593475162982940674e-02 4.456614330410957336e-02 3.777814209461212158e-01 6.296078115701675415e-02 -1.072955429553985596e-01 2.087724208831787109e-01 -2.201468646526336670e-01 -1.993301063776016235e-01 2.122495621442794800e-01 -5.824312940239906311e-02 -2.797365188598632812e-01 -3.481486737728118896e-01 1.690181791782379150e-01 1.332269236445426941e-02 -1.432864964008331299e-01 2.562175877392292023e-02 6.431996822357177734e-02 4.941970109939575195e-03 1.034492719918489456e-02
-7.357075810432434082e-02 8.859675377607345581e-02 2.165320068597793579e-01 -4.988021403551101685e-02 4.372555017471313477e-02 -2.223660945892333984e-01 7.152118254452943802e-03 1.909316629171371460e-01 1.720649898052215576e-01 -2.191130667924880981e-01 5.909615661948919296e-03 2.363938093185424805e-01 9.407126158475875854e-02 8.646337687969207764e-02 2.341124862432479858e-01 2.440309673547744751e-01 1.612090170383453369e-01 2.359907180070877075e-01 -2.944506518542766571e-02 1.251452416181564331e-01 -1.040531545877456665e-01 -1.850583702325820923e-01 2.018245682120323181e-02 -2.408395707607269287e-01 -2.206710726022720337e-01 2.710815966129302979e-01 2.608225941658020020e-01 1.131545901298522949e-01 2.289891093969345093e-01 2.380673140287399292e-01 1.727268397808074951e-01 2.040276229381561279e-01
-9.982730448246002197e-02 -3.247088193893432617e-02 3.590107560157775879e-01 1.044808775186538696e-01 2.966930270195007324e-01 -2.054619789123535156e-01 -9.381990134716033936e-02 1.166193857789039612e-01 -2.128037363290786743e-01 6.852889806032180786e-02 -9.923798963427543640e-03 -1.315039396286010742e-01 1.198864076286554337e-02 1.397956460714340210e-01 1.607463955879211426e-01 4.873074591159820557e-02 2.062597572803497314e-01 1.219881922006607056e-01 3.132582874968647957e-03 -2.659179270267486572e-01 -7.689354475587606430e-03 -4.448872059583663940e-02 -1.386571377515792847e-01 9.011170268058776855e-02 -4.781299233436584473e-01 8.169224858283996582e-02 2.457333728671073914e-02 1.130078956484794617e-01 -4.344378039240837097e-02 9.755920618772506714e-02 1.713418364524841309e-01 3.664790391921997070e-01
-3.179861977696418762e-02 -5.297676101326942444e-02 2.788778841495513916e-01 -4.649870563298463821e-03 3.461293578147888184e-01 -2.337948977947235107e-01 -2.087297141551971436e-01 2.013401687145233154e-01 -1.118556186556816101e-01 2.615627087652683258e-02 1.333454102277755737e-01 -2.612265348434448242e-01 -4.789809137582778931e-02 3.327410221099853516e-01 7.855953276157379150e-02 2.713627815246582031e-01 5.731092020869255066e-02 5.688292533159255981e-02 1.161075681447982788e-01 -9.665486216545104980e-02 -3.104294277727603912e-02 6.077661365270614624e-02 -4.097828641533851624e-02 -1.314330548048019409e-01 -1.190549284219741821e-01 9.808055311441421509e-02 -2.810932695865631104e-02 9.123135358095169067e-03 1.074593961238861084e-01 1.001738160848617554e-01 3.324415087699890137e-01 3.975654244422912598e-01
2.017965614795684814e-01 -1.603793203830718994e-01 3.033247888088226318e-01 -2.405252903699874878e-01 2.817579805850982666e-01 -1.245835497975349426e-01 -5.652359500527381897e-02 -1.238665953278541565e-01 1.988441124558448792e-02 1.360491011291742325e-02 -1.815583091229200363e-03 1.415205746889114380e-01 4.625285789370536804e-02 8.313538879156112671e-02 1.019071191549301147e-01 2.538088560104370117e-01 5.631656572222709656e-02 -1.224206294864416122e-03 2.326324582099914551e-02 -3.447527289390563965e-01 -2.844646200537681580e-02 2.576482295989990234e-01 2.288721501827239990e-02 -3.628134131431579590e-01 -3.600330650806427002e-01 7.033782452344894409e-02 1.636052131652832031e-01 -2.037546634674072266e-01 -1.510413140058517456e-01 -4.219802469015121460e-02 -1.008570473641157150e-02 1.277402639389038086e-01
-8.910918235778808594e-02 2.282838076353073120e-01 1.246414110064506531e-01 1.292318105697631836e-01 7.894963771104812622e-02 1.084681302309036255e-01 -1.535121630877256393e-02 2.760679125785827637e-01 -6.457041203975677490e-02 -3.574686497449874878e-02 2.951142191886901855e-01 -2.796241641044616699e-02 2.302835583686828613e-01 -1.467461977154016495e-02 1.305654793977737427e-01 1.189372688531875610e-01 -2.650554180145263672e-01 -1.710119470953941345e-02 -1.474805772304534912e-01 -1.344553828239440918e-01 -2.905254438519477844e-02 -1.238937526941299438e-01 -2.506383359432220459e-01 -2.470307499170303345e-01 -1.248249933123588562e-01 3.577418029308319092e-01 2.865289449691772461e-01 -7.046255283057689667e-03 -1.127399224787950516e-02 1.833286583423614502e-01 3.375424742698669434e-01 1.082036495208740234e-01
2.876993715763092041e-01 2.208585590124130249e-01 -1.260493993759155273e-01 -9.815332305151969194e-05 2.854434847831726074e-01 4.268781095743179321e-02 -2.901621162891387939e-01 -1.196153908967971802e-01 -9.699735790491104126e-02 -1.059784367680549622e-01 1.487930864095687866e-01 -3.978990018367767334e-02 2.684464864432811737e-02 9.886200726032257080e-02 -4.818312078714370728e-02 9.030213952064514160e-02 8.516114950180053711e-02 1.109940782189369202e-01 -2.341050505638122559e-01 5.065772309899330139e-02 -4.633653163909912109e-02 3.165672719478607178e-01 1.306285262107849121e-01 2.831297181546688080e-02 -2.177531868219375610e-01 4.925735667347908020e-02 2.119558751583099365e-01 1.299237459897994995e-01 2.699359953403472900e-01 3.816986680030822754e-01 -1.805571168661117554e-01 2.131850868463516235e-01
2.328769266605377197e-01 1.495672762393951416e-01 1.360355019569396973e-01 8.872274309396743774e-02 2.707180939614772797e-02 -1.555400341749191284e-01 -9.610663354396820068e-02 2.985845506191253662e-01 1.335705071687698364e-01 -3.557091206312179565e-02 2.377866804599761963e-01 1.198446229100227356e-01 1.686409115791320801e-01 1.322262138128280640e-01 2.150910943746566772e-01 2.664342820644378662e-01 1.716229021549224854e-01 1.355705037713050842e-02 -1.050771176815032959e-01 -1.615754663944244385e-01 3.401562198996543884e-02 -2.437694370746612549e-01 -1.644852906465530396e-01 -1.825343221426010132e-01 -1.817591637372970581e-01 3.518438041210174561e-01 3.891669213771820068e-01 2.152222581207752228e-02 3.012858331203460693e-02 1.062728911638259888e-01 4.939754307270050049e-02 9.691324084997177124e-02
1.569682545959949493e-02 2.144808471202850342e-01 1.385010927915573120e-01 1.438224166631698608e-01 1.212474852800369263e-01 -7.268832623958587646e-02 1.611233800649642944e-01 -8.415772765874862671e-02 -3.937126994132995605e-01 -2.140669673681259155e-01 -6.546101940330117941e-05 -1.940535195171833038e-02 -8.706604689359664917e-02 3.025056421756744385e-01 1.432856917381286621e-01 2.057901620864868164e-01 -1.478734984993934631e-02 1.433314681053161621e-01 1.408923119306564331e-01 -1.105770585127174854e-03 1.420580893754959106e-01 -3.266493557021021843e-03 2.717491984367370605e-02 -1.422841548919677734e-01 -2.829955220222473145e-01 -1.192262023687362671e-01 3.699790537357330322e-01 -6.248411536216735840e-02 1.820200681686401367e-01 2.269478738307952881e-01 2.907825410366058350e-01 1.077262014150619507e-01
1.601594500243663788e-02 3.089069128036499023e-01 6.818735599517822266e-02 1.298411637544631958e-01 3.117835149168968201e-02 -3.553870916366577148e-01 -6.218954175710678101e-02 3.217803537845611572e-01 -1.934947073459625244e-01 -3.388448804616928101e-02 -1.426589190959930420e-01 1.603406816720962524e-01 4.870881140232086182e-02 1.125387195497751236e-02 1.131396368145942688e-01 1.690553724765777588e-01 -1.263345777988433838e-01 7.976802438497543335e-02 -4.306019097566604614e-02 -1.648688912391662598e-01 1.769739687442779541e-01 1.864167451858520508e-01 7.255037873983383179e-02 -4.934114813804626465e-01 -8.698153309524059296e-03 1.089298203587532043e-01 1.007893867790699005e-02 -6.720327585935592651e-02 -4.497529938817024231e-02 2.596656978130340576e-01 2.593615651130676270e-01 1.325115561485290527e-02
2.994297146797180176e-01 1.030032932758331299e-01 1.695273667573928833e-01 -1.389782130718231201e-01 1.848852038383483887e-01 -6.491553038358688354e-02 -6.464397162199020386e-02 -2.053782790899276733e-01 -7.541605737060308456e-03 -6.513585895299911499e-02 4.933275282382965088e-02 1.048542037606239319e-01 -4.323437511920928955e-01 1.527866572141647339e-01 4.160885140299797058e-02 2.149029523134231567e-01 -1.465409845113754272e-01 2.777954749763011932e-02 -1.151064969599246979e-02 -1.410177443176507950e-02 6.220728904008865356e-02 2.712230086326599121e-01 -1.226330250501632690e-01 -2.711489200592041016e-01 -4.299711585044860840e-01 1.485848128795623779e-01 -8.140270598232746124e-03 1.642377823591232300e-01 4.933070763945579529e-02 1.580716925673186779e-03 -1.308717280626296997e-01 2.211090028285980225e-01
-5.709831789135932922e-02 -1.307734847068786621e-01 1.987047344446182251e-01 -1.978407949209213257e-01 1.761541217565536499e-01 6.897184997797012329e-02 1.109470501542091370e-01 -3.915251046419143677e-02 -1.025276556611061096e-01 -1.688094735145568848e-01 2.610524892807006836e-01 -3.951627612113952637e-01 7.051713764667510986e-04 1.232428923249244690e-01 2.446001172065734863e-01 1.501352339982986450e-01 8.094441145658493042e-02 7.666350342333316803e-03 -5.432066693902015686e-02 -1.424748748540878296e-01 1.160759851336479187e-02 2.994568943977355957e-01 9.858176857233047485e-02 -5.373856425285339355e-02 -1.207264065742492676e-01 3.127747476100921631e-01 3.224420547485351562e-01 3.128220140933990479e-02 2.831555604934692383e-01 2.188223302364349365e-01 4.843774437904357910e-02 1.023792028427124023e-01
8.028336614370346069e-02 -1.987810879945755005e-01 -1.025429964065551758e-01 8.271148428320884705e-03 1.455820910632610321e-02 -4.775531589984893799e-01 1.361627504229545593e-02 1.828502118587493896e-01 -7.875988632440567017e-02 -4.465765878558158875e-02 6.774885952472686768e-02 2.841818518936634064e-02 -2.106438018381595612e-02 -2.148297429084777832e-01 1.148678511381149292e-01 1.671249419450759888e-01 -4.705129563808441162e-02 2.232845127582550049e-01 -9.282617829740047455e-03 -1.510448306798934937e-01 1.352481842041015625e-01 1.416203826665878296e-01 1.765658110380172729e-01 -2.218553721904754639e-01 -9.948489814996719360e-02 2.624885439872741699e-01 1.121996492147445679e-01 2.670972794294357300e-02 1.133191287517547607e-01 4.667960405349731445e-01 -1.005723476409912109e-01 2.314836531877517700e-01
2.799638211727142334e-01 1.257990598678588867e-01 2.205964364111423492e-02 3.587504848837852478e-03 3.822371065616607666e-01 -1.053137183189392090e-01 7.661467790603637695e-02 -2.359202057123184204e-01 -3.161464631557464600e-02 1.471258848905563354e-01 -5.650621652603149414e-02 1.732217669486999512e-01 2.722879946231842041e-01 -7.370694726705551147e-02 -1.208949368447065353e-02 1.509682685136795044e-01 -1.805098727345466614e-02 2.206624746322631836e-01 -3.216798603534698486e-01 1.864460408687591553e-01 -1.823165714740753174e-01 2.535180747509002686e-01 -1.456139087677001953e-01 -9.223058074712753296e-02 -1.332083344459533691e-02 -6.529229879379272461e-02 2.887426018714904785e-01 1.864943653345108032e-01 4.752544686198234558e-02 1.683357357978820801e-01 2.043082714080810547e-01 1.371388137340545654e-01
1.806634366512298584e-01 -5.828730762004852295e-03 1.525815725326538086e-01 -1.081617996096611023e-01 -2.513300441205501556e-02 -1.517276614904403687e-01 -8.107152581214904785e-02 2.709788680076599121e-01 1.233008205890655518e-01 5.302800983190536499e-02 1.728489696979522705e-01 1.769997328519821167e-01 -2.178967371582984924e-02 -2.163718640804290771e-01 -1.419666558504104614e-01 2.050089240074157715e-01 -1.605594065040349960e-03 3.716200590133666992e-02 -3.533112108707427979e-01 1.693890430033206940e-02 -5.379185080528259277e-02 3.382212221622467041e-01 -6.775724142789840698e-02 -1.144216880202293396e-01 -4.149987697601318359e-01 5.147061869502067566e-02 1.268040090799331665e-01 -5.711828544735908508e-02 5.194320902228355408e-02 2.539923787117004395e-01 3.335787355899810791e-01 7.632923871278762817e-02
1.711755245923995972e-01 -5.233288928866386414e-02 1.300691962242126465e-01 1.196491643786430359e-01 1.229166761040687561e-01 -1.915634721517562866e-01 1.383323669433593750e-01 1.716373711824417114e-01 -1.747323721647262573e-01 3.847776353359222412e-02 2.483095377683639526e-01 7.099524140357971191e-02 -1.895087361335754395e-01 1.187414750456809998e-01 6.294872611761093140e-02 1.807070672512054443e-01 2.616257965564727783e-01 2.133471518754959106e-01 -2.162806456908583641e-03 -4.136201143264770508e-01 1.667725741863250732e-01 5.513387173414230347e-02 1.005312427878379822e-01 -1.711591631174087524e-01 -2.574696540832519531e-01 9.767787158489227295e-02 9.540053457021713257e-02 -1.325853615999221802e-01 1.835252046585083008e-01 3.958375453948974609e-01 -5.162173137068748474e-02 1.157569605857133865e-02
1.373014152050018311e-01 1.302113682031631470e-01 1.376119554042816162e-01 -1.035463064908981323e-01 3.682269155979156494e-01 -1.183101162314414978e-01 -3.912120684981346130e-02 -9.353445842862129211e-03 2.274074032902717590e-02 9.461434930562973022e-02 1.899211853742599487e-01 -1.513542383909225464e-01 -2.146890200674533844e-02 8.324897289276123047e-02 -1.021010205149650574e-01 2.662387192249298096e-01 2.637739181518554688e-01 2.209341898560523987e-02 2.844561934471130371e-01 -1.901540905237197876e-01 1.011767052114009857e-02 1.946639828383922577e-02 9.709075838327407837e-02 -7.885409519076347351e-03 -2.644680906087160110e-03 -3.318789647892117500e-03 2.428521960973739624e-01 -3.829292580485343933e-02 2.474156916141510010e-01 4.429307579994201660e-01 2.867802083492279053e-01 1.701955348253250122e-01
-2.272013807669281960e-03 2.356508076190948486e-01 2.360704094171524048e-01 -2.706349492073059082e-01 2.190439403057098389e-01 8.530184626579284668e-03 1.985449194908142090e-01 -8.799227327108383179e-02 6.890325993299484253e-02 1.264442503452301025e-02 1.622633934020996094e-01 -3.140768706798553467e-01 -4.547467455267906189e-02 1.413729339838027954e-01 -1.254307013005018234e-02 3.536836504936218262e-01 -1.503348052501678467e-01 2.327316999435424805e-01 -3.097129166126251221e-01 -5.917353928089141846e-02 1.504239439964294434e-01 1.431087702512741089e-01 -1.059369593858718872e-01 5.583037156611680984e-03 -2.622896730899810791e-01 1.862109154462814331e-01 -3.676610812544822693e-02 -6.797292083501815796e-02 -9.955193847417831421e-02 2.782452851533889771e-02 1.898991167545318604e-01 2.373858392238616943e-01
2.598971724510192871e-01 -9.395076893270015717e-03 1.443135291337966919e-01 2.933709025382995605e-01 2.811834812164306641e-01 1.228018775582313538e-01 -1.396607421338558197e-02 -1.317672133445739746e-01 -1.081123948097229004e-01 3.481530025601387024e-02 3.400253504514694214e-02 -3.377934545278549194e-02 -1.089110746979713440e-01 3.871567174792289734e-02 1.246111840009689331e-01 3.072264194488525391e-01 -3.758886829018592834e-02 -1.655273288488388062e-01 -7.164741307497024536e-02 -3.410622105002403259e-02 7.720703631639480591e-02 3.171210587024688721e-01 -2.993346750736236572e-02 -2.610058188438415527e-01 2.976365573704242706e-02 3.440075814723968506e-01 3.069530725479125977e-01 1.731133162975311279e-01 -8.850836195051670074e-03 1.213172897696495056e-01 1.606548577547073364e-01 -2.839346826076507568e-01
-5.224402621388435364e-02 1.816094368696212769e-01 -1.240076217800378799e-02 -1.912124007940292358e-01 2.417233288288116455e-01 -2.834383249282836914e-01 -1.318467855453491211e-01 -1.363893300294876099e-01 -3.332158178091049194e-02 3.453356400132179260e-02 7.525677978992462158e-02 -5.967948213219642639e-02 -1.859172247350215912e-02 2.544526457786560059e-01 -1.316100358963012695e-01 1.440857797861099243e-01 3.650769889354705811e-01 3.592441678047180176e-01 -4.331353306770324707e-02 3.374617919325828552e-02 -1.005205810070037842e-01 2.810339629650115967e-01 -1.603334099054336548e-01 -4.685856029391288757e-02 -8.114201575517654419e-02 -6.791421771049499512e-02 3.314789831638336182e-01 2.392056733369827271e-01 2.068458646535873413e-01 1.569009125232696533e-01 -1.002636551856994629e-01 5.307087209075689316e-03
2.272647619247436523e-01 3.994202241301536560e-02 2.147761732339859009e-01 -3.019914627075195312e-01 1.219826862215995789e-01 -2.607973217964172363e-01 6.306917965412139893e-02 2.454135008156299591e-02 1.104957386851310730e-01 -8.969876170158386230e-02 2.690060734748840332e-01 1.744637638330459595e-01 8.624196052551269531e-02 8.850447088479995728e-02 9.774072468280792236e-02 5.239151790738105774e-02 1.232326682657003403e-02 8.379293605685234070e-03 -1.760280132293701172e-02 -1.252486407756805420e-01 1.170037910342216492e-01 4.112039208412170410e-01 -2.855364680290222168e-01 -2.445473074913024902e-01 -3.201009035110473633e-01 2.218729406595230103e-01 6.946549564599990845e-02 -7.672550529241561890e-02 -7.271351758390665054e-03 -2.020472139120101929e-01 -1.153618246316909790e-01 1.200246736407279968e-01
2.975303232669830322e-01 2.357087135314941406e-01 -5.410939455032348633e-02 -3.141719102859497070e-02 -8.493734896183013916e-02 1.359799355268478394e-01 -5.653135478496551514e-02 -7.642386108636856079e-02 -4.593442752957344055e-02 -1.545697078108787537e-02 4.396347329020500183e-03 -1.452596336603164673e-01 -7.259395718574523926e-02 1.073721498250961304e-01 5.461459979414939880e-02 2.678548693656921387e-01 8.937044441699981689e-02 2.678762078285217285e-01 2.709662616252899170e-01 -1.289344131946563721e-01 1.094528883695602417e-01 3.204297125339508057e-01 -6.663672626018524170e-02 -2.682047486305236816e-01 -2.304427325725555420e-01 3.463388383388519287e-01 -9.856076538562774658e-02 3.271850645542144775e-01 1.950181722640991211e-01 2.008602954447269440e-02 1.145554780960083008e-01 -8.155944757163524628e-03
2.260595411062240601e-01 8.092191815376281738e-02 2.367022186517715454e-01 9.175197035074234009e-02 2.417100667953491211e-01 2.041790075600147247e-02 -5.085770785808563232e-02 2.539828717708587646e-01 1.422174274921417236e-01 -2.008208781480789185e-01 1.837053894996643066e-01 -6.929076462984085083e-02 1.896983534097671509e-01 -1.558275073766708374e-01 5.949545651674270630e-02 3.142833113670349121e-01 2.272677607834339142e-02 -8.907961100339889526e-02 2.804841399192810059e-01 1.720198541879653931e-01 -2.161847427487373352e-02 1.606970429420471191e-01 -1.212956905364990234e-01 -2.506133913993835449e-01 -1.506198346614837646e-01 3.971886634826660156e-01 -1.109310165047645569e-01 4.084852710366249084e-02 1.818923950195312500e-01 1.041128933429718018e-01 1.707793623208999634e-01 4.742342606186866760e-02
2.380010783672332764e-01 1.924845576286315918e-01 -1.231758892536163330e-01 1.141686271876096725e-02 1.153353080153465271e-01 -7.059337198734283447e-02 -2.753069698810577393e-01 3.555465862154960632e-02 1.157870292663574219e-01 -1.095713376998901367e-01 1.612481921911239624e-01 -1.182248350232839584e-02 2.173164635896682739e-01 1.445901095867156982e-01 1.574219912290573120e-01 -2.665193006396293640e-02 4.789085593074560165e-03 1.992317885160446167e-01 -2.196442335844039917e-01 -1.331750005483627319e-01 1.307034253841266036e-04 2.065352797508239746e-01 -3.000455498695373535e-01 -3.279175758361816406e-01 -4.348697140812873840e-02 3.167612254619598389e-01 -8.252930641174316406e-02 1.055441722273826599e-01 1.050652936100959778e-01 -5.200291424989700317e-02 2.999961674213409424e-01 2.839916050434112549e-01
1.088337898254394531e-01 -5.504020676016807556e-02 3.442288637161254883e-01 1.078251600265502930e-01 1.891847848892211914e-01 -1.712887138128280640e-01 -2.952660918235778809e-01 -1.615383774042129517e-01 2.544668503105640411e-03 2.035329639911651611e-01 2.560868561267852783e-01 2.111724112182855606e-03 -1.125992834568023682e-01 3.788718208670616150e-02 -8.009324222803115845e-02 1.491247792728245258e-03 -2.445219159126281738e-01 2.660961449146270752e-01 7.029136270284652710e-02 -1.577475666999816895e-01 1.527153700590133667e-01 2.086895108222961426e-01 -1.613903790712356567e-01 1.130340993404388428e-01 -3.432084619998931885e-01 2.365267723798751831e-01 2.248652726411819458e-01 1.294504851102828979e-01 -2.040632069110870361e-02 -1.662362515926361084e-01 3.952007368206977844e-02 1.107191219925880432e-01
1.203352585434913635e-01 2.281132191419601440e-01 -1.104166954755783081e-01 -4.924503341317176819e-02 6.113100051879882812e-02 -9.860448539257049561e-02 -2.212425768375396729e-01 -2.137292921543121338e-01 -1.018517687916755676e-01 -2.013144195079803467e-01 2.415283583104610443e-02 -2.798194885253906250e-01 1.301983296871185303e-01 2.830917537212371826e-01 1.947810128331184387e-02 2.808601558208465576e-01 -2.047384902834892273e-02 1.177328974008560181e-01 -4.728768765926361084e-01 1.294539123773574829e-01 5.301197990775108337e-02 -1.198768150061368942e-03 -1.689876168966293335e-01 -1.736725121736526489e-01 -2.001229673624038696e-01 1.628376394510269165e-01 4.757786914706230164e-02 -2.868312969803810120e-02 1.036926284432411194e-01 1.423933655023574829e-01 2.154606878757476807e-01 2.033613175153732300e-01
-4.390168935060501099e-02 3.667476475238800049e-01 2.439262717962265015e-01 -5.614628270268440247e-02 1.688363701105117798e-01 -6.542605161666870117e-02 -6.047774851322174072e-02 -1.048802956938743591e-01 -1.815647482872009277e-01 -4.377912729978561401e-02 5.809807404875755310e-02 -7.633624225854873657e-02 1.691179126501083374e-01 -3.975946456193923950e-02 6.247504800558090210e-02 2.344781309366226196e-01 4.615188241004943848e-01 1.671950966119766235e-01 2.221054583787918091e-01 -1.877876073122024536e-01 -1.261608488857746124e-02 1.160592436790466309e-01 -5.981233716011047363e-02 -9.936583787202835083e-02 8.415251038968563080e-03 1.650697290897369385e-01 9.197068214416503906e-02 -2.561520338058471680e-01 1.493951082229614258e-01 -1.591380569152534008e-03 3.564198017120361328e-01 -1.301780492067337036e-01
1.062105447053909302e-01 2.881426550447940826e-02 -1.161906216293573380e-02 8.687236905097961426e-02 1.607499420642852783e-01 -2.465731650590896606e-01 -3.382808864116668701e-01 5.002525448799133301e-02 -1.746963858604431152e-01 5.262001603841781616e-02 -7.450991868972778320e-02 -7.459905743598937988e-02 -1.120351850986480713e-01 5.181483179330825806e-02 4.053939878940582275e-02 1.697191894054412842e-01 -2.234643697738647461e-01 1.698620319366455078e-01 -1.515614539384841919e-01 -4.786181151866912842e-01 1.008402090519666672e-02 2.194475382566452026e-01 3.653478994965553284e-02 -3.262516558170318604e-01 -1.098907366394996643e-01 9.053613245487213135e-02 -4.328550770878791809e-02 5.610144138336181641e-02 -5.237260833382606506e-02 1.259898096323013306e-01 3.618375658988952637e-01 1.575971692800521851e-01
1.071034595370292664e-01 1.575195044279098511e-01 -1.653298176825046539e-02 -1.185408085584640503e-01 7.944272458553314209e-02 -2.456439286470413208e-01 -8.779456466436386108e-02 1.615649312734603882e-01 6.533508747816085815e-02 -3.675267398357391357e-01 3.378856182098388672e-01 2.142002582550048828e-01 -5.300061777234077454e-03 9.740392863750457764e-02 3.614085540175437927e-02 1.399645209312438965e-01 -1.415708512067794800e-01 1.556725502014160156e-01 -3.013059496879577637e-01 -2.180492579936981201e-01 2.282467484474182129e-01 3.217167258262634277e-01 -2.539263069629669189e-01 -1.197422668337821960e-01 -3.873450309038162231e-02 8.313123136758804321e-02 -7.249332964420318604e-02 2.221918702125549316e-01 1.134795099496841431e-01 8.952131122350692749e-02 1.287920475006103516e-01 3.982966393232345581e-02
2.681451737880706787e-01 1.783689558506011963e-01 1.433881372213363647e-01 7.380358129739761353e-02 3.013407886028289795e-01 -1.786250770092010498e-01 -2.010522186756134033e-01 9.880986995995044708e-03 4.401830211281776428e-02 4.692961275577545166e-02 -2.001883238554000854e-01 1.877318769693374634e-01 -4.278089106082916260e-02 2.024265974760055542e-01 5.790989380329847336e-03 3.028742671012878418e-01 -1.796618849039077759e-01 -2.270771749317646027e-02 -1.876654848456382751e-02 -6.634221225976943970e-02 -1.358076483011245728e-01 8.398366719484329224e-02 2.621280252933502197e-01 -1.269862800836563110e-01 -2.698498070240020752e-01 2.129545807838439941e-01 1.264387220144271851e-01 1.141134798526763916e-01 2.440289407968521118e-01 1.174599081277847290e-01 3.261426985263824463e-01 -1.350432187318801880e-01
9.465765208005905151e-02 1.934922039508819580e-01 2.667270302772521973e-01 1.013070717453956604e-01 3.652816414833068848e-01 -2.247021794319152832e-01 2.434946224093437195e-02 -1.207040250301361084e-01 -1.349258869886398315e-01 -3.168438747525215149e-02 2.738603949546813965e-02 -2.467109262943267822e-02 9.161865338683128357e-03 1.349013000726699829e-01 7.098034769296646118e-02 -2.524034120142459869e-02 1.311350911855697632e-01 3.277538716793060303e-01 1.634331792593002319e-01 3.400797024369239807e-02 5.924085527658462524e-02 3.346318304538726807e-01 -3.227012157440185547e-01 1.680973619222640991e-01 7.041125744581222534e-02 3.063105046749114990e-01 8.215912431478500366e-02 -9.104031324386596680e-02 3.558967635035514832e-02 5.743989348411560059e-02 3.288521766662597656e-01 -4.106574133038520813e-02
-1.122077926993370056e-01 5.783049389719963074e-02 1.710309535264968872e-01 -1.367615535855293274e-02 6.655220687389373779e-02 -2.824664115905761719e-01 -4.427911341190338135e-02 1.570456027984619141e-01 1.141668334603309631e-01 -1.911978721618652344e-01 -6.140533089637756348e-02 2.093659937381744385e-01 1.234797388315200806e-01 8.337726444005966187e-02 2.912363708019256592e-01 1.432402133941650391e-01 2.108927816152572632e-01 3.119037449359893799e-01 -9.627198427915573120e-02 1.146520003676414490e-01 -8.412252366542816162e-02 -6.161992251873016357e-02 -5.246560554951429367e-03 -2.632230222225189209e-01 -2.482497543096542358e-01 1.654485315084457397e-01 3.476767539978027344e-01 9.143093973398208618e-02 2.393049299716949463e-01 2.249553948640823364e-01 1.244233027100563049e-01 1.819386184215545654e-01
-1.862720251083374023e-01 1.727551668882369995e-01 1.811932772397994995e-01 2.379072457551956177e-02 -4.519293829798698425e-02 -1.219523772597312927e-01 6.660705804824829102e-02 1.038134098052978516e-01 -3.842205554246902466e-02 -4.383254796266555786e-03 -1.100904569029808044e-01 2.104823738336563110e-01 1.668453067541122437e-01 1.241098940372467041e-01 1.518029272556304932e-01 2.352949380874633789e-01 1.893337815999984741e-01 2.743869423866271973e-01 -3.521575825288891792e-03 1.220304742455482483e-01 2.786429971456527710e-02 -1.111375615000724792e-01 5.650030076503753662e-02 -3.262165784835815430e-01 -2.654794454574584961e-01 1.727325320243835449e-01 4.189513623714447021e-01 -2.593320608139038086e-02 4.509552568197250366e-02 3.113318383693695068e-01 1.871873587369918823e-01 1.762973070144653320e-01
-4.533179849386215210e-02 1.277197599411010742e-01 1.749358475208282471e-01 -9.978223592042922974e-02 2.135359942913055420e-01 -3.808119893074035645e-01 -8.737377077341079712e-02 4.108795523643493652e-02 -9.243271499872207642e-02 -1.183798722922801971e-02 2.567546963691711426e-01 2.038212567567825317e-01 -9.742572903633117676e-02 1.562935262918472290e-01 1.602381169795989990e-01 3.255183398723602295e-01 -7.941392809152603149e-02 1.882610023021697998e-01 -8.674629032611846924e-02 -8.261037617921829224e-02 1.921025663614273071e-02 2.205938845872879028e-01 -3.651718050241470337e-02 -9.439525008201599121e-02 -4.883203208446502686e-01 -1.619895547628402710e-01 1.057603508234024048e-01 1.230152100324630737e-01 2.223053723573684692e-01 1.587989926338195801e-02 3.492625057697296143e-02 4.634806886315345764e-02
1.605759263038635254e-01 3.279224336147308350e-01 1.385906487703323364e-01 2.400544285774230957e-02 1.154558882117271423e-01 -1.382725834846496582e-01 -2.709425687789916992e-01 7.483006268739700317e-02 1.275676488876342773e-01 -1.308952718973159790e-01 -3.200940191745758057e-01 1.092280745506286621e-01 4.033264145255088806e-02 1.507921218872070312e-01 5.139893665909767151e-02 8.467540144920349121e-02 -1.826315820217132568e-01 2.290642410516738892e-01 -2.058211117982864380e-01 -2.400321811437606812e-01 -1.944815553724765778e-02 -8.207028731703758240e-03 1.771832555532455444e-01 -1.918191909790039062e-01 -2.516805231571197510e-01 2.052719444036483765e-01 1.387082040309906006e-01 9.577453881502151489e-02 2.264820933341979980e-01 7.353387027978897095e-02 3.027912676334381104e-01 -1.294302493333816528e-01
1.542592048645019531e-01 2.398626208305358887e-01 -4.840983450412750244e-02 1.506352424621582031e-01 1.085065379738807678e-01 -1.887767463922500610e-01 -1.139817163348197937e-01 3.736512362957000732e-01 2.565747499465942383e-01 -1.484082043170928955e-01 3.874682486057281494e-01 1.423506736755371094e-01 -9.950254857540130615e-02 -3.245812281966209412e-02 5.253522470593452454e-02 1.780504584312438965e-01 2.205492407083511353e-01 7.763215154409408569e-02 -3.700829669833183289e-02 -2.055121958255767822e-01 1.924385279417037964e-01 -4.795695468783378601e-02 -6.359290331602096558e-02 -1.752894185483455658e-02 -1.091800034046173096e-01 3.283240497112274170e-01 2.401385754346847534e-01 -2.253232337534427643e-02 -7.601394783705472946e-03 3.863951936364173889e-02 2.581950426101684570e-01 -4.343719407916069031e-02
1.100711002945899963e-01 1.016862317919731140e-01 1.615066826343536377e-01 1.067588180303573608e-01 5.277482792735099792e-02 -1.724644601345062256e-01 -1.194868888705968857e-02 2.766641080379486084e-01 1.433973461389541626e-01 -1.720309555530548096e-01 9.485418349504470825e-02 4.505947977304458618e-02 -2.491313032805919647e-03 -3.633712604641914368e-02 6.453242897987365723e-02 3.096139430999755859e-01 1.525549590587615967e-01 1.836556047201156616e-01 -7.972199469804763794e-02 -6.096415966749191284e-02 1.437726467847824097e-01 -1.996915340423583984e-01 -8.917313069105148315e-02 -2.381304949522018433e-01 -1.537887006998062134e-01 3.086053729057312012e-01 4.218052625656127930e-01 -2.069798298180103302e-03 2.335910201072692871e-01 -7.545270025730133057e-02 1.373319774866104126e-01 3.163866400718688965e-01
1.506040245294570923e-01 4.416332766413688660e-02 1.214874684810638428e-01 -7.605380564928054810e-02 -1.906531862914562225e-02 -2.687472701072692871e-01 6.645379960536956787e-02 1.757820993661880493e-01 -3.101621009409427643e-02 -1.434802263975143433e-01 1.735432893037796021e-01 2.982659935951232910e-01 1.542232334613800049e-01 7.097904570400714874e-03 2.404695451259613037e-01 2.251907140016555786e-01 6.005122885107994080e-02 3.020975291728973389e-01 -6.842235475778579712e-02 1.502315849065780640e-01 -8.109953999519348145e-02 -2.479829341173171997e-01 -7.413768768310546875e-02 -1.992891877889633179e-01 -1.915836483240127563e-01 2.299925535917282104e-01 3.922111690044403076e-01 3.770227730274200439e-02 1.828248500823974609e-01 4.224393144249916077e-02 1.580908447504043579e-01 1.829229742288589478e-01
-4.030989482998847961e-03 -4.116160050034523010e-02 2.935033738613128662e-01 7.133167237043380737e-02 1.829138696193695068e-01 -4.052393138408660889e-01 2.041865326464176178e-02 1.792708486318588257e-01 3.625850006937980652e-02 9.382437169551849365e-02 1.120878309011459351e-01 1.695675551891326904e-01 -1.438981890678405762e-01 -1.782719418406486511e-02 1.134833246469497681e-01 2.458597421646118164e-01 -1.242699995636940002e-01 1.473212093114852905e-01 -2.806422114372253418e-01 -4.859255999326705933e-02 -2.675665915012359619e-02 2.547861635684967041e-01 -2.066755145788192749e-01 -8.974169939756393433e-02 -2.702228426933288574e-01 -4.375505819916725159e-02 2.241721190512180328e-02 1.311936601996421814e-02 3.303172886371612549e-01 1.926812529563903809e-01 1.205172091722488403e-01 2.449558675289154053e-01
2.735166251659393311e-02 3.854712843894958496e-02 -7.853710651397705078e-02 1.823220402002334595e-02 1.536309719085693359e-01 -8.026551455259323120e-02 1.499152481555938721e-01 -8.705196529626846313e-02 6.622193008661270142e-02 1.640043109655380249e-01 -1.426497288048267365e-02 2.411843091249465942e-01 -1.943250186741352081e-02 7.466765120625495911e-03 1.110228747129440308e-01 2.839823961257934570e-01 7.428995519876480103e-02 -1.794974319636821747e-02 -3.454744815826416016e-02 4.871411994099617004e-02 -2.659632861614227295e-01 -3.135647252202033997e-02 -3.428759276866912842e-01 4.361270368099212646e-02 -5.793666243553161621e-01 1.032862961292266846e-01 7.977791130542755127e-02 4.889988154172897339e-02 1.092248857021331787e-01 3.855231702327728271e-01 9.746918082237243652e-02 1.495486795902252197e-01
1.271849721670150757e-01 2.108966559171676636e-01 9.442026913166046143e-02 -2.890244312584400177e-02 9.431951493024826050e-02 -1.418366730213165283e-01 -1.514739096164703369e-01 -2.280623912811279297e-01 2.136366218328475952e-01 1.084822490811347961e-01 1.814879477024078369e-01 1.114619895815849304e-01 -1.199050471186637878e-01 3.814841210842132568e-01 2.873826399445533752e-02 -7.971478253602981567e-02 1.398750841617584229e-01 1.334393620491027832e-01 1.653013229370117188e-01 -8.350341022014617920e-02 6.508467346429824829e-02 5.975771695375442505e-02 2.121500857174396515e-02 -1.495378762483596802e-01 -3.745525777339935303e-01 -2.483336441218852997e-02 3.713301420211791992e-01 1.561714559793472290e-01 8.297349512577056885e-02 3.419587016105651855e-01 1.495132744312286377e-01 6.421559303998947144e-02
2.296970486640930176e-01 1.740977168083190918e-01 -4.865183681249618530e-02 4.856367129832506180e-03 3.128644824028015137e-02 -1.454474776983261108e-01 -1.694318503141403198e-01 -2.548585832118988037e-01 -1.482620686292648315e-01 -1.414781957864761353e-01 9.597659856081008911e-02 -2.062062025070190430e-01 1.524960994720458984e-01 3.172680139541625977e-01 8.675578050315380096e-03 9.356160461902618408e-02 -2.300826646387577057e-02 2.518817186355590820e-01 -4.352011084556579590e-01 5.796321202069520950e-04 3.095502406358718872e-02 1.482889056205749512e-01 -2.122033387422561646e-01 -9.418736398220062256e-02 -2.825581431388854980e-01 1.191800832748413086e-01 4.891493823379278183e-03 5.573048815131187439e-02 1.352097988128662109e-01 2.135694772005081177e-01 6.892798840999603271e-02 2.760987281799316406e-01
1.054050996899604797e-01 2.774854600429534912e-01 -4.753459244966506958e-02 -4.280093684792518616e-02 2.624464631080627441e-01 2.638009935617446899e-02 4.244975000619888306e-02 -2.034144289791584015e-02 3.486349806189537048e-02 4.572377353906631470e-02 3.581620985642075539e-03 -8.238364011049270630e-02 -4.119291603565216064e-01 1.383346915245056152e-01 -4.689592495560646057e-02 1.953205615282058716e-01 -2.356747239828109741e-01 2.037269920110702515e-01 -1.842471212148666382e-01 -2.680656611919403076e-01 -1.403417289257049561e-01 1.490840017795562744e-01 -1.990573406219482422e-01 -2.674419283866882324e-01 -7.897268235683441162e-02 3.108297586441040039e-01 9.563837200403213501e-02 -1.140454411506652832e-02 -2.689719796180725098e-01 1.859267801046371460e-01 -8.423414546996355057e-04 1.475283354520797729e-01
-9.514188021421432495e-02 2.339726984500885010e-01 -1.045047640800476074e-01 -4.800144135951995850e-01 2.886876463890075684e-01 -2.536114118993282318e-02 4.391236603260040283e-02 7.769861072301864624e-02 1.360011249780654907e-01 -1.618254184722900391e-01 2.071505337953567505e-01 2.393846772611141205e-02 6.376011669635772705e-02 -1.122770830988883972e-01 -2.536826999858021736e-03 1.978722810745239258e-01 -6.123928353190422058e-02 3.272586166858673096e-01 -6.065355241298675537e-02 -8.414132148027420044e-02 9.856136143207550049e-02 1.163211613893508911e-01 -1.417575776576995850e-01 -3.134301006793975830e-01 -1.107379645109176636e-01 9.895659983158111572e-02 1.446996331214904785e-01 -8.304428309202194214e-02 -6.111292541027069092e-02 1.475515514612197876e-01 2.791717946529388428e-01 2.059191465377807617e-01
1.169290468096733093e-01 1.369578838348388672e-01 1.060080230236053467e-01 -4.240067675709724426e-02 2.101059257984161377e-01 -1.492326855659484863e-01 -1.562971472740173340e-01 4.643662273883819580e-02 1.572120934724807739e-01 1.392561495304107666e-01 -2.149765938520431519e-01 -2.549039945006370544e-02 4.407444223761558533e-02 5.077164620161056519e-02 1.033072099089622498e-01 2.572911083698272705e-01 -1.127082034945487976e-01 2.030304968357086182e-01 -4.085966348648071289e-01 -3.322337567806243896e-01 6.087256222963333130e-02 3.069556653499603271e-01 -1.003099605441093445e-01 -8.727458119392395020e-02 -1.206809356808662415e-01 1.326172798871994019e-01 5.926661565899848938e-02 -6.145930662751197815e-02 -7.819964550435543060e-03 2.069106847047805786e-01 2.179202437400817871e-01 3.354189395904541016e-01
-6.224916502833366394e-02 2.257001847028732300e-01 8.842721581459045410e-02 -4.853152632713317871e-01 3.806085884571075439e-01 -2.379745244979858398e-02 5.351990833878517151e-02 2.587782964110374451e-02 1.992956697940826416e-01 -1.091381683945655823e-01 9.578128904104232788e-02 8.974457159638404846e-03 1.163377463817596436e-01 -2.003668844699859619e-01 -5.409765616059303284e-02 1.150777339935302734e-01 -1.550548523664474487e-01 1.968226730823516846e-01 -8.230537921190261841e-02 -3.086878545582294464e-02 2.053850889205932617e-01 9.156210720539093018e-02 -9.782466292381286621e-02 -1.772052198648452759e-01 -1.028356254100799561e-01 2.393823117017745972e-01 2.618949115276336670e-01 -6.414584070444107056e-02 6.994839012622833252e-02 1.499187350273132324e-01 1.558309197425842285e-01 2.604901492595672607e-01
1.353277117013931274e-01 2.213429212570190430e-01 1.624775528907775879e-01 1.155599430203437805e-01 1.121089309453964233e-01 -2.416716516017913818e-01 -1.098779216408729553e-01 -1.100244671106338501e-01 -6.441171467304229736e-02 -3.328686347231268883e-03 -6.729564070701599121e-02 3.392810001969337463e-02 2.067529410123825073e-01 1.035166382789611816e-01 8.063012361526489258e-02 -5.938360467553138733e-02 -6.991424411535263062e-02 3.833047151565551758e-01 -2.679645121097564697e-01 -1.541519165039062500e-01 -1.737407743930816650e-01 2.647592425346374512e-01 -1.764798760414123535e-01 -1.170541271567344666e-01 -3.211808204650878906e-01 -1.700912415981292725e-01 8.757504075765609741e-02 1.121114268898963928e-01 -6.642520427703857422e-02 3.435661494731903076e-01 2.353716939687728882e-01 -4.211968928575515747e-02
-8.436673879623413086e-02 -5.805931612849235535e-02 3.883894681930541992e-01 -1.238699257373809814e-02 8.374100923538208008e-02 -2.983611524105072021e-01 -1.765588968992233276e-01 6.065956503152847290e-02 1.695096641778945923e-01 1.008545011281967163e-01 -1.241920068860054016e-01 -9.860496968030929565e-02 -6.816870532929897308e-03 6.568071991205215454e-02 1.827859431505203247e-01 1.645209342241287231e-01 1.877971738576889038e-01 2.483022771775722504e-02 -8.651530742645263672e-02 -1.743867397308349609e-01 1.450854986906051636e-01 -3.384485468268394470e-02 -1.525761038064956665e-01 6.629392504692077637e-02 -2.223775684833526611e-01 2.970969676971435547e-01 -6.698381155729293823e-02 -2.606663852930068970e-02 1.196749433875083923e-01 1.654822938144207001e-02 4.025256931781768799e-01 3.682117462158203125e-01
2.169479429721832275e-02 -4.866892471909523010e-02 1.972420699894428253e-02 1.665359549224376678e-02 9.759662300348281860e-02 -1.360456794500350952e-01 1.345366686582565308e-01 2.245897352695465088e-01 6.022442877292633057e-02 1.940486580133438110e-01 2.380149066448211670e-01 2.202686518430709839e-01 5.200068652629852295e-02 -7.999224215745925903e-02 -2.405202239751815796e-01 1.677078008651733398e-01 5.945250764489173889e-02 5.438636615872383118e-02 -2.398766279220581055e-01 -5.807723477482795715e-02 -1.923649571835994720e-02 2.914116084575653076e-01 -2.994562983512878418e-01 -6.667563319206237793e-02 -1.695677787065505981e-01 2.702985703945159912e-01 1.392455697059631348e-01 -2.542237378656864166e-02 2.710871696472167969e-01 -5.252237245440483093e-02 3.607785701751708984e-01 2.886436283588409424e-01
4.636720754206180573e-03 3.217107355594635010e-01 -2.370259724557399750e-02 -2.542700469493865967e-01 3.414920270442962646e-01 -5.445374548435211182e-02 1.160189881920814514e-01 7.480144035071134567e-03 1.939848512411117554e-01 -1.222375035285949707e-01 1.983149498701095581e-01 -4.838280752301216125e-02 1.930078864097595215e-01 -5.583237856626510620e-03 -5.216639116406440735e-02 8.314354717731475830e-02 -1.775761544704437256e-01 3.808907568454742432e-01 -6.677858531475067139e-02 -9.782948344945907593e-02 2.744899690151214600e-01 1.571688205003738403e-01 -5.211193859577178955e-02 -1.322358250617980957e-01 -1.884786188602447510e-01 1.840933114290237427e-01 2.917720973491668701e-01 -4.983018711209297180e-02 1.165034621953964233e-01 -2.101669274270534515e-02 1.670157462358474731e-01 2.172110825777053833e-01
2.492632251232862473e-03 8.924867212772369385e-02 -1.992692798376083374e-01 -5.843183398246765137e-02 -8.404016494750976562e-02 7.657321169972419739e-03 9.169731289148330688e-02 -2.531202137470245361e-01 1.716869026422500610e-01 -9.233418852090835571e-02 -8.893754333257675171e-02 3.277734667062759399e-02 -1.853700429201126099e-01 1.092675421386957169e-02 -1.213556528091430664e-01 3.880815804004669189e-01 -3.162969276309013367e-02 1.632889062166213989e-01 4.002071544528007507e-02 -2.629194036126136780e-02 1.389806531369686127e-02 1.085414737462997437e-01 -3.367542475461959839e-02 -2.987757921218872070e-01 -1.237749978899955750e-01 4.868867993354797363e-01 4.554924741387367249e-02 7.497716695070266724e-02 1.131411567330360413e-01 1.038957387208938599e-01 3.943626880645751953e-01 2.257865369319915771e-01
1.874734014272689819e-01 1.069849804043769836e-01 2.073836028575897217e-01 1.711544245481491089e-01 -3.314667195081710815e-02 -2.097829058766365051e-02 2.096674442291259766e-01 2.279298603534698486e-01 -2.540742233395576477e-02 5.336132645606994629e-02 2.141218036413192749e-01 -4.939653724431991577e-02 6.331608444452285767e-02 -3.388318791985511780e-02 -4.758634138852357864e-03 2.621073722839355469e-01 2.035300433635711670e-01 9.310411661863327026e-02 2.485214471817016602e-01 -1.184516325592994690e-01 -1.106445640325546265e-01 3.469474017620086670e-01 -4.242374747991561890e-02 -8.071871846914291382e-02 -9.095948934555053711e-02 2.518737912178039551e-01 1.197941675782203674e-01 -5.284982174634933472e-02 3.422665297985076904e-01 1.455284655094146729e-01 4.034148752689361572e-01 -3.536939620971679688e-02
2.529119551181793213e-01 2.964934110641479492e-01 4.445457458496093750e-02 1.436770521104335785e-02 1.173275709152221680e-01 -2.180893272161483765e-01 -1.222142800688743591e-01 6.766343489289283752e-03 -2.171678841114044189e-01 -1.780422776937484741e-02 -8.571940660476684570e-02 1.600559055805206299e-01 4.541792348027229309e-02 5.495022609829902649e-02 -7.645321637392044067e-02 1.879741549491882324e-01 -3.042140603065490723e-01 2.122034728527069092e-01 3.622413054108619690e-02 -3.950641676783561707e-02 -1.516645699739456177e-01 -4.239411652088165283e-02 2.373268455266952515e-01 -3.590693175792694092e-01 -2.852323651313781738e-01 2.564974427223205566e-01 6.433683633804321289e-02 8.107652515172958374e-02 1.419575214385986328e-01 1.218024045228958130e-01 2.454682886600494385e-01 -1.982936859130859375e-01
-1.334431581199169159e-02 9.541252255439758301e-02 6.780863553285598755e-02 -2.739502489566802979e-01 2.402757480740547180e-02 -1.290208101272583008e-01 -1.043002307415008545e-01 -2.167400866746902466e-01 2.716088891029357910e-01 -6.794702261686325073e-02 1.572975963354110718e-01 1.246898844838142395e-01 -1.795306988060474396e-02 1.945527046918869019e-01 2.405772171914577484e-02 1.840429306030273438e-01 3.216905593872070312e-01 1.297547966241836548e-01 7.705144584178924561e-02 -2.893995642662048340e-01 8.387695252895355225e-02 1.380675882101058960e-01 -1.190387085080146790e-01 1.056276634335517883e-01 -2.402955479919910431e-02 2.585131525993347168e-01 3.734513819217681885e-01 2.383061498403549194e-01 6.228999048471450806e-02 3.141542673110961914e-01 -1.071668565273284912e-01 -7.440344989299774170e-02
2.029080092906951904e-01 1.029734760522842407e-01 2.924250364303588867e-01 -1.001746132969856262e-01 -1.319331582635641098e-02 -4.012923538684844971e-01 -3.091127425432205200e-02 4.098775610327720642e-02 2.302372641861438751e-02 1.633951961994171143e-01 1.929963231086730957e-01 8.143071085214614868e-02 -6.076745316386222839e-02 -6.214756891131401062e-02 1.394347473978996277e-02 4.163398742675781250e-01 9.755430743098258972e-03 1.811012476682662964e-01 -2.943691313266754150e-01 -1.552852243185043335e-01 -1.579267159104347229e-02 3.080293834209442139e-01 -4.607966542243957520e-02 4.101006686687469482e-02 -1.982168555259704590e-01 -1.312123388051986694e-01 1.402216404676437378e-01 3.597009554505348206e-02 1.978671252727508545e-01 1.277030855417251587e-01 1.064609140157699585e-01 2.231258749961853027e-01
9.441079944372177124e-02 -3.176042437553405762e-02 6.816607713699340820e-02 -9.324848651885986328e-02 2.142082750797271729e-01 -3.143818303942680359e-02 1.698828339576721191e-01 1.357729434967041016e-01 -1.022542081773281097e-02 2.126007229089736938e-01 2.028765529394149780e-01 6.569474935531616211e-02 -2.439922392368316650e-01 -1.538803577423095703e-01 2.377821058034896851e-01 2.307695001363754272e-01 1.371299773454666138e-01 2.787402868270874023e-01 2.127028703689575195e-01 -2.774761617183685303e-01 2.237009612144902349e-04 1.119105815887451172e-01 3.873787820339202881e-02 1.736754626035690308e-01 8.483099192380905151e-02 4.152528941631317139e-01 2.249378561973571777e-01 -2.983496524393558502e-02 8.774220943450927734e-02 2.046051770448684692e-01 2.242904901504516602e-01 -6.980390101671218872e-02
-3.331072628498077393e-02 -5.184202641248703003e-02 1.377927139401435852e-02 -7.251239381730556488e-03 5.790427327156066895e-02 3.048795834183692932e-02 1.388764530420303345e-01 -8.535352349281311035e-02 -2.494380027055740356e-01 -1.279408782720565796e-01 3.396601080894470215e-01 -1.661378592252731323e-01 8.377190679311752319e-02 6.996297091245651245e-02 2.233521044254302979e-01 1.544477641582489014e-01 3.381110262125730515e-03 2.134275436401367188e-01 -7.443333417177200317e-02 -1.031942293047904968e-01 -4.161619767546653748e-02 1.050933226943016052e-01 7.983659207820892334e-02 5.827378481626510620e-02 -3.186321631073951721e-02 3.626566231250762939e-01 4.154698252677917480e-01 -9.650416672229766846e-03 4.104763269424438477e-01 1.431843191385269165e-01 1.562458574771881104e-01 2.344081699848175049e-01
9.111613780260086060e-02 -1.042957082390785217e-01 2.646192610263824463e-01 1.789210885763168335e-01 1.973559148609638214e-02 -2.154991775751113892e-01 -3.566478192806243896e-01 -8.222316205501556396e-02 8.536612987518310547e-02 2.066246047616004944e-02 1.063962429761886597e-01 -2.087016105651855469e-01 9.717968292534351349e-03 2.684789597988128662e-01 4.560572560876607895e-03 2.341642081737518311e-01 1.113881170749664307e-01 8.383542299270629883e-02 -1.475318521261215210e-01 -1.785821169614791870e-01 1.757496595382690430e-01 1.342368423938751221e-01 -1.944987326860427856e-01 -7.760563492774963379e-02 -7.353276759386062622e-02 3.321573436260223389e-01 -1.072366088628768921e-01 8.501660823822021484e-02 -3.295831382274627686e-02 2.828020788729190826e-02 4.203026294708251953e-01 1.718149781227111816e-01
1.639300435781478882e-01 1.099994629621505737e-01 6.551828980445861816e-02 1.591753959655761719e-01 2.945348918437957764e-01 -1.693923026323318481e-01 -4.065008088946342468e-02 -4.594964534044265747e-02 -1.153640747070312500e-01 1.888046041131019592e-03 2.193923480808734894e-02 1.905663609504699707e-01 7.809967547655105591e-02 8.601818233728408813e-02 -5.709599331021308899e-02 -1.390919685363769531e-01 8.118692040443420410e-02 4.088143706321716309e-01 -3.706331849098205566e-01 -1.060363575816154480e-01 -1.273342519998550415e-01 1.537000089883804321e-01 -6.818842887878417969e-02 -7.143347058445215225e-03 -3.246403932571411133e-01 3.582846373319625854e-02 2.444984167814254761e-01 1.536341309547424316e-01 -1.237046122550964355e-01 2.983309924602508545e-01 2.441360354423522949e-01 -7.168584316968917847e-02
-1.944493949413299561e-01 -1.088541895151138306e-01 8.509816229343414307e-02 6.782008707523345947e-02 -1.636621169745922089e-02 -7.390507310628890991e-02 2.150567173957824707e-01 -2.924732565879821777e-01 1.125863939523696899e-01 -2.273671180009841919e-01 -2.181527018547058105e-01 1.437607407569885254e-01 -2.560655474662780762e-01 -4.705425724387168884e-02 3.991540893912315369e-02 2.233019322156906128e-01 -7.875965535640716553e-02 1.597759425640106201e-01 -1.337953060865402222e-01 -4.953802376985549927e-02 -7.608867250382900238e-03 2.739921510219573975e-01 -1.292453557252883911e-01 -2.041660845279693604e-01 -1.693820953369140625e-01 2.576919794082641602e-01 2.823401987552642822e-01 7.078033685684204102e-02 1.113100796937942505e-01 2.858771011233329773e-02 3.136765360832214355e-01 2.684834301471710205e-01
-5.681532993912696838e-02 9.947987645864486694e-02 7.786814868450164795e-02 6.868543568998575211e-04 1.313627809286117554e-01 -1.139357239007949829e-01 3.001165390014648438e-02 -1.804281026124954224e-01 6.996766477823257446e-02 1.372986733913421631e-01 1.364059746265411377e-01 -4.029690101742744446e-02 -2.931832969188690186e-01 3.030838966369628906e-01 1.573106795549392700e-01 -2.588795684278011322e-02 3.694678544998168945e-01 2.226562947034835815e-01 -1.419152412563562393e-02 -2.860964536666870117e-01 4.380988329648971558e-02 2.008018791675567627e-01 -1.867442131042480469e-01 9.698508679866790771e-02 -2.275651693344116211e-01 1.447309404611587524e-01 3.138308227062225342e-01 6.312070041894912720e-02 3.474092483520507812e-01 1.233670115470886230e-01 -6.021628528833389282e-02 -2.255488559603691101e-02
1.347688883543014526e-01 4.033124540001153946e-03 -1.270967870950698853e-01 -1.509024202823638916e-01 4.873712360858917236e-02 -1.002316623926162720e-01 1.021754071116447449e-01 1.390616297721862793e-01 2.074781358242034912e-01 -1.973707228899002075e-02 3.803848475217819214e-02 -9.108491986989974976e-02 2.663333714008331299e-02 -1.134258359670639038e-01 2.945841103792190552e-02 1.828582882881164551e-01 1.405383050441741943e-01 9.579896181821823120e-02 -1.599639803171157837e-01 -1.672263890504837036e-01 -5.446266382932662964e-02 1.459874808788299561e-01 -3.266654908657073975e-01 2.093269824981689453e-01 -4.828275144100189209e-01 -2.285466715693473816e-02 3.000046610832214355e-01 3.237962722778320312e-01 -1.804747153073549271e-03 2.188521325588226318e-01 2.566684484481811523e-01 8.863680996000766754e-03
-3.174607828259468079e-02 3.516869544982910156e-01 -3.034622222185134888e-02 -2.759853005409240723e-01 2.748822271823883057e-01 1.347215101122856140e-02 1.574851456098258495e-03 2.118386700749397278e-02 1.145576238632202148e-01 -1.024088561534881592e-01 2.233697026968002319e-01 8.503583818674087524e-02 2.178466171026229858e-01 2.518543601036071777e-02 -8.352766185998916626e-02 8.905640244483947754e-02 -2.720594704151153564e-01 4.159275293350219727e-01 -9.198924899101257324e-02 -1.299940645694732666e-01 2.973974943161010742e-01 2.445553988218307495e-01 -6.921156495809555054e-02 -1.346105486154556274e-01 -5.025459453463554382e-02 2.495826780796051025e-01 1.274455338716506958e-01 -3.255289420485496521e-02 3.290954232215881348e-02 2.404631488025188446e-02 1.077812165021896362e-01 1.983903646469116211e-01
5.880846828222274780e-02 2.542197406291961670e-01 2.319826632738113403e-01 3.337936103343963623e-02 -2.930169999599456787e-01 -1.311999410390853882e-01 -7.457222044467926025e-02 -6.276849657297134399e-02 -7.527500391006469727e-02 1.179858855903148651e-02 7.624598592519760132e-02 2.174209356307983398e-01 -1.493543982505798340e-01 -6.733882427215576172e-02 -5.666352435946464539e-02 3.125656843185424805e-01 1.592221707105636597e-01 2.388252466917037964e-01 -1.900792866945266724e-01 -1.089675053954124451e-01 -3.547846898436546326e-02 3.340871036052703857e-01 -2.849336564540863037e-01 -3.205532729625701904e-01 -1.301789730787277222e-01 1.926018297672271729e-01 -4.041269421577453613e-02 1.855454146862030029e-01 -7.007344812154769897e-02 -1.962468624114990234e-01 1.088360249996185303e-01 7.205528020858764648e-02
2.231208384037017822e-01 1.425702720880508423e-01 -1.074277516454458237e-02 3.452792018651962280e-02 -1.404881756752729416e-02 -1.320825964212417603e-01 -1.416458864696323872e-03 6.490085273981094360e-02 -7.230793684720993042e-02 -1.980032473802566528e-01 2.806356847286224365e-01 -1.205459013581275940e-01 6.265449523925781250e-02 -1.769383251667022705e-01 1.398670673370361328e-01 2.400760948657989502e-01 -8.523581549525260925e-03 1.665654592216014862e-02 -1.171919703483581543e-01 -1.603382080793380737e-01 -2.802718058228492737e-02 5.411818027496337891e-01 -1.963141113519668579e-01 -3.140886127948760986e-01 -2.403250336647033691e-01 2.892610728740692139e-01 7.392173260450363159e-02 1.105490326881408691e-01 -6.542412936687469482e-02 2.644266001880168915e-03 -1.413402557373046875e-01 -5.047583952546119690e-02
-2.311428263783454895e-02 2.531264424324035645e-01 7.107719779014587402e-02 1.906610429286956787e-01 1.856907457113265991e-01 -1.339291930198669434e-01 -1.014910563826560974e-01 3.140924274921417236e-01 4.639303369913250208e-04 1.306314766407012939e-01 4.213044643402099609e-01 -1.357746962457895279e-02 1.906791329383850098e-01 -5.238408222794532776e-03 7.767938077449798584e-02 1.748663336038589478e-01 -6.237192079424858093e-02 1.111207678914070129e-01 3.053631074726581573e-02 -1.557171940803527832e-01 1.606629937887191772e-01 -2.545337565243244171e-02 -2.068314254283905029e-01 -7.227754592895507812e-02 -1.403065770864486694e-01 3.024189472198486328e-01 4.525014758110046387e-01 1.096634864807128906e-01 9.577609598636627197e-02 4.214056208729743958e-02 1.002511307597160339e-01 7.980655878782272339e-03
2.780771851539611816e-01 2.963481843471527100e-01 9.395625442266464233e-02 9.634444862604141235e-02 2.420502007007598877e-01 -1.663516163825988770e-01 -1.696984320878982544e-01 6.057813763618469238e-02 -2.291365340352058411e-02 -1.938730925321578979e-01 -1.660523563623428345e-01 5.757799744606018066e-02 -4.650641605257987976e-02 2.229849100112915039e-01 9.783081710338592529e-02 2.414309084415435791e-01 -2.959176301956176758e-01 1.047556027770042419e-01 -9.540349245071411133e-03 -1.586773693561553955e-01 -5.326428264379501343e-02 -2.543213590979576111e-02 2.012346684932708740e-01 -2.095564156770706177e-01 -3.168480992317199707e-01 2.433310896158218384e-01 1.537118703126907349e-01 9.615940600633621216e-02 2.009076476097106934e-01 7.389145344495773315e-02 1.526368409395217896e-01 -1.896436810493469238e-01
7.892063260078430176e-02 8.596178144216537476e-02 1.795681118965148926e-01 -5.644997581839561462e-03 1.684333081357181072e-03 -2.614621520042419434e-01 2.037256956100463867e-03 2.267962098121643066e-01 1.155206933617591858e-01 -1.536780446767807007e-01 2.067904770374298096e-01 7.258811593055725098e-02 1.170282289385795593e-01 1.189705356955528259e-01 2.848174870014190674e-01 2.791156172752380371e-01 1.970979720354080200e-01 3.588182032108306885e-01 -3.768096119165420532e-02 1.204908713698387146e-01 2.694893442094326019e-02 -2.414842844009399414e-01 2.136769704520702362e-02 -2.476802617311477661e-01 -1.740959435701370239e-01 2.229498624801635742e-01 2.745453715324401855e-01 9.250634908676147461e-02 1.948026418685913086e-01 1.130465567111968994e-01 1.848917156457901001e-01 9.586457908153533936e-02
7.276707887649536133e-02 9.223651885986328125e-02 -2.699060924351215363e-02 -1.505288481712341309e-01 1.020125299692153931e-01 -1.954027563333511353e-01 8.857009559869766235e-02 -1.526482310146093369e-02 1.447981782257556915e-02 2.791732782498002052e-03 5.709344521164894104e-03 7.406447082757949829e-02 -1.221720278263092041e-01 9.060270339250564575e-02 -8.963494747877120972e-02 1.334428489208221436e-01 -9.462206624448299408e-03 1.231197640299797058e-01 4.539433866739273071e-02 -1.804722994565963745e-01 -3.039319440722465515e-02 6.990025937557220459e-02 -2.446684837341308594e-01 2.188500463962554932e-01 -4.999810457229614258e-01 4.356448352336883545e-01 3.622261285781860352e-01 3.336191773414611816e-01 -1.630454696714878082e-02 3.781715780496597290e-02 6.090200319886207581e-02 -1.740157231688499451e-02
-2.424495760351419449e-03 3.132920339703559875e-02 3.666504099965095520e-02 -1.051919907331466675e-01 3.546490967273712158e-01 6.085716560482978821e-02 8.027278631925582886e-02 -2.598457410931587219e-02 -3.522804081439971924e-01 8.458200097084045410e-02 3.720331788063049316e-01 -1.347573846578598022e-01 -5.871899798512458801e-02 1.374638527631759644e-01 2.604280710220336914e-01 1.203179731965065002e-01 9.856112301349639893e-02 1.283932924270629883e-01 -3.279011324048042297e-02 -8.676457405090332031e-02 -1.456521451473236084e-02 1.868177056312561035e-01 5.581245571374893188e-02 -1.735900491476058960e-01 2.026830054819583893e-02 4.178578555583953857e-01 2.102932482957839966e-01 -8.882888406515121460e-02 3.270963728427886963e-01 9.101754426956176758e-02 1.034649983048439026e-01 -3.552744910120964050e-02
-2.751545282080769539e-03 3.265362083911895752e-01 -4.411594569683074951e-02 -4.539501368999481201e-01 3.117323815822601318e-01 -3.267314052209258080e-03 4.349707439541816711e-02 8.306061476469039917e-02 1.164659261703491211e-01 -3.212556540966033936e-01 9.910970181226730347e-02 -1.403648406267166138e-02 -1.646311953663825989e-02 -5.593349784612655640e-02 2.506056614220142365e-02 1.620118170976638794e-01 -1.826270818710327148e-01 1.908544600009918213e-01 -1.871577352285385132e-01 -4.805213958024978638e-02 1.936220228672027588e-01 8.365128189325332642e-02 -1.190847381949424744e-01 -1.663581728935241699e-01 -4.935655370354652405e-02 2.656647562980651855e-01 8.375012129545211792e-02 2.612975053489208221e-02 1.849913746118545532e-01 6.288938969373703003e-02 2.537442147731781006e-01 2.134809643030166626e-01
-1.273476518690586090e-02 4.431727901101112366e-02 2.326986640691757202e-01 2.944744192063808441e-02 2.920846045017242432e-01 -2.203139066696166992e-01 -2.156351506710052490e-02 2.064662426710128784e-01 2.801140844821929932e-01 -6.720601767301559448e-02 2.949870824813842773e-01 2.249801307916641235e-01 -1.346758008003234863e-01 -9.276147186756134033e-02 1.942579895257949829e-01 3.205564916133880615e-01 9.954372048377990723e-02 2.412487715482711792e-01 -1.421558763831853867e-02 -2.692463397979736328e-01 7.524125277996063232e-02 2.105170786380767822e-01 -2.615772187709808350e-01 1.099423691630363464e-01 3.917984198778867722e-03 7.500898838043212891e-02 -1.891299965791404247e-03 1.623750329017639160e-01 2.418808192014694214e-01 1.095644757151603699e-02 1.155587807297706604e-01 -5.271429941058158875e-02
2.416832149028778076e-01 2.049625962972640991e-01 -2.892107665538787842e-01 1.090903356671333313e-01 1.348884999752044678e-01 -3.177508413791656494e-01 -1.235037818551063538e-01 7.612755056470632553e-03 1.331173181533813477e-01 7.950278371572494507e-02 3.047346472740173340e-01 -1.584970206022262573e-02 1.922054886817932129e-01 -6.753956526517868042e-02 -6.258735433220863342e-03 -9.310100227594375610e-03 1.413635164499282837e-02 2.698784470558166504e-01 6.728268694132566452e-03 -5.214942991733551025e-02 1.055664103478193283e-02 1.320834457874298096e-01 -3.253548443317413330e-01 -2.714305818080902100e-01 5.123125761747360229e-02 1.323117762804031372e-01 9.200640022754669189e-02 1.288655251264572144e-01 1.091365143656730652e-01 7.414680719375610352e-02 2.872653603553771973e-01 3.045640289783477783e-01
-5.110608041286468506e-02 5.871620401740074158e-02 1.314748078584671021e-01 1.291207224130630493e-01 1.552254259586334229e-01 -3.125807940959930420e-01 1.401544362306594849e-02 3.802728056907653809e-01 -1.218670308589935303e-01 -1.625562906265258789e-01 6.372689455747604370e-02 -6.989134009927511215e-03 6.103136017918586731e-02 1.263927519321441650e-01 1.604772210121154785e-01 4.542714059352874756e-01 2.151616662740707397e-01 1.804414540529251099e-01 -5.119177699089050293e-02 9.358655661344528198e-03 1.200863495469093323e-01 -1.180688217282295227e-01 -4.482594877481460571e-02 -3.165141642093658447e-01 -2.882977947592735291e-03 2.929454743862152100e-01 9.597735106945037842e-02 7.189527153968811035e-02 1.005102023482322693e-01 1.278813481330871582e-01 2.235878854990005493e-01 -8.607465028762817383e-02
-1.655675768852233887e-01 1.939288675785064697e-01 2.973372042179107666e-01 1.957552582025527954e-01 1.782847493886947632e-01 -6.536974012851715088e-02 -1.689466089010238647e-01 6.303046643733978271e-02 1.425039321184158325e-01 -1.390493065118789673e-01 2.298463732004165649e-01 -1.909677237272262573e-01 -7.110087573528289795e-02 -9.092099219560623169e-02 2.859712839126586914e-01 2.186173796653747559e-01 2.113820984959602356e-02 1.017331928014755249e-01 1.190228238701820374e-01 -2.189206182956695557e-01 -2.536405436694622040e-02 4.653146117925643921e-02 -1.455811113119125366e-01 -1.121143926866352558e-03 -3.178258612751960754e-02 8.909464627504348755e-02 3.965100944042205811e-01 2.343225032091140747e-01 2.813219130039215088e-01 9.212716668844223022e-02 2.405810654163360596e-01 6.605476886034011841e-02
1.063649803400039673e-01 -1.555796479806303978e-03 2.250844836235046387e-01 -1.393197029829025269e-01 2.418742030858993530e-01 -2.067678719758987427e-01 -5.547758936882019043e-02 1.160041149705648422e-02 -3.221133025363087654e-03 1.210305839776992798e-01 4.209044948220252991e-02 -1.875790581107139587e-02 -2.117195874452590942e-01 2.065928578376770020e-01 -1.857885420322418213e-01 6.745754927396774292e-02 -1.061024367809295654e-01 3.063603937625885010e-01 5.279682949185371399e-02 1.774190664291381836e-01 -2.103677541017532349e-01 6.366511434316635132e-02 -2.913035266101360321e-02 6.119444966316223145e-02 -2.039109915494918823e-01 2.647447884082794189e-01 1.342908293008804321e-01 4.305158853530883789e-01 1.824392378330230713e-01 2.582104206085205078e-01 -2.990073524415493011e-02 2.502157688140869141e-01
-6.863442063331604004e-02 2.173352241516113281e-01 -2.498306781053543091e-01 1.505333632230758667e-01 1.014513000845909119e-01 -1.264375448226928711e-01 -2.522505819797515869e-01 -2.252797633409500122e-01 4.056820645928382874e-02 -1.390527188777923584e-01 7.121720910072326660e-02 -2.597204446792602539e-01 -3.596992231905460358e-03 2.467572689056396484e-01 1.309175342321395874e-01 3.772981464862823486e-01 2.130599692463874817e-02 6.203288212418556213e-02 -2.018541544675827026e-01 -1.897310018539428711e-01 -1.082330197095870972e-01 2.334300801157951355e-02 -1.852983832359313965e-01 6.107617914676666260e-02 -1.581695824861526489e-01 4.037691950798034668e-01 -8.179567754268646240e-02 -1.949045923538506031e-03 1.221787333488464355e-01 2.049934566020965576e-01 1.099706068634986877e-01 1.151542589068412781e-01
1.617420315742492676e-01 -1.395734846591949463e-01 1.246936842799186707e-01 1.489093303680419922e-01 -3.859178163111209869e-03 -2.577917575836181641e-01 6.851077824831008911e-02 2.896848320960998535e-01 3.382790088653564453e-02 -2.210193872451782227e-01 7.795540988445281982e-02 1.697757095098495483e-01 1.190473288297653198e-01 -2.533919811248779297e-01 2.579773962497711182e-01 2.735470533370971680e-01 1.460164338350296021e-01 1.973660141229629517e-01 4.655935615301132202e-02 2.709706081077456474e-03 1.326496154069900513e-01 6.792511045932769775e-02 1.573332697153091431e-01 -1.975592821836471558e-01 -1.474917232990264893e-01 1.860718876123428345e-01 3.005871474742889404e-01 -1.130288653075695038e-02 1.190665960311889648e-01 2.524409592151641846e-01 1.710732132196426392e-01 2.333029806613922119e-01
6.277429405599832535e-03 4.444072023034095764e-02 3.218100965023040771e-01 -6.735306233167648315e-02 3.093260824680328369e-01 -2.495894134044647217e-01 -7.645239681005477905e-02 1.933772712945938110e-01 7.833751291036605835e-02 -1.109997481107711792e-01 3.338409662246704102e-01 -1.095456629991531372e-01 -4.281724244356155396e-02 1.333456207066774368e-02 2.260280698537826538e-01 1.762974113225936890e-01 -1.660339906811714172e-02 5.941169708967208862e-02 1.655040532350540161e-01 -2.105231881141662598e-01 9.489852935075759888e-02 4.821411892771720886e-02 -3.325041532516479492e-01 1.028911098837852478e-01 3.615457192063331604e-02 1.917562931776046753e-01 3.234391510486602783e-01 2.481902241706848145e-01 7.996448129415512085e-02 1.629447788000106812e-01 1.279567480087280273e-01 -3.133348003029823303e-02
3.079146444797515869e-01 -1.560588777065277100e-01 1.572948247194290161e-01 4.342241957783699036e-02 4.382784664630889893e-02 -1.382486969232559204e-01 2.630345225334167480e-01 2.949452698230743408e-01 -2.364768534898757935e-01 -1.167416945099830627e-01 4.429911449551582336e-02 9.651970118284225464e-02 2.745702862739562988e-02 -1.737425625324249268e-01 1.049212291836738586e-01 3.443169295787811279e-01 1.250473707914352417e-01 2.023821026086807251e-01 -5.128585174679756165e-02 2.874979749321937561e-02 2.031534463167190552e-01 1.412180662155151367e-01 -6.400634348392486572e-02 -2.058152668178081512e-02 -9.881179034709930420e-02 2.705327570438385010e-01 2.443014681339263916e-01 2.171292155981063843e-02 3.623019456863403320e-01 1.495099663734436035e-01 3.072905167937278748e-02 1.104946881532669067e-01
-3.272125720977783203e-01 3.355941548943519592e-02 3.084188401699066162e-01 1.336527317762374878e-01 1.816160976886749268e-01 -2.264522910118103027e-01 -9.949070960283279419e-02 3.786424547433853149e-02 1.059128195047378540e-01 -2.716104090213775635e-01 1.942667961120605469e-01 2.818297408521175385e-02 2.148960083723068237e-01 -7.422328740358352661e-02 2.437132894992828369e-01 1.549402475357055664e-01 1.058024261146783829e-02 -7.692280411720275879e-02 1.066441312432289124e-01 -2.060377150774002075e-01 -3.272956609725952148e-02 9.877129644155502319e-02 -2.601464986801147461e-01 8.408568054437637329e-02 -3.473567590117454529e-02 2.284006476402282715e-01 3.175523579120635986e-01 1.956476718187332153e-01 6.967984884977340698e-02 2.141030430793762207e-01 1.075912714004516602e-01 1.562645435333251953e-01
4.462144374847412109e-01 2.606857419013977051e-01 5.800279602408409119e-02 4.725269228219985962e-02 8.986025303602218628e-02 9.288643300533294678e-02 -1.635409891605377197e-01 7.356707006692886353e-02 -9.960475564002990723e-02 1.116921007633209229e-01 1.743097044527530670e-02 8.037954568862915039e-02 7.052515167742967606e-03 3.354992717504501343e-02 1.837902963161468506e-01 1.392947584390640259e-01 -2.262808829545974731e-01 2.086140066385269165e-01 -1.353362761437892914e-02 3.311840817332267761e-02 1.058572232723236084e-01 3.766164183616638184e-01 -4.135707318782806396e-01 -1.713468134403228760e-01 -6.360906362533569336e-02 7.691893726587295532e-02 5.843702703714370728e-03 1.712076831609010696e-03 2.237525880336761475e-01 2.679974734783172607e-01 1.032649278640747070e-01 -5.440174788236618042e-02
6.741470098495483398e-02 1.943478882312774658e-01 -2.412856370210647583e-01 -9.500462561845779419e-03 5.644498020410537720e-02 -1.657474599778652191e-02 -2.210293263196945190e-01 -2.123124711215496063e-02 -1.451623439788818359e-01 -1.399367153644561768e-01 4.349474981427192688e-02 4.589802026748657227e-02 -5.165040958672761917e-03 1.410674117505550385e-02 -2.484101504087448120e-01 1.341874003410339355e-01 2.226792424917221069e-01 2.102263718843460083e-01 -9.527137130498886108e-02 -1.970726847648620605e-01 -1.613366454839706421e-01 -2.460170909762382507e-02 -1.380435228347778320e-01 8.709138631820678711e-02 -1.541792005300521851e-01 4.568413496017456055e-01 2.424273341894149780e-01 2.265182882547378540e-02 3.061028420925140381e-01 1.649250537157058716e-01 3.268936872482299805e-01 -8.676444739103317261e-02
8.111153542995452881e-02 1.520355641841888428e-01 8.012460172176361084e-02 -1.420216858386993408e-01 9.500852227210998535e-02 -1.798102557659149170e-01 -1.071634367108345032e-01 -3.290591537952423096e-01 1.757347732782363892e-01 -1.407771557569503784e-01 2.614931948482990265e-02 -8.474391698837280273e-02 -2.787733636796474457e-02 -9.008776396512985229e-02 2.853889763355255127e-01 3.806330859661102295e-01 1.484099328517913818e-01 8.870374411344528198e-02 -4.715402051806449890e-02 -5.372590944170951843e-02 -6.362347304821014404e-02 1.008411198854446411e-01 -2.615457773208618164e-01 -8.308335393667221069e-02 -1.974010765552520752e-01 1.439642757177352905e-01 -6.755075603723526001e-02 2.228382378816604614e-01 -2.154917269945144653e-01 3.759527206420898438e-01 -1.256542056798934937e-01 2.163272351026535034e-01
2.836254239082336426e-02 -2.480998262763023376e-02 1.749546229839324951e-01 -4.465506598353385925e-02 1.661290787160396576e-02 -2.310538738965988159e-01 5.170349031686782837e-02 6.263682991266250610e-02 4.986672103404998779e-02 7.130829989910125732e-02 1.387269198894500732e-01 -5.809373408555984497e-02 2.693015523254871368e-02 1.454208195209503174e-01 2.330488264560699463e-01 2.876222133636474609e-01 2.090730369091033936e-01 1.882441639900207520e-01 -1.243934258818626404e-01 -2.712958678603172302e-02 -7.361789792776107788e-02 -2.638596594333648682e-01 -2.360248416662216187e-01 -3.079494535923004150e-01 -1.171438768506050110e-01 3.954386413097381592e-01 3.504543602466583252e-01 8.213723450899124146e-02 2.460879981517791748e-01 -8.896881341934204102e-02 1.089555621147155762e-01 1.251859366893768311e-01
6.565363705158233643e-02 -7.915017753839492798e-02 3.199087455868721008e-02 -3.792312741279602051e-02 -3.491110354661941528e-02 -1.236294675618410110e-02 1.932033747434616089e-01 1.620428264141082764e-01 -2.746547162532806396e-01 5.358203500509262085e-02 1.979050934314727783e-01 -2.321442365646362305e-01 -9.925229847431182861e-02 -4.083067923784255981e-02 2.275733202695846558e-01 2.308961302042007446e-01 1.367701590061187744e-01 2.507537007331848145e-01 -2.450136691331863403e-01 -1.664559245109558105e-01 -6.700392067432403564e-02 2.800584733486175537e-01 1.272493898868560791e-01 -9.923820197582244873e-02 -6.119045615196228027e-02 2.923235893249511719e-01 3.474029898643493652e-01 -1.798648238182067871e-01 1.608819663524627686e-01 1.275999099016189575e-01 -1.375078503042459488e-02 2.667298614978790283e-01
-2.028427571058273315e-01 1.682916879653930664e-01 4.393723309040069580e-01 1.823631376028060913e-01 2.490046173334121704e-01 -9.667776525020599365e-02 3.472788631916046143e-02 1.775321960449218750e-01 4.070665687322616577e-03 -1.133946999907493591e-01 2.094946652650833130e-01 -3.644812107086181641e-02 -1.852615624666213989e-01 1.849001646041870117e-01 1.233183685690164566e-02 1.869343966245651245e-01 -1.314692944288253784e-01 2.297282963991165161e-01 9.679354727268218994e-02 -8.962668478488922119e-02 1.924443691968917847e-01 8.526656776666641235e-02 3.171851113438606262e-02 1.077678129076957703e-01 -1.676152050495147705e-01 2.139110565185546875e-01 6.115669757127761841e-02 1.112300679087638855e-01 3.558507263660430908e-01 1.714723557233810425e-01 2.066377401351928711e-01 7.330578565597534180e-02
2.886074483394622803e-01 1.961566060781478882e-01 -5.279740318655967712e-02 4.031728580594062805e-02 9.867756068706512451e-02 2.915149927139282227e-02 -2.896333634853363037e-01 1.023982167243957520e-01 -4.633459821343421936e-02 9.739086776971817017e-02 -5.308688431978225708e-02 1.782872825860977173e-01 -6.379166245460510254e-02 4.593558551277965307e-04 1.302011609077453613e-01 2.915526628494262695e-01 -1.962599009275436401e-01 1.169816553592681885e-01 -4.528379812836647034e-02 1.791930571198463440e-02 1.620614379644393921e-01 4.026084244251251221e-01 -3.544582426548004150e-01 -6.069993600249290466e-02 -5.027534440159797668e-02 3.988839313387870789e-02 9.957582689821720123e-03 -1.009145751595497131e-01 2.697677314281463623e-01 3.475237786769866943e-01 7.552721351385116577e-02 -1.751680970191955566e-01
2.303895354270935059e-01 1.537754833698272705e-01 2.606628537178039551e-01 -7.109447568655014038e-02 1.567463576793670654e-01 -1.522864252328872681e-01 9.331062436103820801e-02 3.879297152161598206e-02 4.024221003055572510e-02 7.836713641881942749e-02 8.138463646173477173e-02 1.837022155523300171e-01 -1.513142883777618408e-02 1.611219644546508789e-01 2.329756692051887512e-02 1.231134459376335144e-01 -1.891426891088485718e-01 3.516952097415924072e-01 1.044807657599449158e-01 2.173688821494579315e-02 -9.503694623708724976e-02 -7.358740270137786865e-02 -7.036131620407104492e-02 1.537561565637588501e-01 -1.886499226093292236e-01 4.549110829830169678e-01 6.643163412809371948e-02 4.612207412719726562e-01 1.362632662057876587e-01 -6.373734027147293091e-02 5.312695726752281189e-02 -5.715653300285339355e-02
1.950412541627883911e-01 1.927266567945480347e-01 -8.441370725631713867e-02 -1.559844124130904675e-03 1.857693344354629517e-01 3.341116476804018021e-03 1.094573959708213806e-01 -1.745872646570205688e-01 9.130348265171051025e-02 -5.444493889808654785e-02 -1.496870070695877075e-01 3.339454159140586853e-02 8.383398503065109253e-02 8.190080523490905762e-02 7.779938727617263794e-02 3.011894524097442627e-01 -2.843881547451019287e-01 2.572828233242034912e-01 1.314731836318969727e-01 -5.839116126298904419e-02 7.501747459173202515e-02 2.982617914676666260e-01 -3.981283307075500488e-02 -2.773920893669128418e-01 2.621656097471714020e-02 2.961454987525939941e-01 1.952034682035446167e-01 1.052652969956398010e-01 2.505729794502258301e-01 -3.067768737673759460e-02 1.432117670774459839e-01 3.642544150352478027e-01
-1.533156074583530426e-02 -1.203923951834440231e-02 8.308554440736770630e-02 7.573536038398742676e-02 8.178166300058364868e-02 -2.857641875743865967e-01 -2.681666612625122070e-01 -2.533341348171234131e-01 4.820660874247550964e-02 -2.024779468774795532e-01 -6.823896616697311401e-02 1.029884666204452515e-01 -3.574890270829200745e-02 -9.751894325017929077e-02 2.438679896295070648e-02 2.306786775588989258e-01 5.003590881824493408e-02 4.126476347446441650e-01 -2.020498365163803101e-01 -1.278532892465591431e-01 -2.391104549169540405e-01 1.343622207641601562e-01 1.456920802593231201e-01 -1.398176997900009155e-01 -3.293444514274597168e-01 -1.396831125020980835e-02 2.786143720149993896e-01 2.736201882362365723e-01 -3.226737678050994873e-02 -6.850297003984451294e-02 1.602014154195785522e-01 -2.916639670729637146e-02
1.796857416629791260e-01 2.983146011829376221e-01 1.146927773952484131e-01 1.942957490682601929e-01 -2.055890392512083054e-03 -1.512692272663116455e-01 -8.512096852064132690e-02 1.297740936279296875e-01 -1.750200688838958740e-01 1.309305336326360703e-02 7.376862317323684692e-02 2.366507425904273987e-02 -7.585261017084121704e-02 1.104511395096778870e-01 -1.466145366430282593e-01 -9.843647480010986328e-02 -1.754230707883834839e-01 2.698366045951843262e-01 -8.899617940187454224e-02 2.515960484743118286e-02 3.414259105920791626e-02 2.145405113697052002e-01 -1.151140406727790833e-01 -2.704421579837799072e-01 -2.390871047973632812e-01 1.484902203083038330e-01 -6.263170391321182251e-02 1.385806500911712646e-01 -2.800008049234747887e-03 2.540319859981536865e-01 5.243113636970520020e-01 8.599434792995452881e-02
3.214687407016754150e-01 -2.123886020854115486e-03 2.208221703767776489e-01 -8.621455729007720947e-02 5.554872006177902222e-02 -1.783352941274642944e-01 2.599192559719085693e-01 3.943378627300262451e-01 -7.267945911735296249e-03 -1.233719512820243835e-01 1.663166731595993042e-01 8.965455740690231323e-02 1.325686424970626831e-01 -2.062917351722717285e-01 1.045310646295547485e-01 2.495483160018920898e-01 2.502318024635314941e-01 3.141258060932159424e-01 -1.521975174546241760e-02 3.317439928650856018e-02 1.033766195178031921e-01 1.605801582336425781e-01 -1.774259060621261597e-01 -5.685299262404441833e-02 -9.919381886720657349e-02 7.825478166341781616e-02 1.164348497986793518e-01 -7.535459101200103760e-02 2.451860010623931885e-01 1.746639460325241089e-01 2.199446596205234528e-02 1.951662302017211914e-01
1.053865551948547363e-01 1.944608092308044434e-01 8.224011212587356567e-02 5.804368853569030762e-02 -1.206439435482025146e-01 -2.346320748329162598e-01 -1.398705691099166870e-01 -1.598825156688690186e-01 -1.011057794094085693e-01 -2.835658378899097443e-02 -2.906107306480407715e-01 1.725773960351943970e-01 1.330699026584625244e-01 -8.120231330394744873e-02 -1.353699415922164917e-01 3.320078253746032715e-01 -1.708071082830429077e-01 6.954731047153472900e-02 -3.147797882556915283e-01 -3.549197316169738770e-01 1.709874570369720459e-01 1.606059670448303223e-01 -3.029001653194427490e-01 -4.373884946107864380e-02 -1.793623566627502441e-01 2.195031493902206421e-01 1.189522519707679749e-01 1.943253725767135620e-02 -1.414114236831665039e-01 5.847629532217979431e-02 6.916895508766174316e-02 1.313528716564178467e-01
4.710313677787780762e-02 1.801422536373138428e-01 1.440373510122299194e-01 4.600394889712333679e-02 -4.878590628504753113e-02 -3.481577336788177490e-01 -1.047358065843582153e-01 2.504469156265258789e-01 -2.342995703220367432e-01 -6.843865662813186646e-02 -2.976239919662475586e-01 1.562898457050323486e-01 3.742164373397827148e-02 9.567421674728393555e-02 8.763664960861206055e-02 9.890396147966384888e-02 -9.097537398338317871e-02 9.353601932525634766e-02 -1.012446545064449310e-02 -2.142111510038375854e-01 1.328683346509933472e-01 2.332767844200134277e-01 1.493052840232849121e-01 -3.723005950450897217e-01 -1.441774666309356689e-01 1.180099025368690491e-01 -8.453923463821411133e-02 5.141686648130416870e-02 2.262090146541595459e-01 1.719631403684616089e-01 3.502937555313110352e-01 2.528111450374126434e-02
-1.194661259651184082e-01 1.441713422536849976e-01 3.536666035652160645e-01 2.501679658889770508e-01 1.998743712902069092e-01 -1.614246368408203125e-01 -1.073321849107742310e-01 5.429534986615180969e-02 1.303059607744216919e-01 -1.431389749050140381e-01 4.113468825817108154e-01 -1.592196673154830933e-01 -4.059004783630371094e-02 1.474444121122360229e-01 3.491986393928527832e-01 3.102613054215908051e-02 -1.058279573917388916e-01 1.415131837129592896e-01 1.139913126826286316e-01 -1.695297211408615112e-01 1.216425821185112000e-01 7.023581862449645996e-02 -8.346036076545715332e-02 -7.027411460876464844e-02 -5.581633374094963074e-02 2.454858273267745972e-01 2.017774879932403564e-01 2.474853098392486572e-01 1.334688216447830200e-01 7.871457934379577637e-02 1.440757215023040771e-01 6.151139736175537109e-02
1.647215336561203003e-01 6.769211590290069580e-02 -2.104837447404861450e-02 5.364340916275978088e-02 2.717350423336029053e-01 4.559215530753135681e-02 -2.952969633042812347e-02 -3.332849144935607910e-01 1.565368473529815674e-01 -1.028547585010528564e-01 -1.009694039821624756e-01 1.125561911612749100e-02 3.907448425889015198e-02 -5.255183577537536621e-02 1.600577086210250854e-01 4.420333802700042725e-01 1.594092249870300293e-01 1.484927628189325333e-02 -4.342946410179138184e-02 4.948688670992851257e-02 9.305503964424133301e-02 1.258431524038314819e-01 -7.562211900949478149e-02 1.373041123151779175e-01 -3.455265760421752930e-01 2.217378765344619751e-01 2.379024634137749672e-03 2.933933138847351074e-01 -4.851422831416130066e-02 2.357214540243148804e-01 1.196053251624107361e-01 3.170023858547210693e-01
3.682160079479217529e-01 3.620252907276153564e-01 -1.237527430057525635e-01 2.210685610771179199e-02 1.224335730075836182e-01 -1.841228306293487549e-01 -9.752760082483291626e-02 1.641888320446014404e-01 -9.499940276145935059e-02 -9.843963384628295898e-02 2.354627400636672974e-01 3.754707798361778259e-02 1.513575483113527298e-02 -1.001353608444333076e-03 -7.786290347576141357e-02 1.842142939567565918e-01 1.630581170320510864e-01 -1.692341864109039307e-01 -8.859442174434661865e-02 -1.461798846721649170e-01 1.751683503389358521e-01 4.016040861606597900e-01 -1.587020307779312134e-01 -9.845224767923355103e-02 -9.453452378511428833e-02 3.649294078350067139e-01 -3.598345443606376648e-02 2.033712714910507202e-01 1.273895204067230225e-01 -1.028559263795614243e-02 5.985809862613677979e-02 2.046175301074981689e-02
2.041836380958557129e-01 4.909697547554969788e-02 2.866517603397369385e-01 1.688331179320812225e-02 2.655180394649505615e-01 6.990489363670349121e-02 -2.990652620792388916e-01 -1.400117725133895874e-01 1.896358728408813477e-01 8.779270201921463013e-02 -1.608963757753372192e-01 -1.527265161275863647e-01 1.169605031609535217e-01 8.302187174558639526e-02 1.723083555698394775e-01 2.362471371889114380e-01 5.175681412220001221e-02 2.584673464298248291e-01 -3.603250384330749512e-01 -2.372134476900100708e-01 -1.020870879292488098e-01 1.636867821216583252e-01 -5.523104965686798096e-02 -1.231915652751922607e-01 -2.520701885223388672e-01 2.135456204414367676e-01 3.657203167676925659e-02 -4.081926122307777405e-02 3.689172118902206421e-02 -1.256304606795310974e-02 2.231778055429458618e-01 1.247182115912437439e-01
1.785632818937301636e-01 1.457989066839218140e-01 2.343815416097640991e-01 9.898077696561813354e-02 2.705411612987518311e-01 -1.789946258068084717e-01 -1.202620267868041992e-01 -1.233495622873306274e-01 -1.238888595253229141e-02 -2.062418311834335327e-02 1.205892115831375122e-01 -7.732119411230087280e-02 7.054289430379867554e-02 -4.018243402242660522e-02 4.000617191195487976e-02 -4.301855713129043579e-02 8.276307582855224609e-02 2.948135435581207275e-01 1.688634455204010010e-01 2.163070738315582275e-01 1.086204275488853455e-01 2.522984445095062256e-01 -2.584953308105468750e-01 2.240728884935379028e-01 -7.246174383908510208e-03 4.655709564685821533e-01 1.002008095383644104e-01 -6.268100440502166748e-02 1.766032725572586060e-02 1.376429051160812378e-01 3.109855353832244873e-01 -8.819218724966049194e-02
2.646318972110748291e-01 1.113270297646522522e-01 2.419344484806060791e-01 1.476197242736816406e-01 -4.545312747359275818e-02 -2.659631893038749695e-02 9.713597595691680908e-03 2.393634766340255737e-01 -6.456254422664642334e-02 -5.982965603470802307e-02 1.913714706897735596e-01 -3.850829973816871643e-02 2.909289300441741943e-02 -2.228303551673889160e-01 -1.846254244446754456e-02 2.254472076892852783e-01 6.070532277226448059e-02 2.839478105306625366e-02 3.386299610137939453e-01 -1.219720542430877686e-01 -7.437797635793685913e-02 3.360420167446136475e-01 4.091370105743408203e-02 -7.053858041763305664e-02 -1.148661002516746521e-01 4.012140631675720215e-01 1.403420269489288330e-01 -2.488122880458831787e-02 2.394698262214660645e-01 1.866223663091659546e-01 2.797320783138275146e-01 7.428734749555587769e-02
-1.164097152650356293e-02 1.944860666990280151e-01 -7.515529636293649673e-03 4.832332208752632141e-02 3.292823135852813721e-01 -1.933337599039077759e-01 -1.104132309556007385e-01 -1.355799883604049683e-01 -1.830644160509109497e-01 -2.793514868244528770e-04 1.266635023057460785e-02 -1.168053150177001953e-01 3.953263163566589355e-02 2.143316566944122314e-01 -2.301578372716903687e-01 1.359449476003646851e-01 2.387641668319702148e-01 2.844383120536804199e-01 -6.917148828506469727e-02 -1.288811266422271729e-01 -1.318798959255218506e-01 2.358157783746719360e-01 -7.515832781791687012e-02 -9.410161525011062622e-02 -3.055304288864135742e-01 -4.943563044071197510e-02 2.698641419410705566e-01 3.648571670055389404e-01 1.113953515887260437e-01 2.028947621583938599e-01 -1.170789375901222229e-01 3.409775346517562866e-02
-5.692349281162023544e-03 8.725681342184543610e-03 1.852189153432846069e-01 1.898221112787723541e-02 1.346588730812072754e-01 8.206172287464141846e-02 -5.692347884178161621e-02 -9.364285320043563843e-02 -5.118777975440025330e-02 2.012811750173568726e-01 -7.009805738925933838e-02 -1.082220226526260376e-01 -5.976580083370208740e-03 -4.149574786424636841e-02 -2.959250472486019135e-02 2.680977284908294678e-01 2.865361422300338745e-02 1.845242083072662354e-01 -2.942433580756187439e-02 1.130227074027061462e-01 3.934103250503540039e-01 3.338427543640136719e-01 -1.324082165956497192e-01 -1.977683454751968384e-01 -9.804073721170425415e-02 2.412957251071929932e-01 3.444381654262542725e-01 1.088375523686408997e-01 -1.107468381524085999e-01 2.516260147094726562e-01 2.786740660667419434e-01 -2.667267620563507080e-01
1.762817949056625366e-01 1.822111755609512329e-01 4.708199799060821533e-01 5.213369056582450867e-02 2.202953100204467773e-01 -2.792823910713195801e-01 -1.965206712484359741e-01 2.078884840011596680e-01 3.402774780988693237e-02 -9.301248192787170410e-02 5.143896862864494324e-02 -1.988630928099155426e-02 4.238069802522659302e-02 2.148326486349105835e-01 -3.674525395035743713e-02 7.392072677612304688e-02 1.559075564146041870e-01 1.645957231521606445e-01 -3.248878568410873413e-02 -3.583093881607055664e-01 1.937139779329299927e-01 -6.763637065887451172e-02 -2.184544503688812256e-01 -1.663437336683273315e-01 -1.475612670183181763e-01 1.064707525074481964e-02 -9.564916789531707764e-02 1.317366957664489746e-01 -2.836370549630373716e-04 2.207228392362594604e-01 1.964610368013381958e-01 -3.625722602009773254e-02
2.647284604609012604e-02 5.459373444318771362e-02 3.796848654747009277e-02 1.417289078235626221e-01 -8.522094227373600006e-03 -2.160481214523315430e-01 -7.997550070285797119e-03 -2.877299487590789795e-01 1.526052653789520264e-01 -2.822439372539520264e-01 -1.524125784635543823e-01 1.303024590015411377e-01 -6.948988884687423706e-02 -1.717649698257446289e-01 9.764713048934936523e-02 2.228836119174957275e-01 9.699501842260360718e-02 4.563339054584503174e-01 -1.314787119626998901e-01 -2.101592570543289185e-01 -1.383376568555831909e-01 1.746942698955535889e-01 1.454576551914215088e-01 -1.164655238389968872e-01 -1.186254248023033142e-01 1.573619395494461060e-01 2.638050913810729980e-01 2.675082087516784668e-01 -1.981817781925201416e-01 1.497569307684898376e-02 1.228059008717536926e-01 1.021555289626121521e-01
7.332255691289901733e-02 1.448425948619842529e-01 5.752345174551010132e-02 -1.794934719800949097e-01 3.200499340891838074e-02 -4.218326508998870850e-02 -4.580299183726310730e-02 1.600470095872879028e-01 -1.739193201065063477e-01 2.791002988815307617e-01 8.960652351379394531e-02 -6.676097214221954346e-02 -1.674980968236923218e-01 -2.209910750389099121e-01 -3.024939000606536865e-01 2.798465490341186523e-01 -2.387466095387935638e-02 5.591800436377525330e-03 4.773976653814315796e-02 -1.187437102198600769e-01 2.477290332317352295e-01 3.191894590854644775e-01 -2.441627979278564453e-01 -2.396451532840728760e-01 -3.089000582695007324e-01 2.196328639984130859e-01 1.955372840166091919e-01 4.576385766267776489e-02 6.504796445369720459e-02 1.587286144495010376e-01 1.040555611252784729e-01 1.369034647941589355e-01
1.293587386608123779e-01 1.293819546699523926e-01 6.120479851961135864e-02 1.815985143184661865e-01 5.896716192364692688e-02 -1.634084135293960571e-01 5.925892619416117668e-04 3.543374240398406982e-01 1.200341433286666870e-01 -3.129186630249023438e-01 1.826372146606445312e-01 1.355602890253067017e-01 7.492860406637191772e-02 2.680755555629730225e-01 -9.846741706132888794e-02 2.923599779605865479e-01 2.684797942638397217e-01 2.817463576793670654e-01 9.066700190305709839e-02 -3.002857565879821777e-01 5.897324532270431519e-02 4.142170026898384094e-02 -5.483305826783180237e-02 -1.157168596982955933e-01 -1.633252650499343872e-01 2.116064578294754028e-01 9.827170521020889282e-03 -6.594139337539672852e-02 7.589179277420043945e-02 2.712609469890594482e-01 -3.417890146374702454e-02 9.750394523143768311e-02
3.090524673461914062e-01 2.591426968574523926e-01 1.722244024276733398e-01 -4.260297492146492004e-02 1.227768585085868835e-01 -4.641894996166229248e-02 -3.694700598716735840e-01 -8.001066744327545166e-02 1.267085075378417969e-01 1.980430632829666138e-02 -1.457581818103790283e-01 5.285781621932983398e-02 -3.204218670725822449e-02 1.902832090854644775e-02 -1.377272885292768478e-03 2.076100260019302368e-01 -7.087828218936920166e-02 9.714529663324356079e-02 -3.453828990459442139e-01 -2.780856192111968994e-01 8.189381659030914307e-02 2.325656414031982422e-01 -1.526386141777038574e-01 -1.833410710096359253e-01 -1.896594464778900146e-01 7.831810414791107178e-02 3.545567020773887634e-02 -5.989598482847213745e-02 1.367233991622924805e-01 6.305636465549468994e-02 3.912277817726135254e-01 9.629148989915847778e-02
2.007140070199966431e-01 -2.736288495361804962e-02 3.819380998611450195e-01 -2.303315997123718262e-01 2.132241725921630859e-01 -2.380763590335845947e-01 1.599331037141382694e-03 1.527675986289978027e-01 9.594963490962982178e-02 -4.193215444684028625e-02 1.179446578025817871e-01 5.054502561688423157e-02 -2.806348726153373718e-03 3.958164900541305542e-02 -5.673693493008613586e-02 1.595590412616729736e-01 3.644768521189689636e-02 -9.496460668742656708e-03 9.952931851148605347e-02 -2.579922415316104889e-02 3.000217024236917496e-03 3.108033835887908936e-01 -2.231951206922531128e-01 -1.073137521743774414e-01 -3.770483732223510742e-01 3.112190961837768555e-01 -7.767993491142988205e-03 -2.669219076633453369e-01 -9.146207943558692932e-03 -7.340962439775466919e-02 -3.287375718355178833e-02 3.000887632369995117e-01
-9.797530621290206909e-02 -6.390233337879180908e-02 2.160665541887283325e-01 1.958196312189102173e-01 1.548751592636108398e-01 -1.004656255245208740e-01 4.866818711161613464e-02 2.114280611276626587e-01 -2.621081890538334846e-03 -2.856685519218444824e-01 2.912630513310432434e-02 7.389917224645614624e-02 3.056106530129909515e-02 9.920450299978256226e-02 8.472912758588790894e-02 2.796621918678283691e-01 1.599665284156799316e-01 1.789731383323669434e-01 2.545953355729579926e-02 -1.870030462741851807e-01 1.083381026983261108e-01 1.101282909512519836e-01 -2.005226016044616699e-01 -6.491937488317489624e-02 -3.835558891296386719e-01 1.218690797686576843e-01 4.557696878910064697e-01 2.827703952789306641e-01 1.371945887804031372e-01 6.406647711992263794e-02 -4.395272582769393921e-02 3.120862180367112160e-03
2.349915802478790283e-01 -1.019920967519283295e-02 3.869586586952209473e-01 -1.244930643588304520e-02 1.908409446477890015e-01 -2.659405469894409180e-01 -1.430781781673431396e-01 1.200593262910842896e-01 -2.420566529035568237e-01 6.050335243344306946e-02 1.191137656569480896e-01 -2.679254114627838135e-01 -1.229034736752510071e-01 2.274835854768753052e-01 3.050043433904647827e-02 1.302675157785415649e-01 8.065342158079147339e-02 -5.274267867207527161e-02 1.542722433805465698e-01 -1.317971795797348022e-01 7.539222389459609985e-02 1.249606162309646606e-01 -7.476438581943511963e-02 -1.402845233678817749e-01 -1.251340657472610474e-01 1.885754317045211792e-01 3.554708883166313171e-02 3.439785446971654892e-03 1.154526248574256897e-01 2.716551162302494049e-02 3.717557489871978760e-01 3.434885442256927490e-01
2.869282364845275879e-01 2.245589792728424072e-01 5.828418768942356110e-03 7.315658032894134521e-02 4.179418981075286865e-01 -9.288926422595977783e-02 -2.008187621831893921e-01 1.188439428806304932e-01 -1.058587953448295593e-01 1.041868999600410461e-01 -4.652475938200950623e-02 1.905032843351364136e-01 -1.080087479203939438e-02 2.343308776617050171e-01 1.848547160625457764e-01 2.274870425462722778e-01 -2.013000547885894775e-01 9.025784581899642944e-02 1.252356320619583130e-01 -7.348743826150894165e-02 -1.734927147626876831e-01 2.478171326220035553e-02 1.825663000345230103e-01 -1.768019944429397583e-01 -2.655251622200012207e-01 2.017606645822525024e-01 1.670821905136108398e-01 1.515328139066696167e-01 2.879222333431243896e-01 8.117475360631942749e-02 6.645686924457550049e-02 -3.983758017420768738e-02
-8.348429948091506958e-02 1.281362920999526978e-01 -1.399964373558759689e-02 2.144440859556198120e-01 1.257959306240081787e-01 -1.165476217865943909e-01 1.741657704114913940e-01 2.113165706396102905e-01 -3.281333446502685547e-01 -2.227799594402313232e-01 3.744398802518844604e-02 -1.569415628910064697e-02 -4.751449078321456909e-02 5.774352699518203735e-02 3.184888362884521484e-01 2.130140662193298340e-01 2.515892982482910156e-01 1.119491755962371826e-01 -7.713609188795089722e-02 -9.769424051046371460e-02 9.206859767436981201e-02 6.365371495485305786e-02 -3.059167228639125824e-02 -1.093435585498809814e-01 -2.857533693313598633e-01 1.269736289978027344e-01 2.543329894542694092e-01 -3.523705527186393738e-02 3.973623216152191162e-01 2.519363462924957275e-01 1.123249232769012451e-01 1.568410918116569519e-02
3.076469600200653076e-01 -1.897308044135570526e-02 3.064392507076263428e-01 -2.406395822763442993e-01 8.832420408725738525e-02 -6.071894243359565735e-02 3.585705906152725220e-02 1.940824687480926514e-01 9.652973152697086334e-03 -1.734826415777206421e-01 1.697010993957519531e-01 4.931730404496192932e-02 1.587286144495010376e-01 3.093507513403892517e-02 -6.671947240829467773e-02 1.934441030025482178e-01 1.499563604593276978e-01 1.964490115642547607e-01 1.490514725446701050e-01 -5.539252609014511108e-02 1.416604965925216675e-01 4.417197704315185547e-01 -5.365622043609619141e-02 -2.594031691551208496e-01 -1.680620610713958740e-01 1.730365753173828125e-01 1.446360023692250252e-03 -9.311515837907791138e-02 2.501516044139862061e-01 8.712785691022872925e-02 -2.205062508583068848e-01 1.262122988700866699e-01
3.527575135231018066e-01 2.643480598926544189e-01 -2.097887396812438965e-01 -1.216841116547584534e-01 3.222457692027091980e-02 -1.463431566953659058e-01 4.834135621786117554e-02 -1.852900534868240356e-01 1.879393607378005981e-01 -6.806467194110155106e-03 1.638790220022201538e-01 -9.163819253444671631e-02 5.849294364452362061e-02 -9.553823620080947876e-02 3.039006292819976807e-01 2.622338533401489258e-01 -7.967743277549743652e-02 1.380842328071594238e-01 9.799326211214065552e-02 -4.294554889202117920e-02 3.180142864584922791e-02 2.836361527442932129e-01 -2.223354876041412354e-01 -2.530829310417175293e-01 -7.577183097600936890e-02 3.692380785942077637e-01 5.641885846853256226e-02 7.329329848289489746e-02 1.637132912874221802e-01 -1.255498081445693970e-01 -5.214753374457359314e-02 1.253885030746459961e-01
2.493595331907272339e-01 2.918474078178405762e-01 9.638876467943191528e-02 2.835115417838096619e-02 2.942924946546554565e-02 -8.676090836524963379e-02 -1.515780389308929443e-01 -2.404533177614212036e-01 -9.216751903295516968e-02 7.402624934911727905e-02 5.181581154465675354e-02 1.469880938529968262e-01 -5.233488045632839203e-03 2.105662375688552856e-01 2.715387046337127686e-01 3.053342998027801514e-01 7.032922655344009399e-02 1.934534497559070587e-02 2.607283880934119225e-03 5.649304017424583435e-02 -3.593524545431137085e-02 3.157105147838592529e-01 -4.031120836734771729e-01 6.079221889376640320e-02 -2.645466327667236328e-01 4.880877584218978882e-02 8.584669977426528931e-02 -1.931115239858627319e-01 1.536847352981567383e-01 2.306848466396331787e-01 -4.609093070030212402e-02 -1.791765391826629639e-01
5.913398694247007370e-03 -4.036087170243263245e-02 1.713720262050628662e-01 -1.112797856330871582e-01 -8.856947533786296844e-03 -2.090903073549270630e-01 5.865723639726638794e-02 1.198560297489166260e-01 -9.407997876405715942e-02 1.004139333963394165e-01 1.298442929983139038e-01 -6.279158592224121094e-02 -4.284739494323730469e-02 -3.612039983272552490e-01 -3.752468898892402649e-02 3.848524093627929688e-01 4.089700430631637573e-02 1.980722993612289429e-01 -4.786750674247741699e-02 -2.475641369819641113e-01 1.828871965408325195e-01 1.609495282173156738e-01 -1.719267070293426514e-01 -3.443453907966613770e-01 -3.479110598564147949e-01 1.807146221399307251e-01 1.492036879062652588e-01 8.312695473432540894e-02 -4.225228354334831238e-02 2.719765007495880127e-01 -5.304417759180068970e-02 3.125989343971014023e-03
3.719378635287284851e-02 -1.691960170865058899e-02 1.997663825750350952e-01 1.552982330322265625e-01 5.909275263547897339e-02 -2.056129127740859985e-01 -1.351908892393112183e-01 2.847873568534851074e-01 1.170889809727668762e-01 1.630376838147640228e-02 3.235117197036743164e-01 9.157421439886093140e-02 -4.817582294344902039e-02 2.759225964546203613e-01 2.137784063816070557e-01 3.006830215454101562e-01 2.759450078010559082e-01 2.250079065561294556e-01 -6.362903118133544922e-02 -1.628562211990356445e-01 9.236593544483184814e-02 -8.127622306346893311e-02 -2.088075876235961914e-01 -1.589005291461944580e-01 -3.449159488081932068e-02 2.811192870140075684e-01 2.923758924007415771e-01 6.748340278863906860e-02 5.308274552226066589e-02 5.031029134988784790e-02 6.487863510847091675e-02 1.625562608242034912e-01
3.581498563289642334e-01 7.807093113660812378e-02 3.443000093102455139e-02 1.093667075037956238e-01 3.368678092956542969e-01 -2.233686745166778564e-01 4.236638545989990234e-03 -2.153911292552947998e-01 3.834173828363418579e-02 8.030517399311065674e-02 -8.991789072751998901e-02 6.589031219482421875e-02 3.138905763626098633e-01 -1.159152835607528687e-01 1.001212224364280701e-01 -5.390078574419021606e-02 -1.438400745391845703e-01 2.922691106796264648e-01 -2.055815458297729492e-01 8.086740970611572266e-02 -5.289396271109580994e-03 2.693542838096618652e-01 -1.629631966352462769e-01 5.766818765550851822e-03 -1.071429923176765442e-01 1.447000503540039062e-01 2.312348484992980957e-01 1.867967545986175537e-01 -6.204759702086448669e-02 2.621521651744842529e-01 1.256235837936401367e-01 1.850504875183105469e-01
5.888643860816955566e-02 -8.312682621181011200e-03 -1.107736751437187195e-01 -9.163920767605304718e-04 1.951883137226104736e-01 -1.761166937649250031e-02 -2.214180976152420044e-01 -2.339145988225936890e-01 -1.287108957767486572e-01 -4.754967987537384033e-02 1.442507654428482056e-01 6.676368415355682373e-02 1.443490087985992432e-01 1.396096944808959961e-01 7.658065110445022583e-02 1.674426347017288208e-01 -1.064778119325637817e-01 3.427886962890625000e-02 -1.419360637664794922e-01 -7.398536056280136108e-02 1.151599958539009094e-01 8.617409318685531616e-02 -1.275360882282257080e-01 2.823117673397064209e-01 -2.639987766742706299e-01 4.487811923027038574e-01 3.282831609249114990e-01 -1.698028147220611572e-01 3.401450514793395996e-01 1.817747056484222412e-01 -7.076724618673324585e-02 8.649789541959762573e-02
-5.944818258285522461e-02 -1.397252827882766724e-01 8.792622946202754974e-03 1.442917436361312866e-01 -6.265740841627120972e-02 1.043010056018829346e-01 8.851855993270874023e-02 -3.146421611309051514e-01 1.548967212438583374e-01 -1.057274341583251953e-01 -2.929520420730113983e-02 9.442731738090515137e-03 -8.353362977504730225e-02 -3.090647049248218536e-02 -5.958392843604087830e-02 1.111486554145812988e-01 -1.149232760071754456e-01 4.498144388198852539e-01 -2.393960356712341309e-01 -8.980228751897811890e-02 -2.821979299187660217e-02 1.674720048904418945e-01 -9.663894772529602051e-02 -2.877680957317352295e-01 -2.265337109565734863e-01 2.961983978748321533e-01 4.044646024703979492e-01 1.549375522881746292e-02 -2.888262039050459862e-03 5.782504007220268250e-02 1.940342038869857788e-01 1.692847758531570435e-01
2.521961331367492676e-01 1.181146577000617981e-01 4.420277848839759827e-02 -2.403560876846313477e-01 2.490662038326263428e-01 1.570154130458831787e-01 -2.566119432449340820e-01 -2.422785013914108276e-01 4.995542764663696289e-02 4.399745911359786987e-02 7.014687289483845234e-04 -2.859416790306568146e-02 1.420379430055618286e-01 -4.668313777074217796e-04 1.951912492513656616e-01 2.392410635948181152e-01 2.789500355720520020e-02 -3.581015020608901978e-02 1.020148545503616333e-01 -7.987985014915466309e-02 -6.910078972578048706e-02 8.951291441917419434e-02 -6.226668134331703186e-02 -8.255218714475631714e-02 -3.608179092407226562e-01 2.070692181587219238e-01 1.279419213533401489e-01 1.762252449989318848e-01 1.342723071575164795e-01 4.036696553230285645e-01 -1.422105133533477783e-01 2.582688927650451660e-01
1.512824445962905884e-01 -1.212582364678382874e-01 1.447360217571258545e-01 1.070699244737625122e-01 2.479902803897857666e-01 1.191970333456993103e-01 1.135248094797134399e-01 -9.931919164955615997e-03 -2.566006779670715332e-01 6.989050656557083130e-02 -5.294141173362731934e-02 7.672972977161407471e-02 -1.692739278078079224e-01 1.394945383071899414e-01 2.019890993833541870e-01 1.286008805036544800e-01 2.171548008918762207e-01 2.318607717752456665e-01 -1.892777532339096069e-02 -4.118314385414123535e-02 1.726047843694686890e-01 1.727389395236968994e-01 -5.299641564488410950e-02 -2.563708834350109100e-02 -3.180372416973114014e-01 -1.250953823328018188e-01 2.196895778179168701e-01 -7.897492498159408569e-02 2.138665616512298584e-01 3.280941843986511230e-01 3.388105332851409912e-01 2.255962491035461426e-01
6.547486037015914917e-02 -1.105009298771619797e-02 2.516729235649108887e-01 -4.418838322162628174e-01 2.886324524879455566e-01 7.993786036968231201e-02 1.410090643912553787e-02 -2.300214618444442749e-01 -2.191954404115676880e-01 1.197396367788314819e-01 7.559216767549514771e-02 -9.639081358909606934e-02 9.276073426008224487e-02 4.453938826918601990e-02 -4.070996120572090149e-02 2.639043033123016357e-01 3.062953352928161621e-01 1.207211762666702271e-01 -1.230239495635032654e-02 -1.324983239173889160e-01 -8.422009646892547607e-02 1.977888792753219604e-01 7.656302303075790405e-03 2.612191066145896912e-02 3.006502240896224976e-02 2.426463663578033447e-01 3.448926508426666260e-01 3.556116670370101929e-02 1.766135841608047485e-01 1.301223486661911011e-01 1.758791506290435791e-01 -5.287527665495872498e-02
1.344532072544097900e-01 1.256069093942642212e-01 2.508188784122467041e-01 -1.169600859284400940e-01 9.254230558872222900e-02 -1.839756965637207031e-01 2.596921753138303757e-03 -8.995300531387329102e-02 1.809650361537933350e-01 1.888885796070098877e-01 -1.297385394573211670e-01 -2.076422572135925293e-01 4.489037021994590759e-02 1.392790526151657104e-01 -1.603785343468189240e-02 8.369823545217514038e-02 -2.054591178894042969e-01 2.941990830004215240e-02 -2.929267585277557373e-01 -3.776880204677581787e-01 -3.712264448404312134e-02 1.944381445646286011e-01 -2.297699451446533203e-01 -1.848578006029129028e-01 -7.807125896215438843e-02 2.116222977638244629e-01 2.767965793609619141e-01 3.780543338507413864e-03 1.704222871921956539e-03 4.502002149820327759e-02 3.098307251930236816e-01 2.424381524324417114e-01
-1.518805474042892456e-01 5.032892525196075439e-02 4.136868119239807129e-01 1.153265237808227539e-01 -5.124957486987113953e-02 -1.243407726287841797e-01 -1.591898798942565918e-01 2.500902116298675537e-01 -1.846316754817962646e-01 -6.981074064970016479e-02 1.960051655769348145e-01 1.615430712699890137e-01 -1.510491371154785156e-01 5.993730202317237854e-02 -5.207414552569389343e-02 2.814167439937591553e-01 -1.988939344882965088e-01 3.325259685516357422e-01 5.357130430638790131e-03 8.047460764646530151e-02 1.039405316114425659e-01 1.362449228763580322e-01 4.851219709962606430e-03 1.463042646646499634e-01 -1.835561692714691162e-01 2.044970542192459106e-01 9.144601970911026001e-02 2.795625245198607445e-03 2.743096649646759033e-01 2.550187110900878906e-01 1.946775615215301514e-01 5.198804661631584167e-02
1.151666566729545593e-01 -4.550898447632789612e-02 -9.423878788948059082e-02 1.081186011433601379e-01 1.998859643936157227e-01 1.465785875916481018e-02 3.838939964771270752e-02 -7.169719040393829346e-02 -1.389730423688888550e-01 -7.125256117433309555e-03 2.753793001174926758e-01 7.936862856149673462e-02 -1.584210097789764404e-01 7.456656545400619507e-02 2.581369876861572266e-01 2.435079514980316162e-01 5.302887037396430969e-02 4.477527439594268799e-01 -1.623721569776535034e-01 -1.619653701782226562e-01 2.336487323045730591e-01 6.666014343500137329e-02 -8.198778331279754639e-02 -1.383188273757696152e-02 -2.042987197637557983e-01 -1.681811064481735229e-01 8.595770597457885742e-02 2.828010916709899902e-01 7.316305488348007202e-02 3.147167563438415527e-01 2.381461113691329956e-01 -1.374198347330093384e-01
-6.891756504774093628e-02 1.008346006274223328e-01 3.004787564277648926e-01 -1.463812291622161865e-01 -1.865865103900432587e-02 -2.176996618509292603e-01 8.238269388675689697e-02 1.487095654010772705e-01 4.487511143088340759e-02 -1.282546222209930420e-01 6.086461618542671204e-02 1.487452685832977295e-01 2.121466025710105896e-02 1.094048097729682922e-01 1.940844804048538208e-01 2.047441899776458740e-01 1.530438065528869629e-01 3.017291128635406494e-01 -6.662828475236892700e-02 1.018463522195816040e-01 -7.547289878129959106e-02 -1.261781901121139526e-01 3.503783792257308960e-02 -3.207824230194091797e-01 -2.705231606960296631e-01 1.485670208930969238e-01 4.458779692649841309e-01 1.419190764427185059e-01 1.444798260927200317e-01 1.776012629270553589e-01 5.236693471670150757e-02 1.898442506790161133e-01
1.774970889091491699e-01 1.977532804012298584e-01 9.805694222450256348e-02 -7.404278218746185303e-02 8.651536703109741211e-02 -2.026175409555435181e-01 1.934183090925216675e-01 -2.892108261585235596e-01 2.145411223173141479e-01 -2.863143384456634521e-01 -5.830736085772514343e-02 2.961418330669403076e-01 8.484824746847152710e-02 1.161538660526275635e-01 8.032619953155517578e-02 3.490760922431945801e-01 -1.055915504693984985e-01 2.978434860706329346e-01 7.649247534573078156e-03 -1.158553138375282288e-01 -2.003866247832775116e-02 -2.958834730088710785e-02 1.344730108976364136e-01 -1.506055891513824463e-01 -6.602377444505691528e-02 3.935309350490570068e-01 1.323440074920654297e-01 2.141470648348331451e-02 -5.700062960386276245e-02 5.646005645394325256e-02 7.171500474214553833e-02 1.800978928804397583e-01
1.903078854084014893e-01 2.694410979747772217e-01 1.705271378159523010e-02 -4.024327173829078674e-02 1.813491880893707275e-01 -1.103658080101013184e-01 -1.711250096559524536e-01 -1.620814800262451172e-01 -4.325094446539878845e-02 -1.995562762022018433e-01 -7.539022713899612427e-02 -3.079198896884918213e-01 1.591656953096389771e-01 2.519826889038085938e-01 2.493377216160297394e-02 2.128874361515045166e-01 -1.072783023118972778e-01 1.382929831743240356e-01 -3.599075376987457275e-01 1.464064419269561768e-01 4.476056620478630066e-02 -7.134233415126800537e-02 -2.247678488492965698e-01 -7.111465185880661011e-02 -1.885748803615570068e-01 1.860651373863220215e-01 6.226699426770210266e-02 1.122633293271064758e-01 1.820841282606124878e-01 1.302688866853713989e-01 1.261839121580123901e-01 3.386846780776977539e-01
1.301781535148620605e-01 7.590436935424804688e-02 5.516121536493301392e-02 -8.927910774946212769e-02 2.061298675835132599e-02 -1.864477992057800293e-01 5.063726380467414856e-02 2.450701147317886353e-01 2.758326940238475800e-02 -2.539016306400299072e-01 2.194748669862747192e-01 -5.577667802572250366e-02 2.853522896766662598e-01 -1.727955639362335205e-01 3.147560730576515198e-02 2.581864595413208008e-01 4.073666408658027649e-02 -4.128936678171157837e-02 -2.734059691429138184e-01 6.993852555751800537e-02 7.226221263408660889e-02 4.257674515247344971e-01 -1.363195329904556274e-01 -1.888820379972457886e-01 -3.473717570304870605e-01 2.458845973014831543e-01 1.385291665792465210e-01 1.692366003990173340e-01 -8.339880406856536865e-02 -1.153788566589355469e-01 -6.427548360079526901e-04 -5.804550368338823318e-03
3.488237038254737854e-03 8.447515964508056641e-02 -3.418118134140968323e-02 -1.602446287870407104e-01 3.334870338439941406e-01 1.286811679601669312e-01 -1.687579602003097534e-01 -6.050313264131546021e-02 1.623162925243377686e-01 9.706471860408782959e-02 -1.846147477626800537e-01 2.711352705955505371e-02 8.858587592840194702e-03 -1.940582878887653351e-02 3.189102932810783386e-02 4.765140116214752197e-01 -1.424026191234588623e-01 2.966026067733764648e-01 -3.333328366279602051e-01 -1.895419806241989136e-01 -9.760434180498123169e-02 2.122384458780288696e-01 -9.660984575748443604e-02 -1.611648052930831909e-01 -4.661459848284721375e-02 8.693918585777282715e-02 -2.519327774643898010e-02 -9.170101583003997803e-02 1.378527134656906128e-01 7.346970494836568832e-03 3.371995985507965088e-01 1.013178452849388123e-01
-7.993648201227188110e-02 1.431159973144531250e-01 2.696791291236877441e-01 -1.410980075597763062e-01 4.245173931121826172e-01 9.635040163993835449e-02 1.982348561286926270e-01 -1.433680355548858643e-01 -2.785205543041229248e-01 6.254947930574417114e-02 1.836290061473846436e-01 -1.469161361455917358e-01 -7.465442270040512085e-02 7.052069157361984253e-02 2.493489980697631836e-01 1.312965452671051025e-01 1.651425808668136597e-01 6.975264847278594971e-02 -4.727654159069061279e-02 -2.511377036571502686e-01 -1.381759047508239746e-01 1.334807723760604858e-01 6.421552598476409912e-02 -9.269411675631999969e-03 -3.065639548003673553e-02 2.906530201435089111e-01 3.425328135490417480e-01 -8.930741250514984131e-02 1.761022210121154785e-01 7.306639105081558228e-02 1.152119338512420654e-01 7.404249906539916992e-02
4.456320405006408691e-01 -1.081076636910438538e-02 6.329615600407123566e-03 -1.833647936582565308e-01 1.911697238683700562e-01 8.792242035269737244e-03 -2.812142074108123779e-01 -3.119767308235168457e-01 -3.467809036374092102e-02 -4.295590147376060486e-02 -3.882226347923278809e-02 -1.224355995655059814e-01 1.923718154430389404e-01 2.756926715373992920e-01 9.988079965114593506e-02 -3.392422944307327271e-02 -3.210761770606040955e-02 6.997000426054000854e-02 -1.617907881736755371e-01 -4.050925001502037048e-02 4.883288592100143433e-02 1.859921514987945557e-01 3.240652009844779968e-02 -1.855690032243728638e-01 -2.732361853122711182e-01 1.459975540637969971e-01 9.505084902048110962e-02 1.374192982912063599e-01 1.050717607140541077e-01 3.626433312892913818e-01 1.153554487973451614e-02 1.952679008245468140e-01
2.080509066581726074e-02 1.311701983213424683e-01 2.614931464195251465e-01 2.846074104309082031e-01 1.365652680397033691e-01 -1.604456454515457153e-01 1.958168298006057739e-02 2.145984470844268799e-01 1.069399639964103699e-01 -1.972946971654891968e-01 2.170689702033996582e-01 -2.230765074491500854e-01 -3.999453037977218628e-02 2.037113904953002930e-02 2.263715118169784546e-01 3.084066510200500488e-01 3.722134232521057129e-02 -9.766284376382827759e-02 9.208686649799346924e-02 -2.498564124107360840e-01 -5.192170292139053345e-02 5.085195600986480713e-02 -1.476336866617202759e-01 -1.308126300573348999e-01 -1.133988872170448303e-01 3.469289541244506836e-01 2.472177296876907349e-01 2.299330681562423706e-01 1.845935285091400146e-01 -4.945382103323936462e-02 1.851139962673187256e-01 5.022547394037246704e-02
1.996863782405853271e-01 2.908993363380432129e-01 3.324632346630096436e-01 2.062799185514450073e-01 1.099256798624992371e-01 -7.316166162490844727e-02 -1.454947739839553833e-01 1.024677827954292297e-01 -1.294856220483779907e-01 -7.610070705413818359e-02 3.466021418571472168e-01 -2.101324647665023804e-01 -2.134521752595901489e-01 1.904717087745666504e-01 1.475113183259963989e-01 1.917546242475509644e-01 1.636417806148529053e-01 -5.185557156801223755e-02 -4.430222883820533752e-02 -1.928055733442306519e-01 1.267774496227502823e-02 1.090373843908309937e-01 -5.403888598084449768e-02 -3.108808994293212891e-01 -4.760645702481269836e-02 2.568544447422027588e-01 8.653272688388824463e-02 3.084648028016090393e-02 1.118369847536087036e-01 -1.212828606367111206e-01 1.956147849559783936e-01 1.539945304393768311e-01
-3.983849659562110901e-02 3.615524619817733765e-02 -6.170929223299026489e-02 1.327058374881744385e-01 1.288871020078659058e-01 -2.476871758699417114e-01 -7.747184485197067261e-02 3.428341150283813477e-01 -4.529718309640884399e-02 -1.267474889755249023e-01 6.506220996379852295e-02 1.821693032979965210e-01 3.733245655894279480e-02 9.104485064744949341e-02 -1.030878499150276184e-01 1.150828972458839417e-01 1.682022511959075928e-01 3.655186891555786133e-01 1.689847111701965332e-01 -4.665824770927429199e-02 2.596024610102176666e-02 2.441490441560745239e-01 6.394975632429122925e-02 -2.488203942775726318e-01 -3.001427352428436279e-01 3.318748176097869873e-01 1.666181683540344238e-01 4.786761105060577393e-02 1.124515831470489502e-01 3.014260828495025635e-01 -1.446202993392944336e-01 1.071880310773849487e-01
-1.316844485700130463e-03 -1.699295267462730408e-02 7.868216931819915771e-02 -7.176023442298173904e-03 -6.485281884670257568e-02 -8.420219272375106812e-02 -2.466978691518306732e-02 1.599794924259185791e-01 -6.538634002208709717e-02 1.516557484865188599e-02 1.987806260585784912e-01 -6.737295072525739670e-03 1.354957073926925659e-01 -2.712737321853637695e-01 4.176184535026550293e-02 2.981049418449401855e-01 -1.244358122348785400e-01 1.915663033723831177e-01 8.031991869211196899e-02 -1.700893491506576538e-01 3.231607079505920410e-01 2.415089607238769531e-01 4.433282837271690369e-02 -2.569523751735687256e-01 -3.918090760707855225e-01 3.676398396492004395e-01 1.608305126428604126e-01 3.175830841064453125e-02 4.678859189152717590e-02 2.794257998466491699e-01 -1.045156121253967285e-01 6.551723927259445190e-02
1.766689419746398926e-01 2.172993719577789307e-01 -3.948232159018516541e-02 -7.136803865432739258e-02 1.332221478223800659e-01 -7.447331398725509644e-02 -1.120595633983612061e-02 2.829600870609283447e-01 -1.380323320627212524e-01 1.639067828655242920e-01 1.503277420997619629e-01 1.995872333645820618e-02 -1.234723702073097229e-01 -1.347143501043319702e-01 -1.063206866383552551e-01 -3.676983714103698730e-02 -9.779682755470275879e-02 4.134919960051774979e-03 -1.344749182462692261e-01 -2.391744405031204224e-01 -1.864913478493690491e-02 4.135588109493255615e-01 -6.081572175025939941e-02 -3.607788383960723877e-01 -2.240499556064605713e-01 3.477310240268707275e-01 -5.684805661439895630e-02 1.936342716217041016e-01 -7.287245709449052811e-03 1.907832920551300049e-01 1.563231348991394043e-01 1.833808571100234985e-01
3.029394149780273438e-01 -1.402903050184249878e-01 2.680050432682037354e-01 1.834114938974380493e-01 1.270400285720825195e-01 -1.463981866836547852e-01 -7.318974286317825317e-02 -3.895672853104770184e-04 -2.056718766689300537e-01 -4.459512978792190552e-02 -1.407234668731689453e-01 1.511511206626892090e-01 -2.352564632892608643e-01 8.682906627655029297e-02 1.487549394369125366e-01 1.330658514052629471e-02 8.819793909788131714e-02 2.443715184926986694e-01 -2.119693160057067871e-01 -3.612363934516906738e-01 4.917071759700775146e-02 4.993874952197074890e-02 2.479462511837482452e-02 -2.625795640051364899e-02 -2.038251459598541260e-01 8.021853119134902954e-02 7.366140931844711304e-02 -1.613513380289077759e-01 2.575108706951141357e-01 3.492493331432342529e-01 1.911420822143554688e-01 1.209334880113601685e-01
1.321275681257247925e-01 -8.964638411998748779e-02 1.421551108360290527e-01 1.268016640096902847e-02 1.514961272478103638e-01 -8.991982042789459229e-02 -1.284501850605010986e-01 3.243642747402191162e-01 1.677153855562210083e-01 8.293635398149490356e-02 1.450388878583908081e-01 9.425408393144607544e-02 1.137164682149887085e-01 -7.662077993154525757e-02 1.242130100727081299e-01 2.404168397188186646e-01 1.034998595714569092e-01 1.435021311044692993e-01 -5.985310673713684082e-02 -1.657228618860244751e-01 8.878404647111892700e-02 -2.486225515604019165e-01 -2.835388183593750000e-01 -2.880000770092010498e-01 -1.189026311039924622e-01 2.626818120479583740e-01 3.974772691726684570e-01 2.889353223145008087e-02 5.390333756804466248e-02 2.376284152269363403e-01 1.031098365783691406e-01 1.925562173128128052e-01
1.314487010240554810e-01 3.472390174865722656e-01 3.967007622122764587e-03 -1.313203424215316772e-01 1.157473847270011902e-01 -2.831018762663006783e-03 -2.166226357221603394e-01 4.690264165401458740e-02 9.839721769094467163e-02 2.724210023880004883e-01 -7.558674365282058716e-02 1.077309474349021912e-01 9.045653976500034332e-03 -4.123534541577100754e-03 -4.168056324124336243e-02 2.951236963272094727e-01 -1.779944747686386108e-01 5.570389702916145325e-02 -4.055566787719726562e-01 -1.401162445545196533e-01 5.296718329191207886e-02 2.522027194499969482e-01 -5.809762701392173767e-02 -1.202402859926223755e-01 -1.488454341888427734e-01 2.678487002849578857e-01 6.331663578748703003e-02 -9.061777591705322266e-02 -6.853434443473815918e-02 1.314860731363296509e-01 5.837797373533248901e-02 3.969328403472900391e-01
2.110011130571365356e-01 1.504794321954250336e-02 1.320652365684509277e-01 -7.615952938795089722e-02 -9.555350989103317261e-02 -8.350491523742675781e-02 -1.927779056131839752e-02 1.601272821426391602e-01 -2.139864256605505943e-03 7.919344305992126465e-02 1.886147409677505493e-01 -7.369390875101089478e-02 -8.330721408128738403e-02 -3.557435795664787292e-02 -1.776394844055175781e-01 4.004215002059936523e-01 7.487285137176513672e-02 1.494532972574234009e-01 -3.117351830005645752e-01 -3.472955198958516121e-03 8.356218785047531128e-02 3.012587130069732666e-01 -1.292665749788284302e-01 -2.273457646369934082e-01 -3.735472261905670166e-01 -6.146813556551933289e-02 1.672589331865310669e-01 -1.716235876083374023e-01 -8.415623009204864502e-02 2.927007675170898438e-01 2.282318770885467529e-01 7.518641650676727295e-02
-1.824242807924747467e-02 1.071993336081504822e-01 -4.260329157114028931e-02 -1.551480144262313843e-01 5.751072242856025696e-02 -3.781855851411819458e-02 1.428339332342147827e-01 2.083768248558044434e-01 -3.090991079807281494e-01 1.696852296590805054e-01 8.489600569009780884e-02 -9.170051664113998413e-02 1.302954368293285370e-02 -1.149280071258544922e-01 4.548157155513763428e-01 3.317716717720031738e-01 1.166465878486633301e-01 2.443974465131759644e-02 5.689784884452819824e-02 -1.699031740427017212e-01 -2.025079913437366486e-02 1.805579066276550293e-01 9.945562481880187988e-02 4.617212340235710144e-02 -8.073524385690689087e-02 3.408536016941070557e-01 1.226610690355300903e-01 -4.963931813836097717e-02 2.650086581707000732e-01 2.695840895175933838e-01 7.958895713090896606e-02 2.065868973731994629e-01
-1.326929628849029541e-01 1.309948116540908813e-01 1.500766724348068237e-01 1.282085180282592773e-01 1.281258016824722290e-01 -4.166944622993469238e-01 1.419176463969051838e-03 1.303050071001052856e-01 -1.115979775786399841e-01 -5.443556606769561768e-02 1.401467919349670410e-01 2.351039499044418335e-01 -1.050681322813034058e-01 3.119634464383125305e-02 8.092527277767658234e-03 1.517040133476257324e-01 -7.639706134796142578e-02 9.510749578475952148e-02 -2.896528840065002441e-01 -3.302779495716094971e-01 1.080701053142547607e-01 2.108724862337112427e-01 6.442502886056900024e-02 -4.856258258223533630e-02 -2.714706361293792725e-01 -4.258762672543525696e-02 1.035735011100769043e-01 1.317199766635894775e-01 3.989016115665435791e-01 1.440279632806777954e-01 1.696449816226959229e-01 1.051804348826408386e-01
2.509778738021850586e-01 7.692804187536239624e-02 2.320190072059631348e-01 8.528750389814376831e-02 2.988712191581726074e-01 -1.477294415235519409e-01 -6.181014701724052429e-02 3.034449517726898193e-01 1.159505024552345276e-01 -1.072998195886611938e-01 -6.598160602152347565e-03 -1.050015562213957310e-03 1.460084021091461182e-01 -1.389113906770944595e-02 3.124550171196460724e-02 2.045791894197463989e-01 1.287283897399902344e-01 -2.652224153280258179e-02 1.460096687078475952e-01 -4.824793711304664612e-02 -3.665679320693016052e-02 1.058063581585884094e-01 -1.848468333482742310e-01 1.090147346258163452e-02 1.850025504827499390e-01 4.001301825046539307e-01 -7.885210216045379639e-02 1.551716774702072144e-01 -9.529215842485427856e-02 2.905777394771575928e-01 3.968849778175354004e-01 1.009372323751449585e-01
9.141454100608825684e-02 -3.452622145414352417e-02 -5.397035554051399231e-02 4.943136498332023621e-02 1.918809674680233002e-02 1.671540737152099609e-02 -1.782437711954116821e-01 1.789616197347640991e-01 -6.317920237779617310e-02 -1.732917875051498413e-01 1.331086456775665283e-01 -1.697549074888229370e-01 2.466402053833007812e-01 6.496083736419677734e-02 4.657755047082901001e-02 3.731292784214019775e-01 -2.709575556218624115e-02 3.251780569553375244e-01 2.348177134990692139e-01 2.484237961471080780e-02 -1.643567979335784912e-01 3.500596880912780762e-01 -1.257064640522003174e-01 6.866498291492462158e-02 -2.933657765388488770e-01 2.419724464416503906e-01 1.263808012008666992e-01 1.977102756500244141e-01 3.006043732166290283e-01 5.240495130419731140e-02 -1.228210236877202988e-02 9.169384092092514038e-02
1.033594831824302673e-01 5.031911283731460571e-02 1.393828392028808594e-01 4.422829672694206238e-02 3.788898885250091553e-01 -3.397773504257202148e-01 5.259895697236061096e-02 3.940652012825012207e-01 -1.121751368045806885e-01 -2.209977954626083374e-01 -8.279996924102306366e-03 1.660758256912231445e-01 9.724648296833038330e-02 1.115096658468246460e-01 7.540812343358993530e-02 3.080585002899169922e-01 4.428345337510108948e-02 2.952283918857574463e-01 -1.681992113590240479e-01 3.977698506787419319e-04 1.775026172399520874e-01 -8.113137446343898773e-04 -3.424643725156784058e-02 1.785984495654702187e-03 3.417186066508293152e-02 2.091172933578491211e-01 1.747228056192398071e-01 -6.240215152502059937e-02 1.935639381408691406e-01 1.311587839154526591e-04 2.247943133115768433e-01 -1.391942948102951050e-01
9.972770512104034424e-02 -2.097632288932800293e-01 -2.999091055244207382e-03 1.773380488157272339e-01 2.194724231958389282e-01 -9.856762737035751343e-02 1.790455579757690430e-01 2.124852389097213745e-01 -2.269280105829238892e-01 5.748862400650978088e-02 2.013898193836212158e-01 -2.760366164147853851e-02 -1.302139610052108765e-01 -2.051644474267959595e-01 5.373322591185569763e-02 3.000326454639434814e-01 1.171232685446739197e-01 2.915978133678436279e-01 -2.009510248899459839e-01 -2.268509268760681152e-01 1.312224566936492920e-01 1.518667191267013550e-01 -4.292586818337440491e-02 -6.184345856308937073e-02 -3.265018463134765625e-01 -1.082141604274511337e-02 1.698520630598068237e-01 -1.325726509094238281e-01 1.490964591503143311e-01 3.110835254192352295e-01 1.588831841945648193e-02 1.499604135751724243e-01
-6.961420923471450806e-02 2.109329551458358765e-01 6.241108104586601257e-02 -1.728523522615432739e-01 1.734298020601272583e-01 -1.907159686088562012e-01 3.667569160461425781e-02 1.158791873604059219e-02 1.694310158491134644e-01 -2.655470371246337891e-01 3.933677449822425842e-02 2.099459059536457062e-02 7.668725401163101196e-02 9.466675668954849243e-02 -4.421602562069892883e-02 2.805066108703613281e-01 -1.898694187402725220e-01 5.222211480140686035e-01 1.354946792125701904e-01 -2.942203171551227570e-02 9.703611582517623901e-02 3.335317596793174744e-02 -4.014846868813037872e-03 -2.005919069051742554e-01 -1.080089733004570007e-01 3.460859060287475586e-01 1.088124439120292664e-01 -2.378538250923156738e-01 2.122896537184715271e-02 2.984530478715896606e-02 1.595004349946975708e-01 2.164641916751861572e-01
1.551944166421890259e-01 4.701936617493629456e-02 1.288762688636779785e-01 1.097498983144760132e-01 -1.947875916957855225e-01 -9.935089945793151855e-02 8.481103181838989258e-02 2.196018248796463013e-01 8.288957178592681885e-02 -1.612858474254608154e-01 2.528456747531890869e-01 -3.683945536613464355e-02 1.941952854394912720e-02 -1.641830056905746460e-01 7.124916650354862213e-03 3.228115439414978027e-01 1.035648286342620850e-01 7.405431568622589111e-02 -1.355864852666854858e-01 -1.249093487858772278e-01 1.505393981933593750e-01 3.418996632099151611e-01 -2.629834413528442383e-01 -9.381803125143051147e-02 -3.095208704471588135e-01 1.636856496334075928e-01 2.003476768732070923e-01 2.394317537546157837e-01 2.509149312973022461e-01 -1.104168444871902466e-01 2.206747829914093018e-01 -2.074321918189525604e-02
6.668981164693832397e-02 1.742184013128280640e-01 2.228397727012634277e-01 4.007468372583389282e-02 7.574822008609771729e-02 -2.737795412540435791e-01 -8.313610404729843140e-02 4.445004090666770935e-02 1.828764826059341431e-01 -2.510647177696228027e-01 1.894670575857162476e-01 1.555380076169967651e-01 -9.303066879510879517e-02 5.891445279121398926e-02 -2.710895240306854248e-02 8.704798668622970581e-02 -1.088370010256767273e-02 -7.160743325948715210e-02 -9.131895005702972412e-02 -4.178580045700073242e-01 3.612815737724304199e-01 6.296023726463317871e-02 -1.312307417392730713e-01 -1.413564532995223999e-01 -9.238220006227493286e-02 6.127976998686790466e-02 -2.886945195496082306e-02 2.741775214672088623e-01 1.133527904748916626e-01 2.811983227729797363e-01 2.847830653190612793e-01 1.617104709148406982e-01
4.230621755123138428e-01 3.838663697242736816e-01 -6.726302951574325562e-02 1.007615253329277039e-01 1.231874376535415649e-01 -6.888850033283233643e-02 -2.686232924461364746e-01 3.595532476902008057e-02 -1.321978420019149780e-01 -8.945696055889129639e-02 3.024910986423492432e-01 1.391831040382385254e-01 -1.407416760921478271e-01 4.590036347508430481e-02 6.764863431453704834e-02 8.524367585778236389e-03 1.063722595572471619e-01 2.628699131309986115e-02 -1.333783119916915894e-01 -1.155453771352767944e-01 1.533929407596588135e-01 2.242839336395263672e-01 -3.222563266754150391e-01 -5.533407907932996750e-03 -1.150607690215110779e-01 3.205992877483367920e-01 7.115074992179870605e-02 1.886270046234130859e-01 7.675392180681228638e-02 -1.837882213294506073e-02 1.228484362363815308e-01 6.208897382020950317e-02
2.517570927739143372e-02 3.511353582143783569e-02 -1.368351280689239502e-01 -1.709987521171569824e-01 1.114642992615699768e-02 -2.037042984738945961e-03 -2.410608716309070587e-02 -1.276813745498657227e-01 -4.993944987654685974e-02 -8.674106746912002563e-02 9.238466620445251465e-02 -1.415354311466217041e-01 6.538681685924530029e-02 8.152854442596435547e-02 2.725570201873779297e-01 4.139204695820808411e-02 -9.635461866855621338e-02 1.748192608356475830e-01 5.437415838241577148e-02 1.276486366987228394e-01 -1.026157438755035400e-01 1.967143267393112183e-01 -2.592464089393615723e-01 2.186373248696327209e-02 -2.397691607475280762e-01 2.990632951259613037e-01 2.096632421016693115e-01 -1.170945540070533752e-01 2.990365326404571533e-01 5.372471213340759277e-01 3.772068023681640625e-02 -2.180836647748947144e-01
1.097893193364143372e-01 2.014399766921997070e-01 2.929643690586090088e-01 -2.101127505302429199e-01 2.443046122789382935e-01 -2.114945054054260254e-01 -1.637024581432342529e-01 5.280860885977745056e-02 7.074762135744094849e-03 2.458639144897460938e-01 -1.382288783788681030e-01 -9.378553926944732666e-02 2.924032807350158691e-01 -3.622411191463470459e-02 -1.848041079938411713e-02 1.032046675682067871e-01 -5.121289938688278198e-02 2.546245157718658447e-01 -2.753669917583465576e-01 -3.348761498928070068e-01 -1.294327527284622192e-01 1.130677908658981323e-01 -1.185884326696395874e-01 -5.194023251533508301e-02 6.354741752147674561e-02 1.596549004316329956e-01 1.977493055164813995e-02 2.032212615013122559e-01 1.780616641044616699e-01 8.294832706451416016e-02 2.281554341316223145e-01 1.833071410655975342e-01
-4.276205599308013916e-02 8.910485357046127319e-02 -1.348737180233001709e-01 -9.354975074529647827e-02 2.917463183403015137e-01 2.067036740481853485e-02 6.839311122894287109e-02 -8.328659832477569580e-02 4.220683127641677856e-02 -1.380394250154495239e-01 -1.020648628473281860e-01 3.655844926834106445e-02 -1.648949459195137024e-02 1.373516172170639038e-01 1.563463360071182251e-01 2.105488926172256470e-01 -3.451216220855712891e-01 2.649144828319549561e-01 1.250292062759399414e-01 -9.927196800708770752e-02 1.043467149138450623e-01 3.721673190593719482e-01 8.238852769136428833e-02 -2.373081743717193604e-01 9.346488863229751587e-03 3.937022686004638672e-01 8.460910618305206299e-02 6.609868258237838745e-02 2.190066426992416382e-01 7.141615729779005051e-03 2.726657688617706299e-01 1.713934987783432007e-01
-7.584237307310104370e-02 3.709026575088500977e-01 -5.841759964823722839e-03 -4.285766482353210449e-01 2.751673161983489990e-01 -8.248337358236312866e-02 4.781467840075492859e-02 1.297946125268936157e-01 1.355135738849639893e-01 -2.933587133884429932e-01 1.381580084562301636e-01 7.329577207565307617e-02 1.228948533535003662e-01 -1.335939764976501465e-01 -6.332675367593765259e-02 1.496100723743438721e-01 -2.035228461027145386e-01 1.226288005709648132e-01 -7.608466595411300659e-02 -5.928114056587219238e-02 1.753883510828018188e-01 1.119359135627746582e-01 -1.084620431065559387e-01 -2.107061296701431274e-01 -9.217118471860885620e-02 2.230785489082336426e-01 2.145392447710037231e-01 -3.592872992157936096e-02 9.633849561214447021e-02 6.701118499040603638e-02 2.554259598255157471e-01 1.824294030666351318e-01
1.178136467933654785e-01 2.732873857021331787e-01 9.618501365184783936e-02 -5.140705779194831848e-02 2.968409657478332520e-01 -2.228034883737564087e-01 -1.308622211217880249e-01 4.525832831859588623e-02 1.449328958988189697e-01 -1.413353085517883301e-01 3.618121445178985596e-01 3.298064768314361572e-01 -2.008797973394393921e-01 9.601288288831710815e-02 1.802669763565063477e-01 2.293614596128463745e-01 5.429331585764884949e-02 -4.660189524292945862e-02 -2.212211042642593384e-01 -1.200908049941062927e-01 9.441467933356761932e-03 1.626300513744354248e-01 -1.693217605352401733e-01 -4.581686481833457947e-02 -1.369123309850692749e-01 1.256163977086544037e-02 -1.680936366319656372e-01 1.359932869672775269e-01 2.890544831752777100e-01 1.093545928597450256e-01 1.971925236284732819e-02 1.998395323753356934e-01
2.629838585853576660e-01 4.831154346466064453e-01 -5.064595490694046021e-02 6.309592165052890778e-03 4.569599404931068420e-02 -7.730148732662200928e-02 -4.748863284476101398e-05 -1.029037218540906906e-02 -1.006967648863792419e-01 2.264664471149444580e-01 -9.107618592679500580e-03 1.417660564184188843e-01 1.008064523339271545e-01 -2.649540305137634277e-01 1.685097068548202515e-01 7.312358170747756958e-02 1.454522609710693359e-01 -1.660279743373394012e-02 6.581805646419525146e-02 -1.452335417270660400e-01 2.144072353839874268e-01 9.815728664398193359e-02 -5.360773950815200806e-02 -2.013515681028366089e-01 -2.402143478393554688e-01 1.830548495054244995e-01 3.042683601379394531e-01 -3.369854763150215149e-02 -1.693278998136520386e-01 7.425469160079956055e-02 3.429446816444396973e-01 -9.137830883264541626e-02
8.396530151367187500e-02 1.853333115577697754e-01 -9.233201295137405396e-02 4.147592559456825256e-02 1.910775005817413330e-01 -2.533605694770812988e-01 -1.361802369356155396e-01 -1.520694047212600708e-01 -9.202947467565536499e-02 -7.205837965011596680e-02 -1.154376715421676636e-01 8.659520000219345093e-02 1.380920708179473877e-01 1.924975365400314331e-01 1.800734400749206543e-01 3.485520482063293457e-01 -1.104098930954933167e-01 1.779280304908752441e-01 -1.687815599143505096e-02 -2.566005885601043701e-01 -9.238511323928833008e-02 -1.339081078767776489e-01 1.369573771953582764e-01 -3.202482163906097412e-01 -4.381216168403625488e-01 1.233505308628082275e-01 7.640874013304710388e-03 -4.820467531681060791e-02 9.806743264198303223e-02 -5.413830280303955078e-02 2.260442674160003662e-01 -1.746574640274047852e-01
9.467540308833122253e-03 -7.366906106472015381e-02 9.869203716516494751e-02 -5.098169669508934021e-02 5.770259723067283630e-02 -7.959647476673126221e-02 2.403419017791748047e-01 9.660560637712478638e-02 -1.280559003353118896e-01 1.208713427186012268e-01 1.655637621879577637e-01 -2.100367695093154907e-01 -1.760741919279098511e-01 -9.663965553045272827e-02 2.385394722223281860e-01 4.425216317176818848e-01 2.494644001126289368e-02 3.355531096458435059e-01 1.007908359169960022e-01 -2.165190726518630981e-01 -7.787565700709819794e-03 2.356571257114410400e-01 2.699974551796913147e-02 1.077225953340530396e-01 -6.869295984506607056e-02 2.986029088497161865e-01 3.695931136608123779e-01 -8.433254063129425049e-02 -4.736432805657386780e-02 1.707446575164794922e-01 -3.785981237888336182e-02 -3.420040756464004517e-02
6.298736482858657837e-02 7.498288154602050781e-02 5.924426019191741943e-02 3.273685276508331299e-02 3.785262405872344971e-01 -2.560166120529174805e-01 -2.229360044002532959e-01 -2.566950023174285889e-02 -2.594586461782455444e-02 2.201362103223800659e-01 8.601702004671096802e-02 3.284301608800888062e-02 2.610833384096622467e-02 -5.529515072703361511e-02 -9.575338661670684814e-02 2.800630629062652588e-01 -3.221245408058166504e-01 2.498148530721664429e-01 8.892410993576049805e-02 1.346436887979507446e-01 -1.682583689689636230e-01 -1.333360970020294189e-01 -1.999618858098983765e-01 -1.427145954221487045e-02 -2.376258075237274170e-01 2.292258739471435547e-01 2.349680215120315552e-01 2.395859211683273315e-01 1.196222156286239624e-01 -3.781960532069206238e-02 2.471723854541778564e-01 -2.732921205461025238e-02
1.516062021255493164e-01 1.867657154798507690e-01 1.914471536874771118e-01 1.323841363191604614e-01 3.109587132930755615e-01 -1.408121436834335327e-01 -2.961297631263732910e-01 5.534465610980987549e-02 1.373544484376907349e-01 1.449266225099563599e-01 2.369921095669269562e-02 1.616374403238296509e-01 -1.387629061937332153e-01 -1.207545325160026550e-01 -5.153356865048408508e-02 1.021570488810539246e-01 -8.033052831888198853e-02 3.751429617404937744e-01 1.794346868991851807e-01 -4.196476191282272339e-03 7.942802459001541138e-02 1.823535710573196411e-01 -1.212508678436279297e-01 1.731028854846954346e-01 -1.070776358246803284e-01 3.240369260311126709e-01 1.719649285078048706e-01 3.745613992214202881e-01 2.004385553300380707e-02 -6.796894967555999756e-02 1.100765615701675415e-01 9.524630382657051086e-03
3.353660702705383301e-01 2.222349196672439575e-01 4.176599904894828796e-02 8.185041695833206177e-02 4.035710394382476807e-01 -2.357025742530822754e-01 -7.969785481691360474e-02 -4.355769976973533630e-02 4.947037994861602783e-02 1.270205676555633545e-01 -2.273642271757125854e-02 -7.579813152551651001e-02 -6.557680666446685791e-02 3.034322559833526611e-01 -1.621981896460056305e-02 2.134179472923278809e-01 -1.773222386837005615e-01 4.826163128018379211e-02 1.376429498195648193e-01 -5.107522383332252502e-02 -1.593053340911865234e-01 5.566630139946937561e-02 3.084246302023530006e-03 -2.513838708400726318e-01 -2.129495441913604736e-01 1.198645681142807007e-01 2.271264940500259399e-01 -9.292687475681304932e-02 3.071101307868957520e-01 2.136840075254440308e-01 -2.404620172455906868e-03 -1.705007255077362061e-01
2.576183676719665527e-01 2.361124306917190552e-01 -1.616069078445434570e-01 5.718215554952621460e-02 -1.526585817337036133e-01 2.205642312765121460e-01 -1.407997962087392807e-02 1.157677173614501953e-02 1.588803343474864960e-02 -6.277392059564590454e-02 8.329892158508300781e-02 -7.740616053342819214e-02 2.765609137713909149e-02 4.200901463627815247e-02 2.350882627069950104e-02 2.100190222263336182e-01 -1.744358614087104797e-02 2.893108129501342773e-01 1.155135333538055420e-01 -5.862149596214294434e-02 4.243045300245285034e-02 2.823154330253601074e-01 -2.829303964972496033e-02 -2.781616747379302979e-01 -2.745517194271087646e-01 4.253427386283874512e-01 -6.983957439661026001e-02 1.142570823431015015e-01 2.318351566791534424e-01 -1.512494964117649943e-05 2.042280137538909912e-01 2.859237492084503174e-01
1.710951924324035645e-01 1.192329078912734985e-01 -6.573438644409179688e-02 -2.272001802921295166e-01 5.943497642874717712e-02 -1.193970739841461182e-01 3.264180198311805725e-02 -8.418793976306915283e-02 1.017011031508445740e-01 -8.641973137855529785e-02 -4.420202970504760742e-02 -2.647879123687744141e-01 1.934820115566253662e-01 6.839215010404586792e-02 5.204781517386436462e-02 4.305073022842407227e-01 -1.356248855590820312e-01 3.341922461986541748e-01 -4.137181341648101807e-01 6.461963057518005371e-02 1.127988249063491821e-01 -9.467152506113052368e-02 -1.108288764953613281e-01 -2.254076302051544189e-02 -1.119768992066383362e-01 2.352459728717803955e-01 -1.981361582875251770e-02 -3.486796841025352478e-02 1.440536379814147949e-01 1.089396923780441284e-01 2.837539911270141602e-01 1.790906935930252075e-01
1.282329391688108444e-02 2.055853307247161865e-01 -5.406942963600158691e-02 -1.339398622512817383e-01 3.138535320758819580e-01 -8.433031290769577026e-02 5.803886428475379944e-02 -2.210437320172786713e-02 1.582551449537277222e-01 -2.620160579681396484e-01 1.067748889327049255e-01 1.936531998217105865e-02 5.075918510556221008e-02 -5.849262699484825134e-02 3.741244599223136902e-02 2.374291568994522095e-01 -1.831517070531845093e-01 3.121159970760345459e-01 -8.929840289056301117e-03 1.291286796331405640e-01 1.434441190212965012e-02 2.273906320333480835e-01 -1.283652782440185547e-01 -3.860091865062713623e-01 -5.050456151366233826e-02 3.946876227855682373e-01 2.192177474498748779e-01 -2.378752082586288452e-01 -1.103074997663497925e-01 2.021755464375019073e-02 1.213329285383224487e-01 5.113407596945762634e-02
1.344996690750122070e-01 3.123650513589382172e-02 2.179183810949325562e-01 1.167976558208465576e-01 6.171534955501556396e-02 5.571836605668067932e-02 7.992126047611236572e-02 1.511999964714050293e-01 1.153275370597839355e-01 1.004915311932563782e-01 1.917567253112792969e-01 -8.835610351525247097e-04 1.870241016149520874e-01 7.460515946149826050e-02 1.603358387947082520e-01 1.341485977172851562e-01 1.577990502119064331e-01 1.253743320703506470e-01 -1.110585555434226990e-01 -1.232335269451141357e-01 -9.288620948791503906e-02 -2.568440139293670654e-01 -2.392430454492568970e-01 -2.981035709381103516e-01 -8.372490108013153076e-02 5.252643227577209473e-01 1.893980205059051514e-01 3.217086941003799438e-02 1.568924933671951294e-01 3.037618100643157959e-01 5.795957893133163452e-02 -1.015873402357101440e-01
3.182223811745643616e-02 -2.748901396989822388e-02 1.539444923400878906e-01 -5.625247582793235779e-02 5.827695503830909729e-02 4.230567067861557007e-02 4.190483689308166504e-02 -2.460078001022338867e-01 -3.351597487926483154e-01 -3.956126421689987183e-02 1.536427885293960571e-01 1.334262937307357788e-01 8.951911330223083496e-02 -1.492907255887985229e-01 7.060242351144552231e-03 9.044358134269714355e-02 4.911183193325996399e-02 -2.314917743206024170e-01 5.379888787865638733e-02 -1.896203905344009399e-01 4.596262797713279724e-02 2.201989442110061646e-01 -3.358161747455596924e-01 -1.520804017782211304e-01 -2.327949851751327515e-01 1.437328308820724487e-01 1.977168470621109009e-01 -1.740022376179695129e-02 -6.223012506961822510e-02 2.537724673748016357e-01 4.682117104530334473e-01 1.642412692308425903e-01
6.543982028961181641e-02 1.732802242040634155e-01 1.697672009468078613e-01 6.790648400783538818e-02 -6.706222146749496460e-02 -2.200459092855453491e-01 2.930158935487270355e-02 1.390506476163864136e-01 -1.058512404561042786e-01 9.089446067810058594e-02 2.109595015645027161e-02 1.906678825616836548e-01 1.956829279661178589e-01 7.415272295475006104e-02 9.219647943973541260e-02 1.605937331914901733e-01 2.976381778717041016e-01 1.791558787226676941e-02 1.177035272121429443e-02 1.965315826237201691e-02 9.814365953207015991e-02 -9.138932824134826660e-02 -1.655275523662567139e-01 -4.029015898704528809e-01 -1.449660360813140869e-01 4.272277057170867920e-01 4.012016952037811279e-01 -9.270673245191574097e-02 9.430141001939773560e-02 1.962137669324874878e-01 8.440665155649185181e-02 -6.399461068212985992e-03
-2.527230419218540192e-02 3.936561942100524902e-02 6.603088974952697754e-02 3.811258077621459961e-02 3.851005136966705322e-01 2.582875639200210571e-02 -3.419661819934844971e-01 1.576103121042251587e-01 8.970484137535095215e-02 -3.514311909675598145e-01 1.325978431850671768e-02 -3.284581303596496582e-01 1.441402733325958252e-01 1.351256668567657471e-02 7.993930578231811523e-02 2.063214927911758423e-01 9.367814287543296814e-03 2.025508284568786621e-01 -2.780861556529998779e-01 -5.926308780908584595e-02 -1.009637210518121719e-02 1.878668516874313354e-01 -2.825950682163238525e-01 -6.860729306936264038e-02 -2.377198636531829834e-02 1.931295394897460938e-01 5.731580406427383423e-02 2.220841348171234131e-01 5.080435425043106079e-02 -1.957073248922824860e-02 2.121497541666030884e-01 -1.065578237175941467e-01
-8.657129108905792236e-02 2.786188945174217224e-02 9.033521264791488647e-02 -3.887552395462989807e-02 3.638388961553573608e-02 -1.466452181339263916e-01 7.681775838136672974e-02 1.459833383560180664e-01 1.506211012601852417e-01 7.801008969545364380e-02 2.370401322841644287e-01 9.613765031099319458e-02 1.259403377771377563e-01 -2.235458642244338989e-01 5.275093764066696167e-02 3.395676612854003906e-01 -7.619652152061462402e-02 1.067131534218788147e-01 4.237524699419736862e-03 -1.791802048683166504e-01 7.338359951972961426e-02 3.844574987888336182e-01 6.833150237798690796e-02 -2.551059722900390625e-01 -3.767207562923431396e-01 2.724187970161437988e-01 1.538641154766082764e-01 1.342254225164651871e-02 1.547894775867462158e-01 2.605183720588684082e-01 -2.106012254953384399e-01 7.393121719360351562e-02
7.682645320892333984e-02 8.071383833885192871e-02 -1.466883998364210129e-02 3.078899160027503967e-02 2.100657820701599121e-01 -2.864938974380493164e-01 -3.189317882061004639e-01 -1.144410390406847000e-02 -3.633328154683113098e-02 9.722907841205596924e-02 -2.217268571257591248e-02 -1.555170267820358276e-01 -5.007570609450340271e-03 -1.953892037272453308e-02 1.205950975418090820e-01 7.235057651996612549e-02 -1.922107189893722534e-01 3.060811161994934082e-01 -1.124181598424911499e-01 -4.209329783916473389e-01 -6.042522192001342773e-02 2.226853072643280029e-01 3.907379880547523499e-02 -2.427272498607635498e-01 4.076765850186347961e-02 9.051422774791717529e-02 -1.107178777456283569e-01 1.328562498092651367e-01 -2.133690752089023590e-02 2.770580053329467773e-01 2.558148205280303955e-01 2.935501337051391602e-01
-4.484430421143770218e-03 2.473970949649810791e-01 2.901924550533294678e-01 1.823732405900955200e-01 6.791288405656814575e-02 1.639256477355957031e-01 -4.713421314954757690e-02 2.290251106023788452e-01 9.821382164955139160e-02 3.623283281922340393e-02 1.422001123428344727e-01 -1.091478094458580017e-01 1.766414642333984375e-01 1.572804152965545654e-01 8.904426544904708862e-02 2.018688470125198364e-01 -6.281164288520812988e-02 -5.033607035875320435e-02 -1.869616955518722534e-01 -1.676028966903686523e-01 -4.930695518851280212e-02 4.287797585129737854e-02 -1.289150863885879517e-01 -2.654317021369934082e-01 2.054214477539062500e-02 5.656344890594482422e-01 2.388092726469039917e-01 1.161612011492252350e-02 9.724121540784835815e-02 8.396730571985244751e-02 1.713725775480270386e-01 -5.622859299182891846e-02
1.386422812938690186e-01 2.260137647390365601e-01 1.151723903603851795e-03 -1.118941083550453186e-01 1.393337994813919067e-01 -5.244428757578134537e-04 -2.429668456315994263e-01 1.388705372810363770e-01 2.326313704252243042e-01 1.449698060750961304e-01 -1.544459462165832520e-01 -2.011055685579776764e-02 9.725610166788101196e-02 6.075968500226736069e-03 1.007242575287818909e-01 3.784700036048889160e-01 -5.082191899418830872e-02 1.066840216517448425e-01 -3.372247219085693359e-01 -3.477379679679870605e-01 1.137493476271629333e-01 1.260399371385574341e-01 -1.131227314472198486e-01 -1.319111138582229614e-01 -9.479366987943649292e-02 3.745044171810150146e-01 1.868135295808315277e-02 -1.378501653671264648e-01 -1.226278468966484070e-01 5.666951090097427368e-02 1.200147569179534912e-01 2.197673767805099487e-01
7.229526340961456299e-02 1.606066823005676270e-01 1.411650031805038452e-01 2.509157061576843262e-01 1.992216557264328003e-01 2.054792642593383789e-01 1.209383979439735413e-01 6.896097678691148758e-03 -1.287638843059539795e-01 -1.777815818786621094e-01 3.253981471061706543e-01 1.294372528791427612e-01 -1.822430640459060669e-01 3.660764917731285095e-02 2.093747258186340332e-01 4.287173599004745483e-02 1.917794197797775269e-01 3.115508854389190674e-01 1.376905292272567749e-01 -7.608622312545776367e-02 1.646437346935272217e-01 6.832655519247055054e-02 -2.260591648519039154e-02 -7.226773351430892944e-02 -2.586423456668853760e-01 -8.336781710386276245e-02 2.777785658836364746e-01 1.110455095767974854e-01 9.835211932659149170e-02 2.473659068346023560e-01 3.051629066467285156e-01 1.225928440690040588e-01
1.621652543544769287e-01 3.509561121463775635e-01 5.795749649405479431e-02 -6.270148605108261108e-02 2.366992682218551636e-01 -7.358957082033157349e-02 -2.163384854793548584e-01 1.414408832788467407e-01 1.101197022944688797e-02 -1.244026049971580505e-01 -2.712720036506652832e-01 2.430646680295467377e-02 1.024661660194396973e-01 1.268462091684341431e-01 2.741441428661346436e-01 3.078541159629821777e-01 -1.434353590011596680e-01 -3.189295530319213867e-04 1.156069710850715637e-01 -1.815178096294403076e-01 -1.231960356235504150e-01 1.883308291435241699e-01 6.675949692726135254e-02 -3.903911113739013672e-01 -3.000617325305938721e-01 8.847792446613311768e-02 8.521564304828643799e-02 -1.090731173753738403e-01 1.743440777063369751e-01 -6.527238339185714722e-02 -2.052119560539722443e-02 -4.690305888652801514e-02
-3.430598229169845581e-02 1.896649003028869629e-01 2.860915362834930420e-01 -1.360982097685337067e-02 1.407616585493087769e-01 -3.070481419563293457e-01 4.374016448855400085e-02 7.891608774662017822e-02 8.001889288425445557e-02 1.005691289901733398e-01 2.407178431749343872e-01 2.416170239448547363e-01 -1.796796768903732300e-01 4.324461519718170166e-02 2.053202688694000244e-01 3.996388912200927734e-01 -2.038250677287578583e-02 1.924285143613815308e-01 -2.266556173563003540e-01 -2.051820307970046997e-01 -7.197814434766769409e-02 1.919633597135543823e-01 -1.872201077640056610e-02 -9.871412068605422974e-02 -1.785068958997726440e-01 -1.650661975145339966e-02 -2.137090116739273071e-01 1.752411872148513794e-01 1.513332426548004150e-01 7.396762073040008545e-02 2.129873931407928467e-01 1.562778502702713013e-01
-1.431526839733123779e-01 -6.423489004373550415e-02 2.437314949929714203e-02 -2.171737700700759888e-01 2.197261750698089600e-01 -2.198500633239746094e-01 -1.178095266222953796e-01 -2.448811195790767670e-02 1.946889311075210571e-01 -6.694988906383514404e-02 2.130320668220520020e-01 -1.578185409307479858e-01 1.071107611060142517e-01 -4.253743216395378113e-02 2.482545524835586548e-01 1.037319600582122803e-01 2.462741732597351074e-02 3.708088397979736328e-02 1.883459091186523438e-02 -1.920274645090103149e-01 -3.277272284030914307e-01 2.510662376880645752e-02 -8.281495422124862671e-02 -5.904873833060264587e-02 -1.227024793624877930e-01 -1.196787059307098389e-01 4.896372854709625244e-01 8.750849962234497070e-02 7.286617159843444824e-02 3.367897570133209229e-01 2.536310255527496338e-01 2.727706730365753174e-02
-1.213285773992538452e-01 8.895304799079895020e-02 1.795127540826797485e-01 -8.008215576410293579e-02 -1.508979499340057373e-01 -2.163334488868713379e-01 -7.862393558025360107e-02 1.494513601064682007e-01 -1.658287644386291504e-01 1.808005422353744507e-01 -4.151868168264627457e-03 6.732076406478881836e-03 6.476742029190063477e-02 -1.287809461355209351e-01 2.396390400826931000e-02 1.831321567296981812e-01 -4.574205726385116577e-02 3.138557970523834229e-01 1.245053559541702271e-01 -1.863899081945419312e-01 2.366130799055099487e-01 2.374211400747299194e-01 -2.463565319776535034e-01 -3.868280649185180664e-01 -1.271588951349258423e-01 2.490343451499938965e-01 2.425928711891174316e-01 8.440385013818740845e-02 3.943026997148990631e-03 3.040712475776672363e-01 1.209614500403404236e-01 -2.659831009805202484e-02
2.002622783184051514e-01 -1.825427636504173279e-02 8.520942181348800659e-02 -1.812762320041656494e-01 1.022729054093360901e-01 -9.836097806692123413e-02 1.325476020574569702e-01 4.260936006903648376e-02 1.937437206506729126e-01 -1.456931233406066895e-01 2.225872129201889038e-02 5.314801260828971863e-02 2.310780584812164307e-01 -1.072071418166160583e-01 7.781408727169036865e-02 4.217070341110229492e-01 -1.523280888795852661e-01 1.251471191644668579e-01 5.108157917857170105e-02 -8.526372164487838745e-02 1.095541641116142273e-01 4.228661060333251953e-01 -5.907128378748893738e-02 -2.828426957130432129e-01 -8.340495824813842773e-02 3.051198422908782959e-01 -8.234538137912750244e-02 -2.862338162958621979e-02 1.412934809923171997e-01 -9.590864926576614380e-02 1.504776626825332642e-01 2.941815853118896484e-01
1.374235600233078003e-01 7.870426774024963379e-02 3.020051121711730957e-01 -1.150278374552726746e-01 3.529712855815887451e-01 -9.345317631959915161e-02 -1.645291298627853394e-01 -6.704172492027282715e-02 9.902559220790863037e-02 1.630708724260330200e-01 -1.855100244283676147e-01 -7.765721529722213745e-02 2.361919581890106201e-01 1.221734359860420227e-01 5.677763000130653381e-02 1.544542759656906128e-01 3.220883384346961975e-02 7.427135854959487915e-02 -3.506344854831695557e-01 -1.967280805110931396e-01 3.405281167943030596e-04 1.516604125499725342e-01 4.596295766532421112e-03 -3.710588067770004272e-02 -3.019280545413494110e-02 4.757878929376602173e-02 1.590885668992996216e-01 5.369756743311882019e-02 1.684270948171615601e-01 1.517913490533828735e-01 3.983231186866760254e-01 3.113249242305755615e-01
-1.013494953513145447e-01 1.277154982089996338e-01 -6.854571402072906494e-02 -2.721725702285766602e-01 8.696042746305465698e-02 -2.321343719959259033e-01 6.919614970684051514e-02 2.104787388816475868e-03 -7.856019772589206696e-03 -4.697464033961296082e-02 8.757032454013824463e-02 -1.659236252307891846e-01 -2.371064014732837677e-02 6.479939818382263184e-02 -1.275521963834762573e-01 5.292412638664245605e-01 -6.866180151700973511e-02 1.385508775711059570e-01 -4.703027307987213135e-01 -5.398109555244445801e-02 -1.346352100372314453e-01 -3.036441339645534754e-04 1.396187990903854370e-01 -1.428020447492599487e-01 -1.272093355655670166e-01 3.156533837318420410e-01 -8.063545823097229004e-02 -2.240463718771934509e-02 7.965816557407379150e-02 1.007515378296375275e-02 2.058640867471694946e-01 1.101497933268547058e-01
2.567663192749023438e-01 5.761301517486572266e-02 -6.534186005592346191e-02 1.215781643986701965e-01 2.352139204740524292e-01 -1.152045726776123047e-01 1.063333228230476379e-01 -7.845179736614227295e-02 -1.492182761430740356e-01 -9.203299134969711304e-02 1.444176137447357178e-01 5.715940147638320923e-02 -2.796468734741210938e-01 1.916278898715972900e-01 -5.955674871802330017e-02 1.325207054615020752e-01 1.944005489349365234e-01 3.628636598587036133e-01 -9.064082056283950806e-02 -2.281766086816787720e-01 3.659753501415252686e-02 5.356827378273010254e-02 -1.500731101259589195e-03 -1.800930947065353394e-01 -1.925072520971298218e-01 -1.620465815067291260e-01 9.545920044183731079e-02 3.323183357715606689e-01 7.951022684574127197e-02 3.236258924007415771e-01 2.723340690135955811e-01 1.659711822867393494e-02
1.687942072749137878e-02 6.351511180400848389e-02 1.879601925611495972e-02 8.330764248967170715e-03 -3.639150410890579224e-02 -4.410786926746368408e-02 1.379808038473129272e-01 -2.455140948295593262e-01 2.642015218734741211e-01 -1.795747131109237671e-01 3.037906996905803680e-02 -1.685959547758102417e-01 -4.784836247563362122e-02 9.841695427894592285e-02 -1.229875609278678894e-01 3.898194432258605957e-01 -6.100283470004796982e-03 3.200938105583190918e-01 -1.408115774393081665e-01 -6.934420764446258545e-02 -1.341176480054855347e-01 -1.492932531982660294e-02 5.447364225983619690e-02 -1.904447227716445923e-01 -7.724922895431518555e-02 3.499664664268493652e-01 -1.668518781661987305e-02 1.160373315215110779e-01 -1.536746043711900711e-02 1.574859172105789185e-01 2.799710929393768311e-01 4.147596061229705811e-01
1.741831302642822266e-01 4.798805415630340576e-01 -2.782336622476577759e-02 1.277110725641250610e-01 1.540337055921554565e-01 -2.108888924121856689e-01 7.950545847415924072e-02 -1.707671582698822021e-01 -5.141693353652954102e-02 1.648429334163665771e-01 3.578384220600128174e-02 4.148878157138824463e-02 1.416825205087661743e-01 -1.520974487066268921e-01 8.081458508968353271e-02 4.149274528026580811e-02 1.608938127756118774e-01 -2.798638120293617249e-02 -2.210268750786781311e-02 -1.159079223871231079e-01 1.965895742177963257e-01 2.306120246648788452e-01 4.249234125018119812e-02 -2.621908187866210938e-01 -1.892078071832656860e-01 1.196560338139533997e-01 3.182490468025207520e-01 -7.050357758998870850e-02 -8.052311092615127563e-02 -2.964308718219399452e-03 3.987641632556915283e-01 -9.736790508031845093e-02
2.422127574682235718e-01 3.701492249965667725e-01 -2.178392373025417328e-02 -1.200083568692207336e-01 -2.054571872577071190e-03 1.063641346991062164e-02 -1.410122215747833252e-01 -2.399811446666717529e-01 2.445951551198959351e-01 1.571856737136840820e-01 -2.551878057420253754e-02 -6.709390878677368164e-02 5.056515336036682129e-02 2.592407763004302979e-01 2.276910543441772461e-01 2.777217626571655273e-01 1.061696857213973999e-01 2.875351011753082275e-01 -4.776514694094657898e-02 2.332252822816371918e-02 5.353322625160217285e-02 1.927628070116043091e-01 -2.358243614435195923e-01 5.625052843242883682e-03 -3.373922705650329590e-01 2.275381535291671753e-01 -6.082673743367195129e-02 7.692848891019821167e-02 -1.250837892293930054e-01 1.568146944046020508e-01 3.964752424508333206e-03 1.245452836155891418e-01
1.534886956214904785e-01 5.427910014986991882e-03 7.622981816530227661e-02 2.144523896276950836e-02 3.991014957427978516e-01 -9.492986649274826050e-02 -4.374022036790847778e-02 5.823522061109542847e-02 1.629839986562728882e-01 4.965715855360031128e-02 6.507714837789535522e-02 -3.240310819819569588e-03 -9.174968302249908447e-02 -7.696296274662017822e-02 -6.428083777427673340e-02 2.547426819801330566e-01 2.721776366233825684e-01 -9.358008950948715210e-02 2.885788679122924805e-01 1.790400035679340363e-02 -1.521694753319025040e-02 3.828843683004379272e-02 -2.101792842149734497e-01 -1.565674692392349243e-02 4.470912739634513855e-02 2.152385860681533813e-01 1.649044454097747803e-01 -9.695818275213241577e-02 1.005668342113494873e-01 3.543815016746520996e-01 4.545631110668182373e-01 2.002435475587844849e-01
3.789592683315277100e-01 9.578026831150054932e-02 2.407866120338439941e-01 -7.141642272472381592e-02 1.497335433959960938e-01 1.416061818599700928e-01 -1.473317444324493408e-01 1.473627332597970963e-02 1.137661114335060120e-01 1.712061911821365356e-01 3.843628242611885071e-02 2.137629538774490356e-01 1.039179340004920959e-01 3.871776908636093140e-02 2.400558441877365112e-01 6.484103947877883911e-02 5.413056164979934692e-02 1.294212490320205688e-01 -9.213773161172866821e-02 -2.389666438102722168e-01 -7.528926432132720947e-02 2.011617422103881836e-01 -2.873145975172519684e-02 -8.260041475296020508e-02 -2.396763563156127930e-01 8.774198591709136963e-02 7.451380044221878052e-02 7.857486605644226074e-02 1.909429393708705902e-02 1.696239784359931946e-02 5.771303176879882812e-01 8.079036325216293335e-02
2.218652516603469849e-01 2.860134840011596680e-02 7.914097607135772705e-02 -4.629210010170936584e-02 2.315540015697479248e-01 -1.690510362386703491e-01 -2.511896193027496338e-01 -3.133722022175788879e-02 -7.450663484632968903e-03 -2.014988511800765991e-01 9.330576658248901367e-02 1.529560536146163940e-01 1.806424111127853394e-01 2.669300138950347900e-01 1.054755225777626038e-01 1.053553223609924316e-01 2.486541420221328735e-01 -2.055408805608749390e-02 4.630382731556892395e-02 -2.505615726113319397e-02 -8.582152426242828369e-02 3.119364678859710693e-01 -1.122430637478828430e-01 -6.093486398458480835e-02 1.437393128871917725e-01 3.112064898014068604e-01 -1.171652525663375854e-01 3.301095589995384216e-02 1.124273315072059631e-01 1.350810080766677856e-01 4.829683005809783936e-01 1.180402562022209167e-01
2.690739035606384277e-01 7.863127440214157104e-02 -1.217874288558959961e-01 5.376021936535835266e-02 1.811615824699401855e-01 -2.895220518112182617e-01 1.412200927734375000e-02 4.162877500057220459e-01 1.579913049936294556e-01 -8.094997704029083252e-02 2.131448984146118164e-01 2.620728686451911926e-02 -6.952359527349472046e-02 1.990606188774108887e-01 1.144555583596229553e-01 2.029065936803817749e-01 1.060274392366409302e-01 1.235085651278495789e-01 2.144176810979843140e-01 -1.029212251305580139e-01 1.739890873432159424e-01 -3.183210641145706177e-02 -2.446010261774063110e-01 -1.393045336008071899e-01 -1.720767766237258911e-01 2.307250648736953735e-01 3.054004311561584473e-01 1.249835714697837830e-01 9.003827348351478577e-03 8.512555807828903198e-02 1.919855624437332153e-01 -8.769001066684722900e-02
9.439191967248916626e-02 2.774437367916107178e-01 2.138175219297409058e-01 -2.928839921951293945e-01 2.000795453786849976e-01 -2.041097581386566162e-01 -1.380607634782791138e-01 6.105374172329902649e-02 7.655812799930572510e-02 2.497527748346328735e-01 6.267188489437103271e-02 -2.299851775169372559e-01 1.702919900417327881e-01 1.144405826926231384e-01 -5.628278851509094238e-02 1.556016951799392700e-01 -1.662954092025756836e-01 2.192474305629730225e-01 -1.873202919960021973e-01 -2.187116593122482300e-01 -2.372123859822750092e-02 1.247918903827667236e-01 -1.724630594253540039e-01 -1.779749989509582520e-02 -2.539519965648651123e-02 8.328616619110107422e-02 -6.331577152013778687e-02 1.878575235605239868e-02 -3.613970801234245300e-02 2.455362528562545776e-01 3.831224739551544189e-01 2.417386025190353394e-01
8.379928767681121826e-02 1.356915235519409180e-01 -6.069689616560935974e-02 -1.279004961252212524e-01 -7.071684580296278000e-03 -8.815161883831024170e-02 -1.285747885704040527e-01 1.290648579597473145e-01 6.309805810451507568e-02 9.637866169214248657e-02 -1.663095876574516296e-02 8.153451979160308838e-02 1.206605881452560425e-01 -4.988406971096992493e-02 1.149111092090606689e-01 3.986109197139739990e-01 -9.735126793384552002e-02 1.093504056334495544e-01 -5.031457543373107910e-01 -9.940499812364578247e-02 1.593889668583869934e-02 -8.754305541515350342e-02 -2.005141600966453552e-02 3.456257283687591553e-02 -1.750870645046234131e-01 3.480065464973449707e-01 5.435043573379516602e-02 -2.449710518121719360e-01 1.053472422063350677e-02 -3.306302055716514587e-02 2.717970013618469238e-01 3.469620645046234131e-01
3.660229146480560303e-01 -7.976322621107101440e-02 1.833808720111846924e-01 -3.538127243518829346e-01 1.070410758256912231e-01 -1.464523971080780029e-01 -9.239482879638671875e-02 -1.681661047041416168e-02 1.855279654264450073e-01 1.626673154532909393e-02 6.791890412569046021e-02 -1.167486328631639481e-02 1.228996440768241882e-01 1.571006178855895996e-01 1.641661524772644043e-01 3.593807816505432129e-01 -1.273809969425201416e-01 7.744960486888885498e-02 1.780099719762802124e-01 -9.959357231855392456e-02 -3.899954259395599365e-02 1.974431127309799194e-01 -1.999273896217346191e-01 -1.674028486013412476e-01 -2.945871949195861816e-01 3.248752653598785400e-01 5.438042432069778442e-02 -2.114419788122177124e-01 -9.690810739994049072e-02 1.460761763155460358e-02 -8.960531093180179596e-03 -4.239477217197418213e-02
-2.947469353675842285e-01 2.508641183376312256e-01 3.385738432407379150e-01 7.943291962146759033e-02 3.704606890678405762e-01 -9.255497902631759644e-02 -1.319238543510437012e-02 2.220367193222045898e-01 -5.661942809820175171e-02 -1.732387542724609375e-01 1.266774833202362061e-01 -1.125477161258459091e-02 -1.340272873640060425e-01 2.882431745529174805e-01 1.010620445013046265e-01 5.656799674034118652e-02 1.032141819596290588e-01 1.167820319533348083e-01 9.721288084983825684e-02 -1.046743169426918030e-01 -3.571422398090362549e-02 -4.717545583844184875e-02 -1.054765135049819946e-01 2.833197452127933502e-02 -2.976567149162292480e-01 1.239229738712310791e-01 4.788544028997421265e-03 2.095221132040023804e-01 5.371158942580223083e-03 1.107920035719871521e-01 3.311730921268463135e-01 2.003245800733566284e-01
1.154174283146858215e-02 1.257616132497787476e-01 2.542874515056610107e-01 2.457722648978233337e-02 2.146482765674591064e-01 -3.146462440490722656e-01 -3.739051148295402527e-02 -2.010095864534378052e-01 -7.354706525802612305e-02 9.496049582958221436e-02 -1.227612197399139404e-01 2.202268391847610474e-01 2.446672180667519569e-03 -1.586408354341983795e-02 -2.315348945558071136e-02 -1.415902823209762573e-01 3.494115546345710754e-02 3.646150827407836914e-01 -3.567026257514953613e-01 -8.016493171453475952e-02 -6.956054270267486572e-02 2.778430283069610596e-01 -6.819608807563781738e-02 2.798601798713207245e-02 -3.542233407497406006e-01 1.276033520698547363e-01 7.686550915241241455e-02 1.202327981591224670e-01 -1.123067960143089294e-01 2.422648519277572632e-01 1.903800219297409058e-01 -8.999465405941009521e-02
2.621572315692901611e-01 1.382971554994583130e-01 -8.189040422439575195e-02 2.518581151962280273e-01 7.833641022443771362e-02 -7.298813015222549438e-02 -6.050264462828636169e-02 3.332937508821487427e-02 -9.610839933156967163e-02 -5.922751128673553467e-02 -2.682191729545593262e-01 -4.491779208183288574e-02 -2.840976929292082787e-03 2.159089967608451843e-02 1.944427490234375000e-01 3.546389937400817871e-01 -8.522276580333709717e-02 1.513491272926330566e-01 -3.368302434682846069e-02 -1.927270367741584778e-02 -2.770513296127319336e-01 7.233887165784835815e-02 9.949542582035064697e-02 9.047010098583996296e-04 -3.791894614696502686e-01 5.809098482131958008e-02 2.614196836948394775e-01 1.161184981465339661e-01 2.488759160041809082e-01 2.887337207794189453e-01 2.476488500833511353e-01 -1.258311271667480469e-01
2.039675563573837280e-01 9.517717361450195312e-02 1.049527376890182495e-01 7.173015177249908447e-02 2.107901126146316528e-01 -3.771575912833213806e-02 -1.614588946104049683e-01 3.726782202720642090e-01 2.164963185787200928e-01 1.032061874866485596e-02 2.992336452007293701e-01 1.766929402947425842e-02 5.443135276436805725e-02 5.124770104885101318e-04 1.121467202901840210e-01 1.308463960886001587e-01 -2.855727635324001312e-02 2.579996827989816666e-03 6.202797591686248779e-02 -1.828954666852951050e-01 2.033841311931610107e-01 -6.463591754436492920e-02 -1.683989614248275757e-01 -7.391210645437240601e-02 -1.367778778076171875e-01 2.713803052902221680e-01 5.658039450645446777e-01 2.335491590201854706e-02 6.210571900010108948e-02 1.220826581120491028e-01 5.546419695019721985e-02 2.274356782436370850e-02
-1.631237268447875977e-01 9.022511541843414307e-02 8.101650327444076538e-02 1.919598691165447235e-02 7.886061817407608032e-02 -1.000443175435066223e-01 -2.234059758484363556e-02 -2.449032850563526154e-03 -1.627815961837768555e-01 -1.594050675630569458e-01 4.255497083067893982e-02 2.321946769952774048e-01 2.054893225431442261e-01 4.628491774201393127e-02 9.980544447898864746e-03 1.663422584533691406e-01 8.474779315292835236e-03 -1.812974736094474792e-02 1.296496689319610596e-01 -1.334399133920669556e-01 6.750661879777908325e-02 2.495327219367027283e-02 7.198588550090789795e-02 -4.017047882080078125e-01 -2.431167960166931152e-01 5.121538043022155762e-01 3.794043660163879395e-01 1.935646682977676392e-01 3.962689265608787537e-02 2.094516605138778687e-01 -3.669489547610282898e-02 7.389878481626510620e-02
2.675943374633789062e-01 -1.824453920125961304e-01 2.601383328437805176e-01 -2.336345911026000977e-01 1.623059660196304321e-01 -2.930909395217895508e-01 -1.853502094745635986e-01 -4.853176325559616089e-02 -9.593974798917770386e-02 -2.528423368930816650e-01 2.615256421267986298e-02 3.140822350978851318e-01 -1.119677675887942314e-03 2.119391560554504395e-01 2.329520415514707565e-03 2.911080718040466309e-01 -9.443143010139465332e-02 2.475264519453048706e-01 -1.697119325399398804e-01 -2.408588528633117676e-01 1.151887476444244385e-01 1.364938020706176758e-01 4.302914440631866455e-02 -2.674586474895477295e-01 -7.648067176342010498e-02 6.382394582033157349e-02 1.194998100399971008e-01 -9.755848348140716553e-02 -2.310105599462985992e-02 7.193440198898315430e-02 -9.726164862513542175e-04 -1.415773332118988037e-01
1.055129468441009521e-01 2.588370144367218018e-01 1.328398287296295166e-02 -5.406403914093971252e-02 -8.333331346511840820e-02 -2.276866286993026733e-01 -1.761501580476760864e-01 -2.744959890842437744e-01 1.404099464416503906e-01 2.116184234619140625e-01 1.832703799009323120e-01 2.217687219381332397e-01 -1.085902154445648193e-01 4.982900619506835938e-02 3.658581897616386414e-02 4.345490038394927979e-02 8.287847787141799927e-02 1.785959750413894653e-01 1.517877280712127686e-01 1.033236738294363022e-02 3.328659012913703918e-02 -1.311130635440349579e-02 -1.160958632826805115e-01 -1.426799893379211426e-01 -3.044291138648986816e-01 1.619289629161357880e-02 4.946762621402740479e-01 8.638907223939895630e-02 1.972229033708572388e-01 3.007942438125610352e-01 2.171974629163742065e-04 1.316494792699813843e-01
3.293550908565521240e-01 1.296014934778213501e-01 -6.803415715694427490e-02 -6.450025737285614014e-02 -6.873533874750137329e-02 1.761832237243652344e-01 -2.096594870090484619e-01 -1.338697969913482666e-01 2.612234279513359070e-02 6.170202419161796570e-02 6.482902169227600098e-02 -5.032144486904144287e-03 -8.632316440343856812e-02 1.354132592678070068e-01 2.868840843439102173e-02 2.252738624811172485e-01 8.057934790849685669e-02 2.502981722354888916e-01 1.586554348468780518e-01 -1.328532248735427856e-01 4.365064576268196106e-02 3.159160017967224121e-01 -2.197196520864963531e-02 -2.591412961483001709e-01 -3.618127405643463135e-01 3.222845792770385742e-01 -1.328168958425521851e-01 2.592320740222930908e-01 2.016479521989822388e-01 -6.834261119365692139e-02 1.611907333135604858e-01 9.988870471715927124e-02
6.379942595958709717e-02 3.599541485309600830e-01 -8.014515042304992676e-02 -4.459011554718017578e-01 2.538750469684600830e-01 -8.761923760175704956e-03 3.528240695595741272e-02 1.430310308933258057e-01 1.987834870815277100e-01 -1.553694456815719604e-01 1.032997816801071167e-01 9.645805507898330688e-02 9.049721807241439819e-02 -3.585765836760401726e-03 -1.194804385304450989e-01 1.719224750995635986e-01 -1.251456290483474731e-01 2.347726970911026001e-01 -1.845634728670120239e-01 -3.948564827442169189e-02 9.702990204095840454e-02 1.859655678272247314e-01 -1.303189396858215332e-01 -2.731433510780334473e-01 3.969628363847732544e-02 3.177999854087829590e-01 1.204883307218551636e-01 5.429875850677490234e-02 5.593320354819297791e-02 3.774150460958480835e-02 1.567220687866210938e-01 2.192499786615371704e-01
7.430985569953918457e-02 1.442117840051651001e-01 1.235940977931022644e-01 3.557014465332031250e-02 2.224895954132080078e-01 -1.057655960321426392e-01 -2.247278988361358643e-01 -1.306375265121459961e-01 2.931257188320159912e-01 1.969306766986846924e-01 -1.769765317440032959e-01 1.763540133833885193e-02 1.579509824514389038e-01 1.531179696321487427e-01 8.726481348276138306e-02 8.177413791418075562e-02 -3.958766162395477295e-02 1.084021106362342834e-01 -3.084837496280670166e-01 -2.595329284667968750e-01 4.488894343376159668e-02 1.931587904691696167e-01 -1.623351573944091797e-01 -1.959509402513504028e-01 4.079406708478927612e-02 1.286764740943908691e-01 1.842734515666961670e-01 1.792524158954620361e-01 4.105535149574279785e-02 1.501403748989105225e-01 3.156760931015014648e-01 3.489270508289337158e-01
4.788378626108169556e-02 2.271636128425598145e-01 4.411000758409500122e-02 2.317404747009277344e-02 1.626230180263519287e-01 -3.961532413959503174e-01 -2.924765944480895996e-01 1.664306372404098511e-01 -7.262621819972991943e-02 -3.980071544647216797e-01 -3.165333345532417297e-02 -1.336067318916320801e-01 1.788378953933715820e-01 1.203947663307189941e-01 2.788881771266460419e-02 5.922921374440193176e-02 1.109176427125930786e-01 5.780014023184776306e-02 -5.560708418488502502e-02 1.129464507102966309e-01 -1.571034453809261322e-02 2.416065633296966553e-01 -1.047883927822113037e-01 5.368544906377792358e-02 -4.019659012556076050e-02 2.551930248737335205e-01 -7.380922138690948486e-02 -9.895605593919754028e-02 9.866305626928806305e-04 2.247927188873291016e-01 4.010418653488159180e-01 1.279544979333877563e-01
-1.809673267416656017e-03 2.263158410787582397e-01 1.102659255266189575e-01 -1.225833296775817871e-01 2.919553220272064209e-01 -1.843577921390533447e-01 2.502963505685329437e-02 -3.043785095214843750e-01 9.273869916796684265e-03 -3.231250345706939697e-01 -1.125817075371742249e-01 -2.560430765151977539e-02 -3.398298025131225586e-01 -3.617107868194580078e-02 7.212719880044460297e-03 1.435550209134817123e-02 -1.447383314371109009e-01 3.694476187229156494e-01 -1.746670603752136230e-01 -4.197302460670471191e-02 4.796466603875160217e-02 1.760145872831344604e-01 1.181164979934692383e-01 -3.582199215888977051e-01 3.697312669828534126e-03 2.355051636695861816e-01 7.624463737010955811e-02 1.387665793299674988e-02 1.114289313554763794e-01 8.821918815374374390e-02 5.307159200310707092e-02 1.563774347305297852e-01
5.638986825942993164e-02 2.929569482803344727e-01 -3.320806100964546204e-02 -9.700252860784530640e-02 8.184737712144851685e-02 -1.273855715990066528e-01 -2.091760486364364624e-01 7.978842407464981079e-02 -1.884102672338485718e-01 -7.311942428350448608e-02 4.215111956000328064e-03 2.645302005112171173e-02 6.814863532781600952e-02 -8.470950275659561157e-02 -1.987892538309097290e-01 1.204349449835717678e-03 2.681467235088348389e-01 1.808688938617706299e-01 -4.294404760003089905e-02 -1.786347478628158569e-01 -2.028005719184875488e-01 5.060946103185415268e-03 -5.161730572581291199e-02 1.116458103060722351e-01 -1.731212586164474487e-01 4.307461678981781006e-01 1.798676252365112305e-01 -1.023801695555448532e-02 3.858063817024230957e-01 2.850970327854156494e-01 2.418463528156280518e-01 -5.740757286548614502e-02
1.274449974298477173e-01 2.093413323163986206e-01 2.020522952079772949e-01 -1.010652706027030945e-01 8.499938994646072388e-02 -1.347302049398422241e-01 -1.203322336077690125e-01 4.385612905025482178e-01 1.958365887403488159e-01 -3.855913132429122925e-02 1.548802256584167480e-01 -5.470437929034233093e-02 9.123735874891281128e-02 -1.512113213539123535e-01 1.023948416113853455e-01 1.881657540798187256e-01 -1.350165437906980515e-02 2.538808621466159821e-02 -2.945392951369285583e-02 -1.497552543878555298e-01 7.168786227703094482e-02 -1.471249312162399292e-01 -1.361685842275619507e-01 -7.998417317867279053e-02 -1.690532863140106201e-01 4.057722091674804688e-01 4.387647509574890137e-01 -2.366181276738643646e-02 -1.200224235653877258e-01 1.772370487451553345e-01 2.385441400110721588e-02 -6.530847400426864624e-02
-3.547637490555644035e-03 1.243844628334045410e-01 4.290184974670410156e-01 -9.549637883901596069e-02 1.535467952489852905e-01 -1.203380301594734192e-01 2.898059599101543427e-02 1.533567458391189575e-01 -1.894607394933700562e-01 -1.563130915164947510e-01 2.446946501731872559e-01 -4.377183504402637482e-03 -2.983254753053188324e-02 7.624861598014831543e-02 6.934806704521179199e-02 1.771688014268875122e-01 -5.145414546132087708e-02 3.657818585634231567e-02 1.822445169091224670e-02 -1.678781062364578247e-01 4.630922526121139526e-02 1.503491401672363281e-01 -6.331957876682281494e-02 -4.855044931173324585e-02 -5.086855292320251465e-01 -3.904059901833534241e-02 7.371019106358289719e-03 -2.120323292911052704e-02 -1.085961386561393738e-01 4.391307830810546875e-01 2.475461550056934357e-02 -1.901328265666961670e-01
5.401076376438140869e-02 1.541466414928436279e-01 1.171824987977743149e-02 1.673940718173980713e-01 7.971147447824478149e-02 -1.941348761320114136e-01 -1.297477930784225464e-01 1.207734569907188416e-01 1.535451263189315796e-01 1.771245896816253662e-01 2.619249522686004639e-01 -2.423385530710220337e-02 7.847542315721511841e-02 -7.640194147825241089e-02 -7.409618049860000610e-02 1.124127879738807678e-01 3.471825718879699707e-01 1.995889693498611450e-01 -1.470849066972732544e-01 -1.569764805026352406e-03 5.327476561069488525e-02 5.740644875913858414e-03 -1.482982933521270752e-01 -3.247253298759460449e-01 -3.160768449306488037e-01 4.312077760696411133e-01 2.122395783662796021e-01 -1.076599657535552979e-01 4.170859977602958679e-02 1.619985252618789673e-01 -7.793845236301422119e-02 -1.630348116159439087e-01
-3.447108343243598938e-02 -1.818218268454074860e-02 -1.591914705932140350e-02 6.126737594604492188e-02 2.105310261249542236e-01 -1.765380352735519409e-01 4.825030639767646790e-02 1.346449851989746094e-01 9.991503506898880005e-02 -8.153701573610305786e-02 9.908059984445571899e-02 1.651912629604339600e-01 -1.530001461505889893e-01 5.339673906564712524e-02 -4.086200520396232605e-02 1.993233859539031982e-01 1.348853856325149536e-01 1.834579706192016602e-01 -2.548861801624298096e-01 -6.601437181234359741e-02 1.678317487239837646e-01 -4.370091855525970459e-02 -5.209767445921897888e-02 -3.786245882511138916e-01 -3.398465812206268311e-01 2.569516301155090332e-01 4.101639091968536377e-01 -1.366094406694173813e-02 1.363608986139297485e-01 3.010382652282714844e-01 -1.288180351257324219e-01 6.367460638284683228e-02
-9.583666175603866577e-02 -5.637655779719352722e-02 -1.875095441937446594e-02 -1.555713415145874023e-01 -6.405503302812576294e-02 -1.033192873001098633e-01 1.076037362217903137e-01 1.184427440166473389e-01 -3.471890985965728760e-01 1.982610672712326050e-01 8.711794018745422363e-02 -1.340199261903762817e-01 -2.784306555986404419e-02 -1.107320114970207214e-01 3.299241960048675537e-01 2.858075201511383057e-01 9.364211559295654297e-02 1.807419806718826294e-01 -1.319878548383712769e-01 -6.355261802673339844e-02 4.140481352806091309e-02 1.438998430967330933e-01 1.477810442447662354e-01 3.096001036465167999e-02 -2.277150899171829224e-01 3.645085990428924561e-01 1.896932274103164673e-01 -1.562892943620681763e-01 3.162601590156555176e-01 1.506782621145248413e-01 1.256027966737747192e-01 2.048899531364440918e-01
1.570853292942047119e-01 2.982295155525207520e-01 -1.056693047285079956e-01 -8.470458537340164185e-02 2.476841211318969727e-01 -3.942967951297760010e-02 -3.329999744892120361e-02 -2.584572695195674896e-02 2.945064939558506012e-02 -9.151507914066314697e-02 -1.243413835763931274e-01 2.432817965745925903e-01 -6.333842873573303223e-03 2.976016374304890633e-03 7.255500555038452148e-02 1.403592973947525024e-01 -6.091085821390151978e-02 1.557412743568420410e-01 -1.297270357608795166e-01 -3.255908489227294922e-01 -1.048174872994422913e-01 -1.150685325264930725e-01 1.602991521358489990e-01 -3.183354139328002930e-01 -4.087487161159515381e-01 1.225497350096702576e-01 5.200713127851486206e-02 -5.258942767977714539e-02 2.923484444618225098e-01 7.515562325716018677e-02 2.308985143899917603e-01 -2.457667291164398193e-01
-5.087697133421897888e-02 -7.588690519332885742e-02 7.295373827219009399e-02 4.631769657135009766e-02 1.435630321502685547e-01 2.163191735744476318e-01 1.410110294818878174e-01 3.945899382233619690e-02 -7.681199163198471069e-02 -2.257581800222396851e-01 5.345031246542930603e-02 1.988477408885955811e-01 -1.372035294771194458e-01 4.391214251518249512e-02 3.270710408687591553e-01 6.985191255807876587e-02 3.364286422729492188e-01 2.682892680168151855e-01 -6.250114738941192627e-02 -1.566151827573776245e-01 -2.108000963926315308e-01 2.394180446863174438e-01 3.322616592049598694e-02 1.434495151042938232e-01 -2.158944308757781982e-01 3.036883175373077393e-01 1.103556081652641296e-01 -8.718129247426986694e-03 3.000886142253875732e-01 1.985411792993545532e-01 1.876354366540908813e-01 1.032475903630256653e-01
1.460592001676559448e-01 2.486413866281509399e-01 -3.956256061792373657e-02 -1.462338864803314209e-01 3.310103714466094971e-01 -1.616075932979583740e-01 -1.935405097901821136e-02 -3.387707471847534180e-01 6.369725614786148071e-02 -2.971802949905395508e-01 -4.587341099977493286e-02 8.066684752702713013e-02 -2.513576149940490723e-01 -1.359456330537796021e-01 4.306783527135848999e-02 4.386908560991287231e-02 -6.024191528558731079e-02 4.088235795497894287e-01 -2.435766160488128662e-01 -5.345392972230911255e-02 1.601045131683349609e-01 9.082105755805969238e-02 5.894788354635238647e-02 -2.199378162622451782e-01 3.231676667928695679e-02 2.068728953599929810e-01 6.896980851888656616e-02 1.102512776851654053e-01 -3.226765245199203491e-02 2.160600274801254272e-01 1.280877292156219482e-01 1.143635138869285583e-01
2.734494954347610474e-02 3.198056248947978020e-03 1.423792541027069092e-01 -9.352754056453704834e-02 2.968026399612426758e-01 -3.616511821746826172e-02 -1.049049347639083862e-01 7.080475334078073502e-04 2.345453202724456787e-01 7.544375211000442505e-02 1.522595733404159546e-01 -2.468013204634189606e-03 -8.488937467336654663e-02 -1.117590516805648804e-01 3.171484917402267456e-02 3.376561105251312256e-01 6.538695842027664185e-02 1.950705074705183506e-03 2.997816801071166992e-01 -3.248953223228454590e-01 -2.701199240982532501e-02 -6.373234558850526810e-03 2.216364257037639618e-02 6.605272181332111359e-03 7.836879789829254150e-02 1.281996369361877441e-01 2.659841775894165039e-01 -6.780942529439926147e-02 1.900402307510375977e-01 5.022282004356384277e-01 2.367421388626098633e-01 8.878700435161590576e-02
7.602939009666442871e-02 -7.355721294879913330e-02 -9.536626189947128296e-02 8.180609345436096191e-02 1.519718170166015625e-01 2.003418467938899994e-02 -4.351654648780822754e-02 1.544892936944961548e-01 -2.773651480674743652e-01 -6.953066587448120117e-02 2.763780057430267334e-01 8.777809143066406250e-02 -1.493701487779617310e-01 -2.877051234245300293e-01 2.414355278015136719e-01 1.941642761230468750e-01 1.251225173473358154e-01 1.780283898115158081e-01 -1.030441969633102417e-01 5.755798518657684326e-02 4.988377541303634644e-02 2.615270018577575684e-01 7.730198651552200317e-02 -1.342661529779434204e-01 -1.057492047548294067e-01 1.570298075675964355e-01 4.648330211639404297e-01 1.325169652700424194e-01 1.307024657726287842e-01 1.735459566116333008e-01 -5.351100862026214600e-02 2.848285436630249023e-01
2.011279016733169556e-01 3.061679303646087646e-01 -2.208655178546905518e-01 1.340535283088684082e-01 1.386596113443374634e-01 -2.897445559501647949e-01 -1.799533814191818237e-01 -1.528667658567428589e-01 1.783516407012939453e-01 -5.480809509754180908e-02 3.533359989523887634e-02 -1.364205926656723022e-01 2.370588630437850952e-01 -2.961963182315230370e-03 1.071241870522499084e-01 6.929075717926025391e-02 -1.805111020803451538e-01 4.596828296780586243e-02 -2.501484751701354980e-01 -7.447535544633865356e-02 -3.534150868654251099e-02 1.926020383834838867e-01 -2.561090886592864990e-01 -1.634316593408584595e-01 -1.161996945738792419e-01 2.139727920293807983e-01 4.869533330202102661e-02 1.878083646297454834e-01 1.220636889338493347e-01 1.205548793077468872e-01 2.654989957809448242e-01 2.874979078769683838e-01
8.226744830608367920e-03 -2.073243074119091034e-02 -6.400498002767562866e-02 -1.936008594930171967e-02 -8.152845315635204315e-03 4.680135473608970642e-02 5.658458545804023743e-02 1.853034645318984985e-01 -8.163745701313018799e-02 -4.802495613694190979e-02 2.920542657375335693e-01 -3.354584332555532455e-03 6.827101111412048340e-02 -6.149274483323097229e-02 1.044859290122985840e-01 1.853448003530502319e-01 -2.594687417149543762e-02 1.440767198801040649e-01 1.583405584096908569e-01 3.268811851739883423e-02 9.780781716108322144e-02 2.250612080097198486e-01 -9.666869044303894043e-02 -2.755155861377716064e-01 -1.367550939321517944e-01 6.041159033775329590e-01 3.042511343955993652e-01 -2.035810239613056183e-02 7.101099193096160889e-02 1.601892337203025818e-02 -5.441236123442649841e-02 3.595820665359497070e-01
3.375266194343566895e-01 2.264476120471954346e-01 6.235840916633605957e-02 -2.680971026420593262e-01 8.440798521041870117e-02 -2.155402451753616333e-01 5.175719037652015686e-02 -5.526043847203254700e-02 1.411792263388633728e-02 -1.009508222341537476e-01 1.908097229897975922e-02 1.418936252593994141e-02 7.017380744218826294e-02 1.964430063962936401e-01 6.122941523790359497e-02 2.071757912635803223e-01 3.752392232418060303e-01 6.557574868202209473e-02 2.091896086931228638e-01 -2.270361483097076416e-01 -2.237467616796493530e-01 -8.957120031118392944e-02 -1.319913566112518311e-01 9.140270203351974487e-02 3.556591644883155823e-02 3.174911439418792725e-01 9.920492023229598999e-02 1.424085162580013275e-02 1.773847341537475586e-01 3.556629419326782227e-01 8.292944170534610748e-03 6.453438848257064819e-02
1.029148548841476440e-01 -9.501213580369949341e-02 1.157637238502502441e-01 -2.792021334171295166e-01 4.268893599510192871e-01 9.004926308989524841e-03 -2.800539135932922363e-01 -8.738590776920318604e-02 -5.445489287376403809e-02 3.229206427931785583e-02 -1.006540879607200623e-01 1.791004389524459839e-01 1.166538074612617493e-01 1.368298083543777466e-01 3.724232912063598633e-01 1.364968866109848022e-01 -2.096343189477920532e-01 1.233615726232528687e-01 -4.043736755847930908e-01 -2.239642590284347534e-01 1.055097952485084534e-01 -1.779394038021564484e-02 -7.770262658596038818e-02 -1.272378265857696533e-01 -5.654165521264076233e-02 2.175122946500778198e-01 3.761534020304679871e-02 -3.925911150872707367e-03 1.244902797043323517e-02 1.083866655826568604e-01 4.868040978908538818e-02 1.097115278244018555e-01
7.346669584512710571e-02 -8.954560756683349609e-02 7.979316264390945435e-02 1.222935765981674194e-01 1.614277809858322144e-01 -1.174907684326171875e-01 -4.327118396759033203e-03 1.916170865297317505e-01 1.881919950246810913e-01 -2.168611288070678711e-01 5.911489203572273254e-02 1.807744354009628296e-01 -5.461850017309188843e-02 -3.582793474197387695e-02 1.199855059385299683e-01 2.779362499713897705e-01 2.980906963348388672e-01 2.139759659767150879e-01 -2.277236580848693848e-01 -2.585221081972122192e-02 3.712503612041473389e-02 -8.868134021759033203e-02 -3.349363803863525391e-02 -3.169369399547576904e-01 -2.502048611640930176e-01 2.269321680068969727e-01 2.930105328559875488e-01 9.436059743165969849e-02 1.911545693874359131e-01 3.500304818153381348e-01 -9.055852890014648438e-02 -5.130119156092405319e-03
2.732321619987487793e-01 1.629773154854774475e-02 2.057500332593917847e-01 -2.344699352979660034e-01 3.113335557281970978e-02 6.979613099247217178e-03 -4.588507488369941711e-02 -2.235781401395797729e-01 -1.457072943449020386e-01 9.511823207139968872e-02 -3.928683325648307800e-02 -4.450491815805435181e-02 6.432773172855377197e-02 1.225361824035644531e-01 8.680329471826553345e-02 1.067113652825355530e-01 -3.478779196739196777e-01 2.089980244636535645e-01 -3.918367624282836914e-01 -3.703599870204925537e-01 7.978144288063049316e-02 3.626627847552299500e-02 -5.978158861398696899e-02 -2.824403643608093262e-01 -1.015674248337745667e-01 2.014953047037124634e-01 1.764328032732009888e-01 -2.450185827910900116e-02 -9.588413685560226440e-02 1.753326356410980225e-01 5.687588453292846680e-02 1.747496724128723145e-01
3.213217109441757202e-02 -9.391081333160400391e-02 1.132030561566352844e-01 -4.192768782377243042e-02 4.336053878068923950e-02 -1.044348701834678650e-01 4.661136865615844727e-02 1.820664852857589722e-01 9.004190564155578613e-02 -1.489081829786300659e-01 2.758676409721374512e-01 9.935646317899227142e-03 -6.513274461030960083e-02 -8.674794435501098633e-02 -1.329402327537536621e-01 4.918618500232696533e-01 2.016185075044631958e-01 3.121310472488403320e-02 -7.514584064483642578e-02 -1.020245552062988281e-01 1.097066421061754227e-02 2.614050209522247314e-01 3.219361603260040283e-02 -1.514289528131484985e-01 -3.240330517292022705e-01 1.319328993558883667e-01 7.411696761846542358e-02 1.284218877553939819e-01 -2.757010161876678467e-01 3.364600539207458496e-01 2.411034554243087769e-01 8.820164948701858521e-02
-7.539828866720199585e-02 2.237608423456549644e-03 4.437423050403594971e-01 9.737104177474975586e-03 2.690199911594390869e-01 -1.674055606126785278e-01 -2.246264219284057617e-01 2.398572117090225220e-01 -1.392315477132797241e-01 -9.644810855388641357e-02 1.154552623629570007e-01 -1.043435484170913696e-01 4.947979003190994263e-03 2.963907718658447266e-01 3.209481714293360710e-03 3.363095223903656006e-01 2.809183858335018158e-02 4.264751076698303223e-02 1.787657290697097778e-02 -2.113429363816976547e-03 -4.128663986921310425e-02 7.814676314592361450e-02 9.721426665782928467e-02 -1.668238937854766846e-01 -3.540407493710517883e-02 5.955129489302635193e-02 1.305564641952514648e-01 -9.512244164943695068e-02 1.493552476167678833e-01 5.356645584106445312e-02 2.836123406887054443e-01 3.879456818103790283e-01
6.199251115322113037e-02 6.022044643759727478e-02 2.016751468181610107e-01 -1.036440432071685791e-01 2.628649473190307617e-01 -4.356450140476226807e-01 -1.016418188810348511e-01 5.566509068012237549e-02 4.321761894971132278e-03 5.830695480108261108e-02 2.376703917980194092e-01 4.521374404430389404e-02 -6.186437606811523438e-02 1.971513964235782623e-02 2.221537083387374878e-01 4.179476201534271240e-01 -1.090007647871971130e-02 2.150523513555526733e-01 -3.313037753105163574e-02 -2.051337361335754395e-01 -2.045949399471282959e-01 2.489906847476959229e-01 -1.586759090423583984e-01 1.813316345214843750e-02 -2.718529403209686279e-01 -1.821731179952621460e-01 1.167447715997695923e-01 6.049184128642082214e-02 1.752551496028900146e-01 1.929026655852794647e-02 1.497587934136390686e-02 6.329850852489471436e-02
[truncated: 3,259,379 more chars]
