# Supplementary material for: The Language of Innovation
Source: PLoS One. 2020 Apr 30;15(4):e0230107. doi: 10.1371/journal.pone.0230107 (PMC7194493; doi:10.1371/journal.pone.0230107)
Supplement: S27 File — (GZ) [file pone.0230107.s027.tar.gz › 2005-2009/V2Run_5_VS_4500_embeddings2005-2009ED32.txt]

3.238081634044647217e-01 2.682727575302124023e-01 2.352565973997116089e-01 -2.247120738029479980e-01 -1.520747989416122437e-01 3.035799786448478699e-02 8.525769226253032684e-03 -3.355146646499633789e-01 -4.258119314908981323e-02 -1.397284269332885742e-01 1.276803314685821533e-01 -1.420065015554428101e-01 -7.339712977409362793e-02 -1.799571216106414795e-01 5.406062304973602295e-02 2.158048748970031738e-01 -2.076939195394515991e-01 -4.826458171010017395e-02 -1.957851201295852661e-01 -1.110427230596542358e-01 7.323613017797470093e-02 -1.378462016582489014e-01 -1.370131373405456543e-01 1.282192617654800415e-01 -1.281963288784027100e-01 4.912979435175657272e-03 -4.646465778350830078e-01 -1.825618445873260498e-01 4.851367324590682983e-02 4.821615293622016907e-03 9.351100772619247437e-02 -5.534562468528747559e-02
9.208381921052932739e-02 3.723320960998535156e-01 -1.379120647907257080e-01 -1.027487739920616150e-01 -6.790505349636077881e-02 -1.210877597332000732e-01 6.644839793443679810e-02 -7.579604536294937134e-02 7.693902403116226196e-02 1.023360416293144226e-01 4.281849563121795654e-01 7.309806346893310547e-02 1.733047068119049072e-01 -6.312763690948486328e-02 -1.677677482366561890e-01 1.537462621927261353e-01 -7.522511482238769531e-02 -4.977224767208099365e-02 -9.401591867208480835e-02 -2.381280809640884399e-01 -1.303319334983825684e-01 1.136851236224174500e-01 9.657447040081024170e-02 -8.284697681665420532e-02 -1.403792500495910645e-01 1.800841540098190308e-01 -1.074255183339118958e-01 2.713483870029449463e-01 2.417020685970783234e-02 1.537658423185348511e-01 4.367309212684631348e-01 -1.759181618690490723e-01
2.101603299379348755e-01 3.267304599285125732e-01 -4.090330377221107483e-02 -1.824788302183151245e-01 2.525423094630241394e-02 -2.065197378396987915e-02 -1.547230221331119537e-02 -2.223182767629623413e-01 -3.189885988831520081e-02 -2.066885232925415039e-01 -1.037929356098175049e-01 -1.046026349067687988e-01 2.651005685329437256e-01 -1.526962816715240479e-01 -3.787114024162292480e-01 3.255125582218170166e-01 -3.227816522121429443e-01 8.511236310005187988e-02 9.607877582311630249e-02 1.346010016277432442e-03 1.241159513592720032e-01 -1.699420511722564697e-01 1.076058298349380493e-01 8.926704525947570801e-02 -1.760164648294448853e-01 -8.207145333290100098e-02 -5.844549462199211121e-02 1.516387164592742920e-01 -1.333120316267013550e-01 -1.882748454809188843e-01 -1.006982848048210144e-01 -2.072832435369491577e-01
1.263312548398971558e-01 -5.746828764677047729e-02 7.871029525995254517e-02 -2.666633427143096924e-01 3.599113970994949341e-02 1.278984546661376953e-01 -1.271081995218992233e-02 -8.042089641094207764e-02 1.967395991086959839e-01 2.027472257614135742e-01 1.768087446689605713e-01 -2.689435780048370361e-01 1.538009643554687500e-01 -1.938628107309341431e-01 -3.461244702339172363e-02 1.587551236152648926e-01 -4.072665572166442871e-01 5.824083462357521057e-02 -1.286300271749496460e-01 -4.790278375148773193e-01 -1.584920287132263184e-02 -2.272037267684936523e-01 1.292047351598739624e-01 5.553016811609268188e-02 -9.328008443117141724e-02 -5.239121988415718079e-02 -9.266787767410278320e-02 2.764716148376464844e-01 -6.781989336013793945e-02 -1.124434396624565125e-01 2.743593230843544006e-02 -8.197365701198577881e-02
1.887108832597732544e-01 2.560901939868927002e-01 2.776407301425933838e-01 -2.849802970886230469e-01 1.518448465503752232e-03 2.032373994588851929e-01 -3.329716324806213379e-01 -3.618654906749725342e-01 -1.290482729673385620e-01 -1.718723028898239136e-02 2.981742024421691895e-01 -1.225324496626853943e-01 1.880691349506378174e-01 -3.584210202097892761e-02 -3.174440935254096985e-02 2.577438950538635254e-03 -2.269902378320693970e-01 8.981561660766601562e-02 -4.872109368443489075e-02 -2.126651704311370850e-01 2.498752921819686890e-01 -3.016967698931694031e-02 -6.450340896844863892e-02 -2.361954897642135620e-01 -6.636745482683181763e-02 -1.677659004926681519e-01 -9.936229884624481201e-02 1.146695464849472046e-01 8.112227171659469604e-02 5.078750103712081909e-02 -3.885057568550109863e-02 -4.597229510545730591e-02
1.867719143629074097e-01 5.771840736269950867e-02 9.582240879535675049e-02 -2.240068279206752777e-02 -1.690977960824966431e-01 2.351034581661224365e-01 5.130866169929504395e-02 -3.736232817173004150e-01 -6.857042759656906128e-02 -1.448664963245391846e-01 3.005630970001220703e-01 6.212618201971054077e-02 1.144026070833206177e-01 -2.121849060058593750e-01 -8.686194568872451782e-02 -1.460368931293487549e-02 -4.079983234405517578e-01 2.446023933589458466e-02 -1.985477507114410400e-01 -3.999207317829132080e-01 -1.631158776581287384e-02 -1.814382225275039673e-01 1.193015724420547485e-01 -3.800448402762413025e-02 -2.400514036417007446e-01 -1.124724298715591431e-01 -1.483724266290664673e-01 8.306180685758590698e-02 -2.716660499572753906e-02 1.511375010013580322e-01 4.089407157152891159e-03 4.673530161380767822e-02
1.892507523298263550e-01 2.154688388109207153e-01 1.624911874532699585e-01 -1.228631511330604553e-01 1.566646248102188110e-01 2.619590163230895996e-01 6.708046048879623413e-02 -1.893923580646514893e-01 -1.726027950644493103e-02 -2.940941974520683289e-02 8.078143000602722168e-02 -1.151394546031951904e-01 5.484694615006446838e-02 5.085700657218694687e-03 -2.732051610946655273e-01 1.782549321651458740e-01 -2.435441017150878906e-01 -2.963138222694396973e-01 -2.108656913042068481e-01 -4.255577325820922852e-01 2.063951641321182251e-01 -1.075838506221771240e-01 2.349164709448814392e-02 -1.736139655113220215e-01 -2.727550826966762543e-02 -1.688516698777675629e-03 -2.519336342811584473e-01 1.762428134679794312e-01 3.980465605854988098e-02 9.440316259860992432e-02 -2.057696133852005005e-01 -8.163899928331375122e-02
7.009767740964889526e-02 9.276529401540756226e-02 6.504090130329132080e-02 -2.336527854204177856e-01 -7.333253324031829834e-02 1.551928371191024780e-01 -1.652361638844013214e-02 -2.212777733802795410e-01 2.637873291969299316e-01 1.779848635196685791e-01 4.115817844867706299e-01 -6.523286551237106323e-02 3.420074880123138428e-01 2.265606075525283813e-01 -2.471357882022857666e-01 1.631410121917724609e-01 -2.637290656566619873e-01 -9.795783460140228271e-02 1.596834510564804077e-01 -1.235234644263982773e-02 -8.293691091239452362e-03 -1.343026757240295410e-01 1.551219224929809570e-01 2.293083816766738892e-03 4.825930297374725342e-02 -8.238479495048522949e-02 -8.191804587841033936e-02 2.660377025604248047e-01 3.420199453830718994e-02 1.173121482133865356e-01 1.871518939733505249e-01 1.857842355966567993e-01
3.111283779144287109e-01 1.584824174642562866e-02 1.269171983003616333e-01 -2.906479239463806152e-01 7.559008151292800903e-02 3.807122707366943359e-01 -1.469044387340545654e-01 -2.070970684289932251e-01 4.645805805921554565e-02 1.435749828815460205e-01 1.995094120502471924e-01 -8.147648721933364868e-02 2.021520435810089111e-01 -1.302384883165359497e-01 -1.328013986349105835e-01 1.652043610811233521e-01 -3.686238825321197510e-01 -2.129458785057067871e-01 -2.775256335735321045e-01 -1.403316110372543335e-01 -6.871537119150161743e-02 8.457940816879272461e-02 1.715088635683059692e-02 8.196672424674034119e-03 -1.416352093219757080e-01 -1.946780383586883545e-01 -1.522568147629499435e-02 6.154658645391464233e-02 -7.865559309720993042e-02 1.307696998119354248e-01 1.379409730434417725e-01 -1.441959589719772339e-01
4.931435361504554749e-02 1.250074505805969238e-01 -2.928736247122287750e-02 -2.276867777109146118e-01 2.056521475315093994e-01 -9.123402833938598633e-02 -4.737867973744869232e-03 -1.982095986604690552e-01 -2.241797596216201782e-01 4.014898464083671570e-02 1.323123872280120850e-01 -3.892040252685546875e-02 3.766276538372039795e-01 5.147113278508186340e-02 -9.806364774703979492e-02 2.688154578208923340e-01 -2.317683547735214233e-01 -8.473100513219833374e-02 -2.110560052096843719e-02 -3.156379759311676025e-01 7.002556230872869492e-03 -2.177877910435199738e-02 3.861110806465148926e-01 1.642462164163589478e-01 -1.756549626588821411e-01 -6.922429800033569336e-02 -2.593909800052642822e-01 2.254688888788223267e-01 7.018835842609405518e-02 1.179911345243453979e-01 1.653762310743331909e-01 6.734807789325714111e-02
2.348789274692535400e-01 1.399720311164855957e-01 2.608456015586853027e-01 -2.817584276199340820e-01 1.339423954486846924e-01 2.898278236389160156e-01 9.366018325090408325e-02 -3.320191502571105957e-01 2.859786152839660645e-02 -3.164496645331382751e-02 2.300460934638977051e-01 -2.270435094833374023e-01 1.381556391716003418e-01 -1.465396136045455933e-01 -2.600632011890411377e-01 -1.177785024046897888e-01 -2.085152715444564819e-01 -1.581568717956542969e-01 -2.461371868848800659e-01 -1.450306922197341919e-01 -4.170748579781502485e-04 -2.010582685470581055e-01 -1.395653039216995239e-01 -8.628998696804046631e-02 -1.286512799561023712e-02 -2.365343272686004639e-02 -2.256533503532409668e-01 3.377614542841911316e-02 3.228979557752609253e-02 1.812471449375152588e-01 -1.556406915187835693e-01 1.208470109850168228e-02
2.238965034484863281e-01 3.059381246566772461e-01 1.806797236204147339e-01 -2.075530439615249634e-01 -7.568993419408798218e-02 2.651097774505615234e-01 -1.238307133316993713e-01 -1.611894518136978149e-01 -1.503209918737411499e-01 -7.976792985573410988e-04 2.748761773109436035e-01 -1.816027015447616577e-01 2.233157306909561157e-01 6.467044353485107422e-02 -7.854334264993667603e-02 -1.820419132709503174e-01 -2.141010165214538574e-01 -4.044777154922485352e-02 -2.583483457565307617e-01 -3.714543879032135010e-01 2.472684718668460846e-02 -1.304759532213211060e-01 5.135461688041687012e-02 -2.918651886284351349e-02 -2.294862270355224609e-01 5.035498179495334625e-03 -2.359492629766464233e-01 1.657049655914306641e-01 9.467508643865585327e-02 -5.838202312588691711e-02 -8.227955549955368042e-02 -1.021924167871475220e-01
1.851020008325576782e-01 2.490934878587722778e-01 3.050908632576465607e-02 -3.476205170154571533e-01 -1.203409880399703979e-01 3.276002407073974609e-02 -2.785129845142364502e-01 -3.960989117622375488e-01 2.023778669536113739e-02 3.549400344491004944e-02 3.421468734741210938e-01 1.158364117145538330e-01 6.470444798469543457e-02 -9.928010404109954834e-03 -4.304043352603912354e-01 1.480180770158767700e-01 3.610753268003463745e-02 2.723503671586513519e-02 2.328950539231300354e-02 7.228455692529678345e-02 1.370481252670288086e-01 -1.767977625131607056e-01 8.312115818262100220e-02 -2.031544456258416176e-03 4.425565153360366821e-02 1.259054541587829590e-01 -2.400195300579071045e-01 4.535277560353279114e-02 -8.381211012601852417e-02 4.127935972064733505e-03 -1.351662129163742065e-01 -1.440533399581909180e-01
2.678888142108917236e-01 1.526683270931243896e-01 8.841825276613235474e-02 -8.943992108106613159e-02 2.841321565210819244e-02 3.364530578255653381e-02 1.444676071405410767e-01 -2.831958532333374023e-01 -2.207529991865158081e-01 -2.500756084918975830e-01 -9.421622753143310547e-02 -1.377184391021728516e-01 7.120557129383087158e-02 -3.866016566753387451e-01 -4.638679921627044678e-01 7.439775764942169189e-02 -2.204184681177139282e-01 1.361435055732727051e-01 8.903653360903263092e-03 7.398707419633865356e-02 -4.422302916646003723e-02 9.117919951677322388e-02 -1.320518404245376587e-01 -1.276542246341705322e-01 -1.733761876821517944e-01 1.525183618068695068e-01 -1.969982385635375977e-01 1.054425165057182312e-02 -1.290040165185928345e-01 -1.586919277906417847e-02 8.074608631432056427e-03 -2.141807377338409424e-01
2.485810667276382446e-01 2.352716587483882904e-02 1.118916049599647522e-01 -3.493369221687316895e-01 1.387327611446380615e-01 1.639782637357711792e-01 2.412863373756408691e-01 -1.911316215991973877e-01 -1.687651127576828003e-01 7.431645691394805908e-02 2.343533039093017578e-01 -1.816696673631668091e-01 3.123684823513031006e-01 -3.857434028759598732e-03 -2.405534684658050537e-01 9.473779052495956421e-02 -1.341769993305206299e-01 -1.354286670684814453e-01 -1.072319969534873962e-01 -3.118005394935607910e-01 1.167862862348556519e-01 -1.594823151826858521e-01 -1.539926230907440186e-01 2.118133753538131714e-01 -5.972716584801673889e-02 -7.992972433567047119e-02 -1.349055469036102295e-01 1.647095978260040283e-01 -2.019432783126831055e-01 1.290754079818725586e-01 -9.373021125793457031e-02 -4.031228274106979370e-02
-1.966848038136959076e-02 3.436394929885864258e-01 1.473925262689590454e-01 4.543207585811614990e-02 2.114868909120559692e-01 3.606786951422691345e-02 5.337578430771827698e-02 -8.764553070068359375e-02 2.802158147096633911e-02 1.701483577489852905e-01 3.110376000404357910e-01 -9.258280694484710693e-02 1.706640422344207764e-01 8.290085941553115845e-02 -1.223773658275604248e-01 2.317809611558914185e-01 -6.667237728834152222e-02 1.081240400671958923e-01 -1.147027872502803802e-02 -1.805877089500427246e-01 1.316982954740524292e-01 -2.370753437280654907e-01 6.671165674924850464e-02 6.081410124897956848e-02 -1.168893873691558838e-01 -2.132304310798645020e-01 -2.755350768566131592e-01 -8.495350927114486694e-02 1.870344132184982300e-01 2.644821107387542725e-01 4.243408739566802979e-01 5.988886579871177673e-02
2.470824122428894043e-01 2.557256817817687988e-01 2.395638376474380493e-01 -1.879843026399612427e-01 -1.029863581061363220e-01 1.087469682097434998e-01 -1.180988103151321411e-01 -1.692950725555419922e-01 -7.518552243709564209e-02 -1.002581939101219177e-01 1.695725172758102417e-01 -7.098917663097381592e-02 2.217753678560256958e-01 -1.312995981425046921e-02 -4.880196452140808105e-01 7.027363032102584839e-02 -1.930743604898452759e-01 2.195626050233840942e-01 1.162797659635543823e-01 7.173664867877960205e-02 -7.809256203472614288e-03 8.666354417800903320e-02 2.467678394168615341e-03 1.201383545994758606e-01 -2.777914702892303467e-02 1.161000952124595642e-01 -2.671525478363037109e-01 1.368353217840194702e-01 -3.296608328819274902e-01 -1.754378974437713623e-01 6.181091815233230591e-02 6.672624498605728149e-03
-8.807962387800216675e-02 2.995944619178771973e-01 -3.316010348498821259e-03 -1.667426228523254395e-01 2.117120921611785889e-01 -1.775695979595184326e-01 1.301895678043365479e-01 -3.316544294357299805e-01 -1.305933743715286255e-01 -2.850170247256755829e-02 1.973741203546524048e-01 -9.431410580873489380e-02 7.314502447843551636e-02 -1.411872357130050659e-01 -4.159121215343475342e-02 2.857488393783569336e-01 -2.479398548603057861e-01 7.639534026384353638e-02 -1.011097105219960213e-03 -2.550899684429168701e-01 -3.387756645679473877e-02 -3.494650125503540039e-01 2.883642315864562988e-01 -1.028454396873712540e-02 -1.214708760380744934e-01 -2.227676659822463989e-02 -1.817389726638793945e-01 1.338743716478347778e-01 1.662606298923492432e-01 8.215473592281341553e-02 1.565791517496109009e-01 -1.815535724163055420e-01
1.740165501832962036e-01 2.132648527622222900e-01 9.867820888757705688e-02 -7.903244346380233765e-02 -8.846673369407653809e-02 9.273725003004074097e-02 -1.803959370590746403e-03 -5.688035860657691956e-02 -2.449166402220726013e-02 -1.778132095932960510e-02 4.359356760978698730e-01 -3.614429533481597900e-01 4.673313349485397339e-02 -1.188644170761108398e-01 -6.068365648388862610e-02 -1.126082241535186768e-01 -4.413721561431884766e-01 -2.556799054145812988e-01 -6.934986263513565063e-02 -1.092679873108863831e-01 -5.077121406793594360e-02 -5.221019685268402100e-02 9.075642377138137817e-02 1.277316212654113770e-01 -2.318634092807769775e-01 -1.052703857421875000e-01 -2.211509793996810913e-01 2.777034044265747070e-01 -6.115939468145370483e-02 1.225178092718124390e-01 -1.271037161350250244e-01 4.186732694506645203e-02
1.965206712484359741e-01 -1.276559778489172459e-03 2.820405066013336182e-01 -2.444447129964828491e-01 1.622592061758041382e-01 8.783893287181854248e-02 1.012201085686683655e-01 -2.653747498989105225e-01 3.461685730144381523e-03 3.517505154013633728e-02 8.857692033052444458e-02 -2.593991458415985107e-01 2.608491778373718262e-01 -5.576803596341051161e-05 -2.500061690807342529e-01 -4.621659405529499054e-03 -3.004240691661834717e-01 -5.121314525604248047e-02 -2.912311553955078125e-01 -2.216320186853408813e-01 1.419765055179595947e-01 -1.422436088323593140e-01 1.821894198656082153e-01 9.021975100040435791e-02 -7.514057308435440063e-02 5.943810567259788513e-02 -1.177962124347686768e-01 5.787327140569686890e-02 -1.537216305732727051e-01 2.087702304124832153e-01 -1.539223492145538330e-01 -2.730686664581298828e-01
3.585859835147857666e-01 3.648701906204223633e-01 2.950235083699226379e-02 -1.318579912185668945e-01 -1.297507286071777344e-01 1.132098957896232605e-01 -1.213909834623336792e-01 -4.314311146736145020e-01 1.007131785154342651e-01 -1.697539389133453369e-01 1.113688796758651733e-01 9.717568010091781616e-02 8.596115559339523315e-02 -1.346875429153442383e-01 -2.790929377079010010e-01 1.308479607105255127e-01 -4.714820906519889832e-02 1.432696580886840820e-01 -1.361490041017532349e-01 1.557153761386871338e-01 3.021275103092193604e-01 -7.254166901111602783e-02 -1.096553802490234375e-01 8.276038616895675659e-02 -2.845324277877807617e-01 1.070114076137542725e-01 -8.574603497982025146e-02 -3.610420599579811096e-02 6.675362586975097656e-02 9.157439321279525757e-02 5.275728926062583923e-02 -1.025549918413162231e-01
-4.767450969666242599e-03 8.440650254487991333e-02 2.055911421775817871e-01 -1.613489687442779541e-01 -2.972998283803462982e-02 3.397637903690338135e-01 1.958453506231307983e-01 -7.364531606435775757e-02 -1.878571957349777222e-01 2.623661980032920837e-02 1.189412996172904968e-01 -2.863760888576507568e-01 2.573895268142223358e-02 1.097169220447540283e-01 -3.308566212654113770e-01 1.000030860304832458e-01 -3.941476047039031982e-01 4.707718268036842346e-02 -2.152763009071350098e-01 -3.534027338027954102e-01 -1.585759920999407768e-03 -2.572848796844482422e-01 -5.921143293380737305e-02 1.397278346121311188e-02 -1.356085240840911865e-01 -9.306837618350982666e-02 9.141642600297927856e-02 1.299256682395935059e-01 -3.718785569071769714e-02 1.551094651222229004e-01 3.102843090891838074e-02 1.508199870586395264e-01
2.095561474561691284e-01 2.055204659700393677e-01 -9.036265313625335693e-03 -1.446065157651901245e-01 3.711153566837310791e-02 1.004463881254196167e-01 -4.187599420547485352e-01 -3.152155578136444092e-01 5.955897737294435501e-03 -2.655163593590259552e-02 1.526718288660049438e-01 8.750831335783004761e-02 3.208677470684051514e-02 -6.820256263017654419e-02 -4.474728703498840332e-01 2.080987095832824707e-01 -7.233332097530364990e-02 1.914036124944686890e-01 -2.134297043085098267e-01 3.636409714818000793e-02 8.329170942306518555e-02 -6.184458732604980469e-02 2.627201937139034271e-02 2.254665493965148926e-01 -2.439460307359695435e-01 6.422112882137298584e-02 -2.061391770839691162e-01 2.494337558746337891e-01 7.169888168573379517e-02 2.796428091824054718e-02 -2.008258365094661713e-02 -6.483722478151321411e-03
1.147380769252777100e-01 2.429435551166534424e-01 3.612060099840164185e-02 -2.402528375387191772e-01 8.310604095458984375e-02 2.476434856653213501e-01 1.107408627867698669e-01 -2.576804161071777344e-01 -1.516410261392593384e-01 1.240766569972038269e-01 3.318265378475189209e-01 -2.963030636310577393e-01 2.568502724170684814e-01 -1.086556985974311829e-01 -8.999372273683547974e-02 -3.515128418803215027e-02 -2.456493824720382690e-01 -9.664855152368545532e-02 -6.890584528446197510e-02 -3.133821785449981689e-01 1.275886446237564087e-01 -1.014029234647750854e-01 6.519347429275512695e-02 -2.597847878932952881e-01 -2.909901738166809082e-01 7.472208887338638306e-02 -1.399890184402465820e-01 -3.678483143448829651e-02 -1.372332032769918442e-02 1.063741967082023621e-01 -6.595813482999801636e-02 -2.191489562392234802e-02
2.829475104808807373e-01 8.252958953380584717e-02 1.608535051345825195e-01 -1.587669700384140015e-01 -8.667723834514617920e-02 1.319681257009506226e-01 -2.137906551361083984e-01 -6.473509967327117920e-02 -2.356275171041488647e-01 7.580868154764175415e-02 8.183703571557998657e-02 -1.430337131023406982e-02 1.020475402474403381e-01 -2.124061435461044312e-01 -4.204933643341064453e-01 -1.824730336666107178e-01 -2.437551617622375488e-01 -2.452973574399948120e-01 -1.409634500741958618e-01 -2.727122008800506592e-01 1.583696156740188599e-01 -1.144541651010513306e-01 1.419283300638198853e-01 -1.340290307998657227e-01 -2.718102633953094482e-01 -4.937145113945007324e-02 -1.232453957200050354e-01 -1.202987134456634521e-01 1.980666071176528931e-01 -2.198117971420288086e-02 -6.670044269412755966e-03 1.325033903121948242e-01
3.907168209552764893e-01 2.702949047088623047e-01 1.481998711824417114e-01 9.173616766929626465e-03 -1.204415336251258850e-01 2.029225677251815796e-01 -1.710468977689743042e-01 -1.855308115482330322e-01 -2.688818983733654022e-02 -1.878211945295333862e-01 -1.067853644490242004e-01 8.274476230144500732e-02 1.247274354100227356e-01 -5.214834213256835938e-02 -1.649632900953292847e-01 2.559884190559387207e-01 -3.500930368900299072e-01 1.557540148496627808e-01 1.506983339786529541e-01 -1.398022919893264771e-01 -7.363989204168319702e-02 2.632402479648590088e-01 -1.356516182422637939e-01 -1.369247436523437500e-01 -2.994661331176757812e-01 1.184648647904396057e-01 -6.075865030288696289e-02 1.476384997367858887e-01 -5.427366495132446289e-02 1.473804712295532227e-01 7.429504394531250000e-02 8.524192124605178833e-02
3.294417560100555420e-01 1.003693565726280212e-01 1.405839473009109497e-01 -9.709804505109786987e-02 1.711528450250625610e-01 2.610148191452026367e-01 -8.433318138122558594e-02 -2.585467398166656494e-01 -1.392921507358551025e-01 -1.090854480862617493e-01 3.771132528781890869e-01 -2.353996783494949341e-01 1.621992439031600952e-01 9.912490844726562500e-03 -1.090210825204849243e-01 4.419521242380142212e-02 -2.530178725719451904e-01 -1.195136606693267822e-01 -1.967487633228302002e-01 -3.025465607643127441e-01 9.924078732728958130e-02 -2.775226719677448273e-02 6.939661502838134766e-02 -2.387487292289733887e-01 -1.659169346094131470e-01 -5.122813582420349121e-02 -1.997422426939010620e-01 7.444068789482116699e-02 1.529826819896697998e-01 -1.051132380962371826e-01 2.921855263411998749e-02 1.405963301658630371e-01
3.391433954238891602e-01 3.300872743129730225e-01 6.392879039049148560e-02 6.625887751579284668e-02 3.946216776967048645e-02 -2.160988003015518188e-02 -6.784996390342712402e-02 -3.069658875465393066e-01 -2.009082026779651642e-02 -1.756005287170410156e-01 1.958422362804412842e-01 6.072757393121719360e-02 1.856911331415176392e-01 -1.193789914250373840e-01 -3.570610880851745605e-01 2.394195348024368286e-01 -1.820066571235656738e-01 1.403747797012329102e-01 9.612754732370376587e-02 -8.102143555879592896e-02 -4.587444663047790527e-02 -1.574516892433166504e-01 1.110516395419836044e-02 4.356358200311660767e-02 -2.136047631502151489e-01 1.251361668109893799e-01 -1.458218395709991455e-01 1.889270097017288208e-01 -3.166737034916877747e-02 -2.564953267574310303e-01 -3.464572504162788391e-02 -2.758144736289978027e-01
1.053259968757629395e-01 3.270489349961280823e-02 1.857650429010391235e-01 -1.178195849061012268e-01 9.924010187387466431e-02 2.407382279634475708e-01 1.739967614412307739e-01 -1.993837952613830566e-01 -3.119577169418334961e-01 1.454953551292419434e-01 1.148276403546333313e-01 -1.561994701623916626e-01 1.451142430305480957e-01 -3.192010894417762756e-02 -1.836327463388442993e-01 3.575858846306800842e-02 -3.966696858406066895e-01 8.619255572557449341e-02 4.523322917520999908e-03 -4.411399960517883301e-01 -1.620331704616546631e-01 -9.258212149143218994e-02 5.280716810375452042e-03 -1.479098051786422729e-01 8.809020370244979858e-02 -6.149402819573879242e-03 -1.844336688518524170e-01 2.866272628307342529e-01 7.881994545459747314e-02 8.617177605628967285e-02 7.534722983837127686e-02 1.704440265893936157e-01
9.506940841674804688e-02 1.021279487758874893e-02 5.601362511515617371e-02 -9.450919926166534424e-02 -7.551613729447126389e-03 1.081505492329597473e-01 7.648862153291702271e-02 -2.574845552444458008e-01 -1.066063866019248962e-01 9.285469353199005127e-02 2.338405251502990723e-01 8.266227692365646362e-02 1.484560817480087280e-01 -4.310408234596252441e-02 -5.090753361582756042e-02 3.142646551132202148e-01 -3.558891117572784424e-01 -3.442473113536834717e-01 -7.589222490787506104e-02 -2.234360873699188232e-01 2.127824127674102783e-01 -2.335795462131500244e-01 7.310859858989715576e-02 -5.758125800639390945e-03 -2.771947383880615234e-01 -1.010979637503623962e-01 -2.022186666727066040e-01 3.018260002136230469e-01 -9.449621289968490601e-02 -7.197257876396179199e-02 2.211599946022033691e-01 1.550791901536285877e-03
1.548356264829635620e-01 2.056123167276382446e-01 1.106434762477874756e-01 6.974496692419052124e-02 -1.308263391256332397e-01 -2.591367438435554504e-02 -1.594078838825225830e-01 -4.074786603450775146e-01 -5.864975601434707642e-02 -1.467895656824111938e-01 3.401027247309684753e-02 -3.928817436099052429e-02 3.079583123326301575e-02 -5.580373480916023254e-02 -4.614935219287872314e-01 2.843631803989410400e-01 -2.172245681285858154e-01 2.570374310016632080e-01 5.260816961526870728e-02 -1.992795243859291077e-02 2.458503395318984985e-01 -1.936106681823730469e-01 -7.681489735841751099e-02 7.873222231864929199e-03 -2.295860946178436279e-01 3.347278386354446411e-02 -2.290694415569305420e-01 9.133952111005783081e-02 -1.528950929641723633e-01 -1.041835099458694458e-01 9.372817724943161011e-02 -6.202060729265213013e-02
2.483205050230026245e-01 1.959586143493652344e-01 -8.119843155145645142e-02 -1.737160682678222656e-01 -1.547885090112686157e-01 4.083195701241493225e-02 5.478655546903610229e-02 -2.884379029273986816e-01 3.521679937839508057e-01 5.932568013668060303e-02 1.815849840641021729e-01 -1.130638718605041504e-01 8.091837167739868164e-02 -7.763335481286048889e-03 -1.253667287528514862e-02 3.152495026588439941e-01 -2.883372902870178223e-01 -1.526582092046737671e-01 -1.988875418901443481e-01 6.745027005672454834e-02 4.567445721477270126e-03 -1.617267131805419922e-01 2.381056547164916992e-01 2.143214941024780273e-01 -1.223843321204185486e-01 -1.285335868597030640e-01 -4.569873586297035217e-02 1.797095388174057007e-01 -1.715705543756484985e-02 7.625975459814071655e-02 3.412149548530578613e-01 6.420914083719253540e-02
3.181287646293640137e-01 1.305191516876220703e-01 -5.214676633477210999e-02 -3.561946451663970947e-01 -2.601988315582275391e-01 -8.058553189039230347e-02 -3.358639776706695557e-01 -3.555308580398559570e-01 -1.546813994646072388e-01 -1.141350865364074707e-01 1.477381139993667603e-01 1.262620538473129272e-01 1.669555716216564178e-02 -9.060258045792579651e-03 -5.885994806885719299e-02 1.477625221014022827e-01 -2.081236094236373901e-01 -8.857811987400054932e-02 -7.807722687721252441e-02 -1.637424379587173462e-01 1.170150935649871826e-01 -6.717126816511154175e-02 -6.629793345928192139e-02 9.074849635362625122e-02 7.023043930530548096e-02 5.422748252749443054e-02 -2.533150315284729004e-01 3.519649803638458252e-01 1.392810642719268799e-01 -3.392207249999046326e-02 -4.767767339944839478e-02 -6.878741085529327393e-02
-2.430544607341289520e-02 1.970605850219726562e-01 -7.123276591300964355e-02 -2.986026406288146973e-01 -1.396815627813339233e-01 3.483807668089866638e-02 -2.727032005786895752e-01 -2.928221523761749268e-01 -2.877178490161895752e-01 1.012592613697052002e-01 2.972262203693389893e-01 -2.353069633245468140e-01 8.850675821304321289e-02 8.038008958101272583e-02 -2.805529832839965820e-01 1.735777258872985840e-01 -2.673204243183135986e-01 1.025251448154449463e-01 -1.213160976767539978e-01 -1.620270460844039917e-01 -1.224735006690025330e-01 8.297593891620635986e-02 1.594378426671028137e-02 2.081694155931472778e-01 -2.832272350788116455e-01 -4.504237323999404907e-02 -6.665399670600891113e-02 -6.090364605188369751e-02 1.809758692979812622e-02 -8.073613047599792480e-02 -1.180881038308143616e-01 -1.612960696220397949e-01
2.344056963920593262e-01 2.591196894645690918e-01 -5.061311274766921997e-02 -3.169989883899688721e-01 -7.552659511566162109e-02 7.857506722211837769e-02 -2.678473293781280518e-01 -1.750435084104537964e-01 -6.933418661355972290e-02 1.004469394683837891e-01 4.428594410419464111e-01 -3.566351160407066345e-02 3.063186705112457275e-01 -1.544643044471740723e-01 -8.575189858675003052e-02 2.971772290766239166e-02 -2.248861938714981079e-01 -2.382854223251342773e-01 -1.388452053070068359e-01 -1.689429283142089844e-01 -2.798758819699287415e-02 -1.748257726430892944e-01 1.643151491880416870e-01 1.187194883823394775e-01 -1.269844025373458862e-01 -1.860676407814025879e-01 -1.593105196952819824e-01 2.915823645889759064e-02 -1.535369269549846649e-02 -7.123376429080963135e-02 -1.057635322213172913e-01 3.596544265747070312e-02
1.589822322130203247e-01 3.067286312580108643e-01 4.521485045552253723e-02 -1.068286318331956863e-02 5.478283762931823730e-02 -6.319830566644668579e-02 -1.862268336117267609e-02 -4.218287467956542969e-01 5.679325014352798462e-02 -7.110402733087539673e-02 -5.892063304781913757e-02 -3.098521940410137177e-02 2.361982464790344238e-01 -1.589968353509902954e-01 -4.008798599243164062e-01 2.580596506595611572e-01 -2.765974104404449463e-01 5.685958266258239746e-02 4.736748710274696350e-02 -2.128274179995059967e-02 6.143556907773017883e-02 -7.659403234720230103e-02 4.113902896642684937e-02 6.919976323843002319e-02 -2.024282664060592651e-01 1.795125603675842285e-01 -2.733839452266693115e-01 2.296468317508697510e-01 -1.599501371383666992e-01 -1.778933107852935791e-01 -8.141966909170150757e-02 -9.499899297952651978e-02
2.479505091905593872e-01 3.613038659095764160e-01 1.201625391840934753e-01 1.815808117389678955e-01 3.488913876935839653e-03 8.428866416215896606e-02 -7.890118658542633057e-02 -2.240304797887802124e-01 -1.224310025572776794e-01 -2.039010971784591675e-01 1.108581759035587311e-02 -3.418503701686859131e-02 4.675323963165283203e-01 -3.576671332120895386e-02 -3.923027515411376953e-01 9.405512362718582153e-02 -1.226645410060882568e-01 -1.416909396648406982e-01 1.845642477273941040e-01 1.787974387407302856e-01 2.158530242741107941e-02 -7.239610701799392700e-02 -7.527191191911697388e-02 -5.082165077328681946e-02 -1.167515590786933899e-01 -5.314839631319046021e-02 -1.685605049133300781e-01 -4.884460195899009705e-02 -2.182014584541320801e-01 1.115845888853073120e-01 1.728439033031463623e-01 -6.530009955167770386e-02
2.309366762638092041e-01 -7.233776897192001343e-02 1.505166292190551758e-01 -2.669785320758819580e-01 -6.739136576652526855e-02 1.230673342943191528e-01 -1.967437267303466797e-01 -1.192797049880027771e-01 -6.073016673326492310e-02 1.171198040246963501e-01 2.663008272647857666e-01 -1.886668354272842407e-01 1.797182261943817139e-01 -2.116238921880722046e-01 -3.350808322429656982e-01 -4.734436422586441040e-02 -1.062153577804565430e-01 1.106724143028259277e-01 -1.557168364524841309e-01 -3.064270019531250000e-01 1.409992873668670654e-01 -9.938697516918182373e-02 1.800286173820495605e-01 -2.768783271312713623e-01 -2.956578135490417480e-01 -1.491420157253742218e-02 -2.601216137409210205e-01 4.430549591779708862e-02 -3.329238668084144592e-02 -5.354457069188356400e-03 -1.387988179922103882e-01 -3.448360785841941833e-02
3.102453649044036865e-01 9.540975838899612427e-02 1.391968429088592529e-01 -2.803786098957061768e-01 -1.207227632403373718e-02 2.404825836420059204e-01 8.736090362071990967e-02 -2.844727933406829834e-01 -1.266601979732513428e-01 -9.209473431110382080e-02 6.876389682292938232e-02 -2.671348750591278076e-01 1.692862361669540405e-01 -1.287603676319122314e-01 -2.812752723693847656e-01 6.405781954526901245e-02 -1.541361659765243530e-01 -1.201476380228996277e-01 -2.845931053161621094e-01 -2.427623867988586426e-01 2.243272066116333008e-01 -5.041636526584625244e-02 -8.443360775709152222e-02 -9.545778483152389526e-02 -8.737362921237945557e-02 -1.143093183636665344e-01 -1.119417250156402588e-01 -4.876346793025732040e-03 -5.856251344084739685e-02 1.827451586723327637e-01 -1.089379340410232544e-01 -3.031144440174102783e-01
2.136948853731155396e-01 1.317096650600433350e-01 3.858765587210655212e-02 -2.200204581022262573e-01 1.209873110055923462e-01 1.011763885617256165e-01 -1.798837482929229736e-01 -2.819829247891902924e-02 -1.009219139814376831e-01 3.122101351618766785e-02 2.246324419975280762e-01 -2.242442667484283447e-01 3.210546970367431641e-01 1.835785247385501862e-02 -1.524237990379333496e-01 -4.253343120217323303e-02 -3.151314556598663330e-01 -1.271664947271347046e-01 -1.588665544986724854e-01 -3.628211915493011475e-01 -1.680826097726821899e-01 -7.556642591953277588e-02 -1.131335049867630005e-01 -3.065982162952423096e-01 -2.005075663328170776e-01 2.424931898713111877e-02 -3.258394896984100342e-01 1.308036893606185913e-01 -3.613651543855667114e-02 6.793279200792312622e-02 6.750246882438659668e-02 -3.209991753101348877e-02
1.460060179233551025e-01 1.172630786895751953e-01 9.864674508571624756e-02 -2.584754228591918945e-01 -1.917151659727096558e-01 1.333391666412353516e-01 -1.743069738149642944e-01 -3.109343051910400391e-01 -3.036469817161560059e-01 -1.229555904865264893e-01 3.669078946113586426e-01 1.006975471973419189e-01 8.630863577127456665e-02 -9.937021136283874512e-02 -1.042655780911445618e-01 1.252848654985427856e-01 -1.179942712187767029e-01 -9.126622229814529419e-02 -2.162780910730361938e-01 -1.712014675140380859e-01 2.083570063114166260e-01 2.023021504282951355e-02 1.790892146527767181e-02 -1.382444798946380615e-01 -2.425217926502227783e-01 -1.121138930320739746e-01 -3.713714480400085449e-01 1.853409409523010254e-02 7.540389150381088257e-02 -1.368123441934585571e-01 -3.988306224346160889e-02 -1.165699213743209839e-01
2.956430613994598389e-01 3.414928913116455078e-01 2.684118971228599548e-02 3.406270965933799744e-02 5.123006924986839294e-02 8.325169980525970459e-02 -2.976972982287406921e-02 -3.805165290832519531e-01 -2.711099758744239807e-02 -1.511056423187255859e-01 1.312095671892166138e-01 -3.630010411143302917e-02 2.073926180601119995e-01 -1.730330735445022583e-01 -2.944037318229675293e-01 3.094367980957031250e-01 -1.917374879121780396e-01 4.836666211485862732e-02 1.438897252082824707e-01 -3.836398571729660034e-02 -9.081315994262695312e-02 -1.559080779552459717e-01 2.445554174482822418e-02 9.453816339373588562e-03 -2.804817855358123779e-01 1.230177581310272217e-01 -1.920280009508132935e-01 1.588092893362045288e-01 -3.152284398674964905e-02 -2.636311054229736328e-01 -9.018453210592269897e-02 -1.110724657773971558e-01
1.707295924425125122e-01 1.864630915224552155e-02 1.796238124370574951e-01 -2.618985176086425781e-01 8.045417070388793945e-02 1.513327807188034058e-01 -1.494363993406295776e-01 -1.770644634962081909e-01 -8.694212138652801514e-02 -1.139574274420738220e-01 1.919583380222320557e-01 -1.778446286916732788e-01 2.325529605150222778e-01 -9.826735593378543854e-03 -2.569928169250488281e-01 1.532777845859527588e-01 -2.168543338775634766e-01 2.894899621605873108e-02 -1.168704032897949219e-01 -2.429062873125076294e-01 3.922680858522653580e-03 -1.505638211965560913e-01 1.047476530075073242e-01 -1.773451864719390869e-01 -4.491817653179168701e-01 -1.945742517709732056e-01 -1.408268511295318604e-01 -1.391465514898300171e-01 1.297194659709930420e-01 -3.868452506139874458e-03 -2.205127775669097900e-01 1.547004431486129761e-01
2.831000685691833496e-01 1.878272294998168945e-01 -5.117981880903244019e-02 -1.012333557009696960e-01 2.629355341196060181e-02 1.571455001831054688e-01 1.751949638128280640e-01 1.722568124532699585e-01 -2.962813973426818848e-01 8.284728229045867920e-02 3.133457005023956299e-01 -6.861655414104461670e-02 1.101234778761863708e-01 1.147964298725128174e-01 -1.515815258026123047e-01 -2.117400430142879486e-02 -3.223745524883270264e-01 8.108114451169967651e-02 -1.244076937437057495e-01 4.709960520267486572e-02 -1.444365084171295166e-01 -2.808119654655456543e-01 2.495287209749221802e-01 1.264874935150146484e-01 -2.184685915708541870e-01 1.927755773067474365e-01 -1.395505666732788086e-01 1.375344693660736084e-01 -5.650359392166137695e-02 1.354760676622390747e-01 -6.834219396114349365e-02 2.898465394973754883e-01
3.958319127559661865e-01 1.835874021053314209e-01 7.465881854295730591e-02 -2.245725989341735840e-01 -5.177222937345504761e-02 5.147439613938331604e-02 5.176178738474845886e-02 -1.482523381710052490e-01 1.598862856626510620e-01 2.921529859304428101e-02 3.202283084392547607e-01 -2.193471789360046387e-01 2.276432514190673828e-01 7.963480055332183838e-02 -2.242251932621002197e-01 -1.088253408670425415e-01 -2.879412174224853516e-01 -1.293671429157257080e-01 -1.629733145236968994e-01 -3.505748510360717773e-01 -1.461837254464626312e-02 1.717885583639144897e-02 -1.062138974666595459e-01 -2.298003435134887695e-01 -2.179160565137863159e-01 9.669378399848937988e-02 4.270275682210922241e-02 -4.604433476924896240e-02 2.391407825052738190e-02 1.516481190919876099e-01 -1.617779582738876343e-01 -4.504692927002906799e-02
2.518858611583709717e-01 3.040711283683776855e-01 4.925242811441421509e-02 1.363373398780822754e-01 -4.395151045173406601e-03 -4.846837371587753296e-02 -1.659635081887245178e-02 -2.270468324422836304e-01 1.036222949624061584e-01 -1.779640167951583862e-01 9.074553102254867554e-02 4.508228972554206848e-02 1.525271832942962646e-01 -5.407530441880226135e-02 -5.293886065483093262e-01 5.751187354326248169e-02 -3.397273421287536621e-01 3.125577419996261597e-02 5.355070158839225769e-02 -4.388999938964843750e-02 1.829568669199943542e-02 -1.050648316740989685e-01 8.304665982723236084e-02 5.251747369766235352e-02 -3.479290306568145752e-01 9.015660732984542847e-02 -2.056646496057510376e-01 1.495463848114013672e-01 -2.692798525094985962e-02 -2.420842796564102173e-01 1.786952954716980457e-03 -1.052145957946777344e-01
2.474399358034133911e-01 2.708423733711242676e-01 9.549476951360702515e-02 4.609769210219383240e-03 9.490840137004852295e-02 -5.203298851847648621e-02 -1.729189231991767883e-02 -3.881167471408843994e-01 -4.075539857149124146e-02 -1.495816558599472046e-01 1.314884275197982788e-01 -8.769498020410537720e-02 1.162511780858039856e-01 -1.033186838030815125e-01 -3.409265875816345215e-01 3.779940307140350342e-01 -3.110970258712768555e-01 5.433103069663047791e-02 1.821497231721878052e-01 4.265938419848680496e-03 -1.066929399967193604e-01 -2.286115288734436035e-02 1.381006184965372086e-02 6.914804130792617798e-02 -2.729807198047637939e-01 1.857379525899887085e-01 -3.368091955780982971e-02 1.737661361694335938e-01 -1.681946963071823120e-01 -6.526640057563781738e-02 -1.031874716281890869e-01 -1.672207117080688477e-01
9.277509152889251709e-02 4.648973047733306885e-02 1.358972787857055664e-01 -2.065741121768951416e-01 -1.644670516252517700e-01 2.100925706326961517e-02 2.131046652793884277e-01 -2.389346361160278320e-01 6.895262002944946289e-02 1.833474785089492798e-01 1.041452493518590927e-02 -1.752455905079841614e-02 6.059874966740608215e-02 2.770155551843345165e-04 -2.021880596876144409e-01 2.466135174036026001e-01 -2.399339824914932251e-01 -8.994913846254348755e-02 8.764734119176864624e-02 -2.064735293388366699e-01 1.450868248939514160e-01 -3.270408213138580322e-01 -1.233390942215919495e-01 2.386154085397720337e-01 -2.758425474166870117e-01 2.271167039871215820e-01 -8.690112270414829254e-03 2.628568410873413086e-01 2.838980853557586670e-01 1.697030216455459595e-01 4.797241836786270142e-02 1.710911542177200317e-01
3.617237806320190430e-01 2.238961905241012573e-01 2.674036920070648193e-01 -2.561373114585876465e-01 -5.289074778556823730e-02 1.346376985311508179e-01 -8.107557147741317749e-02 -1.398309171199798584e-01 2.733802422881126404e-02 -2.180561237037181854e-02 3.611445426940917969e-01 -1.336666196584701538e-01 1.407437175512313843e-01 -7.799853384494781494e-02 -8.668129891157150269e-02 7.760787848383188248e-04 -1.402995735406875610e-01 -1.282554119825363159e-01 -9.138049930334091187e-02 -4.064482450485229492e-01 5.672657862305641174e-02 1.893088221549987793e-02 -5.842835828661918640e-02 -1.870492845773696899e-01 -2.023708373308181763e-01 -7.152247428894042969e-02 -2.809593379497528076e-01 -1.239934861660003662e-01 -2.387405484914779663e-01 2.869117632508277893e-02 -1.756506040692329407e-02 4.207952693104743958e-02
1.337510943412780762e-01 -5.323961004614830017e-02 2.757807075977325439e-01 -3.030276298522949219e-01 1.039646565914154053e-01 1.148301959037780762e-01 -1.312793940305709839e-01 -4.273021817207336426e-01 -9.373164921998977661e-02 -1.519783288240432739e-01 2.468203157186508179e-01 -8.965928852558135986e-02 -2.004943601787090302e-02 4.352859035134315491e-02 -1.069481205195188522e-02 1.562803238630294800e-01 -1.372047811746597290e-01 -5.416028574109077454e-02 -1.560359150171279907e-01 -3.878912329673767090e-01 -1.419240236282348633e-01 -2.503357529640197754e-01 1.040338873863220215e-01 3.039596229791641235e-02 3.430942073464393616e-02 1.409455090761184692e-01 -1.514021903276443481e-01 1.758568361401557922e-02 2.254929989576339722e-01 1.544180661439895630e-01 1.589215695858001709e-01 -1.567071676254272461e-01
8.803282678127288818e-02 8.581783622503280640e-02 -1.663014292716979980e-01 -1.199338957667350769e-01 -3.170347958803176880e-02 1.124027073383331299e-01 -2.209118157625198364e-01 1.570630669593811035e-01 -1.104317829012870789e-01 2.949711866676807404e-03 -1.318958699703216553e-01 1.152355596423149109e-01 2.717060446739196777e-01 -5.567442253232002258e-02 -5.299453139305114746e-01 1.580921411514282227e-01 -1.333489269018173218e-01 -4.490773752331733704e-02 2.059700898826122284e-02 -9.853429347276687622e-02 -6.126810610294342041e-02 -2.116091698408126831e-01 -8.149112015962600708e-02 -1.140212491154670715e-01 -1.093636602163314819e-01 2.669718861579895020e-01 -2.670760154724121094e-01 1.303283423185348511e-01 2.720023393630981445e-01 -1.062205433845520020e-01 2.695806920528411865e-01 4.999262467026710510e-02
3.449118435382843018e-01 2.438262104988098145e-01 -6.384827941656112671e-02 -1.306051760911941528e-01 -8.903579413890838623e-02 2.655032649636268616e-02 -1.132410988211631775e-01 -6.668609380722045898e-02 -7.377311587333679199e-02 1.184131503105163574e-01 3.126543462276458740e-01 -2.272710949182510376e-01 3.454417362809181213e-02 1.703353784978389740e-02 1.486621350049972534e-01 -5.672431085258722305e-03 -3.770692050457000732e-01 2.852999269962310791e-01 -1.527276262640953064e-02 3.490278124809265137e-02 6.548096239566802979e-02 -1.861007213592529297e-01 -5.899578705430030823e-02 -1.413954049348831177e-02 -2.119001001119613647e-01 1.422020141035318375e-02 -1.058639660477638245e-01 2.137388885021209717e-01 -1.990824788808822632e-01 3.820684254169464111e-01 1.074388027191162109e-01 1.236262694001197815e-01
1.513654887676239014e-01 1.202192679047584534e-01 5.995496641844511032e-03 -2.311994582414627075e-01 -3.367301821708679199e-01 -7.552413642406463623e-02 1.263978183269500732e-01 2.375086583197116852e-02 -9.057243168354034424e-02 5.013603344559669495e-02 2.517931349575519562e-02 -2.635253667831420898e-01 1.214092224836349487e-01 -7.412662357091903687e-02 -2.629745900630950928e-01 3.304039239883422852e-01 -2.826404571533203125e-01 1.004632338881492615e-01 1.076937764883041382e-01 -7.041734177619218826e-03 -1.463670134544372559e-01 -1.064731702208518982e-01 9.184175729751586914e-02 -3.407477587461471558e-02 -1.732690185308456421e-01 -2.331720888614654541e-01 -1.759643405675888062e-01 2.486529760062694550e-02 4.687589593231678009e-03 5.036515742540359497e-02 4.519430100917816162e-01 1.655146479606628418e-01
1.638599857687950134e-02 9.324385970830917358e-02 2.201493680477142334e-01 -4.129436984658241272e-02 -1.466307044029235840e-01 1.735950708389282227e-01 1.678308099508285522e-01 -3.499590754508972168e-01 -2.130671441555023193e-01 8.638709783554077148e-02 -4.105648770928382874e-02 -2.265368402004241943e-01 1.527998149394989014e-01 2.698997259140014648e-01 8.656900376081466675e-02 2.116786986589431763e-01 -2.514452934265136719e-01 1.154796853661537170e-01 -1.706107854843139648e-01 -3.092423081398010254e-01 5.700842663645744324e-02 3.847494721412658691e-03 -1.151790544390678406e-01 4.093127325177192688e-03 -1.450313925743103027e-01 -3.118119016289710999e-02 -3.227797746658325195e-01 1.647305339574813843e-01 1.666368097066879272e-01 1.468547880649566650e-01 2.108746767044067383e-01 1.387536972761154175e-01
2.230497300624847412e-01 2.755924463272094727e-01 1.593466661870479584e-02 5.816554650664329529e-02 -6.240278016775846481e-03 7.021642476320266724e-02 -4.401819035410881042e-02 -3.210876882076263428e-01 1.783275161869823933e-03 -7.702357321977615356e-02 1.608707592822611332e-03 -9.292294830083847046e-02 1.332765221595764160e-01 -5.536949262022972107e-02 -5.881535410881042480e-01 1.915875971317291260e-01 -1.441148668527603149e-01 6.699828058481216431e-02 1.897852751426398754e-03 1.004259362816810608e-01 -6.795256584882736206e-02 8.917624503374099731e-02 8.327402174472808838e-02 1.778885275125503540e-01 -2.825188040733337402e-01 -9.255969524383544922e-02 -2.232613712549209595e-01 5.093742161989212036e-02 -9.280586242675781250e-02 -3.463204577565193176e-02 2.271904051303863525e-01 -2.321133464574813843e-01
2.597270011901855469e-01 -3.623993322253227234e-02 -7.764557749032974243e-02 -1.933089941740036011e-01 -3.126543015241622925e-02 4.042611718177795410e-01 7.673103362321853638e-02 -2.017027735710144043e-01 2.657993696630001068e-02 -5.314538255333900452e-02 3.554569780826568604e-01 -1.554221510887145996e-01 9.607756882905960083e-02 -8.634047210216522217e-02 -7.575888186693191528e-02 1.171783357858657837e-01 -3.057999312877655029e-01 -9.274463355541229248e-02 -4.996124655008316040e-02 -2.462703287601470947e-01 2.339501827955245972e-01 -1.425436884164810181e-01 -2.445261925458908081e-02 1.051230505108833313e-01 -2.970583438873291016e-01 -1.647846400737762451e-01 -1.253853142261505127e-01 2.294051498174667358e-01 1.140978559851646423e-01 -2.259436994791030884e-02 1.868147253990173340e-01 5.027567967772483826e-02
3.436503112316131592e-01 3.461356461048126221e-01 -1.389852445572614670e-02 1.903547719120979309e-02 7.252902537584304810e-02 1.393228955566883087e-02 8.019130676984786987e-02 -2.000478953123092651e-01 -8.667385578155517578e-02 -1.788429915904998779e-01 1.086983457207679749e-01 -8.970265090465545654e-02 1.514941155910491943e-01 -1.618079245090484619e-01 -2.763173878192901611e-01 2.736918926239013672e-01 -2.646219432353973389e-01 1.691026091575622559e-01 2.027877420186996460e-01 -9.223733097314834595e-02 -1.925188489258289337e-02 -3.507946431636810303e-02 -4.048826545476913452e-02 7.274981588125228882e-02 -2.907952964305877686e-01 1.694782823324203491e-01 -1.713204830884933472e-01 1.615542918443679810e-01 -1.838501840829849243e-01 -9.715552628040313721e-02 -1.125541701912879944e-01 -2.616427838802337646e-01
1.514527350664138794e-01 2.347370237112045288e-01 1.295582503080368042e-01 -3.409649729728698730e-01 1.724689751863479614e-01 1.693696230649948120e-01 6.437919288873672485e-02 -2.046645879745483398e-01 -9.262093156576156616e-02 4.041141271591186523e-02 3.135105967521667480e-01 -1.302491277456283569e-01 -4.405308514833450317e-03 1.603431701660156250e-01 -1.983692348003387451e-01 -4.444901645183563232e-02 -3.528355360031127930e-01 -7.817187160253524780e-02 -7.222301512956619263e-02 -2.968420088291168213e-01 2.488143183290958405e-02 -2.825964614748954773e-02 -1.797486692667007446e-01 -1.773092001676559448e-01 -2.240678071975708008e-01 2.420548163354396820e-02 -3.231964409351348877e-01 -1.287974976003170013e-02 1.185465231537818909e-01 5.253623425960540771e-02 -4.797385074198246002e-03 -1.748771965503692627e-01
2.923797965049743652e-01 3.149629235267639160e-01 5.574196577072143555e-02 -1.489270664751529694e-02 4.526112973690032959e-02 -1.375374197959899902e-02 7.431362569332122803e-02 -3.421539366245269775e-01 2.941952459514141083e-02 -2.658005356788635254e-01 -1.832028664648532867e-02 1.219963538460433483e-03 1.814375221729278564e-01 -7.225077599287033081e-02 -3.053569793701171875e-01 2.970210313796997070e-01 -3.079285919666290283e-01 6.209971010684967041e-02 9.524090588092803955e-02 -6.847486365586519241e-03 -1.339661628007888794e-01 -9.224876016378402710e-02 -1.017280668020248413e-01 1.367435306310653687e-01 -1.660435050725936890e-01 9.794712066650390625e-02 -2.952784001827239990e-01 2.095772176980972290e-01 2.090932615101337433e-02 -1.736572533845901489e-01 -1.829600632190704346e-01 -7.392632775008678436e-03
1.995539814233779907e-01 2.393072843551635742e-01 1.287761032581329346e-01 -2.285839021205902100e-01 1.948453187942504883e-01 -4.315465316176414490e-02 -1.954903006553649902e-01 -4.458572715520858765e-02 1.127597913146018982e-01 7.403741031885147095e-02 1.916973888874053955e-01 -2.493438869714736938e-02 -6.270314007997512817e-02 6.504849065095186234e-03 -1.381714791059494019e-01 1.222382113337516785e-01 -3.561449348926544189e-01 9.533189237117767334e-02 -9.038842469453811646e-02 -2.340086363255977631e-02 -1.430144011974334717e-01 -2.360368818044662476e-01 7.430918514728546143e-02 -1.108293607831001282e-02 -1.536848489195108414e-02 -9.650783240795135498e-02 -1.468050926923751831e-01 4.059461057186126709e-01 1.889173388481140137e-01 -2.731692790985107422e-02 4.231972098350524902e-01 1.502986103296279907e-01
1.594529598951339722e-01 1.895923316478729248e-01 1.901580989360809326e-01 -3.527694046497344971e-01 1.592343896627426147e-01 1.319153159856796265e-01 4.792433232069015503e-02 -1.542657464742660522e-01 -1.422800123691558838e-01 5.682242661714553833e-02 3.432729244232177734e-01 9.798146039247512817e-02 2.296259999275207520e-01 -1.925912797451019287e-01 -1.674597859382629395e-01 -6.649064365774393082e-03 -2.529287338256835938e-01 -6.636585295200347900e-02 -3.125401437282562256e-01 -2.596783041954040527e-01 1.034734025597572327e-01 5.946400016546249390e-02 -2.959658764302730560e-02 -1.379540562629699707e-01 -2.653495669364929199e-01 -4.104316979646682739e-02 -2.886192202568054199e-01 4.783233255147933960e-02 6.175298616290092468e-02 -5.434394255280494690e-02 -1.340306457132101059e-02 8.991081267595291138e-02
-3.873086720705032349e-02 2.042518109083175659e-01 3.397559374570846558e-02 -2.366360872983932495e-01 -2.258845716714859009e-01 1.369703263044357300e-01 -1.072703078389167786e-01 -3.861612677574157715e-01 4.667281464207917452e-04 8.851679414510726929e-02 9.026580303907394409e-02 -1.904652416706085205e-01 2.795907557010650635e-01 -1.224110499024391174e-01 -7.418645173311233521e-02 7.475249469280242920e-02 -4.991606622934341431e-02 -7.347892224788665771e-02 1.769279688596725464e-01 -1.899596154689788818e-01 -4.167449846863746643e-02 -5.091485753655433655e-02 1.183523312211036682e-01 6.882376223802566528e-02 1.665587127208709717e-01 -8.860800415277481079e-02 -3.348914384841918945e-01 2.171606272459030151e-01 2.648464739322662354e-01 1.907348334789276123e-01 2.182255238294601440e-01 -2.555556595325469971e-01
2.694569826126098633e-01 1.482705771923065186e-01 1.938857287168502808e-01 -4.415001720190048218e-02 -2.747996747493743896e-01 -1.314810942858457565e-02 -2.088712751865386963e-01 -3.511243760585784912e-01 -1.078707072883844376e-02 -1.255118250846862793e-01 3.353863954544067383e-02 -6.770001724362373352e-03 3.644046559929847717e-02 5.755188758485019207e-04 -3.331577479839324951e-01 6.464868783950805664e-02 -2.282649725675582886e-01 9.631438553333282471e-02 -2.034148424863815308e-01 1.588034182786941528e-01 1.736245602369308472e-01 -1.646510511636734009e-01 -2.679143100976943970e-02 2.582557797431945801e-01 -3.125706911087036133e-01 1.671120375394821167e-01 -2.339837551116943359e-01 1.009097769856452942e-01 -1.694160103797912598e-01 3.450202941894531250e-02 -1.220177635550498962e-01 -4.167924448847770691e-02
9.543345123529434204e-02 3.383699432015419006e-02 -6.079304218292236328e-02 -1.294862595386803150e-03 -1.207087654620409012e-02 -1.303119808435440063e-01 -4.336005076766014099e-02 -1.851699799299240112e-01 1.996650919318199158e-02 -1.652037724852561951e-02 2.658405005931854248e-01 -1.690109819173812866e-01 3.349839150905609131e-01 -8.135873079299926758e-02 -2.273714691400527954e-01 3.239434957504272461e-01 -4.182859882712364197e-02 -1.054006814956665039e-01 2.570330202579498291e-01 -6.400800496339797974e-02 -9.136326611042022705e-02 -3.630889058113098145e-01 2.730629444122314453e-01 1.971453055739402771e-02 -1.526242196559906006e-01 -9.975143522024154663e-02 5.442472919821739197e-02 3.938624560832977295e-01 1.409049630165100098e-01 1.342942267656326294e-01 1.721682101488113403e-01 -1.889402791857719421e-02
3.621356487274169922e-01 2.413943409919738770e-01 1.414557695388793945e-01 -7.853572070598602295e-02 -1.245582029223442078e-01 8.683901280164718628e-02 -1.407728344202041626e-01 -3.595582544803619385e-01 -9.489568322896957397e-02 -1.740592718124389648e-02 -4.018517583608627319e-02 2.154069021344184875e-02 5.740682780742645264e-02 -2.720596827566623688e-02 -4.725170135498046875e-01 1.808865815401077271e-01 -8.330679684877395630e-02 -4.766967322211712599e-05 -1.111048609018325806e-01 1.010211184620857239e-01 1.861771792173385620e-01 -1.254743486642837524e-01 -7.978986203670501709e-02 9.390816837549209595e-02 -2.728023231029510498e-01 1.848052442073822021e-01 1.007023639976978302e-02 3.086419105529785156e-01 -2.800605958327651024e-03 -1.030826941132545471e-01 3.235783055424690247e-02 -1.736156493425369263e-01
2.410891354084014893e-01 5.883537605404853821e-02 1.214387547224760056e-02 -1.328774988651275635e-01 -5.049624480307102203e-03 1.333639025688171387e-01 -3.460517153143882751e-02 -2.062014639377593994e-01 -7.517420500516891479e-02 -5.134071782231330872e-02 -6.674677133560180664e-03 7.072079181671142578e-02 2.094744890928268433e-01 -6.269346177577972412e-02 -5.240942835807800293e-01 2.784656882286071777e-01 -3.392599225044250488e-01 1.296402812004089355e-01 7.955446839332580566e-02 6.240073218941688538e-02 9.445185214281082153e-02 -2.255251817405223846e-02 -1.652924418449401855e-01 1.389948725700378418e-01 -2.706868946552276611e-01 9.243491291999816895e-02 -2.130697220563888550e-01 -1.255304068326950073e-01 -1.133766323328018188e-01 -1.793929487466812134e-01 5.595548823475837708e-02 -2.374549061059951782e-01
-4.150952771306037903e-02 1.291412562131881714e-01 9.407656639814376831e-02 3.367486968636512756e-02 -4.022873565554618835e-02 2.737047076225280762e-01 1.427497267723083496e-01 -1.263367980718612671e-01 -1.320137232542037964e-01 -1.225044280290603638e-01 3.683381974697113037e-01 -1.058624759316444397e-01 2.624506056308746338e-01 2.486881986260414124e-02 -2.784959673881530762e-01 2.527634501457214355e-01 -5.655466811731457710e-04 -9.940057247877120972e-02 3.060428425669670105e-02 4.820639267563819885e-02 -2.246033996343612671e-01 -1.332480274140834808e-02 1.849056221544742584e-02 8.598340302705764771e-02 -5.190907977521419525e-03 -4.068651702255010605e-03 -2.128954082727432251e-01 -1.763354986906051636e-01 1.787238717079162598e-01 4.018972218036651611e-01 6.281884759664535522e-02 -3.508681654930114746e-01
1.785600930452346802e-01 2.656936347484588623e-01 5.292369127273559570e-01 -1.359983235597610474e-01 -2.195009589195251465e-01 4.180283099412918091e-02 3.588838735595345497e-03 -1.858414262533187866e-01 -6.890046596527099609e-02 7.867687940597534180e-02 -9.137538075447082520e-02 -2.053062431514263153e-02 2.458666115999221802e-01 -1.348996758460998535e-01 -2.346658706665039062e-01 2.484589964151382446e-01 4.013658687472343445e-02 9.973957389593124390e-02 -6.946731358766555786e-02 1.558692776598036289e-03 -1.997635960578918457e-01 -1.867737025022506714e-01 9.598143398761749268e-02 1.035276353359222412e-01 -2.653616294264793396e-02 -9.739810600876808167e-03 -1.312274187803268433e-01 1.896793842315673828e-01 -2.915321849286556244e-02 1.235537081956863403e-01 3.193665146827697754e-01 1.268288046121597290e-01
2.710145115852355957e-01 1.675055623054504395e-01 -9.153368324041366577e-02 -2.936075031757354736e-01 -1.754713654518127441e-01 1.805801987648010254e-01 -2.045184224843978882e-01 -1.704247891902923584e-01 -5.271639674901962280e-02 1.037231739610433578e-02 4.138352870941162109e-01 -1.216199770569801331e-01 1.165596246719360352e-01 -3.240276277065277100e-01 4.064486175775527954e-02 4.740288481116294861e-02 -2.651687562465667725e-01 -2.337080240249633789e-01 -2.503036856651306152e-01 -1.665699630975723267e-01 -3.882318362593650818e-02 -2.558843791484832764e-01 1.257329285144805908e-01 9.262424707412719727e-02 -6.139725074172019958e-02 -1.290345191955566406e-01 -1.649230569601058960e-01 -4.362370818853378296e-02 6.597638595849275589e-03 -2.840313687920570374e-02 -3.091783961281180382e-03 -3.369660302996635437e-02
1.993993371725082397e-01 -2.738445997238159180e-02 -6.515789777040481567e-02 -1.327238827943801880e-01 -2.581613361835479736e-01 2.102662026882171631e-01 1.206652149558067322e-01 -1.519249081611633301e-01 1.476657018065452576e-02 7.266186177730560303e-02 2.751482427120208740e-01 -7.681069523096084595e-02 2.866195738315582275e-01 -8.081878721714019775e-02 -5.964583531022071838e-02 1.285339742898941040e-01 -2.114734202623367310e-01 -7.129087299108505249e-02 1.173212304711341858e-01 -2.474031150341033936e-01 1.701270341873168945e-01 -1.713963896036148071e-01 -4.817028343677520752e-02 1.162533611059188843e-01 -6.423205137252807617e-02 -3.020282387733459473e-01 -2.907986044883728027e-01 1.952550560235977173e-01 1.718622744083404541e-01 7.216839492321014404e-02 3.712365329265594482e-01 -6.111723929643630981e-02
2.032178789377212524e-01 2.453611642122268677e-01 2.718795537948608398e-01 -6.249463185667991638e-02 -2.510274052619934082e-01 -8.200318366289138794e-02 3.315878659486770630e-02 -1.817168667912483215e-02 -4.757020249962806702e-02 -7.284335792064666748e-02 -1.138927508145570755e-02 5.994706228375434875e-02 3.857738077640533447e-01 -1.057032570242881775e-01 -1.369434893131256104e-01 3.238717019557952881e-01 -2.099706083536148071e-01 2.266270965337753296e-01 -7.705461233854293823e-02 7.008179277181625366e-02 -4.507333040237426758e-02 -2.679001390933990479e-01 1.398001015186309814e-01 3.007368184626102448e-02 -1.857860386371612549e-01 -1.109360530972480774e-01 -9.138801693916320801e-02 3.045655488967895508e-01 -7.510966062545776367e-02 5.954886972904205322e-02 2.882663309574127197e-01 1.175027936697006226e-01
1.234299913048744202e-01 2.576327323913574219e-01 9.731861203908920288e-02 -1.744434237480163574e-01 -1.265496667474508286e-02 -3.112679533660411835e-02 3.076399564743041992e-01 7.696363609284162521e-03 6.425608415156602859e-03 8.477856218814849854e-02 5.589239597320556641e-01 -2.621454931795597076e-02 1.200857535004615784e-01 2.683418095111846924e-01 -1.414341032505035400e-01 1.561854630708694458e-01 -7.535804808139801025e-02 2.460741549730300903e-01 -2.012428194284439087e-01 -6.457278132438659668e-02 -7.420261949300765991e-02 -2.590989768505096436e-01 1.422639787197113037e-01 -6.359750032424926758e-02 5.939901620149612427e-02 1.939476653933525085e-02 -2.267365902662277222e-01 8.914887905120849609e-02 4.810370877385139465e-02 8.340411633253097534e-02 2.016116976737976074e-01 -1.025687530636787415e-01
3.437992334365844727e-01 1.179414335638284683e-02 2.762767374515533447e-01 4.972789436578750610e-02 -1.805987060070037842e-01 8.686593919992446899e-02 7.634991407394409180e-02 -1.571529358625411987e-01 -2.099163532257080078e-01 3.255123198032379150e-01 2.507683336734771729e-01 -1.339289844036102295e-01 1.763785779476165771e-01 1.356497555971145630e-01 -5.283873900771141052e-02 2.421855330467224121e-01 -1.175618246197700500e-01 -2.700695693492889404e-01 -1.821567863225936890e-01 -2.450359463691711426e-01 -1.510712355375289917e-01 -1.929703056812286377e-01 3.339825198054313660e-02 -3.581846505403518677e-02 -1.245853379368782043e-01 2.442629337310791016e-01 -2.612365782260894775e-02 -9.171327203512191772e-02 4.880280047655105591e-02 1.195904240012168884e-01 2.162827402353286743e-01 -1.380183920264244080e-02
1.764423996210098267e-01 -1.108410581946372986e-01 1.978041529655456543e-01 -3.420542478561401367e-01 -6.497065722942352295e-02 1.713375151157379150e-01 7.523900270462036133e-02 -8.231559395790100098e-02 3.715012595057487488e-02 -1.222398281097412109e-01 4.416533410549163818e-01 5.206558853387832642e-02 2.238781601190567017e-01 -1.934246718883514404e-01 -3.352287411689758301e-01 1.720938384532928467e-01 -3.253375887870788574e-01 -6.971509009599685669e-02 -4.301482811570167542e-02 -8.365037292242050171e-02 3.253416419029235840e-01 -4.481326416134834290e-02 -5.162359774112701416e-02 1.053637862205505371e-01 -8.728634566068649292e-02 -1.557380110025405884e-01 1.341683417558670044e-01 -6.951716542243957520e-02 5.957607179880142212e-02 -3.292745351791381836e-02 -8.906706422567367554e-02 -4.870342463254928589e-02
2.131585478782653809e-01 3.898282349109649658e-01 9.784815460443496704e-02 8.116875588893890381e-02 -4.818244650959968567e-02 -2.056757733225822449e-02 2.426957711577415466e-02 -2.598774731159210205e-01 -1.216580569744110107e-01 -1.706466078758239746e-01 -1.671641692519187927e-02 -5.733121931552886963e-02 3.125552535057067871e-01 -1.661983579397201538e-01 -2.980295717716217041e-01 2.354694157838821411e-01 -2.258916348218917847e-01 -7.889186032116413116e-03 1.712271943688392639e-02 -2.683387510478496552e-02 2.519968524575233459e-02 1.289299782365560532e-02 -3.845132887363433838e-02 1.319707781076431274e-01 -3.144389986991882324e-01 8.311956375837326050e-02 -2.808850407600402832e-01 1.000535935163497925e-01 -3.135968744754791260e-01 -1.374858170747756958e-01 -4.738487303256988525e-03 -1.214216798543930054e-01
3.309068083763122559e-01 1.943416595458984375e-01 2.872582077980041504e-01 -9.484935551881790161e-02 7.148526608943939209e-02 1.531849056482315063e-01 1.434873193502426147e-01 -2.275103777647018433e-01 -2.101255953311920166e-01 1.097343713045120239e-01 8.792465180158615112e-02 -2.939322590827941895e-01 1.359126120805740356e-01 -3.403845056891441345e-02 -2.430370301008224487e-01 1.396017032675445080e-03 -2.941083908081054688e-01 -1.598762348294258118e-02 -1.870125830173492432e-01 -2.548626363277435303e-01 2.278603166341781616e-01 -1.660462915897369385e-01 -8.524148724973201752e-03 5.382527597248554230e-03 -1.463878550566732883e-03 -7.370104640722274780e-02 -1.319896131753921509e-01 8.829699456691741943e-02 -1.166260093450546265e-01 2.510628700256347656e-01 -2.131337523460388184e-01 -1.108271628618240356e-01
2.026052027940750122e-01 1.271127611398696899e-01 -9.412304311990737915e-02 -3.316034674644470215e-01 1.653843000531196594e-02 4.039561152458190918e-01 -1.097442954778671265e-01 1.829537898302078247e-01 3.791992366313934326e-02 -7.332020252943038940e-02 8.852404356002807617e-02 -1.889899969100952148e-01 1.576595306396484375e-01 8.643326163291931152e-02 -1.747621297836303711e-01 2.782616019248962402e-01 -1.735695451498031616e-02 2.694337861612439156e-03 3.825668245553970337e-02 5.085199698805809021e-02 1.004697754979133606e-01 -1.419644504785537720e-01 -2.547590434551239014e-01 -1.280527859926223755e-01 9.616272896528244019e-02 1.507607251405715942e-01 -4.500564038753509521e-01 6.733608245849609375e-02 8.797150850296020508e-02 1.662097685039043427e-02 1.861456781625747681e-01 -1.634172946214675903e-01
2.485482990741729736e-01 3.120386600494384766e-01 1.195182129740715027e-01 -8.527235686779022217e-02 3.044729121029376984e-02 -1.444644182920455933e-01 -5.355634167790412903e-02 -2.960706353187561035e-01 1.204728614538908005e-02 -1.476559787988662720e-01 -2.391715534031391144e-02 -5.050152540206909180e-02 2.238572686910629272e-01 -9.716974943876266479e-02 -3.403914272785186768e-01 1.774237304925918579e-01 -3.183598518371582031e-01 1.917836219072341919e-01 1.862116754055023193e-01 -1.273001283407211304e-01 -1.003270149230957031e-01 -1.540359556674957275e-01 -1.720893681049346924e-01 7.057746499776840210e-02 -2.503657639026641846e-01 6.703992187976837158e-02 -2.192161679267883301e-01 1.010254323482513428e-01 -1.494537293910980225e-01 -7.069200277328491211e-02 -1.564572304487228394e-01 -2.008796632289886475e-01
3.391165137290954590e-01 1.161391958594322205e-01 -9.616075456142425537e-02 -1.199288517236709595e-01 -1.070665121078491211e-01 2.839748859405517578e-01 -7.383536547422409058e-02 4.128166660666465759e-02 -1.502898186445236206e-01 3.711507469415664673e-02 3.402529060840606689e-01 -3.852590620517730713e-01 1.429723948240280151e-01 9.786605834960937500e-02 1.650325208902359009e-02 6.469240784645080566e-02 -2.284058928489685059e-01 -1.190342679619789124e-01 -1.052091792225837708e-01 -5.773342400789260864e-02 -9.643138200044631958e-02 -2.353446632623672485e-01 -2.304446324706077576e-02 -1.759169250726699829e-01 -8.242968469858169556e-02 -2.464188449084758759e-02 -3.279646337032318115e-01 2.253902107477188110e-01 3.298752382397651672e-02 2.541539371013641357e-01 -8.580280095338821411e-02 1.013461798429489136e-01
4.004865586757659912e-01 3.002058863639831543e-01 1.371954977512359619e-01 -5.740444362163543701e-02 -1.101513430476188660e-01 1.619959622621536255e-01 -6.300156936049461365e-03 4.071844741702079773e-02 -3.048537671566009521e-01 5.932136997580528259e-02 3.005669414997100830e-01 -1.900387257337570190e-01 2.757881581783294678e-01 -1.983642131090164185e-01 -1.331266388297080994e-02 -2.150126397609710693e-01 -1.168689429759979248e-01 1.312500517815351486e-02 6.041454151272773743e-03 -1.179564669728279114e-01 -1.588681638240814209e-01 -2.717720270156860352e-01 1.232652813196182251e-01 6.179023906588554382e-02 -8.966461569070816040e-02 4.177171736955642700e-02 -1.221405640244483948e-01 2.881083488464355469e-01 2.232461236417293549e-02 7.859743386507034302e-02 3.692410886287689209e-02 2.023096680641174316e-01
3.157928586006164551e-01 3.996366262435913086e-01 2.220425158739089966e-01 -4.516659677028656006e-02 -1.814939975738525391e-01 -1.935455203056335449e-02 -2.167168706655502319e-01 -2.917167544364929199e-01 -2.496867673471570015e-03 -1.868066005408763885e-02 -4.190940782427787781e-02 -7.369835674762725830e-02 1.380253881216049194e-01 -2.713303826749324799e-02 -3.643226027488708496e-01 1.708052605390548706e-01 -6.547808181494474411e-03 2.049624770879745483e-01 -8.076888322830200195e-02 -1.101010963320732117e-01 1.397534459829330444e-01 -8.879709988832473755e-03 -6.661608815193176270e-02 3.470739722251892090e-02 -3.104805648326873779e-01 -1.809695968404412270e-03 -2.285686731338500977e-01 1.389379650354385376e-01 2.725536748766899109e-02 -1.575489640235900879e-01 -2.239883504807949066e-02 -2.337558418512344360e-01
2.465956211090087891e-01 1.156639829277992249e-01 2.972587645053863525e-01 -7.358062546700239182e-03 -1.047377213835716248e-01 3.024086356163024902e-01 2.663649618625640869e-03 -3.605235815048217773e-01 -1.304528862237930298e-01 1.200758269988000393e-03 4.892387986183166504e-02 -2.587313950061798096e-01 2.140347808599472046e-01 -1.193620488047599792e-01 -3.241312801837921143e-01 5.202035605907440186e-02 -1.751619279384613037e-01 -1.437277793884277344e-01 -1.812002062797546387e-01 -2.570473253726959229e-01 -4.431562498211860657e-02 -1.395415961742401123e-01 3.401713073253631592e-02 -7.541828602552413940e-02 -5.375545099377632141e-02 3.522178530693054199e-02 -9.272418916225433350e-03 2.556394636631011963e-01 -1.392253953963518143e-02 5.222829058766365051e-02 -3.140377402305603027e-01 -3.426251187920570374e-02
2.296200394630432129e-01 2.289946824312210083e-01 -7.760845869779586792e-02 3.684666752815246582e-02 -2.691656053066253662e-01 -4.029810894280672073e-03 -2.017802186310291290e-02 -1.117734238505363464e-01 -1.306681632995605469e-01 1.653903722763061523e-01 3.328765034675598145e-01 -1.356502920389175415e-01 1.319963037967681885e-01 4.226463288068771362e-02 -3.388177752494812012e-01 6.397283822298049927e-02 -3.756060004234313965e-01 1.239522472023963928e-01 -1.134944483637809753e-01 2.296589687466621399e-02 3.212888911366462708e-02 1.673182845115661621e-01 3.649438917636871338e-02 2.472394108772277832e-01 -1.912564486265182495e-01 1.101685464382171631e-01 -3.762505576014518738e-02 -2.405966222286224365e-01 -1.466083079576492310e-01 -2.622723877429962158e-01 1.406876146793365479e-01 -1.045069918036460876e-01
3.083560764789581299e-01 1.764574199914932251e-01 3.063970245420932770e-02 9.153723367489874363e-04 -1.271997094154357910e-01 1.312851309776306152e-01 -3.067703545093536377e-01 -1.600864976644515991e-01 -2.386478008702397346e-03 -2.455644756555557251e-01 -1.088301371783018112e-02 -8.072880655527114868e-02 2.061450481414794922e-01 3.846089541912078857e-02 -4.618971645832061768e-01 3.012826144695281982e-01 -3.742560045793652534e-03 1.329069584608078003e-01 9.453564882278442383e-02 1.474596410989761353e-01 2.562208175659179688e-01 -2.141487747430801392e-01 -9.006379544734954834e-02 6.429882347583770752e-02 -2.024002671241760254e-01 1.499427258968353271e-01 -5.710225179791450500e-02 6.053786724805831909e-03 1.612134128808975220e-01 1.068831756711006165e-01 -1.404290050268173218e-01 -9.303584694862365723e-02
2.145279794931411743e-01 2.821368873119354248e-01 2.014299780130386353e-01 -1.739903166890144348e-02 -7.979971915483474731e-02 -7.928644120693206787e-02 -6.665066629648208618e-02 -2.801237702369689941e-01 9.146305918693542480e-02 1.468022763729095459e-01 1.529334187507629395e-01 9.364105761051177979e-03 2.905063927173614502e-01 1.222730129957199097e-01 -5.560616031289100647e-03 1.630252748727798462e-01 -2.068810015916824341e-01 -8.436717092990875244e-02 2.195926606655120850e-01 -2.324306070804595947e-01 -5.596427619457244873e-02 -2.664152085781097412e-01 3.011024594306945801e-01 2.477433532476425171e-01 -2.104768902063369751e-01 1.666085049510002136e-02 -1.909225285053253174e-01 1.718026399612426758e-01 1.969346702098846436e-01 9.475983679294586182e-02 1.413587480783462524e-01 4.457228258252143860e-02
-1.030827984213829041e-01 -2.445201575756072998e-02 -6.072751060128211975e-02 6.356669217348098755e-02 -3.705885261297225952e-02 1.852782070636749268e-01 7.470960170030593872e-02 -9.559196233749389648e-02 -1.592891812324523926e-01 -1.086984127759933472e-01 2.372894734144210815e-01 -1.268287301063537598e-01 2.170677930116653442e-01 6.711576879024505615e-02 -3.870745301246643066e-01 3.367225229740142822e-01 9.183178097009658813e-02 -1.042629629373550415e-01 -1.263201087713241577e-01 1.185594722628593445e-01 -1.087048351764678955e-01 -1.634664684534072876e-01 2.794102579355239868e-02 -8.611129224300384521e-02 1.314201671630144119e-02 1.001652423292398453e-02 -4.010050296783447266e-01 -4.268796369433403015e-02 2.777133285999298096e-01 3.256878852844238281e-01 2.452557384967803955e-01 -6.257784366607666016e-02
9.207717329263687134e-02 1.642279475927352905e-01 5.779771134257316589e-02 -1.308737397193908691e-01 -2.654596567153930664e-01 4.006993025541305542e-02 2.346202135086059570e-01 -1.624769568443298340e-01 1.325789541006088257e-01 -4.746097326278686523e-02 3.372167050838470459e-02 -2.727378606796264648e-01 1.495001912117004395e-01 -2.543586790561676025e-01 -4.738489091396331787e-01 8.434071391820907593e-02 1.170483082532882690e-01 4.557032138109207153e-02 3.717379411682486534e-03 -9.360118955373764038e-02 1.115991398692131042e-01 -1.101810112595558167e-01 -2.115895897150039673e-01 -6.031489372253417969e-02 2.567312717437744141e-01 -1.340309996157884598e-02 -1.502790953963994980e-02 -9.532902389764785767e-02 2.989200353622436523e-01 5.999294295907020569e-02 3.064519762992858887e-01 -1.291964203119277954e-01
1.766977608203887939e-01 -5.303757637739181519e-02 2.507839500904083252e-01 -1.849927753210067749e-01 -2.168885804712772369e-02 2.343313694000244141e-01 -2.696777284145355225e-01 -2.878921926021575928e-01 -3.434289991855621338e-02 1.520679295063018799e-01 4.102245271205902100e-01 -2.481852322816848755e-01 1.191932111978530884e-01 -8.458988368511199951e-02 -1.650127470493316650e-01 -3.976193815469741821e-02 -2.065874934196472168e-01 5.627125874161720276e-02 -4.921903088688850403e-02 -2.185217142105102539e-01 5.493062362074851990e-02 2.142271697521209717e-01 2.420849539339542389e-02 -2.671499550342559814e-02 -9.920164197683334351e-02 3.421741537749767303e-03 -2.941056787967681885e-01 -2.259084954857826233e-02 3.021109104156494141e-01 9.242351353168487549e-02 9.767577052116394043e-02 -3.254582360386848450e-02
2.230394631624221802e-01 1.934627890586853027e-01 1.339845657348632812e-01 1.032648310065269470e-01 -6.878773868083953857e-02 1.565486751496791840e-02 1.227215453982353210e-01 -3.588227331638336182e-01 -1.461104154586791992e-01 8.976164460182189941e-02 2.380702346563339233e-01 -7.728685438632965088e-02 2.025488466024398804e-01 1.981904953718185425e-01 -1.955250650644302368e-01 1.618247628211975098e-01 -1.033367142081260681e-01 1.733824759721755981e-01 -4.958383738994598389e-02 -2.516279518604278564e-01 -1.005302295088768005e-01 -3.153642117977142334e-01 1.002239286899566650e-01 2.825550548732280731e-02 5.596111342310905457e-02 -8.351305872201919556e-02 -1.052638217806816101e-01 5.200328677892684937e-02 1.566547751426696777e-01 2.322815656661987305e-01 4.109565317630767822e-01 2.119354158639907837e-02
3.063902556896209717e-01 3.360709846019744873e-01 1.685183867812156677e-02 5.615274980664253235e-02 1.328751146793365479e-01 2.780149690806865692e-02 1.035382691770792007e-02 -3.212621510028839111e-01 8.101311512291431427e-03 -1.078078821301460266e-01 -8.643930777907371521e-03 -9.411551803350448608e-02 1.756879687309265137e-01 -6.097157299518585205e-02 -4.355970025062561035e-01 1.953399628400802612e-01 -2.668855786323547363e-01 1.571702361106872559e-01 1.822049766778945923e-01 3.021450480446219444e-03 1.571394205093383789e-01 -1.045105159282684326e-01 6.392452865839004517e-02 9.464348107576370239e-02 -2.508413791656494141e-01 1.719432324171066284e-01 -1.908104419708251953e-01 1.460508853197097778e-01 -2.788992784917354584e-02 -1.480615288019180298e-01 -8.468271046876907349e-02 -1.643109172582626343e-01
-9.176379442214965820e-02 1.959744989871978760e-01 -6.897262483835220337e-02 -4.666013270616531372e-02 -1.138032451272010803e-01 2.652125991880893707e-02 9.453410655260086060e-02 -2.419241368770599365e-01 1.062531396746635437e-01 2.175607718527317047e-02 3.322188854217529297e-01 -1.664243489503860474e-01 2.175189107656478882e-01 5.437947809696197510e-02 -2.534595429897308350e-01 1.070809364318847656e-01 -1.327218562364578247e-01 -1.283968091011047363e-01 2.853149473667144775e-01 -1.227413937449455261e-01 -7.778810337185859680e-03 -4.353920817375183105e-01 1.321526765823364258e-01 -9.974682703614234924e-03 -1.878954768180847168e-01 -4.431249201297760010e-02 -3.589901328086853027e-01 1.925648003816604614e-01 1.016665324568748474e-01 -2.272658422589302063e-02 1.867266297340393066e-01 5.105827748775482178e-02
2.356908097863197327e-02 -2.027677297592163086e-01 2.998349070549011230e-02 4.030954092741012573e-02 -1.086755096912384033e-01 2.257141768932342529e-01 -4.478607699275016785e-02 -4.783714190125465393e-02 -2.821380496025085449e-01 -1.516017317771911621e-02 1.041008085012435913e-01 -1.048307791352272034e-01 3.714691698551177979e-01 1.487670987844467163e-01 -1.808768063783645630e-01 2.183003127574920654e-01 -3.042396008968353271e-01 -1.692287176847457886e-01 2.627264522016048431e-02 -3.011798262596130371e-01 1.576832868158817291e-02 -1.522725224494934082e-01 2.100744843482971191e-02 6.763584911823272705e-02 -2.460600137710571289e-01 1.560419499874114990e-01 -1.828926801681518555e-01 -7.849297672510147095e-02 2.705331742763519287e-01 1.663250625133514404e-01 -1.707875356078147888e-02 -2.826719880104064941e-01
3.460842072963714600e-01 -5.253809317946434021e-02 -3.022751025855541229e-02 -1.290729939937591553e-01 6.393740326166152954e-02 -7.573256641626358032e-02 5.529058724641799927e-02 -1.612643003463745117e-01 -1.029022131115198135e-02 5.596427991986274719e-02 -2.851295657455921173e-02 2.786988392472267151e-03 2.434095740318298340e-01 -2.687142044305801392e-02 -1.424577683210372925e-01 4.111158549785614014e-01 -2.364921420812606812e-01 2.649774542078375816e-03 -2.394346054643392563e-03 -2.377597391605377197e-01 1.993424259126186371e-02 -2.938724122941493988e-02 4.770913720130920410e-02 -1.097678765654563904e-01 2.399037126451730728e-03 -2.441892325878143311e-01 -5.323995351791381836e-01 -1.791754513978958130e-01 -4.255146533250808716e-02 -1.063550040125846863e-01 1.362828165292739868e-01 1.809051781892776489e-01
3.485167026519775391e-02 -7.036107033491134644e-02 1.086411178112030029e-01 -2.507286667823791504e-01 -2.059512734413146973e-01 1.213373914361000061e-01 -1.007689461112022400e-01 6.241010501980781555e-02 -8.091752976179122925e-02 -1.942145526409149170e-01 1.643777489662170410e-01 -2.264986336231231689e-01 1.741626411676406860e-01 4.696805030107498169e-02 -2.890019714832305908e-01 3.116528391838073730e-01 -6.582662463188171387e-02 9.101980924606323242e-02 -3.228892385959625244e-02 -8.222748339176177979e-02 -4.348722696304321289e-01 -2.072419524192810059e-01 1.921383738517761230e-01 2.673696354031562805e-02 1.790270209312438965e-02 1.738090217113494873e-01 -2.214318811893463135e-01 2.217470854520797729e-01 1.254135742783546448e-03 8.922816812992095947e-02 5.402225255966186523e-02 -2.871751785278320312e-01
2.843544483184814453e-01 1.081858053803443909e-01 2.473518401384353638e-01 -1.583206504583358765e-01 5.499744787812232971e-02 2.545114457607269287e-01 1.054040156304836273e-02 -2.662119567394256592e-01 -1.542672961950302124e-01 1.061362847685813904e-01 1.817604750394821167e-01 -2.428993135690689087e-01 1.747230440378189087e-01 -3.294964507222175598e-02 -2.675215601921081543e-01 8.369082957506179810e-02 -1.641880720853805542e-01 -4.228962212800979614e-02 -3.767108917236328125e-01 -3.098738789558410645e-01 2.055142521858215332e-01 -1.327845901250839233e-01 -3.613224253058433533e-02 -1.953422278165817261e-02 -9.402441233396530151e-02 -9.964120388031005859e-02 -1.257396340370178223e-01 1.279202997684478760e-01 -1.318913847208023071e-01 1.594627052545547485e-01 -7.928447425365447998e-02 -1.297560185194015503e-01
2.100379914045333862e-01 -4.813414439558982849e-02 1.566487848758697510e-01 -4.029394984245300293e-01 -6.618295609951019287e-02 -1.653491258621215820e-01 5.246371962130069733e-03 -1.278654038906097412e-01 -5.746146664023399353e-02 2.543133795261383057e-01 1.595446467399597168e-01 -2.453779131174087524e-01 2.854191930964589119e-03 1.028485074639320374e-01 -2.545629441738128662e-01 6.852149963378906250e-02 -2.250066548585891724e-01 1.438793689012527466e-01 -1.620125919580459595e-01 -3.887171447277069092e-01 -4.094562027603387833e-03 -1.214844435453414917e-01 1.873620599508285522e-01 -1.097035557031631470e-01 -1.488850712776184082e-01 -2.029500007629394531e-01 -1.787267774343490601e-01 -1.804399862885475159e-02 3.958123177289962769e-02 2.739482820034027100e-01 1.008571404963731766e-02 4.372172802686691284e-02
1.109642311930656433e-01 1.301729083061218262e-01 1.240549683570861816e-01 -1.062328144907951355e-01 -2.376899123191833496e-01 -6.395967304706573486e-02 8.759819716215133667e-02 -2.283261120319366455e-01 1.994368731975555420e-01 3.369887173175811768e-01 2.222642898559570312e-01 1.400861442089080811e-01 -2.496507391333580017e-02 4.406553506851196289e-02 -1.638552546501159668e-01 8.811546117067337036e-02 -3.364008367061614990e-01 -1.352113485336303711e-01 -2.746840417385101318e-01 -1.192566677927970886e-01 9.021837264299392700e-02 -2.232231199741363525e-01 2.291680425405502319e-01 1.308290511369705200e-01 -2.191179431974887848e-03 7.029190659523010254e-02 -2.930391728878021240e-01 1.041274890303611755e-01 -3.041528165340423584e-03 2.812577784061431885e-01 1.433793008327484131e-01 -1.186467111110687256e-01
-4.718932788819074631e-03 5.574924498796463013e-02 9.406336396932601929e-02 -2.113975733518600464e-01 -9.999518096446990967e-02 2.771831750869750977e-01 5.558056011795997620e-02 -1.005421653389930725e-01 -2.468091547489166260e-01 1.790280081331729889e-02 2.169968336820602417e-01 -7.899774610996246338e-02 3.470270633697509766e-01 -3.325395882129669189e-01 -2.424631118774414062e-01 4.597790166735649109e-02 -2.309158146381378174e-01 -8.178754150867462158e-02 -2.473742812871932983e-01 -3.470990061759948730e-02 2.196270078420639038e-01 -2.354007512331008911e-01 3.803072497248649597e-02 -3.411985002458095551e-03 -8.105533570051193237e-02 -2.420612722635269165e-01 -1.680122613906860352e-01 1.303530633449554443e-01 1.966992765665054321e-01 -6.533174961805343628e-02 -1.422352939844131470e-01 -1.890452355146408081e-01
1.089631095528602600e-01 3.006010055541992188e-01 5.226113274693489075e-02 6.458928436040878296e-02 -2.164980620145797729e-01 1.597648710012435913e-01 -2.964797019958496094e-01 -3.897229433059692383e-01 -1.753440946340560913e-01 7.964896410703659058e-02 2.483713030815124512e-01 -1.180586740374565125e-01 1.099983826279640198e-01 -1.811391413211822510e-01 -2.202414274215698242e-01 1.456149071455001831e-01 -2.815402150154113770e-01 1.424577534198760986e-01 3.667480498552322388e-02 1.751571297645568848e-01 -2.287023365497589111e-01 -1.209706887602806091e-01 7.675227522850036621e-02 1.580634415149688721e-01 -1.432672590017318726e-01 -1.353389769792556763e-02 -7.283938676118850708e-02 -1.992398351430892944e-01 -7.555987685918807983e-02 -9.706302732229232788e-02 2.025629729032516479e-01 8.675480261445045471e-03
3.610326349735260010e-01 2.527019381523132324e-01 1.073840633034706116e-01 -1.267339587211608887e-01 3.045563399791717529e-01 2.360104769468307495e-01 4.171488434076309204e-02 -3.110532462596893311e-01 7.266744039952754974e-03 1.200372725725173950e-01 4.833662137389183044e-02 -1.191361173987388611e-01 2.657893896102905273e-01 -1.842109952121973038e-03 -3.835462629795074463e-01 4.861980676651000977e-03 -1.642491966485977173e-01 -1.320952177047729492e-01 -1.172839701175689697e-01 -3.178705573081970215e-01 -1.810581423342227936e-02 -1.130258142948150635e-01 1.187386140227317810e-01 -1.906454004347324371e-02 -2.726335451006889343e-02 1.077806949615478516e-01 3.030221536755561829e-02 -5.768441408872604370e-02 1.721463166177272797e-02 -1.611205562949180603e-02 4.952415823936462402e-03 -2.801944911479949951e-01
3.829596340656280518e-01 -7.815135270357131958e-02 1.578020304441452026e-01 -1.826343387365341187e-01 8.670879900455474854e-02 2.906781733036041260e-01 -1.499151885509490967e-01 -2.655605375766754150e-01 -5.547636747360229492e-02 6.116629019379615784e-02 1.443846244364976883e-02 -1.967407315969467163e-01 2.238594591617584229e-01 -1.436155736446380615e-01 -2.332408130168914795e-01 1.642392724752426147e-01 -1.138153225183486938e-01 -6.220781058073043823e-02 -1.798386424779891968e-01 -4.022482931613922119e-01 1.226577237248420715e-01 -2.056123614311218262e-01 -1.523481905460357666e-01 4.130793735384941101e-02 -1.245273575186729431e-01 -1.135434582829475403e-02 -2.586293779313564301e-02 8.648736774921417236e-02 3.583382815122604370e-02 2.430999875068664551e-01 -1.686235666275024414e-01 1.766945794224739075e-02
3.495132327079772949e-01 3.032320141792297363e-01 1.288602203130722046e-01 -1.405893266201019287e-02 -3.516033291816711426e-02 -1.199211552739143372e-01 -5.857549980282783508e-02 -2.896671295166015625e-01 -6.533357501029968262e-02 8.342411019839346409e-04 1.536672860383987427e-01 2.049487680196762085e-01 6.474763900041580200e-02 -1.125612631440162659e-01 -4.237675070762634277e-01 1.704690158367156982e-01 -4.873838275671005249e-02 4.158121347427368164e-02 -4.721010848879814148e-02 1.181753948330879211e-01 3.164073526859283447e-01 -1.361565291881561279e-01 -1.575770042836666107e-02 8.287205547094345093e-02 -3.438029885292053223e-01 8.602418005466461182e-02 -1.572322398424148560e-01 1.586438566446304321e-01 1.128452494740486145e-01 6.731849908828735352e-02 -1.402244418859481812e-01 -1.107203960418701172e-01
1.008233353495597839e-01 1.373560726642608643e-01 2.336436808109283447e-01 -3.212585449218750000e-01 -2.625105381011962891e-01 -1.078519970178604126e-02 1.089654713869094849e-01 -1.231433078646659851e-01 -1.503858566284179688e-01 -1.152834370732307434e-01 3.126426041126251221e-02 6.408132612705230713e-02 1.004848927259445190e-01 1.551052834838628769e-02 -2.505024671554565430e-01 3.441906273365020752e-01 -2.520825862884521484e-01 1.642127633094787598e-01 -4.330470412969589233e-02 4.308173060417175293e-02 -2.542485892772674561e-01 -2.330047190189361572e-01 -1.239463221281766891e-02 -1.990768685936927795e-02 -1.500151753425598145e-01 -6.272359192371368408e-02 -2.363463938236236572e-01 1.289967894554138184e-01 7.391087245196104050e-03 1.850568503141403198e-02 3.892187476158142090e-01 1.414426565170288086e-01
3.547570407390594482e-01 2.517895996570587158e-01 4.462838545441627502e-02 -1.717009395360946655e-02 -2.177826501429080963e-02 -1.053789407014846802e-01 -1.585338413715362549e-01 -3.387458920478820801e-01 -6.297370046377182007e-02 -7.891259342432022095e-02 7.588887214660644531e-02 -1.200808659195899963e-01 1.005796194076538086e-01 -9.130423516035079956e-02 -4.231883585453033447e-01 1.848575174808502197e-01 -3.261452913284301758e-01 8.555631339550018311e-02 1.246918961405754089e-01 1.511339992284774780e-01 5.493045598268508911e-02 -1.079939305782318115e-01 -7.421517372131347656e-02 -1.854598522186279297e-02 -2.754751443862915039e-01 -1.391985267400741577e-02 -1.775349527597427368e-01 2.019159197807312012e-01 -5.967970564961433411e-02 -2.484799176454544067e-01 -4.573179408907890320e-02 -8.087623864412307739e-02
1.614780426025390625e-01 3.291260004043579102e-01 9.322688728570938110e-02 5.955345463007688522e-03 4.552954807877540588e-02 9.949179738759994507e-02 8.111400157213211060e-02 -3.178166449069976807e-01 -2.049376443028450012e-02 -1.335360705852508545e-01 -1.405558781698346138e-03 -1.435101479291915894e-01 5.561805516481399536e-02 -1.361281871795654297e-01 -3.571038544178009033e-01 2.872017323970794678e-01 -3.451186120510101318e-01 5.592769011855125427e-02 4.774805530905723572e-02 2.098763361573219299e-02 6.354533135890960693e-03 -1.046422123908996582e-01 8.327150344848632812e-02 -2.232796512544155121e-02 -3.038813173770904541e-01 2.204477041959762573e-01 -1.955019682645797729e-01 8.825362473726272583e-02 -1.710302680730819702e-01 -2.594255506992340088e-01 -1.285213977098464966e-01 -1.530843675136566162e-01
2.657824754714965820e-01 1.556494534015655518e-01 3.068885803222656250e-01 -1.104537770152091980e-01 2.309599667787551880e-01 5.586244538426399231e-02 1.332241743803024292e-01 -3.165700733661651611e-01 -1.089840941131114960e-02 -4.969295579940080643e-03 2.157688885927200317e-01 -4.030782729387283325e-02 3.114340901374816895e-01 4.970719665288925171e-02 -2.421958446502685547e-01 9.884686022996902466e-02 -2.592857778072357178e-01 -3.218182921409606934e-01 -2.654508650302886963e-01 -1.615519374608993530e-01 1.979250833392143250e-02 -2.531834542751312256e-01 3.980683162808418274e-02 4.099657014012336731e-02 1.083670184016227722e-01 -7.143060117959976196e-02 -3.334002569317817688e-02 -1.113491225987672806e-02 -1.394970268011093140e-01 -9.527167677879333496e-02 2.194261550903320312e-02 -1.609063595533370972e-01
2.129824608564376831e-01 1.186676546931266785e-01 -1.025721503538079560e-04 -4.129705131053924561e-01 4.019016027450561523e-02 1.974063552916049957e-02 1.267600990831851959e-02 -3.953371942043304443e-01 -3.870565816760063171e-02 -1.811141967773437500e-01 -4.613610915839672089e-03 -2.758186757564544678e-01 4.476357698440551758e-01 -1.546414848417043686e-02 -8.239412307739257812e-02 -6.602094322443008423e-02 -2.010320127010345459e-01 -2.358163744211196899e-01 -9.642101824283599854e-02 -2.555225193500518799e-01 -7.444999180734157562e-03 3.299484774470329285e-02 -1.074962839484214783e-01 -1.387115418910980225e-01 -5.390970036387443542e-02 -8.222665637731552124e-02 -9.217107295989990234e-02 1.361813694238662720e-01 3.797663003206253052e-02 -1.444432735443115234e-01 1.272021979093551636e-01 1.079126894474029541e-01
3.376151323318481445e-01 3.396759331226348877e-01 -2.591614983975887299e-02 1.698431558907032013e-02 7.847493886947631836e-02 3.380346298217773438e-02 1.489086728543043137e-02 -2.399039268493652344e-01 5.645501241087913513e-02 -2.204824686050415039e-01 9.510289877653121948e-02 -1.026386618614196777e-01 1.317204087972640991e-01 -6.085552275180816650e-02 -3.079058527946472168e-01 2.194814682006835938e-01 -3.350045084953308105e-01 1.409518122673034668e-01 2.842633612453937531e-02 -6.371962279081344604e-02 -4.924828931689262390e-02 -8.442117273807525635e-02 -7.026641815900802612e-02 3.026267699897289276e-02 -2.372734546661376953e-01 1.220383346080780029e-01 -1.943096667528152466e-01 1.525794118642807007e-01 -1.896134316921234131e-01 -2.107420563697814941e-01 -7.037902623414993286e-02 -3.150744736194610596e-01
1.687398254871368408e-01 1.215441599488258362e-01 -1.130336709320545197e-02 -2.501635551452636719e-01 -1.594485789537429810e-01 2.496793121099472046e-02 1.752779632806777954e-01 -2.837961018085479736e-01 2.266697585582733154e-01 1.175605431199073792e-01 7.503729313611984253e-02 7.191976904869079590e-02 2.114668339490890503e-01 5.112836882472038269e-02 -8.640446513891220093e-02 3.372356891632080078e-01 -2.873688340187072754e-01 -3.181184232234954834e-01 8.920641988515853882e-02 -1.846083551645278931e-01 -3.437023609876632690e-02 -3.093310296535491943e-01 -4.362678900361061096e-02 4.517724364995956421e-02 -1.281433105468750000e-01 1.692027896642684937e-01 -1.541028767824172974e-01 5.348951369524002075e-02 2.360514700412750244e-01 1.724933683872222900e-01 1.211098656058311462e-01 1.173685267567634583e-01
7.160823792219161987e-02 1.669405102729797363e-01 -9.992448240518569946e-02 -2.380382120609283447e-01 -2.709509432315826416e-01 -5.715502426028251648e-02 -2.172670662403106689e-01 -3.189114928245544434e-01 -3.473577499389648438e-01 -2.203767597675323486e-01 3.670273721218109131e-01 4.185469076037406921e-02 4.298792779445648193e-02 1.327143311500549316e-01 -2.325267642736434937e-01 1.375715136528015137e-01 -8.759959042072296143e-02 3.424873575568199158e-02 -1.244304776191711426e-01 -1.375335901975631714e-01 8.415478467941284180e-02 -1.025553047657012939e-01 -6.801515817642211914e-02 -1.287692785263061523e-02 -4.363893717527389526e-02 2.041496038436889648e-01 -2.585576772689819336e-01 9.620848298072814941e-02 8.374626934528350830e-02 1.394580304622650146e-01 1.013027969747781754e-02 -2.544302642345428467e-01
2.272226661443710327e-01 2.366347312927246094e-01 -3.808062523603439331e-02 -2.814534604549407959e-01 -1.019841879606246948e-01 9.708931669592857361e-03 -1.914495527744293213e-01 -1.556341052055358887e-01 2.152674272656440735e-02 1.677250266075134277e-01 4.659877717494964600e-01 3.333406150341033936e-02 1.291774660348892212e-01 -4.989496991038322449e-02 -1.943104267120361328e-01 9.710255265235900879e-02 -3.531983792781829834e-01 9.172162041068077087e-03 -1.945450156927108765e-01 4.128722473978996277e-02 1.422071009874343872e-01 -2.491320855915546417e-02 3.183228969573974609e-01 1.242558136582374573e-01 9.896704927086830139e-03 -6.049318984150886536e-02 8.146676421165466309e-02 1.865672171115875244e-01 2.771481275558471680e-01 -1.588584110140800476e-02 2.918836660683155060e-02 -4.483413323760032654e-02
6.112625449895858765e-02 2.395219057798385620e-01 2.518925815820693970e-02 -2.338727563619613647e-01 8.294473588466644287e-02 -2.413968741893768311e-01 -1.083969995379447937e-01 -7.830291241407394409e-02 -4.069251939654350281e-02 6.875063478946685791e-02 3.762314021587371826e-01 -2.051805853843688965e-01 1.060517355799674988e-01 1.001166296191513538e-03 -6.270676851272583008e-02 2.224317640066146851e-01 -1.984765976667404175e-01 1.085885688662528992e-01 3.057680726051330566e-01 -1.821329444646835327e-02 -5.548023432493209839e-02 -2.005608528852462769e-01 2.985681295394897461e-01 2.258784882724285126e-02 -5.773696303367614746e-02 2.460317611694335938e-01 -3.809391558170318604e-01 6.435006111860275269e-02 9.624767303466796875e-02 1.180885806679725647e-01 1.712056547403335571e-01 4.726378619670867920e-02
1.336018145084381104e-01 3.348150551319122314e-01 2.913763225078582764e-01 1.847142577171325684e-01 -2.325808443129062653e-02 4.143881611526012421e-03 -3.912557289004325867e-02 -6.285993754863739014e-02 -1.156645789742469788e-01 -2.217433601617813110e-01 -6.592925637960433960e-02 -3.023024648427963257e-02 2.134666740894317627e-01 -1.078574173152446747e-02 -4.454029500484466553e-01 3.408199250698089600e-01 -3.161986768245697021e-01 -9.912313520908355713e-02 3.938139975070953369e-02 1.008104309439659119e-01 3.067163750529289246e-02 1.069114580750465393e-01 -1.352932155132293701e-01 2.485669963061809540e-02 3.873914852738380432e-02 -7.096662372350692749e-02 -2.497439533472061157e-01 1.411713361740112305e-01 -1.173932626843452454e-01 -6.700953096151351929e-02 1.494123190641403198e-01 -1.862973272800445557e-01
1.220784895122051239e-02 -6.419894844293594360e-02 1.691655367612838745e-01 -1.597019471228122711e-02 -3.247646093368530273e-01 1.230004206299781799e-01 -1.389668136835098267e-01 -5.682162567973136902e-02 -1.617535352706909180e-01 9.220572561025619507e-02 2.212992161512374878e-01 -1.134515255689620972e-01 3.944230377674102783e-01 1.929648518562316895e-01 -7.591293007135391235e-02 3.525336980819702148e-01 -1.859518587589263916e-01 3.589921817183494568e-02 -9.734985977411270142e-02 2.491703722625970840e-03 -3.205041885375976562e-01 -1.050449609756469727e-01 8.940272778272628784e-02 -6.387571990489959717e-02 -1.802121996879577637e-01 3.972464799880981445e-02 -2.184660285711288452e-01 -1.137548685073852539e-01 9.070150554180145264e-02 3.385522663593292236e-01 8.144567161798477173e-02 -9.474771469831466675e-02
2.178096324205398560e-01 -1.475324481725692749e-02 1.566983312368392944e-01 -1.688177348114550114e-03 -1.586840003728866577e-01 -5.990128591656684875e-02 2.427731007337570190e-01 -1.749757230281829834e-01 -1.530883312225341797e-01 1.334587037563323975e-01 2.445281296968460083e-01 -1.768236756324768066e-01 1.441535651683807373e-01 7.073500752449035645e-02 -4.068406522274017334e-01 2.820713259279727936e-02 -1.692780256271362305e-01 9.606129676103591919e-02 -1.806173622608184814e-01 -1.891468465328216553e-01 2.076062858104705811e-01 6.745826452970504761e-02 4.025160893797874451e-02 2.681202590465545654e-01 -1.185534149408340454e-01 -2.676129639148712158e-01 -6.631021946668624878e-02 -9.480795264244079590e-02 1.454041153192520142e-02 2.537030279636383057e-01 2.101782709360122681e-01 -2.231664210557937622e-01
1.921239681541919708e-02 1.679504513740539551e-01 -5.526393651962280273e-02 -3.577767610549926758e-01 -1.693748682737350464e-01 2.719939053058624268e-01 5.496002361178398132e-02 -2.374083250761032104e-01 1.683770567178726196e-01 2.539353370666503906e-01 2.599936425685882568e-01 -1.000736281275749207e-01 6.069212406873703003e-02 -2.375383377075195312e-01 -3.590499609708786011e-02 1.544362604618072510e-01 -3.941699862480163574e-01 -2.137445211410522461e-01 -1.599994599819183350e-01 -1.156514510512351990e-02 7.014274597167968750e-02 -1.487271189689636230e-01 1.423351466655731201e-01 1.206606924533843994e-01 7.700431346893310547e-02 -9.591513872146606445e-02 -1.920360773801803589e-01 1.693055629730224609e-01 1.568208187818527222e-01 2.077223733067512512e-02 1.629083901643753052e-01 4.167556390166282654e-02
-1.699597984552383423e-01 8.855504542589187622e-02 1.930696517229080200e-01 -3.877232372760772705e-01 4.315187782049179077e-02 1.521026045083999634e-01 -1.273908764123916626e-01 -9.150192886590957642e-02 2.152880877256393433e-01 -6.153295189142227173e-02 3.103212118148803711e-01 -8.838635683059692383e-02 2.078889757394790649e-01 -1.099226623773574829e-01 -1.850545108318328857e-01 2.854509055614471436e-01 -6.481128185987472534e-02 3.225274384021759033e-02 -2.324502468109130859e-01 -1.143874507397413254e-02 3.404470086097717285e-01 3.965970501303672791e-02 -1.151910722255706787e-01 -7.737974077463150024e-02 -1.160693690180778503e-01 3.088423907756805420e-01 -1.131276339292526245e-01 -9.917195141315460205e-02 -1.523826420307159424e-01 1.648765355348587036e-01 1.130871102213859558e-01 -9.986347705125808716e-02
-6.920979171991348267e-02 2.120045870542526245e-01 2.716513574123382568e-01 -1.004716083407402039e-01 -3.492950275540351868e-02 -1.494521088898181915e-02 3.365197405219078064e-02 5.922403186559677124e-02 -3.343069553375244141e-02 2.403610646724700928e-01 4.492715001106262207e-01 -2.394730597734451294e-01 9.326531738042831421e-02 -1.821237504482269287e-01 -7.857053726911544800e-02 2.767135500907897949e-01 -2.802071273326873779e-01 2.453911304473876953e-02 -2.560669183731079102e-01 -2.987305633723735809e-02 2.169844210147857666e-01 -2.545535266399383545e-01 -1.086793988943099976e-01 1.183830723166465759e-01 1.190374605357646942e-02 -2.358704805374145508e-01 -1.270745843648910522e-01 -1.040791049599647522e-01 1.317346245050430298e-01 -3.787736222147941589e-02 -1.805886477231979370e-01 1.236234139651060104e-02
2.654662430286407471e-01 1.842141896486282349e-01 2.180431783199310303e-01 -6.862650811672210693e-02 -1.022655144333839417e-01 -2.541838027536869049e-02 1.265358328819274902e-01 -7.102520205080509186e-03 5.806085187941789627e-03 -2.766789868474006653e-02 4.622231796383857727e-02 -2.517187595367431641e-01 -5.226673185825347900e-02 -9.947626292705535889e-02 -3.260355293750762939e-01 1.408212929964065552e-01 -2.893015742301940918e-01 9.755627065896987915e-02 2.690721154212951660e-01 1.419941186904907227e-01 9.054791927337646484e-02 -3.426170349121093750e-01 2.073459178209304810e-01 -4.751082882285118103e-02 -2.780670486390590668e-02 1.505047976970672607e-01 -4.379546735435724258e-03 1.611190438270568848e-01 -6.564816087484359741e-02 1.850835978984832764e-01 3.958405256271362305e-01 -9.925052523612976074e-02
1.263664662837982178e-01 -4.481534287333488464e-02 2.235178947448730469e-01 -2.284305989742279053e-01 -2.012917250394821167e-01 -1.433980911970138550e-01 1.888209767639636993e-02 -2.142217010259628296e-01 -2.143151611089706421e-01 1.303576678037643433e-01 1.267130523920059204e-01 -9.233317524194717407e-02 1.756504178047180176e-01 1.191879808902740479e-02 -3.670814633369445801e-02 1.590582430362701416e-01 -3.615768849849700928e-01 1.896391510963439941e-01 -2.397780865430831909e-01 1.417591571807861328e-01 -1.966241933405399323e-02 1.470142882317304611e-02 6.208917126059532166e-02 1.745130717754364014e-01 2.161796018481254578e-02 2.266037277877330780e-02 -3.856008946895599365e-01 -1.249833256006240845e-01 4.870035685598850250e-03 2.798445224761962891e-01 1.792077422142028809e-01 2.691857814788818359e-01
1.999102979898452759e-01 3.958854377269744873e-01 -1.898251287639141083e-02 -2.154025062918663025e-02 -1.139589697122573853e-01 1.270332783460617065e-01 -1.837301068007946014e-02 -2.577591538429260254e-01 -1.401739753782749176e-02 -1.369867920875549316e-01 1.000916361808776855e-01 -4.695823416113853455e-02 -6.413000822067260742e-02 -3.365779295563697815e-02 -5.244262218475341797e-01 2.128656804561614990e-01 -1.126415133476257324e-01 1.193608790636062622e-01 -5.633054673671722412e-02 3.355895355343818665e-02 2.640148103237152100e-01 -1.774509102106094360e-01 -1.965750902891159058e-01 1.154773086309432983e-01 -1.478409171104431152e-01 3.794703260064125061e-02 -1.881205141544342041e-01 2.613662779331207275e-01 1.154358908534049988e-01 -1.106289699673652649e-01 -2.752939611673355103e-02 -1.099766269326210022e-01
5.651006102561950684e-02 7.481204718351364136e-02 1.790883690118789673e-01 -4.152074828743934631e-02 -9.768789261579513550e-02 8.775067329406738281e-02 1.351165473461151123e-01 -4.672725498676300049e-01 2.000147998332977295e-01 2.878146246075630188e-02 2.168204188346862793e-01 -1.574447564780712128e-02 1.532904207706451416e-01 -9.359411150217056274e-02 -1.955753862857818604e-01 3.080255389213562012e-01 -1.214109212160110474e-01 -1.338301301002502441e-01 1.776012480258941650e-01 -1.867382228374481201e-01 4.941430315375328064e-02 -2.320803701877593994e-01 -9.156929701566696167e-02 3.318656384944915771e-01 -1.288682073354721069e-01 1.502839028835296631e-01 -1.550846844911575317e-01 -3.278449922800064087e-02 1.471071690320968628e-01 2.496054470539093018e-01 5.944708362221717834e-02 1.562258154153823853e-01
2.089007645845413208e-01 1.880900710821151733e-01 1.737413406372070312e-01 -8.453658968210220337e-02 -5.905383080244064331e-02 5.436465516686439514e-02 2.652991190552711487e-02 -5.891864746809005737e-02 -1.005839630961418152e-01 1.580555289983749390e-01 3.392821550369262695e-01 -2.982620298862457275e-01 5.647446960210800171e-02 -6.735203415155410767e-02 -3.590888977050781250e-01 2.709750831127166748e-02 -1.158455610275268555e-01 3.817015141248703003e-02 -8.122602850198745728e-02 -4.076271355152130127e-01 -2.419328782707452774e-03 -1.758650392293930054e-01 1.735373437404632568e-01 -1.190758198499679565e-01 -1.046675071120262146e-01 -2.563673257827758789e-01 1.385982334613800049e-02 -1.904903203248977661e-01 1.429257392883300781e-01 3.079106509685516357e-01 -7.135444134473800659e-02 -1.030648779124021530e-02
4.034779667854309082e-01 2.711548507213592529e-01 -3.585548698902130127e-02 8.635850623250007629e-03 -2.321836799383163452e-01 1.298411339521408081e-01 -1.385431885719299316e-01 -2.217403054237365723e-01 -3.146596625447273254e-02 -6.207007169723510742e-02 6.697595119476318359e-02 1.066585481166839600e-01 2.062414437532424927e-01 5.388236790895462036e-02 -3.640196621417999268e-01 3.254295885562896729e-01 -7.707530260086059570e-02 4.615867044776678085e-03 -3.876842558383941650e-02 1.368369311094284058e-01 2.043391764163970947e-01 -1.436990797519683838e-01 -1.076372414827346802e-01 1.075058430433273315e-01 -3.228207230567932129e-01 5.346689373254776001e-02 -1.414364278316497803e-01 1.751428991556167603e-01 1.922240667045116425e-02 1.027732565999031067e-01 -9.231340885162353516e-02 -1.723074167966842651e-01
1.204346716403961182e-01 2.630057930946350098e-01 7.133100926876068115e-02 -2.716065645217895508e-01 -1.961878873407840729e-02 -2.571536786854267120e-02 -4.791664704680442810e-02 -1.709768474102020264e-01 2.301603853702545166e-01 -1.309882402420043945e-01 7.605640590190887451e-02 -8.830472826957702637e-02 1.274212300777435303e-01 2.923440746963024139e-02 -1.963503211736679077e-01 -2.584137916564941406e-01 -4.713754951953887939e-01 4.006712138652801514e-02 -8.470322936773300171e-02 -2.491563409566879272e-01 7.617273833602666855e-03 1.181575879454612732e-01 4.558737576007843018e-02 1.161660104990005493e-01 1.180142443627119064e-02 -1.093067228794097900e-01 -2.457527667284011841e-01 1.011920347809791565e-01 -1.379147320985794067e-01 9.844853729009628296e-02 3.916164934635162354e-01 1.063514128327369690e-01
3.378331065177917480e-01 2.158264666795730591e-01 -8.662549406290054321e-02 5.603817291557788849e-03 -2.425798326730728149e-01 -1.064724773168563843e-01 1.315061151981353760e-01 -8.198256045579910278e-02 -9.108159691095352173e-02 1.358387619256973267e-01 7.783770561218261719e-02 5.608658120036125183e-02 9.780388325452804565e-02 -2.136304229497909546e-02 -2.924237251281738281e-01 4.650316834449768066e-01 -1.664102226495742798e-01 1.263443529605865479e-01 -2.748727612197399139e-02 -1.787532418966293335e-01 1.008736118674278259e-01 9.551148861646652222e-02 2.267499640583992004e-02 -2.390321046113967896e-01 -3.944347053766250610e-02 2.209610119462013245e-02 -3.982414305210113525e-01 -1.569964587688446045e-01 -9.432944655418395996e-02 4.889815300703048706e-02 1.661185175180435181e-01 1.110453009605407715e-01
7.711191475391387939e-02 8.316833525896072388e-03 -3.466044366359710693e-02 -3.052512705326080322e-01 -1.261741220951080322e-01 -1.784384250640869141e-01 -8.646386861801147461e-02 -1.233248487114906311e-01 -2.741536311805248260e-02 -1.886080801486968994e-01 1.959440559148788452e-01 -3.054099678993225098e-01 7.731398940086364746e-02 1.064745411276817322e-01 7.458033412694931030e-02 3.516870439052581787e-01 -2.859811782836914062e-01 4.474866017699241638e-02 1.119481772184371948e-01 -3.303497657179832458e-02 8.209443837404251099e-02 -2.100050263106822968e-02 2.852792739868164062e-01 8.192031085491180420e-02 -1.399971991777420044e-01 1.109584048390388489e-01 -3.456812202930450439e-01 5.604241415858268738e-02 1.320092193782329559e-02 7.894075661897659302e-02 3.815558254718780518e-01 -1.240169629454612732e-01
1.117051951587200165e-02 3.167631030082702637e-01 -5.439697951078414917e-02 -2.274362891912460327e-01 -5.019498243927955627e-02 8.573657274246215820e-02 -1.300279498100280762e-01 -1.895951479673385620e-01 5.545580387115478516e-02 1.518425643444061279e-01 9.257642924785614014e-02 -2.486814111471176147e-01 2.624593079090118408e-01 -2.781169414520263672e-01 1.126244515180587769e-01 2.210070192813873291e-01 -4.797264039516448975e-01 -1.207385510206222534e-01 -1.203041300177574158e-01 -4.903100058436393738e-02 3.322922065854072571e-02 -1.085118055343627930e-01 2.496976852416992188e-01 1.908162385225296021e-01 8.454292267560958862e-02 -2.511993050575256348e-02 -5.601813085377216339e-03 1.039296835660934448e-01 8.487237244844436646e-02 2.382578849792480469e-01 1.042504906654357910e-01 1.055408418178558350e-01
1.865725070238113403e-01 2.366850823163986206e-01 -6.184889748692512512e-02 -3.203501105308532715e-01 -8.012059330940246582e-02 1.468660980463027954e-01 -2.697750329971313477e-01 -1.316722184419631958e-01 -8.105638623237609863e-02 7.347707450389862061e-02 3.093436360359191895e-01 -1.476017236709594727e-01 1.214169636368751526e-01 -2.673118412494659424e-01 -1.957636773586273193e-01 1.411211043596267700e-01 -3.501401245594024658e-01 -1.081860736012458801e-01 -2.631329298019409180e-01 -1.947941333055496216e-01 4.810452088713645935e-02 -5.767624080181121826e-02 3.517572954297065735e-02 1.173633113503456116e-01 -5.458257719874382019e-02 -2.857087254524230957e-01 -6.846480816602706909e-02 1.408258825540542603e-01 1.346813589334487915e-01 -3.995836526155471802e-02 -1.318853944540023804e-01 4.832777753472328186e-02
1.543749421834945679e-01 9.729902446269989014e-02 -1.115442439913749695e-01 -5.296292528510093689e-02 -7.327120751142501831e-02 2.556285858154296875e-01 5.637502297759056091e-02 -8.307960629463195801e-02 1.098670363426208496e-01 2.306762486696243286e-01 1.261425167322158813e-01 3.549808263778686523e-02 2.659089565277099609e-01 -5.118501931428909302e-02 -1.152299940586090088e-01 6.668744981288909912e-02 -5.853098630905151367e-01 -1.933804601430892944e-01 -2.290573529899120331e-02 -8.867254853248596191e-02 8.697943389415740967e-02 -2.334615737199783325e-01 -2.453045547008514404e-02 2.275792211294174194e-01 -1.360661536455154419e-01 -4.370870813727378845e-02 -1.340245902538299561e-01 2.207396477460861206e-01 1.344044208526611328e-01 1.035051271319389343e-01 2.532984316349029541e-01 1.194414719939231873e-01
1.034831404685974121e-01 -1.962626278400421143e-01 -4.002959933131933212e-03 -2.842247486114501953e-02 5.624650046229362488e-02 1.588854193687438965e-01 6.549067050218582153e-02 -3.760695457458496094e-01 1.112934574484825134e-02 2.897772789001464844e-01 1.771378517150878906e-01 -8.673287183046340942e-02 8.515299297869205475e-03 -2.240567505359649658e-01 -1.523851603269577026e-01 1.366364359855651855e-01 -3.180114924907684326e-01 -2.467927187681198120e-01 1.395610868930816650e-01 -8.956614881753921509e-02 2.155655995011329651e-02 -2.502900660037994385e-01 6.885005533695220947e-02 1.130847483873367310e-01 -3.217235505580902100e-01 2.303444445133209229e-01 -1.254833042621612549e-01 1.190254315733909607e-01 1.330761164426803589e-01 2.637944519519805908e-01 9.350566565990447998e-02 -8.927302062511444092e-02
-1.030526161193847656e-01 5.994755029678344727e-02 1.416430324316024780e-01 -4.607939422130584717e-01 -3.730029612779617310e-02 -3.389548510313034058e-02 6.129522249102592468e-02 1.072391420602798462e-01 -6.731241941452026367e-02 -7.666871696710586548e-02 1.366951167583465576e-01 -1.043005287647247314e-01 1.462256461381912231e-01 -1.619010120630264282e-01 -9.383674710988998413e-02 2.909302115440368652e-01 8.468232117593288422e-03 -9.466099739074707031e-02 -1.898978054523468018e-01 3.374420048203319311e-04 1.551710665225982666e-01 -1.351511180400848389e-01 -1.460141092538833618e-01 1.224358975887298584e-01 1.121141836047172546e-01 2.243786454200744629e-01 -5.896225571632385254e-01 7.458294183015823364e-02 -2.403921075165271759e-02 5.522698909044265747e-02 -8.478323370218276978e-02 -6.233251467347145081e-02
3.605853915214538574e-01 2.897672951221466064e-01 6.599248200654983521e-02 3.077869303524494171e-02 -9.822648949921131134e-03 1.343095451593399048e-01 -2.502966225147247314e-01 -3.180719912052154541e-01 8.456143736839294434e-02 1.831762678921222687e-02 -1.095222234725952148e-01 2.996967546641826630e-02 1.293570995330810547e-01 5.994272232055664062e-02 -4.023229181766510010e-01 2.321723550558090210e-01 -1.766745299100875854e-01 1.492120027542114258e-01 -1.254711002111434937e-01 6.200736016035079956e-02 3.080267310142517090e-01 -1.708932369947433472e-01 -7.730986177921295166e-02 4.622465744614601135e-02 -2.033710628747940063e-01 8.618095517158508301e-02 -1.403940767049789429e-01 1.636104583740234375e-01 5.469082295894622803e-02 -1.799361221492290497e-02 2.144184336066246033e-02 -1.948810964822769165e-01
2.445389777421951294e-01 -3.625012189149856567e-02 7.398068159818649292e-02 -1.365785002708435059e-01 -1.105358898639678955e-01 1.190563514828681946e-01 3.722675144672393799e-02 -2.938101887702941895e-01 2.230718284845352173e-01 2.136809527873992920e-01 1.471126824617385864e-01 6.552536040544509888e-02 2.633856534957885742e-01 -2.380327694118022919e-02 -9.270806610584259033e-02 3.757247924804687500e-01 -2.408572733402252197e-01 -9.795062988996505737e-02 1.077406555414199829e-01 -7.293214648962020874e-02 3.744624182581901550e-02 -2.811112701892852783e-01 -1.361461877822875977e-01 1.047595441341400146e-01 -5.415875464677810669e-02 1.816061288118362427e-01 -9.432908147573471069e-02 1.489980518817901611e-01 3.558161854743957520e-01 2.530944943428039551e-01 -1.866238377988338470e-02 8.429647237062454224e-02
-7.546137273311614990e-02 4.384599998593330383e-02 4.249909818172454834e-01 1.762417890131473541e-02 -1.714573502540588379e-01 2.209139615297317505e-01 -2.686794847249984741e-02 -9.269350022077560425e-02 -2.174093574285507202e-01 2.306197583675384521e-01 4.803047180175781250e-01 -7.832909375429153442e-02 2.553218901157379150e-01 -1.539331078529357910e-01 -7.531017065048217773e-02 2.428887635469436646e-01 -2.167773097753524780e-01 3.167030960321426392e-02 -1.864278614521026611e-01 -1.678184419870376587e-01 -1.878591626882553101e-02 -2.116963118314743042e-01 -3.870338574051856995e-02 -8.917815983295440674e-02 6.859955936670303345e-02 2.657500654458999634e-02 3.122779540717601776e-02 3.541344404220581055e-02 8.069223910570144653e-02 2.235567867755889893e-01 1.850170083343982697e-02 -5.571031570434570312e-02
1.900550574064254761e-01 7.319525629281997681e-02 1.063693240284919739e-01 -5.873318389058113098e-02 -3.263021111488342285e-01 -6.982658058404922485e-02 1.499939113855361938e-01 -3.496260195970535278e-02 1.283420324325561523e-01 6.100010126829147339e-02 1.095636561512947083e-01 -3.922277987003326416e-01 1.645340174436569214e-01 1.655616015195846558e-01 -1.680234521627426147e-01 1.975445449352264404e-01 -1.543737351894378662e-01 2.070910632610321045e-01 8.102783560752868652e-02 -1.840570382773876190e-02 -9.096016734838485718e-02 -1.997598856687545776e-01 1.262284964323043823e-01 -9.916718117892742157e-03 -1.079737097024917603e-01 -2.361406944692134857e-02 -2.780047655105590820e-01 -5.240800976753234863e-02 6.019554659724235535e-02 -2.762117190286517143e-03 5.149383544921875000e-01 -4.513511434197425842e-02
4.359609782695770264e-01 1.157148405909538269e-01 2.897271513938903809e-01 -2.121488302946090698e-01 1.083290856331586838e-02 2.222867608070373535e-01 1.178960353136062622e-01 -1.904284656047821045e-01 -2.027964890003204346e-01 5.171842128038406372e-02 9.903151541948318481e-02 -2.155138999223709106e-01 1.214699745178222656e-01 -1.060818955302238464e-01 -3.171907365322113037e-01 7.508103549480438232e-02 -2.358925789594650269e-01 -1.186334639787673950e-01 -2.956748604774475098e-01 -2.085420787334442139e-01 1.127181574702262878e-01 -1.125241667032241821e-01 1.981519348919391632e-02 -6.975044030696153641e-03 1.296339742839336395e-02 6.779208779335021973e-02 -9.407030045986175537e-02 -2.471571974456310272e-02 -1.160464957356452942e-01 2.620620653033256531e-02 -2.244961857795715332e-01 -1.743011474609375000e-01
3.286195993423461914e-01 1.784120798110961914e-01 2.069227993488311768e-01 -1.240078210830688477e-01 1.949740648269653320e-01 3.089050352573394775e-01 8.298265933990478516e-02 -3.731327056884765625e-01 7.372157275676727295e-02 1.566180884838104248e-01 2.549153566360473633e-01 -2.247147560119628906e-01 1.527536958456039429e-01 6.956940889358520508e-02 -2.005338966846466064e-01 7.894381880760192871e-02 -2.614200115203857422e-01 -1.705692857503890991e-01 -9.937072545289993286e-02 -1.502517312765121460e-01 1.370394080877304077e-01 -1.542297601699829102e-01 1.968713477253913879e-02 -1.328226625919342041e-01 1.101223379373550415e-01 1.605097502470016479e-01 -8.367560058832168579e-02 4.295837879180908203e-02 -7.352562248706817627e-02 1.668482646346092224e-02 -6.699361652135848999e-02 -2.344763427972793579e-01
4.204402863979339600e-02 4.381286352872848511e-02 -9.204038232564926147e-02 -9.401204437017440796e-02 1.286531388759613037e-01 -9.028130210936069489e-03 -9.640189260244369507e-02 -1.309662014245986938e-01 -8.421009778976440430e-02 -2.606355212628841400e-02 2.454143017530441284e-01 -2.547476887702941895e-01 3.588919341564178467e-01 -1.588601619005203247e-01 -1.579925566911697388e-01 2.561088800430297852e-01 -2.959520518779754639e-01 9.202245622873306274e-02 1.128911003470420837e-01 -8.583136647939682007e-02 2.190426886081695557e-01 -5.720436573028564453e-02 1.105470284819602966e-01 -2.659115791320800781e-01 1.069201081991195679e-01 5.270714163780212402e-01 7.758139818906784058e-02 4.007682949304580688e-02 -5.995037406682968140e-02 -1.266504358500242233e-02 2.684953808784484863e-02 8.216031640768051147e-02
2.283527106046676636e-01 1.667292118072509766e-01 8.634889125823974609e-02 -3.635533750057220459e-01 -3.863852024078369141e-01 -1.359738856554031372e-01 5.079060420393943787e-02 -9.027883410453796387e-02 -1.779743432998657227e-01 4.182874038815498352e-02 2.571038529276847839e-02 -2.945528030395507812e-01 1.323121786117553711e-01 8.806756697595119476e-03 -1.736353784799575806e-01 3.355253040790557861e-01 -5.187558010220527649e-02 2.528220415115356445e-02 -9.884920902550220490e-03 1.986332237720489502e-03 -6.210441887378692627e-02 -2.447907030582427979e-01 -4.073796048760414124e-02 1.722326725721359253e-01 2.764620631933212280e-02 -1.107994839549064636e-01 -2.991931438446044922e-01 -4.446135461330413818e-02 -4.119495674967765808e-02 3.636739030480384827e-02 3.379634618759155273e-01 2.124128304421901703e-02
1.109681874513626099e-01 2.083612978458404541e-01 -8.540562354028224945e-03 -3.437280356884002686e-01 -3.389587998390197754e-02 2.067923992872238159e-01 -7.824684679508209229e-02 -2.658468186855316162e-01 2.273405939340591431e-01 6.157995760440826416e-02 2.290323227643966675e-01 -1.133016645908355713e-01 1.307348459959030151e-01 -2.013327032327651978e-01 -1.124331951141357422e-01 2.071585804224014282e-01 -4.015974998474121094e-01 -1.036263406276702881e-01 -6.902971863746643066e-02 -3.336344957351684570e-01 2.661292627453804016e-02 -1.139786243438720703e-01 3.629725798964500427e-02 8.721604198217391968e-02 -1.492413133382797241e-01 -1.063601970672607422e-01 8.019266650080680847e-03 2.563472986221313477e-01 -1.436632275581359863e-01 1.421569585800170898e-01 1.388878077268600464e-01 3.418295457959175110e-02
3.363939225673675537e-01 2.173880338668823242e-01 2.323197275400161743e-01 -1.686808317899703979e-01 2.723427414894104004e-01 1.730714291334152222e-01 1.571394056081771851e-01 -2.250781953334808350e-01 -1.412310637533664703e-02 1.142227798700332642e-01 4.311242327094078064e-02 -2.169549763202667236e-01 9.974497556686401367e-02 1.971481889486312866e-01 -3.809589743614196777e-01 1.410499364137649536e-01 -2.466018497943878174e-01 -6.418770644813776016e-03 -3.620806634426116943e-01 -9.860363602638244629e-02 7.035028189420700073e-02 -8.826026320457458496e-02 -4.777029901742935181e-02 6.990184634923934937e-02 -2.314113825559616089e-02 6.189604848623275757e-02 -7.238216698169708252e-02 -1.129142101854085922e-02 9.843341074883937836e-03 -2.617286983877420425e-03 -2.266449481248855591e-01 -1.373756378889083862e-01
3.834314644336700439e-01 6.320429593324661255e-02 -2.035600394010543823e-01 -2.789831757545471191e-01 -2.146448791027069092e-01 4.668131098151206970e-02 -2.568953931331634521e-01 -1.558670103549957275e-01 -1.471033990383148193e-01 1.070127785205841064e-01 -2.214122377336025238e-02 6.602600216865539551e-02 1.807155832648277283e-02 -4.737683758139610291e-02 -2.860829234123229980e-01 2.036312520503997803e-01 -8.009195327758789062e-02 1.709682792425155640e-01 -6.556897610425949097e-02 8.760663121938705444e-02 2.274631112813949585e-01 -2.819281816482543945e-01 1.191506311297416687e-01 -9.932699613273143768e-04 -1.795893162488937378e-01 2.278168350458145142e-01 -2.450010627508163452e-01 5.317733436822891235e-02 2.465985864400863647e-01 -7.796421181410551071e-03 -1.249148175120353699e-01 -1.040832698345184326e-01
2.386973425745964050e-02 1.432563066482543945e-01 3.985516354441642761e-02 2.481861561536788940e-01 -2.243485152721405029e-01 2.564914822578430176e-01 1.370477229356765747e-01 4.760959371924400330e-02 -9.081462398171424866e-03 -2.072093077003955841e-02 7.469211518764495850e-02 -1.109115108847618103e-01 4.260811507701873779e-01 -6.090901046991348267e-02 -1.636715978384017944e-01 4.407943785190582275e-02 -2.013616859912872314e-01 -8.885131776332855225e-02 -3.503729701042175293e-01 5.247006565332412720e-02 1.422087997198104858e-01 -9.189972653985023499e-03 -6.535111460834741592e-03 7.732534408569335938e-02 -8.712577074766159058e-02 3.217611312866210938e-01 -1.341088861227035522e-01 1.736159324645996094e-01 6.663413345813751221e-02 -8.994950912892818451e-03 3.067974150180816650e-01 2.966410517692565918e-01
1.322981268167495728e-01 2.579612135887145996e-01 1.304305344820022583e-01 -2.542885392904281616e-02 -3.751240298151969910e-02 1.115209981799125671e-01 -2.374013662338256836e-01 -2.060150057077407837e-01 1.176732312887907028e-02 -1.575966924428939819e-01 -2.624900639057159424e-02 -2.044503539800643921e-01 2.280886620283126831e-01 -2.118418216705322266e-01 -5.250425934791564941e-01 1.537213772535324097e-01 -1.814337521791458130e-01 1.178537085652351379e-01 2.215693444013595581e-01 3.088862262666225433e-02 -8.479966223239898682e-02 3.273441642522811890e-02 7.110062241554260254e-02 2.077059000730514526e-01 -1.824025958776473999e-01 1.616121232509613037e-01 -1.913682818412780762e-01 3.423761576414108276e-03 -1.622719615697860718e-01 -2.754326164722442627e-02 7.195875048637390137e-02 -2.009410262107849121e-01
1.748678982257843018e-01 -8.328400552272796631e-02 1.531981080770492554e-01 6.566514819860458374e-02 -1.620590537786483765e-01 2.341604679822921753e-01 3.158633112907409668e-01 -2.504888772964477539e-01 -1.210296601057052612e-01 1.969607770442962646e-01 2.150016576051712036e-01 -2.641802430152893066e-01 1.621420979499816895e-01 -3.805583342909812927e-02 -5.984289571642875671e-02 2.192920893430709839e-01 -3.406832218170166016e-01 1.287440955638885498e-01 -1.296472549438476562e-01 -3.224385380744934082e-01 -4.302242770791053772e-02 -8.008602075278759003e-03 4.590282589197158813e-02 3.793747350573539734e-02 3.413370624184608459e-02 -6.464350968599319458e-02 -2.170929610729217529e-01 6.041670218110084534e-02 -1.601893641054630280e-02 2.434774190187454224e-01 2.521185278892517090e-01 6.423543393611907959e-02
2.768221199512481689e-01 1.179516837000846863e-01 6.457883864641189575e-02 9.241741150617599487e-02 -1.146547123789787292e-01 -2.153906673192977905e-01 -4.076691344380378723e-02 -1.086824759840965271e-01 1.922186166048049927e-01 -1.532233357429504395e-01 1.051267832517623901e-01 -1.555005460977554321e-01 1.428040415048599243e-01 -2.889672219753265381e-01 -3.551747500896453857e-01 1.928416043519973755e-01 -1.835897862911224365e-01 -3.360555320978164673e-02 1.304594874382019043e-01 2.287535667419433594e-01 1.055964604020118713e-01 -1.417955011129379272e-01 8.939683437347412109e-02 9.435522556304931641e-02 -3.757534623146057129e-01 2.098585963249206543e-01 4.364593885838985443e-03 2.968578934669494629e-01 -5.983309447765350342e-02 -1.594686210155487061e-01 6.263585388660430908e-02 -4.691867530345916748e-02
3.124010860919952393e-01 1.249761730432510376e-01 -1.161423474550247192e-01 -1.395137012004852295e-01 -2.560669481754302979e-01 -9.314173460006713867e-02 -4.883920773863792419e-02 -8.307374268770217896e-02 -1.596851795911788940e-01 -5.091246217489242554e-02 2.956430613994598389e-01 -1.873864829540252686e-01 4.841389879584312439e-02 -7.100223004817962646e-02 -1.593050956726074219e-01 1.702564656734466553e-01 -2.408662587404251099e-01 1.096380576491355896e-01 1.316340416669845581e-01 1.258858144283294678e-01 4.519496287684887648e-04 -3.259623646736145020e-01 1.232011243700981140e-01 -8.302196860313415527e-03 5.670270323753356934e-02 7.291219383478164673e-02 -2.367912828922271729e-01 9.851051867008209229e-02 -8.622223883867263794e-02 3.250485286116600037e-02 4.993589520454406738e-01 -3.276824578642845154e-02
1.376507729291915894e-01 1.837850958108901978e-01 8.085554093122482300e-02 -7.057809736579656601e-03 3.278247714042663574e-01 -2.855135798454284668e-01 2.937566302716732025e-02 -1.757255643606185913e-01 -2.072041295468807220e-02 5.303174257278442383e-02 1.764732301235198975e-01 -2.564799189567565918e-01 1.883051097393035889e-01 -1.366967260837554932e-01 -7.564479857683181763e-02 6.792997010052204132e-03 -1.614428311586380005e-01 -1.877097934484481812e-01 1.771452650427818298e-02 -4.616574645042419434e-01 1.407269090414047241e-01 -1.316085755825042725e-01 1.388120800256729126e-01 -9.675342589616775513e-02 -1.310650259256362915e-01 -2.192798443138599396e-02 -3.785651326179504395e-01 1.322903931140899658e-01 3.191073238849639893e-02 -1.231487747281789780e-02 1.667998284101486206e-01 -1.091813147068023682e-01
1.932916790246963501e-01 2.003295123577117920e-01 -1.104315295815467834e-01 -2.397006750106811523e-01 4.696733877062797546e-02 7.606380432844161987e-02 -3.356753289699554443e-01 -1.098082065582275391e-01 -4.674144834280014038e-02 -6.917812675237655640e-02 9.047263860702514648e-02 -6.518805772066116333e-02 1.188156474381685257e-02 -4.857470467686653137e-02 -1.473280489444732666e-01 3.240722119808197021e-01 -2.192153781652450562e-02 1.085392311215400696e-01 -2.942554419860243797e-03 2.037351578474044800e-01 7.141233235597610474e-02 -1.379201263189315796e-01 1.471098959445953369e-01 -5.599647387862205505e-02 -2.308597862720489502e-01 1.904935836791992188e-01 -4.866163134574890137e-01 1.615138202905654907e-01 1.235435605049133301e-01 1.820873469114303589e-01 2.425760775804519653e-01 9.533250331878662109e-02
-5.798637494444847107e-02 4.826589673757553101e-02 4.029250144958496094e-01 -1.076085641980171204e-01 6.384041160345077515e-02 2.110037952661514282e-01 -1.395657956600189209e-01 -1.146043464541435242e-02 -1.019287109375000000e-02 -1.345714181661605835e-01 1.529515683650970459e-01 1.806607693433761597e-01 2.130028903484344482e-01 -1.872090101242065430e-01 -1.108942702412605286e-01 2.204677313566207886e-01 -3.682624101638793945e-01 7.371759414672851562e-02 -2.881806194782257080e-01 -6.694481521844863892e-02 1.901545226573944092e-01 -1.444407552480697632e-01 -1.584926694631576538e-01 -5.924092978239059448e-02 -4.861340299248695374e-02 2.570298910140991211e-01 -1.351865977048873901e-01 6.067054346203804016e-02 2.521807849407196045e-01 1.714721322059631348e-01 2.633002400398254395e-02 -1.956973820924758911e-01
1.254824697971343994e-01 1.954561769962310791e-01 1.114825252443552017e-02 -1.834906935691833496e-01 -1.025398895144462585e-01 -3.318019211292266846e-02 -1.132632512599229813e-02 1.231109425425529480e-01 -1.272469460964202881e-01 -1.406997591257095337e-01 3.891775757074356079e-02 -3.046793639659881592e-01 -3.277505189180374146e-02 -1.285586506128311157e-01 -1.108781248331069946e-02 4.627118706703186035e-01 -1.398053020238876343e-02 -7.933425158262252808e-02 1.361992657184600830e-01 5.525327846407890320e-02 -1.098573021590709686e-02 -2.151176184415817261e-01 3.050211258232593536e-02 -2.704525589942932129e-01 -3.040997982025146484e-01 1.406563073396682739e-01 -3.325925767421722412e-01 9.723927080631256104e-02 1.580629050731658936e-01 8.674450218677520752e-02 9.547454863786697388e-02 -3.172963559627532959e-01
1.667625159025192261e-01 1.991320699453353882e-01 3.335877060890197754e-01 -9.348732978105545044e-02 -1.135226059705018997e-02 2.259142547845840454e-01 -2.586974017322063446e-02 -1.041153818368911743e-01 4.798184707760810852e-02 -8.840710856020450592e-03 9.353114664554595947e-02 -4.150646626949310303e-01 1.420135349035263062e-01 -9.570511430501937866e-02 -3.303870186209678650e-02 -2.384095452725887299e-02 -2.836777865886688232e-01 1.864244639873504639e-01 -8.540390431880950928e-02 1.666917502880096436e-01 8.626800030469894409e-02 -2.718372829258441925e-02 4.775400757789611816e-01 -8.851278573274612427e-02 -2.195992693305015564e-02 2.502906024456024170e-01 1.044360455125570297e-02 1.034302636981010437e-01 1.845187246799468994e-01 -1.231853365898132324e-01 1.175352558493614197e-01 -6.409690529108047485e-02
4.158412665128707886e-02 2.006969749927520752e-01 5.953119602054357529e-03 -2.263890951871871948e-01 -2.021626979112625122e-01 1.792926192283630371e-01 7.414020597934722900e-02 -5.668495967984199524e-02 -6.949923932552337646e-02 -1.589019596576690674e-01 6.125941872596740723e-02 -2.706524431705474854e-01 3.476832211017608643e-01 -1.627999544143676758e-01 1.106609851121902466e-01 2.566877007484436035e-01 -4.350649416446685791e-01 -4.927989467978477478e-02 -3.240009024739265442e-02 -3.741989433765411377e-01 2.185966353863477707e-03 1.894213259220123291e-02 -1.071144267916679382e-02 2.586039304733276367e-01 -8.554721623659133911e-02 -1.149478256702423096e-01 -1.619691029191017151e-02 2.265045642852783203e-01 7.859846204519271851e-02 1.052039116621017456e-01 -4.936650022864341736e-02 -2.124983444809913635e-02
2.343572378158569336e-01 1.742287427186965942e-01 3.935661539435386658e-02 -1.695053130388259888e-01 6.070533767342567444e-02 4.602675791829824448e-03 -4.630586877465248108e-02 -3.203856050968170166e-01 1.652370542287826538e-01 -5.715372040867805481e-02 6.881909817457199097e-02 -2.524612545967102051e-01 1.689386665821075439e-01 -1.711762994527816772e-01 -2.354451119899749756e-01 1.186091452836990356e-01 -2.546273171901702881e-01 6.611516326665878296e-02 1.131643801927566528e-01 1.087436527013778687e-01 -3.127527981996536255e-02 -1.158723384141921997e-01 -1.589286923408508301e-01 6.492561660706996918e-03 -2.375750392675399780e-01 3.003592975437641144e-02 -1.539568305015563965e-01 5.436080694198608398e-01 -1.146302297711372375e-01 -1.291217505931854248e-01 8.727678656578063965e-02 -4.502157121896743774e-02
2.929205000400543213e-01 3.231273591518402100e-01 8.581425249576568604e-02 -8.289946615695953369e-02 5.888991802930831909e-02 8.193585090339183807e-03 5.364977288991212845e-03 -3.637842833995819092e-01 -4.625462740659713745e-02 -9.998330473899841309e-02 -1.059647649526596069e-01 -3.376070782542228699e-02 2.049272954463958740e-01 -7.286892831325531006e-02 -2.779033482074737549e-01 1.845302134752273560e-01 -2.713740766048431396e-01 1.132453307509422302e-01 8.840036392211914062e-02 1.509349700063467026e-02 -3.305483236908912659e-02 -1.994945853948593140e-01 -2.834557183086872101e-02 6.230186671018600464e-02 -3.594199120998382568e-01 1.514520794153213501e-01 -2.816033363342285156e-01 9.886668622493743896e-02 -5.491186305880546570e-02 -2.924306094646453857e-01 -6.024273484945297241e-02 -5.580023676156997681e-02
1.901935338973999023e-01 5.250487104058265686e-02 -9.179879724979400635e-02 -2.405289113521575928e-01 -3.388739228248596191e-01 -6.972485780715942383e-02 -7.310812920331954956e-02 -9.679385274648666382e-02 -2.387109696865081787e-01 -8.778713643550872803e-02 2.070833146572113037e-01 -2.217943072319030762e-01 7.636082917451858521e-02 7.993888109922409058e-02 -9.506881237030029297e-02 2.589612305164337158e-01 -2.824323475360870361e-01 1.625419780611991882e-02 1.588721871376037598e-01 -7.020997814834117889e-03 -2.784251794219017029e-02 -3.120378255844116211e-01 1.552649140357971191e-01 -3.445517644286155701e-02 -7.954175770282745361e-02 1.328314561396837234e-02 -1.500393152236938477e-01 1.069832965731620789e-01 -5.069562047719955444e-02 1.978111267089843750e-01 4.327447116374969482e-01 -1.307851225137710571e-01
1.264816522598266602e-01 3.895705640316009521e-01 2.664336562156677246e-01 -1.280443370342254639e-01 -2.906114161014556885e-01 2.307854127138853073e-03 1.240880861878395081e-01 -1.357920318841934204e-01 -1.292503029108047485e-01 -1.294179409742355347e-01 -4.130670428276062012e-02 4.819316789507865906e-02 1.559757888317108154e-01 -5.106334760785102844e-02 -1.950691789388656616e-01 3.260215222835540771e-01 -9.462767839431762695e-02 9.324519336223602295e-02 -2.670094557106494904e-02 8.530802279710769653e-02 -1.445897668600082397e-01 -2.160570621490478516e-01 1.721796989440917969e-01 1.207511425018310547e-01 -1.992713063955307007e-01 -3.846436366438865662e-02 -1.670817732810974121e-01 1.632312983274459839e-01 5.824922770261764526e-02 2.097353041172027588e-01 3.267947435379028320e-01 1.744050383567810059e-01
3.237267136573791504e-01 -1.708033122122287750e-02 -1.096345037221908569e-01 -2.888378687202930450e-02 -2.345206290483474731e-01 -6.518771499395370483e-02 -7.031044363975524902e-02 -1.459823548793792725e-01 -1.654783040285110474e-01 -1.678360812366008759e-02 2.652210593223571777e-01 -2.034855782985687256e-01 9.440816938877105713e-02 -9.650065004825592041e-02 -6.278243660926818848e-02 1.864904165267944336e-01 -3.405249416828155518e-01 7.163982093334197998e-02 1.256051361560821533e-01 1.165474429726600647e-01 -3.783910360652953386e-04 -3.011306822299957275e-01 1.155115514993667603e-01 2.941672503948211670e-02 8.722194284200668335e-02 2.348485961556434631e-02 -2.903195619583129883e-01 1.511621475219726562e-01 -1.530791968107223511e-01 5.315337330102920532e-02 4.502369165420532227e-01 -2.426142059266567230e-02
1.871322840452194214e-01 1.410043537616729736e-01 1.243139710277318954e-02 -2.098561674356460571e-01 -1.592567563056945801e-01 6.846175994724035263e-03 -3.004888594150543213e-01 -2.337522059679031372e-01 -1.675270944833755493e-01 3.029362559318542480e-01 2.220776528120040894e-01 -2.306098192930221558e-01 1.005838997662067413e-02 -1.774127781391143799e-01 -2.726177275180816650e-01 2.120514363050460815e-01 -3.148949444293975830e-01 5.214956030249595642e-02 3.305673599243164062e-02 -1.885997802019119263e-01 -2.055694535374641418e-02 1.138159409165382385e-01 9.397459775209426880e-02 1.100827977061271667e-01 -1.957491934299468994e-01 -1.801968365907669067e-02 -9.269323199987411499e-02 -3.618865087628364563e-02 -6.962854415178298950e-02 -3.039873838424682617e-01 5.091307312250137329e-02 1.900116205215454102e-01
1.566776037216186523e-01 6.691159307956695557e-02 5.141758173704147339e-02 -3.008225858211517334e-01 -3.870775997638702393e-01 -1.165027320384979248e-01 1.603098064661026001e-01 -6.585671007633209229e-02 7.052441686391830444e-02 1.014761719852685928e-02 9.652378410100936890e-02 -2.854186892509460449e-01 1.146732643246650696e-01 1.942165754735469818e-02 -2.186660766601562500e-01 3.478291034698486328e-01 -2.542923390865325928e-01 4.586148262023925781e-02 6.022861227393150330e-02 -1.460559815168380737e-01 -1.897815614938735962e-02 -2.230281382799148560e-01 1.052201241254806519e-01 3.726692637428641319e-03 5.967149883508682251e-02 -1.778138875961303711e-01 -2.780761420726776123e-01 -1.814519800245761871e-02 -7.196404784917831421e-02 -3.399719297885894775e-02 3.630563318729400635e-01 4.817734286189079285e-02
1.967572569847106934e-01 1.181551888585090637e-01 -1.110258884727954865e-02 -4.338927567005157471e-01 -3.438075184822082520e-01 -7.417932152748107910e-02 7.947703450918197632e-02 -1.778203845024108887e-01 -7.370811700820922852e-02 7.413952797651290894e-02 2.274953387677669525e-02 -3.866098821163177490e-01 1.318973451852798462e-01 2.303256094455718994e-02 -2.744865231215953827e-02 2.874915599822998047e-01 -1.349819004535675049e-01 8.378816395998001099e-02 -3.354785963892936707e-02 -9.932976961135864258e-02 -1.620360836386680603e-02 -1.265396922826766968e-01 -4.848451539874076843e-02 -1.036014128476381302e-02 4.941803216934204102e-02 -1.119865998625755310e-01 -3.376579284667968750e-01 2.840198390185832977e-02 9.377527050673961639e-03 1.428646408021450043e-02 3.807249665260314941e-01 7.098372280597686768e-02
8.659197390079498291e-02 2.542690634727478027e-01 -2.254281938076019287e-02 -3.493713736534118652e-01 -1.436237543821334839e-01 1.531045585870742798e-01 -8.009993284940719604e-02 1.557785645127296448e-02 -2.277331948280334473e-01 -1.104731187224388123e-01 3.238397883251309395e-03 -2.180529236793518066e-01 2.871439456939697266e-01 1.035778224468231201e-01 -2.357634715735912323e-02 3.630527555942535400e-01 -7.237627357244491577e-02 1.599755287170410156e-01 8.918122202157974243e-02 3.552013263106346130e-02 2.370952218770980835e-01 -1.637493073940277100e-01 2.684758603572845459e-01 1.162834912538528442e-01 -7.615101337432861328e-02 1.351847797632217407e-01 -7.870238274335861206e-02 -1.608301848173141479e-01 2.300139516592025757e-02 2.106244862079620361e-01 3.061439394950866699e-01 -1.181561052799224854e-01
1.402818113565444946e-01 2.707908153533935547e-01 -4.170639440417289734e-02 -3.634899556636810303e-01 8.678206801414489746e-02 5.128152295947074890e-02 -3.417264297604560852e-02 -1.304921358823776245e-01 -9.897672571241855621e-04 -2.427222207188606262e-02 5.493662878870964050e-02 -1.779009997844696045e-01 4.165117442607879639e-01 -4.369479790329933167e-02 -7.943738996982574463e-02 -7.658601552248001099e-02 -4.008363485336303711e-01 -1.703273952007293701e-01 -2.477109134197235107e-01 -2.038008272647857666e-01 1.166377514600753784e-01 -5.871716886758804321e-02 -1.173681691288948059e-01 -7.853243499994277954e-02 -2.792550027370452881e-01 -1.199489906430244446e-01 -1.756008900701999664e-02 -7.109276205301284790e-02 6.762253586202859879e-03 -1.685184836387634277e-01 2.310353964567184448e-01 1.132332384586334229e-01
2.495921701192855835e-01 3.178011178970336914e-01 3.078132569789886475e-01 -2.777011096477508545e-01 -1.185218319296836853e-01 -2.802606225013732910e-01 -8.305191062390804291e-03 -8.185396343469619751e-02 -6.481485068798065186e-02 -1.114435344934463501e-01 -1.547102332115173340e-01 5.811541154980659485e-02 1.464987397193908691e-01 -1.364603340625762939e-01 -1.278081536293029785e-01 1.971710920333862305e-01 -2.100082784891128540e-01 8.423335105180740356e-02 9.927588701248168945e-02 6.984061747789382935e-02 -2.209418918937444687e-03 -1.468632370233535767e-01 8.369316346943378448e-03 -1.160059198737144470e-01 4.873817786574363708e-02 2.249937318265438080e-02 -2.614272236824035645e-01 1.693672239780426025e-01 1.488745510578155518e-01 7.013006508350372314e-02 3.997078537940979004e-01 -1.961024850606918335e-01
1.650870591402053833e-01 3.188325464725494385e-01 -4.646282177418470383e-03 -7.557386159896850586e-02 7.834481075406074524e-03 -1.471481751650571823e-03 5.042323842644691467e-03 -2.984773218631744385e-01 2.888138405978679657e-03 -2.167295962572097778e-01 7.453022152185440063e-02 -8.494570106267929077e-02 1.965228617191314697e-01 -1.254999488592147827e-01 -4.071983098983764648e-01 3.233285546302795410e-01 -2.904118299484252930e-01 7.458516210317611694e-02 1.407378613948822021e-01 -5.963750928640365601e-02 -1.027038544416427612e-01 -7.076831161975860596e-02 -4.973227903246879578e-02 8.349549956619739532e-03 -2.341024577617645264e-01 1.645184159278869629e-01 -1.129866540431976318e-01 1.630651652812957764e-01 -8.343129605054855347e-02 -2.168375700712203979e-01 -1.956537365913391113e-01 -2.164631485939025879e-01
1.068870648741722107e-01 2.603305280208587646e-01 3.725512623786926270e-01 -3.560090810060501099e-02 -3.022448122501373291e-01 -1.247031390666961670e-01 8.052285015583038330e-02 -3.114308975636959076e-02 -9.580559283494949341e-02 1.357855498790740967e-01 1.652790233492851257e-02 5.266884341835975647e-02 1.381931602954864502e-01 -7.156472653150558472e-02 -4.462329149246215820e-01 3.754715621471405029e-01 -9.533678740262985229e-02 -1.299745403230190277e-02 -7.393421977758407593e-02 1.252788901329040527e-01 -1.543380469083786011e-01 -2.417872995138168335e-01 1.671613007783889771e-01 -1.318317353725433350e-01 -9.151307493448257446e-02 -5.018084868788719177e-02 -3.639923781156539917e-02 9.494901448488235474e-02 1.215160563588142395e-01 1.362375319004058838e-01 1.590203493833541870e-01 1.831101477146148682e-01
3.638396561145782471e-01 3.344233334064483643e-01 4.387622699141502380e-02 1.327749527990818024e-02 -1.488309353590011597e-01 1.977588050067424774e-02 -1.926165223121643066e-01 -2.810016572475433350e-01 3.853124752640724182e-02 7.487543392926454544e-03 1.597699709236621857e-02 -1.489329189062118530e-01 3.055825456976890564e-02 -3.138992562890052795e-02 -4.774586558341979980e-01 1.411842554807662964e-01 -1.854418367147445679e-01 1.473913043737411499e-01 -3.664691001176834106e-02 1.280965507030487061e-01 1.511309593915939331e-01 -2.010214477777481079e-01 -1.718281395733356476e-02 3.537187725305557251e-02 -1.912098377943038940e-01 5.333668738603591919e-02 -2.939580082893371582e-01 1.703224629163742065e-01 3.324457630515098572e-02 -1.869598478078842163e-01 -1.042352616786956787e-01 -2.944950573146343231e-02
2.730091214179992676e-01 9.413871169090270996e-02 -9.724576026201248169e-02 2.913353219628334045e-02 -7.426286488771438599e-02 -5.714672431349754333e-02 -6.629086285829544067e-02 -1.004516482353210449e-01 7.461433857679367065e-02 2.516270577907562256e-01 8.197420835494995117e-02 -6.478892266750335693e-02 3.070279061794281006e-01 -9.871602803468704224e-02 -2.886937260627746582e-01 4.498127102851867676e-01 -2.052354663610458374e-01 7.310677785426378250e-03 -4.154828935861587524e-02 -1.062228977680206299e-01 5.454466491937637329e-02 6.675189733505249023e-02 1.085381805896759033e-01 -1.740853786468505859e-01 1.598336920142173767e-02 -1.826605647802352905e-01 -4.230394959449768066e-01 -2.019435763359069824e-01 -2.927994169294834137e-02 1.512615978717803955e-01 7.309843599796295166e-02 1.624770611524581909e-01
2.597934007644653320e-01 8.162863552570343018e-02 -2.927758395671844482e-01 -3.831305205821990967e-01 -4.314398393034934998e-02 -3.380899783223867416e-03 -3.081884384155273438e-01 -2.720825374126434326e-01 -1.435070633888244629e-01 -3.110021643806248903e-04 1.632836908102035522e-01 1.061716210097074509e-02 -1.074906364083290100e-01 -5.062263831496238708e-02 -2.879206836223602295e-01 1.927090883255004883e-01 -2.576191425323486328e-01 1.473228484392166138e-01 -1.160313934087753296e-01 6.655006669461727142e-03 2.195218056440353394e-01 -1.156874001026153564e-03 9.221280366182327271e-02 -7.410862296819686890e-02 -6.237050052732229233e-03 2.150193750858306885e-01 -3.035161495208740234e-01 6.637376546859741211e-02 9.783637523651123047e-02 2.013695612549781799e-02 8.576962351799011230e-02 -1.305212974548339844e-01
7.381810992956161499e-02 2.409924566745758057e-01 4.740086197853088379e-02 -2.843242883682250977e-01 -2.348028868436813354e-01 1.453290730714797974e-01 4.711549729108810425e-02 -1.641899943351745605e-01 1.963988095521926880e-01 1.824615746736526489e-01 6.648669391870498657e-02 -8.001852035522460938e-02 1.091391518712043762e-01 -1.952958293259143829e-02 -8.979236334562301636e-02 2.585655748844146729e-01 -4.161311388015747070e-01 -1.129635795950889587e-01 -1.697716116905212402e-02 8.702049404382705688e-02 -2.134626656770706177e-01 -1.974827498197555542e-01 2.890002727508544922e-01 1.349634081125259399e-01 -2.581366896629333496e-02 -8.211187086999416351e-03 -2.206783592700958252e-01 7.403547316789627075e-02 -6.186511740088462830e-02 -4.573556780815124512e-02 3.702135682106018066e-01 8.701412007212638855e-03
-4.282612726092338562e-02 1.803225427865982056e-01 5.595346167683601379e-02 -2.738133370876312256e-01 2.565996907651424408e-02 -1.686604917049407959e-01 2.953051216900348663e-02 -1.858165413141250610e-01 5.080462992191314697e-02 -5.733440071344375610e-02 1.994338631629943848e-01 -3.235459029674530029e-01 8.703412860631942749e-02 -5.049229785799980164e-02 -2.502126991748809814e-01 -2.085694223642349243e-01 -3.545088171958923340e-01 -1.086407676339149475e-01 -1.358857154846191406e-01 -1.479203104972839355e-01 -1.542017757892608643e-01 1.349474042654037476e-01 1.564770489931106567e-01 -1.273402273654937744e-01 7.340352982282638550e-02 -4.501163586974143982e-02 -2.838133275508880615e-01 -3.850580751895904541e-02 -3.497128561139106750e-02 5.001092329621315002e-02 4.337497353553771973e-01 -1.210805028676986694e-01
8.041485399007797241e-02 2.290765941143035889e-01 -1.147010177373886108e-01 -2.775424122810363770e-01 -6.145757064223289490e-02 2.069786638021469116e-01 -2.680594027042388916e-01 -1.444660425186157227e-01 -8.895657956600189209e-02 -7.561703026294708252e-02 3.794949352741241455e-01 -2.068738490343093872e-01 -1.913784630596637726e-02 -1.999833285808563232e-01 -2.149058282375335693e-01 1.373804956674575806e-01 -3.580085039138793945e-01 9.284430742263793945e-02 1.404124498367309570e-01 -2.453651279211044312e-01 1.058981791138648987e-01 -2.276044106110930443e-03 1.597667038440704346e-01 2.020181864500045776e-01 -1.608484387397766113e-01 1.027511246502399445e-02 1.816669851541519165e-01 -7.912345975637435913e-02 -1.036607325077056885e-01 -6.276740133762359619e-02 1.752068698406219482e-01 -2.785317227244377136e-02
1.435091793537139893e-01 1.707783043384552002e-01 3.056569695472717285e-01 -2.524633705615997314e-01 -1.716589555144309998e-02 2.509478628635406494e-01 -4.044013097882270813e-02 -2.926411926746368408e-01 6.248059123754501343e-02 2.765847146511077881e-01 1.646250113844871521e-02 -1.148302387446165085e-02 -1.239168345928192139e-01 7.483774423599243164e-02 -1.744752079248428345e-01 -3.736651316285133362e-02 -2.673464715480804443e-01 -1.311674863100051880e-01 -2.822769880294799805e-01 -2.500788271427154541e-01 1.066658422350883484e-01 -2.059880793094635010e-01 6.642698496580123901e-02 2.568365633487701416e-01 -2.394737210124731064e-03 1.160376146435737610e-01 -1.818954944610595703e-01 1.827432364225387573e-01 -1.850358024239540100e-02 2.130881510674953461e-02 2.268831580877304077e-01 -1.470491588115692139e-01
2.100110650062561035e-01 3.181678950786590576e-01 3.148197829723358154e-01 -1.332571059465408325e-01 -1.173721775412559509e-01 4.677732288837432861e-02 -6.802272796630859375e-02 -7.640274614095687866e-02 -1.998004913330078125e-01 -8.180193603038787842e-02 2.725498517975211143e-03 1.108534336090087891e-01 2.055949121713638306e-01 -2.298073098063468933e-02 -3.507409095764160156e-01 2.498314529657363892e-01 -1.437450945377349854e-01 1.472259759902954102e-01 -7.853601127862930298e-02 1.311744898557662964e-01 -2.042055428028106689e-01 -2.809067964553833008e-01 1.805595904588699341e-01 6.725151836872100830e-02 -6.726577132940292358e-02 -8.734994381666183472e-02 -1.995126008987426758e-01 1.472213864326477051e-01 -9.240241348743438721e-02 1.477393060922622681e-01 2.733922898769378662e-01 1.484532058238983154e-01
8.927574753761291504e-02 -1.530441455543041229e-02 1.654995530843734741e-01 -1.486847847700119019e-01 -8.037882298231124878e-02 2.209768295288085938e-01 2.025698572397232056e-01 -4.182243347167968750e-02 -2.742473185062408447e-01 -1.607929021120071411e-01 -7.836228609085083008e-02 -3.302179276943206787e-01 2.559126317501068115e-01 -1.636344194412231445e-01 2.072323858737945557e-02 5.256797745823860168e-02 -4.028277397155761719e-01 -1.654926240444183350e-01 -1.589529663324356079e-01 1.789872348308563232e-02 1.001740321516990662e-01 -1.948239095509052277e-02 1.313971132040023804e-01 7.006636261940002441e-02 -1.159598454833030701e-01 3.766179084777832031e-01 9.843184612691402435e-03 8.851937949657440186e-02 2.960392832756042480e-01 1.596851795911788940e-01 7.539721578359603882e-02 5.133697390556335449e-02
1.980489641427993774e-01 1.216821894049644470e-01 1.215296611189842224e-02 -1.264983117580413818e-01 3.005970716476440430e-01 -1.063365936279296875e-01 4.496447741985321045e-03 -1.725601106882095337e-01 -1.777604371309280396e-01 1.108384802937507629e-01 9.981853514909744263e-02 -1.202259957790374756e-01 2.370234280824661255e-01 -9.269255399703979492e-02 -1.352431476116180420e-01 -4.173212125897407532e-02 -1.903448402881622314e-01 -5.639141052961349487e-02 4.934594780206680298e-02 -5.320639610290527344e-01 -3.899252414703369141e-02 -2.443998754024505615e-01 -2.716686017811298370e-02 -8.847899734973907471e-02 -3.551859259605407715e-01 -1.570111140608787537e-02 -1.666163355112075806e-01 6.085019558668136597e-02 2.057466208934783936e-01 -1.192088145762681961e-02 1.970184445381164551e-01 -1.064753681421279907e-01
2.103908807039260864e-01 2.819470167160034180e-01 -7.591905444860458374e-02 -1.723163425922393799e-01 -3.298546001315116882e-02 -1.128573641180992126e-01 5.798165500164031982e-02 -2.865761518478393555e-01 -5.159973725676536560e-02 -1.447309702634811401e-01 4.086787998676300049e-02 -3.318144679069519043e-01 -7.938919961452484131e-02 8.551871776580810547e-02 -5.668840184807777405e-02 1.907114237546920776e-01 -3.413899838924407959e-01 -1.368642896413803101e-01 -7.858335226774215698e-02 1.063586324453353882e-01 -1.338256001472473145e-01 -3.634679019451141357e-01 7.057057321071624756e-02 -1.334887146949768066e-01 6.447455380111932755e-03 -1.231617107987403870e-01 -1.937076151371002197e-01 1.079069301486015320e-01 -1.870006322860717773e-01 3.371683657169342041e-01 9.536421298980712891e-02 7.200141251087188721e-02
1.932002007961273193e-01 2.504526376724243164e-01 5.782699212431907654e-02 1.672419905662536621e-02 2.084212377667427063e-02 -3.307844698429107666e-02 2.830373123288154602e-02 -2.966798245906829834e-01 -4.880037903785705566e-02 -3.133566379547119141e-01 2.520104870200157166e-02 -1.795766949653625488e-01 1.437668502330780029e-01 -2.183016389608383179e-01 -2.750345766544342041e-01 1.682355701923370361e-01 -3.686445653438568115e-01 6.471262127161026001e-02 1.832786500453948975e-01 -4.693276435136795044e-02 -1.591097749769687653e-02 -1.491530984640121460e-01 -6.177055835723876953e-02 1.683579087257385254e-01 -3.588986992835998535e-01 1.189782992005348206e-01 -2.356001883745193481e-01 1.214075926691293716e-02 -9.938712418079376221e-02 -1.725194007158279419e-01 -1.188575625419616699e-01 -1.316040158271789551e-01
1.473050862550735474e-01 3.416662812232971191e-01 1.342424750328063965e-01 -1.984110921621322632e-01 -1.434901803731918335e-01 1.529644876718521118e-01 -5.158722028136253357e-02 -8.484016172587871552e-03 -6.830082088708877563e-02 -2.607494778931140900e-02 1.013052016496658325e-01 4.384820535778999329e-02 1.004761364310979843e-02 -1.022715214639902115e-02 -3.451855182647705078e-01 3.201656341552734375e-01 -2.893576025962829590e-01 2.778926305472850800e-02 -9.832114726305007935e-02 2.537459135055541992e-01 -6.918317824602127075e-02 -1.801279038190841675e-01 8.964858949184417725e-02 -1.710296422243118286e-01 -1.408921927213668823e-02 -8.821692317724227905e-02 -1.539437174797058105e-01 3.829646408557891846e-01 -1.010558009147644043e-01 6.625296175479888916e-02 2.971191406250000000e-01 -6.135309115052223206e-02
4.753693640232086182e-01 1.415231376886367798e-01 2.469243854284286499e-01 -1.728078722953796387e-01 2.579254508018493652e-01 1.872872412204742432e-01 2.178207598626613617e-02 -1.635554581880569458e-01 -3.952762857079505920e-02 -8.506601303815841675e-02 1.078801006078720093e-01 -2.443483918905258179e-01 9.672255814075469971e-02 -7.620873302221298218e-02 -2.097674459218978882e-01 9.449715167284011841e-02 -2.703447639942169189e-01 -1.874356418848037720e-01 -2.496310919523239136e-01 -1.779438555240631104e-01 8.497247099876403809e-02 -6.470900028944015503e-02 3.807188943028450012e-02 1.043222472071647644e-01 1.314534165430814028e-04 8.497311919927597046e-02 -3.971665352582931519e-02 2.908064983785152435e-02 -8.958152681589126587e-02 5.853012576699256897e-02 -1.593025922775268555e-01 -3.371740579605102539e-01
-1.418688893318176270e-01 1.599339991807937622e-01 1.718381196260452271e-01 -2.951465547084808350e-01 -4.368502274155616760e-02 7.879408448934555054e-02 -9.805280715227127075e-02 -1.360906660556793213e-01 1.543963998556137085e-01 1.778029650449752808e-02 2.282057851552963257e-01 -3.290819749236106873e-02 5.588566139340400696e-02 -3.774361312389373779e-02 -9.687133133411407471e-02 3.427868783473968506e-01 -1.717782467603683472e-01 -8.188138157129287720e-02 -2.999096214771270752e-01 -1.334961205720901489e-01 3.371557593345642090e-01 -3.009950555860996246e-02 -2.215119302272796631e-01 -2.925888895988464355e-01 2.722281031310558319e-02 2.512177228927612305e-01 -2.736002802848815918e-01 -4.598981142044067383e-02 1.152012720704078674e-01 1.599855870008468628e-01 5.984030663967132568e-02 -1.270679831504821777e-01
3.622798621654510498e-01 6.246863305568695068e-02 6.972860544919967651e-02 -1.400250494480133057e-01 -2.137490361928939819e-01 -6.992806494235992432e-02 -7.502963393926620483e-02 -1.497779786586761475e-01 -9.326685965061187744e-02 2.206249628216028214e-03 1.137907877564430237e-01 -2.471222281455993652e-01 -1.503171026706695557e-01 -7.331723719835281372e-02 -2.407870143651962280e-01 1.012270450592041016e-01 -3.016340434551239014e-01 7.560825441032648087e-03 1.945791542530059814e-01 1.253176778554916382e-01 -3.186851367354393005e-02 -3.123477101325988770e-01 1.833609789609909058e-01 -7.427648454904556274e-02 1.572079360485076904e-01 1.847177594900131226e-01 -1.517443507909774780e-01 2.135388255119323730e-01 -9.865126013755798340e-02 3.804574906826019287e-02 3.992238640785217285e-01 -4.983036592602729797e-02
1.590924561023712158e-01 1.807320713996887207e-01 -2.253288775682449341e-01 -2.075333446264266968e-01 -1.091322153806686401e-01 1.509439498186111450e-01 1.123631894588470459e-01 -3.202916979789733887e-01 6.950510293245315552e-02 9.561265259981155396e-02 1.522406935691833496e-01 -1.987235397100448608e-01 1.053082942962646484e-01 -1.423762738704681396e-01 8.541111648082733154e-02 2.717878296971321106e-02 -2.899142801761627197e-01 -5.988149438053369522e-03 -2.469587326049804688e-01 -4.472619295120239258e-02 1.608661413192749023e-01 -3.311929702758789062e-01 3.298165202140808105e-01 1.792547404766082764e-01 5.394456163048744202e-02 4.821139946579933167e-02 -2.088310271501541138e-01 1.593212187290191650e-01 1.546802818775177002e-01 2.199095189571380615e-01 8.511546999216079712e-02 7.020539790391921997e-02
2.002201974391937256e-01 3.171142041683197021e-01 1.037321463227272034e-01 5.505525507032871246e-03 2.774800918996334076e-02 3.718746826052665710e-02 -7.360003888607025146e-02 -4.091717600822448730e-01 1.905176974833011627e-02 -9.071643650531768799e-02 -4.429373145103454590e-02 -9.525661915540695190e-02 1.153903678059577942e-01 -1.206569224596023560e-01 -3.544330596923828125e-01 2.773281037807464600e-01 -3.105609118938446045e-01 1.436868607997894287e-01 1.309646219015121460e-01 -2.935918793082237244e-02 -6.658157706260681152e-02 -2.097004801034927368e-01 -3.383398801088333130e-02 8.425260335206985474e-02 -1.840255111455917358e-01 1.238794401288032532e-01 -2.439843118190765381e-01 1.453309059143066406e-01 -8.734358102083206177e-02 -2.553083300590515137e-01 -2.067996188998222351e-02 -1.693386435508728027e-01
4.420348107814788818e-01 1.155632883310317993e-01 2.796040177345275879e-01 -1.060765981674194336e-01 6.917706131935119629e-02 3.676180541515350342e-01 9.378544241189956665e-02 -5.457763373851776123e-02 9.091050364077091217e-03 -4.287322238087654114e-02 1.248908415436744690e-01 -1.692111641168594360e-01 1.184313893318176270e-01 -9.992730617523193359e-02 -3.077951371669769287e-01 5.926641076803207397e-02 -3.014058172702789307e-01 2.955478429794311523e-02 -2.348718643188476562e-01 -2.622444033622741699e-01 1.754503101110458374e-01 -8.645907789468765259e-02 -3.262983262538909912e-02 2.413260377943515778e-02 -4.854214936494827271e-02 5.677072331309318542e-02 -1.119839251041412354e-01 1.623615808784961700e-02 -8.209253102540969849e-02 1.638094782829284668e-01 -2.349789887666702271e-01 -1.377401053905487061e-01
-5.074936151504516602e-02 2.369964122772216797e-02 2.562380433082580566e-01 2.205124646425247192e-01 1.537359207868576050e-01 9.832477569580078125e-02 2.340547740459442139e-02 -8.892811089754104614e-02 -9.233973175287246704e-02 3.685690462589263916e-02 3.403880000114440918e-01 -1.138212382793426514e-01 3.148307502269744873e-01 4.679393768310546875e-02 -1.043180972337722778e-01 6.292221695184707642e-02 -2.556945085525512695e-01 -2.531180381774902344e-01 1.602489687502384186e-02 -1.405829042196273804e-01 -7.723918557167053223e-02 -2.873184680938720703e-01 6.615423411130905151e-02 1.937135010957717896e-01 -1.347265392541885376e-01 3.621468842029571533e-01 -2.141392678022384644e-01 8.550930768251419067e-02 2.191755473613739014e-01 1.371065080165863037e-01 1.714517474174499512e-01 -8.589512854814529419e-02
9.000960737466812134e-02 1.502483487129211426e-01 -1.090398952364921570e-01 -9.189735352993011475e-02 -8.241217583417892456e-02 1.567544192075729370e-01 -2.966499626636505127e-01 -3.159771263599395752e-01 -1.578902602195739746e-01 2.016235738992691040e-01 2.436711490154266357e-01 -1.995482146739959717e-01 1.975734382867813110e-01 -1.398141086101531982e-01 -2.003152221441268921e-01 1.345818936824798584e-01 -4.034670293331146240e-01 -7.310418039560317993e-02 3.820959106087684631e-02 -6.399776786565780640e-02 -6.481358408927917480e-02 -2.593140676617622375e-02 2.441366575658321381e-02 3.677496314048767090e-01 -6.191559601575136185e-03 5.593723431229591370e-02 -9.264503419399261475e-02 1.885791122913360596e-02 8.569059520959854126e-02 -1.730320453643798828e-01 -1.297365222126245499e-02 2.902278304100036621e-01
4.814108312129974365e-01 1.453209966421127319e-01 -2.801944687962532043e-02 5.273410119116306305e-03 -1.204909309744834900e-01 -4.298849031329154968e-03 -2.483393065631389618e-02 1.300062332302331924e-02 3.581651672720909119e-02 -2.110557109117507935e-01 3.793034330010414124e-02 6.676832586526870728e-02 8.473587036132812500e-02 2.554126083850860596e-02 -4.752676188945770264e-01 1.307311356067657471e-01 -9.157441556453704834e-02 9.344942122697830200e-02 -6.664241664111614227e-04 4.203004762530326843e-02 2.669318020343780518e-01 -2.390784919261932373e-01 -1.227854713797569275e-01 -5.365978926420211792e-02 -4.168296158313751221e-01 1.680419147014617920e-01 -1.219012588262557983e-01 7.611293345689773560e-02 2.769192121922969818e-02 1.288184374570846558e-01 -7.657252997159957886e-02 -1.317150443792343140e-01
-1.772313117980957031e-01 7.839222997426986694e-02 3.909386396408081055e-01 -1.016714498400688171e-01 -3.016661293804645538e-02 2.163935601711273193e-01 8.713277429342269897e-02 4.686782509088516235e-02 -2.834054231643676758e-01 -2.255887389183044434e-01 3.048151433467864990e-01 7.494464080082252622e-05 1.784569919109344482e-01 -8.424016088247299194e-02 -2.018110603094100952e-01 2.430297732353210449e-01 -3.338706195354461670e-01 2.121067419648170471e-02 -3.075440472457557917e-04 -1.442905366420745850e-01 -2.344759739935398102e-02 -9.628126025199890137e-02 -8.818869479000568390e-03 -7.944314181804656982e-02 -1.092934533953666687e-01 1.903900504112243652e-01 -1.578353196382522583e-01 -1.393255591392517090e-01 2.120028138160705566e-01 1.832855790853500366e-01 -5.116948112845420837e-02 -2.372145354747772217e-01
2.647812366485595703e-01 1.682325303554534912e-01 -3.628737106919288635e-02 -3.869296014308929443e-01 -3.961193561553955078e-01 -1.614481210708618164e-01 1.660866290330886841e-01 -1.782823652029037476e-01 -9.472054243087768555e-02 -2.755213296040892601e-03 1.790142357349395752e-01 -2.687500119209289551e-01 1.197505891323089600e-01 3.397300094366073608e-02 -1.430306583642959595e-01 2.383153289556503296e-01 -1.206604987382888794e-01 1.667464375495910645e-01 -7.806973904371261597e-02 -1.283091157674789429e-01 -1.455180197954177856e-01 -1.589595526456832886e-01 -1.435166317969560623e-02 7.962831854820251465e-02 1.625820845365524292e-01 -9.682369977235794067e-02 -2.646070718765258789e-01 -2.393436618149280548e-02 -3.178154304623603821e-02 5.868690833449363708e-02 2.680049538612365723e-01 4.029099643230438232e-02
1.666028648614883423e-01 1.285785734653472900e-01 7.235344499349594116e-02 -1.027115881443023682e-01 -9.354659169912338257e-02 9.900780767202377319e-02 1.170913204550743103e-01 -3.020751774311065674e-01 2.194445282220840454e-01 1.981758922338485718e-01 2.660250663757324219e-01 -5.214243754744529724e-02 1.117447316646575928e-01 1.142209395766258240e-01 5.887291580438613892e-02 2.849755585193634033e-01 -2.996270656585693359e-01 7.905474305152893066e-02 1.260326951742172241e-01 -1.226475313305854797e-01 4.125358536839485168e-02 -2.887864410877227783e-01 -1.297796964645385742e-01 1.307232379913330078e-01 -2.097447067499160767e-01 3.857454061508178711e-01 -1.485838443040847778e-01 9.466069936752319336e-02 2.075289338827133179e-01 -3.501605708152055740e-03 1.352114975452423096e-01 1.187792420387268066e-01
-1.576631814241409302e-01 -2.131356000900268555e-01 1.942083239555358887e-01 -8.602129295468330383e-03 1.466243565082550049e-01 6.338194757699966431e-02 1.460745092481374741e-02 -3.036656379699707031e-01 -6.709090620279312134e-02 -5.784431123174726963e-04 3.689107000827789307e-01 -2.160668522119522095e-01 2.925151884555816650e-01 -4.236237704753875732e-02 -7.726147770881652832e-02 7.365613430738449097e-02 -2.968927919864654541e-01 -7.482571899890899658e-02 -6.872197240591049194e-02 -7.853336632251739502e-02 -2.036149613559246063e-02 -1.873387992382049561e-01 1.945358514785766602e-01 1.457099318504333496e-01 -2.411983013153076172e-01 1.491285860538482666e-01 -3.531261384487152100e-01 1.550389826297760010e-02 1.265842169523239136e-01 2.061563730239868164e-01 1.489786803722381592e-01 -5.151017010211944580e-02
1.064557284116744995e-01 -8.045694977045059204e-02 4.432228207588195801e-02 -2.717576324939727783e-01 -5.285396054387092590e-02 1.581919789314270020e-01 -2.827084064483642578e-01 -2.788039147853851318e-01 -2.055420279502868652e-01 1.666253656148910522e-01 1.837262660264968872e-01 -1.019056513905525208e-01 2.163001149892807007e-01 -1.084613054990768433e-01 -3.260918259620666504e-01 1.924229562282562256e-01 -2.139144390821456909e-01 -1.820754259824752808e-01 -1.761215478181838989e-01 -3.314012587070465088e-01 2.090460509061813354e-01 -6.022650748491287231e-02 -1.183429285883903503e-01 1.208160817623138428e-01 -3.637333586812019348e-02 -3.709030523896217346e-02 -1.741601228713989258e-01 -2.033792138099670410e-01 1.441846508532762527e-02 1.747688800096511841e-01 -3.052226267755031586e-02 5.546987429261207581e-02
2.749228179454803467e-01 -7.630264014005661011e-02 2.776059508323669434e-01 -2.424425184726715088e-01 2.086691260337829590e-01 1.794378906488418579e-01 1.070525869727134705e-01 -2.095124721527099609e-01 -2.081004977226257324e-01 1.951338537037372589e-02 5.012414976954460144e-02 -1.932688355445861816e-01 1.164450794458389282e-01 -1.038375049829483032e-01 -3.369484543800354004e-01 9.865140169858932495e-02 -2.476440668106079102e-01 -5.416873842477798462e-02 -3.151054978370666504e-01 -2.130627334117889404e-01 3.098962903022766113e-01 -1.090262010693550110e-01 4.357636347413063049e-02 -3.625916317105293274e-02 -9.014720469713211060e-02 8.925271034240722656e-02 -1.179571375250816345e-01 8.503416180610656738e-02 -1.247810199856758118e-01 -3.190703690052032471e-03 -1.101558730006217957e-01 -1.883036941289901733e-01
2.847312092781066895e-01 1.064471080899238586e-01 2.342948168516159058e-01 -1.579024344682693481e-01 -9.423159807920455933e-02 -3.735221177339553833e-02 6.701494753360748291e-02 -9.423550218343734741e-02 5.986338481307029724e-02 -4.680128395557403564e-02 -6.439191848039627075e-02 -1.420972645282745361e-01 4.408264160156250000e-02 -1.252581030130386353e-01 -2.097538560628890991e-01 1.337245255708694458e-01 -2.879430651664733887e-01 4.341034591197967529e-02 1.996665596961975098e-01 8.500906825065612793e-02 4.386962950229644775e-02 -4.445248246192932129e-01 1.235010474920272827e-01 -1.220956444740295410e-01 2.056976594030857086e-02 1.331445872783660889e-01 -1.499043852090835571e-01 2.007793188095092773e-01 -1.580702364444732666e-01 1.540619730949401855e-01 4.360020756721496582e-01 -1.147654280066490173e-01
2.020594626665115356e-01 1.632317155599594116e-01 -2.075756713747978210e-02 -1.456983834505081177e-01 -2.745534181594848633e-01 1.039935722947120667e-01 1.238144412636756897e-01 -2.638763189315795898e-01 1.929255574941635132e-01 1.356269270181655884e-01 2.046002298593521118e-01 1.889456622302532196e-02 1.598557233810424805e-01 -9.677150286734104156e-03 -2.203414915129542351e-03 2.161952257156372070e-01 -3.019298911094665527e-01 -1.711428612470626831e-01 6.219588220119476318e-02 -3.864031285047531128e-02 1.464055478572845459e-01 -3.552150726318359375e-01 -5.749882757663726807e-02 1.572385728359222412e-01 -1.887740343809127808e-01 2.255364507436752319e-01 -1.091521903872489929e-01 1.146121397614479065e-01 2.883982360363006592e-01 1.145727634429931641e-01 1.919607967138290405e-01 1.527431160211563110e-01
-1.040771380066871643e-01 1.471914201974868774e-01 -1.588639467954635620e-01 -1.854100227355957031e-01 -1.113901510834693909e-01 1.024622656404972076e-02 3.147523850202560425e-02 -3.116966187953948975e-01 4.852440580725669861e-02 2.129118889570236206e-02 5.843875184655189514e-02 -2.039238810539245605e-01 6.190450489521026611e-02 5.897670984268188477e-03 -1.714520752429962158e-01 3.773917853832244873e-01 -1.527316421270370483e-01 -4.109340906143188477e-02 1.179461330175399780e-01 5.948627740144729614e-02 1.443147659301757812e-01 -2.334325313568115234e-01 3.103913366794586182e-01 -2.490024268627166748e-02 -3.716243505477905273e-01 -1.379228569567203522e-02 -2.181762456893920898e-01 3.175202012062072754e-01 -3.859725594520568848e-02 1.916286796331405640e-01 1.348278969526290894e-01 -1.260318160057067871e-01
8.086831122636795044e-02 2.033637911081314087e-01 1.090775877237319946e-01 4.548040218651294708e-03 -1.877746134996414185e-01 -2.792666293680667877e-02 1.437403913587331772e-02 1.110255122184753418e-01 -4.930185154080390930e-02 -3.400258421897888184e-01 2.145676314830780029e-01 -3.961156010627746582e-01 1.148334741592407227e-01 7.814261317253112793e-02 -1.021491363644599915e-01 2.507304847240447998e-01 -1.308175623416900635e-01 2.332756668329238892e-01 -2.758168578147888184e-01 -1.000458598136901855e-01 1.975379288196563721e-01 -1.634780615568161011e-01 1.957341432571411133e-01 8.229461312294006348e-02 -1.384580135345458984e-01 1.627631783485412598e-01 -9.964372217655181885e-02 -7.117885630577802658e-03 -6.020259484648704529e-02 -2.157122045755386353e-01 2.001670897006988525e-01 -2.524155676364898682e-01
3.254452049732208252e-01 2.714315056800842285e-02 5.276881158351898193e-02 -2.646620273590087891e-01 -1.695074588060379028e-01 4.462748393416404724e-02 -6.326436251401901245e-02 -1.185082346200942993e-01 -7.750297337770462036e-02 2.344081848859786987e-01 3.584356009960174561e-01 -1.359084993600845337e-01 8.719238638877868652e-02 1.703186333179473877e-02 -3.397023379802703857e-01 6.043477449566125870e-03 -1.737827807664871216e-01 -6.804303824901580811e-02 -2.395288944244384766e-01 -3.638877272605895996e-01 -9.212748147547245026e-03 -1.331897079944610596e-01 8.425076305866241455e-02 -1.797368936240673065e-02 -2.299505621194839478e-01 -2.045729607343673706e-01 -1.221645995974540710e-01 -6.229585967957973480e-03 2.229099906980991364e-02 2.784902751445770264e-01 5.383108183741569519e-02 3.644084325060248375e-03
1.577223688364028931e-01 1.625806540250778198e-01 9.870255738496780396e-02 -2.188339084386825562e-01 -1.937031396664679050e-03 1.330923736095428467e-01 -2.652905583381652832e-01 2.466166624799370766e-03 4.121360555291175842e-02 -8.005775511264801025e-02 1.871339678764343262e-01 -2.088915705680847168e-01 3.811094462871551514e-01 -1.783876121044158936e-01 1.266614645719528198e-01 6.894754618406295776e-02 -5.133331418037414551e-01 -5.831739306449890137e-02 -1.498650163412094116e-01 -1.780130565166473389e-01 -2.032503671944141388e-02 -8.250885456800460815e-02 8.123324811458587646e-02 1.743864268064498901e-01 -1.619455665349960327e-01 -6.979957222938537598e-02 1.014806702733039856e-01 2.171366810798645020e-01 -5.542828887701034546e-02 2.294772267341613770e-01 8.947363495826721191e-02 -2.755392342805862427e-02
7.565049827098846436e-02 1.422786861658096313e-01 1.140672564506530762e-01 -1.974882483482360840e-01 7.929113507270812988e-02 -1.237491667270660400e-01 1.609926819801330566e-01 -3.253869414329528809e-01 -1.537248343229293823e-01 2.787862718105316162e-01 2.580855488777160645e-01 -1.327503025531768799e-01 2.311373949050903320e-01 9.227024763822555542e-02 -1.517130411230027676e-03 1.303219050168991089e-01 -2.510385513305664062e-01 1.630668491125106812e-01 4.251509532332420349e-02 -2.551632523536682129e-01 9.547293931245803833e-02 -2.863216102123260498e-01 1.331890672445297241e-01 4.871178418397903442e-02 -1.288174688816070557e-01 1.225580051541328430e-01 -1.852610856294631958e-01 1.478027850389480591e-01 2.537478804588317871e-01 1.903719305992126465e-01 2.008803933858871460e-01 -8.728051185607910156e-02
2.563346922397613525e-01 9.460240602493286133e-03 1.842414587736129761e-01 -2.395198196172714233e-01 -2.983568608760833740e-01 -1.526045799255371094e-01 1.299222931265830994e-02 -8.426933735609054565e-02 1.352692837826907635e-03 8.935388922691345215e-02 6.773010641336441040e-02 -5.885637179017066956e-02 9.057998657226562500e-02 -9.522814303636550903e-02 -3.230600655078887939e-01 2.928522825241088867e-01 -9.345095604658126831e-02 2.247490286827087402e-01 -2.206816375255584717e-01 1.268046647310256958e-01 -2.348896712064743042e-01 -1.068236902356147766e-01 1.245491132140159607e-01 9.397018700838088989e-02 -7.746157795190811157e-02 1.190039590001106262e-01 -1.851739138364791870e-01 1.472904831171035767e-01 -2.313530445098876953e-02 5.329296737909317017e-02 2.805590033531188965e-01 3.559286594390869141e-01
9.772960841655731201e-02 -1.163613144308328629e-02 6.273943185806274414e-02 -4.079945087432861328e-01 -1.237400770187377930e-01 5.263984668999910355e-03 -1.283072084188461304e-01 -1.542626768350601196e-01 2.655962482094764709e-02 2.735182642936706543e-01 2.141518592834472656e-01 -2.467556297779083252e-01 2.191632837057113647e-01 2.796290442347526550e-02 -4.308519959449768066e-01 1.008917987346649170e-01 -1.957519948482513428e-01 -8.698721230030059814e-02 -8.554174005985260010e-02 -3.470370769500732422e-01 1.474770605564117432e-01 -1.182609200477600098e-01 -6.853931397199630737e-02 8.899537473917007446e-02 4.301764443516731262e-02 -1.649433076381683350e-01 -8.332970738410949707e-02 -1.159201487898826599e-01 1.175949200987815857e-01 2.114015370607376099e-01 -8.638935536146163940e-02 -3.679990302771329880e-03
1.592655181884765625e-01 3.605761006474494934e-02 -1.370975822210311890e-01 -3.044255264103412628e-02 -4.095219075679779053e-02 -1.298481523990631104e-01 -2.443284690380096436e-01 -3.628145754337310791e-01 -1.700184941291809082e-01 8.025653660297393799e-02 1.851433813571929932e-01 -2.149471789598464966e-01 3.557335585355758667e-02 -1.449535484425723553e-03 -5.553517937660217285e-01 1.460376083850860596e-01 -3.550375699996948242e-01 5.820305272936820984e-02 2.242293208837509155e-03 -1.389293223619461060e-01 -1.202789396047592163e-01 1.378890275955200195e-01 1.939244195818901062e-02 1.993518508970737457e-02 -3.688614442944526672e-02 1.722075343132019043e-01 -1.137322932481765747e-01 -1.577737778425216675e-01 -6.116187572479248047e-02 -1.643603891134262085e-01 6.115284189581871033e-02 1.027983129024505615e-01
1.158971190452575684e-01 1.815193146467208862e-01 1.685571670532226562e-02 -8.659046143293380737e-02 -1.893636435270309448e-01 5.713124573230743408e-02 2.980493195354938507e-02 -2.885623276233673096e-01 -1.184972003102302551e-01 -2.566378712654113770e-01 2.025762200355529785e-02 -2.908169031143188477e-01 -1.417881809175014496e-02 2.931989543139934540e-02 -2.300280183553695679e-01 -5.101319774985313416e-02 -2.636435031890869141e-01 -1.163764074444770813e-01 2.216412872076034546e-02 1.046527102589607239e-01 1.041910052299499512e-02 -3.975925445556640625e-01 -6.524162739515304565e-02 7.163934409618377686e-02 -4.840673878788948059e-03 -1.650079935789108276e-01 -1.765199303627014160e-01 2.562622129917144775e-01 -1.092575713992118835e-01 3.653511703014373779e-01 2.630984485149383545e-01 -1.732197962701320648e-02
1.324453651905059814e-01 1.759193278849124908e-02 -8.800348639488220215e-02 -8.770758658647537231e-02 -3.239168971776962280e-02 2.194545120000839233e-01 2.041853964328765869e-01 1.274764984846115112e-01 -2.406395040452480316e-02 2.268306910991668701e-01 1.307043284177780151e-01 -3.335288763046264648e-01 1.109125390648841858e-01 -2.493575662374496460e-01 -3.064358830451965332e-01 2.181340456008911133e-01 -1.691033095121383667e-01 1.469642966985702515e-01 1.716158725321292877e-02 -5.365294963121414185e-02 1.657450199127197266e-01 -3.013835288584232330e-02 -2.504215240478515625e-01 7.546024024486541748e-02 1.236250996589660645e-02 3.513748943805694580e-01 -4.351473972201347351e-02 7.477568835020065308e-02 1.969790011644363403e-01 1.312231868505477905e-01 3.179921507835388184e-01 1.576184332370758057e-01
7.937115430831909180e-02 -3.259397670626640320e-02 2.245855629444122314e-01 -2.357455343008041382e-02 8.427997678518295288e-02 -1.487847790122032166e-02 -4.876616969704627991e-02 -2.940417528152465820e-01 -1.880002468824386597e-01 1.465384513139724731e-01 3.230856657028198242e-01 -1.059551537036895752e-01 2.490722835063934326e-01 -1.206926070153713226e-02 -1.228745132684707642e-01 -6.347130239009857178e-02 -2.736846208572387695e-01 -2.042389661073684692e-01 7.152701169252395630e-02 -3.127581775188446045e-01 2.825742661952972412e-01 -2.748676538467407227e-01 -2.996601350605487823e-02 -3.297507995739579201e-03 -2.290974110364913940e-01 1.026062518358230591e-01 -1.021360754966735840e-01 1.145731732249259949e-01 1.518856137990951538e-01 2.338403910398483276e-01 2.088788598775863647e-01 8.904489874839782715e-02
1.358643472194671631e-01 7.985590398311614990e-02 3.019677475094795227e-02 -2.613632977008819580e-01 -1.106437817215919495e-01 2.956180572509765625e-01 3.677669167518615723e-02 -1.684646159410476685e-01 -5.063283443450927734e-02 -6.015801429748535156e-02 1.251094192266464233e-01 -2.135243266820907593e-01 2.572745643556118011e-02 -1.712514758110046387e-01 -2.233909517526626587e-01 1.119936406612396240e-01 -1.583828479051589966e-01 -1.969064027070999146e-01 -8.762338757514953613e-02 -2.908568680286407471e-01 3.126649931073188782e-02 -1.645418405532836914e-01 -8.986193686723709106e-02 -3.238142728805541992e-01 -3.794218897819519043e-01 -8.017969131469726562e-02 1.253434717655181885e-01 1.925108581781387329e-01 2.614274024963378906e-01 -1.547412276268005371e-01 1.105126887559890747e-01 -1.092477217316627502e-01
1.779916733503341675e-01 1.055813953280448914e-01 1.684749871492385864e-01 -2.043881565332412720e-01 -1.757877320051193237e-01 -1.554074436426162720e-01 1.953658163547515869e-01 -1.230730041861534119e-01 8.933543413877487183e-02 4.209088683128356934e-01 -1.289383769035339355e-01 -6.137815117835998535e-02 4.280868172645568848e-01 -1.672932952642440796e-01 -2.558462619781494141e-01 1.670185476541519165e-01 -1.728040575981140137e-01 1.995080709457397461e-01 4.733773693442344666e-02 -2.228482663631439209e-01 -5.079765990376472473e-02 -1.588207185268402100e-01 -8.006285130977630615e-02 1.980056315660476685e-01 1.192284077405929565e-01 1.181849986314773560e-01 -5.459652468562126160e-02 3.275110572576522827e-02 7.997441571205854416e-04 1.299981027841567993e-01 1.179430726915597916e-02 -1.557137221097946167e-01
4.279556572437286377e-01 2.140245437622070312e-01 7.486357539892196655e-02 -1.671483516693115234e-01 -2.865213900804519653e-02 9.367771446704864502e-03 -2.135550528764724731e-01 3.019403815269470215e-01 1.785005629062652588e-02 -8.093483746051788330e-02 -1.316872686147689819e-01 1.094249449670314789e-02 1.122912839055061340e-01 -1.843296885490417480e-01 -3.672693073749542236e-01 1.240686550736427307e-01 -3.131670877337455750e-02 1.821680366992950439e-01 -8.223563432693481445e-02 -2.206024825572967529e-01 1.145963370800018311e-01 -1.335198730230331421e-01 1.220604926347732544e-01 -2.874071896076202393e-02 -1.614549905061721802e-01 1.688840687274932861e-01 -2.193758785724639893e-01 6.090053543448448181e-02 1.264793276786804199e-01 3.316238522529602051e-01 9.709443151950836182e-02 -2.287698164582252502e-02
3.501667082309722900e-01 1.595015823841094971e-02 3.869613409042358398e-01 -5.070420913398265839e-03 -1.988529115915298462e-01 -1.348376423120498657e-01 8.100832253694534302e-02 -7.280568033456802368e-02 -8.881066739559173584e-02 1.554733663797378540e-01 4.244202077388763428e-01 -1.576362997293472290e-01 5.426385626196861267e-02 2.423190027475357056e-01 -3.028656169772148132e-02 2.170393466949462891e-01 -2.209610342979431152e-01 -1.285086851567029953e-02 1.773918792605400085e-02 -3.500229418277740479e-01 3.926580771803855896e-02 -1.388501375913619995e-01 -2.335329353809356689e-02 5.682846903800964355e-02 4.868527501821517944e-02 6.821306049823760986e-02 -2.435067147016525269e-01 -5.150660499930381775e-02 -8.376553654670715332e-02 6.053339317440986633e-02 1.139547750353813171e-01 -1.483097672462463379e-01
1.221721470355987549e-01 -4.218180663883686066e-03 3.303319811820983887e-01 -5.532458890229463577e-04 -1.056582406163215637e-01 2.043328620493412018e-02 5.193863436579704285e-02 -1.020519360899925232e-01 -3.183307945728302002e-01 -1.164142191410064697e-01 2.350971102714538574e-01 -2.205136567354202271e-01 1.389928013086318970e-01 -1.010544449090957642e-01 -2.277509868144989014e-01 2.557741999626159668e-01 -2.923599779605865479e-01 1.438884437084197998e-01 2.758600376546382904e-02 -2.728474326431751251e-02 1.515323817729949951e-01 -1.271112114191055298e-01 -4.462261497974395752e-01 2.385185807943344116e-01 -3.694591298699378967e-02 -1.360036134719848633e-01 9.504631906747817993e-02 -9.336394071578979492e-02 1.526786088943481445e-01 -8.628308027982711792e-02 6.676005572080612183e-02 1.000036001205444336e-01
2.262275218963623047e-01 1.367228329181671143e-01 2.204665988683700562e-01 -1.792634576559066772e-01 -5.184942483901977539e-02 6.907573342323303223e-02 -8.583389222621917725e-02 -8.544331789016723633e-02 2.220313251018524170e-02 -1.162363365292549133e-01 2.888757586479187012e-01 -2.863702178001403809e-01 1.604820787906646729e-01 -1.157609224319458008e-01 -4.144850075244903564e-01 -1.602036505937576294e-01 -4.668734222650527954e-02 -3.216772526502609253e-02 -1.921755522489547729e-01 -5.859223380684852600e-02 1.962562799453735352e-01 -1.444986909627914429e-01 6.328757852315902710e-02 -2.487084716558456421e-01 -2.589902579784393311e-01 -2.089124619960784912e-01 -2.066085487604141235e-01 3.683104412630200386e-03 9.129501134157180786e-02 8.434604853391647339e-02 -1.922943592071533203e-01 1.910398751497268677e-01
4.829947277903556824e-02 1.361830234527587891e-01 1.630176603794097900e-01 -9.883186966180801392e-02 -3.434343636035919189e-02 8.228290826082229614e-02 2.011424303054809570e-01 1.378087103366851807e-01 -1.361572444438934326e-01 7.834894955158233643e-02 -1.832748763263225555e-02 -1.416400372982025146e-01 3.090529739856719971e-01 -1.603217795491218567e-02 -1.673316955566406250e-01 9.512229263782501221e-02 -3.943578898906707764e-01 -2.177687138319015503e-01 -1.786251515150070190e-01 -2.889472246170043945e-02 2.407590299844741821e-01 1.658978462219238281e-01 3.393215239048004150e-01 1.299455016851425171e-01 -1.611854285001754761e-01 3.699948787689208984e-01 -5.797222629189491272e-02 -2.456244453787803650e-02 3.862182050943374634e-02 5.350333079695701599e-02 1.901954859495162964e-01 -1.921469718217849731e-01
4.619460105895996094e-01 1.607163250446319580e-01 3.835662603378295898e-01 -1.970795392990112305e-01 1.996229439973831177e-01 1.944720745086669922e-01 1.396385952830314636e-02 -9.201147407293319702e-02 -1.444163322448730469e-01 -3.839861135929822922e-03 -4.172943159937858582e-02 -2.172538191080093384e-01 2.339752912521362305e-01 2.895592153072357178e-02 -3.203862607479095459e-01 9.618158638477325439e-02 -2.050952464342117310e-01 -1.242286991328001022e-02 -2.330523878335952759e-01 -1.979879587888717651e-01 1.251716911792755127e-01 -4.133161157369613647e-02 -5.458382517099380493e-02 2.066486515104770660e-02 8.290053904056549072e-02 8.947008103132247925e-02 4.867705050855875015e-03 6.504364311695098877e-02 -2.507153525948524475e-02 6.068374961614608765e-02 -1.536210179328918457e-01 -2.182536274194717407e-01
-7.208845764398574829e-02 4.468796029686927795e-02 1.967356353998184204e-01 -3.839647397398948669e-03 2.064374983310699463e-01 7.762195914983749390e-02 7.473986130207777023e-03 -3.065187036991119385e-01 -1.336346417665481567e-01 -1.524832397699356079e-01 3.129679560661315918e-01 -9.276781231164932251e-02 3.283118307590484619e-01 -1.116033047437667847e-01 -6.188580766320228577e-02 4.869468882679939270e-02 -1.712620854377746582e-01 -2.901175320148468018e-01 2.881985530257225037e-02 -2.376042157411575317e-01 -7.657483965158462524e-02 -2.561585605144500732e-01 9.850637614727020264e-02 1.494515389204025269e-01 -2.210400998592376709e-01 1.615388840436935425e-01 -2.790876626968383789e-01 2.742603980004787445e-02 1.827922910451889038e-01 1.060213893651962280e-01 2.545022070407867432e-01 -6.271939491853117943e-04
3.451635837554931641e-01 2.114177495241165161e-01 -7.113306224346160889e-02 2.215732783079147339e-01 -5.064066126942634583e-02 -1.074262335896492004e-01 -1.158958226442337036e-01 -1.838395595550537109e-01 -1.278812438249588013e-01 2.376540750265121460e-01 1.264338940382003784e-01 -2.124474048614501953e-01 1.156259179115295410e-01 -2.414781451225280762e-01 -1.367890387773513794e-01 1.051542460918426514e-01 -1.648070514202117920e-01 4.744958132505416870e-03 8.806347846984863281e-02 6.057243049144744873e-02 6.484350562095642090e-02 -5.006054416298866272e-03 -5.990044679492712021e-03 -2.554557323455810547e-01 -5.918464809656143188e-02 -4.080670699477195740e-02 -4.986088871955871582e-01 -1.134861558675765991e-01 -1.795802414417266846e-01 1.770866215229034424e-01 -3.326095268130302429e-02 2.139388769865036011e-01
4.114665687084197998e-01 2.821080386638641357e-01 -4.482557624578475952e-02 -4.496013745665550232e-02 2.820737427100539207e-03 3.897798061370849609e-02 8.283210545778274536e-02 -1.498588025569915771e-01 -1.289646141231060028e-02 -1.559037715196609497e-01 -3.563367947936058044e-02 7.736165821552276611e-02 3.162771463394165039e-01 -1.341336667537689209e-01 -2.884020507335662842e-01 3.653488755226135254e-01 -1.645750999450683594e-01 1.255890429019927979e-01 5.602290108799934387e-02 -8.531922847032546997e-02 4.700003936886787415e-02 1.024494692683219910e-01 -2.196250706911087036e-01 -8.766387403011322021e-02 -2.578148618340492249e-02 2.308836579322814941e-01 -1.324546337127685547e-01 6.900638341903686523e-02 -2.756994366645812988e-01 2.477167695760726929e-01 -9.676338732242584229e-02 -7.008900493383407593e-02
-2.722026780247688293e-02 -6.061713211238384247e-03 1.551844924688339233e-01 -8.325809240341186523e-02 4.138584434986114502e-02 2.949524521827697754e-01 1.427779197692871094e-01 1.053239479660987854e-01 -5.341667309403419495e-02 -2.551819384098052979e-01 2.634888291358947754e-01 5.417919531464576721e-02 2.283632159233093262e-01 -1.442879736423492432e-01 -2.609801590442657471e-01 2.333457320928573608e-01 -3.566831350326538086e-01 8.217037469148635864e-02 -2.600826621055603027e-01 -2.352732606232166290e-02 1.402533501386642456e-01 -2.054291218519210815e-01 -1.907640323042869568e-02 -1.570997089147567749e-01 1.697732880711555481e-02 3.197942078113555908e-01 -7.315566390752792358e-02 -1.288117468357086182e-01 1.987432986497879028e-01 1.596485674381256104e-01 7.628278434276580811e-02 -1.666226387023925781e-01
7.402880489826202393e-02 2.153071612119674683e-01 2.467945069074630737e-01 -1.915538907051086426e-01 -2.777481377124786377e-01 1.369886845350265503e-01 -3.681971505284309387e-02 -6.624334305524826050e-02 -1.556510180234909058e-01 -1.246104463934898376e-01 1.483797281980514526e-01 -1.513323485851287842e-01 1.392462700605392456e-01 1.784282326698303223e-01 -1.875363290309906006e-01 3.301789760589599609e-01 -3.096868842840194702e-02 1.553569138050079346e-01 2.284285612404346466e-02 -6.491793692111968994e-02 -1.657945215702056885e-01 -2.808488607406616211e-01 2.786048054695129395e-01 -9.605502709746360779e-03 -2.036398500204086304e-01 -5.511360242962837219e-02 -1.411721408367156982e-01 2.170951217412948608e-01 3.480022028088569641e-02 2.127152532339096069e-01 2.716592550277709961e-01 -1.519508361816406250e-01
1.249260827898979187e-02 8.377057313919067383e-02 2.264340817928314209e-01 -1.889398247003555298e-01 1.627721786499023438e-01 2.045224606990814209e-01 -2.594043314456939697e-02 -1.692592352628707886e-02 8.809176832437515259e-02 -1.526452898979187012e-01 2.840496897697448730e-01 2.435823716223239899e-02 2.795517146587371826e-01 -7.127124071121215820e-02 -1.884787678718566895e-01 1.564372330904006958e-01 -2.631707191467285156e-01 2.207395136356353760e-01 -1.500772386789321899e-01 4.601873829960823059e-02 2.647396028041839600e-01 -2.683861851692199707e-01 4.298971965909004211e-02 -1.948375403881072998e-01 -3.871142864227294922e-02 1.913184970617294312e-01 -1.098467856645584106e-01 -1.089317053556442261e-01 3.941169381141662598e-01 2.868915162980556488e-02 -1.081353202462196350e-01 1.630227565765380859e-01
1.552090793848037720e-01 4.422491788864135742e-02 -3.146851807832717896e-02 4.637047648429870605e-02 -1.289185881614685059e-01 5.266948044300079346e-02 1.731697171926498413e-01 -4.064848124980926514e-01 -5.425204709172248840e-02 8.671530336141586304e-02 2.186717242002487183e-01 -3.706281483173370361e-01 2.137412130832672119e-01 -1.832655817270278931e-01 -1.045699119567871094e-01 1.643590927124023438e-01 -9.717483818531036377e-02 -3.747678920626640320e-02 -2.967562973499298096e-01 -3.236662745475769043e-01 -3.538066893815994263e-02 -1.153221502900123596e-01 -2.147020995616912842e-01 2.036463618278503418e-01 -9.979548305273056030e-02 5.909725278615951538e-02 1.430842578411102295e-01 1.828640699386596680e-01 -1.964102685451507568e-01 6.634642928838729858e-02 1.642862260341644287e-01 1.456502266228199005e-02
1.867479085922241211e-01 1.214471757411956787e-01 -1.204509213566780090e-01 -7.345074415206909180e-02 -9.991287253797054291e-03 5.412396043539047241e-02 5.385608971118927002e-02 5.145029351115226746e-02 -2.071487344801425934e-02 1.579976677894592285e-01 3.897212073206901550e-02 -4.077354818582534790e-02 5.527509003877639771e-02 -2.602205276489257812e-01 -2.863810360431671143e-01 2.708746790885925293e-01 -5.422392860054969788e-02 -2.531292662024497986e-02 2.377593517303466797e-01 -6.162075325846672058e-02 1.784734278917312622e-01 -4.097758606076240540e-02 -3.038553595542907715e-01 2.632855474948883057e-01 -2.323703616857528687e-01 9.114632755517959595e-02 -4.281289577484130859e-01 2.920305170118808746e-02 -1.423134207725524902e-01 1.866860538721084595e-01 3.212027847766876221e-01 5.788642168045043945e-02
2.347500324249267578e-01 3.915521502494812012e-02 2.184115648269653320e-01 -3.735251128673553467e-01 6.709950417280197144e-02 -1.821202486753463745e-01 5.000061914324760437e-02 -4.513641446828842163e-02 -1.195309162139892578e-01 5.693502724170684814e-02 1.559203565120697021e-01 -2.538110315799713135e-01 7.038851082324981689e-02 -2.340481132268905640e-01 -6.919813156127929688e-02 1.674740463495254517e-01 -3.708924949169158936e-01 2.334755957126617432e-01 -1.314670145511627197e-01 1.131635010242462158e-01 -1.691451966762542725e-01 8.328923583030700684e-02 2.029313147068023682e-01 2.975924313068389893e-01 4.787922650575637817e-02 8.752315491437911987e-02 -2.010736167430877686e-01 1.298778355121612549e-01 -2.906324341893196106e-02 2.916681393980979919e-02 2.088874876499176025e-01 1.227417513728141785e-01
2.069134563207626343e-01 2.245452702045440674e-01 1.538086384534835815e-01 -7.026399672031402588e-02 -1.922817230224609375e-01 9.973172843456268311e-02 1.015922799706459045e-01 -1.288230568170547485e-01 -2.742071151733398438e-01 -1.562564820051193237e-01 1.099326908588409424e-01 -1.733854413032531738e-01 2.997486293315887451e-01 -5.064088851213455200e-02 -7.501826435327529907e-02 1.890299022197723389e-01 -2.016791701316833496e-01 1.328894644975662231e-01 -1.529346704483032227e-01 1.037106588482856750e-01 7.046865671873092651e-02 -1.404986530542373657e-01 3.316097855567932129e-01 -1.871635913848876953e-01 3.159499764442443848e-01 2.417674362659454346e-01 -1.236315369606018066e-01 -1.431060880422592163e-01 3.205694258213043213e-02 -6.829702854156494141e-02 1.142443045973777771e-01 2.320476621389389038e-01
1.920987069606781006e-01 1.478102356195449829e-01 1.066756919026374817e-01 -4.551449045538902283e-02 -2.017098814249038696e-01 3.083735471591353416e-03 1.841001212596893311e-01 -3.209790587425231934e-01 1.103424653410911560e-01 1.860782355070114136e-01 1.293646842241287231e-01 3.418042510747909546e-02 5.347331985831260681e-02 -2.465293928980827332e-02 -1.601243466138839722e-01 2.617053985595703125e-01 -2.768679261207580566e-01 -1.535861492156982422e-01 1.176105886697769165e-01 -2.543310821056365967e-01 1.965522952377796173e-02 -3.450953066349029541e-01 -2.386185079813003540e-01 1.977157145738601685e-01 -1.706786602735519409e-01 2.668848037719726562e-01 5.957867577672004700e-02 -7.058568298816680908e-02 1.947080940008163452e-01 1.285188198089599609e-01 1.595095992088317871e-01 6.964694708585739136e-02
2.472797781229019165e-01 4.137906730175018311e-01 3.008173964917659760e-02 -3.868297440931200981e-03 -2.578239738941192627e-01 -6.315854191780090332e-02 -5.590347200632095337e-02 -1.401826739311218262e-01 -1.117626577615737915e-01 2.984120883047580719e-02 3.014879524707794189e-01 -2.294116020202636719e-01 -6.557755172252655029e-02 -1.135727390646934509e-01 -3.090576827526092529e-01 2.113542854785919189e-01 -1.228177174925804138e-01 8.482863008975982666e-02 -1.319055855274200439e-01 4.866694658994674683e-02 -1.744679063558578491e-01 3.901977464556694031e-02 -1.700000911951065063e-01 6.453651189804077148e-02 -6.406233459711074829e-02 -1.841484904289245605e-01 -2.349609136581420898e-01 -2.297862023115158081e-01 -2.936710715293884277e-01 -8.839009702205657959e-02 1.096435487270355225e-01 2.172095002606511116e-03
3.770357072353363037e-01 1.038218289613723755e-01 -4.445253312587738037e-02 -3.123232536017894745e-02 4.634894058108329773e-02 -2.526410520076751709e-01 -2.223478704690933228e-01 3.567420318722724915e-02 -1.742817461490631104e-01 -1.459843963384628296e-01 1.997415125370025635e-01 1.480031907558441162e-01 2.154702097177505493e-01 -1.970089673995971680e-01 3.911745734512805939e-03 1.942842602729797363e-01 -2.255027741193771362e-01 -1.894703209400177002e-01 7.492611557245254517e-02 -1.180485561490058899e-01 1.538057625293731689e-01 -1.565040946006774902e-01 -1.780115962028503418e-01 -3.690366400405764580e-03 1.538174748420715332e-01 9.632759541273117065e-02 -2.232126295566558838e-01 8.316436409950256348e-02 1.232626289129257202e-01 -5.956822261214256287e-02 4.163072407245635986e-01 1.518349498510360718e-01
3.260012269020080566e-01 1.368162482976913452e-01 2.663799226284027100e-01 -2.111260592937469482e-01 -1.558820456266403198e-01 1.947917640209197998e-01 -7.091888785362243652e-02 -3.642804175615310669e-02 1.347355637699365616e-02 -1.966068148612976074e-02 2.026509791612625122e-01 -1.436450183391571045e-01 2.458119690418243408e-01 -5.919827613979578018e-03 -4.076565504074096680e-01 2.518295496702194214e-02 -6.270028650760650635e-02 -1.243333816528320312e-01 -1.236147880554199219e-01 -1.326309144496917725e-01 -3.353457897901535034e-02 1.646409183740615845e-02 1.229666098952293396e-01 -3.228853046894073486e-01 -2.843547463417053223e-01 -1.310452520847320557e-01 -8.100502938032150269e-02 1.904629915952682495e-02 4.891980066895484924e-02 2.639241516590118408e-01 -1.972103565931320190e-01 1.113437265157699585e-01
1.502638459205627441e-01 1.854119151830673218e-01 9.444579482078552246e-02 -1.656512767076492310e-01 2.238604426383972168e-01 -1.326443552970886230e-01 9.387302398681640625e-02 -2.434978075325489044e-02 2.652680873870849609e-02 -1.066537126898765564e-01 7.369450479745864868e-02 -1.656745076179504395e-01 1.038142591714859009e-01 -1.442882567644119263e-01 -1.985360383987426758e-01 4.068911075592041016e-01 -1.541597843170166016e-01 2.474380657076835632e-02 1.089161485433578491e-01 2.170423865318298340e-01 -8.452082984149456024e-03 -2.304411679506301880e-01 -1.429341733455657959e-02 -1.666752621531486511e-02 -3.947584331035614014e-01 1.299629081040620804e-02 -3.702318668365478516e-01 2.642753422260284424e-01 -2.422633767127990723e-02 8.582975715398788452e-02 -1.019493341445922852e-01 -1.725424230098724365e-01
3.028794229030609131e-01 1.003347113728523254e-01 1.022764667868614197e-01 -1.570392102003097534e-01 -5.781580880284309387e-02 3.144428133964538574e-02 2.176330536603927612e-01 -2.834884524345397949e-01 2.354499548673629761e-01 2.282654643058776855e-01 2.194927483797073364e-01 -6.233790889382362366e-02 -2.913599461317062378e-02 3.577178344130516052e-02 -9.245353937149047852e-02 3.447279036045074463e-01 -2.743875086307525635e-01 -5.531358346343040466e-02 1.815302819013595581e-01 -2.217041403055191040e-01 1.205484271049499512e-01 -2.836593985557556152e-01 -3.267456218600273132e-02 9.133583307266235352e-02 -1.764689385890960693e-01 2.280772030353546143e-01 -2.596358023583889008e-02 -1.620123162865638733e-02 2.127853929996490479e-01 1.818133294582366943e-01 1.199331954121589661e-01 -1.490967348217964172e-02
2.955842912197113037e-01 2.636732757091522217e-01 1.142343655228614807e-01 -1.366499364376068115e-01 3.468867540359497070e-01 9.796155244112014771e-02 2.273877114057540894e-01 -1.440106034278869629e-01 2.959395386278629303e-02 5.768479406833648682e-02 1.587048768997192383e-01 -1.819556504487991333e-01 3.226546049118041992e-01 9.496162086725234985e-02 -3.018800914287567139e-01 6.359124928712844849e-02 -1.404369920492172241e-01 -1.473184078931808472e-01 -1.930212527513504028e-01 -1.633754074573516846e-01 5.838138610124588013e-02 -3.284498751163482666e-01 1.314558386802673340e-01 -6.118794903159141541e-03 -6.144889444112777710e-02 6.049460265785455704e-03 -9.711597114801406860e-03 3.833113983273506165e-02 -9.431765973567962646e-02 3.548161312937736511e-02 -7.081452757120132446e-02 -2.892915904521942139e-01
2.485847771167755127e-01 1.459553986787796021e-01 4.143931269645690918e-01 -6.124345958232879639e-02 -1.170265525579452515e-01 1.923115849494934082e-01 1.227247118949890137e-01 -4.598559066653251648e-02 -7.000595331192016602e-02 -1.051409095525741577e-01 1.533047407865524292e-01 -1.339630037546157837e-01 2.949237227439880371e-01 -3.636374771595001221e-01 -2.287541702389717102e-02 -5.870503932237625122e-02 -2.659595608711242676e-01 9.693004935979843140e-02 -2.982219755649566650e-01 5.213171825744211674e-04 6.787691265344619751e-02 -9.834773093461990356e-02 1.395356282591819763e-02 2.695073606446385384e-03 2.541423141956329346e-01 1.058385595679283142e-01 -1.713259518146514893e-02 -1.541464328765869141e-01 1.169007420539855957e-01 -7.585195451974868774e-02 2.637372612953186035e-01 1.435964256525039673e-01
-1.671957969665527344e-02 1.707437634468078613e-01 4.408720508217811584e-02 -1.567103154957294464e-02 -2.336809784173965454e-01 -2.117596268653869629e-01 -1.930285096168518066e-01 -1.258077174425125122e-01 3.943123295903205872e-02 1.284335851669311523e-01 2.912347316741943359e-01 -2.512122094631195068e-01 1.288099139928817749e-01 2.184522151947021484e-01 2.090989798307418823e-02 2.789281606674194336e-01 -3.698484599590301514e-01 1.396788358688354492e-01 -2.288409769535064697e-01 -1.816211268305778503e-02 5.859035253524780273e-02 5.095833167433738708e-02 7.621302455663681030e-02 1.838009953498840332e-01 7.388341240584850311e-03 -4.652499407529830933e-02 -3.396452069282531738e-01 2.641831636428833008e-01 1.608711481094360352e-01 2.410315349698066711e-02 1.858488917350769043e-01 -6.577618420124053955e-02
-1.028527468442916870e-01 1.842938363552093506e-01 -2.455375343561172485e-02 -8.905307203531265259e-02 -7.271900027990341187e-02 -2.058906406164169312e-01 -1.061441004276275635e-01 -2.627645134925842285e-01 -2.572455108165740967e-01 -3.084894455969333649e-02 1.569805890321731567e-01 -2.782039046287536621e-01 2.097401469945907593e-01 -2.382357716560363770e-01 1.292648315429687500e-01 8.231705427169799805e-02 -1.454444378614425659e-01 -2.700971253216266632e-02 -3.687826097011566162e-01 -7.753127068281173706e-02 1.367208808660507202e-01 -3.032221198081970215e-01 4.681526124477386475e-02 1.158746853470802307e-01 3.578232973814010620e-02 6.764255464076995850e-02 -2.672407627105712891e-01 1.216779053211212158e-01 -6.782446056604385376e-02 2.648935914039611816e-01 2.539666295051574707e-01 -6.353043764829635620e-02
1.678768545389175415e-01 3.255960941314697266e-01 2.103810571134090424e-02 -7.433204352855682373e-02 -1.080845966935157776e-01 -1.277176886796951294e-01 -6.370246410369873047e-02 -2.543616294860839844e-01 2.108002007007598877e-01 9.281701641157269478e-04 6.148606911301612854e-02 -2.382467985153198242e-01 2.936379015445709229e-01 -9.819966554641723633e-02 -1.867343783378601074e-01 1.797496080398559570e-01 -1.937725692987442017e-01 2.168985158205032349e-01 4.958034679293632507e-02 5.378858000040054321e-02 -4.897624254226684570e-02 -1.003321558237075806e-01 3.306495025753974915e-02 -4.362687095999717712e-02 -3.439619839191436768e-01 9.218365885317325592e-03 -2.004385292530059814e-01 4.348854422569274902e-01 -9.153800457715988159e-02 -1.812554448843002319e-01 -1.878066174685955048e-02 1.927731744945049286e-02
7.855916023254394531e-02 1.509490907192230225e-01 4.933302477002143860e-02 6.697580963373184204e-02 1.000227779150009155e-01 2.439085096120834351e-01 8.171056210994720459e-02 3.208151087164878845e-02 -1.158701255917549133e-02 7.692065089941024780e-02 2.170219644904136658e-02 -2.617077529430389404e-01 8.409055322408676147e-02 -2.822520434856414795e-01 -3.035289347171783447e-01 1.284112036228179932e-01 -7.532478868961334229e-02 1.886775940656661987e-01 8.161590993404388428e-02 -3.986578583717346191e-01 9.893834358081221581e-04 -8.371603488922119141e-02 1.068885028362274170e-01 -2.261796593666076660e-02 -3.702307492494583130e-02 4.734067916870117188e-01 -3.900164663791656494e-01 -8.499546349048614502e-02 5.294598639011383057e-02 4.129802435636520386e-02 -3.628828004002571106e-02 9.805246256291866302e-03
1.432425528764724731e-01 -1.685356795787811279e-01 2.993901968002319336e-01 -5.574309267103672028e-03 -2.306539416313171387e-01 3.623975068330764771e-02 -2.078830078244209290e-02 7.595471106469631195e-03 -5.994771048426628113e-02 2.019963711500167847e-01 1.947061419486999512e-01 -1.638132482767105103e-01 4.829007387161254883e-01 -5.076931789517402649e-02 -6.156727671623229980e-02 3.789495229721069336e-01 -1.500226408243179321e-01 1.846509426832199097e-01 -2.199767231941223145e-01 2.095011174678802490e-01 4.871743544936180115e-02 -1.273120790719985962e-01 -2.895087301731109619e-01 5.406736209988594055e-02 -4.858329519629478455e-02 -8.772081881761550903e-02 -1.309271752834320068e-01 3.439797088503837585e-02 1.035682782530784607e-01 -5.307126045227050781e-02 7.557720690965652466e-02 -1.107383221387863159e-01
1.494972109794616699e-01 1.651690006256103516e-01 1.385314613580703735e-01 2.014028467237949371e-02 -6.131242215633392334e-02 9.296808391809463501e-02 -2.072053551673889160e-01 -3.122512400150299072e-01 -3.057837486267089844e-01 1.765878796577453613e-01 3.340472877025604248e-01 -5.596598237752914429e-02 5.755941942334175110e-02 -7.374193519353866577e-02 -3.862752914428710938e-01 1.081275120377540588e-01 -1.023550331592559814e-01 1.503973156213760376e-01 3.584199771285057068e-02 -2.530237734317779541e-01 -1.278106272220611572e-01 -1.669091284275054932e-01 -5.967736989259719849e-02 2.423238754272460938e-01 2.070467360317707062e-02 6.252179294824600220e-02 -1.463096886873245239e-01 -7.055689394474029541e-02 -2.419252246618270874e-01 -1.651684790849685669e-01 1.738592684268951416e-01 -1.313095986843109131e-01
1.114519760012626648e-01 -1.639625802636146545e-02 1.143614798784255981e-01 -1.386274546384811401e-01 5.544741824269294739e-02 1.834720224142074585e-01 -1.919945329427719116e-02 -2.348103523254394531e-01 -1.406431049108505249e-01 2.723681330680847168e-01 2.391652613878250122e-01 -1.273880302906036377e-01 9.156303107738494873e-02 -3.320741653442382812e-02 -3.995329141616821289e-01 1.470745354890823364e-01 -2.181002199649810791e-01 -1.826949715614318848e-01 -2.356940805912017822e-01 -3.720016479492187500e-01 1.795702576637268066e-01 -1.537690162658691406e-01 1.457714289426803589e-01 1.247236505150794983e-01 -1.319936066865921021e-01 1.679267436265945435e-01 4.175582900643348694e-02 -2.292841970920562744e-01 1.385087668895721436e-01 1.052525937557220459e-01 -6.018361449241638184e-02 -5.689297989010810852e-02
1.138932853937149048e-01 2.793368101119995117e-01 -1.919716410338878632e-02 -4.744668677449226379e-02 3.415302559733390808e-02 -5.284350365400314331e-02 -2.472115913406014442e-03 -3.939699232578277588e-01 2.419916540384292603e-01 -9.287110716104507446e-02 1.173257478512823582e-03 -2.640396952629089355e-01 2.061518579721450806e-01 -2.976981997489929199e-01 -1.693879067897796631e-01 1.053202748298645020e-01 -2.269162833690643311e-01 2.459570169448852539e-01 7.072950899600982666e-02 1.335833370685577393e-01 -1.189996488392353058e-02 -1.476146578788757324e-01 -1.071558222174644470e-01 -1.255636196583509445e-02 -1.817591935396194458e-01 1.180742010474205017e-01 -2.250073999166488647e-01 3.986184597015380859e-01 -1.846937229856848717e-03 -7.433501072227954865e-03 -2.725232578814029694e-02 -1.169716864824295044e-01
1.789907217025756836e-01 6.012924388051033020e-02 -1.906803809106349945e-02 -8.216682821512222290e-02 -1.894301027059555054e-01 1.272925287485122681e-01 6.120067462325096130e-02 -1.265636980533599854e-01 1.307054311037063599e-01 -7.704451680183410645e-02 2.683556377887725830e-01 -1.642479300498962402e-01 -8.756213635206222534e-02 1.157683357596397400e-01 -9.810203313827514648e-02 3.532203137874603271e-01 -2.947998940944671631e-01 -1.336953490972518921e-01 2.648265361785888672e-01 -1.288353651762008667e-01 2.731467485427856445e-01 -6.393718719482421875e-02 2.115836143493652344e-01 4.509568586945533752e-02 -5.443676561117172241e-02 -2.246603928506374359e-02 -3.112343549728393555e-01 1.901518106460571289e-01 1.875151842832565308e-01 1.316747069358825684e-01 3.077611923217773438e-01 -8.479308336973190308e-02
3.215265870094299316e-01 1.225348748266696930e-02 -2.906579291447997093e-03 -7.151529192924499512e-02 -2.192279398441314697e-01 9.979826211929321289e-02 -2.938727140426635742e-01 3.857577964663505554e-02 -1.031420901417732239e-01 -1.217523217201232910e-02 -1.293650865554809570e-01 1.025855019688606262e-01 3.757082223892211914e-01 -2.540955543518066406e-01 -2.195810973644256592e-01 6.043608882464468479e-04 -8.092249743640422821e-03 -3.970729559659957886e-02 -1.948193758726119995e-01 -5.198256671428680420e-02 1.721592620015144348e-02 -2.291240394115447998e-01 -9.435920417308807373e-02 1.650435291230678558e-02 -2.945839464664459229e-01 2.945027351379394531e-01 -2.849243283271789551e-01 -1.803942769765853882e-02 -1.694860518909990788e-03 1.457379460334777832e-01 1.996804624795913696e-01 -1.819117963314056396e-01
1.640638262033462524e-01 -3.417332097887992859e-02 6.176473945379257202e-02 2.640976198017597198e-02 8.998309262096881866e-03 2.817128896713256836e-01 -5.605962499976158142e-02 -3.423793986439704895e-02 -6.690540909767150879e-02 1.056543067097663879e-01 1.869566291570663452e-01 -2.687475383281707764e-01 -1.532264798879623413e-01 -3.985607624053955078e-02 -3.192560970783233643e-01 1.264911741018295288e-01 -1.708382368087768555e-01 -1.368077937513589859e-02 -1.332960873842239380e-01 -2.400484085083007812e-01 1.793458014726638794e-01 1.320931166410446167e-01 -3.327622711658477783e-01 5.686955153942108154e-02 -2.636840753257274628e-02 3.158431947231292725e-01 -1.994205862283706665e-01 9.270944446325302124e-02 2.565488815307617188e-01 2.754294872283935547e-01 2.379026263952255249e-01 4.900881275534629822e-02
-1.019941736012697220e-02 -2.085467986762523651e-02 3.390437364578247070e-01 -1.195696741342544556e-01 -1.212516203522682190e-01 -5.222599953413009644e-02 -1.689101010560989380e-02 -1.879757046699523926e-01 1.172758638858795166e-01 2.545318305492401123e-01 3.945255875587463379e-01 2.345998771488666534e-02 1.239854097366333008e-01 -1.461801975965499878e-01 -4.125799238681793213e-02 3.040769100189208984e-01 -3.414425253868103027e-01 -1.139444410800933838e-01 -1.426446344703435898e-02 -1.171930581331253052e-01 3.214367628097534180e-01 -2.473394125699996948e-01 -1.542956475168466568e-02 1.662994325160980225e-01 -1.324675530195236206e-01 -3.471789881587028503e-02 -9.670834243297576904e-02 1.384810544550418854e-02 1.751550585031509399e-01 1.376046240329742432e-01 -1.772151589393615723e-01 7.939891517162322998e-02
4.282388836145401001e-02 3.133766651153564453e-01 1.484992913901805878e-02 -3.505864739418029785e-01 -1.174715235829353333e-01 9.889864176511764526e-02 -1.279730349779129028e-01 -3.116551227867603302e-02 -9.548006951808929443e-02 -1.537028998136520386e-01 -4.556330665946006775e-02 -1.639054715633392334e-01 -8.151924610137939453e-02 -5.389734730124473572e-02 -4.017842113971710205e-01 2.640608251094818115e-01 5.039626359939575195e-02 -5.816565826535224915e-03 1.059602349996566772e-01 2.556977607309818268e-02 6.285241339355707169e-03 -1.928979158401489258e-01 -9.835094958543777466e-02 -7.678063958883285522e-02 -3.344460427761077881e-01 2.464182227849960327e-01 -2.614703178405761719e-01 4.480716772377490997e-03 -3.862301632761955261e-02 2.099809944629669189e-01 2.743207216262817383e-01 6.662800908088684082e-02
1.613425314426422119e-01 2.375645339488983154e-01 9.229665994644165039e-02 -9.217026829719543457e-02 1.859408318996429443e-01 6.640040874481201172e-02 -3.117470741271972656e-01 1.321002990007400513e-01 -2.275851070880889893e-01 -1.976771652698516846e-02 -9.689118713140487671e-02 -2.306573092937469482e-01 2.794891037046909332e-02 1.275941580533981323e-01 -2.451698482036590576e-01 1.150864958763122559e-01 -3.488707840442657471e-01 -1.600451208651065826e-02 -3.608359396457672119e-01 1.132769733667373657e-01 2.023694068193435669e-01 -2.799021601676940918e-01 -8.332435786724090576e-02 -1.242058202624320984e-01 3.355249390006065369e-02 1.729480028152465820e-01 -1.422328948974609375e-01 9.018620103597640991e-02 1.877402365207672119e-01 -4.593792557716369629e-02 1.390227824449539185e-01 1.376682966947555542e-01
1.968079619109630585e-02 2.777075469493865967e-01 -6.095231696963310242e-02 -2.074025869369506836e-01 3.788340091705322266e-02 -1.977467536926269531e-02 6.936117261648178101e-02 -2.361418306827545166e-01 1.682882383465766907e-02 4.185312092304229736e-01 7.172550261020660400e-02 -2.726086974143981934e-01 1.386308223009109497e-01 9.216023981571197510e-02 -3.703881055116653442e-02 1.952538341283798218e-01 -1.890878677368164062e-01 -2.284296303987503052e-01 -1.471454650163650513e-01 -3.398761525750160217e-02 -5.021140445023775101e-03 -2.541514635086059570e-01 2.354713231325149536e-01 7.372677326202392578e-02 3.126159310340881348e-02 7.133372128009796143e-02 -2.264891415834426880e-01 2.822237014770507812e-01 2.524945139884948730e-01 8.805797249078750610e-02 1.543710529804229736e-01 -1.504893898963928223e-01
2.293344736099243164e-01 2.552305161952972412e-01 2.731957137584686279e-01 -1.678848266601562500e-02 -2.011373788118362427e-01 2.314870432019233704e-02 1.733121871948242188e-01 4.922701511532068253e-03 1.091385483741760254e-01 3.754376247525215149e-02 -4.422376677393913269e-02 5.208976194262504578e-02 1.649549007415771484e-01 6.029431521892547607e-02 -3.718895614147186279e-01 3.185137510299682617e-01 -2.024977058172225952e-01 1.248352453112602234e-01 -2.027984410524368286e-01 1.777610778808593750e-01 -2.155974358320236206e-01 -1.245735138654708862e-01 1.823273301124572754e-01 1.742128580808639526e-01 -2.288962751626968384e-01 -1.646759733557701111e-02 -1.141684874892234802e-01 8.361603133380413055e-03 -7.100491784512996674e-03 1.133116409182548523e-01 3.088022172451019287e-01 1.370267868041992188e-01
2.189584821462631226e-01 1.549588888883590698e-01 7.360365241765975952e-02 -2.472537159919738770e-01 -6.216089054942131042e-02 -6.828790903091430664e-02 -1.052098572254180908e-01 -1.322453469038009644e-02 -2.313101291656494141e-01 -2.186065353453159332e-02 5.316393822431564331e-02 -1.139981672167778015e-01 1.754021346569061279e-01 2.568659931421279907e-02 -1.732175350189208984e-01 3.821367919445037842e-01 1.441260129213333130e-01 -7.333068549633026123e-02 7.423993200063705444e-02 -1.803028024733066559e-02 -9.794702380895614624e-02 -1.767418235540390015e-01 2.196965962648391724e-01 7.274244725704193115e-02 -1.952048987150192261e-01 1.514548808336257935e-01 -3.858633041381835938e-01 6.747976690530776978e-02 1.363367438316345215e-01 1.872416138648986816e-01 3.612828552722930908e-01 -1.985522806644439697e-01
2.131610065698623657e-01 3.660707473754882812e-01 2.175206691026687622e-01 1.889911592006683350e-01 -6.192506477236747742e-02 -6.521674990653991699e-02 -7.251330465078353882e-02 -1.300330180674791336e-02 -7.377565652132034302e-02 -8.128412067890167236e-02 -7.022030651569366455e-02 7.729508727788925171e-02 3.278308212757110596e-01 -8.149857074022293091e-02 -1.216154992580413818e-01 2.282698303461074829e-01 -3.950809836387634277e-01 -1.240433380007743835e-01 -1.333023905754089355e-01 8.096964657306671143e-02 3.100461885333061218e-02 8.767537772655487061e-02 -5.313537642359733582e-02 -3.739333478733897209e-03 -1.591135710477828979e-01 -7.160173356533050537e-02 -3.059519231319427490e-01 2.250779271125793457e-01 -2.708663940429687500e-01 -3.914757817983627319e-02 1.720376312732696533e-01 -1.831479221582412720e-01
1.859569698572158813e-01 2.518720030784606934e-01 9.740120917558670044e-02 1.234648842364549637e-02 -2.854338586330413818e-01 -3.571575507521629333e-02 -1.434593498706817627e-01 -1.507323384284973145e-01 -2.415423691272735596e-01 1.616733521223068237e-01 2.330929972231388092e-02 3.824999928474426270e-02 7.520593702793121338e-02 -1.887906789779663086e-01 -3.807998299598693848e-01 1.415455937385559082e-01 -2.441377937793731689e-01 3.142617940902709961e-01 1.088275387883186340e-01 1.358885914087295532e-01 -8.853816986083984375e-02 -2.071027606725692749e-01 1.814479529857635498e-01 2.739998698234558105e-01 -1.611311733722686768e-01 8.403839915990829468e-02 -1.779238432645797729e-01 -1.043309736996889114e-02 1.077907979488372803e-01 -1.425939798355102539e-01 1.620474755764007568e-01 -5.529635772109031677e-02
2.861396074295043945e-01 2.195121943950653076e-01 -1.441309303045272827e-01 -2.559019029140472412e-01 -1.327493190765380859e-01 1.004540771245956421e-01 -2.284603863954544067e-01 -1.547863036394119263e-01 -1.998063549399375916e-02 -1.512449979782104492e-01 3.551815748214721680e-01 -2.585372924804687500e-01 1.960527896881103516e-01 -1.347236782312393188e-01 -3.427021577954292297e-02 1.143618300557136536e-01 -3.301965594291687012e-01 -1.644826680421829224e-01 -2.135943025350570679e-01 -1.223862096667289734e-01 -1.132652815431356430e-02 -2.658841311931610107e-01 2.209372073411941528e-01 1.107744500041007996e-01 -1.347235143184661865e-01 -1.096255928277969360e-01 1.053225174546241760e-01 8.899034559726715088e-02 -9.405267238616943359e-02 -7.631022483110427856e-02 -1.615509018301963806e-02 1.503851672168821096e-04
9.993115067481994629e-02 -1.302350759506225586e-01 1.863880008459091187e-01 -1.025869548320770264e-01 2.264655940234661102e-02 1.050578430294990540e-01 -2.318267226219177246e-01 -1.875623762607574463e-01 2.369640208780765533e-02 5.222947522997856140e-02 1.839152872562408447e-01 -1.689987480640411377e-01 1.149376332759857178e-01 -2.126825153827667236e-01 -5.010045766830444336e-01 1.184210851788520813e-01 -3.612955510616302490e-01 -3.035078644752502441e-01 -6.137697026133537292e-02 -2.892455756664276123e-01 1.285936981439590454e-01 -9.485872462391853333e-03 -1.036473959684371948e-01 1.529972404241561890e-01 -9.449079632759094238e-02 -1.029136106371879578e-01 -1.246211770921945572e-02 -4.696721211075782776e-02 3.482305258512496948e-02 1.237989589571952820e-01 -1.767655164003372192e-01 -8.741483092308044434e-02
4.977515637874603271e-01 9.259896469302475452e-04 -1.227529812604188919e-02 -2.676245011389255524e-02 5.727801099419593811e-02 -3.127807751297950745e-02 4.709433391690254211e-02 -9.438125789165496826e-02 -1.212220937013626099e-01 -1.004550606012344360e-01 -3.748096292838454247e-03 -2.660057134926319122e-02 2.237530648708343506e-01 -7.319387048482894897e-02 -4.223847687244415283e-01 5.094557404518127441e-01 1.429954543709754944e-02 1.319595612585544586e-04 2.118031084537506104e-01 -3.450886532664299011e-02 1.944952607154846191e-01 1.315802633762359619e-01 6.533370912075042725e-02 9.696286171674728394e-02 -5.700264498591423035e-02 1.922590434551239014e-01 -1.304460763931274414e-01 6.648927927017211914e-02 -6.789382547140121460e-02 6.326851993799209595e-02 1.511850059032440186e-01 9.444116801023483276e-02
3.340398371219635010e-01 1.574746817350387573e-01 1.770235598087310791e-01 -1.738682948052883148e-02 -8.623848855495452881e-02 -1.730982363224029541e-01 -5.715984106063842773e-02 -8.415953256189823151e-03 2.865597605705261230e-01 -5.912654846906661987e-02 -5.971384048461914062e-02 -3.992145881056785583e-02 1.292765140533447266e-01 -2.765628695487976074e-01 -4.134241640567779541e-01 2.973864674568176270e-01 -1.627120822668075562e-01 -1.661427766084671021e-01 1.140855550765991211e-01 6.116801127791404724e-02 1.026253774762153625e-01 -1.402433663606643677e-01 -1.120202522724866867e-02 1.573145240545272827e-01 -1.471564322710037231e-01 2.166147232055664062e-01 -9.284530580043792725e-02 1.400362402200698853e-01 -1.041090041399002075e-01 -1.927916705608367920e-01 2.762372493743896484e-01 -2.967628091573715210e-02
1.612178534269332886e-01 3.248179554939270020e-01 -1.070872601121664047e-02 2.734585292637348175e-02 -1.082681715488433838e-01 3.165908455848693848e-01 -1.307783415541052818e-03 -1.112648174166679382e-01 7.433218508958816528e-02 -1.220800820738077164e-02 2.826761603355407715e-01 -1.770658940076828003e-01 -2.625552564859390259e-02 -3.608013093471527100e-01 -3.268339633941650391e-01 9.006084501743316650e-02 5.791382491588592529e-02 -7.494802027940750122e-02 -1.908465623855590820e-01 -3.146262168884277344e-01 -5.345097184181213379e-02 -2.124327719211578369e-01 -3.250478208065032959e-02 -2.299394458532333374e-01 -2.531556189060211182e-01 -1.131878271698951721e-01 -3.488547727465629578e-02 5.179843306541442871e-02 2.074849605560302734e-01 4.288232699036598206e-02 5.635990574955940247e-02 -7.357968389987945557e-02
2.973389327526092529e-01 1.956073492765426636e-01 1.638136059045791626e-01 -2.204453945159912109e-01 -1.195396333932876587e-01 -1.150152236223220825e-01 3.420117199420928955e-01 -6.936704274266958237e-03 -1.710303127765655518e-01 -4.730784147977828979e-02 1.173324957489967346e-01 -5.752569809556007385e-02 2.565665543079376221e-01 -1.416759639978408813e-01 -2.917558848857879639e-01 1.159416139125823975e-01 -2.198456227779388428e-01 1.133948862552642822e-01 8.396768569946289062e-02 3.362065553665161133e-01 1.642390340566635132e-02 -1.751871854066848755e-01 1.319752335548400879e-01 1.394509375095367432e-01 -5.124965682625770569e-02 -6.326951831579208374e-02 2.867299132049083710e-02 2.083075195550918579e-01 -8.788470178842544556e-02 9.634553641080856323e-02 2.717322409152984619e-01 -1.718756556510925293e-01
2.138449847698211670e-01 2.554735541343688965e-01 -2.825106866657733917e-02 2.293666824698448181e-02 -1.664799749851226807e-01 -1.622012257575988770e-02 -1.861132234334945679e-01 -2.377427220344543457e-01 -2.025698423385620117e-01 1.984608769416809082e-01 2.247617393732070923e-01 -2.290403693914413452e-01 1.200993210077285767e-01 9.675433859229087830e-03 -3.457445502281188965e-01 5.877771228551864624e-02 -3.150487542152404785e-01 6.061589345335960388e-02 -5.294916406273841858e-02 -5.983103066682815552e-03 -9.985980391502380371e-02 1.001715436577796936e-01 1.972599178552627563e-01 2.965123653411865234e-01 -5.206422135233879089e-02 2.329578548669815063e-01 -8.328610658645629883e-02 -1.438817083835601807e-01 -2.222344130277633667e-01 -1.304812282323837280e-01 8.069913834333419800e-02 1.935964822769165039e-01
2.051659971475601196e-01 1.851941496133804321e-01 -8.830098807811737061e-02 -2.943880259990692139e-01 -3.336665928363800049e-01 -1.904489398002624512e-01 1.713078618049621582e-01 -2.386998087167739868e-01 -1.528456807136535645e-01 8.004007488489151001e-02 1.695685982704162598e-01 -2.587881982326507568e-01 1.576576977968215942e-01 -2.612184360623359680e-02 -1.652563661336898804e-01 2.147518247365951538e-01 -1.178694590926170349e-01 2.046151012182235718e-01 -1.786653697490692139e-01 -4.081239178776741028e-02 -2.135323882102966309e-01 -8.833464235067367554e-02 4.612635821104049683e-02 7.175976783037185669e-02 1.591622829437255859e-01 -8.595664054155349731e-03 -3.500496447086334229e-01 -3.416149690747261047e-02 6.125436350703239441e-02 8.728404343128204346e-02 1.737628877162933350e-01 1.733933240175247192e-01
-1.269717216491699219e-01 2.782000601291656494e-02 2.541193068027496338e-01 1.310143619775772095e-01 4.876429960131645203e-02 -6.538540869951248169e-02 1.271396130323410034e-01 -1.934549808502197266e-01 -2.098706513643264771e-01 -2.118034958839416504e-01 2.407430410385131836e-01 -2.586947679519653320e-01 1.810809075832366943e-01 1.489441692829132080e-01 -2.258266955614089966e-01 2.173282951116561890e-01 -1.920219957828521729e-01 -8.774769306182861328e-02 -1.274577379226684570e-01 -8.771663904190063477e-02 2.283145338296890259e-01 -3.010230660438537598e-01 2.390391081571578979e-01 -3.200364112854003906e-02 -1.041971221566200256e-01 1.533523201942443848e-01 -2.818481437861919403e-02 1.354656647890806198e-02 -9.422130137681961060e-02 2.612247467041015625e-01 3.030704557895660400e-01 1.979816704988479614e-02
2.692400515079498291e-01 8.823246508836746216e-02 1.151579096913337708e-01 -1.088228300213813782e-01 -1.067792177200317383e-01 -8.641491085290908813e-02 1.161853075027465820e-01 -1.965531557798385620e-01 3.117117881774902344e-01 9.892259538173675537e-02 1.605980843305587769e-01 -2.994142659008502960e-02 1.736149042844772339e-01 5.027100071310997009e-02 -1.069546714425086975e-01 2.545699179172515869e-01 -2.545401453971862793e-01 -1.693402230739593506e-02 1.146000474691390991e-01 -1.830736696720123291e-01 1.233532503247261047e-01 -2.779261767864227295e-01 -5.307736620306968689e-02 3.036671280860900879e-01 -1.532739996910095215e-01 2.547543942928314209e-01 -8.302454650402069092e-02 8.506185561418533325e-02 3.217555284500122070e-01 2.188500016927719116e-01 6.343837827444076538e-03 1.669342070817947388e-01
2.128053009510040283e-01 2.435053586959838867e-01 4.410964623093605042e-02 4.200325533747673035e-02 -3.187149167060852051e-01 -3.519076481461524963e-02 1.008718460798263550e-01 1.594355679117143154e-03 2.641779780387878418e-01 2.242644876241683960e-01 -4.171269014477729797e-02 -3.822950124740600586e-01 1.471025049686431885e-01 -2.679287195205688477e-01 -3.228661417961120605e-01 6.286836415529251099e-02 -2.404799163341522217e-01 6.359942257404327393e-02 -7.632338255643844604e-02 -1.946160048246383667e-01 7.859937101602554321e-02 -2.010182887315750122e-01 -3.497220575809478760e-02 1.101108789443969727e-01 2.091917693614959717e-01 1.822630129754543304e-02 1.120306178927421570e-01 -2.983424998819828033e-02 1.658883690834045410e-01 2.316151261329650879e-01 6.525965780019760132e-02 -2.554070763289928436e-02
1.366932541131973267e-01 1.217358708381652832e-01 2.371594905853271484e-01 2.206737175583839417e-02 5.186570808291435242e-02 -1.342660784721374512e-01 -4.536832123994827271e-02 1.512176473625004292e-03 -1.075178608298301697e-01 1.328930840827524662e-03 9.692908078432083130e-02 -2.582698464393615723e-01 1.819120198488235474e-01 -1.783606410026550293e-01 -9.491770714521408081e-02 4.204024374485015869e-01 -1.210962757468223572e-01 -5.467429012060165405e-02 -4.273181408643722534e-02 -2.874759435653686523e-01 1.339561194181442261e-01 -1.779944449663162231e-01 -4.109994471073150635e-01 1.745103448629379272e-01 -1.496069133281707764e-01 -1.670956313610076904e-01 -3.539584949612617493e-02 -6.074252724647521973e-02 1.501913368701934814e-01 -2.540639042854309082e-01 2.193319052457809448e-01 8.421652764081954956e-02
1.551427841186523438e-01 2.087353169918060303e-01 -1.207412499934434891e-02 -3.091139495372772217e-01 -3.738823533058166504e-01 -1.312782019376754761e-01 -4.980607330799102783e-02 -1.474426835775375366e-01 3.177528455853462219e-02 -2.367080748081207275e-02 7.225259393453598022e-02 -3.619864583015441895e-01 1.023996472358703613e-01 4.120188206434249878e-02 -6.746156513690948486e-02 3.409186899662017822e-01 -1.142043471336364746e-01 1.933578401803970337e-02 2.269504517316818237e-01 -6.438648700714111328e-02 1.077584642916917801e-02 -1.036692634224891663e-01 2.376704216003417969e-01 3.065189905464649200e-02 -1.046156063675880432e-01 4.920310340821743011e-03 -2.945445179939270020e-01 -1.118695270270109177e-02 -2.244951762259006500e-02 6.847441662102937698e-03 3.849962651729583740e-01 2.558509632945060730e-02
1.437013447284698486e-01 2.216411978006362915e-01 -8.879245072603225708e-02 -1.303729265928268433e-01 -1.601955294609069824e-01 1.154930070042610168e-01 -1.024554669857025146e-01 -3.570118546485900879e-01 -2.981083989143371582e-01 3.542890772223472595e-02 1.299135237932205200e-01 -4.962869361042976379e-02 9.376544505357742310e-02 -1.484152525663375854e-01 -3.523840904235839844e-01 8.732546865940093994e-02 -2.651106119155883789e-01 -6.976624485105276108e-03 -2.110104113817214966e-01 4.474117606878280640e-02 -1.094044148921966553e-01 3.174130991101264954e-02 -7.866024971008300781e-02 1.872495748102664948e-02 -1.501122862100601196e-02 2.232879996299743652e-01 -2.155321240425109863e-01 -2.501951158046722412e-01 -1.793703138828277588e-01 -2.854693531990051270e-01 2.168076485395431519e-01 -1.111217867583036423e-02
4.478160142898559570e-01 5.458806827664375305e-02 2.166605293750762939e-01 -2.152864038944244385e-01 1.546636074781417847e-01 2.234804630279541016e-01 1.769391596317291260e-01 -2.206153124570846558e-01 -1.492477655410766602e-01 -3.146018460392951965e-02 -1.886738277971744537e-02 -1.873190999031066895e-01 7.414316385984420776e-02 -2.694007009267807007e-02 -2.696416378021240234e-01 1.287338137626647949e-01 -3.912369608879089355e-01 4.471072554588317871e-02 -2.273036837577819824e-01 -1.394585818052291870e-01 2.111107856035232544e-01 -4.898455366492271423e-02 9.495782433077692986e-04 3.190230811014771461e-03 -1.033450961112976074e-01 -2.313726954162120819e-02 -7.183009386062622070e-02 -4.561338201165199280e-02 -4.220977425575256348e-02 1.975271999835968018e-01 -1.831014305353164673e-01 -1.708716303110122681e-01
1.284889131784439087e-01 -6.087328121066093445e-02 3.695072233676910400e-01 7.638528198003768921e-02 -3.934941887855529785e-01 1.256298273801803589e-01 1.601608544588088989e-01 -7.855318486690521240e-02 4.955180361866950989e-02 1.143927946686744690e-01 2.338020950555801392e-01 -2.276243120431900024e-01 1.528821438550949097e-01 -6.001163274049758911e-02 -1.368347257375717163e-01 2.217359542846679688e-01 -1.105499044060707092e-01 -2.168379426002502441e-01 -6.326714903116226196e-02 -3.137453794479370117e-01 5.804720893502235413e-02 -3.075062334537506104e-01 -7.307391613721847534e-02 -1.077226772904396057e-01 1.657127290964126587e-01 1.001526862382888794e-01 -1.825509518384933472e-01 -9.169828146696090698e-02 1.665983200073242188e-01 -5.235498398542404175e-02 1.676592677831649780e-01 -6.088480353355407715e-02
1.669657677412033081e-01 1.969190239906311035e-01 4.090967178344726562e-01 1.255579590797424316e-01 -2.304245382547378540e-01 -9.819317609071731567e-02 1.049366965889930725e-01 -9.072770178318023682e-02 -2.066645622253417969e-01 8.609662950038909912e-02 2.456289678812026978e-01 -1.688592582941055298e-01 3.127963468432426453e-02 1.245311871170997620e-01 -1.379459202289581299e-01 3.203664720058441162e-01 -2.782434225082397461e-02 -1.342137157917022705e-01 -9.162367880344390869e-02 -4.351960122585296631e-01 5.959476158022880554e-02 -2.019561380147933960e-01 -6.411885842680931091e-03 5.832694470882415771e-02 5.795658752322196960e-02 6.665600091218948364e-02 -2.097083628177642822e-01 -9.319614619016647339e-02 1.069467738270759583e-01 1.588426530361175537e-01 1.172095537185668945e-01 -1.260511875152587891e-01
1.232917606830596924e-01 2.151357680559158325e-01 1.835679449141025543e-02 -8.315866440534591675e-02 -2.388895675539970398e-02 -9.555387496948242188e-02 -1.537993401288986206e-01 -1.474219411611557007e-01 -2.957641482353210449e-01 1.004643365740776062e-01 -1.098587885499000549e-01 -4.994294345378875732e-01 1.050208508968353271e-01 -1.151756644248962402e-01 -3.357947766780853271e-01 1.610460877418518066e-01 -2.208703309297561646e-01 -2.267177961766719818e-02 -6.818900816142559052e-03 -8.626940101385116577e-02 -7.917781174182891846e-02 -2.462686300277709961e-01 1.292173117399215698e-01 2.145903408527374268e-01 -9.540370106697082520e-02 1.704524084925651550e-02 -6.368187605403363705e-04 -1.020947024226188660e-01 -1.477477103471755981e-01 -3.202985823154449463e-01 -9.352585300803184509e-03 1.527852714061737061e-01
2.300825864076614380e-01 1.796724945306777954e-01 8.165141195058822632e-02 -1.613100916147232056e-01 2.300838083028793335e-01 -1.241846531629562378e-01 1.018995884805917740e-02 -1.896332204341888428e-01 -1.660906374454498291e-01 -9.193084388971328735e-02 1.509898453950881958e-01 -2.615085244178771973e-01 2.223780304193496704e-01 -1.739216595888137817e-01 -6.875842064619064331e-02 -1.519967466592788696e-01 -8.159259706735610962e-02 -1.070998683571815491e-01 1.574006527662277222e-01 -4.084594249725341797e-01 8.757529407739639282e-02 -2.910665795207023621e-02 -3.178955987095832825e-02 -3.771616891026496887e-02 -2.151201963424682617e-01 -4.313707724213600159e-02 -3.069126605987548828e-01 1.116780713200569153e-01 2.092494964599609375e-01 2.030666768550872803e-01 2.202185541391372681e-01 -1.841182410717010498e-01
2.083198279142379761e-01 5.963605269789695740e-02 -3.382344916462898254e-02 -3.476478159427642822e-01 -1.457151770591735840e-01 2.094541788101196289e-01 -9.937509149312973022e-02 6.250296533107757568e-02 -1.177975088357925415e-01 -7.008164376020431519e-02 1.847631186246871948e-01 -2.033033370971679688e-01 1.279704421758651733e-01 -1.034350618720054626e-01 -2.434596233069896698e-02 1.823024600744247437e-01 4.571880772709846497e-02 7.845438271760940552e-02 -6.351325660943984985e-02 5.919096246361732483e-02 1.967572122812271118e-01 -1.730711758136749268e-01 -4.125961363315582275e-01 -8.287508785724639893e-02 1.266973745077848434e-02 1.628560274839401245e-01 -4.330138266086578369e-01 -8.334804326295852661e-03 1.066067665815353394e-01 1.050624027848243713e-01 2.602272927761077881e-01 1.762664765119552612e-01
1.927096694707870483e-01 1.622740179300308228e-01 1.636435389518737793e-01 -8.712190389633178711e-02 4.066418111324310303e-01 -3.505878150463104248e-02 6.713803857564926147e-02 -3.301540911197662354e-01 -2.449933066964149475e-02 7.901357859373092651e-02 2.215451002120971680e-01 -8.763077855110168457e-02 1.998481154441833496e-01 1.853815466165542603e-01 -2.830615639686584473e-01 7.119086384773254395e-02 -2.077518701553344727e-01 -2.009343206882476807e-01 -2.327025532722473145e-01 -1.779381036758422852e-01 1.007523909211158752e-01 -3.120067417621612549e-01 -2.282394096255302429e-02 -4.303997009992599487e-02 -1.335782110691070557e-01 -2.417023666203022003e-02 -9.207490086555480957e-02 1.015681773424148560e-01 -1.694181263446807861e-01 1.512165814638137817e-01 1.195471733808517456e-01 -1.290750950574874878e-01
1.249525509774684906e-02 9.394823759794235229e-02 3.500162959098815918e-01 -8.616866916418075562e-02 7.236097753047943115e-02 1.020976305007934570e-01 1.675624251365661621e-01 -9.721923619508743286e-02 -1.273953169584274292e-02 4.063772261142730713e-01 6.788052618503570557e-02 -2.570862770080566406e-01 2.836776375770568848e-01 -2.085622996091842651e-01 -2.669320702552795410e-01 1.259190887212753296e-01 -2.936609983444213867e-01 -1.210239250212907791e-02 7.197619229555130005e-02 -5.882664583623409271e-03 -9.818828105926513672e-02 2.302122861146926880e-02 -2.239233255386352539e-01 -7.436165958642959595e-02 -1.041922643780708313e-01 -1.212559565901756287e-01 -2.474426180124282837e-01 -1.579227745532989502e-01 1.770253926515579224e-01 2.321934998035430908e-01 -5.257163662463426590e-03 -7.975059002637863159e-02
2.590506970882415771e-01 -5.091444402933120728e-02 -8.203426748514175415e-02 -3.237274587154388428e-01 -2.674573361873626709e-01 -8.393357694149017334e-02 -9.216902777552604675e-03 -1.233221217989921570e-01 1.343914568424224854e-01 -7.370349019765853882e-02 1.669614166021347046e-01 -1.442984938621520996e-01 1.143820583820343018e-01 -7.780146598815917969e-02 -3.870577514171600342e-01 4.557540640234947205e-03 -2.319556660950183868e-02 -8.657444268465042114e-02 -1.094127297401428223e-01 -2.870703339576721191e-01 4.869134724140167236e-02 -2.409306615591049194e-01 9.168607741594314575e-02 -1.323416233062744141e-01 -1.006375476717948914e-01 -3.215818405151367188e-01 -2.272524982690811157e-01 7.560375332832336426e-02 -5.770573765039443970e-02 1.948967128992080688e-01 1.539541929960250854e-01 2.430343627929687500e-01
3.914032578468322754e-01 2.243609875440597534e-01 -1.566151529550552368e-01 -7.401812821626663208e-02 -1.473617553710937500e-01 6.490921229124069214e-02 -1.414833813905715942e-01 -3.585039451718330383e-02 -2.277147956192493439e-02 2.253602743148803711e-01 1.391493976116180420e-01 5.166784673929214478e-02 1.451936215162277222e-01 -2.762881517410278320e-01 -2.985302507877349854e-01 1.171568259596824646e-01 -1.874476373195648193e-01 -1.632774174213409424e-01 2.697663903236389160e-01 -4.927304014563560486e-02 -1.985269971191883087e-02 9.623238444328308105e-02 -1.693003475666046143e-01 1.069018766283988953e-01 -2.152960747480392456e-01 1.725260615348815918e-01 -3.017514050006866455e-01 -1.276503205299377441e-01 -4.140470176935195923e-02 -1.397731620818376541e-02 2.706289589405059814e-01 1.636273227632045746e-02
-1.695669144392013550e-01 1.076376065611839294e-02 3.052097558975219727e-01 -1.259605586528778076e-01 1.913176383823156357e-03 1.207645758986473083e-01 7.311150431632995605e-02 1.302658170461654663e-01 1.187274008989334106e-01 -1.231406703591346741e-01 3.270466029644012451e-01 1.689550117589533329e-03 2.689434289932250977e-01 -1.033070087432861328e-01 -2.138862907886505127e-01 2.019261568784713745e-01 -2.228979617357254028e-01 7.854665070772171021e-02 -2.019791901111602783e-01 -1.205919533967971802e-01 1.927480846643447876e-01 -2.661508135497570038e-02 -1.039806678891181946e-01 -1.496576368808746338e-01 -1.351269930601119995e-01 3.010793924331665039e-01 -1.625071316957473755e-01 5.744970589876174927e-02 3.235262036323547363e-01 2.271016091108322144e-01 -9.329730644822120667e-03 -2.055581063032150269e-01
8.855929970741271973e-02 8.535033464431762695e-02 -3.445037873461842537e-03 3.321788040921092033e-03 -7.313922792673110962e-02 1.510300934314727783e-01 -8.488329499959945679e-02 1.703385710716247559e-01 -2.662208117544651031e-02 2.723422460258007050e-02 3.026823699474334717e-01 -1.029379758983850479e-02 1.714209467172622681e-01 -1.296928077936172485e-01 -2.932674884796142578e-01 1.267423331737518311e-01 -3.669213652610778809e-01 4.531674552708864212e-03 -3.038809001445770264e-01 -4.260529950261116028e-02 3.692716062068939209e-01 -2.948415279388427734e-01 -9.768733754754066467e-03 -1.035076305270195007e-01 -3.441646099090576172e-01 -2.743044793605804443e-01 1.453793700784444809e-02 -6.805749237537384033e-02 -2.590365149080753326e-02 1.109620556235313416e-01 -1.603473909199237823e-02 -6.582684814929962158e-02
2.111152708530426025e-01 3.030312061309814453e-01 1.206591427326202393e-01 -1.952718794345855713e-01 1.681598648428916931e-02 7.084003835916519165e-02 -1.793523579835891724e-01 1.908656209707260132e-02 4.246185719966888428e-02 1.603605598211288452e-01 -1.344190388917922974e-01 -1.553422957658767700e-01 9.667847305536270142e-02 -2.163544595241546631e-01 -3.533315360546112061e-01 3.079566955566406250e-01 -5.661188811063766479e-02 1.324199587106704712e-01 -7.784579880535602570e-03 6.331155449151992798e-02 2.583927810192108154e-01 -2.765668630599975586e-01 7.493241876363754272e-02 6.749317795038223267e-02 1.748735755681991577e-01 -3.548345714807510376e-02 1.563539728522300720e-02 -1.479360014200210571e-01 -1.102964114397764206e-02 3.111302852630615234e-01 2.307682484388351440e-01 -2.124692052602767944e-01
6.650765985250473022e-02 2.248627096414566040e-01 3.236201405525207520e-02 -3.544035255908966064e-01 -1.119412481784820557e-01 7.176316529512405396e-02 1.550936326384544373e-02 -1.334796100854873657e-01 3.136214017868041992e-01 1.663346439599990845e-01 2.529762089252471924e-01 -1.640985012054443359e-01 1.038422510027885437e-01 -6.644716113805770874e-02 3.324877470731735229e-02 1.802370548248291016e-01 -4.366419613361358643e-01 -1.678208857774734497e-01 -1.128328293561935425e-01 4.367180541157722473e-02 -3.125079721212387085e-02 -2.127558179199695587e-02 2.125212252140045166e-01 2.268593460321426392e-01 -9.276659786701202393e-02 -6.615638732910156250e-02 -1.697756648063659668e-01 1.584662869572639465e-02 5.440684035420417786e-02 1.590532958507537842e-01 3.328814804553985596e-01 6.513388454914093018e-02
9.723039716482162476e-02 -7.342416793107986450e-02 9.844250231981277466e-02 -1.502581313252449036e-02 -1.499671638011932373e-01 6.848963908851146698e-03 2.139627188444137573e-01 -1.118508353829383850e-01 -1.097356667742133141e-03 1.766027510166168213e-01 3.698965907096862793e-01 -2.669184207916259766e-01 3.199037015438079834e-01 -2.375243455171585083e-01 -2.372375503182411194e-02 2.349553853273391724e-01 -3.725383281707763672e-01 -1.177056208252906799e-01 -1.033168360590934753e-01 -2.172359824180603027e-01 2.023123651742935181e-01 -1.626134663820266724e-01 -2.198497354984283447e-01 3.779158368706703186e-02 -7.637897133827209473e-02 -2.365400344133377075e-01 1.816666312515735626e-02 5.670761317014694214e-02 -8.458177745342254639e-02 -8.992315083742141724e-02 5.031650885939598083e-02 -1.728747636079788208e-01
9.216520190238952637e-02 4.659161716699600220e-02 3.174161911010742188e-01 -5.815260112285614014e-02 -1.952897757291793823e-01 7.524777203798294067e-02 3.820930123329162598e-01 -8.592727035284042358e-02 -2.401598989963531494e-01 -4.563781840261071920e-05 -3.305399790406227112e-02 -2.470566034317016602e-01 3.018935620784759521e-01 -8.506706357002258301e-02 4.039290547370910645e-02 1.855529472231864929e-02 -3.217172026634216309e-01 -2.144190818071365356e-01 -1.603524535894393921e-01 -2.209559455513954163e-02 2.536164522171020508e-01 7.013812661170959473e-02 1.597482264041900635e-01 -2.756114304065704346e-02 -1.393336355686187744e-01 2.026222348213195801e-01 -2.504591643810272217e-01 1.693380065262317657e-02 1.789131462574005127e-01 9.204350411891937256e-02 1.627318114042282104e-01 7.883349061012268066e-02
9.988334029912948608e-02 2.734337151050567627e-01 1.162640452384948730e-01 -2.574886679649353027e-01 -1.827934384346008301e-02 5.011786893010139465e-02 1.800234913825988770e-01 -1.323293149471282959e-01 1.188611462712287903e-01 -1.902966648340225220e-01 1.078497096896171570e-01 1.279500126838684082e-01 3.963304311037063599e-02 -2.572791576385498047e-01 -1.936957836151123047e-01 3.140689730644226074e-01 -3.432722091674804688e-01 -5.891399830579757690e-02 1.611223071813583374e-01 1.649013608694076538e-01 -4.545602947473526001e-02 -4.675456136465072632e-02 -9.765462577342987061e-02 -1.113698408007621765e-01 -3.289584219455718994e-01 -6.368772685527801514e-02 -2.851587235927581787e-01 8.495398610830307007e-02 -2.931364066898822784e-02 2.700233757495880127e-01 5.912076309323310852e-02 -1.472710669040679932e-01
5.804077386856079102e-01 9.317468106746673584e-02 1.677269302308559418e-02 -9.979391843080520630e-02 2.404736727476119995e-01 -1.648823618888854980e-01 2.813058439642190933e-03 -6.033753231167793274e-02 8.043729700148105621e-03 2.068493980914354324e-03 2.044024169445037842e-01 2.576432749629020691e-02 9.800586104393005371e-02 -4.547855257987976074e-02 -1.546284854412078857e-01 5.036421120166778564e-02 -2.813219130039215088e-01 2.659518718719482422e-01 -1.932207643985748291e-01 -2.211883366107940674e-01 -1.829811483621597290e-01 1.353405267000198364e-01 1.222463995218276978e-01 -3.655359847471117973e-03 -9.942086040973663330e-02 3.611942008137702942e-02 -1.207989156246185303e-01 2.607953967526555061e-03 3.586354553699493408e-01 -4.071890562772750854e-02 1.243230551481246948e-01 -2.236635796725749969e-02
4.854466393589973450e-02 8.932290971279144287e-02 1.604085713624954224e-01 2.249409817159175873e-02 -3.771751886233687401e-03 1.728689670562744141e-01 -1.046435609459877014e-01 -7.525663822889328003e-02 -1.582421809434890747e-01 1.099974587559700012e-01 -8.551149070262908936e-02 -2.674185037612915039e-01 -1.227988749742507935e-01 -6.924991309642791748e-02 -2.894763946533203125e-01 2.674255073070526123e-01 -1.620621830224990845e-01 8.843974769115447998e-02 -5.281928181648254395e-02 -1.439430005848407745e-02 1.748970896005630493e-01 3.300138562917709351e-02 -3.784894645214080811e-01 8.673500269651412964e-02 -3.867337852716445923e-02 2.089815586805343628e-01 -2.388461232185363770e-01 2.242767214775085449e-01 2.376299202442169189e-01 1.946692764759063721e-01 3.361249566078186035e-01 2.153243422508239746e-01
3.564412519335746765e-02 2.827070951461791992e-01 4.531063884496688843e-02 -2.399591207504272461e-01 4.878658801317214966e-02 1.182283982634544373e-01 -2.533563673496246338e-01 -2.106673270463943481e-01 -1.078434474766254425e-02 3.271363079547882080e-01 2.534127831459045410e-01 -2.290265113115310669e-01 1.234005950391292572e-02 -1.192275658249855042e-01 -2.535842657089233398e-01 1.448640525341033936e-01 -1.815461814403533936e-01 4.192648455500602722e-02 1.914285719394683838e-01 -2.271078675985336304e-01 -3.844059631228446960e-02 -1.316656321287155151e-01 -4.874471947550773621e-02 2.042041718959808350e-01 -1.255484521389007568e-01 1.505209952592849731e-01 -1.216966733336448669e-01 4.201783612370491028e-02 -8.910822123289108276e-02 -3.563828766345977783e-01 1.310973018407821655e-01 -1.334994584321975708e-01
2.973996698856353760e-01 2.840274870395660400e-01 -3.047789037227630615e-01 -3.242293894290924072e-01 -4.064505547285079956e-02 -5.701529607176780701e-02 -1.878523379564285278e-01 -2.644351422786712646e-01 -1.701736748218536377e-01 1.206510327756404877e-02 1.892691254615783691e-01 2.002789080142974854e-02 7.125166058540344238e-02 3.370095789432525635e-02 -3.423717021942138672e-01 -1.087256986647844315e-02 -6.617600470781326294e-02 -3.636474907398223877e-02 -2.155807614326477051e-01 -2.086445689201354980e-02 3.054097890853881836e-01 4.422711953520774841e-02 -1.190885901451110840e-02 4.837341979146003723e-02 -7.349009811878204346e-02 1.408482342958450317e-01 -3.217392265796661377e-01 6.153905391693115234e-02 1.792701929807662964e-01 1.200837939977645874e-01 5.278563126921653748e-02 4.075217619538307190e-02
2.304978854954242706e-02 8.460403978824615479e-02 4.938138648867607117e-02 -2.411171644926071167e-01 -5.026164278388023376e-02 -9.314180910587310791e-02 -1.546005904674530029e-01 -3.113653361797332764e-01 -2.745924592018127441e-01 -2.390269637107849121e-01 3.117319643497467041e-01 -1.717606782913208008e-01 4.326086863875389099e-02 8.275347203016281128e-02 -3.837514519691467285e-01 1.545859277248382568e-01 -1.428656876087188721e-01 6.942097097635269165e-03 3.532174229621887207e-02 -2.362603992223739624e-01 4.086209237575531006e-01 -1.098882220685482025e-02 1.928945034742355347e-01 3.352870419621467590e-02 2.420001197606325150e-03 -4.000002983957529068e-03 1.370725929737091064e-01 2.510599233210086823e-02 -7.059306651353836060e-02 -1.275889724493026733e-01 1.783412843942642212e-01 7.162212580442428589e-02
1.647124737501144409e-01 3.572777509689331055e-01 -5.605790764093399048e-02 -2.944364249706268311e-01 -1.344161666929721832e-02 -5.410110205411911011e-02 -1.148472949862480164e-01 -1.364681124687194824e-01 -1.657641977071762085e-01 -8.492088317871093750e-02 3.279507905244827271e-02 -1.946450769901275635e-01 5.378186237066984177e-03 1.393075883388519287e-01 -2.878952324390411377e-01 2.810888290405273438e-01 5.870418250560760498e-02 -3.094432502985000610e-02 -3.346813609823584557e-04 -6.793649494647979736e-02 -7.995363324880599976e-02 -1.409581154584884644e-01 2.215169072151184082e-01 2.558438181877136230e-01 -1.537134349346160889e-01 -3.771791234612464905e-02 -3.162078857421875000e-01 1.122681275010108948e-01 1.352334171533584595e-01 9.644185751676559448e-02 3.261888325214385986e-01 -2.098746150732040405e-01
2.136388123035430908e-01 1.957754939794540405e-01 9.650211781263351440e-02 -5.379212275147438049e-02 -1.434533894062042236e-01 1.350683718919754028e-01 8.138242363929748535e-02 -1.831891387701034546e-01 -3.279825747013092041e-01 1.448853611946105957e-01 3.218665719032287598e-01 -2.586604952812194824e-01 1.195867732167243958e-01 -2.578118741512298584e-01 -3.520252555608749390e-02 1.879364401102066040e-01 2.298663705587387085e-01 1.160245314240455627e-01 2.759758532047271729e-01 -2.249142676591873169e-01 -6.756065879017114639e-03 -1.598563194274902344e-01 5.736227706074714661e-02 1.353883147239685059e-01 1.249592974781990051e-01 9.247625619173049927e-02 -3.431604206562042236e-01 -4.033420700579881668e-03 1.056906431913375854e-01 -5.968211591243743896e-02 6.494609266519546509e-02 8.522727340459823608e-02
1.982981264591217041e-01 1.479331105947494507e-01 7.379829138517379761e-02 -2.154860198497772217e-01 -3.510516509413719177e-02 9.102088212966918945e-02 -9.640832990407943726e-02 1.714729964733123779e-01 -1.384829878807067871e-01 -2.948673628270626068e-02 1.335146427154541016e-01 -2.580734789371490479e-01 8.099048584699630737e-02 -1.358636766672134399e-01 -9.535933285951614380e-02 3.876086175441741943e-01 2.476106397807598114e-02 -1.901662051677703857e-01 2.085625231266021729e-01 1.346577852964401245e-01 -4.781966656446456909e-02 -3.541914820671081543e-01 6.404417753219604492e-02 -1.922247260808944702e-01 -1.946985423564910889e-01 1.221445351839065552e-01 -3.589088618755340576e-01 7.922604680061340332e-02 1.331458706408739090e-02 1.467414498329162598e-01 1.062048748135566711e-01 -2.485249936580657959e-01
6.985638290643692017e-02 3.007255792617797852e-01 4.116624593734741211e-02 -7.009062450379133224e-03 -1.857121884822845459e-01 2.028858959674835205e-01 2.276863306760787964e-01 -1.996373236179351807e-01 -1.080052778124809265e-01 -1.649449616670608521e-01 1.200397908687591553e-01 -2.476037889719009399e-01 6.420920789241790771e-02 -1.486098170280456543e-01 -1.563318222761154175e-01 8.623351156711578369e-02 -2.445920556783676147e-01 1.290033161640167236e-01 -2.700812518596649170e-01 9.284944832324981689e-02 1.697786748409271240e-01 -8.019601553678512573e-02 3.897672295570373535e-01 -1.432628482580184937e-01 -4.449734091758728027e-02 1.724773049354553223e-01 -1.191746350377798080e-02 -3.228963119909167290e-03 3.866254091262817383e-01 -1.066949814558029175e-01 5.387647822499275208e-02 3.927623108029365540e-02
2.220229804515838623e-01 2.441845536231994629e-01 2.355708479881286621e-01 -3.099939525127410889e-01 -1.157870814204216003e-01 -1.929544359445571899e-01 2.092338204383850098e-01 -1.239800900220870972e-01 7.321533560752868652e-02 1.648249775171279907e-01 2.635641098022460938e-01 -8.559049665927886963e-02 9.031461924314498901e-02 -9.660021960735321045e-02 -3.169183433055877686e-01 1.476426422595977783e-01 -1.781136691570281982e-01 1.250625550746917725e-01 1.248693019151687622e-01 -1.249934732913970947e-01 -5.236380174756050110e-02 -2.515614330768585205e-01 2.629016041755676270e-01 -9.089861065149307251e-02 2.745361998677253723e-03 -2.836766541004180908e-01 -1.438828110694885254e-01 -1.069398149847984314e-01 -7.706101983785629272e-02 1.114555262029170990e-02 1.980000287294387817e-01 -2.806529216468334198e-02
1.084472313523292542e-01 5.716987699270248413e-02 -9.877844899892807007e-02 -1.809762269258499146e-01 -1.574466750025749207e-02 2.455441094934940338e-02 2.133702635765075684e-01 -1.523654162883758545e-01 2.562562935054302216e-02 6.197227537631988525e-02 3.209117650985717773e-01 -9.280689060688018799e-02 -4.507174890022724867e-04 -6.843140721321105957e-02 -2.754295170307159424e-01 2.667928040027618408e-01 -2.014073580503463745e-01 -1.959856450557708740e-01 3.705538511276245117e-01 -7.855142652988433838e-02 1.947437524795532227e-01 -1.541730314493179321e-01 3.254600167274475098e-01 1.803326047956943512e-02 -2.291470766067504883e-01 7.554611563682556152e-02 -2.000954449176788330e-01 1.498443335294723511e-01 9.571034461259841919e-02 1.932964287698268890e-02 2.578718960285186768e-01 -1.338357776403427124e-01
1.979173719882965088e-01 1.572347134351730347e-01 -2.384992875158786774e-02 4.855173453688621521e-02 -8.995359390974044800e-02 -1.707420051097869873e-01 1.273811608552932739e-02 -6.781166791915893555e-02 9.339895099401473999e-02 2.853565812110900879e-01 -4.940130189061164856e-02 -2.341870917007327080e-03 2.304569631814956665e-01 -9.010379202663898468e-03 -3.003032803535461426e-01 3.702548146247863770e-01 -3.042078614234924316e-01 1.881038248538970947e-01 -1.543204337358474731e-01 -7.762753404676914215e-03 -2.114425152540206909e-01 -1.998768933117389679e-02 1.809344887733459473e-01 -1.409140080213546753e-01 -1.228192672133445740e-01 1.856878213584423065e-02 -3.793446123600006104e-01 -1.038791239261627197e-01 5.995440762490034103e-03 8.671519160270690918e-02 1.113571505993604660e-02 3.013480305671691895e-01
1.591475903987884521e-01 1.569773554801940918e-01 9.849420189857482910e-02 3.737237676978111267e-02 -5.335732921957969666e-02 5.805658921599388123e-02 1.808434724807739258e-01 -6.307732779532670975e-03 1.400774419307708740e-01 -2.006637603044509888e-01 3.021088540554046631e-01 -3.374034166336059570e-01 2.778743803501129150e-01 2.358769252896308899e-02 -1.870212405920028687e-01 1.018001288175582886e-01 3.865824639797210693e-02 1.470684111118316650e-01 -1.302649080753326416e-01 -1.704183220863342285e-02 1.462499052286148071e-01 -1.539213508367538452e-01 3.062489330768585205e-01 1.285630613565444946e-01 -3.998826444149017334e-02 2.294886708259582520e-01 -1.789270341396331787e-01 -1.579154729843139648e-01 1.768521666526794434e-01 -3.368774056434631348e-01 2.030585259199142456e-01 -1.373634785413742065e-01
4.139032065868377686e-01 8.963160216808319092e-02 2.225174456834793091e-01 -1.693978160619735718e-01 1.324585676193237305e-01 2.840602695941925049e-01 2.793594449758529663e-02 -7.289656996726989746e-02 -1.165920943021774292e-01 6.229875236749649048e-02 -4.607464000582695007e-02 -3.181269168853759766e-01 1.404331028461456299e-01 -6.346277147531509399e-02 -3.196683526039123535e-01 1.214161589741706848e-01 -2.515331506729125977e-01 -2.256432175636291504e-02 -2.524921894073486328e-01 -2.442891150712966919e-01 2.135147154331207275e-01 -6.065117195248603821e-02 -5.033548455685377121e-03 -2.387385442852973938e-02 1.527398265898227692e-02 6.669595092535018921e-02 -1.519278883934020996e-01 5.189442075788974762e-03 -9.638614952564239502e-02 1.464131772518157959e-01 -2.037931084632873535e-01 -1.987721174955368042e-01
3.426544666290283203e-01 1.560175269842147827e-01 3.141576945781707764e-01 -2.331070750951766968e-01 9.471233189105987549e-02 1.996749937534332275e-01 1.151179745793342590e-01 -1.335673332214355469e-01 1.234256476163864136e-01 -1.533664613962173462e-01 1.477361917495727539e-01 -3.270091712474822998e-01 1.681087315082550049e-01 -1.789693906903266907e-02 -3.193472325801849365e-01 1.345604192465543747e-02 -1.794799268245697021e-01 -2.009101025760173798e-02 -1.694578379392623901e-01 -2.851135432720184326e-01 1.111081466078758240e-01 1.455358564853668213e-01 4.216540232300758362e-02 6.975948065519332886e-02 -1.586094684898853302e-02 -8.867482095956802368e-02 -1.457821279764175415e-01 -5.306474864482879639e-03 1.105738710612058640e-02 2.146728336811065674e-01 -2.532074451446533203e-01 6.715917587280273438e-02
1.894733905792236328e-01 1.765577122569084167e-02 -7.924611866474151611e-02 -1.183257550001144409e-01 -1.917927712202072144e-01 5.146830528974533081e-02 2.270581573247909546e-02 -4.044728577136993408e-01 6.155783310532569885e-02 2.778763175010681152e-01 1.067031621932983398e-01 -2.544200718402862549e-01 1.311923265457153320e-01 -6.136520579457283020e-02 -1.147968247532844543e-01 1.713201254606246948e-01 -1.925939023494720459e-01 -2.284677773714065552e-01 2.033964395523071289e-01 -2.251737415790557861e-01 6.149967014789581299e-02 -2.060785144567489624e-01 -1.966648101806640625e-01 1.362748593091964722e-01 -2.830142080783843994e-01 2.077742069959640503e-01 -1.766189187765121460e-01 -1.099414303898811340e-01 1.335538327693939209e-01 1.235545054078102112e-01 9.621619433164596558e-02 1.598873436450958252e-01
2.972621619701385498e-01 4.627114906907081604e-02 7.633617147803306580e-03 -8.530264347791671753e-02 -1.709603816270828247e-01 -9.397082030773162842e-02 1.613250225782394409e-01 -2.086223959922790527e-01 6.480773538351058960e-02 6.106879189610481262e-02 1.155764702707529068e-02 -9.749799966812133789e-02 4.502032324671745300e-02 5.878511816263198853e-02 -4.422100782394409180e-01 3.924330472946166992e-01 -1.702961176633834839e-01 7.183298468589782715e-02 -7.013400550931692123e-03 5.171288177371025085e-02 -1.180064529180526733e-01 -1.166773885488510132e-01 1.517875343561172485e-01 -1.906061470508575439e-01 1.665131896734237671e-01 -1.389153152704238892e-01 -3.892695605754852295e-01 -1.555269509553909302e-01 -4.517475888133049011e-02 6.471506506204605103e-02 2.128861546516418457e-01 1.544707119464874268e-01
9.667728841304779053e-02 6.550840288400650024e-02 8.010093122720718384e-02 1.525165438652038574e-01 3.485122323036193848e-01 -1.331109404563903809e-01 5.624519288539886475e-02 -4.519479274749755859e-01 2.959588542580604553e-02 -1.510592997074127197e-01 2.922081649303436279e-01 -1.127483174204826355e-01 2.946144044399261475e-01 2.464488893747329712e-02 -2.082650810480117798e-01 1.378541588783264160e-01 -1.830095797777175903e-01 -8.598601818084716797e-02 -2.218931466341018677e-01 -1.723005324602127075e-01 1.565407402813434601e-02 -2.092011421918869019e-01 9.900324046611785889e-03 1.664492785930633545e-01 -1.414453238248825073e-01 -7.881125807762145996e-02 2.847235836088657379e-02 2.531335949897766113e-01 7.894577085971832275e-02 1.312140971422195435e-01 1.731630712747573853e-01 -4.842545837163925171e-02
3.196795582771301270e-01 8.125752955675125122e-02 1.372989863157272339e-01 -3.630559518933296204e-02 2.400287389755249023e-01 2.227153331041336060e-01 3.377162292599678040e-02 -3.256704211235046387e-01 -6.999741494655609131e-02 -2.268244978040456772e-03 2.069247514009475708e-01 -2.823628485202789307e-01 1.720685660839080811e-01 7.065708935260772705e-02 -3.490641117095947266e-01 2.777439728379249573e-02 -1.705511659383773804e-01 -1.699965000152587891e-01 -2.758647501468658447e-01 -1.054243966937065125e-01 2.119889408349990845e-01 -1.612288653850555420e-01 6.457281857728958130e-02 9.710628539323806763e-02 6.303671002388000488e-02 -1.450162101536989212e-02 3.446917608380317688e-02 1.824589669704437256e-01 1.170567274093627930e-01 9.302055835723876953e-02 9.501772932708263397e-03 -2.847851812839508057e-01
3.391043245792388916e-01 1.859427988529205322e-01 2.351177632808685303e-01 -1.674212515354156494e-01 1.941434741020202637e-01 1.810646057128906250e-01 2.074080258607864380e-01 -2.306450456380844116e-01 -9.959749877452850342e-03 -3.734099492430686951e-02 6.260282546281814575e-02 -2.269005477428436279e-01 1.935124248266220093e-01 -1.528840046375989914e-02 -3.734710812568664551e-01 3.468529134988784790e-02 -8.066567778587341309e-02 -1.126765310764312744e-01 -2.042584419250488281e-01 -1.970821917057037354e-01 1.564768254756927490e-01 -1.824757307767868042e-01 1.023042798042297363e-01 1.858184188604354858e-01 -2.510215714573860168e-02 -3.978182002902030945e-02 -7.885112613439559937e-02 -1.209995597600936890e-01 -5.899671465158462524e-02 5.777997523546218872e-02 -1.348379552364349365e-01 -3.384621441364288330e-01
3.057857155799865723e-01 7.197572290897369385e-02 6.923661381006240845e-02 -1.464796811342239380e-01 -3.243758678436279297e-01 1.714085936546325684e-01 4.045917838811874390e-02 -3.766498565673828125e-01 2.533329427242279053e-01 1.787419915199279785e-01 1.257720738649368286e-01 -2.709946595132350922e-03 1.312221735715866089e-01 -7.660159468650817871e-02 3.373637422919273376e-02 2.181069999933242798e-01 -2.285978943109512329e-01 -2.010264098644256592e-01 1.039546448737382889e-02 -7.407925277948379517e-02 1.005584001541137695e-01 -3.317877352237701416e-01 1.338448096066713333e-02 8.205938339233398438e-02 -7.148758973926305771e-03 1.923826187849044800e-01 -2.005501650273799896e-02 1.467632055282592773e-01 2.016703486442565918e-01 1.091866493225097656e-01 2.347529232501983643e-01 1.453820019960403442e-01
2.001089304685592651e-01 1.382164806127548218e-01 -1.147666051983833313e-01 2.320433268323540688e-03 -1.138282269239425659e-01 -6.028734892606735229e-02 -9.559505432844161987e-02 9.170725196599960327e-02 1.766179874539375305e-02 3.024113550782203674e-02 1.467488706111907959e-02 -1.454399675130844116e-01 4.140228927135467529e-01 -2.539650201797485352e-01 -2.969837188720703125e-01 -7.804056257009506226e-02 -1.678706556558609009e-01 -1.063017100095748901e-01 1.421223580837249756e-01 -2.369897663593292236e-01 1.180141940712928772e-01 -3.066627681255340576e-01 -1.497700344771146774e-03 -1.136086583137512207e-01 1.441981792449951172e-01 4.117769598960876465e-01 -6.589512526988983154e-02 -9.267300367355346680e-02 4.373527690768241882e-02 9.176544845104217529e-02 1.842149198055267334e-01 2.376206517219543457e-01
4.027619063854217529e-01 1.249583587050437927e-01 1.540442556142807007e-01 1.089948341250419617e-01 1.340668052434921265e-01 1.794317811727523804e-01 -3.020461462438106537e-02 -3.445260599255561829e-02 1.191359162330627441e-01 3.877013027667999268e-01 -5.694325268268585205e-02 -3.557548224925994873e-01 1.403623670339584351e-01 1.006098687648773193e-01 -1.747050732374191284e-01 3.625142574310302734e-01 -2.098933011293411255e-01 6.991423666477203369e-02 8.414141833782196045e-02 -2.218699306249618530e-01 -3.995253518223762512e-02 1.017116755247116089e-01 -1.399608701467514038e-01 -4.439463466405868530e-02 1.176865678280591965e-02 2.086937874555587769e-01 -2.366328239440917969e-02 1.045751646161079407e-01 7.886113226413726807e-02 5.105667561292648315e-02 1.986691951751708984e-01 7.735834270715713501e-02
2.208285778760910034e-01 7.205122709274291992e-02 1.203770488500595093e-01 -2.357533276081085205e-01 -2.107961326837539673e-01 9.115421772003173828e-02 -3.704805299639701843e-02 1.501705348491668701e-01 7.690792437642812729e-03 1.567922234535217285e-01 7.430966943502426147e-02 -2.740958631038665771e-01 1.437041610479354858e-01 -1.309051960706710815e-01 -8.725194260478019714e-03 4.009747505187988281e-01 5.375595390796661377e-02 -9.880539029836654663e-02 1.470696777105331421e-01 1.310197710990905762e-01 1.859610929386690259e-04 -2.096386551856994629e-01 -4.145265743136405945e-02 -6.803192943334579468e-02 -1.909656077623367310e-01 1.713579744100570679e-01 -4.114846587181091309e-01 1.280867457389831543e-01 -1.621880219317972660e-03 1.333506852388381958e-01 2.014069408178329468e-01 -2.893407344818115234e-01
2.836705446243286133e-01 3.018898963928222656e-01 1.242877691984176636e-01 7.040999084711074829e-02 -1.320955753326416016e-01 -1.426784843206405640e-01 -2.161829024553298950e-01 3.796865791082382202e-02 -1.243313029408454895e-02 -2.402574419975280762e-01 -4.466036800295114517e-03 1.720521152019500732e-01 3.390151262283325195e-01 -8.061821758747100830e-02 -1.610284596681594849e-01 1.175787001848220825e-01 -2.019028812646865845e-01 -3.222028613090515137e-01 9.707979857921600342e-02 1.590464450418949127e-02 1.209428608417510986e-01 -1.049256771802902222e-01 -7.270769774913787842e-02 -3.912499919533729553e-02 7.397093623876571655e-02 -1.584073305130004883e-01 -3.897783160209655762e-01 1.743895411491394043e-01 5.189637839794158936e-02 -1.265291571617126465e-01 2.330653369426727295e-01 -2.614273317158222198e-02
1.127331256866455078e-01 3.501243889331817627e-01 8.874749764800071716e-03 -1.381682753562927246e-01 -7.694688439369201660e-02 -1.159053966403007507e-01 1.134363636374473572e-01 -2.663965821266174316e-01 1.688752025365829468e-01 -1.142792105674743652e-01 7.631000131368637085e-02 -6.402250379323959351e-02 2.514208257198333740e-01 -2.205812036991119385e-01 -2.868653237819671631e-01 1.790556907653808594e-01 -2.723994851112365723e-01 3.145108744502067566e-02 1.277496069669723511e-01 3.267826884984970093e-02 -5.634263902902603149e-02 -8.234201371669769287e-02 -1.404508501291275024e-01 2.905422076582908630e-02 -3.118197619915008545e-01 3.336424008011817932e-02 -1.272565871477127075e-01 4.654750227928161621e-01 5.820112675428390503e-02 -2.534091472625732422e-02 -7.386744022369384766e-02 2.876618690788745880e-02
8.004869520664215088e-02 3.312472105026245117e-01 2.525947690010070801e-01 -1.403554230928421021e-01 -2.044799029827117920e-01 4.015336930751800537e-02 7.477297633886337280e-02 -8.804273605346679688e-02 6.502716243267059326e-02 -6.329116225242614746e-02 -3.357489034533500671e-02 2.792196348309516907e-02 1.146994251757860184e-02 -4.590395838022232056e-02 -4.101960659027099609e-01 2.690055370330810547e-01 -3.444842696189880371e-01 1.221340149641036987e-01 -2.867477014660835266e-02 1.245353743433952332e-01 -4.646455496549606323e-02 -2.773149311542510986e-01 1.191439107060432434e-01 4.385976865887641907e-02 -3.669851645827293396e-02 -1.550049930810928345e-01 -1.139847263693809509e-01 1.448880285024642944e-01 7.419742643833160400e-03 1.678939014673233032e-01 3.811003267765045166e-01 1.124894917011260986e-01
1.450853049755096436e-01 9.684295952320098877e-02 -1.741114072501659393e-02 -1.282476931810379028e-01 -6.768054515123367310e-02 -1.806671470403671265e-01 1.110114082694053650e-01 -3.240356743335723877e-01 1.836124062538146973e-01 -8.200794458389282227e-02 2.018872499465942383e-01 -1.286564767360687256e-01 3.235257565975189209e-01 -1.537939310073852539e-01 -3.158847391605377197e-01 1.814681589603424072e-01 -2.280483096837997437e-01 2.891500666737556458e-02 1.217959150671958923e-01 1.772459447383880615e-01 1.095227077603340149e-01 -7.424751669168472290e-02 -1.461381912231445312e-01 -8.409902453422546387e-02 -2.299369573593139648e-01 2.965396828949451447e-02 -1.104296371340751648e-01 4.168274700641632080e-01 -1.335018277168273926e-01 -1.875597387552261353e-01 -1.203698385506868362e-02 4.032312333583831787e-02
3.243639767169952393e-01 1.621830612421035767e-01 4.102185741066932678e-02 -1.902431398630142212e-01 -4.078308343887329102e-01 -9.726654738187789917e-02 1.531884074211120605e-01 -1.583140492439270020e-01 3.425512090325355530e-02 5.934196338057518005e-02 -6.918404251337051392e-02 -2.647130191326141357e-01 7.630279660224914551e-02 -2.147952169179916382e-01 -1.672177016735076904e-01 8.734022080898284912e-02 -2.726014852523803711e-01 3.295121341943740845e-02 1.756108105182647705e-01 -7.397923618555068970e-02 1.333994716405868530e-01 -2.904144823551177979e-01 -6.409875303506851196e-02 5.833870172500610352e-02 2.255645990371704102e-01 1.116627007722854614e-01 -4.483817145228385925e-02 -1.610454767942428589e-01 1.044606193900108337e-01 2.230229973793029785e-01 2.340683192014694214e-01 -1.053495705127716064e-01
2.346670022234320641e-03 8.201005309820175171e-02 4.107877016067504883e-01 -8.575726300477981567e-03 -3.313262164592742920e-01 -3.833587467670440674e-02 1.589857041835784912e-01 -1.125902906060218811e-01 -2.679188549518585205e-01 1.497230082750320435e-01 4.619112983345985413e-02 -9.303139150142669678e-02 7.723410427570343018e-02 1.072269901633262634e-01 -3.537945747375488281e-01 1.720476746559143066e-01 8.537087589502334595e-02 -1.261555105447769165e-01 -2.221692055463790894e-01 -1.725877672433853149e-01 1.274981647729873657e-01 -3.120450377464294434e-01 2.063260227441787720e-01 -1.170973777770996094e-01 -9.812057763338088989e-02 -7.516236975789070129e-03 -1.380678713321685791e-01 4.946411773562431335e-02 1.324027776718139648e-01 4.618591070175170898e-02 2.715556025505065918e-01 3.421542420983314514e-02
1.261503100395202637e-01 2.606888115406036377e-01 6.409408152103424072e-02 -1.208919286727905273e-01 -7.600687444210052490e-02 6.739028543233871460e-02 -1.837926357984542847e-02 -4.402505755424499512e-01 1.328852027654647827e-01 2.776339054107666016e-01 1.045248582959175110e-01 -7.946582883596420288e-02 -1.264696270227432251e-01 -1.367215719074010849e-02 5.215038731694221497e-02 1.598035544157028198e-01 -3.016086816787719727e-01 -1.447679996490478516e-01 -2.533842921257019043e-01 -5.147843062877655029e-02 1.639504432678222656e-01 -5.877036228775978088e-02 2.010108679533004761e-01 1.630660742521286011e-01 1.168229281902313232e-01 1.555352658033370972e-02 -3.418583869934082031e-01 1.523656696081161499e-01 4.134827107191085815e-02 1.052090302109718323e-01 2.008878439664840698e-01 -2.308562397956848145e-01
2.042285054922103882e-01 1.834454089403152466e-01 1.012995000928640366e-02 -7.731114327907562256e-02 1.305365655571222305e-02 -1.512730717658996582e-01 9.673003107309341431e-02 -3.601382672786712646e-01 1.305935233831405640e-01 2.342472784221172333e-02 6.109593808650970459e-02 -1.473840624094009399e-01 1.671672910451889038e-01 -1.995833814144134521e-01 -3.517360389232635498e-01 1.591305583715438843e-01 -2.030768990516662598e-01 1.151200979948043823e-01 1.990033686161041260e-01 6.134282797574996948e-02 8.994128555059432983e-02 -1.428735852241516113e-01 7.893700152635574341e-02 -3.048925660550594330e-02 -1.679864674806594849e-01 3.073780052363872528e-02 -3.205092847347259521e-01 4.301277995109558105e-01 -7.893206924200057983e-02 -1.630448997020721436e-01 2.632668055593967438e-02 -1.124402433633804321e-01
3.459126353263854980e-01 1.473255157470703125e-01 -6.396207958459854126e-02 -1.525717321783304214e-02 -1.971524357795715332e-01 1.461719423532485962e-01 -1.810675412416458130e-01 -3.506776392459869385e-01 -2.508598007261753082e-02 -2.884982228279113770e-01 2.145281434059143066e-02 -1.164272520691156387e-02 1.023833081126213074e-01 -4.097966849803924561e-02 -2.684639394283294678e-01 3.114860355854034424e-01 -2.506031841039657593e-02 -1.863487809896469116e-02 -1.436881124973297119e-01 1.881254315376281738e-01 2.804665863513946533e-01 -1.779562085866928101e-01 2.135858982801437378e-01 -5.737312138080596924e-02 -2.362872660160064697e-01 1.206693053245544434e-01 -1.978330165147781372e-01 1.036461815237998962e-01 -8.110703527927398682e-02 3.894526883959770203e-02 -1.036072671413421631e-01 -1.313382983207702637e-01
-3.904302790760993958e-02 8.136887103319168091e-02 3.324086219072341919e-02 -1.835438162088394165e-01 -1.405039709061384201e-02 2.577638812363147736e-02 1.124991402029991150e-01 -2.922666072845458984e-01 -2.489399909973144531e-01 1.461297180503606796e-02 3.389973640441894531e-01 -1.925106793642044067e-01 6.595994532108306885e-02 3.604821860790252686e-02 -1.062452495098114014e-01 1.325647085905075073e-01 -5.436186194419860840e-01 -6.670009344816207886e-02 -2.968074083328247070e-01 -9.020421653985977173e-02 5.417380109429359436e-02 -9.423261880874633789e-02 1.972519606351852417e-01 5.347876250743865967e-02 5.037484318017959595e-02 2.672187685966491699e-01 1.212335899472236633e-01 1.984794884920120239e-01 1.654701828956604004e-01 -1.966283656656742096e-02 -3.084000945091247559e-02 -5.394586920738220215e-02
3.005042374134063721e-01 9.057793766260147095e-02 -5.112485960125923157e-02 5.292416363954544067e-02 1.322394702583551407e-02 -1.893221288919448853e-01 5.855842679738998413e-02 -1.762728393077850342e-01 2.158970981836318970e-01 6.635235249996185303e-02 -2.517418935894966125e-02 -1.658969931304454803e-02 1.308326721191406250e-01 8.226996660232543945e-02 -3.538349866867065430e-01 2.569770514965057373e-01 -2.959328591823577881e-01 -1.875856891274452209e-03 -1.300943195819854736e-01 -2.579374611377716064e-01 -9.607708454132080078e-02 -3.006649576127529144e-02 -5.087642744183540344e-02 -2.096167206764221191e-01 7.725872565060853958e-03 -7.788079977035522461e-02 -4.553436338901519775e-01 -1.280848979949951172e-01 5.227006599307060242e-02 9.537911415100097656e-02 6.855399906635284424e-02 2.905479967594146729e-01
1.002438440918922424e-01 1.486243158578872681e-01 2.523556649684906006e-01 2.438334822654724121e-01 2.725881338119506836e-01 5.862125381827354431e-02 1.165386810898780823e-01 -2.211170643568038940e-01 3.550359979271888733e-02 8.235069364309310913e-02 1.765611395239830017e-02 -3.911809027194976807e-01 -1.149844154715538025e-01 -1.273256093263626099e-01 -2.262176424264907837e-01 2.019719034433364868e-01 -7.106932252645492554e-02 -1.165009215474128723e-01 -2.219058759510517120e-02 5.360703542828559875e-02 1.662157475948333740e-01 4.914226382970809937e-02 -2.530503831803798676e-02 -1.372174173593521118e-01 -1.732667386531829834e-01 2.678290605545043945e-01 -3.074057996273040771e-01 1.503712236881256104e-01 2.932480275630950928e-01 5.671948194503784180e-02 1.784620285034179688e-01 1.015266478061676025e-01
2.120908647775650024e-01 1.462301909923553467e-01 -8.850558102130889893e-02 -2.249289304018020630e-01 -2.286903411149978638e-01 3.546027466654777527e-02 1.758069843053817749e-01 -2.770903706550598145e-01 1.609097868204116821e-01 1.357517689466476440e-01 2.403530925512313843e-01 8.460462093353271484e-02 2.371363937854766846e-01 -2.556719258427619934e-02 -2.931057289242744446e-02 2.192203700542449951e-01 -4.121041595935821533e-01 -6.890784204006195068e-02 1.752665936946868896e-01 -3.071763738989830017e-02 3.970780596137046814e-02 -2.046297192573547363e-01 -3.572989255189895630e-02 2.244051098823547363e-01 -1.114160642027854919e-01 2.679322063922882080e-01 -7.726123929023742676e-02 5.403257161378860474e-02 2.095438092947006226e-01 1.781374216079711914e-01 9.773936867713928223e-02 1.389352828264236450e-01
6.365988403558731079e-02 7.801409810781478882e-02 1.632615625858306885e-01 1.988873444497585297e-02 2.538309246301651001e-02 3.457992896437644958e-02 3.192495554685592651e-02 -1.472879201173782349e-01 -1.363805234432220459e-01 -2.631763219833374023e-01 1.862191855907440186e-01 -2.463809102773666382e-01 9.417808800935745239e-02 -1.952223777770996094e-01 9.500520303845405579e-03 1.798404902219772339e-01 -6.338223814964294434e-01 -4.302038345485925674e-03 -1.466902792453765869e-01 9.907975792884826660e-03 1.823884546756744385e-01 1.666145026683807373e-01 -1.168271377682685852e-01 9.623033553361892700e-02 6.343860924243927002e-02 1.000071465969085693e-01 -4.557475820183753967e-02 -7.778934389352798462e-02 3.358627557754516602e-01 8.796351402997970581e-02 -8.736044913530349731e-02 -1.340668648481369019e-01
-1.361605226993560791e-01 4.217952862381935120e-02 2.908335030078887939e-01 -2.282310277223587036e-01 1.063661128282546997e-01 1.841233223676681519e-01 -7.466363161802291870e-02 2.183153666555881500e-02 -6.485120858997106552e-03 -1.406110972166061401e-01 2.182993441820144653e-01 -3.524230420589447021e-02 2.777134478092193604e-01 -2.087597548961639404e-01 -6.649832427501678467e-02 2.924905121326446533e-01 -2.479770034551620483e-01 3.712518140673637390e-02 -2.553916275501251221e-01 -1.305885910987854004e-01 2.959141433238983154e-01 -1.955221146345138550e-01 -1.967167854309082031e-01 -1.195333302021026611e-01 1.218291092664003372e-02 2.472141087055206299e-01 -1.680346429347991943e-01 -1.328245177865028381e-02 1.746779829263687134e-01 2.282149791717529297e-01 6.023205816745758057e-03 -1.269561946392059326e-01
5.509847402572631836e-02 1.978340297937393188e-01 3.093206286430358887e-01 -7.640206068754196167e-02 -2.490228414535522461e-01 -3.982982039451599121e-02 -5.712126195430755615e-02 -5.325601622462272644e-02 -7.657308876514434814e-02 -6.761112064123153687e-02 3.544894158840179443e-01 -2.927411198616027832e-01 1.839416846632957458e-02 2.658075690269470215e-01 -2.372732609510421753e-01 3.233533799648284912e-01 6.316287815570831299e-02 -5.327254533767700195e-02 -4.996531829237937927e-02 -1.690055280923843384e-01 -7.476098090410232544e-02 -3.540924191474914551e-01 2.286476492881774902e-01 -1.571342535316944122e-02 8.348410576581954956e-02 3.714887052774429321e-02 -1.287090778350830078e-01 1.159659028053283691e-01 -2.679655142128467560e-02 1.511967480182647705e-01 2.005109637975692749e-01 -9.714683145284652710e-02
2.727184295654296875e-01 2.720483243465423584e-01 8.863328024744987488e-03 -1.608885526657104492e-01 -3.030922114849090576e-01 -8.863966166973114014e-02 2.038224637508392334e-01 -8.158154785633087158e-02 1.501647382974624634e-01 1.826020777225494385e-01 -1.471724808216094971e-01 -4.117806851863861084e-01 7.427592575550079346e-02 -2.275184988975524902e-01 -2.824124991893768311e-01 7.817102223634719849e-02 -9.888709336519241333e-02 1.630887538194656372e-01 -9.202151000499725342e-02 -1.052385941147804260e-01 1.774228364229202271e-02 -1.062148958444595337e-01 -4.801187291741371155e-02 9.808728098869323730e-02 1.718109995126724243e-01 1.805192083120346069e-01 -6.937395781278610229e-02 -1.287331879138946533e-01 1.062324196100234985e-01 2.447747886180877686e-01 2.090780138969421387e-01 -9.806758165359497070e-02
3.544812798500061035e-01 2.922451496124267578e-01 9.690631181001663208e-02 8.108738809823989868e-02 -4.873535782098770142e-02 -5.823930725455284119e-02 -1.580347269773483276e-01 -1.392993479967117310e-01 1.496274322271347046e-01 3.019734285771846771e-02 5.540282651782035828e-02 -8.395678550004959106e-02 -3.179948031902313232e-02 -1.241129823029041290e-02 -2.749382257461547852e-01 4.760459363460540771e-01 2.477231994271278381e-02 5.132211744785308838e-02 -1.116004139184951782e-01 -4.183243494480848312e-03 1.448107361793518066e-01 -3.196348547935485840e-01 -6.835842877626419067e-02 5.608099699020385742e-02 -3.275440037250518799e-01 2.358959168195724487e-01 -1.553398463875055313e-02 -3.382987529039382935e-02 -6.598664075136184692e-02 7.485523819923400879e-03 -2.497123479843139648e-01 9.094243496656417847e-02
2.933767624199390411e-02 -4.512674361467361450e-02 1.461108773946762085e-01 1.168874427676200867e-01 1.548704952001571655e-01 1.195875480771064758e-01 1.124724969267845154e-01 -4.402729868888854980e-02 -2.576614916324615479e-01 7.194081693887710571e-02 2.267992049455642700e-01 -3.001057803630828857e-01 7.218089699745178223e-02 -1.434653997421264648e-01 -9.713746607303619385e-02 4.626703560352325439e-01 -1.545489579439163208e-01 1.131488606333732605e-01 5.889364704489707947e-02 -5.821253731846809387e-02 3.419198095798492432e-01 -1.590994000434875488e-01 -2.583414614200592041e-01 1.185125857591629028e-02 1.557805836200714111e-01 2.176753282546997070e-01 -2.016724348068237305e-01 4.052308574318885803e-02 2.094985693693161011e-01 1.714585423469543457e-01 8.268248289823532104e-02 1.110119652003049850e-02
-1.358986943960189819e-01 2.649170458316802979e-01 -1.095785796642303467e-01 -9.830554574728012085e-02 -2.103339582681655884e-01 4.761847481131553650e-02 4.540686309337615967e-02 1.702800095081329346e-01 9.587286040186882019e-03 4.831987991929054260e-02 1.074589509516954422e-02 -9.182045608758926392e-02 1.700049825012683868e-02 -2.303887754678726196e-01 -3.405657410621643066e-01 9.122586250305175781e-02 -3.364141285419464111e-01 1.328725963830947876e-01 4.352274537086486816e-02 -4.351499378681182861e-01 -5.427112430334091187e-02 9.086448699235916138e-02 6.318829208612442017e-02 3.618825972080230713e-02 1.031549572944641113e-01 2.358818501234054565e-01 -1.581544578075408936e-01 1.290822923183441162e-01 3.490308225154876709e-01 1.876910626888275146e-01 1.409562230110168457e-01 -2.678425749763846397e-03
1.092452034354209900e-01 2.559450268745422363e-01 4.043705016374588013e-02 -2.265055626630783081e-01 -9.700569510459899902e-02 -4.391103610396385193e-02 -9.236362576484680176e-02 -4.594956934452056885e-01 1.573602408170700073e-01 -4.315011203289031982e-02 1.015392765402793884e-01 -2.276548147201538086e-01 1.847415417432785034e-01 -1.046693176031112671e-01 -3.288225233554840088e-01 1.212398037314414978e-01 -1.537003517150878906e-01 5.456927046179771423e-02 2.309299260377883911e-01 8.651550859212875366e-02 -6.707116961479187012e-03 -7.423190772533416748e-02 -6.619215011596679688e-02 -4.575935192406177521e-03 -2.330184578895568848e-01 -6.221757736057043076e-03 -1.830896437168121338e-01 3.907897174358367920e-01 -4.921731725335121155e-02 -1.115344464778900146e-01 1.423386335372924805e-01 -9.419334679841995239e-02
3.649278581142425537e-01 2.805945649743080139e-02 -1.333892792463302612e-01 -7.546143233776092529e-02 -6.011770293116569519e-02 5.424233898520469666e-02 -3.248793780803680420e-01 -1.368595957756042480e-01 -7.693575322628021240e-02 2.566092014312744141e-01 1.651399135589599609e-01 2.390994131565093994e-02 -6.982998456805944443e-04 1.377565599977970123e-02 -1.992478817701339722e-01 1.971325278282165527e-02 -4.264400303363800049e-01 -6.183885270729660988e-04 -9.954393655061721802e-02 1.316856294870376587e-01 5.559053272008895874e-02 -2.415007203817367554e-01 2.078646719455718994e-01 3.330570831894874573e-02 -1.023157984018325806e-01 6.836307793855667114e-02 1.071409881114959717e-01 2.350825965404510498e-01 4.750670120120048523e-02 2.454840540885925293e-01 1.463440805673599243e-01 -3.019576668739318848e-01
2.826954722404479980e-01 7.352934777736663818e-02 -1.183834895491600037e-01 -3.873847126960754395e-01 1.806164160370826721e-02 2.921066991984844208e-02 -4.156337678432464600e-01 -1.534574180841445923e-01 3.104434721171855927e-02 -5.840232223272323608e-02 3.496923446655273438e-01 -1.980663985013961792e-01 -1.484964340925216675e-01 1.374596059322357178e-01 -1.274459958076477051e-01 2.695541083812713623e-01 -2.706702947616577148e-01 -9.574925154447555542e-02 -1.127689890563488007e-02 -1.749551147222518921e-01 9.747166186571121216e-02 -3.947534412145614624e-02 1.562264710664749146e-01 8.475263416767120361e-02 -8.663675934076309204e-02 2.794196829199790955e-02 -1.375595629215240479e-01 -2.446928061544895172e-02 1.245311051607131958e-01 -1.869109123945236206e-01 1.074121445417404175e-01 -1.085008233785629272e-01
1.408739089965820312e-01 2.638009190559387207e-02 2.446856647729873657e-01 -6.140998378396034241e-02 2.792344987392425537e-01 9.671273641288280487e-03 -3.290256857872009277e-02 -3.682906031608581543e-01 4.587291553616523743e-02 3.240673243999481201e-02 3.858585059642791748e-01 8.084065467119216919e-02 3.191744387149810791e-01 -6.889811158180236816e-02 -2.048645317554473877e-01 -6.912000477313995361e-02 -1.285905539989471436e-01 -4.609011486172676086e-02 -1.295513287186622620e-02 -3.444241583347320557e-01 -2.178140357136726379e-02 -2.526137828826904297e-01 4.240614920854568481e-02 -4.062451049685478210e-02 -8.130555599927902222e-02 2.289392286911606789e-03 -2.924977540969848633e-01 1.759282797574996948e-01 9.497015923261642456e-02 1.212696060538291931e-01 1.882437318563461304e-01 -4.015122354030609131e-02
3.399627208709716797e-01 9.633819758892059326e-02 -1.491347104310989380e-01 -2.373165637254714966e-02 -8.037757873535156250e-02 -7.489312440156936646e-02 3.712911903858184814e-02 -1.659869104623794556e-01 1.293340176343917847e-01 6.378439068794250488e-02 7.756813615560531616e-02 2.734935842454433441e-02 2.035291045904159546e-01 -2.015625312924385071e-02 -2.970850467681884766e-01 4.285107254981994629e-01 -2.516231834888458252e-01 9.134272485971450806e-02 -3.888433426618576050e-02 -6.377872079610824585e-02 6.161094084382057190e-02 -2.679421193897724152e-02 5.358592048287391663e-02 -3.164379596710205078e-01 1.982591301202774048e-02 -5.931434035301208496e-02 -3.738858997821807861e-01 -2.445829510688781738e-01 -6.465276330709457397e-02 -5.605524778366088867e-02 1.374227106571197510e-01 2.357600629329681396e-01
2.993206083774566650e-01 6.939359754323959351e-02 1.800757348537445068e-01 -1.601037234067916870e-01 1.791709661483764648e-01 1.791935116052627563e-01 2.438683360815048218e-01 -3.008308410644531250e-01 -1.411203145980834961e-01 -1.010440941900014877e-02 1.797598414123058319e-02 -2.477847188711166382e-01 2.507765591144561768e-01 1.196563541889190674e-01 -2.830308973789215088e-01 1.701724529266357422e-01 -2.756075263023376465e-01 -6.449858844280242920e-02 -2.121059298515319824e-01 -2.484802603721618652e-01 1.970273554325103760e-01 -1.227312535047531128e-01 -7.523235399276018143e-05 1.301340758800506592e-01 -1.353856083005666733e-02 1.567441597580909729e-02 -6.993858516216278076e-02 -1.374190449714660645e-01 -4.521803185343742371e-02 1.250496804714202881e-01 -1.263245195150375366e-01 -2.232171148061752319e-01
1.451953202486038208e-01 1.424890309572219849e-01 3.024254366755485535e-02 2.389002442359924316e-01 -7.085175812244415283e-02 8.416847884654998779e-02 -2.991033904254436493e-02 6.544182449579238892e-02 -2.158445417881011963e-01 9.576139599084854126e-02 9.137357026338577271e-02 -2.096381038427352905e-01 1.260949075222015381e-01 -3.613669276237487793e-01 -2.321765124797821045e-01 7.650347799062728882e-02 -2.281962335109710693e-02 1.573352366685867310e-01 -1.890061609447002411e-02 -2.788786292076110840e-01 6.764391809701919556e-02 -1.730266362428665161e-01 1.014112383127212524e-01 -1.659730523824691772e-01 -1.465461999177932739e-01 3.988651037216186523e-01 -3.718868196010589600e-01 1.553713977336883545e-01 1.512885093688964844e-01 -8.065466582775115967e-02 5.598227679729461670e-02 1.332560181617736816e-01
-2.713381499052047729e-02 1.867399178445339203e-02 3.622146546840667725e-01 -1.515536606311798096e-01 -1.542588025331497192e-01 5.435907840728759766e-02 -1.122603565454483032e-01 6.621067225933074951e-02 1.213825680315494537e-02 -2.349738180637359619e-01 3.083582222461700439e-01 1.516993045806884766e-01 3.370797336101531982e-01 -7.749132812023162842e-02 -1.725448071956634521e-01 8.787522464990615845e-02 -3.673076331615447998e-01 2.071441709995269775e-01 -1.119911894202232361e-01 -1.856649369001388550e-01 2.028987258672714233e-01 -1.350347250699996948e-01 -1.366877555847167969e-01 -8.366925269365310669e-02 -7.283937931060791016e-02 2.863919138908386230e-01 -3.313627094030380249e-02 6.527260690927505493e-02 2.111523300409317017e-01 6.059635896235704422e-03 -7.496583461761474609e-02 1.325952559709548950e-01
1.763677746057510376e-01 2.647530436515808105e-01 4.666593670845031738e-02 -1.302810311317443848e-01 -1.258370815776288509e-03 -1.918328925967216492e-03 -6.826847791671752930e-02 -2.408963739871978760e-01 1.518947035074234009e-01 -1.267228275537490845e-01 1.246443837881088257e-01 -1.561075001955032349e-01 2.207286208868026733e-01 -3.053202629089355469e-01 -2.114091664552688599e-01 2.676437497138977051e-01 -1.533093899488449097e-01 6.573265790939331055e-02 1.802620440721511841e-01 5.000613629817962646e-02 -8.472781628370285034e-02 -6.230959296226501465e-02 5.210540443658828735e-02 -1.379845850169658661e-02 -3.555376529693603516e-01 -4.508267715573310852e-02 -2.263003438711166382e-01 4.572399258613586426e-01 -8.339796215295791626e-02 -6.263270042836666107e-03 1.257418189197778702e-02 -8.360175788402557373e-02
-2.562998980283737183e-02 -1.943702250719070435e-01 3.052440658211708069e-02 -1.361383795738220215e-01 -1.221445971168577671e-03 8.874991536140441895e-02 1.270598471164703369e-01 -2.691497504711151123e-01 8.888657391071319580e-02 -1.310600042343139648e-01 2.239491641521453857e-01 2.490480244159698486e-02 1.495567560195922852e-01 3.456773608922958374e-02 -2.390277683734893799e-01 1.868400722742080688e-01 -3.210539817810058594e-01 -3.348967134952545166e-01 4.692604299634695053e-03 -2.056265324354171753e-01 1.275492906570434570e-01 -1.514246314764022827e-01 8.091116696596145630e-02 2.779712677001953125e-01 -3.171091675758361816e-01 1.508621424436569214e-01 -2.644721865653991699e-01 6.651168316602706909e-02 1.246643811464309692e-01 1.221263408660888672e-01 2.054689675569534302e-01 5.716927349567413330e-02
1.539409309625625610e-01 4.835541248321533203e-01 1.373855955898761749e-02 -2.922873497009277344e-01 8.989975787699222565e-03 5.993191525340080261e-02 -9.149969369173049927e-02 -1.488534957170486450e-01 -5.540932342410087585e-02 7.365672290325164795e-02 -8.242199197411537170e-03 -2.045608758926391602e-01 2.321028262376785278e-01 1.483934521675109863e-01 6.379571557044982910e-02 2.640216946601867676e-01 -1.144942268729209900e-01 -4.320875555276870728e-02 2.183287441730499268e-01 -6.169073656201362610e-02 1.922156214714050293e-01 6.523843854665756226e-02 2.438253909349441528e-01 8.796299248933792114e-02 -1.994087547063827515e-02 1.028098687529563904e-01 -2.103449702262878418e-01 1.665194705128669739e-02 1.307416111230850220e-01 1.650818586349487305e-01 1.987751275300979614e-01 -3.292252123355865479e-01
3.042161166667938232e-01 -1.301203817129135132e-01 2.072361409664154053e-01 -1.816671043634414673e-01 -7.713901996612548828e-02 -9.280513226985931396e-02 9.168753772974014282e-02 -2.772020697593688965e-01 -6.845936924219131470e-02 -3.012763522565364838e-02 2.205065190792083740e-01 -2.912950515747070312e-01 1.596755981445312500e-01 1.956191845238208771e-02 -3.828711509704589844e-01 6.162023916840553284e-02 -1.014766320586204529e-01 -2.177828550338745117e-01 -2.309283167123794556e-01 -4.169411659240722656e-01 7.675471156835556030e-02 -1.551419645547866821e-01 6.068981066346168518e-02 2.961815334856510162e-02 -1.264191567897796631e-01 -1.611799001693725586e-01 1.993035152554512024e-02 -4.405898228287696838e-02 -5.935030803084373474e-02 1.612538844347000122e-01 2.155083790421485901e-02 -7.562747597694396973e-02
-3.551619127392768860e-02 5.188744142651557922e-02 3.818291723728179932e-01 1.172816157341003418e-01 5.207723379135131836e-02 2.304497659206390381e-01 -1.290913373231887817e-01 -1.937797218561172485e-01 -2.152514755725860596e-01 3.317514806985855103e-02 2.587144672870635986e-01 -2.520954003557562828e-03 2.633156776428222656e-01 4.579732194542884827e-02 -1.933482587337493896e-01 1.240502670407295227e-01 -2.914175391197204590e-01 -1.450468450784683228e-01 -7.587614469230175018e-03 -2.198175936937332153e-01 -6.356704980134963989e-02 5.458837002515792847e-02 7.047452777624130249e-02 5.230718478560447693e-02 -2.146374583244323730e-01 2.784146368503570557e-01 -9.905739873647689819e-02 7.011828571557998657e-02 1.565083861351013184e-01 3.180368244647979736e-01 1.746171116828918457e-01 -1.561279594898223877e-01
4.072320163249969482e-01 6.134228408336639404e-02 7.961448282003402710e-02 3.824205324053764343e-02 -9.762783348560333252e-02 6.788451969623565674e-02 1.218994706869125366e-01 -1.180482581257820129e-01 -2.591055631637573242e-01 5.346210300922393799e-02 -5.056986585259437561e-02 -7.597016543149948120e-02 2.981916069984436035e-01 -2.745688557624816895e-01 7.389827631413936615e-03 1.562774032354354858e-01 4.451370239257812500e-02 3.757083415985107422e-02 1.621990650892257690e-01 -2.063315212726593018e-01 4.583581164479255676e-02 -2.157383114099502563e-01 -2.241807430982589722e-02 2.223475277423858643e-01 1.579919643700122833e-02 3.810056447982788086e-01 -2.228552401065826416e-01 2.303798943758010864e-01 1.583248227834701538e-01 1.249675378203392029e-01 -3.040123358368873596e-02 2.278957813978195190e-01
5.336546897888183594e-02 9.131146222352981567e-02 1.771968305110931396e-01 -2.445477396249771118e-01 9.184032678604125977e-02 2.075551748275756836e-01 -2.037278860807418823e-01 1.437313407659530640e-01 -1.287435442209243774e-01 -3.327761963009834290e-02 1.213288083672523499e-01 -2.376929372549057007e-01 3.499826416373252869e-02 1.179859787225723267e-01 -2.844540178775787354e-01 3.678230345249176025e-01 -6.142447702586650848e-03 8.056393265724182129e-02 -5.574520304799079895e-02 9.423083066940307617e-02 -2.657473385334014893e-01 -1.101906001567840576e-01 1.213109716773033142e-01 -8.411355316638946533e-02 -6.932026892900466919e-02 2.859099209308624268e-01 -4.732646346092224121e-01 1.834684982895851135e-02 1.573893725872039795e-01 1.443516742438077927e-02 1.569625176489353180e-02 -6.721535325050354004e-02
2.081955224275588989e-01 3.530719131231307983e-02 4.807653278112411499e-02 -1.252116858959197998e-01 1.003780961036682129e-01 8.103109151124954224e-02 6.800973415374755859e-02 -1.236115768551826477e-02 -2.712811231613159180e-01 6.098883599042892456e-02 2.774090468883514404e-01 -1.952542662620544434e-01 2.686751484870910645e-01 -1.686948835849761963e-01 -3.507012128829956055e-01 1.807398647069931030e-01 -2.463982701301574707e-01 -1.688452810049057007e-01 -3.104380667209625244e-01 -9.549634903669357300e-02 2.955054938793182373e-01 -7.083536684513092041e-02 9.895139187574386597e-02 1.000497713685035706e-01 -4.345815256237983704e-02 -1.697949469089508057e-01 7.505220919847488403e-02 1.586298793554306030e-01 5.017549917101860046e-02 5.950952321290969849e-02 -2.577023804187774658e-01 -1.626775860786437988e-01
-6.953583564609289169e-03 -1.300779283046722412e-01 4.137300848960876465e-01 1.441752463579177856e-01 2.297098040580749512e-01 8.779913932085037231e-02 1.488823294639587402e-01 -2.186813056468963623e-01 -1.003838852047920227e-01 -6.071003153920173645e-02 3.195263147354125977e-01 -3.687907382845878601e-02 3.332419693470001221e-01 -7.479868084192276001e-02 -1.445158869028091431e-01 1.159296929836273193e-01 -2.882284820079803467e-01 -1.365392506122589111e-01 5.214349552989006042e-02 -2.124947458505630493e-01 -3.269279748201370239e-02 -1.021660640835762024e-01 9.680181741714477539e-02 1.180359721183776855e-01 -8.745361864566802979e-02 2.220821231603622437e-01 -2.083239257335662842e-01 7.936862111091613770e-02 1.452682316303253174e-01 2.093531936407089233e-02 2.815698683261871338e-01 2.300544083118438721e-02
1.954047083854675293e-01 -1.844089925289154053e-01 -3.960525989532470703e-02 -2.813782691955566406e-01 1.007561832666397095e-01 -8.387974649667739868e-02 -3.188740834593772888e-02 -9.203231334686279297e-02 -9.851302206516265869e-02 1.708560809493064880e-02 3.657822906970977783e-01 -1.707609593868255615e-01 2.051768153905868530e-01 -5.781706422567367554e-02 -3.184271156787872314e-01 9.789308905601501465e-02 -2.094845622777938843e-01 -9.783241152763366699e-02 -3.669013679027557373e-01 -3.286937624216079712e-02 3.138381540775299072e-01 -1.479523330926895142e-01 -7.449643313884735107e-02 2.813057303428649902e-01 1.772548817098140717e-02 -1.842879503965377808e-01 -1.476566940546035767e-01 -7.564613223075866699e-02 1.164501309394836426e-01 7.225698232650756836e-02 -7.230964489281177521e-03 -1.271523386240005493e-01
-1.600447148084640503e-01 -1.551534980535507202e-01 3.003980517387390137e-01 2.624374069273471832e-02 -8.477353304624557495e-02 2.981821000576019287e-01 -1.053879782557487488e-01 -2.238670140504837036e-01 -5.590906366705894470e-02 -1.290489584207534790e-01 2.313491106033325195e-01 -1.865116953849792480e-01 3.114649355411529541e-01 -3.450921922922134399e-02 -3.702293038368225098e-01 -6.848461180925369263e-02 -1.997553408145904541e-01 -6.533187627792358398e-02 -2.816672204062342644e-04 -2.182236164808273315e-01 -9.533642977476119995e-02 3.978826478123664856e-02 1.703450530767440796e-01 3.405476734042167664e-02 -2.288967221975326538e-01 1.948309093713760376e-01 -2.943817079067230225e-01 -5.569437891244888306e-02 3.356560319662094116e-02 1.390872597694396973e-01 1.395512074232101440e-01 -3.620132431387901306e-02
4.144552350044250488e-01 -2.746013179421424866e-02 -2.141855508089065552e-01 -1.253552921116352081e-02 -2.745845168828964233e-02 -1.050086021423339844e-01 -1.722428202629089355e-01 2.940454892814159393e-02 -2.355113774538040161e-01 7.262769504450261593e-04 3.659952282905578613e-01 -1.615910381078720093e-01 1.077332422137260437e-01 -1.602496951818466187e-02 -4.513077810406684875e-02 2.128919064998626709e-01 -3.822024762630462646e-01 -7.808841764926910400e-02 2.671186439692974091e-02 1.181277036666870117e-01 1.705517619848251343e-02 -1.859686374664306641e-01 1.681652814149856567e-01 -5.013513565063476562e-02 1.307242512702941895e-01 7.360170036554336548e-02 -2.125826030969619751e-01 1.856463849544525146e-01 -6.865949183702468872e-02 9.413003176450729370e-02 3.362449407577514648e-01 5.535497143864631653e-02
9.621816128492355347e-02 1.480778604745864868e-01 1.688261181116104126e-01 -1.758719980716705322e-02 5.074644833803176880e-02 3.167293667793273926e-01 -2.141931653022766113e-01 -1.080953329801559448e-01 5.699796974658966064e-02 -2.086248993873596191e-01 2.350648641586303711e-01 -2.980910241603851318e-01 2.230179607868194580e-01 -1.014830619096755981e-01 -4.437007382512092590e-02 1.167722269892692566e-01 -4.825201630592346191e-02 -1.064473204314708710e-02 -1.680806428194046021e-01 2.543074078857898712e-02 6.931440439075231552e-03 -1.927029788494110107e-01 1.964865624904632568e-01 -3.610731661319732666e-02 2.257582992315292358e-01 2.761642932891845703e-01 -2.476668059825897217e-01 4.135714843869209290e-02 -6.824447959661483765e-02 -1.711521744728088379e-01 3.763954639434814453e-01 1.966747641563415527e-01
2.341052442789077759e-01 1.735843718051910400e-01 -1.291728168725967407e-01 -2.055579125881195068e-01 2.587147802114486694e-02 1.362936496734619141e-01 -2.695329785346984863e-01 1.397216469049453735e-01 1.607170253992080688e-01 -1.931788213551044464e-02 -2.266607061028480530e-02 4.493876360356807709e-03 3.227390050888061523e-01 -1.331453919410705566e-01 -2.638765573501586914e-01 9.513687342405319214e-02 -1.936833113431930542e-01 -1.686379909515380859e-01 -7.252763956785202026e-02 -8.160085231065750122e-02 -1.130653172731399536e-01 -2.071270346641540527e-01 -1.553804278373718262e-01 -1.156387925148010254e-01 -2.340260446071624756e-01 4.199257493019104004e-01 -1.432138727977871895e-03 -1.127431914210319519e-01 -1.268555782735347748e-02 -1.139699015766382217e-02 2.432427704334259033e-01 -2.074909508228302002e-01
2.629566192626953125e-01 2.378705441951751709e-01 1.813270747661590576e-01 -1.474822908639907837e-01 3.191635608673095703e-01 1.390907317399978638e-01 -1.855090260505676270e-02 -3.179227709770202637e-01 -9.036848694086074829e-02 1.644033342599868774e-01 1.367310285568237305e-01 -2.791246473789215088e-01 8.138168603181838989e-02 6.825045496225357056e-02 -2.873485088348388672e-01 1.352546066045761108e-01 -1.954997479915618896e-01 -2.341482937335968018e-01 -1.936523318290710449e-01 -2.108577489852905273e-01 -4.196013510227203369e-02 -2.161552459001541138e-01 1.331122517585754395e-01 -7.001623511314392090e-02 -9.606608003377914429e-02 1.791696697473526001e-01 1.101496163755655289e-02 -6.006810441613197327e-02 -1.306408196687698364e-01 1.153191775083541870e-01 -7.410451769828796387e-02 -1.613552868366241455e-01
-7.959455251693725586e-02 1.226306110620498657e-01 1.334458291530609131e-01 -1.578098088502883911e-01 1.068719569593667984e-02 1.180164068937301636e-01 9.464474022388458252e-02 -3.189397230744361877e-02 -4.885226488113403320e-02 -7.221026718616485596e-02 4.234990775585174561e-01 3.436494246125221252e-02 1.945761293172836304e-01 -3.672079741954803467e-01 -1.649571210145950317e-01 1.243131756782531738e-01 -2.974517643451690674e-01 9.476100653409957886e-02 -2.650689482688903809e-01 -3.121170029044151306e-02 3.355650305747985840e-01 -2.349028587341308594e-01 -1.626941263675689697e-01 4.917920380830764771e-02 -1.736207008361816406e-01 8.057515323162078857e-02 -4.640023410320281982e-02 -1.552987694740295410e-01 2.532675266265869141e-01 2.732805907726287842e-02 -6.655090302228927612e-02 -1.039553508162498474e-01
7.829231768846511841e-02 4.122651740908622742e-02 4.613561630249023438e-01 -6.151473894715309143e-02 -2.331158965826034546e-01 8.725687116384506226e-02 -2.369514480233192444e-02 -1.839934140443801880e-01 -1.196638494729995728e-01 4.714696481823921204e-02 2.537604868412017822e-01 1.391864009201526642e-02 2.398656606674194336e-01 -1.332411319017410278e-01 -6.006229668855667114e-02 1.645101904869079590e-01 -2.401899844408035278e-01 -4.537630081176757812e-02 8.283863216638565063e-02 -4.044191241264343262e-01 1.800081431865692139e-01 -1.570035666227340698e-01 -6.279400736093521118e-02 -1.007160842418670654e-01 -2.578053772449493408e-01 1.262214630842208862e-01 2.927484922111034393e-02 2.952456846833229065e-02 -5.283524841070175171e-02 2.338493615388870239e-01 1.207365840673446655e-01 1.859825253486633301e-01
2.543987929821014404e-01 -1.841970831155776978e-01 -2.290022522211074829e-01 -2.097609639167785645e-02 4.993375390768051147e-02 -1.951059997081756592e-01 -5.394469574093818665e-02 -5.480965971946716309e-02 -1.881748735904693604e-01 -1.386957913637161255e-01 3.506165444850921631e-01 -1.294173002243041992e-01 1.215821597725152969e-02 -1.636218279600143433e-01 -1.411781013011932373e-01 8.463012427091598511e-02 -4.327211380004882812e-01 -6.775996880605816841e-04 1.157562434673309326e-02 8.373841643333435059e-02 -1.796991936862468719e-02 -3.072978556156158447e-01 1.334082186222076416e-01 -5.180542543530464172e-02 3.084938973188400269e-02 1.192919388413429260e-01 -3.020788133144378662e-01 1.783789247274398804e-01 -9.624338150024414062e-02 7.235480844974517822e-02 2.813050448894500732e-01 1.101922318339347839e-01
3.215133547782897949e-01 1.902326494455337524e-01 5.159189179539680481e-02 7.870956510305404663e-02 -9.794951975345611572e-02 -6.827007979154586792e-02 4.691170156002044678e-02 -2.982771098613739014e-01 -1.472194939851760864e-01 -1.632803864777088165e-02 8.042608201503753662e-02 8.855321258306503296e-02 2.033922970294952393e-01 -2.747912704944610596e-01 -4.409947991371154785e-02 3.821769952774047852e-01 -4.712969996035099030e-03 2.034834623336791992e-01 5.350204929709434509e-02 -3.115932345390319824e-01 1.105159670114517212e-01 1.341169327497482300e-01 5.351699143648147583e-02 1.188058555126190186e-01 8.157076686620712280e-02 2.904338836669921875e-01 -3.032417893409729004e-01 -7.380070537328720093e-02 6.768500059843063354e-02 2.138535380363464355e-01 4.444667603820562363e-03 1.331291198730468750e-01
1.576894223690032959e-01 4.264979064464569092e-01 1.840839236974716187e-01 -1.471189856529235840e-01 9.273650124669075012e-03 1.180595606565475464e-01 -2.013249099254608154e-01 -2.792618870735168457e-01 -1.053966581821441650e-01 -9.812697023153305054e-02 4.158211499452590942e-02 1.051558032631874084e-01 -1.457100268453359604e-02 1.509340852499008179e-01 -4.398451447486877441e-01 3.088020384311676025e-01 -1.075425073504447937e-01 8.918315917253494263e-02 5.410014092922210693e-02 9.856157004833221436e-02 2.835648655891418457e-01 -5.578549951314926147e-02 -5.785395577549934387e-02 5.661128833889961243e-02 -2.101722806692123413e-01 1.252378076314926147e-01 -1.598776578903198242e-01 1.704938709735870361e-01 4.414298757910728455e-02 5.258581601083278656e-03 9.767656028270721436e-02 -1.076279059052467346e-01
3.547542914748191833e-02 4.144350439310073853e-02 9.771957993507385254e-02 -1.439735889434814453e-01 -5.513862371444702148e-01 3.160023316740989685e-02 -7.967345416545867920e-02 -7.995141297578811646e-02 3.033893108367919922e-01 4.749899357557296753e-02 -4.326080903410911560e-02 -1.046218350529670715e-01 -5.423324648290872574e-03 -1.378910243511199951e-01 -4.509967863559722900e-01 1.835158467292785645e-01 -2.114979028701782227e-01 4.919079691171646118e-02 7.795038819313049316e-02 -1.352201849222183228e-01 4.832095280289649963e-02 -8.922127634286880493e-02 -9.801605343818664551e-02 -3.387991338968276978e-02 -2.023565769195556641e-01 2.175488024950027466e-01 -1.268194317817687988e-01 -1.813884228467941284e-01 1.315897703170776367e-01 1.632278263568878174e-01 6.946363486349582672e-03 1.091463044285774231e-01
3.158225417137145996e-01 2.525513172149658203e-01 -4.070583358407020569e-02 -3.024012744426727295e-01 -6.415667384862899780e-02 -3.030443787574768066e-01 -4.563974961638450623e-02 -1.475290209054946899e-01 1.616673171520233154e-01 9.052331745624542236e-02 1.942080110311508179e-01 -2.540661692619323730e-01 -1.295105740427970886e-02 -5.607695505023002625e-02 -5.695932079106569290e-03 8.978708088397979736e-02 -2.297694385051727295e-01 3.001457266509532928e-02 1.572279483079910278e-01 -1.935270875692367554e-01 -6.874046474695205688e-02 -2.757745087146759033e-01 -1.034759357571601868e-01 9.218779951333999634e-02 1.233475357294082642e-01 -7.757778465747833252e-02 -3.045534789562225342e-01 -1.327576190233230591e-01 -1.250453386455774307e-02 2.108058631420135498e-01 2.889299392700195312e-01 5.465920548886060715e-03
9.886987507343292236e-03 -8.011049032211303711e-02 1.709844172000885010e-02 -3.179964423179626465e-01 1.179890856146812439e-01 1.782985590398311615e-02 5.895361304283142090e-02 -9.202595055103302002e-02 -6.907563656568527222e-02 1.495538651943206787e-01 2.954215407371520996e-01 -1.511937677860260010e-01 6.809610128402709961e-02 -2.669914066791534424e-01 -3.354663848876953125e-01 1.520639806985855103e-01 -1.702192574739456177e-01 7.985195517539978027e-02 -2.775642275810241699e-01 -1.198260933160781860e-01 3.050879240036010742e-01 -1.845579147338867188e-01 4.481567814946174622e-02 3.501381874084472656e-01 1.547616124153137207e-01 -8.214489370584487915e-02 -1.039149239659309387e-01 2.528281509876251221e-01 -4.155017063021659851e-02 -1.258048266172409058e-01 1.028300970792770386e-01 -7.063728570938110352e-02
3.114409446716308594e-01 3.976207599043846130e-02 1.815754622220993042e-01 -2.033983319997787476e-01 -2.524406015872955322e-01 6.560085341334342957e-03 -1.067159697413444519e-02 -1.810202151536941528e-01 -2.840399555861949921e-02 -1.148984432220458984e-01 3.509423136711120605e-02 -6.879673153162002563e-02 -4.336631670594215393e-02 -2.020038217306137085e-01 -2.482104152441024780e-01 7.880062609910964966e-02 -2.879472076892852783e-01 -1.644354611635208130e-01 8.540894091129302979e-02 2.235965877771377563e-01 5.885589867830276489e-02 -1.922070980072021484e-01 2.808807194232940674e-01 -2.010640203952789307e-01 1.280442625284194946e-01 1.291797459125518799e-01 1.206490397453308105e-01 2.316444069147109985e-01 -1.307459771633148193e-01 1.990191936492919922e-01 2.924570739269256592e-01 -1.716127395629882812e-01
2.293305397033691406e-01 -4.891254752874374390e-02 -6.007577478885650635e-02 -1.982524842023849487e-01 -3.054316937923431396e-01 -5.523634701967239380e-02 5.776697397232055664e-02 -1.398729085922241211e-01 1.148387417197227478e-01 1.960830539464950562e-01 2.006927430629730225e-01 -1.512313336133956909e-01 1.712602227926254272e-01 1.221159845590591431e-02 -4.831068217754364014e-01 8.846119791269302368e-02 -1.385221183300018311e-01 3.516961261630058289e-02 -1.782768592238426208e-02 -2.009679973125457764e-01 -1.253029257059097290e-01 -1.798468381166458130e-01 9.749505668878555298e-02 -1.278830468654632568e-01 -1.132201999425888062e-01 -3.334482014179229736e-01 -2.572040259838104248e-01 -1.560730785131454468e-01 -4.961095377802848816e-02 1.353160440921783447e-01 8.926034718751907349e-02 1.381468474864959717e-01
1.930121034383773804e-01 -1.330112814903259277e-01 4.005105495452880859e-01 9.408300369977951050e-02 9.062363952398300171e-02 1.600961238145828247e-01 -2.119252532720565796e-01 -2.946567237377166748e-01 -9.417308121919631958e-02 -5.315855145454406738e-02 3.549682796001434326e-01 -4.608328267931938171e-02 2.308232635259628296e-01 -1.482920371927320957e-03 -9.045688807964324951e-02 1.462220549583435059e-01 -1.494038552045822144e-01 -1.826341450214385986e-01 8.131793886423110962e-02 -3.044013381004333496e-01 -2.825161500368267298e-04 5.064103752374649048e-02 1.405448764562606812e-01 1.067911908030509949e-01 -6.791318207979202271e-02 2.419187128543853760e-01 -1.517114937305450439e-01 4.899053648114204407e-02 5.715020745992660522e-02 1.935748308897018433e-01 1.863102614879608154e-01 -1.867528706789016724e-01
2.903311252593994141e-01 1.137188971042633057e-01 -3.329727053642272949e-02 -1.536186933517456055e-01 4.719012975692749023e-02 1.402469575405120850e-01 -4.487824738025665283e-01 1.487997174263000488e-01 1.908124797046184540e-02 -2.037634700536727905e-01 -4.571892693638801575e-02 3.008764795958995819e-02 1.488921195268630981e-01 -2.260002791881561279e-01 -4.171935021877288818e-01 1.331924349069595337e-01 -5.691562592983245850e-02 9.907961636781692505e-02 -7.382749021053314209e-02 -1.368616968393325806e-01 -1.541670225560665131e-02 -3.486841917037963867e-01 3.659301251173019409e-02 -1.040351092815399170e-01 -8.840632438659667969e-02 2.057044357061386108e-01 -9.016273170709609985e-02 -1.136022061109542847e-01 -3.432140871882438660e-02 2.515273690223693848e-01 1.005260124802589417e-01 7.601056993007659912e-02
1.814643293619155884e-01 4.143425822257995605e-01 -2.869554162025451660e-01 -1.427676081657409668e-01 1.306381076574325562e-01 -8.711936324834823608e-02 -1.822502017021179199e-01 -7.623049616813659668e-02 4.383327811956405640e-02 -1.055057346820831299e-01 3.574087023735046387e-01 -1.716084331274032593e-01 -1.775049977004528046e-02 1.069402545690536499e-01 -1.379225999116897583e-01 2.376769483089447021e-01 -2.332858890295028687e-01 -4.643411561846733093e-02 1.061261296272277832e-01 -1.929663121700286865e-01 5.971873179078102112e-02 -1.300809085369110107e-01 1.913488209247589111e-01 4.685756936669349670e-02 1.666137278079986572e-01 1.648804843425750732e-01 -2.366206198930740356e-01 5.014928802847862244e-02 2.512895166873931885e-01 -8.978325873613357544e-02 1.443543732166290283e-01 -4.005992040038108826e-02
1.599688231945037842e-01 1.670146882534027100e-01 3.473081588745117188e-01 -2.289838641881942749e-01 -2.358119487762451172e-01 2.632199041545391083e-02 5.308508872985839844e-02 -1.283333897590637207e-01 -2.590420842170715332e-01 -1.042894199490547180e-01 3.890263615176081657e-04 -1.059148535132408142e-01 1.056057140231132507e-01 -1.394942775368690491e-02 -3.566683232784271240e-01 2.581533491611480713e-01 -1.733517050743103027e-01 2.458371371030807495e-01 -4.344105720520019531e-02 2.546800076961517334e-01 -1.607871502637863159e-01 -1.441884338855743408e-01 -1.089133545756340027e-01 1.039006561040878296e-01 1.098788157105445862e-01 -1.625670194625854492e-01 -2.030923366546630859e-01 9.540556371212005615e-02 3.098240494728088379e-02 1.382271498441696167e-01 2.589325308799743652e-01 3.120014443993568420e-02
2.421353906393051147e-01 6.562307476997375488e-02 4.563897848129272461e-03 4.060515761375427246e-02 -1.352897584438323975e-01 1.052977517247200012e-01 1.360278427600860596e-01 6.610199064016342163e-02 6.962163001298904419e-02 -2.586269378662109375e-01 2.978411614894866943e-01 -2.798074781894683838e-01 2.668908834457397461e-01 2.917932532727718353e-02 -1.584886014461517334e-01 1.611514389514923096e-01 -9.067636728286743164e-02 2.632513940334320068e-01 -1.350488513708114624e-01 -8.071207255125045776e-02 1.561543494462966919e-01 -2.067849934101104736e-01 3.511771559715270996e-01 1.195104196667671204e-01 -5.980531126260757446e-02 2.570952177047729492e-01 -1.810681968927383423e-01 -5.187444761395454407e-02 1.194372698664665222e-01 -2.253506481647491455e-01 1.116585433483123779e-01 -1.775606870651245117e-01
-5.543435364961624146e-02 1.057716086506843567e-01 1.045428887009620667e-01 -1.947241872549057007e-01 -8.186370134353637695e-02 -1.210224777460098267e-01 -7.039266079664230347e-02 -2.206459194421768188e-01 -3.098953068256378174e-01 -2.757679205387830734e-03 4.354251623153686523e-01 -1.786985397338867188e-01 9.279233217239379883e-02 -8.178984746336936951e-03 -2.317135483026504517e-01 8.820129930973052979e-02 -4.650371670722961426e-01 6.293293088674545288e-02 -2.105788886547088623e-01 -8.205658197402954102e-02 1.864570677280426025e-01 -8.400304615497589111e-02 1.144793406128883362e-01 9.894389659166336060e-03 4.113722592592239380e-02 1.554791778326034546e-01 1.118798181414604187e-01 9.713973850011825562e-02 3.031532466411590576e-01 -7.307096570730209351e-02 4.348940029740333557e-02 3.018169477581977844e-02
2.949109971523284912e-01 5.926836654543876648e-02 9.071415662765502930e-02 -6.161248311400413513e-02 -3.879834711551666260e-02 1.816373616456985474e-01 1.887384243309497833e-02 -4.014449194073677063e-03 -1.870090067386627197e-01 2.438703626394271851e-01 -4.048097413033246994e-03 -6.947738677263259888e-02 4.277798160910606384e-02 -2.825852036476135254e-01 -1.376033425331115723e-01 5.488393083214759827e-02 -1.886748075485229492e-01 9.925832599401473999e-02 4.321975633502006531e-02 -2.125271856784820557e-01 1.694835722446441650e-01 -3.552929684519767761e-02 -3.598752617835998535e-01 4.570428747683763504e-03 7.919566333293914795e-02 3.011456429958343506e-01 -1.842458695173263550e-01 1.820177584886550903e-01 2.512569725513458252e-01 1.389738470315933228e-01 4.014486372470855713e-01 -7.294280454516410828e-03
6.039481163024902344e-01 2.262910306453704834e-01 -6.128704175353050232e-02 -1.009584311395883560e-02 4.752336442470550537e-02 1.240673009306192398e-02 4.542795568704605103e-02 -7.967451959848403931e-02 1.933818310499191284e-02 -3.739440441131591797e-02 2.236241996288299561e-01 -3.010967075824737549e-01 1.356274634599685669e-01 -1.290534734725952148e-01 8.456399664282798767e-03 -5.638799443840980530e-02 -1.908932775259017944e-01 -1.445110514760017395e-02 -1.934194713830947876e-01 5.002639815211296082e-02 -2.361549884080886841e-01 -1.552610695362091064e-01 7.946520298719406128e-02 2.733927592635154724e-02 -6.602594256401062012e-02 -6.821864098310470581e-02 -1.663190871477127075e-01 1.546987891197204590e-01 2.555102705955505371e-01 2.601620256900787354e-01 -4.655075445771217346e-02 1.713856458663940430e-01
8.648096770048141479e-02 1.301449388265609741e-01 6.646609306335449219e-02 -4.499740526080131531e-02 -2.742845416069030762e-01 1.610890924930572510e-01 2.081425487995147705e-01 -1.517020016908645630e-01 -2.053754627704620361e-01 1.359038501977920532e-01 1.671032905578613281e-01 -1.850072294473648071e-01 1.184232607483863831e-01 2.260329872369766235e-01 -2.529013752937316895e-01 1.893055289983749390e-01 -2.948890626430511475e-01 1.496218740940093994e-01 -5.581699311733245850e-02 -2.949305474758148193e-01 8.516007661819458008e-02 -1.927572041749954224e-01 2.335316389799118042e-01 1.276955306529998779e-01 -3.239514306187629700e-03 -1.525015681982040405e-01 -1.382712274789810181e-01 5.405055824667215347e-03 -9.436675161123275757e-02 7.760382443666458130e-02 3.565124273300170898e-01 1.215367466211318970e-01
1.771699041128158569e-01 1.492627710103988647e-01 2.313516587018966675e-01 -1.393208652734756470e-01 -5.170904397964477539e-01 4.466047883033752441e-02 -2.030478715896606445e-01 -1.583664119243621826e-01 2.165642678737640381e-01 -1.087252944707870483e-01 -2.386794835329055786e-01 -1.525073051452636719e-01 1.354657262563705444e-01 -2.369748353958129883e-01 -1.836366504430770874e-01 2.256266772747039795e-01 1.326867379248142242e-02 -6.219372898340225220e-02 -7.493302971124649048e-02 -9.463693201541900635e-02 1.217523515224456787e-01 -1.104632578790187836e-02 -1.534392982721328735e-01 3.311353176832199097e-02 -2.386232465505599976e-01 1.025250107049942017e-01 -1.709305793046951294e-01 -8.330503106117248535e-02 1.201425939798355103e-01 1.804638653993606567e-01 -1.417920440435409546e-01 -1.034880802035331726e-01
2.071385979652404785e-01 4.755272567272186279e-01 -1.476542055606842041e-01 -2.361918836832046509e-01 -2.796273864805698395e-02 1.508549749851226807e-01 -5.188873782753944397e-02 -3.648840636014938354e-02 -8.909658528864383698e-03 4.937637224793434143e-02 4.102349877357482910e-01 -6.020820140838623047e-02 1.103242784738540649e-01 -1.028389334678649902e-01 8.269486576318740845e-02 2.028073370456695557e-01 -3.171908855438232422e-01 1.969904154539108276e-01 -3.251473605632781982e-02 -8.098837733268737793e-02 -5.091214086860418320e-03 -1.935815364122390747e-01 1.423432081937789917e-01 1.130493357777595520e-02 1.306124627590179443e-01 -7.897824048995971680e-02 -1.092545166611671448e-01 2.259207218885421753e-01 2.034460604190826416e-01 1.362517476081848145e-01 1.663151895627379417e-03 1.717912256717681885e-01
9.916850924491882324e-02 -7.197870407253503799e-03 1.071603968739509583e-01 -7.079320400953292847e-02 1.256664395332336426e-01 -9.968215599656105042e-03 1.419308781623840332e-01 -3.382997214794158936e-01 -2.593169733881950378e-02 1.011829972267150879e-01 2.445224076509475708e-01 -2.453569322824478149e-01 2.364777922630310059e-01 -2.430892586708068848e-01 -2.103524208068847656e-01 2.178941518068313599e-01 -1.098228245973587036e-01 -8.189485222101211548e-02 -2.383179962635040283e-01 -2.969418168067932129e-01 6.054598838090896606e-02 -3.952485322952270508e-02 -2.875607311725616455e-01 9.031786024570465088e-02 -2.102436572313308716e-01 -7.746939081698656082e-04 1.476805806159973145e-01 1.983624696731567383e-01 -2.190577983856201172e-01 1.202829629182815552e-01 2.266007065773010254e-01 8.073197305202484131e-02
2.457511574029922485e-01 1.932181119918823242e-01 1.128910854458808899e-01 -2.222497314214706421e-01 -3.281735777854919434e-01 -2.326725795865058899e-02 8.988242596387863159e-02 -1.097275167703628540e-01 -1.157078519463539124e-01 1.028420589864253998e-02 1.043701320886611938e-01 -4.755753278732299805e-02 1.306775212287902832e-01 2.135430090129375458e-02 -2.013832777738571167e-01 3.126589357852935791e-01 -2.772095501422882080e-01 1.387322787195444107e-02 1.232025623321533203e-01 2.172740846872329712e-01 -9.264712780714035034e-02 -2.379641830921173096e-01 1.710018217563629150e-01 7.405840326100587845e-03 -4.875636845827102661e-02 1.066220458596944809e-02 -2.303574234247207642e-01 1.164674386382102966e-01 -9.233612567186355591e-02 8.497959375381469727e-02 4.483769237995147705e-01 9.717176854610443115e-02
-8.623141795396804810e-02 3.570747077465057373e-01 5.621322244405746460e-02 -1.204085126519203186e-01 -8.437383919954299927e-02 2.032334916293621063e-02 -1.689032167196273804e-01 -4.093140661716461182e-01 -2.092129141092300415e-01 3.367132544517517090e-01 1.688920706510543823e-01 -1.366384923458099365e-01 -5.823906511068344116e-02 -1.539443284273147583e-01 -1.932868510484695435e-01 1.982554644346237183e-01 -3.481927514076232910e-01 1.490438450127840042e-02 9.295038878917694092e-02 -2.079274952411651611e-01 -5.740728601813316345e-02 1.190385501831769943e-02 -1.551329065114259720e-02 1.923452466726303101e-01 -1.051791161298751831e-01 1.822248697280883789e-01 -1.331323236227035522e-01 -1.057008281350135803e-01 -7.910111546516418457e-02 -1.289382725954055786e-01 1.403275132179260254e-01 -7.720990478992462158e-02
1.495387554168701172e-01 -5.073058418929576874e-03 9.669402241706848145e-02 -1.746143698692321777e-01 5.013194307684898376e-02 3.519280850887298584e-01 -9.687148034572601318e-03 -2.763506770133972168e-01 -1.395749896764755249e-01 1.780465543270111084e-01 1.177612543106079102e-01 -3.228735923767089844e-01 1.945190876722335815e-01 -9.593081474304199219e-02 -2.579617202281951904e-01 6.942950934171676636e-02 -2.376733720302581787e-01 -4.179845154285430908e-01 -6.891237199306488037e-02 -3.008122444152832031e-01 1.485724896192550659e-01 4.159007221460342407e-03 -8.318317681550979614e-02 1.040039584040641785e-01 -1.669268459081649780e-01 2.314940467476844788e-02 -8.555645495653152466e-02 -6.106453947722911835e-03 1.819686740636825562e-01 8.810008317232131958e-02 6.408070772886276245e-02 -1.543444301933050156e-02
2.115679383277893066e-01 1.255621910095214844e-01 2.784442901611328125e-01 7.092543691396713257e-02 -1.908771693706512451e-01 -2.708235681056976318e-01 7.663262635469436646e-02 -1.625200510025024414e-01 -2.155641317367553711e-01 1.970454007387161255e-01 3.062975406646728516e-01 -2.650595903396606445e-01 2.441901154816150665e-02 2.334310114383697510e-01 -5.704963579773902893e-02 3.202553391456604004e-01 -7.413812726736068726e-02 -1.143793836236000061e-01 -1.731533557176589966e-01 -2.868139743804931641e-01 -2.127802185714244843e-02 -1.195580065250396729e-01 1.675373762845993042e-01 -7.274487614631652832e-02 4.419273231178522110e-03 8.964674919843673706e-02 -2.170372605323791504e-01 7.759621832519769669e-03 1.404734253883361816e-01 1.013605296611785889e-01 8.344021439552307129e-02 -1.828970611095428467e-01
1.340205669403076172e-01 8.753209374845027924e-03 -2.861429378390312195e-02 6.624354422092437744e-02 8.642049878835678101e-02 -1.266195774078369141e-01 -6.041022017598152161e-02 -1.892809867858886719e-01 -4.130692780017852783e-02 2.662570178508758545e-01 -2.150020189583301544e-02 -6.846403330564498901e-02 2.927269041538238525e-01 8.649816154502332211e-04 -3.215542733669281006e-01 3.901140689849853516e-01 -3.485058844089508057e-01 1.173413991928100586e-01 5.064754746854305267e-03 -1.013826299458742142e-02 -5.707825347781181335e-02 6.340373307466506958e-02 1.659831851720809937e-01 -1.250230669975280762e-01 -9.251271188259124756e-02 5.949613451957702637e-02 -4.209253191947937012e-01 -1.182665228843688965e-01 -2.481051720678806305e-02 2.051162570714950562e-01 -6.692254543304443359e-02 2.418874055147171021e-01
-1.506130862981081009e-02 2.757849171757698059e-02 3.963238894939422607e-01 -2.873105406761169434e-01 6.867507006973028183e-03 9.411498159170150757e-02 1.292478144168853760e-01 5.669884383678436279e-03 -5.930638685822486877e-02 2.662642300128936768e-01 2.637957036495208740e-01 -8.287079632282257080e-02 2.267700135707855225e-01 -2.430637776851654053e-01 -3.097565472126007080e-01 2.557468116283416748e-01 -2.565125524997711182e-01 -1.462675631046295166e-01 -1.516898274421691895e-01 -2.845760285854339600e-01 7.320988178253173828e-02 8.368760347366333008e-02 -1.367390304803848267e-01 -4.743089433759450912e-03 4.987370595335960388e-02 -5.737881734967231750e-02 -6.197262182831764221e-02 -3.219505771994590759e-02 1.465643197298049927e-01 1.263242810964584351e-01 -1.705676615238189697e-01 -1.075275316834449768e-01
7.844791561365127563e-02 -5.203967541456222534e-02 -2.775569856166839600e-01 -1.485192328691482544e-01 -1.438356786966323853e-01 6.190494820475578308e-02 -9.966188669204711914e-02 -3.368557393550872803e-01 -2.269188910722732544e-01 1.426844596862792969e-01 3.812350332736968994e-01 -3.801346123218536377e-01 7.832853496074676514e-02 -2.792419195175170898e-01 -2.875688076019287109e-01 9.572613984346389771e-02 -1.668171286582946777e-01 1.085612699389457703e-01 -7.008475065231323242e-02 -6.707692891359329224e-02 3.071251139044761658e-02 -1.114419475197792053e-01 8.722437918186187744e-02 2.058963179588317871e-01 -1.653560400009155273e-01 2.532262727618217468e-02 -5.386494100093841553e-02 8.182000368833541870e-02 -6.392672657966613770e-02 -2.208366096019744873e-01 3.542689979076385498e-02 -4.871982708573341370e-02
5.127590894699096680e-02 3.253643810749053955e-01 -1.300950795412063599e-01 -4.853977262973785400e-01 1.666562110185623169e-01 -2.694264054298400879e-02 -2.425961196422576904e-02 -1.840180009603500366e-01 -1.208823174238204956e-01 -2.063162028789520264e-01 1.743820905685424805e-01 1.691285222768783569e-01 6.122276932001113892e-02 5.457603558897972107e-02 -4.216445088386535645e-01 1.847531050443649292e-01 -1.273233443498611450e-01 7.419829815626144409e-02 -5.440333858132362366e-02 -1.320124696940183640e-02 -4.993912950158119202e-02 2.266253717243671417e-02 -1.991640031337738037e-02 8.632673323154449463e-02 -1.623683273792266846e-01 2.579561769962310791e-01 -2.878823876380920410e-01 -1.140409335494041443e-02 8.728194236755371094e-02 -1.013894230127334595e-01 -9.833359159529209137e-03 -1.075720489025115967e-01
7.268489152193069458e-02 4.060405865311622620e-02 -2.158600240945816040e-01 5.898177623748779297e-02 -1.067389398813247681e-01 -1.215649023652076721e-01 -2.156219929456710815e-01 2.390691824257373810e-02 2.935449965298175812e-02 8.726595342159271240e-02 3.627828359603881836e-01 -2.679748237133026123e-01 3.157942295074462891e-01 -2.343917638063430786e-01 -1.565788537263870239e-01 1.619132757186889648e-01 -2.703540623188018799e-01 -1.628505438566207886e-02 1.170065328478813171e-01 4.353459924459457397e-02 1.954264640808105469e-01 -1.116749197244644165e-01 -8.139548450708389282e-02 -7.050402462482452393e-02 2.288617193698883057e-01 2.390322089195251465e-01 -2.985328435897827148e-01 7.002994418144226074e-02 -1.981500685214996338e-01 1.948187351226806641e-01 1.374077796936035156e-01 -4.026490822434425354e-02
2.740409970283508301e-01 1.731434166431427002e-01 -1.167570725083351135e-01 -1.940421909093856812e-01 -1.705078035593032837e-01 1.785301119089126587e-01 -1.524744331836700439e-01 -1.266871988773345947e-01 -8.481170237064361572e-02 -1.305831074714660645e-01 3.467984199523925781e-01 -1.633385866880416870e-01 2.163152396678924561e-01 -1.853463202714920044e-01 2.963943593204021454e-02 2.657095491886138916e-01 -3.965521156787872314e-01 -1.253480762243270874e-01 -1.927672922611236572e-01 -1.460799425840377808e-01 -6.326559931039810181e-03 -2.875975966453552246e-01 2.703101933002471924e-02 6.711510568857192993e-02 -1.564408540725708008e-01 -1.704874336719512939e-01 2.520177327096462250e-02 1.587152332067489624e-01 -7.512254267930984497e-02 -8.037350326776504517e-02 -9.162367135286331177e-02 -1.612204313278198242e-02
7.779683172702789307e-02 9.515281021595001221e-02 3.100069463253021240e-01 -6.301765888929367065e-02 1.397574841976165771e-01 2.075974047183990479e-01 3.562967479228973389e-02 -4.519519209861755371e-01 -5.962113291025161743e-02 1.656708568334579468e-01 2.348382622003555298e-01 -2.000589966773986816e-01 2.226211130619049072e-01 9.855053573846817017e-02 -3.668065667152404785e-01 2.478464134037494659e-02 -1.457262188196182251e-01 -1.666751354932785034e-01 -1.500131189823150635e-01 -2.897812724113464355e-01 9.294762462377548218e-02 -1.736592799425125122e-01 -5.421065166592597961e-02 1.033460646867752075e-01 -6.833925098180770874e-02 6.501941382884979248e-02 -2.988982014358043671e-02 -4.826883319765329361e-03 -1.563830971717834473e-01 1.892534494400024414e-01 1.183272376656532288e-01 -6.366649270057678223e-02
2.197829335927963257e-01 2.449410706758499146e-01 2.122957706451416016e-01 -2.798329293727874756e-01 -7.560890913009643555e-02 9.841733425855636597e-02 -1.377636641263961792e-01 8.910696208477020264e-02 5.435444042086601257e-02 1.811782866716384888e-01 -1.647904515266418457e-01 -1.460136175155639648e-01 4.598149284720420837e-02 -2.442721873521804810e-01 -3.408736884593963623e-01 1.869386434555053711e-01 -7.899521291255950928e-02 5.550704151391983032e-02 -5.070987343788146973e-02 -2.620223350822925568e-02 2.890614569187164307e-01 -1.477567851543426514e-01 1.242259964346885681e-01 2.431599050760269165e-02 6.119948253035545349e-02 -2.512925490736961365e-02 -1.582897752523422241e-01 -1.151741743087768555e-01 4.786438494920730591e-02 3.490054905414581299e-01 3.312326967716217041e-01 -1.353592574596405029e-01
-3.007676005363464355e-01 1.328669786453247070e-01 1.556435078382492065e-01 -2.768965065479278564e-01 5.550320819020271301e-02 -7.938833907246589661e-03 -1.083243787288665771e-01 1.346537144854664803e-03 1.385388523340225220e-01 -1.724967062473297119e-01 1.237118318676948547e-01 -1.576351374387741089e-01 2.282883077859878540e-01 -1.187398005276918411e-02 -2.747506499290466309e-01 3.646273910999298096e-01 -1.598664522171020508e-01 7.664813194423913956e-03 -1.835307925939559937e-01 1.010158099234104156e-02 1.897601038217544556e-01 2.500151097774505615e-02 -1.999202519655227661e-01 -1.079274415969848633e-01 -3.812018781900405884e-02 3.243880271911621094e-01 -3.575308918952941895e-01 1.283993422985076904e-01 1.236027851700782776e-01 1.942126639187335968e-02 1.743397489190101624e-02 1.081833392381668091e-01
2.399000376462936401e-01 1.760297566652297974e-01 1.461219489574432373e-01 2.393419295549392700e-01 -1.861686557531356812e-01 5.016183108091354370e-02 -2.028533443808555603e-02 -1.962461322546005249e-01 1.688040792942047119e-01 -6.491702049970626831e-02 5.718855187296867371e-02 6.474181264638900757e-02 1.390911489725112915e-01 3.802759945392608643e-02 -3.762973845005035400e-01 3.661046922206878662e-01 1.203675493597984314e-01 -2.274034917354583740e-01 -2.357507199048995972e-01 9.048728644847869873e-02 1.404340118169784546e-01 -2.627502083778381348e-01 -8.279999345541000366e-02 1.028191745281219482e-01 -2.119556218385696411e-01 2.132073193788528442e-01 -1.355837136507034302e-01 -1.137668639421463013e-01 1.603600084781646729e-01 -6.736654788255691528e-02 -1.474893838167190552e-01 -1.012977808713912964e-01
1.282782703638076782e-01 2.500164210796356201e-01 -2.521514892578125000e-01 -2.034800946712493896e-01 -2.151017636060714722e-01 9.189726412296295166e-02 -1.610690355300903320e-01 -1.037642825394868851e-02 -6.810066848993301392e-02 -7.262362539768218994e-02 -1.866420172154903412e-02 -1.026088893413543701e-01 3.886025547981262207e-01 2.591593377292156219e-02 -1.431491822004318237e-01 3.004390299320220947e-01 -9.439434111118316650e-02 1.028509531170129776e-02 -1.278343945741653442e-01 -4.507625102996826172e-02 2.063044346868991852e-02 -1.964301615953445435e-01 -1.849370151758193970e-01 -1.354590356349945068e-01 -1.014624014496803284e-01 4.796836078166961670e-01 -1.152939572930335999e-01 -1.137201786041259766e-01 5.677785724401473999e-02 -2.543230541050434113e-02 1.145276203751564026e-01 2.224981933832168579e-01
1.838319450616836548e-01 -1.022883951663970947e-01 4.499468207359313965e-01 -9.569712728261947632e-02 -2.555783092975616455e-01 -8.617080748081207275e-02 4.650924727320671082e-02 -1.498707979917526245e-01 -1.476013660430908203e-01 3.685870170593261719e-01 1.782952100038528442e-01 -1.109580397605895996e-01 4.214772880077362061e-01 -1.200292855501174927e-01 -1.204411536455154419e-01 1.815041154623031616e-01 -2.550194263458251953e-01 1.030133292078971863e-01 -3.246207023039460182e-03 9.816779941320419312e-02 7.573816925287246704e-02 1.166374608874320984e-02 -2.273412495851516724e-01 1.249206513166427612e-01 1.962159574031829834e-02 6.249479949474334717e-03 -2.141910046339035034e-02 1.142392307519912720e-01 5.674730986356735229e-02 1.732817478477954865e-02 3.130693361163139343e-02 -1.692028194665908813e-01
9.716118127107620239e-02 1.290691196918487549e-01 2.835563123226165771e-01 -1.833126544952392578e-01 -5.574329569935798645e-02 2.213782221078872681e-01 -8.809200488030910492e-03 -4.369069635868072510e-02 -4.229050129652023315e-02 -8.499874174594879150e-02 1.008621528744697571e-01 -2.407581210136413574e-01 2.994186580181121826e-01 -3.087350539863109589e-02 9.744927287101745605e-03 7.028430700302124023e-02 -2.784764170646667480e-01 3.135116696357727051e-01 -2.616569399833679199e-01 1.210693567991256714e-01 8.038633316755294800e-02 -1.844453811645507812e-01 6.610974669456481934e-02 -1.162121072411537170e-01 -1.654209643602371216e-01 3.582746982574462891e-01 3.984988108277320862e-02 -6.801816076040267944e-02 3.558124303817749023e-01 7.554187625646591187e-02 -2.168203890323638916e-02 1.447875797748565674e-01
4.801091179251670837e-02 4.558089971542358398e-01 2.689811587333679199e-01 -6.971289217472076416e-02 -2.531833648681640625e-01 -1.193155720829963684e-01 1.911277621984481812e-01 -6.395617872476577759e-02 -1.880727410316467285e-01 7.492891699075698853e-02 -4.190607741475105286e-02 3.441395610570907593e-02 1.998755931854248047e-01 -9.807518869638442993e-02 -1.853847652673721313e-01 1.393256336450576782e-01 -2.606269121170043945e-01 2.412618836387991905e-03 1.333579868078231812e-01 1.012003719806671143e-01 -3.315308317542076111e-02 -4.277108237147331238e-02 1.684839576482772827e-01 -1.698934473097324371e-02 -6.713836640119552612e-02 5.510966479778289795e-02 -2.957401275634765625e-01 2.211184203624725342e-01 3.643917292356491089e-02 1.947115659713745117e-01 3.547471761703491211e-01 9.970767796039581299e-02
2.855833768844604492e-01 -1.628770381212234497e-01 2.992824912071228027e-01 -8.102994412183761597e-02 -1.617230623960494995e-01 1.985285878181457520e-01 9.745348989963531494e-02 -2.885784581303596497e-02 -1.723522096872329712e-01 1.516491919755935669e-01 3.365979194641113281e-01 -1.620289683341979980e-01 1.768732070922851562e-01 -9.720455855131149292e-02 1.330575346946716309e-02 1.467903256416320801e-01 -3.105513155460357666e-01 -2.469546534121036530e-02 1.119287461042404175e-01 -2.529682815074920654e-01 3.070980906486511230e-01 -1.322151571512222290e-01 -3.399612754583358765e-02 6.871704012155532837e-02 -1.206095591187477112e-01 9.502626024186611176e-03 -8.915062993764877319e-02 2.052937150001525879e-01 -1.736397296190261841e-01 1.838183850049972534e-01 8.096107840538024902e-02 1.967279613018035889e-01
1.863692253828048706e-01 2.626406848430633545e-01 1.828840672969818115e-01 -1.335830539464950562e-01 -3.533670306205749512e-01 -6.855840981006622314e-02 2.163963317871093750e-01 6.986172497272491455e-02 3.217836096882820129e-02 2.897654771804809570e-01 -7.441306486725807190e-03 2.788547892123460770e-03 3.339678049087524414e-01 -1.111173853278160095e-01 -2.391764670610427856e-01 -1.312743127346038818e-01 -2.647185921669006348e-01 -7.978583872318267822e-02 -1.217608600854873657e-01 -1.654411554336547852e-01 2.237194217741489410e-02 -7.401600480079650879e-02 -1.954502612352371216e-01 2.953997254371643066e-01 4.991248622536659241e-02 6.202531605958938599e-02 -1.621234863996505737e-01 3.236514749005436897e-03 2.825475633144378662e-01 9.531003981828689575e-02 5.525153875350952148e-02 -7.519817352294921875e-02
4.072713851928710938e-01 1.945662945508956909e-01 2.310465127229690552e-01 -1.693481653928756714e-01 8.435579389333724976e-02 2.315045744180679321e-01 1.483777761459350586e-01 -1.912946850061416626e-01 -1.382465511560440063e-01 -1.428448501974344254e-02 2.308728918433189392e-02 -2.387026250362396240e-01 1.974567472934722900e-01 -6.207522936165332794e-03 -2.687143385410308838e-01 6.632187962532043457e-02 -2.427821010351181030e-01 -2.914917841553688049e-02 -3.201195299625396729e-01 -1.855744719505310059e-01 1.543813794851303101e-01 -6.808365881443023682e-02 -6.031136028468608856e-03 7.977229356765747070e-02 -7.342503219842910767e-02 -3.787315636873245239e-02 -1.800826787948608398e-01 -7.631930708885192871e-02 -8.724352717399597168e-02 2.237681448459625244e-01 -2.062358707189559937e-01 -1.598686575889587402e-01
5.288541316986083984e-01 3.541626781225204468e-02 2.701874971389770508e-01 -6.298775225877761841e-02 -1.940729320049285889e-01 1.794048994779586792e-01 -6.719760596752166748e-02 -1.224138215184211731e-01 -1.815471611917018890e-02 -1.403366178274154663e-01 -1.531344503164291382e-01 7.657307386398315430e-02 1.142945885658264160e-01 -1.670289039611816406e-01 -2.965203523635864258e-01 1.938065141439437866e-01 -8.510188013315200806e-02 5.812649056315422058e-02 8.523073792457580566e-02 -1.433417648077011108e-01 4.749964550137519836e-02 -6.149139255285263062e-03 2.742519043385982513e-02 8.401761949062347412e-02 -2.697785794734954834e-01 2.844701111316680908e-01 -2.494037449359893799e-01 1.347163021564483643e-01 -1.701297760009765625e-01 5.305601283907890320e-03 -2.541767433285713196e-02 -1.573040336370468140e-01
1.522219628095626831e-01 1.197810098528862000e-01 9.471817314624786377e-02 -2.437208592891693115e-01 1.031983527354896069e-03 9.180252999067306519e-02 -2.578474953770637512e-02 1.713519990444183350e-01 -9.374011307954788208e-02 8.905652910470962524e-03 3.021831251680850983e-02 -2.292943000793457031e-01 1.484627276659011841e-01 -2.179632782936096191e-01 -1.219449713826179504e-01 3.590299785137176514e-01 -2.378750033676624298e-02 -2.101933211088180542e-01 1.188639402389526367e-01 8.892103284597396851e-02 -9.298878163099288940e-02 -2.737205028533935547e-01 1.233033686876296997e-01 -1.345157772302627563e-01 -2.793592214584350586e-01 1.204982325434684753e-01 -4.135863780975341797e-01 4.386734589934349060e-02 -1.971341483294963837e-02 1.857720762491226196e-01 2.181824743747711182e-01 -2.197339832782745361e-01
1.230302080512046814e-01 3.028763234615325928e-01 -3.058490902185440063e-02 -2.279676347970962524e-01 2.857317030429840088e-02 3.017151169478893280e-02 -4.013944566249847412e-01 -6.124721467494964600e-02 -1.067655440419912338e-02 -4.120303317904472351e-02 2.183841317892074585e-01 -1.657340377569198608e-01 -1.191170737147331238e-01 1.206224933266639709e-01 -2.050633430480957031e-01 2.275809645652770996e-01 -2.783865928649902344e-01 -1.720193624496459961e-01 1.260919421911239624e-01 -3.158061504364013672e-01 1.669614315032958984e-01 -1.164261065423488617e-02 1.680298596620559692e-01 1.884669363498687744e-01 -2.407683432102203369e-01 -3.630545362830162048e-02 7.644148170948028564e-02 3.533511981368064880e-02 -4.861162602901458740e-02 9.490761160850524902e-02 1.717537343502044678e-01 -2.287759929895401001e-01
3.028705120086669922e-01 2.962260544300079346e-01 2.180049195885658264e-02 -1.647420972585678101e-01 -3.112352453172206879e-02 -8.127514272928237915e-03 1.850330084562301636e-01 -5.640901252627372742e-02 -7.795366644859313965e-02 6.764780730009078979e-02 1.429377943277359009e-01 1.250672489404678345e-01 2.085470110177993774e-01 -4.072963446378707886e-02 -2.954978644847869873e-01 3.203319013118743896e-01 -1.630817353725433350e-01 1.962621659040451050e-01 -4.028623457998037338e-03 3.302089273929595947e-01 -2.696080319583415985e-02 -2.348718941211700439e-01 2.357072979211807251e-01 1.282942444086074829e-01 -2.302927076816558838e-01 3.533411771059036255e-02 -1.424992829561233521e-01 1.183580234646797180e-01 -1.966865211725234985e-01 8.552081882953643799e-02 1.770813316106796265e-01 6.789375841617584229e-02
1.052908673882484436e-01 1.376980450004339218e-02 3.209248185157775879e-01 -9.443841874599456787e-02 -2.824957296252250671e-02 2.292058169841766357e-01 2.461562305688858032e-02 4.280263930559158325e-02 -4.891629517078399658e-02 -1.212316453456878662e-01 1.793164759874343872e-01 -1.310225017368793488e-02 2.753651738166809082e-01 -1.870585381984710693e-01 -1.627081632614135742e-01 2.410801947116851807e-01 -3.620973527431488037e-01 2.766450345516204834e-01 -1.533010154962539673e-01 1.763475090265274048e-01 1.663153618574142456e-01 -1.164661794900894165e-01 7.046705484390258789e-02 -1.217677444219589233e-01 -2.423928864300251007e-02 3.018251955509185791e-01 6.518483161926269531e-02 -7.246720790863037109e-02 3.055656850337982178e-01 7.438571006059646606e-02 -1.749410927295684814e-01 -1.491842269897460938e-01
1.161481514573097229e-01 1.422550529241561890e-01 -2.789697796106338501e-02 -3.710515797138214111e-01 -2.287665456533432007e-01 7.604306191205978394e-02 -8.131308853626251221e-02 1.595302373170852661e-01 -6.721223890781402588e-02 1.390780229121446609e-02 1.282144933938980103e-01 -2.123818844556808472e-01 1.770976185798645020e-01 -6.433790177106857300e-02 -2.519485950469970703e-01 2.140362858772277832e-01 1.376574784517288208e-01 7.026761025190353394e-02 -7.045163959264755249e-02 1.184958443045616150e-01 4.576419293880462646e-02 -3.272401094436645508e-01 -2.850603759288787842e-01 -3.495229408144950867e-02 -7.691290974617004395e-02 1.940186321735382080e-01 -2.776913046836853027e-01 -8.313568681478500366e-02 -8.565520495176315308e-02 6.833963096141815186e-02 3.676230311393737793e-01 1.315238028764724731e-01
2.927659545093774796e-03 1.944263093173503876e-02 2.328629642724990845e-01 -1.397122889757156372e-01 1.101607605814933777e-01 1.468712389469146729e-01 -2.121374905109405518e-01 -3.501428365707397461e-01 -2.533268928527832031e-01 -1.742132604122161865e-01 3.500064015388488770e-01 -7.656683027744293213e-02 2.092195302248001099e-01 2.240479886531829834e-01 -2.752244174480438232e-01 2.205141186714172363e-01 -2.047915607690811157e-01 -1.564437597990036011e-01 3.318097442388534546e-02 -2.948123216629028320e-01 7.059678435325622559e-03 -5.187759548425674438e-02 3.606386855244636536e-02 5.609679501503705978e-03 -6.796512752771377563e-02 1.823996007442474365e-01 -2.130302600562572479e-02 8.423312753438949585e-02 1.654187887907028198e-01 9.639070183038711548e-02 1.284569352865219116e-01 -1.619462370872497559e-01
2.545496523380279541e-01 6.146389618515968323e-02 2.996497452259063721e-01 -8.099442720413208008e-02 1.059224456548690796e-01 -8.382038772106170654e-02 -9.588547796010971069e-02 -1.560893803834915161e-01 -2.434993237257003784e-01 -3.522677347064018250e-02 3.512796461582183838e-01 1.227877438068389893e-01 -3.379393601790070534e-03 2.556183636188507080e-01 -1.729379296302795410e-01 3.769122958183288574e-01 -3.130582571029663086e-01 -1.544426381587982178e-01 2.734984830021858215e-02 -2.948186695575714111e-01 7.164651900529861450e-02 -4.967091232538223267e-02 4.574196785688400269e-02 -3.413388878107070923e-02 1.561017036437988281e-01 2.356781624257564545e-02 -4.688785970211029053e-02 1.021201834082603455e-01 1.169919148087501526e-01 3.723698481917381287e-02 1.636258065700531006e-01 -2.171734571456909180e-01
3.825848549604415894e-02 1.138430535793304443e-01 1.388543248176574707e-01 -6.070116162300109863e-02 -4.006129130721092224e-02 2.610857486724853516e-01 7.955165579915046692e-03 -2.227071076631546021e-01 -9.256405383348464966e-02 7.290802896022796631e-02 2.210706323385238647e-01 -2.198882848024368286e-01 3.396793007850646973e-01 -2.609677314758300781e-01 -3.090735077857971191e-01 9.240366518497467041e-02 -1.416523903608322144e-01 -1.508430391550064087e-01 -3.301458060741424561e-01 -2.376415580511093140e-01 5.802303925156593323e-02 3.238615393638610840e-02 -7.651444524526596069e-02 -1.091273501515388489e-01 -2.771865427494049072e-01 -2.656417340040206909e-02 1.329946666955947876e-01 3.083432614803314209e-01 -5.755156651139259338e-02 -6.025177612900733948e-02 -1.383144874125719070e-02 1.289120763540267944e-01
1.666447520256042480e-01 1.337119042873382568e-01 -9.866428375244140625e-02 -2.156860977411270142e-01 -1.514568775892257690e-01 2.802422344684600830e-01 -2.148572802543640137e-01 5.676814168691635132e-02 -2.307450622320175171e-01 -4.610908776521682739e-02 3.723003268241882324e-01 -4.680514335632324219e-02 1.959944516420364380e-01 -2.501394748687744141e-01 -1.065687760710716248e-01 1.485783755779266357e-01 -3.551062643527984619e-01 -1.389335244894027710e-01 -1.688785403966903687e-01 -1.714777201414108276e-01 4.172465577721595764e-02 -2.046355009078979492e-01 2.343000024557113647e-01 -1.524483412504196167e-01 -1.717664003372192383e-01 -1.426645666360855103e-01 -8.551361411809921265e-02 7.768508791923522949e-02 -8.260599523782730103e-02 -1.289602071046829224e-01 6.297412794083356857e-03 -6.979352235794067383e-02
1.220216602087020874e-01 3.528313934803009033e-01 -6.013712659478187561e-02 -4.657651185989379883e-01 4.614620655775070190e-02 4.183188825845718384e-02 -9.820374660193920135e-03 -8.841551095247268677e-02 1.035768836736679077e-01 -3.916027769446372986e-02 4.237709641456604004e-01 2.979266643524169922e-02 -1.290377601981163025e-02 -9.541902691125869751e-02 -1.420479714870452881e-01 7.053153216838836670e-02 -2.257277071475982666e-01 6.545890867710113525e-02 -9.745274484157562256e-02 -1.335066705942153931e-01 -6.612657755613327026e-02 -2.733247168362140656e-02 3.344980627298355103e-02 -6.412360817193984985e-02 8.537197113037109375e-02 -9.367872774600982666e-02 -3.375320434570312500e-01 2.006050199270248413e-01 2.075843065977096558e-01 5.420802533626556396e-02 3.025033175945281982e-01 -2.092134207487106323e-02
1.720824837684631348e-01 -4.889923334121704102e-02 2.940275371074676514e-01 -2.076256722211837769e-01 -2.700389623641967773e-01 -1.550384477013722062e-04 2.565229237079620361e-01 -2.208934724330902100e-01 -5.344218015670776367e-02 1.145326718688011169e-01 2.708908021450042725e-01 -2.514135837554931641e-01 2.610622346401214600e-01 -1.457618772983551025e-01 -1.237562596797943115e-01 2.729810774326324463e-01 -1.241047382354736328e-01 -2.714523486793041229e-02 -9.775916114449501038e-03 2.633793354034423828e-01 6.383940577507019043e-02 -1.937841325998306274e-01 -2.119986563920974731e-01 4.179248120635747910e-03 7.743780314922332764e-02 -2.091143131256103516e-01 -5.421488359570503235e-02 -1.978920251131057739e-01 -7.872732356190681458e-03 4.171390086412429810e-02 1.941335946321487427e-01 1.249428242444992065e-01
2.034148573875427246e-01 2.388919293880462646e-01 1.239360868930816650e-01 -1.192116066813468933e-01 3.481838405132293701e-01 1.568721532821655273e-01 -3.277654573321342468e-02 -3.156477510929107666e-01 -6.506708264350891113e-02 1.780664622783660889e-01 8.753331750631332397e-02 -1.909709721803665161e-01 3.427768349647521973e-01 2.133769989013671875e-01 -1.570548117160797119e-01 -4.465382173657417297e-02 -2.798297703266143799e-01 -1.238958612084388733e-01 -2.575421929359436035e-01 -1.955585330724716187e-01 3.384654223918914795e-02 -2.683760523796081543e-01 7.431685924530029297e-02 4.429427534341812134e-02 -7.631044834852218628e-02 -1.447237562388181686e-02 -2.352112382650375366e-01 -1.845767349004745483e-02 -6.628041714429855347e-02 2.948614954948425293e-02 3.297420218586921692e-02 -9.350764006376266479e-02
1.773596405982971191e-01 4.215748608112335205e-01 5.796790868043899536e-02 -9.742800146341323853e-02 -4.742220416665077209e-02 5.264648050069808960e-02 -1.213428005576133728e-01 -1.330478191375732422e-01 -3.411005809903144836e-02 -1.831229589879512787e-02 -2.762839570641517639e-02 -4.238776117563247681e-02 -2.228111401200294495e-02 -1.900527775287628174e-01 -2.615221440792083740e-01 2.598831057548522949e-01 -3.335637450218200684e-01 2.761871926486492157e-02 -6.430343538522720337e-02 2.900884151458740234e-01 9.155325591564178467e-02 -2.097153216600418091e-01 1.224339008331298828e-01 2.656754804775118828e-03 1.065374836325645447e-01 -2.177538573741912842e-01 -1.136030182242393494e-01 2.528045475482940674e-01 1.034501418471336365e-01 7.222263514995574951e-02 3.768534362316131592e-01 -5.213680863380432129e-02
2.096780985593795776e-01 2.495124042034149170e-01 4.110276699066162109e-02 -4.189208149909973145e-01 -2.492166683077812195e-02 3.356600925326347351e-02 -3.848409652709960938e-02 -1.053666695952415466e-01 2.043251842260360718e-01 1.605889350175857544e-01 4.363016039133071899e-02 -9.047707915306091309e-02 3.087335526943206787e-01 -1.030928269028663635e-01 1.306153237819671631e-01 1.894951611757278442e-01 -4.127003550529479980e-01 -1.465576887130737305e-01 -1.543779969215393066e-01 6.749153137207031250e-02 7.914604246616363525e-02 -3.461879119277000427e-02 1.750019490718841553e-01 1.878926455974578857e-01 8.547943085432052612e-02 -1.722071878612041473e-02 -1.568076461553573608e-01 3.014555275440216064e-01 -2.418043091893196106e-02 1.990211457014083862e-01 -3.285392187535762787e-03 9.418337047100067139e-02
6.854997575283050537e-02 7.636734843254089355e-02 2.632400691509246826e-01 -1.005280688405036926e-01 9.927327185869216919e-02 -8.112654089927673340e-02 4.540432617068290710e-02 -1.042956262826919556e-01 -2.912339754402637482e-02 -1.242403462529182434e-01 2.987675666809082031e-01 6.356916576623916626e-02 1.171678155660629272e-01 -4.151067137718200684e-01 3.440170548856258392e-03 2.878516316413879395e-01 -2.091331630945205688e-01 -1.293441653251647949e-01 -2.812266051769256592e-01 -1.802106648683547974e-01 2.980082929134368896e-01 -1.094576492905616760e-01 5.267193168401718140e-02 3.553427383303642273e-02 -1.003678888082504272e-01 2.374532818794250488e-01 -7.080020010471343994e-02 -4.853262379765510559e-02 2.864322662353515625e-01 -1.838594973087310791e-01 -1.061749979853630066e-01 -1.561666876077651978e-01
1.082058474421501160e-01 -1.084565222263336182e-01 3.310950472950935364e-02 -2.404491007328033447e-01 -2.905960381031036377e-01 2.187609821557998657e-01 7.754199206829071045e-02 -3.370282351970672607e-01 9.464135766029357910e-02 2.523075044155120850e-01 3.881469368934631348e-02 -5.484473705291748047e-02 8.138161897659301758e-02 -1.042695194482803345e-01 -2.189600616693496704e-01 2.959860861301422119e-01 -1.583111286163330078e-01 8.641454391181468964e-03 6.367637217044830322e-02 -1.975968331098556519e-01 1.252632439136505127e-01 -3.768341243267059326e-01 3.805107250809669495e-02 1.512068882584571838e-02 -2.779508829116821289e-01 -1.263648271560668945e-01 -7.431994378566741943e-02 -1.144523918628692627e-02 1.919997781515121460e-01 1.650887727737426758e-01 1.702814698219299316e-01 1.262363642454147339e-01
7.101240009069442749e-02 1.116795465350151062e-01 8.510586619377136230e-02 7.509939372539520264e-02 -4.197378084063529968e-02 -2.944761216640472412e-01 1.157078817486763000e-01 -1.796570271253585815e-01 -1.193918287754058838e-01 -2.091735601425170898e-01 1.790746897459030151e-01 -1.465161591768264771e-01 1.474097222089767456e-01 1.472895871847867966e-02 -2.379343807697296143e-01 -2.641666866838932037e-02 -1.754593253135681152e-01 3.305156156420707703e-02 -1.372207850217819214e-01 -2.113409936428070068e-01 2.710826098918914795e-01 -8.941932767629623413e-02 3.570731282234191895e-01 1.454423461109399796e-02 -2.226295694708824158e-02 2.109003812074661255e-01 -1.903487741947174072e-01 -1.434085816144943237e-01 -9.841457754373550415e-02 1.708262115716934204e-01 3.940643370151519775e-01 -2.101543247699737549e-01
-4.327708855271339417e-02 -9.694464504718780518e-02 -2.465939670801162720e-01 -9.990409761667251587e-02 -5.410073325037956238e-02 1.791356317698955536e-02 -2.604033946990966797e-01 -3.048251569271087646e-01 -5.737964063882827759e-02 -1.736866384744644165e-01 2.937846183776855469e-01 -2.554917335510253906e-01 1.009323894977569580e-01 8.910577744245529175e-02 -3.999414443969726562e-01 2.539438903331756592e-01 -1.556781679391860962e-01 -1.340829133987426758e-01 -2.308173775672912598e-01 -1.360228359699249268e-01 2.561875283718109131e-01 -1.069898679852485657e-01 -4.787141457200050354e-02 -2.606904506683349609e-02 9.706895053386688232e-02 2.159321308135986328e-01 -2.525044381618499756e-01 1.840520836412906647e-02 5.900796875357627869e-02 1.548346504569053650e-02 -5.570131540298461914e-02 7.305379211902618408e-02
3.403122425079345703e-01 -7.036099582910537720e-02 1.945817619562149048e-01 -7.708870619535446167e-02 -1.803213090170174837e-04 -1.596824228763580322e-01 1.815284490585327148e-01 6.987656001001596451e-03 -2.330761961638927460e-02 1.274085342884063721e-01 3.677231371402740479e-01 -3.370022773742675781e-01 7.673424482345581055e-02 -9.280267357826232910e-02 -4.217188656330108643e-01 -7.141376379877328873e-03 -7.684456557035446167e-02 -8.109598606824874878e-02 -2.587242722511291504e-01 -1.309292018413543701e-01 1.604945808649063110e-01 -1.482821106910705566e-01 -1.036885753273963928e-02 2.662830948829650879e-01 6.719320267438888550e-02 -7.430801540613174438e-02 -5.936704110354185104e-03 7.443912327289581299e-02 -8.515132218599319458e-02 1.911428421735763550e-01 1.949178725481033325e-01 -7.906868308782577515e-02
1.005817502737045288e-01 2.443923987448215485e-02 -1.122396253049373627e-02 -2.127831578254699707e-01 -1.340721994638442993e-01 1.231625527143478394e-01 3.204213827848434448e-02 1.015378162264823914e-02 -9.768569841980934143e-03 1.846344172954559326e-01 3.391199111938476562e-01 -1.754447072744369507e-02 3.076271712779998779e-01 -3.317975103855133057e-01 -5.100646987557411194e-02 1.386016905307769775e-01 -4.843522906303405762e-01 -5.845694616436958313e-02 -1.035501882433891296e-01 -1.186814606189727783e-01 1.123047992587089539e-01 -2.517754733562469482e-01 -2.996901273727416992e-01 2.354628145694732666e-01 2.128016576170921326e-02 -9.358967095613479614e-02 5.371367558836936951e-03 1.033351495862007141e-01 1.431300789117813110e-01 1.004701852798461914e-02 -4.228965565562248230e-02 -8.485720306634902954e-02
3.121312856674194336e-01 1.887719333171844482e-01 1.222606077790260315e-01 -8.933880180120468140e-02 8.619828522205352783e-02 6.568922102451324463e-02 -4.782938212156295776e-02 -4.014208614826202393e-01 6.154908239841461182e-02 3.085086122155189514e-03 -6.454426050186157227e-02 -1.409149169921875000e-01 1.849900931119918823e-01 -9.995246678590774536e-02 -4.390786290168762207e-01 2.138829231262207031e-01 -2.103384435176849365e-01 1.540171653032302856e-01 4.431140422821044922e-02 8.791588246822357178e-02 -1.049997508525848389e-01 -1.769311428070068359e-01 -3.579722344875335693e-02 6.973447650671005249e-02 -2.822493314743041992e-01 1.855563186109066010e-02 -2.008607983589172363e-01 2.018444240093231201e-01 -1.208334937691688538e-01 -1.856815516948699951e-01 -1.458803117275238037e-01 -2.617497369647026062e-02
1.017969623208045959e-01 1.242996454238891602e-01 -1.564989686012268066e-01 -2.325747460126876831e-01 -1.555837094783782959e-01 7.314532995223999023e-02 -2.330571264028549194e-01 -2.346022427082061768e-01 -4.632632434368133545e-02 1.777878552675247192e-01 1.799467504024505615e-01 -2.540654502809047699e-02 9.141449630260467529e-02 -4.790898784995079041e-02 -2.516988515853881836e-01 8.029852062463760376e-02 -2.778626680374145508e-01 -2.086041867733001709e-01 -3.886161744594573975e-02 -2.452225536108016968e-01 1.928504556417465210e-01 -1.756558567285537720e-01 2.684612870216369629e-01 2.012583464384078979e-01 -4.299508780241012573e-02 1.096657142043113708e-01 -1.160439103841781616e-02 2.973052561283111572e-01 2.216864675283432007e-01 2.275898903608322144e-01 1.195039004087448120e-01 -1.698429286479949951e-01
1.148062273859977722e-01 3.309299424290657043e-02 -7.025761902332305908e-02 -1.164666563272476196e-01 -5.032961815595626831e-02 3.059326708316802979e-01 1.486090719699859619e-01 3.728703409433364868e-02 1.085484921932220459e-01 -1.648270040750503540e-01 2.128814607858657837e-01 -7.437128573656082153e-02 1.278977841138839722e-01 1.199041157960891724e-01 -3.645412921905517578e-01 3.089200556278228760e-01 -2.721287906169891357e-01 -1.893312484025955200e-01 2.699469625949859619e-01 -2.668071985244750977e-01 4.118559882044792175e-02 -1.330361217260360718e-01 2.851630449295043945e-01 -2.097022347152233124e-02 7.870278507471084595e-02 -5.256944149732589722e-02 -1.229631081223487854e-01 1.542320698499679565e-01 1.071015745401382446e-01 9.397885948419570923e-02 2.402599304914474487e-01 1.332693994045257568e-01
2.394183129072189331e-01 1.467993408441543579e-01 -2.985073439776897430e-02 -2.106765657663345337e-01 1.527500003576278687e-01 -6.149724498391151428e-02 -1.378538608551025391e-01 -1.125749647617340088e-01 -5.771783366799354553e-02 -7.874824106693267822e-02 3.185330927371978760e-01 -2.163974642753601074e-01 3.642877563834190369e-02 -4.391365870833396912e-02 6.899679545313119888e-03 4.325599968433380127e-01 -4.009780660271644592e-02 -1.796555966138839722e-01 1.003786846995353699e-01 -1.417145431041717529e-01 7.459206972271203995e-03 -1.423563808202743530e-01 2.095101028680801392e-01 1.158573925495147705e-01 2.301813662052154541e-01 2.301456928253173828e-01 -3.134231567382812500e-01 7.863029092550277710e-02 7.092168182134628296e-02 -8.781725168228149414e-02 3.167867660522460938e-01 -6.068620458245277405e-02
-4.616606235504150391e-02 3.290044963359832764e-01 -4.222351685166358948e-02 -9.995020925998687744e-02 -6.794986128807067871e-02 -9.794972836971282959e-02 -4.714550822973251343e-02 -2.362187057733535767e-01 2.972094574943184853e-03 -1.224865540862083435e-01 2.320587933063507080e-01 -3.179276287555694580e-01 2.269356250762939453e-01 -2.015816271305084229e-01 -2.287056744098663330e-01 1.145257577300071716e-01 -1.039351224899291992e-01 -2.698942273855209351e-02 2.269916422665119171e-02 2.220635488629341125e-02 2.125489115715026855e-01 -6.603494286537170410e-02 7.158321142196655273e-02 -3.267965614795684814e-01 1.353068947792053223e-01 4.010101258754730225e-01 -1.015742644667625427e-01 -8.335862308740615845e-02 3.099391004070639610e-03 1.005367636680603027e-01 -1.850605942308902740e-03 3.124408423900604248e-01
1.043749675154685974e-01 4.159867167472839355e-01 3.021621406078338623e-01 -8.100933581590652466e-02 -1.098540350794792175e-01 -7.605329900979995728e-02 3.017659783363342285e-01 -1.481200754642486572e-01 -6.938643008470535278e-02 7.944506406784057617e-02 8.563829958438873291e-02 5.662186816334724426e-02 1.637820303440093994e-01 -1.453834306448698044e-02 -2.914836108684539795e-01 8.279091864824295044e-02 -1.434239894151687622e-01 2.710656821727752686e-01 -1.185858100652694702e-01 8.673541992902755737e-02 -3.504949808120727539e-02 -3.097921907901763916e-01 9.330423921346664429e-02 -1.648602634668350220e-02 -1.108439192175865173e-01 1.693922281265258789e-02 -9.296005219221115112e-02 1.226016730070114136e-01 6.174546107649803162e-02 1.541474163532257080e-01 3.975373506546020508e-01 5.619179829955101013e-02
2.470071762800216675e-01 5.008314251899719238e-01 1.309967041015625000e-01 -9.839476086199283600e-03 -1.409656554460525513e-01 1.740387082099914551e-01 -1.929612755775451660e-01 -1.727869361639022827e-01 -5.071194469928741455e-02 -5.587038397789001465e-02 -1.259185466915369034e-02 -7.273928076028823853e-02 3.172531351447105408e-02 1.022163406014442444e-01 -3.181486427783966064e-01 1.685994714498519897e-01 -2.606977820396423340e-01 1.187408193945884705e-01 7.431723922491073608e-02 1.378221213817596436e-01 2.494784742593765259e-01 -6.922260671854019165e-02 -1.365542709827423096e-01 9.866817295551300049e-02 -2.664151787757873535e-01 6.153900548815727234e-02 -1.204216703772544861e-01 1.978289335966110229e-01 8.399492502212524414e-02 -6.256625056266784668e-02 3.496264666318893433e-02 -2.425249367952346802e-01
1.376458108425140381e-01 3.279865384101867676e-01 -1.053005233407020569e-01 -8.689673990011215210e-02 -8.261682838201522827e-02 -1.424043178558349609e-01 1.034445688128471375e-01 -1.636082530021667480e-01 1.479990035295486450e-01 -1.370475888252258301e-01 1.441347151994705200e-01 -1.399458050727844238e-01 2.831755578517913818e-01 -1.171236559748649597e-01 -3.189956843852996826e-01 1.673256307840347290e-01 -1.449955999851226807e-01 1.784082651138305664e-01 7.656323164701461792e-02 -5.190278869122266769e-03 -1.038429811596870422e-01 -6.661915779113769531e-02 -7.569295167922973633e-02 -7.668704539537429810e-02 -2.648953795433044434e-01 2.659888751804828644e-02 -1.285581141710281372e-01 5.466032028198242188e-01 -9.636504948139190674e-02 2.182218246161937714e-02 -4.556657373905181885e-02 -4.434427246451377869e-02
1.665427237749099731e-01 2.014225870370864868e-01 1.396182179450988770e-01 -7.963583618402481079e-02 -7.140826433897018433e-02 7.929981686174869537e-03 1.923149973154067993e-01 -1.282709538936614990e-01 1.234861165285110474e-01 1.076175570487976074e-01 2.815681397914886475e-01 -2.516376040875911713e-02 -6.433934718370437622e-02 -5.352810397744178772e-02 -2.203792631626129150e-01 3.137539029121398926e-01 -1.890919059514999390e-01 -3.663253486156463623e-01 2.860840559005737305e-01 -1.793462783098220825e-01 1.566641628742218018e-01 -1.512305438518524170e-01 2.241096645593643188e-01 1.813547015190124512e-01 -3.806186467409133911e-02 1.806848198175430298e-01 -1.654579043388366699e-01 1.096589863300323486e-01 1.140609756112098694e-01 -1.390195488929748535e-01 2.235343307256698608e-01 1.273184567689895630e-01
5.570446848869323730e-01 -3.231758251786231995e-02 1.834041774272918701e-01 3.971755877137184143e-02 -1.776242703199386597e-01 -1.804281473159790039e-01 -5.036836955696344376e-03 -8.748439699411392212e-02 2.774771153926849365e-01 -1.567689329385757446e-01 3.774262666702270508e-01 -7.076834887266159058e-02 -5.645306035876274109e-02 7.144692540168762207e-02 -1.986995637416839600e-01 1.873343437910079956e-01 -1.900227814912796021e-01 7.986065745353698730e-02 -2.452986985445022583e-01 -8.910682518035173416e-04 -9.242053143680095673e-03 1.517993062734603882e-01 -7.977294921875000000e-02 2.202981850132346153e-03 5.206459900364279747e-04 -2.006581611931324005e-02 -2.416138797998428345e-01 1.459566503763198853e-01 1.444816738367080688e-01 1.161085516214370728e-01 5.563623830676078796e-02 8.484996855258941650e-03
3.056673407554626465e-01 1.739618331193923950e-01 -1.942192614078521729e-01 -1.048408001661300659e-01 -9.729015082120895386e-02 1.420450583100318909e-02 3.725611791014671326e-02 -5.947266519069671631e-02 -1.322931647300720215e-01 -1.195166911929845810e-02 -1.852059736847877502e-03 -2.870660424232482910e-01 1.640049815177917480e-01 1.383093744516372681e-01 -3.543409705162048340e-01 3.369559645652770996e-01 -1.789588481187820435e-01 1.298747509717941284e-01 2.974900044500827789e-02 4.224015399813652039e-02 2.335320115089416504e-01 1.565816253423690796e-02 -4.645128175616264343e-02 -2.001012265682220459e-01 5.073943734169006348e-02 -2.349410057067871094e-01 -3.314114809036254883e-01 -2.118996828794479370e-01 7.164449989795684814e-02 4.813731461763381958e-02 1.996866054832935333e-02 2.427386641502380371e-01
-2.060112729668617249e-02 2.259950935840606689e-01 9.270422905683517456e-02 1.145623847842216492e-01 6.325132399797439575e-02 1.352505236864089966e-01 5.671842768788337708e-02 -1.544779390096664429e-01 4.220265150070190430e-02 -1.107194870710372925e-01 3.190482556819915771e-01 -1.090835407376289368e-01 2.741322815418243408e-01 -2.418780028820037842e-01 -7.184766232967376709e-02 1.960442960262298584e-01 -4.207011759281158447e-01 2.333664335310459137e-02 -2.345583438873291016e-01 1.796361245214939117e-02 2.229370474815368652e-01 1.095123440027236938e-01 -1.238384768366813660e-01 1.897129714488983154e-01 -2.099639922380447388e-01 3.467943146824836731e-02 -2.073615789413452148e-02 -1.559399813413619995e-01 3.134403228759765625e-01 -6.351491319946944714e-04 -4.490121081471443176e-02 -2.371454536914825439e-01
2.852638065814971924e-01 1.725828051567077637e-01 -2.366149127483367920e-01 9.331279993057250977e-02 -2.359944283962249756e-01 1.661951690912246704e-01 1.125100031495094299e-01 -2.434778511524200439e-01 -2.138659656047821045e-01 6.456077843904495239e-02 -1.059193015098571777e-01 -9.933015704154968262e-02 3.054805696010589600e-01 -2.433400787413120270e-02 -1.075626686215400696e-01 3.107438981533050537e-01 1.812425069510936737e-02 2.426356226205825806e-01 -7.831624150276184082e-02 -2.179796993732452393e-01 -8.440534025430679321e-02 1.423482969403266907e-02 2.267568260431289673e-01 -3.072625771164894104e-02 -1.198939699679613113e-02 1.223167479038238525e-01 -3.591770827770233154e-01 1.473779045045375824e-02 2.506314218044281006e-01 8.587172627449035645e-02 9.344279021024703979e-02 8.164876140654087067e-03
3.055901527404785156e-01 6.213569547981023788e-03 4.811995197087526321e-03 -6.812474131584167480e-02 -2.304297238588333130e-01 1.239622011780738831e-01 1.262078434228897095e-01 -2.415176481008529663e-01 -2.540770471096038818e-01 -1.058730483055114746e-01 2.827159464359283447e-01 -6.735351681709289551e-02 2.345359325408935547e-01 -1.979121267795562744e-01 -9.351389110088348389e-02 4.240791872143745422e-02 1.275802701711654663e-01 6.054350733757019043e-02 5.687100812792778015e-02 -2.244760394096374512e-01 4.864514991641044617e-02 6.605046242475509644e-02 2.419193536043167114e-01 1.755160540342330933e-01 -2.626883424818515778e-02 1.624938845634460449e-01 -4.948342442512512207e-01 4.584365338087081909e-02 6.660731136798858643e-02 -2.552027255296707153e-02 1.968448311090469360e-01 8.198072761297225952e-02
2.333475649356842041e-01 1.317822486162185669e-01 -8.563140034675598145e-02 1.109463423490524292e-01 -1.894165948033332825e-02 -1.594126224517822266e-01 -3.692912403494119644e-03 4.143612831830978394e-02 -3.112502954900264740e-02 2.943112850189208984e-01 7.497685030102729797e-03 -4.049506038427352905e-02 2.684483826160430908e-01 -1.063199788331985474e-01 -2.639768421649932861e-01 3.166979551315307617e-01 -3.652135431766510010e-01 1.217591837048530579e-01 -1.670639663934707642e-01 -3.197716176509857178e-02 1.139078065752983093e-01 -2.683948539197444916e-02 2.267605066299438477e-01 -1.351233720779418945e-01 -3.946941345930099487e-02 1.537855565547943115e-01 -3.483364284038543701e-01 -7.331473380327224731e-02 -2.693542540073394775e-01 1.247039958834648132e-01 -4.829687625169754028e-02 1.885078996419906616e-01
3.290643095970153809e-01 6.662463396787643433e-02 -1.928059458732604980e-01 -2.040265351533889771e-01 -5.005535483360290527e-02 -1.388583034276962280e-01 -2.101637870073318481e-01 -3.135210871696472168e-01 -7.366084307432174683e-02 -4.317107424139976501e-02 2.291467487812042236e-01 5.035395547747612000e-02 2.938090823590755463e-02 2.741395123302936554e-02 -2.993588447570800781e-01 1.957704871892929077e-01 -5.767020955681800842e-02 6.423763185739517212e-02 -2.294940799474716187e-01 -3.715133643709123135e-04 2.314687967300415039e-01 -6.027617305517196655e-02 2.799679525196552277e-02 1.226696968078613281e-01 1.388256996870040894e-02 1.122620329260826111e-01 -4.716975986957550049e-01 1.235818490386009216e-01 4.859446734189987183e-02 1.181682869791984558e-01 4.179228562861680984e-03 -2.286122143268585205e-01
8.104322105646133423e-02 1.960820406675338745e-01 5.636871978640556335e-02 -1.081902831792831421e-01 -1.196203082799911499e-01 -9.490851312875747681e-02 5.792108178138732910e-02 7.214210927486419678e-02 -9.237341582775115967e-02 -1.281329989433288574e-01 8.435000479221343994e-02 -1.728879064321517944e-01 3.126976266503334045e-02 -2.372922003269195557e-01 -2.013738006353378296e-01 4.439647495746612549e-01 -7.768657803535461426e-02 -2.549832127988338470e-02 1.275661438703536987e-01 1.814090311527252197e-01 -1.345095783472061157e-01 -3.042434751987457275e-01 8.986854553222656250e-02 -3.125752508640289307e-01 -3.002557754516601562e-01 -3.678867965936660767e-02 -2.774631381034851074e-01 2.435881197452545166e-01 -2.472164109349250793e-02 1.631094068288803101e-01 3.742335736751556396e-02 -1.502637118101119995e-01
1.828965842723846436e-01 2.758560776710510254e-01 1.442550569772720337e-01 -1.306510269641876221e-01 -1.314715482294559479e-02 3.876746445894241333e-02 7.980706542730331421e-02 -3.829462826251983643e-01 -1.154668070375919342e-02 -1.126159057021141052e-01 7.380703836679458618e-02 -1.176382824778556824e-01 2.543459534645080566e-01 -2.045134305953979492e-01 -3.421122729778289795e-01 2.850752472877502441e-01 -2.186922430992126465e-01 1.131360009312629700e-01 1.570654809474945068e-01 1.340270787477493286e-01 2.793290652334690094e-03 -1.287853270769119263e-01 4.520804807543754578e-02 1.104346290230751038e-01 -2.200219482183456421e-01 7.150234282016754150e-02 -1.942321956157684326e-01 1.242166087031364441e-01 -7.875251024961471558e-02 -2.337717860937118530e-01 -1.389510333538055420e-01 -2.000586539506912231e-01
2.816203236579895020e-01 3.047440052032470703e-01 -3.155364468693733215e-02 -2.438460588455200195e-01 3.174301087856292725e-01 9.479890577495098114e-03 -5.164688825607299805e-02 -1.679904758930206299e-01 6.038617715239524841e-02 -2.604679018259048462e-02 1.229191422462463379e-01 -2.910722792148590088e-01 2.165059000253677368e-01 2.975773252546787262e-02 -1.869273334741592407e-01 -9.109301865100860596e-02 -1.869179904460906982e-01 -2.430294454097747803e-01 -2.345245927572250366e-01 -4.023953974246978760e-01 3.316449373960494995e-02 -1.584558635950088501e-01 8.201887831091880798e-04 -1.193917468190193176e-01 1.095984727144241333e-01 1.397231221199035645e-01 -9.728568047285079956e-02 3.676083360915072262e-05 -4.567394778132438660e-02 -9.129769355058670044e-02 1.632441282272338867e-01 -1.049269512295722961e-01
1.715800017118453979e-01 2.727805078029632568e-01 2.984445691108703613e-01 1.323190331459045410e-02 -7.671919465065002441e-02 -3.461930751800537109e-01 1.745348572731018066e-01 -3.007825314998626709e-01 8.879623562097549438e-02 -1.205439940094947815e-01 3.096154928207397461e-01 -2.159221172332763672e-01 9.146827459335327148e-02 -4.821992665529251099e-02 -4.784076288342475891e-02 1.437712460756301880e-01 -5.150058865547180176e-02 -5.948586389422416687e-02 -1.576880216598510742e-01 3.546698018908500671e-02 1.256347894668579102e-01 2.078489065170288086e-01 1.312578618526458740e-01 8.376031368970870972e-02 -1.202294230461120605e-01 -1.078223437070846558e-02 -2.285045385360717773e-01 -7.902337238192558289e-03 3.980928957462310791e-01 1.075299084186553955e-01 8.401088416576385498e-03 9.584014117717742920e-02
2.786942422389984131e-01 2.275093793869018555e-01 1.738991290330886841e-01 -3.224964439868927002e-01 1.684422045946121216e-01 4.272454977035522461e-02 3.415433317422866821e-02 -3.071629405021667480e-01 1.420380920171737671e-01 -2.096585556864738464e-02 2.437265515327453613e-01 -1.268514245748519897e-01 1.978658884763717651e-01 -5.102461576461791992e-02 -4.485094845294952393e-01 -9.391009062528610229e-02 -9.510855376720428467e-02 -1.455654948949813843e-01 -1.120740920305252075e-01 -2.991371750831604004e-01 2.328308532014489174e-03 -6.813780963420867920e-02 2.262987196445465088e-01 -1.045918986201286316e-01 -2.046013018116354942e-03 -1.225801333785057068e-01 -8.137311041355133057e-02 -7.032741326838731766e-03 -1.593514680862426758e-01 3.551377356052398682e-02 -9.544263780117034912e-02 7.890297472476959229e-02
-4.056481271982192993e-02 5.979049950838088989e-02 2.537729963660240173e-02 -1.094219759106636047e-01 -1.708503961563110352e-01 -7.011564448475837708e-03 9.461859613656997681e-02 -1.746052801609039307e-01 -7.860051840543746948e-02 -2.671504020690917969e-01 1.022607609629631042e-01 -1.750801457092165947e-03 3.789955079555511475e-01 8.030671626329421997e-02 -1.703700423240661621e-01 3.229553997516632080e-01 -5.084791406989097595e-02 -1.398311648517847061e-02 -5.996531993150711060e-02 -2.279019802808761597e-01 -3.041101992130279541e-01 -7.680609822273254395e-02 1.405103802680969238e-01 1.503191739320755005e-01 -9.011491388082504272e-02 -1.833565160632133484e-02 -3.154313266277313232e-01 3.559513017535209656e-02 9.358824789524078369e-02 1.799038350582122803e-01 2.256206125020980835e-01 -3.765316605567932129e-01
5.440730601549148560e-02 2.726364731788635254e-01 1.263771089725196362e-03 -1.001970395445823669e-01 -1.618442386388778687e-01 3.475269973278045654e-01 -1.464771181344985962e-01 -1.019226387143135071e-01 -3.858812525868415833e-02 -4.675540700554847717e-02 3.511620163917541504e-01 -6.548668444156646729e-02 1.190567202866077423e-02 -1.943300515413284302e-01 -1.777587831020355225e-01 2.011423856019973755e-01 -4.866335391998291016e-01 -1.243069842457771301e-01 -1.527496278285980225e-01 -1.318165659904479980e-01 1.113546490669250488e-01 -1.183646991848945618e-01 1.510344147682189941e-01 -8.390109986066818237e-02 -2.095528990030288696e-01 -1.415673792362213135e-01 -1.309868064709007740e-03 1.211598664522171021e-01 -5.267236754298210144e-02 -2.470513880252838135e-01 2.586945332586765289e-02 -1.639312691986560822e-02
3.112121224403381348e-01 3.954032063484191895e-01 2.427086681127548218e-01 -2.492114305496215820e-01 -1.522791683673858643e-01 -9.645857661962509155e-02 2.685591578483581543e-01 -6.413853168487548828e-02 5.541219562292098999e-02 1.114037781953811646e-01 1.215144842863082886e-01 -4.850947484374046326e-02 9.969394654035568237e-02 -6.486166268587112427e-02 -2.854390144348144531e-01 2.434420287609100342e-01 -9.506845474243164062e-02 7.192147523164749146e-02 7.967430353164672852e-02 -1.407592892646789551e-01 -4.120441153645515442e-02 -2.049613595008850098e-01 1.797062009572982788e-01 -1.392829120159149170e-01 1.531058270484209061e-02 -2.439589202404022217e-01 2.833387069404125214e-02 5.435945466160774231e-02 3.537655994296073914e-02 7.181663811206817627e-02 3.229500651359558105e-01 -1.399498879909515381e-01
2.988212704658508301e-01 1.347267180681228638e-01 8.277283608913421631e-02 -7.681030780076980591e-02 3.455262482166290283e-01 -1.041945368051528931e-01 -3.569119423627853394e-02 -2.362104952335357666e-01 -1.145782247185707092e-01 2.643074654042720795e-02 1.971191167831420898e-01 -1.513427346944808960e-01 2.026937603950500488e-01 -4.457952082157135010e-02 -1.264180392026901245e-01 -1.478492096066474915e-02 -2.738208770751953125e-01 -1.256063878536224365e-01 1.459075510501861572e-01 -4.007576406002044678e-01 1.651372388005256653e-02 5.463108047842979431e-02 1.384939551353454590e-01 -2.424870431423187256e-01 -1.084662675857543945e-01 1.277276128530502319e-01 -2.445096075534820557e-01 3.995878994464874268e-02 6.820193678140640259e-02 5.627110227942466736e-02 1.704118698835372925e-01 -2.782486081123352051e-01
2.885154820978641510e-02 2.886215448379516602e-01 2.816760540008544922e-01 -2.040300965309143066e-01 -2.427721023559570312e-01 1.210617646574974060e-01 -1.562429964542388916e-01 -1.956392452120780945e-02 -1.069565117359161377e-01 -5.171531438827514648e-02 1.425596922636032104e-01 3.219505771994590759e-02 1.349237710237503052e-01 2.781673334538936615e-02 -2.627340257167816162e-01 3.377415835857391357e-01 -2.605682015419006348e-01 8.401647210121154785e-02 -1.146721020340919495e-01 2.230690568685531616e-01 -7.931690663099288940e-02 -2.262749522924423218e-01 1.138611733913421631e-01 -1.007251664996147156e-01 -8.028534054756164551e-02 -1.932008564472198486e-01 -9.104220569133758545e-02 3.187982738018035889e-01 -8.336097002029418945e-02 9.716761112213134766e-02 2.653283774852752686e-01 2.719467272982001305e-03
8.056525886058807373e-02 9.873434901237487793e-02 3.815691173076629639e-01 -1.166647523641586304e-01 -1.309623755514621735e-02 -5.555444955825805664e-02 -5.413571372628211975e-02 -8.007179200649261475e-02 -6.071662995964288712e-03 4.008391201496124268e-01 1.593248099088668823e-01 -1.136343553662300110e-01 3.676050901412963867e-01 -9.685175865888595581e-02 -2.560226917266845703e-01 -1.006109192967414856e-01 -4.080049693584442139e-01 -5.497360229492187500e-02 -3.500722721219062805e-02 -6.103589013218879700e-02 1.124567240476608276e-01 -1.766282506287097931e-02 -1.744690537452697754e-01 7.996854186058044434e-02 1.684546172618865967e-01 1.316981613636016846e-01 7.023429125547409058e-02 2.310552634298801422e-02 3.008998036384582520e-01 1.543963849544525146e-01 -2.271992526948451996e-02 -4.947594925761222839e-02
2.152651101350784302e-01 1.648615002632141113e-01 -1.631368249654769897e-01 -1.320265084505081177e-01 2.796967513859272003e-02 2.712249290198087692e-03 -1.310277730226516724e-01 -2.821637392044067383e-01 -4.292535781860351562e-02 1.166539788246154785e-01 1.457226872444152832e-01 -5.962593480944633484e-02 2.612206637859344482e-01 -9.503062814474105835e-02 -3.722668290138244629e-01 1.067762374877929688e-01 -2.571492791175842285e-01 2.410764843225479126e-01 1.259890664368867874e-02 2.015069685876369476e-02 1.434331089258193970e-01 1.138424314558506012e-02 1.375173777341842651e-01 -8.128269016742706299e-02 -1.338195353746414185e-01 -1.011062189936637878e-01 -3.204063177108764648e-01 -3.625415265560150146e-01 -1.431344747543334961e-01 -5.016328766942024231e-02 1.257166713476181030e-01 2.128535211086273193e-01
1.277898997068405151e-01 4.265730828046798706e-02 1.638958752155303955e-01 -8.166979998350143433e-02 -2.026059776544570923e-01 5.031598731875419617e-02 9.697248786687850952e-02 -1.135498955845832825e-01 2.397387772798538208e-01 1.375057995319366455e-01 5.167916044592857361e-02 1.052706614136695862e-01 1.166745275259017944e-02 2.815310843288898468e-02 -2.420663535594940186e-01 3.086728155612945557e-01 -4.333647191524505615e-01 -2.469445466995239258e-01 4.095242172479629517e-02 -2.227734178304672241e-01 4.954097792506217957e-02 -3.343808054924011230e-01 9.485553950071334839e-03 1.295850872993469238e-01 -1.423767860978841782e-02 2.169373333454132080e-01 -1.643508225679397583e-01 1.204777508974075317e-01 3.504008054733276367e-02 1.036350652575492859e-01 2.268928438425064087e-01 2.324293106794357300e-01
-1.465301364660263062e-01 2.405332624912261963e-01 1.665192991495132446e-01 5.234247818589210510e-02 -1.893776804208755493e-01 2.532705962657928467e-01 -4.133604839444160461e-02 -2.068944461643695831e-02 -3.538196161389350891e-02 -1.487695127725601196e-01 -9.422820806503295898e-02 -2.590245604515075684e-01 1.479997187852859497e-01 -9.104428440332412720e-02 -2.674115300178527832e-01 6.697906553745269775e-02 -2.619685530662536621e-01 -2.258282750844955444e-01 -1.138141751289367676e-01 -2.540854215621948242e-01 6.572026759386062622e-03 -1.958766132593154907e-01 1.217343881726264954e-01 2.278843373060226440e-01 -6.079261004924774170e-02 3.626077175140380859e-01 1.460314611904323101e-03 -9.225866198539733887e-02 3.440641462802886963e-01 1.211049184203147888e-01 5.313370376825332642e-02 2.546841837465763092e-02
3.000771701335906982e-01 1.816515177488327026e-01 -2.591084502637386322e-02 -1.879375576972961426e-01 -1.169041916728019714e-01 1.422580629587173462e-01 -5.260187759995460510e-02 -7.152348011732101440e-02 -1.439228057861328125e-01 -2.710096724331378937e-02 3.425629138946533203e-01 -3.495727181434631348e-01 -8.625055849552154541e-02 -1.435363441705703735e-01 -1.112757623195648193e-01 2.503388375043869019e-02 -3.451873064041137695e-01 -8.094351738691329956e-02 -1.231353208422660828e-01 -1.742763072252273560e-01 -1.943533867597579956e-02 -2.517801225185394287e-01 8.129061758518218994e-02 -1.841228455305099487e-01 -1.449096202850341797e-01 -1.847290843725204468e-01 -1.945289522409439087e-01 2.137833684682846069e-01 -1.249620784074068069e-02 1.532958745956420898e-01 -6.857579201459884644e-02 2.336251288652420044e-01
1.262006759643554688e-01 4.421479403972625732e-01 4.794450942426919937e-03 -1.120170205831527710e-01 -1.791845858097076416e-01 -1.050448790192604065e-01 -2.516479492187500000e-01 -2.999839782714843750e-01 -2.139735035598278046e-02 -7.273171842098236084e-02 1.925354748964309692e-01 2.385592553764581680e-03 6.816329807043075562e-02 -8.292427659034729004e-02 -5.056000351905822754e-01 8.561481535434722900e-02 -1.837426722049713135e-01 1.100583281368017197e-02 8.187286555767059326e-02 -1.038540899753570557e-01 4.507222026586532593e-02 -8.025567978620529175e-02 3.248821198940277100e-02 7.762987166643142700e-02 -2.315161079168319702e-01 -1.619416624307632446e-01 -1.314220577478408813e-01 1.792236715555191040e-01 8.284449577331542969e-03 -1.829922646284103394e-01 5.788594484329223633e-02 -1.708599179983139038e-01
8.440116047859191895e-02 2.719913125038146973e-01 3.202700912952423096e-01 -4.633953794836997986e-02 -1.366055607795715332e-01 -2.269574441015720367e-02 2.252005934715270996e-01 4.396644234657287598e-02 1.512436848133802414e-02 -1.056367531418800354e-01 3.227446228265762329e-02 -9.472709149122238159e-03 2.402248084545135498e-01 -1.212471351027488708e-01 -2.670760750770568848e-01 3.889195919036865234e-01 -1.016686186194419861e-01 2.058822512626647949e-01 -1.872934997081756592e-01 4.707395657896995544e-02 -1.029191315174102783e-01 -2.272042632102966309e-01 1.232046410441398621e-01 1.791501045227050781e-01 -9.684985131025314331e-02 -3.292812407016754150e-02 -1.760793328285217285e-01 8.094272017478942871e-02 4.654818773269653320e-02 1.854847818613052368e-01 3.712747991085052490e-01 1.135472878813743591e-01
2.505242824554443359e-01 6.372796744108200073e-02 2.236671149730682373e-01 -1.873655915260314941e-01 4.764783754944801331e-02 2.738797366619110107e-01 2.200628072023391724e-01 -7.784150540828704834e-02 1.871868818998336792e-01 -1.484750509262084961e-01 7.026761770248413086e-02 1.215722709894180298e-01 1.572270691394805908e-01 -1.141950488090515137e-01 -7.179003953933715820e-02 3.708888590335845947e-01 -1.571128219366073608e-01 -6.064113602042198181e-02 8.018428087234497070e-02 1.533283144235610962e-01 -1.052460167557001114e-02 -2.210326790809631348e-01 4.691919684410095215e-02 -1.028044000267982483e-01 -2.052352279424667358e-01 -1.216701492667198181e-01 -4.163561463356018066e-01 7.398071140050888062e-02 9.899379685521125793e-03 1.898180097341537476e-01 -6.292801350355148315e-02 -2.512465417385101318e-01
6.541298329830169678e-02 1.719672679901123047e-01 1.549202203750610352e-01 -1.187890022993087769e-01 -2.980968952178955078e-01 -1.128845214843750000e-01 1.692358255386352539e-01 5.244448315352201462e-03 5.160529538989067078e-02 4.016901254653930664e-01 -1.320309638977050781e-01 -1.795744001865386963e-01 4.064987301826477051e-01 2.093964430969208479e-04 -2.491293996572494507e-01 8.536267280578613281e-02 -2.637537717819213867e-01 7.331093400716781616e-02 -3.368170186877250671e-02 -1.307048201560974121e-01 2.062819749116897583e-01 -1.156454309821128845e-01 -3.166387081146240234e-01 6.481573730707168579e-02 1.003417596220970154e-01 1.049511209130287170e-01 -1.050099134445190430e-01 2.104917168617248535e-01 5.762663856148719788e-02 7.926563918590545654e-02 8.204610645771026611e-02 -5.634949356317520142e-02
3.081406950950622559e-01 1.855769008398056030e-01 5.687129124999046326e-02 -2.389125339686870575e-02 -9.445172548294067383e-02 2.711524069309234619e-01 -9.169387817382812500e-02 -1.133880242705345154e-01 1.181484758853912354e-01 -1.464543193578720093e-01 -1.771845668554306030e-01 9.089124947786331177e-02 1.813767105340957642e-01 -4.012816026806831360e-02 -2.732865214347839355e-01 3.132364749908447266e-01 -1.235088612884283066e-02 -9.166121482849121094e-03 -1.201923415064811707e-01 9.691222012042999268e-02 8.117560297250747681e-02 -2.389999181032180786e-01 1.364578157663345337e-01 9.376002103090286255e-02 -3.902662694454193115e-01 5.484777688980102539e-02 -2.833159565925598145e-01 5.328554660081863403e-02 3.388682007789611816e-02 3.088465631008148193e-01 -1.342189013957977295e-01 -1.120391711592674255e-01
5.991112589836120605e-01 -8.857545442879199982e-03 1.670892685651779175e-01 -6.420239806175231934e-02 -2.363183647394180298e-01 -1.116974130272865295e-01 5.722715333104133606e-02 -2.299852110445499420e-02 2.496647387742996216e-01 -2.336708456277847290e-01 3.126438856124877930e-01 -6.680265814065933228e-02 -1.220391504466533661e-02 1.470158249139785767e-01 -1.970672309398651123e-01 2.350868284702301025e-01 -2.379003763198852539e-01 -5.770280584692955017e-02 -1.190079227089881897e-01 2.604763489216566086e-03 -5.699353292584419250e-02 2.223086059093475342e-01 3.683030977845191956e-02 -2.778898365795612335e-02 5.205158516764640808e-02 2.252154611051082611e-02 -1.656496822834014893e-01 6.129634380340576172e-02 1.329236477613449097e-01 1.062298640608787537e-01 2.169179357588291168e-02 -9.529431164264678955e-02
2.924552261829376221e-01 2.662993036210536957e-02 -7.806845940649509430e-03 -1.642348617315292358e-01 4.639080166816711426e-02 1.926600188016891479e-02 -3.724305033683776855e-01 -1.434237062931060791e-01 -6.613477133214473724e-03 9.681620448827743530e-02 -1.749414950609207153e-01 -9.726551175117492676e-02 2.154549956321716309e-01 -6.691010296344757080e-02 -3.505204021930694580e-01 1.012787446379661560e-01 -6.659715622663497925e-02 3.058286756277084351e-02 3.281512064859271049e-03 1.370418667793273926e-01 2.662101015448570251e-02 -1.617562770843505859e-02 8.742465078830718994e-02 -1.037699133157730103e-01 4.554417729377746582e-02 3.732610344886779785e-01 -3.601632714271545410e-01 1.690384745597839355e-01 1.440377440303564072e-02 3.698880970478057861e-02 3.764041960239410400e-01 -7.027000188827514648e-02
1.402375698089599609e-01 -6.728909909725189209e-02 1.503130793571472168e-01 -7.787358015775680542e-02 -1.281955391168594360e-01 -1.023126021027565002e-01 2.189082652330398560e-01 6.704705208539962769e-02 -2.591358721256256104e-01 -4.013773426413536072e-02 1.155841946601867676e-01 -3.932452201843261719e-01 6.462123245000839233e-02 6.021331623196601868e-02 -8.990814536809921265e-02 1.487283110618591309e-01 -3.082698285579681396e-01 -1.592871695756912231e-01 -1.501516401767730713e-01 -1.999612897634506226e-02 2.711635828018188477e-01 3.314286004751920700e-03 3.782612085342407227e-01 -7.563027739524841309e-02 -1.234353333711624146e-01 3.531541228294372559e-01 -1.023761853575706482e-01 1.046592220664024353e-01 6.817202270030975342e-02 2.035535424947738647e-01 1.300865560770034790e-01 -5.456489324569702148e-02
2.769709229469299316e-01 -7.219735998660326004e-04 2.242795974016189575e-01 -4.113014340400695801e-01 -2.266105562448501587e-01 -2.007427960634231567e-01 -4.710237309336662292e-02 -5.272914841771125793e-02 -9.101308137178421021e-02 5.064023192971944809e-03 6.984799355268478394e-02 -2.005866914987564087e-01 2.016463875770568848e-01 -1.058495044708251953e-01 -8.319836109876632690e-02 2.676002085208892822e-01 -2.491054981946945190e-01 1.648584455251693726e-01 -1.556421220302581787e-01 1.313780248165130615e-01 -1.145735532045364380e-01 -1.172530651092529297e-02 1.117939054965972900e-01 2.972024977207183838e-01 -5.839617550373077393e-02 -1.910861395299434662e-02 -1.697443425655364990e-01 -6.699522584676742554e-02 -1.167110539972782135e-02 1.725635528564453125e-01 2.184226810932159424e-01 2.526647150516510010e-01
8.493676781654357910e-02 9.552527219057083130e-02 1.133348420262336731e-01 -5.769106373190879822e-02 -8.982881903648376465e-02 -1.725474298000335693e-01 -2.767433598637580872e-02 -6.389340758323669434e-02 -1.451398432254791260e-01 -2.905648350715637207e-01 1.017822399735450745e-01 -4.527307450771331787e-01 -8.110963739454746246e-03 -1.077706646174192429e-02 -2.097980827093124390e-01 5.937371775507926941e-02 -1.504580527544021606e-01 3.366890847682952881e-01 -1.368231028318405151e-01 -4.434693604707717896e-02 1.065586600452661514e-02 8.960968814790248871e-03 3.677329123020172119e-01 8.559763431549072266e-02 -1.506055146455764771e-01 1.836378276348114014e-01 -2.394649237394332886e-01 -1.066591814160346985e-01 5.191632360219955444e-02 2.031348645687103271e-01 2.874594926834106445e-01 -7.146833837032318115e-02
2.033256459981203079e-03 -1.564067974686622620e-02 2.406558096408843994e-01 -4.113164544105529785e-02 2.743140757083892822e-01 3.239704295992851257e-02 4.679575562477111816e-02 -3.960785865783691406e-01 -4.249759018421173096e-02 -8.108575642108917236e-02 1.805570721626281738e-01 -1.119136661291122437e-01 2.822781205177307129e-01 2.776865148916840553e-04 -3.622386455535888672e-01 3.824522346258163452e-02 -1.769836395978927612e-01 -4.503209888935089111e-02 -1.748214662075042725e-01 -1.920489519834518433e-01 2.828209996223449707e-01 -9.888236969709396362e-02 8.100476115942001343e-04 5.199117958545684814e-02 6.985151674598455429e-03 -5.725977197289466858e-02 -1.030918359756469727e-01 2.916045188903808594e-01 -4.234165698289871216e-02 2.112964354455471039e-02 3.785949647426605225e-01 -3.292042762041091919e-02
1.857971847057342529e-01 4.585745632648468018e-01 2.200865298509597778e-01 -8.453166484832763672e-02 -1.080164685845375061e-01 -3.598396666347980499e-03 2.442091554403305054e-01 -1.023251786828041077e-01 -1.296561062335968018e-01 -6.618903577327728271e-02 1.354365050792694092e-01 6.209477782249450684e-02 2.213476449251174927e-01 7.933118194341659546e-02 2.234813384711742401e-02 2.798396646976470947e-01 -2.911377549171447754e-01 2.143560200929641724e-01 3.404403105378150940e-02 1.384569853544235229e-01 -1.001308932900428772e-01 -2.623108327388763428e-01 6.696915719658136368e-03 -3.416196256875991821e-02 -1.056347489356994629e-01 7.696324959397315979e-03 -1.786346919834613800e-02 2.630051970481872559e-01 1.361175347119569778e-02 9.024109691381454468e-02 3.370161950588226318e-01 -8.140140771865844727e-02
-7.409989833831787109e-02 1.646499484777450562e-01 2.976926267147064209e-01 -1.578270345926284790e-01 -8.133577555418014526e-02 -1.580631919205188751e-02 -1.381791681051254272e-01 7.779493182897567749e-02 2.729468047618865967e-02 -9.073432534933090210e-02 2.293296605348587036e-01 -1.230024918913841248e-01 -1.947936601936817169e-02 -5.398472771048545837e-02 -2.889259159564971924e-01 3.543456196784973145e-01 -2.084228396415710449e-01 1.409773230552673340e-01 -3.937414288520812988e-02 2.640098631381988525e-01 9.028617292642593384e-02 -3.191081583499908447e-01 -8.095719967968761921e-04 -2.066692262887954712e-01 -1.864389628171920776e-01 -1.616989523172378540e-01 -1.022868528962135315e-01 3.636426925659179688e-01 -5.706282705068588257e-02 1.123771741986274719e-01 1.079620867967605591e-01 1.200849562883377075e-01
5.581834539771080017e-02 2.497988641262054443e-01 8.094308525323867798e-02 -1.451152116060256958e-01 1.198345497250556946e-01 -4.769887402653694153e-02 -2.240734845399856567e-01 -2.988503575325012207e-01 -1.309511065483093262e-01 9.049434959888458252e-02 3.983819484710693359e-02 -2.534341514110565186e-01 4.449608922004699707e-02 -1.657423228025436401e-01 -3.339312374591827393e-01 1.642334908246994019e-01 -1.918942928314208984e-01 1.623804122209548950e-01 -2.633354254066944122e-02 -1.423827409744262695e-01 -4.901048541069030762e-02 -4.351192340254783630e-02 -2.896083146333694458e-02 1.543302685022354126e-01 -1.315144002437591553e-01 1.779947727918624878e-01 -2.490321546792984009e-01 -2.772592306137084961e-01 -3.208920657634735107e-01 -2.323924899101257324e-01 1.810871213674545288e-01 2.974558062851428986e-02
7.477496564388275146e-02 -5.976053327322006226e-02 5.444463491439819336e-01 1.500798165798187256e-01 -1.542243659496307373e-01 9.629569947719573975e-02 -2.816940471529960632e-02 -1.239656433463096619e-01 -9.044310450553894043e-02 2.085136622190475464e-02 1.586623191833496094e-01 -1.012395620346069336e-01 2.443485856056213379e-01 8.068937063217163086e-02 -2.087870985269546509e-01 8.312902599573135376e-02 -2.777733206748962402e-01 -4.204160720109939575e-02 3.190974518656730652e-02 -4.135695993900299072e-01 -7.102445513010025024e-02 -2.683429121971130371e-01 -6.040642783045768738e-02 -8.149081468582153320e-02 4.990321025252342224e-02 1.540326625108718872e-01 -1.542688310146331787e-01 9.210591763257980347e-02 -2.056418918073177338e-03 1.208402067422866821e-01 1.365363597869873047e-01 1.784429848194122314e-01
2.488913536071777344e-01 3.294019103050231934e-01 -8.346850983798503876e-03 -1.175940036773681641e-01 -2.882926464080810547e-01 -1.527993828058242798e-01 2.771308720111846924e-01 -2.305523306131362915e-02 6.250216066837310791e-02 1.284368187189102173e-01 4.346281290054321289e-02 -3.258433341979980469e-01 3.318553417921066284e-02 -2.967761158943176270e-01 -3.335300087928771973e-01 4.142327234148979187e-02 -1.327947825193405151e-01 1.138117164373397827e-01 1.297959834337234497e-01 -4.072562232613563538e-02 6.513846665620803833e-02 -1.953170076012611389e-02 -8.841839432716369629e-02 1.650556549429893494e-02 3.038146533071994781e-02 2.371529638767242432e-01 4.076102375984191895e-02 -1.915057897567749023e-01 -4.488735273480415344e-02 2.358884662389755249e-01 2.858918607234954834e-01 -6.748753041028976440e-02
2.251945585012435913e-01 4.955413565039634705e-02 -1.364726126194000244e-01 -4.906392097473144531e-02 -7.697577122598886490e-03 -1.332968175411224365e-01 -5.271739140152931213e-02 7.613018155097961426e-02 -1.296628862619400024e-01 2.765995562076568604e-01 -9.844876825809478760e-02 -2.524926066398620605e-01 3.640818297863006592e-01 -2.594617307186126709e-01 -2.356573492288589478e-01 3.515892326831817627e-01 -1.934621930122375488e-01 9.247537702322006226e-02 -1.637142449617385864e-01 -8.084759861230850220e-02 -9.699152410030364990e-02 5.989978834986686707e-02 -3.572856634855270386e-02 -3.165202736854553223e-01 1.197601705789566040e-01 -2.131614275276660919e-02 -2.515161633491516113e-01 -7.177051156759262085e-02 2.083359807729721069e-01 1.105727329850196838e-01 1.256180703639984131e-01 -7.221084833145141602e-02
1.151704192161560059e-01 4.194672405719757080e-02 1.217441856861114502e-01 -8.619932457804679871e-03 3.997036814689636230e-01 3.781605139374732971e-02 -6.058134138584136963e-02 -3.081328272819519043e-01 8.395029604434967041e-02 4.434332996606826782e-02 3.316446244716644287e-01 4.683348350226879120e-03 4.627348780632019043e-01 1.092831715941429138e-01 -1.403104960918426514e-01 6.645888090133666992e-02 -2.391983568668365479e-01 -6.811796128749847412e-02 -1.240803003311157227e-01 -2.162011414766311646e-01 8.588367700576782227e-02 -2.637842297554016113e-01 1.451549958437681198e-02 -4.272614419460296631e-02 9.313262999057769775e-04 3.293927758932113647e-02 -1.780194193124771118e-01 8.855219930410385132e-02 -2.489455975592136383e-02 1.535685211420059204e-01 2.705229818820953369e-01 -9.157262742519378662e-03
1.727505028247833252e-01 2.348873466253280640e-01 1.566856503486633301e-01 -2.849759459495544434e-01 -4.061799868941307068e-02 1.927321553230285645e-01 -1.421458274126052856e-01 -1.009057313203811646e-01 -4.900398850440979004e-02 6.295793503522872925e-02 2.266663610935211182e-01 -1.881864368915557861e-01 1.426675021648406982e-01 -1.059016063809394836e-01 -4.059322178363800049e-01 -4.594880715012550354e-02 -1.603682190179824829e-01 -1.749883145093917847e-01 -2.181749641895294189e-01 -1.567175686359405518e-01 1.378597021102905273e-01 -1.076302602887153625e-01 1.179929822683334351e-01 -3.474325537681579590e-01 -2.271099835634231567e-01 -8.029470592737197876e-02 -1.783523410558700562e-01 -5.299968272447586060e-02 1.189530864357948303e-01 -5.273985490202903748e-02 -1.937030553817749023e-01 8.720359206199645996e-02
1.890879571437835693e-01 4.070861637592315674e-01 -1.405343711376190186e-01 -1.985320746898651123e-01 -1.387876123189926147e-01 -7.656625472009181976e-03 6.635831296443939209e-02 7.141290605068206787e-02 -8.050619810819625854e-02 1.227205172181129456e-01 1.340208947658538818e-01 -4.401832222938537598e-01 -5.777587369084358215e-02 -4.449336603283882141e-02 -3.107908070087432861e-01 2.822449207305908203e-01 -5.483458191156387329e-02 7.891105860471725464e-02 -1.781773567199707031e-02 -1.349923461675643921e-01 -1.382185518741607666e-02 -3.616098761558532715e-01 -8.358675986528396606e-02 1.282383501529693604e-01 -1.262526661157608032e-01 6.680204719305038452e-02 -2.009646221995353699e-02 -4.960319027304649353e-02 -1.668868362903594971e-01 -1.831709742546081543e-01 -9.273993223905563354e-02 1.423854380846023560e-01
3.524637222290039062e-01 2.591049969196319580e-01 2.103715017437934875e-02 2.336523830890655518e-01 2.239161282777786255e-01 2.025037258863449097e-02 -4.623423516750335693e-02 -1.675779670476913452e-01 1.167151704430580139e-02 1.023946329951286316e-01 -3.393005207180976868e-02 -3.138166964054107666e-01 1.352669596672058105e-01 3.032588772475719452e-02 -2.836605310440063477e-01 2.567955255508422852e-01 -1.667625457048416138e-01 3.221270814538002014e-02 5.343332514166831970e-02 -2.623910903930664062e-01 2.385983765125274658e-01 2.220573127269744873e-01 -1.590598076581954956e-01 8.158248849213123322e-03 -1.011280566453933716e-01 1.917718052864074707e-01 8.024143427610397339e-02 1.399039477109909058e-02 5.672794580459594727e-02 1.698994636535644531e-01 2.039460986852645874e-01 1.935976147651672363e-01
3.159063458442687988e-01 2.729125320911407471e-01 -2.498847693204879761e-01 -3.420798480510711670e-01 -6.210869923233985901e-02 -8.495313674211502075e-02 -2.060631811618804932e-01 -2.602587342262268066e-01 -6.794644892215728760e-02 -4.314963892102241516e-02 9.714759141206741333e-02 5.973365902900695801e-02 6.326096504926681519e-02 5.179122835397720337e-02 -2.227820605039596558e-01 2.045497298240661621e-01 -6.229935958981513977e-02 3.400164097547531128e-02 -2.231203615665435791e-01 3.110303543508052826e-02 2.796759009361267090e-01 2.195706963539123535e-02 7.353834807872772217e-02 1.563667058944702148e-01 -4.208206385374069214e-02 1.757396906614303589e-01 -4.284935593605041504e-01 -6.473418325185775757e-02 2.520164102315902710e-02 1.903055235743522644e-02 1.107506677508354187e-01 9.636681526899337769e-02
1.569695770740509033e-01 2.579531967639923096e-01 6.396645307540893555e-02 -1.034016683697700500e-01 -5.727425217628479004e-02 -1.073200553655624390e-01 4.284017160534858704e-02 -2.533333301544189453e-01 1.017226055264472961e-01 -6.158086284995079041e-02 4.371878132224082947e-02 -4.677913710474967957e-02 1.145012751221656799e-01 -1.911113411188125610e-01 -2.456912845373153687e-01 2.738369107246398926e-01 -2.413578182458877563e-01 1.096747294068336487e-01 2.129800468683242798e-01 -3.749929368495941162e-02 -2.271488308906555176e-02 -7.491396367549896240e-02 -6.907307077199220657e-03 1.939455606043338776e-02 -2.795415818691253662e-01 -1.010639742016792297e-01 -3.334947526454925537e-01 5.163129568099975586e-01 5.531802028417587280e-02 -7.570456713438034058e-02 5.863772705197334290e-02 -8.953300118446350098e-02
1.570516526699066162e-01 3.424303531646728516e-01 3.844235241413116455e-01 -4.142627120018005371e-02 -1.663238555192947388e-01 -8.188486099243164062e-02 2.640398032963275909e-02 -9.148319065570831299e-02 -1.072843894362449646e-01 -1.050496697425842285e-01 -1.860194355249404907e-01 -1.004995703697204590e-01 2.158232033252716064e-01 -4.379880800843238831e-02 -2.496143132448196411e-01 2.858422398567199707e-01 -5.772818624973297119e-02 2.871568500995635986e-02 -7.329015433788299561e-02 5.485654622316360474e-02 -4.609616473317146301e-02 -1.649543493986129761e-01 1.184385865926742554e-01 1.227583214640617371e-01 -1.722931563854217529e-01 -1.741224713623523712e-02 -1.213692650198936462e-01 1.814043968915939331e-01 -2.181670255959033966e-02 2.134936153888702393e-01 4.297867715358734131e-01 1.612932384014129639e-01
1.670376509428024292e-01 6.022347137331962585e-02 2.923413515090942383e-01 9.431159496307373047e-02 -4.421339184045791626e-02 -6.779893487691879272e-02 -2.207983136177062988e-01 6.948242336511611938e-02 -6.942631304264068604e-02 -2.737354636192321777e-01 1.633030921220779419e-01 -3.156181275844573975e-01 1.118211522698402405e-01 1.389545202255249023e-01 -1.210186481475830078e-01 1.711139827966690063e-01 -2.036999166011810303e-01 2.220159769058227539e-01 8.189964294433593750e-02 -1.028239279985427856e-01 9.694691002368927002e-02 -1.145172938704490662e-01 1.996944844722747803e-01 3.124517202377319336e-01 -2.025167942047119141e-01 9.830105304718017578e-02 -2.926771342754364014e-01 -1.223851591348648071e-01 1.408904418349266052e-02 9.410191327333450317e-02 2.219343930482864380e-01 -2.334652245044708252e-01
2.792380452156066895e-01 2.609182298183441162e-01 1.266440004110336304e-01 1.190322861075401306e-01 -1.425897032022476196e-01 -1.534318327903747559e-01 -6.928694248199462891e-02 -3.518956154584884644e-02 2.550166249275207520e-01 -6.510403007268905640e-02 1.903374679386615753e-02 -1.409426927566528320e-01 1.335111558437347412e-01 -2.759807109832763672e-01 -4.480056464672088623e-01 2.877021729946136475e-01 -9.549051523208618164e-02 -2.224157303571701050e-01 1.440159827470779419e-01 1.520555019378662109e-01 1.107929795980453491e-01 -1.129506602883338928e-01 -4.929728433489799500e-02 1.337829232215881348e-01 -1.905715763568878174e-01 2.112750113010406494e-01 -9.226913750171661377e-02 1.662627309560775757e-01 6.662116944789886475e-02 -1.220214515924453735e-01 -2.726863883435726166e-02 -1.478672921657562256e-01
-5.917582660913467407e-02 3.259861171245574951e-01 1.982278972864151001e-01 4.985725879669189453e-02 -1.010477244853973389e-01 2.761128544807434082e-01 -1.700901091098785400e-01 -2.017633765935897827e-01 1.623501628637313843e-02 -1.620250493288040161e-01 1.824780553579330444e-01 -2.866335213184356689e-01 2.022743672132492065e-01 -1.131132841110229492e-01 -9.802834689617156982e-02 2.737730555236339569e-02 -1.538281142711639404e-01 -2.195714227855205536e-02 -2.538279592990875244e-01 2.063989639282226562e-02 -7.703158259391784668e-02 -1.743272133171558380e-02 1.009180545806884766e-01 4.898560419678688049e-02 2.361678332090377808e-01 2.573522925376892090e-01 -2.927750945091247559e-01 1.349538117647171021e-01 1.352881789207458496e-01 -1.525361239910125732e-01 2.736771404743194580e-01 1.899885833263397217e-01
1.570424139499664307e-01 1.901234835386276245e-01 -5.818898323923349380e-03 1.302770674228668213e-01 3.274213969707489014e-01 -6.170331966131925583e-03 9.231224656105041504e-02 -1.494990438222885132e-01 -4.032934457063674927e-02 1.301387399435043335e-01 2.358913719654083252e-01 3.043524175882339478e-02 4.906730651855468750e-01 1.976006850600242615e-02 -9.209879487752914429e-02 -3.849753737449645996e-02 -3.166342079639434814e-01 -9.138179570436477661e-02 -2.814637422561645508e-01 -1.759365797042846680e-01 5.661947652697563171e-02 -2.538896203041076660e-01 -7.103651016950607300e-02 -3.163909539580345154e-02 -1.103987395763397217e-01 6.794084608554840088e-02 -1.380758434534072876e-01 1.037792786955833435e-01 -1.175852343440055847e-01 2.077075839042663574e-01 1.789847165346145630e-01 -1.722860634326934814e-01
1.644030511379241943e-01 -6.002363562583923340e-02 -1.133086755871772766e-01 2.318920493125915527e-01 -1.521911174058914185e-01 7.772224396467208862e-02 -4.394473042339086533e-03 -1.277703642845153809e-01 -4.004694893956184387e-02 1.011098362505435944e-02 1.887743733823299408e-02 -2.545881867408752441e-01 2.712072134017944336e-01 1.181601430289447308e-03 2.014902792870998383e-02 3.186101317405700684e-01 -5.198140740394592285e-01 -4.806365445256233215e-02 -1.857601404190063477e-01 -3.452849090099334717e-01 -4.865644499659538269e-03 -4.850941523909568787e-02 1.448977086693048477e-02 1.087034866213798523e-01 -1.437619030475616455e-01 -1.381409466266632080e-01 -7.588799577206373215e-03 -6.152426823973655701e-02 2.354067414999008179e-01 -4.329277947545051575e-02 1.331969797611236572e-01 2.357630133628845215e-01
2.474988996982574463e-01 3.238056600093841553e-01 -5.692312866449356079e-02 -1.812368631362915039e-01 1.967397928237915039e-01 3.909329697489738464e-02 -8.904687315225601196e-02 -3.959529101848602295e-01 1.997539848089218140e-01 6.571482867002487183e-02 2.661206126213073730e-01 -1.409652084112167358e-01 2.593829929828643799e-01 2.582073956727981567e-02 -1.121842488646507263e-01 9.990222752094268799e-02 -1.571607738733291626e-01 -1.055760756134986877e-01 -2.775810360908508301e-01 -2.913897335529327393e-01 -4.149784520268440247e-02 -2.641024291515350342e-01 -8.041495084762573242e-02 -3.134248033165931702e-02 -1.634144484996795654e-01 -6.249873340129852295e-02 8.254286833107471466e-03 8.945506811141967773e-02 -1.269526183605194092e-01 -1.573299020528793335e-01 1.784633845090866089e-02 1.041424348950386047e-01
1.423090547323226929e-01 1.685429960489273071e-01 7.210923731327056885e-02 -1.745827794075012207e-01 9.033047407865524292e-02 3.125681877136230469e-01 -1.057855635881423950e-01 -2.830835878849029541e-01 1.546596288681030273e-01 -3.016820363700389862e-02 1.355373710393905640e-01 -3.290606141090393066e-01 4.751729965209960938e-01 -5.583170056343078613e-02 -1.688195914030075073e-01 1.450651735067367554e-01 -2.606475353240966797e-01 -7.088592648506164551e-02 -1.593538671731948853e-01 -1.537633836269378662e-01 8.125513792037963867e-02 -1.548555344343185425e-01 -6.650387495756149292e-02 -1.403155773878097534e-01 4.431344941258430481e-02 -2.401256412267684937e-01 -9.787002205848693848e-02 1.892625726759433746e-02 -1.276277899742126465e-01 2.352262474596500397e-02 -1.352321803569793701e-01 -8.462990820407867432e-02
9.479947388172149658e-03 2.655768953263759613e-02 2.356059700250625610e-01 -1.494885832071304321e-01 -8.011366426944732666e-02 -4.467560350894927979e-02 3.392156213521957397e-02 -1.305807195603847504e-02 -1.475061625242233276e-01 -5.220769904553890228e-03 3.033490478992462158e-01 1.398276537656784058e-01 6.324838846921920776e-02 -4.772026240825653076e-01 -4.308810457587242126e-02 3.144666850566864014e-01 -3.558899164199829102e-01 9.614551067352294922e-02 -1.995917111635208130e-01 -9.464240074157714844e-02 3.218316733837127686e-01 -1.089794784784317017e-01 -2.033619433641433716e-01 -1.409290581941604614e-01 -2.087916582822799683e-01 8.603918552398681641e-02 -6.803195178508758545e-02 3.135365666821599007e-03 1.394091099500656128e-01 -2.185914479196071625e-02 -1.970859058201313019e-02 -9.211561828851699829e-02
3.285869359970092773e-01 7.482823729515075684e-02 1.113173812627792358e-01 -2.326040863990783691e-01 -1.413813978433609009e-01 5.177208781242370605e-02 -2.445787005126476288e-02 -6.620486825704574585e-02 -3.837951226159930229e-03 5.237160623073577881e-02 -2.503886073827743530e-02 -9.458203613758087158e-02 2.471213042736053467e-01 1.201635599136352539e-01 -4.629871845245361328e-01 2.870065867900848389e-01 -1.545462757349014282e-01 1.667741239070892334e-01 3.356976062059402466e-02 -3.989047184586524963e-02 1.265885084867477417e-01 7.170041557401418686e-03 -1.102578863501548767e-01 -3.026488423347473145e-01 1.037518531084060669e-01 -1.118940785527229309e-01 -2.592362761497497559e-01 -1.323206275701522827e-01 -1.049517989158630371e-01 -9.587991982698440552e-02 1.974603831768035889e-01 2.574402093887329102e-01
2.302851760759949684e-03 -1.338727623224258423e-01 2.476599216461181641e-01 7.060946524143218994e-02 8.572364598512649536e-02 4.744729027152061462e-02 -3.345000743865966797e-02 -2.452941834926605225e-01 -1.336919516324996948e-01 -5.271711573004722595e-02 1.825210452079772949e-01 -3.166347444057464600e-01 2.967615127563476562e-01 -2.163318544626235962e-01 -1.061484441161155701e-01 2.825489640235900879e-01 -2.031835466623306274e-01 8.096604049205780029e-02 -1.100730374455451965e-01 1.070769503712654114e-01 2.941537499427795410e-01 -2.881616950035095215e-01 -1.479100733995437622e-01 -3.178654313087463379e-01 5.046669021248817444e-02 6.555924564599990845e-02 -1.083427518606185913e-01 -4.108907654881477356e-02 2.574122250080108643e-01 -2.921856706961989403e-03 -1.191305965185165405e-01 -6.184341851621866226e-03
3.094022572040557861e-01 1.504150182008743286e-01 4.158462956547737122e-02 6.111141666769981384e-02 -7.649264484643936157e-02 -1.492605730891227722e-02 -1.172888278961181641e-01 -3.101769601926207542e-03 4.041438698768615723e-01 -1.003243550658226013e-01 -1.488043647259473801e-02 -1.300897449254989624e-01 1.950063556432723999e-01 -3.389269709587097168e-01 -3.684577047824859619e-01 1.713322848081588745e-01 -3.060052730143070221e-02 -1.738279610872268677e-01 1.172456368803977966e-01 9.848310053348541260e-02 1.747534871101379395e-01 -2.660600543022155762e-01 3.268742188811302185e-02 2.854577731341123581e-03 -1.996789574623107910e-01 1.287869065999984741e-01 -1.643517464399337769e-01 2.171744257211685181e-01 -1.830859631299972534e-01 -2.729719132184982300e-02 1.551546603441238403e-01 -4.255310073494911194e-02
1.029175668954849243e-01 7.689563184976577759e-02 1.594586372375488281e-01 -7.838577777147293091e-02 1.438365504145622253e-02 8.561004884541034698e-03 2.713721394538879395e-01 1.168628484010696411e-01 -6.817097961902618408e-02 -1.450702995061874390e-01 -3.420416265726089478e-02 -3.293958902359008789e-01 2.216798812150955200e-01 -1.185434833168983459e-01 -4.512025415897369385e-02 4.234329238533973694e-02 -4.864642024040222168e-01 -2.378720045089721680e-01 -9.255517274141311646e-02 -1.528136730194091797e-01 1.866954118013381958e-01 -7.030910253524780273e-02 2.444065511226654053e-01 -8.483307808637619019e-02 -8.912879973649978638e-02 3.848293721675872803e-01 -1.124092042446136475e-01 -5.926639214158058167e-02 1.073541566729545593e-01 2.035159915685653687e-01 6.982615590095520020e-02 -8.483055047690868378e-03
7.055620104074478149e-02 1.121961977332830429e-02 1.369331479072570801e-01 -8.975439518690109253e-02 8.780368417501449585e-02 9.951534867286682129e-02 -1.289861500263214111e-01 9.764964878559112549e-02 -5.487152561545372009e-02 -1.607727855443954468e-01 3.354811966419219971e-01 -9.936966001987457275e-02 2.687242329120635986e-01 -4.336068332195281982e-01 -1.353680938482284546e-01 2.313445210456848145e-01 -1.293043494224548340e-01 -1.535162627696990967e-01 -2.670333385467529297e-01 -2.496806085109710693e-01 2.897490561008453369e-01 1.116100102663040161e-01 -1.230842992663383484e-01 -6.131531298160552979e-02 -2.269244985654950142e-03 -1.371599733829498291e-01 -1.014663204550743103e-01 1.529160887002944946e-01 2.956564724445343018e-01 -6.629689782857894897e-02 2.030853740870952606e-02 -8.353889733552932739e-02
2.062027305364608765e-01 3.765658736228942871e-01 2.090469449758529663e-01 -2.380997687578201294e-01 -5.883820354938507080e-02 -1.046795845031738281e-01 -2.572136819362640381e-01 6.393369287252426147e-02 -1.723351329565048218e-01 4.185592010617256165e-02 -1.237512752413749695e-01 -6.563572585582733154e-02 2.200430333614349365e-01 4.536922648549079895e-02 -1.866793036460876465e-01 2.825540304183959961e-01 -5.115059018135070801e-02 1.007496495731174946e-03 1.052573993802070618e-01 -4.607927054166793823e-02 -4.379696398973464966e-02 -1.624196022748947144e-01 2.021850645542144775e-01 1.640302985906600952e-01 -2.243475057184696198e-02 1.479147821664810181e-01 -3.322838246822357178e-01 1.997272074222564697e-01 -8.292468637228012085e-02 2.100051939487457275e-01 1.917691826820373535e-01 -2.050391733646392822e-01
2.175856195390224457e-02 1.787994801998138428e-01 1.623328030109405518e-01 -1.564004421234130859e-01 1.261589080095291138e-01 2.916035801172256470e-02 -2.233245670795440674e-01 -2.607224881649017334e-01 -1.885144561529159546e-01 3.031161148101091385e-03 3.672235310077667236e-01 1.462081521749496460e-01 2.074123919010162354e-01 -1.502854526042938232e-01 -2.301700413227081299e-01 -8.992100507020950317e-02 -1.333209574222564697e-01 -6.958385556936264038e-02 -2.654789388179779053e-01 -4.418758302927017212e-02 2.236629277467727661e-01 -1.445950269699096680e-01 -7.007265090942382812e-02 -1.115735769271850586e-01 -2.482984066009521484e-01 5.767546966671943665e-02 -3.454825580120086670e-01 1.643777936697006226e-01 8.942712098360061646e-02 -2.203202098608016968e-01 -3.336060419678688049e-02 -1.064603105187416077e-01
1.355640143156051636e-01 1.071771681308746338e-01 8.433538675308227539e-02 -5.305323377251625061e-02 6.229964271187782288e-02 1.236326470971107483e-01 1.824162304401397705e-01 -1.840673238039016724e-01 -1.260348558425903320e-01 5.589569360017776489e-02 -8.020138368010520935e-03 -2.596693634986877441e-01 1.260967552661895752e-01 6.939610093832015991e-02 -2.335260510444641113e-01 2.500347793102264404e-01 -9.931185841560363770e-02 -1.244726479053497314e-01 -2.534356713294982910e-01 2.745001316070556641e-01 3.361070156097412109e-01 1.786505989730358124e-02 1.095176711678504944e-01 -8.838654495775699615e-03 -6.147361174225807190e-02 4.559661746025085449e-01 -1.491723656654357910e-01 -1.179846301674842834e-01 7.652246206998825073e-02 8.825565129518508911e-02 2.515853345394134521e-01 1.858046799898147583e-01
1.426275223493576050e-01 1.788413673639297485e-01 2.164567857980728149e-01 -2.383231222629547119e-01 -2.003032565116882324e-01 3.875666484236717224e-02 1.458835303783416748e-01 -3.550863638520240784e-02 1.670458354055881500e-02 5.639697238802909851e-02 -4.870304837822914124e-02 -4.762294888496398926e-02 4.779368638992309570e-02 -1.039381995797157288e-01 -2.866981625556945801e-01 2.115698456764221191e-01 -3.105883719399571419e-03 -8.192576467990875244e-02 -3.814007043838500977e-01 2.065545171499252319e-01 -1.335957087576389313e-02 -6.027414649724960327e-02 -7.511293888092041016e-02 5.451900511980056763e-02 -3.689058125019073486e-01 -1.160495206713676453e-01 -2.501515746116638184e-01 -8.953651040792465210e-02 1.111592631787061691e-02 -1.826408207416534424e-01 4.132780134677886963e-01 -9.072592365555465221e-04
1.210287958383560181e-01 1.171379014849662781e-01 1.711309105157852173e-01 -1.846970468759536743e-01 2.744095921516418457e-01 2.823198139667510986e-01 1.124445907771587372e-02 -3.397902250289916992e-01 7.106298208236694336e-02 -4.147583991289138794e-02 9.976541250944137573e-02 -3.490036427974700928e-01 3.966998755931854248e-01 -1.476827561855316162e-01 -1.787412911653518677e-01 1.252660602331161499e-01 -2.529698610305786133e-01 -1.248884052038192749e-01 -1.579443365335464478e-01 -9.216088056564331055e-02 1.335724443197250366e-01 -1.759635359048843384e-01 -1.584348082542419434e-02 4.476426169276237488e-02 1.021351292729377747e-02 -2.532627582550048828e-01 -9.007447957992553711e-02 1.023848447948694229e-02 -8.301688730716705322e-02 2.166488394141197205e-02 -1.673354655504226685e-01 -1.943685859441757202e-02
2.348862588405609131e-01 2.914447188377380371e-01 1.529255658388137817e-01 -1.237529590725898743e-01 -1.281122565269470215e-01 -1.076600551605224609e-01 1.116178259253501892e-01 1.064594238996505737e-01 -1.374803036451339722e-01 -1.844813972711563110e-01 -2.308068051934242249e-02 -1.254610866308212280e-01 9.205187112092971802e-02 -1.237993985414505005e-01 -2.721404135227203369e-01 1.908824592828750610e-01 -2.050941437482833862e-01 -2.791466712951660156e-01 -2.142903953790664673e-02 2.847341895103454590e-01 1.010335907340049744e-01 -2.990116178989410400e-01 -1.063287332653999329e-01 1.281630396842956543e-01 -8.422758430242538452e-02 -1.990532130002975464e-01 -2.304655760526657104e-01 -4.577169567346572876e-02 -3.033094294369220734e-02 -1.329354643821716309e-01 3.369011580944061279e-01 5.478641390800476074e-02
[truncated: 3,274,524 more chars]
