# Supplementary material for: The Language of Innovation
Source: PLoS One. 2020 Apr 30;15(4):e0230107. doi: 10.1371/journal.pone.0230107 (PMC7194493; doi:10.1371/journal.pone.0230107)
Supplement: S27 File — (GZ) [file pone.0230107.s027.tar.gz › 2005-2009/V2Run_16_VS_4500_embeddings2005-2009ED32.txt]

-1.443627625703811646e-01 1.022609919309616089e-01 9.572222828865051270e-02 -2.218035310506820679e-01 -1.980595141649246216e-01 3.285455703735351562e-01 5.534255877137184143e-02 -9.769547730684280396e-02 1.004975363612174988e-01 -3.522674366831779480e-02 -1.923936791718006134e-02 6.043459102511405945e-02 1.613043546676635742e-01 -2.693511247634887695e-01 1.531317085027694702e-02 1.893533468246459961e-01 1.165748983621597290e-01 3.004172146320343018e-01 -2.583777345716953278e-02 -4.375191330909729004e-01 -3.117233812808990479e-01 1.346822977066040039e-01 -3.524109022691845894e-03 -5.947304144501686096e-02 1.446317532099783421e-03 -5.251334607601165771e-02 4.283860791474580765e-03 7.782232016324996948e-02 1.631403416395187378e-01 6.830877065658569336e-02 7.360439747571945190e-02 3.744599223136901855e-01
-1.879120916128158569e-01 2.292389869689941406e-01 -5.268401652574539185e-02 7.554429024457931519e-02 8.690121769905090332e-02 1.640724986791610718e-01 -7.727502845227718353e-03 -4.218690693378448486e-01 -2.486057020723819733e-02 -3.712522611021995544e-02 9.560249745845794678e-02 3.422528207302093506e-01 -2.553695812821388245e-02 -4.041373729705810547e-02 4.479292035102844238e-02 -2.326384745538234711e-02 1.747002452611923218e-01 1.225197687745094299e-01 8.258680254220962524e-02 -2.052582949399948120e-01 -1.606047004461288452e-01 2.983989715576171875e-01 1.440550982952117920e-01 3.398699164390563965e-01 -1.404111683368682861e-01 -8.346336334943771362e-02 1.668479293584823608e-02 2.284145057201385498e-01 1.552951149642467499e-02 2.722492218017578125e-01 7.113790512084960938e-02 2.321821749210357666e-01
5.724854022264480591e-02 2.871298417448997498e-02 -1.806508898735046387e-01 -2.084791958332061768e-01 -8.789655566215515137e-02 3.523825109004974365e-01 2.366623282432556152e-01 -2.078821696341037750e-02 -1.236822549253702164e-02 3.321160078048706055e-01 2.665487825870513916e-01 7.948262989521026611e-02 -1.238067373633384705e-01 -1.136754974722862244e-01 5.020956322550773621e-02 1.714307665824890137e-01 8.639531582593917847e-02 1.914253681898117065e-01 8.918385021388530731e-03 -1.466722041368484497e-01 -3.201030939817428589e-02 3.348235785961151123e-01 1.735337823629379272e-01 -6.177069246768951416e-02 2.594268918037414551e-01 -3.668490797281265259e-02 -3.077350854873657227e-01 2.564379274845123291e-01 6.619621813297271729e-02 1.429023742675781250e-01 4.501723125576972961e-02 1.215720549225807190e-01
-2.073824703693389893e-01 3.492036759853363037e-01 -1.719359159469604492e-01 -1.109196618199348450e-01 -1.659661717712879181e-02 1.317192018032073975e-01 1.412661224603652954e-01 -1.700422465801239014e-01 2.224256098270416260e-01 -8.552005887031555176e-02 -4.004815593361854553e-02 1.228687688708305359e-01 3.110767304897308350e-01 1.261898428201675415e-01 1.005419343709945679e-01 9.406511485576629639e-02 -2.233649343252182007e-01 1.747846305370330811e-01 -7.053699344396591187e-02 -1.244959980249404907e-01 2.113022059202194214e-01 8.206061273813247681e-02 1.629257798194885254e-01 2.090194225311279297e-01 9.264957159757614136e-03 1.393188536167144775e-01 -1.982841789722442627e-01 3.375135958194732666e-01 -6.629043072462081909e-02 2.294106632471084595e-01 2.000794559717178345e-01 1.709842383861541748e-01
1.107740327715873718e-01 1.642048805952072144e-01 -3.214556574821472168e-01 -2.147568911314010620e-01 -1.998992860317230225e-01 1.634458750486373901e-01 -2.744472622871398926e-01 -1.354968547821044922e-01 1.634372472763061523e-01 -1.130799297243356705e-02 -2.109121084213256836e-01 1.586488634347915649e-01 9.873739629983901978e-02 -1.675961166620254517e-01 2.030751481652259827e-02 1.952131986618041992e-01 -1.340594440698623657e-01 3.636653423309326172e-01 -4.812791198492050171e-02 -2.887527644634246826e-01 8.191543817520141602e-02 3.618578910827636719e-01 -6.654023379087448120e-02 -7.988505065441131592e-02 -1.433306485414505005e-01 1.050900295376777649e-01 -1.391378194093704224e-01 1.482165306806564331e-01 8.199433982372283936e-02 6.238872930407524109e-02 8.769553154706954956e-03 1.005933806300163269e-01
-2.851622700691223145e-01 1.542594283819198608e-01 -3.420382738113403320e-01 -2.951245009899139404e-01 -2.626187801361083984e-01 4.110239446163177490e-02 2.343808300793170929e-02 -3.248782753944396973e-01 1.288182288408279419e-01 -2.740664221346378326e-02 -9.140294976532459259e-03 -3.776703774929046631e-02 1.803398132324218750e-01 -3.209598362445831299e-01 1.174378395080566406e-01 4.832696169614791870e-02 -7.772417366504669189e-02 2.704834043979644775e-01 -5.782741308212280273e-02 -2.197647392749786377e-01 2.245169691741466522e-02 4.392018541693687439e-02 -1.132034435868263245e-01 1.324625164270401001e-01 4.807402193546295166e-02 -2.553798723965883255e-03 -2.761916816234588623e-01 1.688795238733291626e-01 -1.579056610353291035e-03 1.551942378282546997e-01 2.030684053897857666e-01 8.627305179834365845e-02
-1.604206264019012451e-01 2.879644036293029785e-01 -3.116065859794616699e-01 -1.571321636438369751e-01 -3.105815052986145020e-01 3.370553553104400635e-01 -4.377732425928115845e-02 -2.585511505603790283e-01 1.443825662136077881e-01 1.081041842699050903e-01 3.309882879257202148e-01 2.972807586193084717e-01 8.842762559652328491e-02 -3.251929581165313721e-02 4.242583643645048141e-03 2.045829147100448608e-01 6.286340951919555664e-02 2.032960951328277588e-01 -1.484225504100322723e-02 -1.393389552831649780e-01 1.467955261468887329e-01 2.984001860022544861e-02 3.022493608295917511e-02 8.362364023923873901e-03 -1.458710134029388428e-01 -1.813252083957195282e-02 -1.478939205408096313e-01 2.200240045785903931e-01 1.477771159261465073e-02 2.738730050623416901e-02 1.567576080560684204e-01 -6.113839149475097656e-02
-5.222120136022567749e-02 6.401999294757843018e-02 -3.769797086715698242e-01 5.574946105480194092e-02 -6.884520500898361206e-02 1.456086784601211548e-01 6.093895062804222107e-02 -8.834648132324218750e-02 2.060377895832061768e-01 -2.403331845998764038e-01 9.430808946490287781e-03 2.267142236232757568e-01 -1.646605506539344788e-02 -8.165140636265277863e-03 6.567426025867462158e-02 1.614044457674026489e-01 -9.986592084169387817e-02 1.222511604428291321e-01 -9.069560468196868896e-02 -2.322780489921569824e-01 -2.498373687267303467e-01 3.359486460685729980e-01 3.470762372016906738e-01 1.548023968935012817e-01 1.072290614247322083e-01 -5.484709888696670532e-02 -1.194667536765336990e-02 2.691183984279632568e-01 1.349106878042221069e-01 2.624219655990600586e-01 1.923166364431381226e-01 -1.008046716451644897e-01
-2.006028592586517334e-01 7.805874943733215332e-02 -1.089082658290863037e-01 -1.445471793413162231e-01 -2.252173423767089844e-01 1.743087917566299438e-01 1.343866735696792603e-01 -2.545478343963623047e-01 1.814196109771728516e-01 3.387602791190147400e-02 2.163702622056007385e-02 1.467497497797012329e-01 9.378753602504730225e-02 -1.315651088953018188e-01 4.320601001381874084e-02 3.610393777489662170e-02 -3.820402324199676514e-01 2.051988244056701660e-01 -1.155284941196441650e-01 -1.875114440917968750e-01 1.393439322710037231e-01 6.521937996149063110e-02 1.334595084190368652e-01 5.204071477055549622e-02 -4.072107747197151184e-02 2.400244213640689850e-02 -2.767904400825500488e-01 5.239130258560180664e-01 8.627435192465782166e-03 -1.123904064297676086e-01 -1.853919960558414459e-02 -1.564259678125381470e-01
-2.665038406848907471e-01 2.138444036245346069e-01 -1.348391175270080566e-01 -1.433701366186141968e-01 -1.433614194393157959e-01 -9.567525237798690796e-02 1.398493200540542603e-01 -2.259449511766433716e-01 -2.774953469634056091e-02 -1.439537554979324341e-01 1.238798052072525024e-01 2.817066609859466553e-01 -1.587696522474288940e-01 -3.934253007173538208e-02 -1.600305885076522827e-01 4.933986812829971313e-03 -2.090980261564254761e-01 4.254833161830902100e-01 -3.547232598066329956e-02 -4.610256105661392212e-02 -1.835270524024963379e-01 1.732492893934249878e-01 1.360883563756942749e-01 8.335343003273010254e-02 3.371483832597732544e-02 3.306943476200103760e-01 -8.407388627529144287e-02 2.527890205383300781e-01 9.322245419025421143e-02 2.407194525003433228e-01 -4.071622341871261597e-02 9.240952879190444946e-02
-9.102506935596466064e-02 2.875421941280364990e-02 -2.571808695793151855e-01 -1.162047237157821655e-01 -4.408373236656188965e-01 3.906668424606323242e-01 2.896209433674812317e-02 -1.188717968761920929e-02 1.881439983844757080e-01 9.026376903057098389e-02 1.600099802017211914e-01 4.056746885180473328e-02 1.314003318548202515e-01 -1.314851939678192139e-01 -1.518463641405105591e-01 1.816408783197402954e-01 -1.025171205401420593e-01 2.241343557834625244e-01 -8.726388961076736450e-02 -2.851998805999755859e-01 7.192945480346679688e-02 6.100291013717651367e-02 -6.591144204139709473e-02 2.316261976957321167e-01 -1.024054214358329773e-01 -9.062990546226501465e-03 -1.887885481119155884e-01 2.136501818895339966e-01 -1.414128839969635010e-01 5.409854650497436523e-02 2.632687687873840332e-01 -3.496854752302169800e-02
-1.046498194336891174e-01 1.875957846641540527e-01 -3.057974874973297119e-01 -1.659792959690093994e-01 -2.462406754493713379e-01 2.661980390548706055e-01 -5.307598039507865906e-02 -1.852331310510635376e-01 3.381044417619705200e-02 2.060095369815826416e-01 -6.705556064844131470e-03 7.652940601110458374e-02 1.066109314560890198e-01 -7.176069915294647217e-02 -6.555648893117904663e-02 1.201350148767232895e-02 -2.322010397911071777e-01 1.671475768089294434e-01 -2.302159070968627930e-01 -3.488482534885406494e-01 2.786890566349029541e-01 2.072326540946960449e-01 -5.381359905004501343e-02 1.419661194086074829e-01 3.627698123455047607e-02 7.074476778507232666e-02 -1.637662798166275024e-01 1.654693186283111572e-01 1.732069104909896851e-01 1.037716716527938843e-01 3.023051917552947998e-01 -2.893564850091934204e-02
-2.579442858695983887e-01 2.477605454623699188e-02 9.230580180883407593e-02 -1.708449721336364746e-01 -1.018835529685020447e-01 2.388805150985717773e-01 6.468451023101806641e-02 -4.310980439186096191e-02 -1.087915673851966858e-01 1.446859091520309448e-01 -1.703828573226928711e-01 1.221965849399566650e-01 -7.121305167675018311e-02 -2.184281498193740845e-01 5.040549486875534058e-02 2.891039662063121796e-02 3.775835037231445312e-02 5.015481710433959961e-01 -1.464007198810577393e-01 -1.896454021334648132e-02 -6.153256818652153015e-02 4.907588958740234375e-01 9.628490358591079712e-02 -9.865821339190006256e-03 -1.160803288221359253e-01 -3.217400237917900085e-02 -2.902894616127014160e-01 2.333866059780120850e-02 -2.368511073291301727e-02 1.859102100133895874e-01 6.119892001152038574e-02 -1.476684361696243286e-01
3.687132382765412331e-03 1.863111108541488647e-01 1.660427749156951904e-01 -2.190932035446166992e-01 -2.233175486326217651e-01 1.735644638538360596e-01 9.371045045554637909e-03 -6.433109939098358154e-02 9.410116821527481079e-02 4.081774950027465820e-01 4.485272616147994995e-02 -3.232541959732770920e-03 -1.093144044280052185e-01 2.500745840370655060e-02 1.135767474770545959e-01 7.293286174535751343e-02 2.856439352035522461e-02 2.674388289451599121e-01 -1.247976720333099365e-01 -1.405315995216369629e-01 -3.788779675960540771e-02 5.579418316483497620e-02 6.963931024074554443e-02 -3.609026968479156494e-02 2.434939444065093994e-01 6.309658288955688477e-02 -5.064055323600769043e-01 5.845446139574050903e-02 -2.004927098751068115e-01 2.239348292350769043e-01 1.674919277429580688e-01 1.931470036506652832e-01
-1.498541831970214844e-01 2.294276207685470581e-01 -2.346751093864440918e-01 -1.979425847530364990e-01 -1.682652384042739868e-01 3.553137183189392090e-01 -9.830559790134429932e-02 8.193999528884887695e-02 2.148557752370834351e-01 -9.277224540710449219e-03 1.333027333021163940e-01 2.491616904735565186e-01 -1.314717233180999756e-01 -4.483732581138610840e-02 4.596473276615142822e-02 1.275650113821029663e-01 -2.170742899179458618e-01 -7.895880378782749176e-03 -7.013444602489471436e-02 -1.590245962142944336e-01 1.929209828376770020e-01 1.807638853788375854e-01 -4.441570863127708435e-02 1.017687469720840454e-01 -1.473869383335113525e-01 2.889210283756256104e-01 -1.169167906045913696e-01 3.559235036373138428e-01 -1.164452061057090759e-01 1.772180944681167603e-01 1.928953230381011963e-01 9.270405769348144531e-02
-3.008981645107269287e-01 7.062675058841705322e-02 -5.333189666271209717e-02 -3.780238032341003418e-01 4.051858931779861450e-02 1.950264126062393188e-01 -2.079930603504180908e-01 -8.625400811433792114e-02 1.232339814305305481e-01 -1.275602579116821289e-01 -8.651503175497055054e-02 6.712109595537185669e-02 -1.010010540485382080e-01 1.569413952529430389e-02 -1.444359421730041504e-01 2.435989081859588623e-01 2.948265895247459412e-02 2.332997173070907593e-01 -1.464710943400859833e-02 -2.685880661010742188e-01 -1.721829473972320557e-01 2.247210294008255005e-01 1.712150275707244873e-01 1.244827061891555786e-01 -3.528971597552299500e-02 1.413052976131439209e-01 1.829006075859069824e-01 7.128737866878509521e-02 2.932996451854705811e-01 1.874742209911346436e-01 2.260693162679672241e-01 2.227444052696228027e-01
1.369413733482360840e-01 9.507630020380020142e-02 1.134317144751548767e-01 -6.153418496251106262e-02 -9.173546731472015381e-02 2.086629122495651245e-01 1.415446251630783081e-01 -1.159225478768348694e-01 6.575189530849456787e-02 2.317115366458892822e-01 1.476202253252267838e-02 1.581167727708816528e-01 -1.982385069131851196e-01 -3.188437223434448242e-01 -6.148443091660737991e-03 3.611931204795837402e-01 -6.206667050719261169e-02 2.577171325683593750e-01 -3.643721342086791992e-02 -1.689556688070297241e-01 1.600418537855148315e-01 1.452468633651733398e-01 4.936079308390617371e-02 -1.498688757419586182e-01 1.092949658632278442e-01 9.110629558563232422e-02 -2.485468834638595581e-01 1.664148271083831787e-01 -1.466470658779144287e-01 3.593566715717315674e-01 2.739562690258026123e-01 9.096257388591766357e-02
-1.899584680795669556e-01 5.311627313494682312e-02 -3.170633316040039062e-02 -2.700882554054260254e-01 -7.585177198052406311e-03 -4.452378302812576294e-02 -1.092841923236846924e-01 -2.239516675472259521e-01 7.881038635969161987e-02 1.840667054057121277e-02 -1.451154500246047974e-01 4.056600034236907959e-01 -9.950332343578338623e-02 1.988189853727817535e-02 -1.358444541692733765e-01 1.408507525920867920e-01 6.368353962898254395e-02 2.574928998947143555e-01 -1.174483299255371094e-01 -1.188487336039543152e-01 9.415838867425918579e-03 1.483448892831802368e-01 6.884248554706573486e-02 1.706773936748504639e-01 2.966622821986675262e-02 4.275936484336853027e-01 -1.888513378798961639e-02 2.397991865873336792e-01 -4.696811363101005554e-02 3.189129531383514404e-01 2.835214734077453613e-01 4.617493599653244019e-02
5.674125999212265015e-02 1.938506960868835449e-01 -2.338971495628356934e-01 -3.079924583435058594e-01 -3.018846511840820312e-01 1.849546283483505249e-01 1.302164345979690552e-01 -3.790794312953948975e-01 1.756505966186523438e-01 1.701756119728088379e-01 -1.547955870628356934e-01 1.119700223207473755e-01 1.085076332092285156e-01 4.105862975120544434e-02 1.212462559342384338e-01 9.894269704818725586e-02 -1.572422534227371216e-01 -1.356973797082901001e-01 -2.088523209095001221e-01 -2.217031121253967285e-01 -9.390351921319961548e-02 5.519747361540794373e-02 1.074875220656394958e-01 1.995591968297958374e-01 -2.372368425130844116e-02 -1.570337824523448944e-02 -1.354147493839263916e-01 2.491476982831954956e-01 1.907274872064590454e-01 1.420712172985076904e-01 1.491099596023559570e-01 1.737947314977645874e-01
-1.636716574430465698e-01 2.931893058121204376e-02 -1.405434757471084595e-01 -2.470925301313400269e-01 -2.546481490135192871e-01 1.793947070837020874e-01 1.560936868190765381e-01 -3.762580826878547668e-02 1.655356287956237793e-01 1.443996094167232513e-03 2.371456772089004517e-01 1.648431569337844849e-01 -1.189986541867256165e-01 -2.920886687934398651e-02 -1.628473401069641113e-02 1.898881644010543823e-01 -1.861525624990463257e-01 1.735287010669708252e-01 -1.913186460733413696e-01 -3.649481236934661865e-01 1.698125600814819336e-01 -1.132937446236610413e-01 -7.204896211624145508e-02 1.040765941143035889e-01 -2.777560353279113770e-01 2.037715911865234375e-01 -2.442899942398071289e-01 2.355336844921112061e-01 -3.000694140791893005e-02 -8.152920752763748169e-02 2.013017535209655762e-01 1.801085025072097778e-01
-1.534217298030853271e-01 5.634087324142456055e-02 -7.459873333573341370e-03 -4.230635464191436768e-01 -1.393418200314044952e-02 1.260666847229003906e-01 9.571863710880279541e-02 -1.015030816197395325e-01 -2.334847003221511841e-01 4.125134646892547607e-01 1.121009141206741333e-02 2.053904831409454346e-01 -1.156488507986068726e-01 -2.526845633983612061e-01 6.675925105810165405e-02 -2.346152998507022858e-02 9.982457011938095093e-02 4.300289750099182129e-01 -1.401309221982955933e-01 -1.998630166053771973e-01 -5.393715575337409973e-03 1.869442462921142578e-01 -1.003613416105508804e-02 -2.075195014476776123e-01 -7.612628489732742310e-02 1.859923638403415680e-02 -1.420217007398605347e-01 1.380691528320312500e-01 -4.420618340373039246e-02 -2.806252799928188324e-02 1.615667492151260376e-01 5.136605724692344666e-02
-1.252417266368865967e-01 1.134145557880401611e-01 3.458415344357490540e-02 -4.266513586044311523e-01 -7.411247491836547852e-02 2.708331644535064697e-01 -6.032445281744003296e-02 -1.435626000165939331e-01 1.891181319952011108e-01 -1.010263487696647644e-01 2.171553969383239746e-01 1.318005174398422241e-01 2.064680755138397217e-01 -5.412393808364868164e-02 1.201827004551887512e-01 1.865039765834808350e-01 -2.907087206840515137e-01 1.149083971977233887e-01 -3.163651376962661743e-02 -2.165859639644622803e-01 1.298684179782867432e-01 1.281502544879913330e-01 1.882182955741882324e-01 1.442549824714660645e-01 -1.309325098991394043e-01 -5.980952084064483643e-02 -1.707853525876998901e-01 5.185820907354354858e-02 -7.378515601158142090e-02 9.245135635137557983e-02 4.130428731441497803e-01 -8.673361688852310181e-02
-2.340777367353439331e-01 -3.781225904822349548e-02 2.362602949142456055e-02 2.132412604987621307e-02 -6.691947579383850098e-02 4.077429324388504028e-02 1.755623705685138702e-02 -6.984069943428039551e-02 -2.122618854045867920e-01 3.866374194622039795e-01 -7.854838669300079346e-02 1.796901971101760864e-01 8.947815746068954468e-02 -2.448641806840896606e-01 -8.395222830586135387e-04 1.051632389426231384e-01 6.657104939222335815e-02 2.669205963611602783e-01 -2.985168695449829102e-01 -2.252366393804550171e-01 3.365942835807800293e-02 3.416955173015594482e-01 8.901328593492507935e-02 -9.904551506042480469e-02 -6.998233497142791748e-02 -7.878486812114715576e-02 -3.274565935134887695e-01 3.079601526260375977e-01 1.186650805175304413e-02 1.207140833139419556e-01 1.937860697507858276e-01 5.319272726774215698e-02
-1.847291141748428345e-01 1.986339688301086426e-01 -2.089237868785858154e-01 -3.158272802829742432e-01 -2.774907946586608887e-01 3.481674194335937500e-01 -1.847205609083175659e-01 -2.487210631370544434e-01 1.217137947678565979e-01 5.459934473037719727e-02 -5.603165924549102783e-02 8.068517595529556274e-02 7.804451137781143188e-02 -3.168206661939620972e-02 -1.905430667102336884e-02 1.834025233983993530e-01 -1.786283701658248901e-01 2.831347882747650146e-01 -1.501068472862243652e-01 -1.869292557239532471e-01 -1.282228739000856876e-03 6.942804902791976929e-02 -1.427383869886398315e-01 2.135464996099472046e-01 -6.911267340183258057e-02 3.300417959690093994e-02 -4.845182970166206360e-02 1.961672902107238770e-01 -1.001910120248794556e-01 1.795214265584945679e-01 2.774295806884765625e-01 -1.183400526642799377e-01
-6.395033001899719238e-02 3.247945308685302734e-01 -2.868101000785827637e-01 3.077475726604461670e-02 -2.854400277137756348e-01 2.642458379268646240e-01 -3.608091920614242554e-02 -4.507559537887573242e-02 1.136385202407836914e-01 6.614124029874801636e-02 1.639129817485809326e-01 1.811122596263885498e-01 4.799735546112060547e-02 -3.953697979450225830e-01 4.792988765984773636e-03 7.466813549399375916e-04 -3.369239717721939087e-02 1.469906866550445557e-01 -1.057744398713111877e-01 -4.154886007308959961e-01 -3.021745709702372551e-03 2.272050529718399048e-01 -1.610362380743026733e-01 -6.639964133501052856e-02 -1.670668274164199829e-01 -1.562685966491699219e-01 -1.060217544436454773e-01 1.321057975292205811e-01 -5.527805187739431858e-04 2.000911086797714233e-01 -5.107174068689346313e-02 -6.907910108566284180e-02
1.266346895135939121e-03 1.452194005250930786e-01 6.099333241581916809e-02 6.384132057428359985e-02 2.308468567207455635e-03 1.722116321325302124e-01 1.019408926367759705e-02 -1.092836856842041016e-01 -1.294410824775695801e-01 3.507826626300811768e-01 1.718783974647521973e-01 -1.443879157304763794e-01 7.438328862190246582e-02 -2.763285636901855469e-01 -2.555926144123077393e-02 1.754476428031921387e-01 5.186579748988151550e-02 4.494214653968811035e-01 2.701127529144287109e-02 -4.046681821346282959e-01 -1.654513031244277954e-01 7.091020792722702026e-02 -7.705037295818328857e-02 2.164764516055583954e-02 8.952632546424865723e-02 -4.179580137133598328e-02 -3.498520851135253906e-01 1.416503638029098511e-01 -1.457647681236267090e-01 -1.830327138304710388e-02 2.098005712032318115e-01 -1.003158837556838989e-02
-5.343301594257354736e-02 3.249748349189758301e-01 -2.917749583721160889e-01 -2.459353208541870117e-01 -3.527186512947082520e-01 1.625295579433441162e-01 -6.910832971334457397e-02 -2.227652966976165771e-01 1.401064842939376831e-01 1.273147016763687134e-01 -5.226977169513702393e-02 1.449083983898162842e-01 1.285364627838134766e-01 -1.239804178476333618e-01 -2.297227531671524048e-01 -1.371118240058422089e-02 -1.599960178136825562e-01 3.550737202167510986e-01 2.373348362743854523e-02 -2.757169306278228760e-01 -1.631289348006248474e-02 8.016327768564224243e-02 -9.402666240930557251e-02 8.342204242944717407e-02 -8.618991076946258545e-02 -1.028235852718353271e-01 -7.522309571504592896e-02 2.066747993230819702e-01 9.919985383749008179e-02 1.662369072437286377e-01 1.979509443044662476e-01 4.984157159924507141e-02
-9.098202735185623169e-02 -5.109415203332901001e-02 -1.083697751164436340e-01 -1.292334944009780884e-01 -8.728367835283279419e-02 1.566723436117172241e-01 1.316912621259689331e-01 -1.615428365767002106e-02 2.538410481065511703e-03 3.347715735435485840e-01 1.345422118902206421e-01 3.905844092369079590e-01 -1.026229113340377808e-01 -2.486988604068756104e-01 4.949307441711425781e-02 3.428388237953186035e-01 5.615198984742164612e-03 1.944340616464614868e-01 -7.414326071739196777e-02 -2.178879976272583008e-01 -9.172988682985305786e-02 2.238541990518569946e-01 1.637211889028549194e-01 -1.639187335968017578e-01 1.631738543510437012e-01 -4.820863530039787292e-02 -3.118708729743957520e-01 1.949047893285751343e-01 -1.555273681879043579e-01 1.404236257076263428e-01 -2.042418345808982849e-03 -1.570692658424377441e-01
-5.179093778133392334e-02 1.455834060907363892e-01 -1.480216532945632935e-01 -2.758630812168121338e-01 7.013843208551406860e-02 3.599086403846740723e-01 -2.434702813625335693e-01 -3.692728579044342041e-01 3.589507639408111572e-01 9.061124175786972046e-03 7.318960130214691162e-02 7.894027978181838989e-02 1.097824424505233765e-02 -9.576895087957382202e-02 3.410054743289947510e-02 8.603415638208389282e-02 -2.637726068496704102e-01 1.184258162975311279e-01 1.229640692472457886e-01 -8.551684767007827759e-02 -5.574069544672966003e-02 1.359717994928359985e-01 -7.919904589653015137e-02 3.274905085563659668e-01 -2.970558963716030121e-02 7.872840017080307007e-02 -1.811971962451934814e-01 2.632096707820892334e-01 -8.589620888233184814e-02 1.013784334063529968e-01 1.407882124185562134e-01 -4.271243885159492493e-02
-1.343211829662322998e-01 -2.110177651047706604e-02 -1.246539801359176636e-01 -3.144607245922088623e-01 -9.785465896129608154e-02 1.104233264923095703e-01 1.021573245525360107e-01 -5.585550516843795776e-02 -4.552312940359115601e-02 -1.753956973552703857e-01 3.296927735209465027e-02 1.871973127126693726e-01 2.322441488504409790e-01 -4.436812922358512878e-02 4.616510868072509766e-02 1.416213363409042358e-01 -2.490868419408798218e-01 1.988232135772705078e-01 1.247364208102226257e-01 -2.683900296688079834e-01 -2.798015177249908447e-01 1.633742153644561768e-01 -1.034737005829811096e-01 1.548502892255783081e-01 -2.708452939987182617e-02 1.125129088759422302e-01 -1.050337925553321838e-01 3.920370042324066162e-01 -9.568194299936294556e-02 3.342838585376739502e-01 1.402248293161392212e-01 1.928462684154510498e-01
4.438926279544830322e-02 1.704601049423217773e-01 2.028367668390274048e-02 -2.223600447177886963e-01 -1.464630514383316040e-01 1.750987172126770020e-01 6.482677161693572998e-02 -1.004917174577713013e-02 4.335182160139083862e-02 3.121921122074127197e-01 1.300850808620452881e-01 2.206012159585952759e-01 -2.549724280834197998e-02 -2.097658962011337280e-01 9.661080688238143921e-02 1.877141296863555908e-01 1.392917186021804810e-01 2.236241996288299561e-01 -1.413329988718032837e-01 -2.958300709724426270e-01 8.647242933511734009e-02 4.082241356372833252e-01 2.336159646511077881e-01 -2.813165187835693359e-01 1.261968016624450684e-01 -2.882345765829086304e-02 -1.306271255016326904e-01 9.586222469806671143e-02 -1.991332471370697021e-01 1.076364293694496155e-01 1.417224705219268799e-01 9.734546393156051636e-02
-2.075192332267761230e-01 -3.430430218577384949e-02 -2.402735799551010132e-01 3.790981322526931763e-02 1.669975183904170990e-02 2.514056563377380371e-01 1.583160907030105591e-01 -1.681396663188934326e-01 -1.017539426684379578e-01 1.325463061220943928e-03 5.487729236483573914e-02 1.458218097686767578e-01 1.784169524908065796e-01 -1.120044589042663574e-01 2.173203974962234497e-01 2.884248197078704834e-01 -2.080127745866775513e-01 -3.059683181345462799e-02 -2.900472581386566162e-01 -1.206706389784812927e-01 -1.881009489297866821e-01 1.679849922657012939e-01 1.355345696210861206e-01 1.181756034493446350e-01 1.687318459153175354e-02 6.811956316232681274e-02 1.890429407358169556e-01 2.881178259849548340e-01 -6.946826726198196411e-02 2.838805317878723145e-01 2.783937752246856689e-01 2.119540423154830933e-01
-1.181704252958297729e-01 -1.007482111454010010e-01 -1.602704823017120361e-01 -2.408547699451446533e-01 -4.740751534700393677e-02 3.864115849137306213e-02 2.633659541606903076e-01 2.615975029766559601e-02 5.397683009505271912e-02 2.839840017259120941e-02 -1.755739897489547729e-01 1.584465950727462769e-01 4.095626249909400940e-02 -2.098574042320251465e-01 1.104415059089660645e-01 3.136525452136993408e-01 6.560203433036804199e-02 3.736544847488403320e-01 -3.327059745788574219e-01 -1.136944591999053955e-01 4.687514156103134155e-02 1.927624493837356567e-01 1.913375854492187500e-01 1.782770454883575439e-01 -1.843449920415878296e-01 -1.079982370138168335e-01 -1.828309595584869385e-01 1.840081363916397095e-01 1.826762259006500244e-01 2.107527852058410645e-01 -1.226337775588035583e-01 1.463198959827423096e-01
9.274419397115707397e-02 -8.354077488183975220e-02 -8.221609890460968018e-02 -1.906023621559143066e-01 6.537748128175735474e-02 1.521788984537124634e-01 1.218601539731025696e-01 -2.803194522857666016e-01 2.028050571680068970e-01 1.839665323495864868e-01 6.847946345806121826e-02 1.220659166574478149e-01 1.806982904672622681e-01 -1.704756915569305420e-01 -1.191885955631732941e-02 -1.011543124914169312e-01 -1.888981461524963379e-01 1.258760988712310791e-01 -2.968551218509674072e-01 -2.528337538242340088e-01 1.555027216672897339e-01 3.798537552356719971e-01 2.366409897804260254e-01 8.292885869741439819e-02 -1.940564513206481934e-01 7.883418351411819458e-02 -3.023647665977478027e-01 9.112560190260410309e-03 -1.754879057407379150e-01 2.060454040765762329e-01 4.118048772215843201e-02 -9.257377684116363525e-02
-1.855497807264328003e-01 1.178787350654602051e-01 -2.407423704862594604e-01 -9.143342077732086182e-02 -3.465401828289031982e-01 1.602083444595336914e-01 1.552433967590332031e-01 7.198499981313943863e-03 1.339169591665267944e-01 1.536073535680770874e-01 -5.042942985892295837e-02 1.336169689893722534e-01 9.549096971750259399e-02 -2.339925765991210938e-01 1.007414683699607849e-01 7.974213361740112305e-02 -3.415021300315856934e-01 2.387937158346176147e-01 -2.413647621870040894e-01 -1.159315481781959534e-01 1.206495091319084167e-01 2.778385579586029053e-01 -7.388845831155776978e-02 1.995356231927871704e-01 -1.370310485363006592e-01 -1.859559491276741028e-02 -3.275043331086635590e-03 2.896027565002441406e-01 -1.384648610837757587e-03 2.505581378936767578e-01 -1.484677754342556000e-02 1.573915481567382812e-01
-7.475619204342365265e-03 1.885744743049144745e-02 -1.254342347383499146e-01 -2.212076783180236816e-01 -4.766232892870903015e-02 1.842995584011077881e-01 1.728781759738922119e-01 6.481536477804183960e-02 -9.334861300885677338e-03 2.227007448673248291e-01 9.586428850889205933e-02 2.444949448108673096e-01 -1.058270186185836792e-01 -1.881523877382278442e-01 1.358571946620941162e-01 2.992594242095947266e-01 -5.939754098653793335e-02 3.331094682216644287e-01 -4.492716491222381592e-02 -2.374377995729446411e-01 -6.495750695466995239e-02 2.518863379955291748e-01 9.029830247163772583e-02 -2.035392969846725464e-01 3.252988755702972412e-01 -6.962495297193527222e-02 -2.854884862899780273e-01 1.692765504121780396e-01 -1.399316489696502686e-01 2.322614043951034546e-01 2.681266702711582184e-02 7.827983051538467407e-02
-2.189853927120566368e-03 4.137974083423614502e-01 -2.912004888057708740e-01 6.428620219230651855e-02 1.000579297542572021e-01 2.113965339958667755e-02 7.861121743917465210e-02 1.540756504982709885e-02 -4.509768262505531311e-02 3.462962508201599121e-01 8.951389044523239136e-02 2.489429712295532227e-01 -2.773511707782745361e-01 -2.981018424034118652e-01 1.217046231031417847e-01 1.325410008430480957e-01 5.065320990979671478e-03 1.834462136030197144e-01 -8.977209776639938354e-02 -1.451055407524108887e-01 3.479855135083198547e-02 -9.817824466153979301e-04 3.818629309535026550e-02 6.648214906454086304e-02 1.986843645572662354e-01 2.237457595765590668e-02 -2.633781433105468750e-01 1.534157991409301758e-01 -2.571359574794769287e-01 1.644033342599868774e-01 1.413521170616149902e-01 1.302389651536941528e-01
-1.143772825598716736e-01 2.780989110469818115e-01 -1.516412496566772461e-01 -1.062993779778480530e-01 -1.648614704608917236e-01 1.299160718917846680e-01 6.198995187878608704e-02 -2.124817371368408203e-01 2.186632901430130005e-01 1.707453131675720215e-01 -2.699119970202445984e-02 1.573905646800994873e-01 4.834330826997756958e-02 -3.291049301624298096e-01 -1.829096376895904541e-01 1.903975158929824829e-01 -7.501730322837829590e-02 1.707374006509780884e-01 -2.626758217811584473e-01 -2.685477435588836670e-01 3.077371604740619659e-02 8.419006317853927612e-02 -3.713083267211914062e-01 1.400255858898162842e-01 -1.660941094160079956e-01 1.221246458590030670e-02 -2.287305146455764771e-01 2.224152535200119019e-01 -7.984293252229690552e-02 7.014198601245880127e-02 5.614696443080902100e-02 -1.184737011790275574e-01
-2.073787450790405273e-01 9.369241446256637573e-02 -3.620979189872741699e-01 -3.231634497642517090e-01 -1.716756373643875122e-01 4.046078324317932129e-01 8.516182750463485718e-02 -6.367784738540649414e-02 2.078804373741149902e-01 7.999886572360992432e-02 1.120552271604537964e-01 9.446889907121658325e-02 7.818908244371414185e-02 -1.517104655504226685e-01 6.317288614809513092e-03 7.338353991508483887e-02 2.146730758249759674e-02 1.000471264123916626e-01 -1.198247224092483521e-01 -3.125542104244232178e-01 1.651523858308792114e-01 -6.431910395622253418e-02 -1.922559365630149841e-02 -1.869193278253078461e-02 -2.277295589447021484e-01 3.387866914272308350e-02 -1.850430369377136230e-01 2.691771984100341797e-01 -9.373923391103744507e-02 -1.953293979167938232e-01 1.843094378709793091e-01 8.522538840770721436e-02
2.187546901404857635e-02 2.243300229310989380e-01 3.807282820343971252e-02 -1.595410108566284180e-01 -3.538045883178710938e-01 2.133133821189403534e-02 -1.502718478441238403e-01 -2.600551247596740723e-01 2.229521721601486206e-01 1.163365393877029419e-01 1.003213673830032349e-01 2.259893119335174561e-01 1.870607212185859680e-02 -1.744192987680435181e-01 -1.159900650382041931e-01 1.223042383790016174e-01 -2.335656881332397461e-01 2.363543063402175903e-01 -6.991334259510040283e-02 -2.490626871585845947e-01 1.238471120595932007e-01 1.237077414989471436e-01 -1.111475825309753418e-01 3.564062118530273438e-01 5.032882839441299438e-02 9.314455091953277588e-02 -1.936108022928237915e-01 2.522048056125640869e-01 3.201207891106605530e-02 1.650582551956176758e-01 1.503127217292785645e-01 1.112151071429252625e-01
-6.080655381083488464e-02 5.372670665383338928e-02 -2.520812749862670898e-01 -1.981250792741775513e-01 -2.273990362882614136e-01 1.309073120355606079e-01 -7.343436032533645630e-02 -6.338089704513549805e-02 3.188980221748352051e-01 1.046935990452766418e-01 -1.682918518781661987e-01 2.317956537008285522e-01 1.024082899093627930e-01 -3.677154779434204102e-01 -6.097889691591262817e-02 4.484473913908004761e-02 1.767056435346603394e-01 2.575296461582183838e-01 -1.010281369090080261e-01 -3.003304004669189453e-01 1.143468469381332397e-01 2.976186275482177734e-01 2.664814703166484833e-03 1.923597417771816254e-02 -1.423949301242828369e-01 -1.914754360914230347e-01 -1.495121717453002930e-01 1.737769544124603271e-01 1.717341244220733643e-01 1.534664183855056763e-01 5.237954109907150269e-02 -3.099864535033702850e-02
-5.042297765612602234e-02 -5.839578434824943542e-02 -1.389735043048858643e-01 -1.251155734062194824e-01 -1.585571467876434326e-01 2.012339681386947632e-01 1.515706032514572144e-01 6.604533642530441284e-02 -2.137584611773490906e-02 2.912751138210296631e-01 1.309732496738433838e-01 2.566084563732147217e-01 -1.557230055332183838e-01 -1.416692882776260376e-01 -3.112589241936802864e-03 3.195830285549163818e-01 -9.775480628013610840e-02 3.115291595458984375e-01 -3.869336470961570740e-02 -2.056531310081481934e-01 -1.513475626707077026e-01 2.722969949245452881e-01 1.506975144147872925e-01 -1.566457301378250122e-01 1.143654286861419678e-01 5.365351215004920959e-02 -3.773089647293090820e-01 9.190049767494201660e-02 -2.546497881412506104e-01 1.337770670652389526e-01 -1.173262484371662140e-02 -8.368646353483200073e-02
1.283475896343588829e-03 1.905572116374969482e-01 -5.837508291006088257e-02 -1.093925163149833679e-01 -2.720123827457427979e-01 1.169008165597915649e-01 3.839153423905372620e-02 -2.377449572086334229e-01 2.547244727611541748e-01 -6.039211060851812363e-03 7.757747918367385864e-02 1.560758203268051147e-01 2.712940573692321777e-01 -3.805914521217346191e-01 -2.151500433683395386e-02 9.559510648250579834e-02 -1.581027805805206299e-01 2.763290405273437500e-01 -2.649272978305816650e-01 -2.988037765026092529e-01 5.156779289245605469e-02 -6.948894262313842773e-02 -1.507702171802520752e-01 -5.305328965187072754e-02 -1.877287775278091431e-01 -1.331322342157363892e-01 -4.715209081768989563e-02 1.774881333112716675e-01 -8.050222694873809814e-02 1.435059607028961182e-01 2.639377415180206299e-01 4.494767636060714722e-02
1.492348406463861465e-02 3.307191431522369385e-01 -2.939361631870269775e-01 -4.883947223424911499e-02 1.290394552052021027e-02 1.677359044551849365e-01 7.918103784322738647e-02 -1.047363355755805969e-01 4.634851962327957153e-02 9.808072820305824280e-03 -6.562919169664382935e-02 2.109316736459732056e-01 -3.241281583905220032e-02 -1.568606309592723846e-02 3.644950091838836670e-01 -8.194784820079803467e-02 -2.014263123273849487e-01 1.663675755262374878e-01 -1.299974694848060608e-02 -1.982984393835067749e-01 -1.034077107906341553e-01 1.158094033598899841e-01 -5.017425864934921265e-03 3.737209737300872803e-01 1.220524311065673828e-01 -2.368698418140411377e-01 -3.987916186451911926e-02 -1.569359749555587769e-01 -2.375795245170593262e-01 1.354569047689437866e-01 2.255311012268066406e-01 2.640928626060485840e-01
-2.260213345289230347e-01 1.791012436151504517e-01 -9.190506488084793091e-02 -1.929751485586166382e-01 -2.992123365402221680e-01 2.610149681568145752e-01 -2.350979596376419067e-01 -2.710247635841369629e-01 9.318755939602851868e-03 1.280045807361602783e-01 1.501007378101348877e-01 -3.068031184375286102e-02 7.073870301246643066e-02 -1.317601203918457031e-01 -1.336002051830291748e-01 8.788139373064041138e-02 -2.106682509183883667e-01 1.724981218576431274e-01 -2.206768691539764404e-01 -2.766284644603729248e-01 7.407140731811523438e-02 1.411466151475906372e-01 -5.691527575254440308e-02 8.869560062885284424e-02 -2.563435435295104980e-01 -3.347698226571083069e-02 -1.237784028053283691e-01 3.120608031749725342e-01 -1.288534104824066162e-01 1.220677495002746582e-01 1.210946664214134216e-01 1.879136860370635986e-01
-1.606058180332183838e-01 -2.374766208231449127e-02 -1.541497409343719482e-01 -1.519333571195602417e-01 -1.368603557348251343e-01 3.197037279605865479e-01 7.537342607975006104e-02 1.120367646217346191e-01 -2.853019163012504578e-02 3.251582086086273193e-01 8.149626106023788452e-02 2.026898264884948730e-01 -2.411209233105182648e-02 -2.395844608545303345e-01 9.948485344648361206e-02 2.726328670978546143e-01 2.115426957607269287e-02 2.809503078460693359e-01 -8.404053747653961182e-03 -1.182420849800109863e-01 6.855555623769760132e-02 1.864558160305023193e-01 2.393388748168945312e-01 -7.067003846168518066e-02 2.614125609397888184e-01 -1.294796913862228394e-02 -2.345089614391326904e-01 1.241483390331268311e-01 -3.056989312171936035e-01 1.647881567478179932e-01 1.142096072435379028e-01 -1.530003994703292847e-01
-4.441943485289812088e-03 2.930824644863605499e-02 -8.826356381177902222e-02 -1.826401203870773315e-01 -1.002912670373916626e-01 1.939358264207839966e-01 1.847089082002639771e-01 1.814576387405395508e-01 5.071134492754936218e-02 2.566806674003601074e-01 1.008394509553909302e-01 2.507745623588562012e-01 -5.394934117794036865e-02 -2.241251468658447266e-01 -1.223344132304191589e-01 2.861543297767639160e-01 2.181625925004482269e-02 1.963114887475967407e-01 7.093591243028640747e-02 -2.275632023811340332e-01 -1.334447860717773438e-01 2.615594267845153809e-01 6.734862178564071655e-02 -9.979106485843658447e-02 2.861346006393432617e-01 -2.331842668354511261e-02 -4.160245954990386963e-01 1.384602636098861694e-01 -2.058389633893966675e-01 1.797704547643661499e-01 2.764453925192356110e-02 7.136122882366180420e-02
-3.603731691837310791e-01 -2.358946390450000763e-02 -2.868742346763610840e-01 -2.129568010568618774e-01 2.903293073177337646e-01 1.808684766292572021e-01 -9.979866445064544678e-02 -2.811298966407775879e-01 6.264106929302215576e-02 -3.779494669288396835e-03 5.248221009969711304e-02 1.046264171600341797e-01 -3.144466876983642578e-02 3.477715328335762024e-02 8.585003018379211426e-02 -1.139251282438635826e-03 -7.035924494266510010e-02 1.497282832860946655e-01 -1.710171699523925781e-01 -1.992226541042327881e-01 -1.945258975028991699e-01 -3.948618844151496887e-02 2.152204066514968872e-01 -1.471794098615646362e-01 1.296833753585815430e-01 1.238663867115974426e-01 -2.507885992527008057e-01 3.456999659538269043e-01 -1.398382186889648438e-01 1.429113298654556274e-01 2.183457911014556885e-01 -5.306727439165115356e-02
-1.459436863660812378e-01 2.580762207508087158e-01 -8.700491487979888916e-02 -2.098885476589202881e-01 -2.721772789955139160e-01 2.241697907447814941e-01 -1.826214194297790527e-01 -1.831748485565185547e-01 1.099715083837509155e-01 2.709703445434570312e-01 -1.257383525371551514e-01 1.354746073484420776e-01 6.727101653814315796e-02 -3.609312474727630615e-01 2.777571976184844971e-02 2.668479979038238525e-01 -2.192621380090713501e-01 1.245634108781814575e-01 -7.040353119373321533e-02 -2.071268558502197266e-01 2.184776216745376587e-01 3.742989152669906616e-02 2.913643978536128998e-02 2.842893898487091064e-01 -1.255965679883956909e-01 -6.241249293088912964e-02 -9.711544960737228394e-03 2.276583760976791382e-01 9.180194698274135590e-03 6.761182844638824463e-02 1.549573242664337158e-01 1.633625663816928864e-02
-1.434596478939056396e-01 -2.022471874952316284e-01 -1.282671093940734863e-01 -1.037122011184692383e-01 1.766414148733019829e-03 3.901399299502372742e-02 -1.794753596186637878e-02 -2.385603636503219604e-01 1.092368587851524353e-01 1.112228482961654663e-01 -1.078566387295722961e-01 2.879120111465454102e-01 -4.418083000928163528e-03 2.419778704643249512e-02 -1.943375170230865479e-01 6.070821732282638550e-02 -2.164131700992584229e-01 3.068162798881530762e-01 -1.247055456042289734e-02 -1.909025907516479492e-01 7.669878751039505005e-02 3.210236504673957825e-02 -1.598621159791946411e-01 4.653278738260269165e-02 -3.296691477298736572e-01 4.890671372413635254e-02 -1.464931070804595947e-01 2.327511012554168701e-01 9.201695770025253296e-02 2.347232252359390259e-01 4.775275886058807373e-01 3.398575261235237122e-02
1.564639247953891754e-02 1.269330382347106934e-01 -1.069188043475151062e-01 7.003815378993749619e-03 1.846839040517807007e-01 2.690469920635223389e-01 1.069727614521980286e-01 -1.342236697673797607e-01 1.622617095708847046e-01 5.426591634750366211e-01 -8.622774481773376465e-02 1.717127859592437744e-01 3.848676010966300964e-02 -2.726480597630143166e-03 1.123242825269699097e-01 -1.507954746484756470e-01 -1.920272037386894226e-02 3.602902591228485107e-01 -1.640217304229736328e-01 -4.893764853477478027e-02 -2.201580852270126343e-01 -9.867009520530700684e-02 2.655669748783111572e-01 7.046018540859222412e-02 -4.026546142995357513e-03 6.396424025297164917e-02 1.158042531460523605e-02 1.158501505851745605e-01 -1.159870475530624390e-01 7.029473315924406052e-03 2.992513775825500488e-01 -1.665751487016677856e-01
-7.747167348861694336e-02 2.920381426811218262e-01 -1.614404022693634033e-01 -2.376846820116043091e-01 4.364904016256332397e-02 -2.258355915546417236e-02 -2.018645219504833221e-02 -1.980703175067901611e-01 1.433464437723159790e-01 1.514475047588348389e-01 1.243921369314193726e-01 -6.949099153280258179e-02 -4.896040260791778564e-02 1.858447790145874023e-01 3.158537149429321289e-01 1.515424698591232300e-01 -1.878872066736221313e-01 2.074406147003173828e-01 -2.371377050876617432e-01 -1.358795762062072754e-01 -1.843925416469573975e-01 3.942864835262298584e-01 2.249878048896789551e-01 2.026277184486389160e-01 -1.774125173687934875e-02 -6.781787425279617310e-02 -4.557178542017936707e-02 1.361318826675415039e-01 -5.219109356403350830e-02 -1.131368875503540039e-01 1.022077798843383789e-01 2.738351523876190186e-01
-2.054827511310577393e-01 3.070859313011169434e-01 1.213148534297943115e-01 -2.123882435262203217e-02 1.871015727519989014e-01 2.717015743255615234e-01 2.222840934991836548e-01 -3.236604928970336914e-01 1.300582140684127808e-01 -7.019589841365814209e-02 -4.851626604795455933e-02 1.203287858515977859e-02 -4.522655904293060303e-02 -2.735483944416046143e-01 4.081522300839424133e-02 4.006685018539428711e-01 6.090581044554710388e-02 4.287972301244735718e-02 -9.390197694301605225e-02 -1.733076423406600952e-01 -1.476897299289703369e-01 1.625941693782806396e-01 1.384889632463455200e-01 1.297939121723175049e-01 3.660226240754127502e-02 3.246614634990692139e-01 -9.804835915565490723e-02 1.039530709385871887e-01 6.415444426238536835e-03 1.358520984649658203e-01 1.823741793632507324e-01 1.195710077881813049e-01
-2.372460663318634033e-01 1.726247817277908325e-01 -7.845494896173477173e-02 -6.987222284078598022e-02 7.212147861719131470e-02 1.620238721370697021e-01 -1.499034464359283447e-01 -2.404464483261108398e-01 4.048611819744110107e-01 -9.954293817281723022e-02 2.220240049064159393e-02 1.660305410623550415e-01 -2.478764355182647705e-01 -8.808228373527526855e-02 2.101026102900505066e-02 2.042991518974304199e-01 -2.032684981822967529e-01 2.085743844509124756e-01 3.631822764873504639e-01 -2.640189528465270996e-01 -1.194710358977317810e-01 -1.995145902037620544e-02 -2.038906514644622803e-02 -6.319562345743179321e-02 1.309640258550643921e-01 3.387771174311637878e-02 -1.556816250085830688e-01 1.703156828880310059e-01 2.087246179580688477e-01 2.198709100484848022e-01 9.442031383514404297e-02 5.529596237465739250e-04
-1.924816817045211792e-01 2.008896023035049438e-01 8.348890393972396851e-02 -4.568244516849517822e-02 -9.114895761013031006e-02 2.530116140842437744e-01 2.479409277439117432e-01 -5.636386945843696594e-02 -1.197057589888572693e-01 2.396248877048492432e-01 8.276259154081344604e-02 1.262754201889038086e-01 -1.348104476928710938e-01 -2.907681763172149658e-01 1.636596620082855225e-01 1.803160309791564941e-01 5.695368722081184387e-02 1.714602261781692505e-01 1.293496135622262955e-02 -6.060335785150527954e-02 -2.537328191101551056e-02 2.456028014421463013e-01 2.427074611186981201e-01 -9.395121783018112183e-02 1.311218142509460449e-01 6.007548887282609940e-03 -4.241369068622589111e-01 1.718490011990070343e-02 -2.144002169370651245e-01 2.356440275907516479e-01 1.838349848985671997e-01 1.486987620592117310e-01
-1.791916787624359131e-01 3.020558357238769531e-01 -1.955578923225402832e-01 -2.057223767042160034e-01 -1.904468387365341187e-01 -3.484764322638511658e-02 -3.722980618476867676e-02 -1.384449601173400879e-01 1.384485512971878052e-01 -2.942129224538803101e-02 -6.768317520618438721e-02 3.606447577476501465e-01 2.173912525177001953e-01 -1.226956471800804138e-01 2.904398739337921143e-01 8.594989031553268433e-02 -2.461427450180053711e-01 1.918107867240905762e-01 -5.237453058362007141e-02 -3.089299201965332031e-01 -1.176785379648208618e-01 9.374225512146949768e-03 -1.968669518828392029e-02 3.210213407874107361e-02 4.181777685880661011e-02 7.993946224451065063e-02 -1.714442074298858643e-01 3.279830813407897949e-01 -5.036643519997596741e-02 2.208447754383087158e-01 1.288829445838928223e-01 -7.333320379257202148e-02
-1.182491406798362732e-01 2.551327645778656006e-02 1.037164824083447456e-03 -9.698139131069183350e-02 -1.430705040693283081e-01 1.531168818473815918e-01 1.985266208648681641e-01 5.089192464947700500e-02 5.820539966225624084e-02 3.717863559722900391e-01 1.308363676071166992e-01 1.691300570964813232e-01 -1.604751944541931152e-01 -2.039575874805450439e-01 -1.115144789218902588e-01 2.372132390737533569e-01 5.158780142664909363e-03 2.904301583766937256e-01 4.457107745110988617e-03 -2.095489352941513062e-01 -1.040935814380645752e-01 2.068956196308135986e-01 1.870418712496757507e-02 -7.053846865892410278e-02 3.184118270874023438e-01 -1.097844988107681274e-01 -4.215216636657714844e-01 1.288769543170928955e-01 -1.249206736683845520e-01 2.092453539371490479e-01 1.102246716618537903e-01 -1.048781257122755051e-02
-1.895418614149093628e-01 2.634342014789581299e-01 -1.939240545034408569e-01 -4.244649782776832581e-02 -2.391317635774612427e-01 1.404886245727539062e-01 -6.381586194038391113e-02 -1.135108098387718201e-01 6.718344241380691528e-02 9.025696665048599243e-02 -4.629582911729812622e-02 1.115244403481483459e-01 7.911688834428787231e-02 6.393482536077499390e-02 -1.582421064376831055e-01 2.687160968780517578e-01 -1.382246017456054688e-01 3.904337286949157715e-01 -3.024888224899768829e-02 -3.046168386936187744e-01 9.442229568958282471e-02 2.023031562566757202e-01 -1.336814910173416138e-01 3.134216368198394775e-01 -1.017786264419555664e-01 9.698516689240932465e-03 -2.210741788148880005e-01 2.108880728483200073e-01 1.801856607198715210e-01 -4.112350940704345703e-02 2.309728860855102539e-01 -6.363134086132049561e-02
-3.863724693655967712e-02 8.392167836427688599e-02 1.081085018813610077e-02 -8.736618608236312866e-02 -2.656159996986389160e-01 1.725429445505142212e-01 1.844918578863143921e-01 1.906799226999282837e-01 1.677367463707923889e-02 2.053966075181961060e-01 1.681118458509445190e-01 2.367880493402481079e-01 -1.090217158198356628e-01 -2.016731947660446167e-01 6.419841945171356201e-02 2.691691219806671143e-01 -6.537349522113800049e-02 4.262260198593139648e-01 4.958571866154670715e-02 -2.060736417770385742e-01 -1.111486181616783142e-01 2.049534767866134644e-01 6.832117587327957153e-02 -5.187617614865303040e-02 2.689570784568786621e-01 -2.665989566594362259e-03 -3.241341114044189453e-01 1.670930087566375732e-01 -1.364160478115081787e-01 1.929270178079605103e-01 7.749076001346111298e-03 -5.710143223404884338e-02
-8.623345196247100830e-02 1.714448183774948120e-01 -1.670176386833190918e-01 5.979152023792266846e-02 -9.801874309778213501e-02 7.616002112627029419e-02 7.811971753835678101e-02 5.950667895376682281e-03 7.493086904287338257e-02 -5.291505716741085052e-03 -2.200909554958343506e-01 1.663600355386734009e-01 -1.604214906692504883e-01 7.418344169855117798e-02 2.298338711261749268e-01 3.459199368953704834e-01 1.440974418073892593e-02 3.136662244796752930e-01 -1.483644694089889526e-01 -1.091689914464950562e-01 -2.487318590283393860e-02 2.640851140022277832e-01 -6.918679922819137573e-02 8.608850836753845215e-02 6.135689839720726013e-02 5.368508026003837585e-02 1.922480463981628418e-01 4.168914258480072021e-01 4.368136823177337646e-02 2.106107473373413086e-01 1.298748999834060669e-01 3.592424094676971436e-01
-1.270494014024734497e-01 2.551203966140747070e-01 -1.106880158185958862e-01 -2.368076145648956299e-02 -3.966908156871795654e-01 3.231454789638519287e-01 -7.310879230499267578e-02 -1.952773183584213257e-01 1.902732998132705688e-01 6.917594373226165771e-02 -5.167967453598976135e-02 1.899510920047760010e-01 1.486062556505203247e-01 -2.035046964883804321e-01 -1.399327162653207779e-02 -2.610529772937297821e-02 -9.066428057849407196e-03 2.489074170589447021e-01 -1.314286291599273682e-01 -2.508394420146942139e-01 1.381537760607898235e-03 2.099305391311645508e-01 -6.884274631738662720e-02 3.104111850261688232e-01 -1.721812635660171509e-01 -1.222870051860809326e-01 -1.387869864702224731e-01 2.292076945304870605e-01 1.379776597023010254e-01 -4.706368595361709595e-02 1.539825350046157837e-01 -8.841869235038757324e-02
-1.945829540491104126e-01 1.352224200963973999e-01 -1.424023360013961792e-01 -2.253189496695995331e-02 1.479379981756210327e-01 2.125728577375411987e-01 8.606417477130889893e-02 -2.270500808954238892e-01 -7.962939888238906860e-02 -2.986886166036128998e-02 1.343625932931900024e-01 3.836354613304138184e-01 1.275262832641601562e-01 -8.804568648338317871e-02 -2.125290967524051666e-02 6.637347862124443054e-03 -2.201126217842102051e-01 3.356033265590667725e-01 -6.353793293237686157e-02 6.890147179365158081e-02 -2.431502789258956909e-01 1.759053915739059448e-01 2.369912415742874146e-01 -6.382065266370773315e-02 -7.289908826351165771e-02 2.148864269256591797e-01 9.131502360105514526e-02 1.106001809239387512e-01 2.585180997848510742e-01 6.023898348212242126e-02 3.521805405616760254e-01 -1.155089437961578369e-01
-7.326281815767288208e-02 3.235618770122528076e-02 1.412888709455728531e-02 -2.757294476032257080e-01 -1.927173323929309845e-02 2.052965313196182251e-01 5.426707863807678223e-02 -1.135354563593864441e-01 -2.177423834800720215e-01 3.739494085311889648e-01 1.736642234027385712e-02 1.840730905532836914e-01 1.378826349973678589e-01 -2.856859564781188965e-01 -4.378936067223548889e-02 8.922975510358810425e-02 4.272429645061492920e-02 3.485715985298156738e-01 -3.758893609046936035e-01 -1.233396083116531372e-01 8.350001275539398193e-02 3.139071762561798096e-01 7.779269665479660034e-02 -1.640377193689346313e-01 1.868007332086563110e-01 3.469826653599739075e-02 -1.556674540042877197e-01 -6.724812835454940796e-02 -2.033651806414127350e-02 1.313076764345169067e-01 -2.121661975979804993e-02 1.606311053037643433e-01
-1.138226464390754700e-01 1.687754690647125244e-01 -2.093525528907775879e-01 4.477531090378761292e-02 5.681851878762245178e-02 -5.365479271858930588e-03 1.487741768360137939e-01 -1.940479502081871033e-02 -2.833372540771961212e-02 1.122526302933692932e-01 -1.681505702435970306e-02 1.378526091575622559e-01 8.665197342634201050e-02 8.069924265146255493e-02 -2.355855889618396759e-02 1.597880721092224121e-01 -1.744524687528610229e-01 2.203775793313980103e-01 -8.624622970819473267e-02 -1.271355003118515015e-01 -3.810288608074188232e-01 3.914033174514770508e-01 2.232351899147033691e-02 2.399464696645736694e-01 2.104406207799911499e-01 2.660861313343048096e-01 -1.528885066509246826e-01 3.699319362640380859e-01 1.411501020193099976e-01 1.792827248573303223e-01 1.664998978376388550e-01 -2.684883074834942818e-03
-2.633413672447204590e-02 1.327296346426010132e-01 6.467498093843460083e-02 -3.550759255886077881e-01 3.797408938407897949e-02 2.004133015871047974e-01 8.716475963592529297e-02 -1.011161357164382935e-01 -2.881056070327758789e-01 4.182795286178588867e-01 3.173750638961791992e-02 2.988522946834564209e-01 4.330550879240036011e-02 -2.483320981264114380e-01 -3.136154497042298317e-03 2.022280842065811157e-01 6.309267878532409668e-02 1.229644641280174255e-01 -1.631648987531661987e-01 -2.758489251136779785e-01 9.015649557113647461e-02 2.010541558265686035e-01 2.193527221679687500e-01 1.086118817329406738e-02 6.621260941028594971e-02 -3.723021596670150757e-02 -2.441905885934829712e-01 1.318149864673614502e-01 2.793961018323898315e-02 1.290856003761291504e-01 1.387696862220764160e-01 -3.448450192809104919e-02
-1.859815791249275208e-02 1.315771639347076416e-01 5.918225273489952087e-02 -1.391748636960983276e-01 -1.691387146711349487e-01 3.397462964057922363e-01 3.029866218566894531e-01 1.286126077175140381e-01 -2.171800285577774048e-02 3.894177675247192383e-01 9.812217205762863159e-02 1.501870453357696533e-01 1.550015248358249664e-02 -1.526447385549545288e-01 2.052266150712966919e-01 1.305204033851623535e-01 2.179594011977314949e-03 2.807981073856353760e-01 -8.325720205903053284e-03 -3.027875125408172607e-01 -1.360558555461466312e-03 1.101391687989234924e-01 5.613731965422630310e-02 -1.277098953723907471e-01 4.514508321881294250e-02 -1.453531086444854736e-01 -2.504135668277740479e-01 -4.975268244743347168e-02 -3.650494664907455444e-02 2.820462882518768311e-01 2.590842843055725098e-01 3.930390626192092896e-02
-1.916399449110031128e-01 8.367524296045303345e-02 -1.298376172780990601e-01 2.129407366737723351e-03 6.865905970335006714e-02 2.210288047790527344e-01 -4.519315436482429504e-02 8.729826658964157104e-02 3.213572204113006592e-01 2.048732787370681763e-01 2.033449709415435791e-01 3.727586865425109863e-01 -2.401103675365447998e-01 -1.903310045599937439e-02 -3.499230742454528809e-02 1.521954387426376343e-01 -9.266113489866256714e-02 1.135798264294862747e-02 -1.087981536984443665e-01 2.841854281723499298e-02 -1.528674270957708359e-02 2.603401541709899902e-01 6.068254262208938599e-02 2.602604031562805176e-01 9.709236025810241699e-02 1.087698992341756821e-02 -2.659536302089691162e-01 9.301083534955978394e-02 3.341086208820343018e-01 3.485251590609550476e-02 2.633892297744750977e-01 -1.905283927917480469e-01
-2.266387343406677246e-01 3.545742332935333252e-01 -2.215375900268554688e-01 -5.165031552314758301e-02 9.918724000453948975e-02 2.605323791503906250e-01 5.151048675179481506e-02 4.836001619696617126e-02 1.457481980323791504e-01 1.129202395677566528e-01 -2.034032791852951050e-01 2.113240808248519897e-01 -1.514370292425155640e-01 -2.954036891460418701e-01 7.718693464994430542e-02 2.983258068561553955e-01 1.743541359901428223e-01 -3.825006633996963501e-02 4.368736967444419861e-02 -1.326662600040435791e-01 -1.632312089204788208e-01 1.625626534223556519e-01 1.317472308874130249e-01 2.451713979244232178e-01 1.168699860572814941e-01 8.483450114727020264e-02 -3.875019401311874390e-02 -6.328243017196655273e-02 -5.963299795985221863e-02 1.881005764007568359e-01 3.189525902271270752e-01 1.197582036256790161e-01
-2.602336704730987549e-01 8.839641511440277100e-02 -3.026713132858276367e-01 -8.923676609992980957e-02 -2.576652467250823975e-01 1.142949163913726807e-01 3.059839606285095215e-01 -1.284637004137039185e-01 1.225346699357032776e-01 1.369310021400451660e-01 -1.986190229654312134e-01 1.539918333292007446e-01 3.204957842826843262e-01 -1.869964301586151123e-01 1.399818658828735352e-01 9.820634499192237854e-03 -3.278318941593170166e-01 2.512798011302947998e-01 -5.607378855347633362e-02 -1.814171373844146729e-01 6.844506412744522095e-02 1.951440423727035522e-01 -6.443724967539310455e-03 8.014365285634994507e-02 8.491324260830879211e-03 -1.333749890327453613e-01 1.202834118157625198e-02 2.864146232604980469e-01 7.246510125696659088e-03 8.262301236391067505e-02 -2.938145585358142853e-02 1.316047906875610352e-01
-8.704045414924621582e-02 1.871318370103836060e-01 -1.173657774925231934e-01 -2.379333525896072388e-01 1.175170242786407471e-01 3.810597583651542664e-02 -4.143288731575012207e-02 -1.530000120401382446e-01 1.913018524646759033e-01 -1.864178031682968140e-01 -8.144736289978027344e-02 1.965662837028503418e-01 2.859388291835784912e-01 -3.139866590499877930e-01 1.737750917673110962e-01 2.957770824432373047e-01 -2.731704711914062500e-01 2.578900456428527832e-01 7.801125943660736084e-02 -2.120290100574493408e-01 -3.214657902717590332e-01 8.362364768981933594e-02 1.569074243307113647e-01 -4.529298096895217896e-02 -7.060467451810836792e-02 6.989311426877975464e-02 1.268901163712143898e-03 2.426709234714508057e-01 1.426233202219009399e-01 6.692086160182952881e-02 9.400165826082229614e-02 1.967859268188476562e-02
-2.445327639579772949e-01 2.445681393146514893e-01 -1.735129654407501221e-01 -5.670134350657463074e-02 1.010710597038269043e-01 2.654547989368438721e-01 4.291312396526336670e-02 -2.494861371815204620e-02 2.214588597416877747e-02 1.993239521980285645e-01 -2.551254928112030029e-01 1.432446688413619995e-01 -1.509518474340438843e-01 -1.895741969347000122e-01 1.876923888921737671e-01 3.493809998035430908e-01 2.295293379575014114e-03 6.518861651420593262e-02 -4.089770838618278503e-02 -2.013871446251869202e-02 -1.445980221033096313e-01 1.937256008386611938e-01 7.472026348114013672e-02 1.805827766656875610e-01 3.954321444034576416e-01 2.395571321249008179e-01 -1.267381161451339722e-01 3.948906809091567993e-02 -6.698844581842422485e-02 1.639554202556610107e-01 1.968381255865097046e-01 1.327374875545501709e-01
-2.097085416316986084e-01 9.439742565155029297e-02 -3.124917149543762207e-01 -2.189446687698364258e-01 9.382712095975875854e-02 1.721330583095550537e-01 -7.363077998161315918e-02 -3.777968287467956543e-01 1.556025147438049316e-01 -1.135004386305809021e-01 1.989871263504028320e-01 8.676134049892425537e-02 -2.014613598585128784e-01 -1.247346475720405579e-01 -4.627515748143196106e-02 1.591947674751281738e-01 -8.499274961650371552e-03 2.414545118808746338e-01 -3.616341575980186462e-02 -1.048372164368629456e-01 -8.926650881767272949e-02 4.383581280708312988e-01 8.432430028915405273e-02 8.837547153234481812e-03 1.567295193672180176e-02 -1.003225222229957581e-01 9.684931486845016479e-03 -8.403272926807403564e-02 9.025259315967559814e-02 1.698335707187652588e-01 3.293000161647796631e-01 7.881199568510055542e-02
-1.980534791946411133e-01 -1.765164732933044434e-01 -1.623094826936721802e-01 -5.725568160414695740e-02 -3.321650996804237366e-02 8.576623350381851196e-02 -1.098983138799667358e-01 -2.123576700687408447e-01 3.899448812007904053e-01 3.082527406513690948e-02 1.861318200826644897e-01 8.587518334388732910e-02 -1.591536253690719604e-01 -8.338888175785541534e-03 -5.463879182934761047e-02 3.839162588119506836e-01 -3.161532580852508545e-01 7.006897032260894775e-02 -3.122189640998840332e-02 -3.014445900917053223e-01 -1.317531168460845947e-01 1.079702451825141907e-01 1.051006093621253967e-01 -2.812937088310718536e-02 -1.912309080362319946e-01 -1.083966344594955444e-01 -2.409119755029678345e-01 1.090213358402252197e-01 1.245316043496131897e-01 1.134428083896636963e-01 2.393283694982528687e-01 1.486582159996032715e-01
-9.791698306798934937e-02 1.768325567245483398e-01 -3.755039572715759277e-01 2.966023050248622894e-02 -7.333289086818695068e-02 2.214198261499404907e-01 -1.437902334146201611e-03 -4.360178858041763306e-02 1.975499838590621948e-01 -9.996566921472549438e-02 -2.382345870137214661e-02 4.145177602767944336e-01 1.976655870676040649e-01 -2.147750705480575562e-01 1.947772805579006672e-03 8.589565753936767578e-03 -1.267564147710800171e-01 7.045409828424453735e-02 -3.418421447277069092e-01 3.334438428282737732e-02 -7.783534005284309387e-03 1.039739921689033508e-01 1.318469494581222534e-01 9.315973147749900818e-03 -2.543841898441314697e-01 3.648144891485571861e-03 -4.040863513946533203e-01 1.244431361556053162e-01 -1.326895356178283691e-01 -6.659861654043197632e-02 1.274495124816894531e-01 -7.169700413942337036e-02
-1.030208170413970947e-01 2.029893919825553894e-02 -7.054895162582397461e-02 -2.419335842132568359e-01 -4.104855284094810486e-02 9.925118088722229004e-02 1.757526099681854248e-01 -1.344670355319976807e-01 8.573720231652259827e-03 3.358443379402160645e-01 1.859797537326812744e-01 1.387520432472229004e-01 -2.027565091848373413e-01 -2.595921158790588379e-01 9.753456711769104004e-02 2.613569796085357666e-01 -1.915605738759040833e-02 3.539143800735473633e-01 9.399419277906417847e-02 -1.966445595026016235e-01 -4.665413498878479004e-02 8.142078667879104614e-02 2.293285876512527466e-01 -1.099467650055885315e-01 2.338143736124038696e-01 -5.524659994989633560e-03 -3.388854265213012695e-01 8.451820909976959229e-02 -2.076068371534347534e-01 1.216834709048271179e-01 1.638645231723785400e-01 6.227110698819160461e-02
-1.003788635134696960e-01 1.849697828292846680e-01 -3.433576524257659912e-01 -2.928523123264312744e-01 -1.488965004682540894e-01 3.757930099964141846e-01 6.303070485591888428e-02 -1.375292986631393433e-02 2.641428709030151367e-01 1.200071573257446289e-01 3.072091639041900635e-01 -1.884483359754085541e-02 -4.040817543864250183e-02 -8.937458693981170654e-02 -2.851543948054313660e-02 1.982083916664123535e-01 -2.052933573722839355e-01 1.954267472028732300e-01 -2.288289368152618408e-01 -1.446699351072311401e-01 1.220615431666374207e-01 -2.817000821232795715e-02 1.273090485483407974e-02 -3.276550397276878357e-02 -2.053426802158355713e-01 4.751190543174743652e-02 -2.353692799806594849e-01 1.598447412252426147e-01 -5.774484574794769287e-02 2.656832337379455566e-02 2.288532406091690063e-01 5.942400544881820679e-02
4.982246551662683487e-03 6.793984025716781616e-02 -1.847413629293441772e-01 1.675350815057754517e-01 1.559246033430099487e-01 2.398937940597534180e-01 1.229536905884742737e-02 3.042660653591156006e-01 2.257446795701980591e-01 2.397699952125549316e-01 -6.841288506984710693e-02 1.653236150741577148e-01 -1.691657453775405884e-01 -6.646515429019927979e-02 1.338626351207494736e-02 -7.449175417423248291e-02 -1.362476646900177002e-01 3.986135125160217285e-01 -1.356696933507919312e-01 -3.382503986358642578e-02 -4.050456285476684570e-01 1.889257431030273438e-01 1.494674235582351685e-01 2.241193503141403198e-02 -2.067454308271408081e-01 4.923124238848686218e-02 -1.161670535802841187e-01 1.321173459291458130e-01 -1.736456342041492462e-02 3.325363248586654663e-02 1.786471009254455566e-01 2.242824733257293701e-01
-6.507249176502227783e-02 6.022359058260917664e-02 -8.699630945920944214e-02 -1.346831768751144409e-01 -1.893810480833053589e-01 1.379998326301574707e-01 1.002844497561454773e-01 4.662598669528961182e-02 -3.940000012516975403e-02 3.640823364257812500e-01 1.224905401468276978e-01 2.948848903179168701e-01 -7.894036173820495605e-02 -1.124942898750305176e-01 6.369075179100036621e-02 3.188226819038391113e-01 -9.340095520019531250e-02 3.374188840389251709e-01 1.509424746036529541e-01 -1.998584568500518799e-01 -1.837011612951755524e-02 2.579552531242370605e-01 1.713752001523971558e-01 -7.446137815713882446e-02 2.471241801977157593e-01 -9.013995528221130371e-02 -3.090760707855224609e-01 4.272362217307090759e-02 -1.050333827733993530e-01 2.528495788574218750e-01 5.665269866585731506e-02 8.253828436136245728e-02
6.162094697356224060e-02 3.445922434329986572e-01 -2.787407338619232178e-01 -1.867550313472747803e-01 -2.286374717950820923e-01 -4.696785286068916321e-02 1.479100435972213745e-01 -2.155036181211471558e-01 1.096879690885543823e-01 1.134289875626564026e-01 9.687983989715576172e-02 2.378102838993072510e-01 5.228360742330551147e-02 4.183486104011535645e-02 4.126336425542831421e-02 2.463826835155487061e-01 -3.889453113079071045e-01 1.409214735031127930e-01 -1.544667184352874756e-01 -3.989520072937011719e-01 -8.437569439411163330e-02 1.485565900802612305e-01 -1.253219693899154663e-02 1.866390109062194824e-01 8.606255799531936646e-02 -1.106296032667160034e-01 -1.506065484136343002e-02 -4.763310309499502182e-03 7.134284824132919312e-02 7.580801378935575485e-03 1.282229870557785034e-01 1.566336154937744141e-01
-1.238214746117591858e-01 1.719515919685363770e-01 -2.874100506305694580e-01 -3.366509377956390381e-01 -1.482636015862226486e-02 1.756930798292160034e-01 4.671075940132141113e-02 -3.462829068303108215e-02 -4.289481788873672485e-03 2.359210997819900513e-01 -1.522532999515533447e-01 2.874062955379486084e-02 -9.218862280249595642e-03 3.358140960335731506e-02 4.298415780067443848e-02 -3.483863547444343567e-02 -2.907462716102600098e-01 2.644815668463706970e-02 -1.299891769886016846e-01 -3.361149728298187256e-01 -1.446262896060943604e-01 3.062394559383392334e-01 -1.618786901235580444e-01 4.347846508026123047e-01 1.123990193009376526e-01 2.912363409996032715e-02 1.151926256716251373e-02 -4.573908634483814240e-03 -1.339040994644165039e-01 1.026931926608085632e-01 1.416874825954437256e-01 1.830388009548187256e-01
-2.035146057605743408e-01 1.321010589599609375e-01 5.779512226581573486e-02 -2.367075383663177490e-01 -1.816412508487701416e-01 2.357518076896667480e-01 1.152884066104888916e-01 -1.033910363912582397e-01 -1.583020985126495361e-01 3.932255804538726807e-01 2.257047593593597412e-02 2.300549149513244629e-01 -1.398459374904632568e-01 -1.280966997146606445e-01 -1.431310828775167465e-02 3.166642189025878906e-01 1.957419514656066895e-01 1.886530071496963501e-01 -1.295249462127685547e-01 -2.687599360942840576e-01 5.358665436506271362e-02 2.025877982378005981e-01 1.772817373275756836e-01 -2.221602648496627808e-01 -2.292612567543983459e-02 -8.179759234189987183e-02 -2.238690704107284546e-01 6.764246523380279541e-02 2.211924642324447632e-02 1.980066597461700439e-01 -4.991417005658149719e-02 8.906080573797225952e-02
-1.483839601278305054e-01 1.903569996356964111e-01 -2.727230191230773926e-01 -4.387428164482116699e-01 -4.046167433261871338e-01 2.787717282772064209e-01 3.190404921770095825e-02 -5.767933651804924011e-02 1.281369626522064209e-01 -4.235167428851127625e-02 1.104872301220893860e-01 1.405009441077709198e-02 9.066496044397354126e-02 -1.249507591128349304e-01 -2.405790984630584717e-01 1.942366808652877808e-01 -1.075384300202131271e-02 1.632914692163467407e-01 -2.334624826908111572e-01 -2.001055479049682617e-01 7.043408602476119995e-02 -1.258576661348342896e-02 8.940168470144271851e-02 -1.346443779766559601e-02 -6.551281362771987915e-02 1.104816198348999023e-01 -3.158473372459411621e-01 2.683211863040924072e-02 -2.876874618232250214e-02 7.340554893016815186e-02 1.454806923866271973e-01 8.094504475593566895e-03
1.125822886824607849e-01 -6.528347730636596680e-02 3.005287982523441315e-02 1.013418212532997131e-01 -4.026386514306068420e-02 2.419039160013198853e-01 2.530480325222015381e-01 -2.255962044000625610e-01 1.754628121852874756e-01 1.723491698503494263e-01 -1.267846524715423584e-01 1.963666975498199463e-01 1.128343641757965088e-01 -1.684398204088211060e-01 3.910008352249860764e-03 -1.020611636340618134e-02 -4.138216003775596619e-02 1.271080672740936279e-01 1.646959185600280762e-01 -2.791100740432739258e-01 2.551462054252624512e-01 2.806462049484252930e-01 1.985343396663665771e-01 -2.131405919790267944e-01 9.678247570991516113e-02 1.460788398981094360e-01 -2.712311148643493652e-01 1.487864851951599121e-01 -7.409882545471191406e-02 3.022219240665435791e-01 6.380680948495864868e-02 2.481191158294677734e-01
-4.772830754518508911e-02 -3.466000780463218689e-02 -4.885098710656166077e-02 -1.429086923599243164e-01 -1.324092000722885132e-01 3.027396798133850098e-01 -3.369481489062309265e-02 -9.531463682651519775e-02 -9.883078187704086304e-02 3.810545802116394043e-01 1.327508091926574707e-01 2.761704027652740479e-01 -1.923885494470596313e-01 -2.382285594940185547e-01 3.737157955765724182e-02 1.530335377901792526e-02 2.391045838594436646e-01 1.938180476427078247e-01 -3.486168980598449707e-01 -2.918949723243713379e-01 -1.946983337402343750e-01 8.960495889186859131e-02 1.006239280104637146e-01 -1.648903191089630127e-01 8.295871317386627197e-02 2.328764880076050758e-03 -1.967618465423583984e-01 -9.591153822839260101e-03 5.062477290630340576e-02 7.321777939796447754e-02 2.197110205888748169e-01 -1.530776470899581909e-01
-2.896721959114074707e-01 1.317787468433380127e-01 -4.041696190834045410e-01 -2.732797861099243164e-01 1.711593866348266602e-01 9.013782441616058350e-02 -3.248218074440956116e-02 -1.503191143274307251e-01 -2.669989503920078278e-02 -4.182821139693260193e-02 9.188239276409149170e-02 2.601522803306579590e-01 -1.684729307889938354e-01 -1.818711869418621063e-02 -9.146184474229812622e-02 2.351580262184143066e-01 -1.009488292038440704e-02 1.446363627910614014e-01 -2.787306308746337891e-01 -8.872424066066741943e-02 -2.579636871814727783e-01 9.920056909322738647e-02 1.941661089658737183e-01 1.868559867143630981e-01 -4.570972174406051636e-02 1.775594055652618408e-01 7.491113990545272827e-02 3.262647390365600586e-01 6.870514899492263794e-02 1.195149570703506470e-01 7.528741657733917236e-02 5.215577781200408936e-02
-1.743962466716766357e-01 1.453107744455337524e-01 6.501796841621398926e-02 1.350761204957962036e-01 1.131814122200012207e-01 2.300891429185867310e-01 1.005140915513038635e-01 -3.005712758749723434e-03 3.451344072818756104e-01 2.334652692079544067e-01 -3.245713189244270325e-02 2.473765164613723755e-01 -1.932456493377685547e-01 -1.273418813943862915e-01 1.839742213487625122e-01 1.264115571975708008e-01 -7.431515958160161972e-03 2.710846960544586182e-01 6.532489508390426636e-02 -1.808952353894710541e-02 -1.793091893196105957e-01 7.340601831674575806e-02 -9.060159325599670410e-02 2.050443887710571289e-01 -7.373873144388198853e-02 -1.317757666110992432e-01 -1.757189333438873291e-01 1.151243075728416443e-01 4.039317071437835693e-01 8.419005572795867920e-02 3.282754421234130859e-01 -8.498968672938644886e-04
-6.464550644159317017e-02 1.668024510145187378e-01 6.482978910207748413e-02 1.370374858379364014e-01 2.257224172353744507e-02 3.175483047962188721e-01 2.543985657393932343e-02 -8.697462826967239380e-02 1.748247444629669189e-01 -8.495652675628662109e-02 -1.675126403570175171e-01 3.897921442985534668e-01 -1.315669901669025421e-02 2.335790172219276428e-02 -6.655228883028030396e-02 1.796496510505676270e-01 -2.067376971244812012e-01 1.334606856107711792e-01 -5.068342015147209167e-02 -3.230139911174774170e-01 -1.839379221200942993e-01 -1.054054051637649536e-01 -6.664259824901819229e-03 -1.194238886237144470e-01 -7.168748974800109863e-02 3.345979452133178711e-01 1.712580211460590363e-02 -6.622750312089920044e-02 -3.359004557132720947e-01 1.562247872352600098e-01 3.023888468742370605e-01 -5.566152557730674744e-02
-9.694734960794448853e-02 -1.300931870937347412e-01 -7.233487069606781006e-02 -2.707077562808990479e-01 -8.562261611223220825e-02 2.810108661651611328e-01 -5.116288363933563232e-02 -3.879008591175079346e-01 2.369581311941146851e-01 -5.585483449976891279e-05 -2.100312896072864532e-02 1.386198699474334717e-01 3.480802103877067566e-02 -1.239662468433380127e-01 -1.657700389623641968e-01 1.460707634687423706e-01 -1.252695471048355103e-01 3.759358227252960205e-01 -1.729798167943954468e-01 -2.953267991542816162e-01 2.906210348010063171e-02 6.126133725047111511e-02 -2.830933034420013428e-01 7.643572986125946045e-02 -7.886514812707901001e-02 -1.210037022829055786e-01 -1.472016125917434692e-01 1.170088723301887512e-01 2.185871601104736328e-01 1.925879567861557007e-01 -9.650693275034427643e-03 -9.301080554723739624e-02
-1.380371004343032837e-01 3.171838447451591492e-02 -2.350878864526748657e-01 -1.134862750768661499e-01 2.168755419552326202e-02 1.529230326414108276e-01 -1.816835626959800720e-02 -2.751279473304748535e-01 2.941058576107025146e-01 -1.428985893726348877e-01 -5.854856967926025391e-02 1.045458465814590454e-01 -2.217669934034347534e-01 -1.091178283095359802e-01 -9.843623638153076172e-02 2.337299287319183350e-01 -1.517592668533325195e-01 2.057105749845504761e-01 1.011903434991836548e-01 -6.508153676986694336e-02 -3.631201386451721191e-01 1.768553704023361206e-01 2.106842398643493652e-02 9.762179851531982422e-02 -2.239123880863189697e-01 1.929757297039031982e-01 -1.602788828313350677e-02 1.719650812447071075e-02 9.001103788614273071e-02 1.190721988677978516e-01 3.300571143627166748e-01 3.052093982696533203e-01
-7.569578289985656738e-02 -1.214701030403375626e-02 -6.204512715339660645e-02 -1.823046058416366577e-01 -2.820246852934360504e-02 2.911206483840942383e-01 1.240509003400802612e-01 7.502937316894531250e-02 -4.645554348826408386e-02 2.496324777603149414e-01 1.590018421411514282e-01 3.331376016139984131e-01 -6.505189836025238037e-02 -1.284587681293487549e-01 3.151049837470054626e-02 1.836772859096527100e-01 3.189038857817649841e-02 3.356858193874359131e-01 -1.297870725393295288e-01 -1.984930336475372314e-01 5.402331426739692688e-02 2.349853962659835815e-01 1.808589994907379150e-01 -2.339524775743484497e-01 2.197057604789733887e-01 -1.018507406115531921e-01 -3.624505698680877686e-01 1.090859323740005493e-01 -1.419197320938110352e-01 1.857178211212158203e-01 1.422424763441085815e-01 -4.434935748577117920e-02
-2.372767776250839233e-01 1.062075644731521606e-01 -1.294519454240798950e-01 -2.082215100526809692e-01 -3.737135976552963257e-02 -6.727510690689086914e-02 1.296241884119808674e-03 -1.453965306282043457e-01 1.043832451105117798e-01 -7.651121914386749268e-02 3.964016679674386978e-03 2.534144818782806396e-01 8.371924608945846558e-02 -7.813781499862670898e-02 -1.294532716274261475e-01 1.812399625778198242e-01 -1.857770793139934540e-02 5.560270324349403381e-02 -1.179289370775222778e-01 -2.752979658544063568e-02 -3.884466290473937988e-01 3.073492944240570068e-01 2.938386797904968262e-01 2.094960361719131470e-01 1.352889984846115112e-01 -9.634288959205150604e-03 -1.278991997241973877e-01 3.883285522460937500e-01 -3.923444077372550964e-02 1.330742388963699341e-01 3.208875060081481934e-01 -8.953528478741645813e-03
-3.695814013481140137e-01 8.517172187566757202e-02 -1.550456434488296509e-01 -2.991158366203308105e-01 7.112511247396469116e-02 2.596116364002227783e-01 1.264707837253808975e-02 -1.373375393450260162e-02 1.100266575813293457e-01 -3.113769553601741791e-02 2.082051336765289307e-01 2.227477878332138062e-01 1.859633065760135651e-02 -1.038123071193695068e-01 -3.521638363599777222e-02 1.613415963947772980e-02 -1.160757616162300110e-02 -2.288521453738212585e-02 -4.717274382710456848e-02 -3.614332899451255798e-02 -6.040190905332565308e-02 3.143572807312011719e-02 -1.352782100439071655e-01 6.898639351129531860e-02 -8.883883245289325714e-03 -5.092900246381759644e-02 -4.715853333473205566e-01 4.796152934432029724e-02 3.871085941791534424e-01 2.936260104179382324e-01 9.422192722558975220e-02 2.167418152093887329e-01
-1.517872959375381470e-01 3.270104229450225830e-01 1.336751282215118408e-01 3.807036206126213074e-02 1.507820636034011841e-01 1.168387904763221741e-01 9.076168388128280640e-02 -2.564905881881713867e-01 3.463821485638618469e-02 -6.799899041652679443e-02 7.593870908021926880e-02 -2.667399588972330093e-03 -2.052210122346878052e-01 -3.548753559589385986e-01 -1.605271399021148682e-01 7.662734389305114746e-02 -1.998944431543350220e-01 3.182347714900970459e-01 -1.331767290830612183e-01 -2.157586067914962769e-01 1.263414174318313599e-01 -4.789703339338302612e-02 1.345826387405395508e-01 -1.754663139581680298e-01 1.350183784961700439e-01 -9.067396633327007294e-03 -8.943679183721542358e-02 2.356747388839721680e-01 2.406105399131774902e-01 1.577705144882202148e-01 2.908514738082885742e-01 -8.423192799091339111e-02
-1.898303627967834473e-01 7.051081955432891846e-02 1.974258273839950562e-01 -1.365158110857009888e-01 1.968870013952255249e-01 2.009594291448593140e-01 2.653605043888092041e-01 -1.027522832155227661e-01 2.045203559100627899e-02 3.374797999858856201e-01 1.000313684344291687e-01 2.591263949871063232e-01 3.777634585276246071e-03 -3.333463147282600403e-02 2.969680586829781532e-03 8.036328852176666260e-02 -2.078545838594436646e-01 -3.054022602736949921e-02 4.203387722373008728e-02 1.003022938966751099e-01 -1.986892074346542358e-01 2.929608523845672607e-01 -2.928475849330425262e-02 1.073899939656257629e-01 -1.309418529272079468e-01 2.506034448742866516e-02 -2.343875467777252197e-01 8.203147351741790771e-02 9.784534573554992676e-02 5.886364728212356567e-03 4.252382516860961914e-01 2.804746925830841064e-01
-1.984159350395202637e-01 2.939704656600952148e-01 -3.189091086387634277e-01 -2.902745008468627930e-01 -1.327437609434127808e-01 3.203939199447631836e-01 6.148773804306983948e-02 -3.869112953543663025e-02 3.072925209999084473e-01 -2.863070182502269745e-02 7.824410498142242432e-02 8.053625375032424927e-02 1.393148954957723618e-02 -1.280528157949447632e-01 -4.518095776438713074e-02 1.479770690202713013e-01 -1.192258074879646301e-01 1.719425469636917114e-01 -1.043775603175163269e-01 -3.222301006317138672e-01 1.351877748966217041e-01 1.896611042320728302e-02 -4.621174186468124390e-02 3.608412668108940125e-02 -2.166967540979385376e-01 1.652989387512207031e-01 -1.916207820177078247e-01 2.732688188552856445e-01 2.189148962497711182e-02 -2.966489270329475403e-02 2.147507965564727783e-01 -2.409663423895835876e-02
-2.059621065855026245e-01 3.335665464401245117e-01 -1.996289789676666260e-01 -4.398537799715995789e-03 -1.639354974031448364e-02 1.048335805535316467e-01 -2.395956404507160187e-02 -2.053138911724090576e-01 1.451666802167892456e-01 -5.891323834657669067e-02 1.314527541399002075e-01 1.199177503585815430e-01 -6.844458729028701782e-02 -3.593237698078155518e-01 -6.429479271173477173e-02 2.102612853050231934e-01 -3.142344951629638672e-01 1.593267321586608887e-01 -1.990792751312255859e-01 -2.754220962524414062e-01 1.513850241899490356e-01 2.095296531915664673e-01 -3.734527900815010071e-02 2.215745449066162109e-01 -2.742848992347717285e-01 1.461383402347564697e-01 1.520087756216526031e-02 9.007100760936737061e-02 8.077412098646163940e-02 6.972892582416534424e-02 1.911026537418365479e-01 6.589077413082122803e-02
-3.660488724708557129e-01 -1.145068183541297913e-01 -2.199198156595230103e-01 -1.845303326845169067e-01 -6.502024829387664795e-02 2.408647984266281128e-01 2.509631216526031494e-01 -2.540060877799987793e-01 2.041773311793804169e-02 -9.785884618759155273e-02 -9.248752146959304810e-02 2.583681941032409668e-01 -2.678158134222030640e-02 1.005657836794853210e-01 6.899803876876831055e-02 2.961095571517944336e-01 -2.668375335633754730e-02 5.620647221803665161e-02 -1.403612177819013596e-02 -1.683882027864456177e-01 2.047752402722835541e-02 3.979064151644706726e-02 3.400564193725585938e-01 1.489550620317459106e-01 -1.859003901481628418e-01 -3.090056218206882477e-02 1.136557757854461670e-01 6.190136820077896118e-02 -1.982464641332626343e-01 2.455419003963470459e-01 2.566874921321868896e-01 -4.654090479016304016e-02
-1.611617952585220337e-01 1.482337415218353271e-01 -2.672011852264404297e-01 -1.950941979885101318e-01 -1.151303574442863464e-01 2.436831295490264893e-01 7.650013267993927002e-02 1.387541592121124268e-01 2.705464363098144531e-01 -4.200669005513191223e-02 -1.635421663522720337e-01 2.469786554574966431e-01 1.502751111984252930e-01 -1.359536945819854736e-01 2.542635798454284668e-01 6.510263681411743164e-02 -7.184893637895584106e-02 2.813766002655029297e-01 -3.221946656703948975e-01 -2.271509915590286255e-01 7.993430644273757935e-02 1.085291709750890732e-02 -1.205943524837493896e-01 3.936524316668510437e-02 -3.436025232076644897e-02 -1.103016734123229980e-01 -2.409403622150421143e-01 2.172309309244155884e-01 2.148743718862533569e-01 -1.245851814746856689e-01 1.439765244722366333e-01 -9.403666108846664429e-02
-2.539209723472595215e-01 4.233991727232933044e-03 1.250028163194656372e-01 7.362542301416397095e-02 -1.374657452106475830e-02 2.814548015594482422e-01 3.097365498542785645e-01 -1.519577503204345703e-01 -4.231836181133985519e-03 1.692249178886413574e-01 1.525906622409820557e-01 1.899491548538208008e-01 -5.050756409764289856e-02 -1.098351404070854187e-01 1.864071935415267944e-01 9.099499136209487915e-02 -7.930026948451995850e-02 1.136261597275733948e-01 -6.278796494007110596e-02 -2.270700633525848389e-01 2.084343433380126953e-01 3.423434793949127197e-01 -6.934263557195663452e-02 -2.367714978754520416e-02 -8.802530914545059204e-02 1.920244395732879639e-01 -1.276211589574813843e-01 -7.247065007686614990e-02 -2.054415345191955566e-01 4.023430049419403076e-01 7.805061340332031250e-02 2.308884561061859131e-01
7.449490018188953400e-03 1.346819847822189331e-01 -1.874962300062179565e-01 -1.481311321258544922e-01 -2.835239470005035400e-01 4.266204833984375000e-01 -6.031841784715652466e-02 -1.777985394001007080e-01 1.560886502265930176e-01 4.649927839636802673e-02 -1.247299835085868835e-02 1.850252002477645874e-01 -2.637329697608947754e-01 9.615430235862731934e-02 -1.223263442516326904e-01 3.755535930395126343e-02 -6.235576793551445007e-02 1.753096729516983032e-01 3.523530205711722374e-03 -2.327268123626708984e-01 2.565557360649108887e-01 2.967271395027637482e-02 2.294281870126724243e-01 2.269301265478134155e-01 -2.034319788217544556e-01 1.267179399728775024e-01 -2.165276259183883667e-01 2.104286104440689087e-01 -6.652680784463882446e-02 1.157999737188220024e-03 2.292906939983367920e-01 7.573556900024414062e-02
-2.981997430324554443e-01 2.457225471735000610e-01 -3.171947002410888672e-01 -2.493883818387985229e-01 -2.272496223449707031e-01 1.262069195508956909e-01 9.968697093427181244e-03 4.687862843275070190e-02 2.111582905054092407e-01 3.147073090076446533e-02 1.695414632558822632e-01 1.418290585279464722e-01 1.260711401700973511e-01 -1.418284177780151367e-01 -1.382397562265396118e-01 1.964900344610214233e-01 -2.004623711109161377e-01 1.709867566823959351e-01 -5.641945451498031616e-02 -3.041038215160369873e-01 2.924327254295349121e-01 9.373550117015838623e-02 6.422732025384902954e-02 -1.001418158411979675e-01 -5.658472701907157898e-02 -4.753142222762107849e-02 -2.287906855344772339e-01 2.012730687856674194e-01 -1.802632659673690796e-01 1.346026211977005005e-01 6.029922515153884888e-02 -6.124144420027732849e-02
-1.691732555627822876e-01 1.117261573672294617e-01 -1.056839376688003540e-01 -2.563253343105316162e-01 1.194312125444412231e-01 2.678173184394836426e-01 -5.119990184903144836e-02 -1.390226483345031738e-01 -2.076822668313980103e-01 3.026419878005981445e-01 -1.063649449497461319e-02 2.521505355834960938e-01 8.027221262454986572e-02 -2.210942655801773071e-01 -6.454335153102874756e-02 1.465566009283065796e-01 3.318994939327239990e-01 3.380372822284698486e-01 -1.357045769691467285e-01 -2.389045357704162598e-01 -5.053653940558433533e-02 2.781519889831542969e-01 6.952642649412155151e-02 -1.650555431842803955e-01 9.268666617572307587e-03 -8.538805693387985229e-02 -1.766415238380432129e-01 1.281369328498840332e-01 -1.176523715257644653e-01 1.018072143197059631e-01 1.614792644977569580e-02 -5.758394673466682434e-02
-3.196033835411071777e-01 9.047448635101318359e-02 2.241740375757217407e-02 1.584533974528312683e-02 2.393054366111755371e-01 2.559733986854553223e-01 1.098832711577415466e-01 -5.369004979729652405e-02 -2.401098143309354782e-03 8.008488453924655914e-03 -2.226871997117996216e-01 7.894718647003173828e-02 -2.638165093958377838e-02 -2.103067040443420410e-01 1.807028800249099731e-01 4.553724229335784912e-01 4.629211872816085815e-02 1.824691891670227051e-01 -1.582729220390319824e-01 -4.029818251729011536e-02 -1.056199893355369568e-01 1.964949965476989746e-01 6.051884964108467102e-02 1.834907233715057373e-01 1.569211483001708984e-01 1.398945003747940063e-01 -1.928340792655944824e-01 9.480549022555351257e-03 7.393593341112136841e-02 1.868132054805755615e-01 3.206814825534820557e-01 1.909239292144775391e-01
-3.780222311615943909e-02 1.562808603048324585e-01 -1.138122007250785828e-01 -2.330206036567687988e-01 -1.473695635795593262e-01 2.054094672203063965e-01 2.234879881143569946e-01 1.000946108251810074e-02 -5.933414772152900696e-02 3.411196470260620117e-01 6.540206074714660645e-02 1.927268207073211670e-01 2.450592629611492157e-02 -1.663204282522201538e-01 -1.064143478870391846e-01 2.388820797204971313e-01 1.121876910328865051e-01 2.586722970008850098e-01 -4.219444841146469116e-02 -1.745892614126205444e-01 -7.480663713067770004e-03 3.109827637672424316e-01 1.870089173316955566e-01 -9.869211912155151367e-02 1.470164060592651367e-01 1.931493729352951050e-02 -2.677389383316040039e-01 1.946416795253753662e-01 -2.709656953811645508e-01 2.592004835605621338e-01 7.819578796625137329e-02 -5.886816605925559998e-02
-5.775698274374008179e-02 -1.217277869582176208e-01 -1.175870820879936218e-01 -2.887287437915802002e-01 -1.323084086179733276e-01 2.434483468532562256e-01 2.047256827354431152e-01 8.114441484212875366e-02 -1.624084264039993286e-02 2.867341935634613037e-01 8.530370891094207764e-02 1.112699061632156372e-01 -7.591632753610610962e-02 -1.310580819845199585e-01 -9.078028053045272827e-02 3.114041686058044434e-01 -6.741409003734588623e-02 3.098188638687133789e-01 -1.637909114360809326e-01 -1.160230860114097595e-01 -8.832199126482009888e-02 2.813000082969665527e-01 7.702567428350448608e-02 -5.579740181565284729e-02 2.317858487367630005e-01 -3.960347175598144531e-02 -3.434911072254180908e-01 -1.458740420639514923e-02 -2.300627380609512329e-01 2.042319029569625854e-01 1.510739326477050781e-01 -3.663466498255729675e-02
-9.091278910636901855e-02 2.122835665941238403e-01 -1.144508123397827148e-01 -1.341344565153121948e-01 -2.006347775459289551e-01 3.717795014381408691e-01 6.040767580270767212e-02 -2.443871274590492249e-02 -4.242922738194465637e-02 3.834214806556701660e-02 9.658800065517425537e-02 1.771078109741210938e-01 -7.064662128686904907e-02 3.482200950384140015e-02 -7.802893221378326416e-02 -7.389146834611892700e-02 -2.677919268608093262e-01 3.131214976310729980e-01 3.090813755989074707e-02 -1.583002656698226929e-01 6.724977493286132812e-02 -1.603492349386215210e-01 1.416945308446884155e-01 6.418551504611968994e-02 -3.697439730167388916e-01 2.953007519245147705e-01 -1.127064824104309082e-01 2.054113447666168213e-01 -1.104501560330390930e-01 9.598118811845779419e-02 3.294066488742828369e-01 1.104844436049461365e-01
9.926226921379566193e-03 6.072142347693443298e-02 -8.417966216802597046e-02 6.679412722587585449e-02 -4.396141767501831055e-01 1.772855073213577271e-01 -1.324412226676940918e-01 -3.015065193176269531e-01 3.323294222354888916e-01 -2.432757243514060974e-02 1.004861742258071899e-01 1.143965348601341248e-01 -2.491749823093414307e-02 -1.250210124999284744e-02 7.857270538806915283e-02 -5.316380411386489868e-02 -3.073709607124328613e-01 3.414932191371917725e-01 -2.435250282287597656e-01 -1.006795242428779602e-01 -3.114225715398788452e-02 2.384757623076438904e-02 1.141707524657249451e-01 1.145958974957466125e-01 2.120946347713470459e-02 1.731549203395843506e-01 4.969280678778886795e-03 1.793610006570816040e-01 -1.880807280540466309e-01 6.061337515711784363e-02 3.117619156837463379e-01 -2.051157318055629730e-02
-7.502007484436035156e-02 -1.208137487992644310e-03 -2.893756143748760223e-02 -4.492619261145591736e-02 -2.269998043775558472e-01 1.944624483585357666e-01 2.223373502492904663e-01 1.239469833672046661e-02 1.934046112000942230e-02 3.193662166595458984e-01 1.708008944988250732e-01 2.592228651046752930e-01 -1.424444019794464111e-01 -1.168707236647605896e-01 -5.177158862352371216e-02 3.210825324058532715e-01 -1.001688167452812195e-01 2.904186248779296875e-01 -1.857736706733703613e-02 -1.337057799100875854e-01 -4.857715591788291931e-02 2.729458212852478027e-01 1.548553705215454102e-01 -8.251375705003738403e-02 2.114093601703643799e-01 -1.739269644021987915e-01 -3.718596994876861572e-01 1.049820855259895325e-01 -1.996487081050872803e-01 1.655042320489883423e-01 4.547699540853500366e-02 -1.757836714386940002e-02
-3.749215304851531982e-01 2.153035625815391541e-02 -3.618741333484649658e-01 -1.569049358367919922e-01 9.516490995883941650e-02 1.790304183959960938e-01 7.327881455421447754e-02 -3.214360028505325317e-02 -3.308823704719543457e-02 -8.698859810829162598e-02 -1.124207377433776855e-01 1.632456332445144653e-01 -4.366579279303550720e-02 2.576707862317562103e-02 9.959642589092254639e-02 2.190945297479629517e-01 -1.139619424939155579e-01 1.287458837032318115e-01 -5.512202903628349304e-02 -3.304349482059478760e-01 -2.621561288833618164e-01 -5.153320357203483582e-02 2.047746926546096802e-01 8.760161697864532471e-03 1.712128072977066040e-01 -1.502748113125562668e-02 -1.934808939695358276e-01 4.070719182491302490e-01 3.303145617246627808e-02 1.461455821990966797e-01 4.644015058875083923e-02 1.870222538709640503e-01
-2.375473529100418091e-01 -1.696963757276535034e-01 -2.022057585418224335e-02 -2.252993434667587280e-01 6.695508211851119995e-02 4.837818071246147156e-02 4.135138541460037231e-02 6.133484467864036560e-02 1.692340523004531860e-01 2.111694663763046265e-01 -1.616683602333068848e-01 2.668445110321044922e-01 -4.013644158840179443e-02 -3.141386508941650391e-01 -7.741363346576690674e-02 8.984556794166564941e-02 1.722975075244903564e-02 3.379953503608703613e-01 -8.780790120363235474e-02 -1.500257998704910278e-01 9.830551594495773315e-02 3.270247876644134521e-01 2.127447724342346191e-01 2.021803557872772217e-01 -2.025856971740722656e-01 -2.109978944063186646e-01 -7.015082985162734985e-02 1.021934002637863159e-01 8.303771167993545532e-02 2.559044361114501953e-01 2.032843083143234253e-01 6.512536853551864624e-02
-1.900467425584793091e-01 -9.111019968986511230e-02 -3.638203740119934082e-01 -1.048972234129905701e-01 -1.630427688360214233e-01 2.369559258222579956e-01 8.650238066911697388e-02 -2.708497047424316406e-01 -8.702479302883148193e-02 -1.562279760837554932e-01 -2.832217514514923096e-01 2.249271571636199951e-01 -1.984483934938907623e-02 4.653412848711013794e-02 8.353046327829360962e-02 -1.694894954562187195e-02 -1.232285127043724060e-01 3.782199025154113770e-01 -3.002110421657562256e-01 -1.060207560658454895e-01 5.704386904835700989e-02 3.566362261772155762e-01 7.084488868713378906e-02 -1.710109179839491844e-03 -5.325433239340782166e-02 -7.572758197784423828e-02 -1.280146390199661255e-01 1.201757118105888367e-01 -4.963124170899391174e-02 1.618507653474807739e-01 1.083154603838920593e-02 1.130635365843772888e-01
-8.741126209497451782e-02 2.317700386047363281e-01 5.094005027785897255e-04 3.111621364951133728e-02 2.619294226169586182e-01 -1.733728684484958649e-02 2.127943485975265503e-01 -1.100160256028175354e-01 1.143360808491706848e-01 9.073696285486221313e-02 5.812407657504081726e-02 2.768369317054748535e-01 -1.363340020179748535e-01 1.186040565371513367e-01 -1.606285423040390015e-01 1.372306793928146362e-01 4.922786727547645569e-02 4.786508977413177490e-01 -1.158182621002197266e-01 -7.047905772924423218e-02 -1.344075053930282593e-01 2.489058524370193481e-01 1.142524629831314087e-01 8.876413851976394653e-02 -3.849847242236137390e-02 1.853396445512771606e-01 1.557905226945877075e-01 3.325852453708648682e-01 -3.375450149178504944e-02 -6.640879437327384949e-03 2.716206610202789307e-01 1.903391480445861816e-01
-1.747482866048812866e-01 2.500054836273193359e-01 -1.159399300813674927e-01 -8.693804591894149780e-02 -1.582409255206584930e-02 3.230144083499908447e-02 1.974916756153106689e-01 2.317095249891281128e-01 -7.024489343166351318e-02 2.143116891384124756e-01 1.879650652408599854e-01 7.249018549919128418e-02 -6.945890933275222778e-02 -2.115142941474914551e-01 9.740102291107177734e-02 2.682051360607147217e-01 1.222520768642425537e-01 3.507548272609710693e-01 -1.627393215894699097e-01 -9.254148602485656738e-02 3.678894788026809692e-02 -1.288531720638275146e-01 1.999844014644622803e-01 -1.037684082984924316e-01 1.484194546937942505e-01 1.203265860676765442e-01 -2.533389031887054443e-01 1.941988021135330200e-01 -1.562457680702209473e-01 1.680254042148590088e-01 3.121593594551086426e-01 1.982688456773757935e-01
-3.694601356983184814e-01 1.914826035499572754e-02 5.142728611826896667e-02 -1.570426225662231445e-01 1.129553690552711487e-01 3.073722422122955322e-01 1.834605038166046143e-01 -2.223513834178447723e-02 1.520454138517379761e-01 6.036130711436271667e-02 1.224494203925132751e-01 9.186235815286636353e-02 -6.816718727350234985e-02 -8.792967349290847778e-02 -1.486156582832336426e-01 2.304579466581344604e-01 -1.416883468627929688e-01 -9.547183662652969360e-02 -1.376733183860778809e-01 -3.520528599619865417e-02 -1.851346790790557861e-01 1.449674814939498901e-01 -9.184006601572036743e-02 2.037118077278137207e-01 -1.104322727769613266e-02 -9.830555319786071777e-02 -2.532124519348144531e-01 6.398184224963188171e-03 3.816484212875366211e-01 2.081951946020126343e-01 3.716807067394256592e-01 3.112526610493659973e-02
-2.780570983886718750e-01 2.260062098503112793e-01 -2.271999120712280273e-01 -2.973242700099945068e-01 -4.275939241051673889e-02 8.871690928936004639e-02 1.009058356285095215e-01 1.135653555393218994e-01 1.957416236400604248e-01 -1.390448957681655884e-01 -8.518426865339279175e-02 2.005777060985565186e-01 -2.588983476161956787e-01 -2.592918574810028076e-01 -1.747546792030334473e-01 2.004292607307434082e-01 -3.673036098480224609e-01 1.684922277927398682e-01 4.827677085995674133e-02 -7.323803007602691650e-02 -4.646178334951400757e-02 5.451609194278717041e-02 1.634545028209686279e-01 1.769602671265602112e-02 -3.362487554550170898e-01 1.539726406335830688e-01 -6.312984228134155273e-02 -2.591567672789096832e-02 -1.001727879047393799e-01 -9.148401021957397461e-02 1.486586183309555054e-01 6.008139252662658691e-02
-3.300723433494567871e-01 -1.191224250942468643e-02 -2.928285300731658936e-01 -1.396094262599945068e-01 -1.200813101604580879e-03 2.759169340133666992e-01 2.833643555641174316e-01 -2.492966800928115845e-01 3.830366954207420349e-02 -1.486056894063949585e-01 -3.068958409130573273e-02 1.229226812720298767e-01 2.543869614601135254e-01 -6.121716275811195374e-02 2.524362504482269287e-01 6.620361655950546265e-02 -2.230314612388610840e-01 2.546091377735137939e-01 -2.117192298173904419e-01 -1.559773981571197510e-01 -4.605586081743240356e-02 1.393465399742126465e-01 1.482510268688201904e-01 -5.364566575735807419e-03 1.740581989288330078e-01 6.314865499734878540e-02 2.512959577143192291e-02 2.391356378793716431e-01 1.543357223272323608e-01 2.033978849649429321e-01 7.815073430538177490e-02 1.605333201587200165e-02
-1.383594982326030731e-02 5.890530347824096680e-02 -1.186872795224189758e-01 -1.428349763154983521e-01 2.698424644768238068e-02 2.592156529426574707e-01 -7.058971375226974487e-02 1.562846302986145020e-01 4.035875201225280762e-01 7.880888879299163818e-02 -8.231624960899353027e-02 9.674472361803054810e-02 1.902643740177154541e-01 -5.711031332612037659e-02 -2.683560848236083984e-01 -1.597775332629680634e-02 1.496723592281341553e-01 2.320033311843872070e-01 -3.365871310234069824e-01 6.795635074377059937e-02 7.402188330888748169e-02 2.402075678110122681e-01 2.338424883782863617e-02 2.343558818101882935e-01 1.518731117248535156e-01 -6.910633295774459839e-02 -3.300383687019348145e-01 1.033679768443107605e-01 1.578692346811294556e-02 2.496452815830707550e-02 9.806271642446517944e-02 3.111835122108459473e-01
-4.522845447063446045e-01 1.018662825226783752e-01 -1.158688068389892578e-01 1.073381379246711731e-01 -7.446017116308212280e-02 4.000087678432464600e-01 -1.531339734792709351e-01 -2.268689125776290894e-02 1.438120156526565552e-01 -1.011024937033653259e-01 -2.507563829421997070e-01 3.370066732168197632e-02 1.097527965903282166e-01 6.640549749135971069e-03 3.259603381156921387e-01 -4.508987441658973694e-02 -4.130554571747779846e-02 4.390441253781318665e-02 -3.459242284297943115e-01 -1.236863732337951660e-01 -8.405241370201110840e-02 3.398228064179420471e-02 8.222381584346294403e-03 5.274781212210655212e-02 -1.196834743022918701e-01 -3.724415972828865051e-02 -3.422321379184722900e-01 5.454573407769203186e-02 -3.995425626635551453e-02 -9.588020294904708862e-02 1.535634547472000122e-01 1.883137822151184082e-01
-2.204082161188125610e-01 3.205008506774902344e-01 -2.166473418474197388e-01 1.411969363689422607e-01 -7.905340194702148438e-02 1.813534498214721680e-01 2.026413232088088989e-01 -1.502152979373931885e-01 1.864614337682723999e-01 1.422754228115081787e-01 1.771537959575653076e-01 1.631978750228881836e-01 -5.093128234148025513e-02 -1.095053702592849731e-01 -6.595589965581893921e-02 3.091263771057128906e-01 1.253382712602615356e-01 1.270238459110260010e-01 -1.545077413320541382e-01 1.875715106725692749e-01 -2.683806717395782471e-01 2.858047746121883392e-02 3.912429511547088623e-02 1.575004681944847107e-02 3.796852007508277893e-02 2.614748775959014893e-01 -3.162194043397903442e-02 2.334653772413730621e-02 -2.030307501554489136e-01 1.365423053503036499e-01 3.805272281169891357e-01 9.996157139539718628e-02
-3.819173574447631836e-01 -1.368517279624938965e-01 2.969717979431152344e-02 1.568555831909179688e-02 1.150832474231719971e-01 3.267288208007812500e-01 -2.190438471734523773e-02 -1.505283415317535400e-01 3.729819059371948242e-01 -1.911040768027305603e-02 -6.944248825311660767e-02 -1.596862822771072388e-02 -6.615245342254638672e-02 -1.927560418844223022e-01 1.471488624811172485e-01 1.065270155668258667e-01 2.111543342471122742e-02 7.527974247932434082e-02 -1.544377654790878296e-01 -3.024586141109466553e-01 2.978017553687095642e-02 3.459582030773162842e-01 1.203650534152984619e-01 5.119974538683891296e-02 2.218198478221893311e-01 -1.763504445552825928e-01 2.509173564612865448e-02 -1.545905508100986481e-02 -1.090309619903564453e-01 1.251554340124130249e-01 3.066014945507049561e-01 1.010056957602500916e-01
-3.820867836475372314e-02 -9.094540961086750031e-03 2.016266994178295135e-02 -3.027821183204650879e-01 7.653480279259383678e-04 2.724261283874511719e-01 1.151480525732040405e-01 -7.089849561452865601e-02 -1.575194299221038818e-01 2.892459928989410400e-01 -5.804872512817382812e-02 3.148381412029266357e-01 1.633836771361529827e-03 -1.545356363058090210e-01 9.239992499351501465e-02 7.984098792076110840e-02 2.241782695055007935e-01 1.346944421529769897e-01 -1.548543125391006470e-01 -4.012581110000610352e-01 6.582309305667877197e-02 2.766096889972686768e-01 1.505887806415557861e-01 -1.152532547712326050e-01 1.850073635578155518e-01 -7.684946060180664062e-02 -2.020995616912841797e-01 2.715517878532409668e-01 -1.287419945001602173e-01 3.000620380043983459e-02 1.424556821584701538e-01 -3.779073059558868408e-02
-2.983352541923522949e-01 8.744923025369644165e-02 -2.967232763767242432e-01 -3.431416153907775879e-01 2.207584083080291748e-01 1.220016404986381531e-01 -2.923683822154998779e-02 2.014254219830036163e-02 -1.776415039785206318e-03 -1.937994733452796936e-03 -4.903013631701469421e-02 2.374243736267089844e-01 1.050492934882640839e-02 2.719245292246341705e-02 -1.059567630290985107e-01 6.682646274566650391e-02 -1.251651197671890259e-01 -7.268203049898147583e-02 -5.261871963739395142e-02 -1.962653249502182007e-01 -2.392564266920089722e-01 -1.444180905818939209e-01 2.999420166015625000e-01 8.538267761468887329e-02 1.738871820271015167e-02 7.272252440452575684e-02 -3.194864690303802490e-01 2.379572838544845581e-01 -1.520042717456817627e-01 2.812047302722930908e-01 2.037281841039657593e-01 1.085765138268470764e-01
-1.899031698703765869e-01 1.725364178419113159e-01 -1.987078487873077393e-01 -2.619431316852569580e-01 -5.964793637394905090e-02 2.428101450204849243e-01 1.192850545048713684e-01 -2.356186062097549438e-01 1.896577775478363037e-01 8.159061893820762634e-03 1.186254173517227173e-01 5.282653495669364929e-02 1.048714444041252136e-01 -3.439356982707977295e-01 -2.590602338314056396e-01 1.748674362897872925e-01 -3.495688140392303467e-01 1.715648770332336426e-01 -1.573967337608337402e-01 -2.794260084629058838e-01 1.829361356794834137e-02 1.508922129869461060e-01 -3.014309622813016176e-04 3.930387273430824280e-02 -2.812235057353973389e-01 -1.024261862039566040e-01 9.699335694313049316e-02 3.477010875940322876e-02 1.675260365009307861e-01 -7.850616425275802612e-02 -1.925716176629066467e-02 1.519263954833149910e-03
-4.749238118529319763e-02 1.299721747636795044e-01 -1.143286153674125671e-01 -2.151691466569900513e-01 -1.680402271449565887e-02 1.857630759477615356e-01 -5.482433736324310303e-02 1.310208737850189209e-01 -2.551140189170837402e-01 4.024675190448760986e-01 1.195558831095695496e-01 3.087708055973052979e-01 3.264966607093811035e-02 -2.976109385490417480e-01 4.910967871546745300e-02 1.928949952125549316e-01 1.191477030515670776e-01 3.429296016693115234e-01 -2.208775579929351807e-01 -2.648765146732330322e-01 -6.464830785989761353e-02 1.960412412881851196e-01 7.715774327516555786e-02 -4.804220795631408691e-02 1.192519739270210266e-01 5.919766798615455627e-02 -1.964312046766281128e-01 1.405099332332611084e-01 9.563430398702621460e-02 1.070326492190361023e-01 4.244356229901313782e-02 2.219239622354507446e-02
-1.852136999368667603e-01 1.546856462955474854e-01 4.292548075318336487e-02 1.872900128364562988e-02 -2.439213395118713379e-01 1.613260060548782349e-01 2.995193004608154297e-02 -4.020693600177764893e-01 2.153112143278121948e-01 -1.291207596659660339e-02 9.394986182451248169e-02 1.820690347813069820e-03 -8.495671302080154419e-02 1.277452614158391953e-02 1.950897723436355591e-01 1.627363711595535278e-01 -1.334047913551330566e-01 2.225292623043060303e-01 1.087991446256637573e-01 -4.994022101163864136e-02 3.723886236548423767e-02 2.910824716091156006e-01 3.009238243103027344e-01 1.588840186595916748e-01 1.671987958252429962e-02 9.397488087415695190e-02 1.405418962240219116e-01 4.087921082973480225e-01 -1.639004796743392944e-01 -3.625237569212913513e-02 1.713577508926391602e-01 1.647343635559082031e-01
-2.623851299285888672e-01 2.811903059482574463e-01 1.216303631663322449e-01 1.468691080808639526e-01 1.579260230064392090e-01 1.757650673389434814e-01 7.794792205095291138e-02 -7.027094066143035889e-02 1.056524515151977539e-01 8.458629250526428223e-02 1.351051926612854004e-01 -1.928943693637847900e-01 -1.626561433076858521e-01 -3.062530457973480225e-01 -1.341320276260375977e-01 1.273344457149505615e-01 -2.993070147931575775e-02 1.359712928533554077e-01 -1.980607211589813232e-01 -4.224011003971099854e-01 -7.357784360647201538e-02 7.767907530069351196e-02 2.643677294254302979e-01 1.102784499526023865e-01 1.125535890460014343e-01 -1.435450315475463867e-01 -2.660141587257385254e-01 1.122618094086647034e-01 1.606822758913040161e-01 1.968502998352050781e-01 6.299670785665512085e-02 7.021359354257583618e-02
-1.409067809581756592e-01 1.794571727514266968e-01 8.694715797901153564e-02 -3.186034038662910461e-02 2.353371977806091309e-01 -1.648009270429611206e-01 3.192308545112609863e-01 -1.461789309978485107e-01 1.476879417896270752e-01 -1.116977035999298096e-01 9.907092154026031494e-02 3.650088012218475342e-01 7.111510634422302246e-02 -5.505304783582687378e-02 -5.696792528033256531e-02 2.249206304550170898e-01 2.122698351740837097e-02 3.452963531017303467e-01 -1.486169248819351196e-01 -1.872977763414382935e-01 -1.746839582920074463e-01 1.868845522403717041e-01 6.764487922191619873e-02 6.707018613815307617e-02 -1.261378545314073563e-02 1.496249735355377197e-01 3.101124241948127747e-02 2.657832205295562744e-01 5.880609899759292603e-02 1.800636947154998779e-02 2.856884002685546875e-01 2.517479658126831055e-01
-2.698846757411956787e-01 -6.111913826316595078e-03 -2.228507697582244873e-01 -2.298696488142013550e-01 -1.209007948637008667e-01 1.856365650892257690e-01 1.140256822109222412e-01 -3.199143111705780029e-01 1.408103257417678833e-01 -1.676977872848510742e-01 -4.674443043768405914e-03 3.068680167198181152e-01 9.425545483827590942e-02 -3.697297349572181702e-02 2.490233927965164185e-01 1.914262585341930389e-02 -1.812983006238937378e-01 2.469603866338729858e-01 -1.649497002363204956e-01 6.020535528659820557e-02 1.060082167387008667e-01 1.309433132410049438e-01 3.058431744575500488e-01 -1.328508257865905762e-01 2.415407449007034302e-01 -5.586445331573486328e-02 -3.560036420822143555e-02 9.154950827360153198e-02 1.252174079418182373e-01 1.846227347850799561e-01 1.571201682090759277e-01 1.886776536703109741e-01
-2.132645845413208008e-01 6.742535531520843506e-02 -2.036185115575790405e-01 -1.113099455833435059e-01 -3.871854543685913086e-01 1.268975585699081421e-01 2.404557019472122192e-01 -1.135940104722976685e-01 1.583205312490463257e-01 6.799441762268543243e-03 -1.029330417513847351e-01 2.037746906280517578e-01 2.317615300416946411e-01 -1.172420009970664978e-01 4.003212973475456238e-02 3.134556859731674194e-02 -1.530026644468307495e-01 1.098509430885314941e-01 -3.109638988971710205e-01 -2.276836782693862915e-01 4.478243738412857056e-02 3.594136238098144531e-01 8.789226412773132324e-02 3.972207382321357727e-02 -5.057023465633392334e-02 4.034474864602088928e-02 -1.723755449056625366e-01 2.748296558856964111e-01 2.374277822673320770e-02 1.173420026898384094e-01 -2.382201999425888062e-01 8.423271030187606812e-02
-5.100787431001663208e-02 6.947454810142517090e-02 -2.386444956064224243e-01 -2.553888261318206787e-01 1.157463900744915009e-02 2.982374727725982666e-01 1.365537494421005249e-01 -1.204883158206939697e-01 2.416082173585891724e-01 -2.169925123453140259e-01 -4.938520118594169617e-02 1.987502872943878174e-01 7.530954480171203613e-02 -1.430176049470901489e-01 2.918601036071777344e-01 1.783701628446578979e-01 -2.742658555507659912e-01 2.019869536161422729e-01 -7.069916278123855591e-02 -6.977494806051254272e-02 -1.809077262878417969e-01 -1.012845411896705627e-01 2.168696969747543335e-01 1.938391178846359253e-01 1.354903634637594223e-02 5.324897915124893188e-02 2.252046018838882446e-02 4.035400152206420898e-01 -1.780930906534194946e-02 1.665552556514739990e-01 4.699112474918365479e-02 8.667239546775817871e-02
-2.432068437337875366e-01 1.617077887058258057e-01 -4.185868203639984131e-01 -1.488739401102066040e-01 8.675558865070343018e-02 -1.588983461260795593e-02 3.304259479045867920e-02 -1.732765347696840763e-03 8.930578082799911499e-02 -4.278748854994773865e-02 4.640006646513938904e-02 3.116391599178314209e-01 2.128566503524780273e-01 1.365589052438735962e-01 5.053322762250900269e-02 2.465002983808517456e-02 4.935673624277114868e-02 1.735878139734268188e-01 -2.865822426974773407e-02 -3.533795475959777832e-01 -1.747150421142578125e-01 -1.126580089330673218e-01 6.683290749788284302e-02 -4.804528504610061646e-02 -1.524127870798110962e-01 4.781781509518623352e-02 -2.828141748905181885e-01 2.760665416717529297e-01 -8.145378530025482178e-02 3.143418729305267334e-01 1.436274945735931396e-01 1.273046582937240601e-01
8.807973563671112061e-02 4.380214214324951172e-02 5.332515388727188110e-02 1.276901513338088989e-01 4.301738739013671875e-02 3.532752096652984619e-01 1.632513999938964844e-01 2.064608782529830933e-01 3.589950799942016602e-01 1.223527267575263977e-01 1.077234372496604919e-01 2.497448772192001343e-01 1.203369721770286560e-02 -2.125764489173889160e-01 -1.360380947589874268e-01 -6.705433130264282227e-02 1.418206393718719482e-01 2.213227301836013794e-01 4.723920021206140518e-03 -3.943566605448722839e-02 -1.345645934343338013e-01 2.449874728918075562e-01 1.673286966979503632e-02 3.196686878800392151e-02 -2.618249952793121338e-01 -1.458972543478012085e-01 -1.420625671744346619e-02 3.082384765148162842e-01 1.772570237517356873e-02 -1.371635198593139648e-01 2.048096805810928345e-01 3.047201037406921387e-01
-3.672832995653152466e-02 2.365344613790512085e-01 -3.525493666529655457e-04 -1.403442472219467163e-01 1.768648438155651093e-02 2.461593300104141235e-01 1.306482404470443726e-01 5.569486320018768311e-02 -2.029576450586318970e-01 4.148731231689453125e-01 -1.529502565972507000e-03 3.326318860054016113e-01 -7.267745584249496460e-02 -1.241415739059448242e-01 -9.960358031094074249e-03 1.437776386737823486e-01 1.113377287983894348e-01 3.510192930698394775e-01 -2.188521027565002441e-01 -3.085095882415771484e-01 7.463762164115905762e-02 2.995498180389404297e-01 9.187230467796325684e-02 -1.357541382312774658e-01 4.144108295440673828e-02 -4.748197644948959351e-02 -1.325620263814926147e-01 1.074770614504814148e-01 2.866514585912227631e-02 2.407775958999991417e-03 1.984286904335021973e-01 -4.850386828184127808e-02
-3.279079794883728027e-01 5.944609269499778748e-02 -2.354315519332885742e-01 -2.327193915843963623e-01 2.171221822500228882e-01 2.146660536527633667e-01 5.950361117720603943e-02 -5.439407750964164734e-02 7.785015553236007690e-02 -7.538656890392303467e-02 -1.646558940410614014e-01 2.536144554615020752e-01 8.859372138977050781e-02 1.540226638317108154e-01 -1.275943499058485031e-02 1.157571971416473389e-01 -9.115856885910034180e-02 -1.555188186466693878e-02 -2.055550515651702881e-01 -2.870230376720428467e-01 -2.973927557468414307e-01 -1.016544923186302185e-01 2.654318809509277344e-01 -8.066636323928833008e-02 -8.463562466204166412e-03 1.966423727571964264e-02 -1.988978683948516846e-01 3.828820288181304932e-01 8.614694699645042419e-03 4.969693254679441452e-03 1.777888238430023193e-01 6.382770836353302002e-02
-2.137993276119232178e-01 3.026800788938999176e-02 -2.924217581748962402e-01 5.974499881267547607e-02 6.278557330369949341e-02 2.774445116519927979e-01 -1.618974655866622925e-01 1.927165128290653229e-02 2.687700390815734863e-01 5.973107740283012390e-02 -1.289492100477218628e-01 1.929653286933898926e-01 2.539881467819213867e-01 1.065150499343872070e-01 2.454027719795703888e-02 1.322623789310455322e-01 -2.393953949213027954e-01 4.041064158082008362e-02 4.445995017886161804e-02 -2.491457760334014893e-01 -5.195373669266700745e-02 2.852451801300048828e-01 -1.298740655183792114e-01 1.778094796463847160e-03 -1.418073475360870361e-01 -9.239751845598220825e-02 -3.801184892654418945e-01 -9.900314733386039734e-03 4.397281631827354431e-02 -8.871373138390481472e-04 3.514319658279418945e-01 1.028260961174964905e-01
-2.256695330142974854e-01 2.912860810756683350e-01 1.103764399886131287e-01 -2.672053873538970947e-03 2.798466682434082031e-01 3.434721753001213074e-02 9.638038277626037598e-02 -2.385462224483489990e-01 2.166313230991363525e-01 -2.188662253320217133e-02 1.300075203180313110e-01 1.063023582100868225e-01 -1.350186765193939209e-02 -2.042878270149230957e-01 -1.893224008381366730e-02 3.917376399040222168e-01 -4.470651969313621521e-02 2.440573424100875854e-01 -4.076396301388740540e-02 -2.193916440010070801e-01 -2.379305064678192139e-01 3.576599657535552979e-01 -1.040527969598770142e-02 1.523052752017974854e-01 1.117393597960472107e-01 1.769693493843078613e-01 -8.135480433702468872e-02 -8.445591479539871216e-02 -8.659271150827407837e-02 4.888299480080604553e-02 2.038522511720657349e-01 8.253807574510574341e-02
-7.198645919561386108e-02 1.176746413111686707e-01 -2.545217275619506836e-01 -3.770303726196289062e-01 -1.711503565311431885e-01 3.651008605957031250e-01 9.904822707176208496e-02 2.489936538040637970e-02 1.939066052436828613e-01 8.784408122301101685e-02 1.709965467453002930e-01 1.165115833282470703e-01 4.001507163047790527e-02 -2.716228179633617401e-02 -2.277966439723968506e-01 2.027836591005325317e-01 -8.310035616159439087e-02 9.925825148820877075e-02 -1.767096817493438721e-01 -2.587236762046813965e-01 1.879560202360153198e-01 -2.664001099765300751e-02 8.229411393404006958e-02 4.612293466925621033e-02 -2.218925952911376953e-01 1.533315330743789673e-02 -2.158403396606445312e-01 3.400016129016876221e-01 2.494149282574653625e-02 -9.333989024162292480e-02 1.222545653581619263e-01 1.474252790212631226e-01
-1.170542836189270020e-01 1.125707104802131653e-01 -3.269926309585571289e-01 -1.110552623867988586e-01 -3.232851028442382812e-01 4.290148913860321045e-01 -1.772649353370070457e-03 -1.230282559990882874e-01 -9.811140596866607666e-03 -8.687410503625869751e-03 -1.891636475920677185e-02 1.459627151489257812e-01 -1.074513569474220276e-01 4.895664751529693604e-02 -1.804115176200866699e-01 2.015489041805267334e-01 -8.917837589979171753e-02 2.057251036167144775e-01 1.000389680266380310e-01 -1.452467590570449829e-01 1.571513414382934570e-01 -8.462613448500633240e-03 1.305196285247802734e-01 8.091983199119567871e-02 -2.253913581371307373e-01 9.865152835845947266e-02 -3.535398542881011963e-01 2.907912135124206543e-01 -9.485462307929992676e-02 3.556425124406814575e-02 1.596697121858596802e-01 7.838121056556701660e-02
8.253213018178939819e-02 2.437696456909179688e-01 1.161777228116989136e-02 -6.498284637928009033e-02 1.296416968107223511e-01 3.457366824150085449e-01 -8.581685274839401245e-02 -2.171277850866317749e-01 3.339922428131103516e-01 2.270952463150024414e-01 8.497193455696105957e-02 2.007922828197479248e-01 3.472195565700531006e-01 2.481131702661514282e-01 -1.364434361457824707e-01 1.463317424058914185e-01 1.045417711138725281e-01 2.912256121635437012e-01 -5.395391955971717834e-02 4.983602557331323624e-03 4.048204794526100159e-02 7.574694603681564331e-02 2.266615480184555054e-01 1.997554302215576172e-02 7.738417014479637146e-03 -1.374876350164413452e-01 -2.086350917816162109e-01 -1.567039266228675842e-02 2.630012668669223785e-02 1.132125556468963623e-01 2.965687215328216553e-02 2.660673260688781738e-01
-1.611956655979156494e-01 1.583342105150222778e-01 8.469682931900024414e-02 -3.302600607275962830e-02 3.679109811782836914e-01 1.129391342401504517e-01 1.762470901012420654e-01 -1.179034709930419922e-01 1.544620245695114136e-01 3.170448541641235352e-02 5.072859302163124084e-02 1.041639223694801331e-01 -3.103667311370372772e-02 -3.387462198734283447e-01 1.136354357004165649e-01 2.558374404907226562e-01 -1.251093810424208641e-03 1.376277208328247070e-01 -2.766032516956329346e-01 -2.358504384756088257e-01 -2.752034366130828857e-01 3.222270905971527100e-01 1.579085886478424072e-01 -6.380182504653930664e-02 1.600019820034503937e-02 2.666551768779754639e-01 -1.171443760395050049e-01 -6.520936638116836548e-02 -1.440082490444183350e-01 -2.096473984420299530e-02 1.875920295715332031e-01 9.941372275352478027e-02
-2.319129854440689087e-01 6.475713849067687988e-02 -2.102101594209671021e-01 -1.772963553667068481e-01 -2.874708175659179688e-01 6.957412511110305786e-02 6.344824796542525291e-04 -2.477989643812179565e-01 1.225662231445312500e-01 -6.282506883144378662e-02 -7.621935755014419556e-02 1.678045988082885742e-01 2.256268858909606934e-01 1.647241041064262390e-02 1.707069724798202515e-01 9.481192380189895630e-02 -1.775524914264678955e-01 1.087084859609603882e-01 -2.664205059409141541e-02 -2.331683486700057983e-01 8.213655650615692139e-02 2.065397799015045166e-01 2.907115817070007324e-01 8.334914594888687134e-02 7.942488789558410645e-02 1.959461867809295654e-01 -1.509730517864227295e-01 4.634990990161895752e-01 -1.113126352429389954e-01 1.043652966618537903e-01 1.890411600470542908e-02 1.732538342475891113e-01
-4.699050262570381165e-02 2.149102538824081421e-01 -1.746183037757873535e-01 -1.852971464395523071e-01 -3.655127808451652527e-02 4.455640912055969238e-01 1.525494456291198730e-01 -7.019078731536865234e-02 1.518497318029403687e-01 4.096667282283306122e-03 2.018015235662460327e-01 7.695589959621429443e-02 -5.854052957147359848e-03 1.081190556287765503e-01 -2.363179177045822144e-01 1.212329491972923279e-01 1.277454849332571030e-02 1.383207589387893677e-01 -5.096195265650749207e-02 -2.450950890779495239e-01 1.696523427963256836e-01 -1.125300489366054535e-02 8.880982547998428345e-02 1.673664003610610962e-01 -2.528415024280548096e-01 1.721769422292709351e-01 -3.795254826545715332e-01 2.564718425273895264e-01 -1.045135632157325745e-01 -1.500328183174133301e-01 1.336776316165924072e-01 7.254797965288162231e-02
-4.878534376621246338e-02 1.688213348388671875e-01 -1.370199471712112427e-01 -1.715517044067382812e-02 5.449725687503814697e-02 1.538936197757720947e-01 8.173304796218872070e-02 -9.988909959793090820e-02 -1.110251620411872864e-01 4.297028779983520508e-01 -1.882355660200119019e-01 2.554642856121063232e-01 -9.485905617475509644e-02 -2.802229523658752441e-01 7.549159228801727295e-02 -5.292204394936561584e-02 6.736438721418380737e-02 3.509724736213684082e-01 -2.376650720834732056e-01 -2.941264808177947998e-01 -1.746956706047058105e-01 1.979281753301620483e-01 2.223134636878967285e-01 3.013856522738933563e-02 -2.493575960397720337e-01 -1.454735249280929565e-01 -7.376843690872192383e-02 -2.962385490536689758e-02 8.812007308006286621e-02 1.463509947061538696e-01 5.421869456768035889e-02 -2.292600087821483612e-02
-2.849675714969635010e-02 4.691340401768684387e-02 -6.087455153465270996e-02 -1.889709383249282837e-02 4.388527572154998779e-01 2.286436557769775391e-01 -1.649934500455856323e-01 1.390896923840045929e-02 3.264491260051727295e-01 2.121522426605224609e-01 -3.477383404970169067e-02 2.703482210636138916e-01 -9.031955152750015259e-02 -2.211260348558425903e-01 -6.297460198402404785e-02 1.157639771699905396e-01 -2.557386457920074463e-01 1.865654140710830688e-01 -1.185056287795305252e-02 -3.272381126880645752e-01 1.383945792913436890e-01 -1.007088199257850647e-01 -1.403738707304000854e-01 7.761061191558837891e-02 1.666707545518875122e-01 -6.870833784341812134e-02 1.737983822822570801e-01 1.707619577646255493e-01 -7.270537316799163818e-03 -1.412277459166944027e-03 -2.598577411845326424e-03 2.568209171295166016e-01
3.030762821435928345e-02 9.113535284996032715e-02 -5.641864985227584839e-02 -5.239764228463172913e-02 -3.328901156783103943e-02 2.228535562753677368e-01 2.141766101121902466e-01 1.008422020822763443e-02 2.474390435963869095e-03 4.138516485691070557e-01 8.836708217859268188e-02 1.656451672315597534e-01 -1.091892719268798828e-01 -2.483932226896286011e-01 5.839414149522781372e-02 2.073159664869308472e-01 -4.854676127433776855e-02 3.109262883663177490e-01 -7.515589147806167603e-02 -3.143302723765373230e-02 -3.296039253473281860e-02 1.293708533048629761e-01 1.286141127347946167e-01 -1.306833028793334961e-01 1.443223059177398682e-01 4.599840566515922546e-02 -3.661394119262695312e-01 -1.667068339884281158e-02 -1.297292113304138184e-01 3.873902857303619385e-01 1.754482686519622803e-01 2.224620878696441650e-01
-3.429695963859558105e-01 6.802252680063247681e-02 -6.432063877582550049e-02 -2.296708524227142334e-01 -1.831086538732051849e-02 2.972262501716613770e-01 -6.096259504556655884e-02 -2.352077364921569824e-01 4.706989228725433350e-01 -1.647678017616271973e-01 -3.991889208555221558e-02 -4.269457422196865082e-03 -5.913637205958366394e-02 -3.170964121818542480e-02 -5.271859001368284225e-03 2.749366164207458496e-01 -3.173433244228363037e-01 9.905616939067840576e-02 9.723935276269912720e-02 -2.026461958885192871e-01 -5.306347832083702087e-02 -7.554422318935394287e-02 -3.380773216485977173e-02 9.502230584621429443e-02 6.616996228694915771e-02 3.731944411993026733e-02 -6.663625687360763550e-02 3.716908767819404602e-02 4.576008021831512451e-02 2.729665338993072510e-01 2.630896270275115967e-01 7.452736794948577881e-02
-2.472878247499465942e-01 7.597439736127853394e-02 -1.450600028038024902e-01 -1.630424559116363525e-01 -2.294943630695343018e-01 3.642947375774383545e-01 1.012922599911689758e-01 -5.968233197927474976e-02 -2.793905138969421387e-01 2.709089517593383789e-01 2.354901432991027832e-01 1.980637609958648682e-01 3.597758337855339050e-02 -1.596876978874206543e-01 -1.132339090108871460e-01 2.279435545206069946e-01 3.017801418900489807e-02 1.663638502359390259e-01 -5.384524539113044739e-02 3.327836468815803528e-02 -2.297758013010025024e-01 1.512243002653121948e-01 1.040265634655952454e-01 -5.201794952154159546e-02 2.053556144237518311e-01 2.368731796741485596e-02 -6.289397180080413818e-02 1.199102476239204407e-01 -2.842215001583099365e-01 2.762140035629272461e-01 8.564952760934829712e-02 3.571061417460441589e-02
-1.562005579471588135e-01 2.609815597534179688e-01 -1.527318381704390049e-03 8.983296155929565430e-02 1.521176993846893311e-01 -6.817148625850677490e-02 2.649253308773040771e-01 -2.380589097738265991e-01 2.336033880710601807e-01 1.842993050813674927e-01 -4.151207581162452698e-02 1.645030677318572998e-01 3.189854696393013000e-02 -2.451827004551887512e-02 8.771447837352752686e-02 2.755139172077178955e-01 1.314659416675567627e-01 2.343023121356964111e-01 -2.253391444683074951e-01 -2.375209927558898926e-01 -2.304594963788986206e-01 3.487851023674011230e-01 1.041701063513755798e-01 -1.464377623051404953e-02 -4.281630739569664001e-02 4.640502482652664185e-02 3.769366070628166199e-02 7.474745158106088638e-03 -1.232437416911125183e-01 2.550898492336273193e-01 2.639396488666534424e-01 1.471075713634490967e-01
-1.018967777490615845e-01 1.465914100408554077e-01 -1.159822791814804077e-01 -8.150761015713214874e-03 -2.003340125083923340e-01 -4.542847722768783569e-02 -2.615740001201629639e-01 -3.026245236396789551e-01 -3.726496128365397453e-03 1.370219290256500244e-01 -8.890085667371749878e-02 2.626664936542510986e-01 -2.092966064810752869e-02 -1.116182357072830200e-01 -2.137728780508041382e-01 1.247224733233451843e-01 -2.470756173133850098e-01 3.691682219505310059e-01 -4.343624413013458252e-02 -1.670482009649276733e-01 -1.160447672009468079e-01 7.440605014562606812e-02 2.451357841491699219e-01 3.062858879566192627e-01 -1.017072200775146484e-01 3.445231616497039795e-01 -1.070619001984596252e-01 7.043521851301193237e-02 9.104102104902267456e-02 1.687846332788467407e-02 1.544495373964309692e-01 6.820651143789291382e-02
-6.286291033029556274e-02 4.169490188360214233e-02 2.391722425818443298e-02 -2.441292628645896912e-02 2.162947505712509155e-01 1.893377006053924561e-01 2.883798070251941681e-02 2.262972667813301086e-02 1.035119146108627319e-01 2.195370495319366455e-01 -1.709165871143341064e-01 2.656923830509185791e-01 -3.269700706005096436e-01 -2.084868401288986206e-01 8.388073742389678955e-02 4.585646465420722961e-02 8.050142228603363037e-02 3.699533641338348389e-01 -8.743752539157867432e-02 -2.561821341514587402e-01 -2.092848420143127441e-01 2.624227106571197510e-01 4.256388917565345764e-02 2.349317967891693115e-01 -7.343082129955291748e-02 -1.413551270961761475e-01 -1.145009649917483330e-03 3.421966433525085449e-01 -4.162035509943962097e-02 2.253783941268920898e-01 9.312165528535842896e-02 3.116424009203910828e-02
-6.351680308580398560e-02 6.069286912679672241e-02 -1.329136937856674194e-01 5.293103680014610291e-02 -6.181579083204269409e-02 3.276590704917907715e-01 -1.695561856031417847e-01 1.438415423035621643e-02 4.250204861164093018e-01 1.397040635347366333e-01 -1.562613546848297119e-01 3.719227313995361328e-01 7.695150375366210938e-02 -3.016733527183532715e-01 -1.296717822551727295e-01 -1.675402671098709106e-01 -1.696937233209609985e-01 6.806229054927825928e-02 -2.050513178110122681e-01 -4.857359454035758972e-02 -2.896456047892570496e-02 1.421735584735870361e-01 -5.622041970491409302e-02 6.475664675235748291e-02 1.933436281979084015e-02 3.030571527779102325e-02 -3.378759622573852539e-01 -4.344196245074272156e-02 2.159824520349502563e-01 -7.087420672178268433e-02 1.633421480655670166e-01 1.582009643316268921e-01
-8.343766629695892334e-02 -1.415167190134525299e-02 1.800864636898040771e-01 -5.001262575387954712e-02 7.589068263769149780e-02 1.560460180044174194e-01 -2.485496178269386292e-02 5.599620193243026733e-02 6.158659979701042175e-02 1.491409391164779663e-01 1.271766982972621918e-02 2.515095174312591553e-01 -1.952851116657257080e-01 -7.213909178972244263e-02 -6.308888643980026245e-02 1.043886989355087280e-01 1.478572785854339600e-01 1.269142478704452515e-01 -2.505833506584167480e-01 2.761790715157985687e-02 -4.706870913505554199e-01 9.848120063543319702e-02 -8.270049840211868286e-02 2.013560384511947632e-01 2.474197372794151306e-02 -5.290703475475311279e-02 -2.261344343423843384e-01 3.850663602352142334e-01 -1.298139840364456177e-01 9.138847142457962036e-02 3.131541609764099121e-01 2.648104727268218994e-01
-3.040297925472259521e-01 -2.054770290851593018e-02 2.191527336835861206e-01 6.245043594390153885e-03 6.277730315923690796e-02 4.725090414285659790e-02 -3.059849441051483154e-01 -3.192159533500671387e-01 6.756599992513656616e-02 2.274833023548126221e-01 7.071314752101898193e-02 1.970969736576080322e-01 1.127280574291944504e-02 -7.193414866924285889e-02 1.025940254330635071e-01 1.081950515508651733e-01 -1.233633756637573242e-01 2.026648223400115967e-01 -1.614198833703994751e-01 -3.403529226779937744e-01 -1.181119978427886963e-01 8.316460251808166504e-02 1.063202470541000366e-01 2.211611419916152954e-01 5.534244701266288757e-02 1.723841391503810883e-02 -7.219522446393966675e-02 -1.682944968342781067e-02 -1.196569725871086121e-01 -1.786070913076400757e-01 -5.723988637328147888e-03 4.419336915016174316e-01
-7.846751809120178223e-02 4.091560840606689453e-02 -1.070294007658958435e-01 -2.251675277948379517e-01 -6.978651881217956543e-02 2.346495836973190308e-01 -6.314967758953571320e-03 -8.980214595794677734e-02 1.183465272188186646e-01 -1.667403131723403931e-01 -8.768431842327117920e-02 2.460367530584335327e-01 2.105318158864974976e-01 -1.458031535148620605e-01 4.848742857575416565e-02 5.447079613804817200e-02 -4.639816284179687500e-01 -3.287173807621002197e-02 -1.363463848829269409e-01 -7.600871473550796509e-02 1.612241566181182861e-01 1.477174609899520874e-01 2.951399385929107666e-01 1.103136921301484108e-03 2.277696728706359863e-01 2.185233384370803833e-01 -1.267406940460205078e-01 2.124682366847991943e-01 1.114162132143974304e-01 1.685556769371032715e-01 1.466470360755920410e-01 2.867578566074371338e-01
3.807444497942924500e-02 1.416063755750656128e-01 -1.299781650304794312e-01 -2.325971573591232300e-01 -3.051043450832366943e-01 1.641979962587356567e-01 1.606192141771316528e-01 -6.191414222121238708e-02 -1.212253272533416748e-01 1.443558633327484131e-01 1.444403827190399170e-01 2.535445392131805420e-01 -2.004446461796760559e-02 -7.764466851949691772e-02 -2.305855453014373779e-01 3.244853615760803223e-01 -5.604627728462219238e-02 1.421985030174255371e-01 1.079451013356447220e-02 -2.977057546377182007e-02 -2.250916659832000732e-01 2.765617668628692627e-01 1.069656237959861755e-01 -8.746755123138427734e-02 1.333813518285751343e-01 -2.111383154988288879e-02 -1.705745458602905273e-01 2.838441729545593262e-01 -2.798056304454803467e-01 1.991041004657745361e-01 2.296161502599716187e-01 5.551183968782424927e-02
-4.072898253798484802e-02 3.895489498972892761e-03 2.835070528090000153e-02 -1.395110636949539185e-01 -1.703205406665802002e-01 2.067913413047790527e-01 2.066163122653961182e-01 4.993613809347152710e-02 -7.453228347003459930e-03 3.267787396907806396e-01 1.726500806398689747e-03 1.594045460224151611e-01 -1.366833150386810303e-01 -1.106342375278472900e-01 4.899717867374420166e-02 3.804623484611511230e-01 -1.443277150392532349e-01 3.789995312690734863e-01 3.904676297679543495e-03 -2.455538809299468994e-01 -9.986582398414611816e-02 2.539257109165191650e-01 1.088694930076599121e-01 -1.332013756036758423e-01 2.215387970209121704e-01 8.341115899384021759e-03 -3.571294844150543213e-01 1.077151745557785034e-01 -1.042654886841773987e-01 1.415244787931442261e-01 2.863463014364242554e-02 -4.396647959947586060e-02
-1.678146123886108398e-01 1.487071961164474487e-01 3.241613507270812988e-02 -5.359499156475067139e-02 1.425068825483322144e-01 -1.286551654338836670e-01 1.717620790004730225e-01 -2.195355594158172607e-01 3.185289204120635986e-01 4.213405773043632507e-02 3.438603132963180542e-02 2.681785821914672852e-01 1.101665198802947998e-02 -4.846513271331787109e-02 1.290273815393447876e-01 3.046000599861145020e-01 2.908427827060222626e-02 1.020657569169998169e-01 -2.804513275623321533e-01 -1.283459663391113281e-01 -2.957165837287902832e-01 3.336913585662841797e-01 5.874012038111686707e-02 1.104978919029235840e-01 -5.043146759271621704e-02 1.274150311946868896e-01 -3.334499523043632507e-02 6.230124831199645996e-02 -1.811117120087146759e-02 2.361363619565963745e-01 3.336630463600158691e-01 1.759745180606842041e-01
-2.704209089279174805e-01 1.359599530696868896e-01 -9.263087809085845947e-02 -1.012744680047035217e-01 3.703022375702857971e-02 3.043782413005828857e-01 1.774308234453201294e-01 -4.998172819614410400e-02 -7.782964408397674561e-02 1.306218206882476807e-01 -7.755003124475479126e-02 1.496302932500839233e-01 -1.043163985013961792e-01 -3.314274549484252930e-01 1.861324310302734375e-01 3.285248577594757080e-01 1.039328053593635559e-01 1.532399803400039673e-01 -1.230063289403915405e-02 -4.591047763824462891e-02 -2.131905108690261841e-01 1.685695648193359375e-01 1.725624948740005493e-01 1.818805932998657227e-01 2.217007726430892944e-01 1.498750299215316772e-01 -4.548339173197746277e-02 -6.603943556547164917e-02 1.947463490068912506e-02 1.089940369129180908e-01 4.194726049900054932e-01 8.486855030059814453e-02
-1.951341778039932251e-01 2.975754141807556152e-01 6.181380897760391235e-02 -3.650978673249483109e-03 1.469055861234664917e-01 -6.991536170244216919e-02 3.421134948730468750e-01 -2.053750753402709961e-01 1.721629351377487183e-01 1.326194554567337036e-01 -5.140429735183715820e-02 1.140700504183769226e-01 5.882682651281356812e-02 5.722213163971900940e-02 8.578302711248397827e-02 3.226298093795776367e-01 -2.194907888770103455e-02 2.163300812244415283e-01 -2.817163169384002686e-01 -1.447647064924240112e-01 -2.096992731094360352e-01 2.534313797950744629e-01 -6.288076750934123993e-03 -5.407228693366050720e-02 -9.386920183897018433e-02 3.469248488545417786e-02 3.870628029108047485e-02 -7.895064540207386017e-03 -1.604606658220291138e-01 1.984115093946456909e-01 3.352710902690887451e-01 2.343463003635406494e-01
-4.116153344511985779e-02 1.956918835639953613e-01 -5.017472803592681885e-02 9.316118806600570679e-02 -8.049502037465572357e-03 2.155468910932540894e-01 3.109126687049865723e-01 -4.001027643680572510e-01 1.217868998646736145e-01 1.577937752008438110e-01 -1.004771664738655090e-01 1.758453398942947388e-01 1.047162339091300964e-01 -2.606618702411651611e-01 1.505661755800247192e-01 -6.840299814939498901e-02 -1.171621158719062805e-01 1.925674378871917725e-01 -7.895376533269882202e-02 -2.545100450515747070e-01 1.709855198860168457e-01 4.112317785620689392e-02 1.832877546548843384e-01 2.288059517741203308e-02 -5.811295285820960999e-02 1.064653247594833374e-01 -2.867614924907684326e-01 -7.616943679749965668e-03 -3.104733116924762726e-02 3.953735828399658203e-01 -1.287420094013214111e-01 -2.842378430068492889e-02
-2.212772816419601440e-01 2.583139836788177490e-01 3.126537054777145386e-02 -1.851417496800422668e-02 2.381641715764999390e-01 1.074821427464485168e-01 2.334552258253097534e-01 -1.699856072664260864e-01 1.589875966310501099e-01 -2.295725047588348389e-01 3.936460241675376892e-02 7.230532169342041016e-02 2.975122816860675812e-02 -2.968724668025970459e-01 8.782582730054855347e-02 3.550412356853485107e-01 -1.786355078220367432e-01 1.377475112676620483e-01 -1.436838209629058838e-01 -2.457652688026428223e-01 -2.227812111377716064e-01 2.242516130208969116e-01 1.436167061328887939e-01 -2.041340246796607971e-02 7.927926629781723022e-02 3.029621541500091553e-01 -6.124559789896011353e-03 3.909018635749816895e-02 7.344301789999008179e-02 1.130536049604415894e-01 1.689898669719696045e-01 1.565640419721603394e-01
-1.287985742092132568e-01 7.485491782426834106e-02 1.062959954142570496e-01 5.368814244866371155e-02 2.644370496273040771e-01 1.258103400468826294e-01 1.247950270771980286e-01 -2.215198874473571777e-01 2.788860797882080078e-01 -1.625039726495742798e-01 -2.495579048991203308e-02 9.690153598785400391e-02 -3.324952349066734314e-02 -2.085686177015304565e-01 2.993975952267646790e-02 2.252798378467559814e-01 -1.263314485549926758e-01 1.790697127580642700e-01 -3.031590878963470459e-01 -2.320412695407867432e-01 -3.419798016548156738e-01 2.601162195205688477e-01 1.008150652050971985e-01 4.745315387845039368e-02 -1.180844474583864212e-02 2.105925977230072021e-01 -2.879344113171100616e-02 9.710466861724853516e-02 -1.032458990812301636e-01 6.306292116641998291e-02 3.561885356903076172e-01 1.253821551799774170e-01
-1.458396166563034058e-01 -1.074218004941940308e-01 -7.516655325889587402e-02 -5.783205851912498474e-03 1.809667646884918213e-01 -5.292204767465591431e-02 2.871675491333007812e-01 5.622559040784835815e-02 3.577739894390106201e-01 6.747703999280929565e-02 -7.287969440221786499e-02 1.996800005435943604e-01 -2.445468753576278687e-01 -4.836697131395339966e-02 -1.049522757530212402e-01 -2.215245552361011505e-02 1.281700432300567627e-01 1.191117912530899048e-01 -1.234833300113677979e-01 -1.460856944322586060e-01 -1.833084076642990112e-01 2.030698806047439575e-01 -2.544863522052764893e-02 9.988795965909957886e-03 6.024416163563728333e-02 3.470495343208312988e-01 -1.687165498733520508e-01 1.132711693644523621e-01 -4.163155332207679749e-03 1.179053187370300293e-01 2.486020028591156006e-01 4.528390169143676758e-01
-8.232041448354721069e-02 2.261508852243423462e-01 4.356116801500320435e-02 -3.085603937506675720e-02 -4.988056123256683350e-01 2.222623080015182495e-01 -1.114679314196109772e-02 -1.641042530536651611e-01 1.901781111955642700e-01 -1.933876723051071167e-01 9.802839159965515137e-02 1.599028408527374268e-01 1.934147924184799194e-01 -8.825140446424484253e-02 -4.863836243748664856e-02 -2.759686298668384552e-02 -2.431703209877014160e-01 2.811534106731414795e-01 -1.249013915657997131e-01 -6.022579595446586609e-02 3.295657783746719360e-02 2.164980471134185791e-01 5.970344692468643188e-02 5.336019396781921387e-02 1.035719290375709534e-01 1.215196773409843445e-01 3.165721520781517029e-02 3.273500502109527588e-01 -3.891291096806526184e-02 -1.015093061141669750e-03 3.161126375198364258e-01 1.001239046454429626e-01
-2.383391112089157104e-01 1.579031050205230713e-01 -4.432705231010913849e-03 1.395980864763259888e-01 1.507658213376998901e-01 1.338259130716323853e-01 -9.255908429622650146e-02 -5.918146669864654541e-02 6.179283559322357178e-02 4.720733314752578735e-02 -1.221939921379089355e-01 4.740216732025146484e-01 -1.209412068128585815e-01 -2.996645569801330566e-01 -4.912659153342247009e-02 3.033175766468048096e-01 2.379663884639739990e-01 1.633873134851455688e-01 -1.917357295751571655e-01 -1.231617387384176254e-02 -1.706240475177764893e-01 5.185264721512794495e-02 1.387345641851425171e-01 -5.828143283724784851e-02 3.007660210132598877e-01 8.839840441942214966e-02 6.148217990994453430e-02 1.155543401837348938e-01 -1.511542592197656631e-02 2.440895885229110718e-01 1.454128473997116089e-01 1.746015399694442749e-01
1.931157335638999939e-02 6.289277225732803345e-02 -5.259847268462181091e-02 -1.306097209453582764e-01 -1.893610358238220215e-01 1.566396504640579224e-01 2.358320206403732300e-01 1.523326635360717773e-01 7.765720784664154053e-02 3.971142172813415527e-01 -8.250152692198753357e-03 2.219766974449157715e-01 -1.333636939525604248e-01 -1.341343522071838379e-01 -5.277386307716369629e-02 3.241503834724426270e-01 -1.753402948379516602e-01 2.432295680046081543e-01 3.981056436896324158e-02 -1.858324855566024780e-01 -1.071377191692590714e-02 3.003673255443572998e-01 8.222001791000366211e-02 -1.341968476772308350e-01 2.607234716415405273e-01 -2.003224939107894897e-02 -3.315436840057373047e-01 1.528463810682296753e-01 -1.071996316313743591e-01 1.495024412870407104e-01 5.068092420697212219e-02 2.686934173107147217e-02
-2.670064568519592285e-01 2.269611954689025879e-01 2.651310339570045471e-02 1.076568290591239929e-01 -3.154847398400306702e-02 3.258706629276275635e-01 6.993635743856430054e-02 8.258100599050521851e-02 8.839822560548782349e-02 6.538469344377517700e-02 -1.291010379791259766e-01 1.423344314098358154e-01 -2.395687848329544067e-01 -1.326434314250946045e-01 1.035326123237609863e-01 3.374106585979461670e-01 1.765573280863463879e-03 -3.995458409190177917e-02 -1.381963212043046951e-02 -1.919157207012176514e-01 1.446705032140016556e-02 1.738915145397186279e-01 3.751049935817718506e-01 1.824133098125457764e-01 1.940271258354187012e-01 1.777707189321517944e-01 -1.044970899820327759e-01 -4.950362443923950195e-02 7.256713509559631348e-02 -7.404609024524688721e-02 3.888518810272216797e-01 9.907428920269012451e-02
-7.778329402208328247e-02 4.931998997926712036e-02 -1.351358555257320404e-02 -1.930153220891952515e-01 -2.140663415193557739e-01 2.638283669948577881e-01 1.133006140589714050e-01 -1.122062653303146362e-01 -1.734457612037658691e-01 3.223230838775634766e-01 -7.344393432140350342e-02 2.729291319847106934e-01 -1.024484634399414062e-01 -3.050786554813385010e-01 5.593508481979370117e-02 2.115049511194229126e-01 5.131001397967338562e-02 2.169583290815353394e-01 -1.571193933486938477e-01 -2.840767204761505127e-01 4.008323326706886292e-02 2.699680924415588379e-01 1.832859367132186890e-01 -1.879716664552688599e-01 1.901547312736511230e-01 -5.256432574242353439e-03 -2.576188743114471436e-01 1.162133216857910156e-01 -2.429077029228210449e-02 1.701708883047103882e-01 5.559525266289710999e-02 2.694846503436565399e-02
-2.644344866275787354e-01 4.003014266490936279e-01 -7.467170804738998413e-02 1.822109818458557129e-01 2.048118710517883301e-01 3.146875202655792236e-01 6.483192741870880127e-02 -2.144752144813537598e-01 1.841493397951126099e-01 7.003454864025115967e-02 2.780098281800746918e-02 -1.656199246644973755e-01 -1.626967340707778931e-01 -3.290515244007110596e-01 -8.938395231962203979e-02 6.539911031723022461e-02 -1.342072635889053345e-01 2.421586960554122925e-01 -1.289372444152832031e-01 -2.564695179462432861e-01 6.801123172044754028e-02 5.742073059082031250e-02 1.514528840780258179e-01 -9.372327476739883423e-04 -1.960346288979053497e-02 -1.713384836912155151e-01 -1.000772640109062195e-01 2.808832824230194092e-01 -9.106943616643548012e-04 7.284743338823318481e-02 1.090206578373908997e-01 -9.322225116193294525e-03
-1.236944347620010376e-01 -3.515992686152458191e-02 -3.794691711664199829e-02 -6.425508856773376465e-02 6.057657301425933838e-02 3.293935209512710571e-02 1.709098964929580688e-01 -7.703261077404022217e-02 9.945985674858093262e-02 2.991898655891418457e-01 -4.111039936542510986e-01 1.650902777910232544e-01 -3.119613230228424072e-02 -2.203895300626754761e-01 -1.973228529095649719e-02 8.562764152884483337e-03 -3.679836913943290710e-02 4.035898447036743164e-01 -3.550441563129425049e-02 -2.259749919176101685e-01 -1.252822391688823700e-02 3.075312376022338867e-01 2.873482406139373779e-01 8.717533946037292480e-02 -9.547182172536849976e-02 -2.442096918821334839e-01 -1.250015199184417725e-01 2.428613007068634033e-01 1.290078759193420410e-01 1.260768026113510132e-01 4.181099683046340942e-02 1.149285435676574707e-01
-3.256470561027526855e-01 4.663146659731864929e-02 -1.534181535243988037e-01 1.818202883005142212e-01 1.021884605288505554e-01 2.918237447738647461e-01 2.163612395524978638e-01 -1.661688834428787231e-01 8.252352476119995117e-02 -6.211153813637793064e-04 1.266970634460449219e-01 1.875727921724319458e-01 -1.675769686698913574e-02 -1.694178581237792969e-01 2.939976751804351807e-01 2.134691029787063599e-01 -6.829571723937988281e-02 7.208140939474105835e-02 -1.252402663230895996e-01 1.078654266893863678e-02 -6.780595332384109497e-02 2.099484950304031372e-01 1.892625540494918823e-01 2.672400325536727905e-02 1.102790683507919312e-01 1.711847037076950073e-01 8.590090274810791016e-02 3.975005745887756348e-01 -2.091412991285324097e-02 1.987610757350921631e-01 2.723996043205261230e-01 1.193929240107536316e-01
-2.563114762306213379e-01 7.250594347715377808e-02 -5.351637024432420731e-03 6.081742420792579651e-02 -7.663848251104354858e-02 4.682603850960731506e-02 -1.162335053086280823e-01 -3.342349231243133545e-01 1.470036357641220093e-01 9.480951726436614990e-02 1.913340985774993896e-01 -1.799255423247814178e-02 -2.219701930880546570e-02 -1.944265216588973999e-01 -6.665636599063873291e-02 -4.227165877819061279e-02 -6.875676661729812622e-02 2.669878304004669189e-01 -8.229473233222961426e-02 -3.861515596508979797e-02 1.103520169854164124e-01 4.507970213890075684e-01 1.092230156064033508e-01 2.179389446973800659e-01 1.554224267601966858e-02 1.897951364517211914e-01 1.223528459668159485e-01 3.069278001785278320e-01 -1.939411163330078125e-01 2.773510292172431946e-02 2.490284293889999390e-01 2.739390730857849121e-01
-3.948290273547172546e-02 5.634626746177673340e-02 -2.252486050128936768e-01 -1.477416753768920898e-01 3.569379821419715881e-02 2.701585590839385986e-01 6.487015634775161743e-02 -2.991984784603118896e-01 1.658003926277160645e-01 2.615942060947418213e-01 -2.476263344287872314e-01 2.337210029363632202e-01 1.072494462132453918e-01 -1.532589048147201538e-01 8.586303144693374634e-02 -2.396485581994056702e-02 -5.793664976954460144e-02 -5.751284770667552948e-03 -3.575183078646659851e-02 -4.801596701145172119e-02 7.608733326196670532e-02 3.047925829887390137e-01 1.186351105570793152e-01 1.088436543941497803e-01 5.480240285396575928e-02 2.863390147686004639e-01 -2.146275937557220459e-01 2.805225551128387451e-01 -1.064950507134199142e-02 2.261195927858352661e-01 -3.234237432479858398e-01 5.225678160786628723e-02
-3.020077943801879883e-01 -1.429916024208068848e-01 -2.441203743219375610e-01 -2.109154909849166870e-01 -6.268354505300521851e-02 2.901485860347747803e-01 1.256393343210220337e-01 -1.596237570047378540e-01 4.316910728812217712e-02 -4.591912776231765747e-02 -8.002209477126598358e-03 4.609984531998634338e-02 4.335610941052436829e-02 9.264613687992095947e-02 7.683195173740386963e-02 2.603738009929656982e-01 9.680462069809436798e-03 2.505267560482025146e-01 9.767353534698486328e-03 -4.506088495254516602e-01 1.195961087942123413e-01 -3.746214136481285095e-02 1.591435223817825317e-01 1.390125900506973267e-01 -1.995226144790649414e-01 2.239550501108169556e-01 -2.781309885904192924e-03 3.553930521011352539e-01 8.637690544128417969e-02 1.067155785858631134e-02 1.179253384470939636e-01 -2.109113708138465881e-02
-2.293659448623657227e-01 1.477780640125274658e-01 -1.042616218328475952e-01 -2.804438024759292603e-02 -8.515961468219757080e-02 3.130235671997070312e-01 8.406679332256317139e-02 -7.660027593374252319e-02 1.051127910614013672e-01 2.428484857082366943e-01 -2.144380509853363037e-01 5.138641595840454102e-02 -2.537222504615783691e-01 -2.712255418300628662e-01 2.055108547210693359e-01 2.886779010295867920e-01 1.126147285103797913e-01 8.379844576120376587e-02 -5.778754130005836487e-02 -6.603736430406570435e-02 -7.226262986660003662e-02 2.234679609537124634e-01 1.591833680868148804e-01 1.880024373531341553e-01 2.742281258106231689e-01 1.793923974037170410e-01 -7.761481404304504395e-02 1.397429127246141434e-02 -2.548158168792724609e-02 1.836496144533157349e-01 3.037974536418914795e-01 1.733460575342178345e-01
-3.610919713973999023e-01 3.733813762664794922e-02 5.208623479120433331e-04 -1.388043612241744995e-01 7.057527452707290649e-02 2.433895319700241089e-01 -1.881957501173019409e-01 -1.560287773609161377e-01 2.597375512123107910e-01 7.445802539587020874e-02 1.832782775163650513e-01 4.076839983463287354e-01 7.635249197483062744e-02 -1.264264285564422607e-01 5.120329931378364563e-02 -1.830247342586517334e-01 -3.344233334064483643e-01 1.730491966009140015e-01 -4.012693092226982117e-02 -1.827263832092285156e-01 -5.283593013882637024e-02 4.343302547931671143e-02 -4.343740642070770264e-02 -5.194923281669616699e-02 2.184639275074005127e-01 -2.394742332398891449e-02 -2.565991692245006561e-02 7.461654394865036011e-02 -9.025221318006515503e-02 4.734491184353828430e-02 -5.034270137548446655e-02 3.751487135887145996e-01
-1.096614897251129150e-01 2.669397890567779541e-01 -6.306879967451095581e-02 -3.819923847913742065e-02 -2.795967757701873779e-01 1.462963074445724487e-01 -1.413259804248809814e-01 -1.510834544897079468e-01 5.400662869215011597e-02 -9.252350777387619019e-02 6.639588624238967896e-02 7.142562419176101685e-02 3.991976007819175720e-02 -1.648531109094619751e-01 -2.594963312149047852e-01 7.103588432073593140e-02 -2.092255800962448120e-01 3.821332454681396484e-01 3.194200620055198669e-02 -7.272953540086746216e-02 -6.964544951915740967e-02 2.038688361644744873e-01 3.242279216647148132e-02 3.182165026664733887e-01 -5.156612396240234375e-02 3.865102529525756836e-01 -1.887136250734329224e-01 9.972922503948211670e-02 5.662452057003974915e-02 1.866734623908996582e-01 2.555478811264038086e-01 3.097527101635932922e-02
-8.523474633693695068e-02 1.770800352096557617e-01 -2.874382734298706055e-01 9.175718575716018677e-02 -1.828845590353012085e-01 3.313973546028137207e-02 2.930781543254852295e-01 -2.812577188014984131e-01 -9.881665464490652084e-04 5.343496054410934448e-02 7.384738419204950333e-03 1.441233754158020020e-01 -1.525346189737319946e-01 -1.755087822675704956e-01 9.299567341804504395e-02 1.007183343172073364e-01 -2.842635810375213623e-01 8.705071359872817993e-02 -2.375731319189071655e-01 -3.259614109992980957e-02 -2.752019166946411133e-01 2.712384462356567383e-01 -2.562211267650127411e-02 -2.065225690603256226e-02 1.301676779985427856e-01 9.232697635889053345e-02 8.002330362796783447e-02 1.011605337262153625e-01 -1.349728107452392578e-01 1.660888781771063805e-03 4.124382138252258301e-01 2.180355787277221680e-01
-7.010992616415023804e-02 -5.848925560712814331e-02 -1.229957863688468933e-02 -4.502403363585472107e-02 -1.959746927022933960e-01 2.386325597763061523e-01 1.056866049766540527e-01 1.468245089054107666e-01 2.569691091775894165e-02 3.753741979598999023e-01 1.907754391431808472e-01 1.731256246566772461e-01 -1.292957961559295654e-01 -1.631467491388320923e-01 -1.477238833904266357e-01 2.707709074020385742e-01 -1.107062399387359619e-01 3.425458669662475586e-01 4.439334198832511902e-02 -7.819599658250808716e-02 -4.471215605735778809e-02 2.864723503589630127e-01 1.207283064723014832e-01 -7.570835202932357788e-02 1.937837153673171997e-01 -4.369547590613365173e-02 -3.823581039905548096e-01 9.375147521495819092e-02 -1.745272129774093628e-01 1.959948241710662842e-01 7.740721106529235840e-02 6.027942895889282227e-02
-3.019904792308807373e-01 5.110554024577140808e-02 -7.508842647075653076e-02 6.202325597405433655e-02 -9.302823245525360107e-02 1.538558155298233032e-01 2.397548109292984009e-01 -2.408654689788818359e-01 -5.372709408402442932e-02 2.107408493757247925e-01 -2.298572212457656860e-01 4.766881465911865234e-02 -1.889526396989822388e-01 -1.018032655119895935e-01 1.188340187072753906e-01 3.523699939250946045e-01 1.017968356609344482e-01 1.628722101449966431e-01 -1.591607183218002319e-01 -2.472207648679614067e-03 -2.390092015266418457e-01 1.084459945559501648e-01 2.992395162582397461e-01 1.649108976125717163e-01 8.442953228950500488e-02 1.981278061866760254e-01 -1.499039828777313232e-01 1.530872881412506104e-01 3.916087094694375992e-03 9.736450016498565674e-02 1.008653640747070312e-01 3.198587000370025635e-01
-1.281528770923614502e-01 1.884452849626541138e-01 -2.074726223945617676e-01 -2.518582940101623535e-01 -1.482884138822555542e-01 5.016185641288757324e-01 1.045301854610443115e-01 -7.227893918752670288e-02 -7.346974313259124756e-02 7.054935395717620850e-02 1.713740527629852295e-01 1.053143218159675598e-01 2.495661191642284393e-02 5.555313453078269958e-02 -1.906539946794509888e-01 1.345623582601547241e-01 -1.130160838365554810e-01 7.964617013931274414e-02 -5.669979006052017212e-02 -3.209822177886962891e-01 1.887384504079818726e-01 1.917220070026814938e-03 -4.053185135126113892e-02 -2.005808427929878235e-02 -2.119606435298919678e-01 6.557735055685043335e-02 -2.549905180931091309e-01 1.886835247278213501e-01 -4.081475362181663513e-02 -9.245058894157409668e-02 2.900058925151824951e-01 1.887557655572891235e-01
-1.474567204713821411e-01 -4.945052042603492737e-02 -8.498077094554901123e-02 -1.177082210779190063e-01 -1.380412280559539795e-01 3.277152478694915771e-01 -7.334996759891510010e-02 2.008346468210220337e-01 3.758366107940673828e-01 1.178028658032417297e-01 -4.796494543552398682e-02 1.929951310157775879e-01 1.856442093849182129e-01 -1.831934154033660889e-01 -4.082668125629425049e-01 -7.376916240900754929e-03 -5.173110961914062500e-02 2.214284539222717285e-01 -2.382470220327377319e-01 1.000448316335678101e-01 -3.793602064251899719e-02 3.371196389198303223e-01 -8.983813226222991943e-02 1.402753293514251709e-01 2.457577176392078400e-02 -1.609670668840408325e-01 -9.257850795984268188e-02 4.282873496413230896e-02 -5.464884638786315918e-02 1.162503212690353394e-01 5.919190868735313416e-02 1.867905855178833008e-01
-2.963042259216308594e-01 2.788539826869964600e-01 -3.121473267674446106e-02 1.434425115585327148e-01 -8.878251537680625916e-03 3.392032906413078308e-02 2.810536324977874756e-01 -1.724230796098709106e-01 2.920343279838562012e-01 1.158468201756477356e-01 7.455780357122421265e-02 -1.868743333034217358e-03 1.708358228206634521e-01 3.302513156086206436e-03 5.675376392900943756e-03 2.795441448688507080e-01 1.832434982061386108e-01 1.991788148880004883e-01 -3.040731847286224365e-01 -1.716201938688755035e-02 -2.962777316570281982e-01 2.282564789056777954e-01 7.737025152891874313e-03 3.190182149410247803e-02 -5.181359127163887024e-02 4.004622809588909149e-03 2.183767408132553101e-02 1.486692950129508972e-02 -2.146376520395278931e-01 2.037085294723510742e-01 2.740736603736877441e-01 1.351227164268493652e-01
-4.029227793216705322e-01 -4.887713864445686340e-02 -2.793269753456115723e-01 -8.625594526529312134e-02 -3.892949596047401428e-02 -8.771716058254241943e-02 2.649592161178588867e-01 -2.201742529869079590e-01 -2.734599821269512177e-02 2.411982789635658264e-02 6.142061948776245117e-02 2.955434322357177734e-01 -1.937629133462905884e-01 -4.617924243211746216e-02 2.204600870609283447e-01 8.139610290527343750e-03 -3.216246366500854492e-01 1.564952731132507324e-01 -1.326310932636260986e-01 -3.516586124897003174e-01 4.763932898640632629e-02 1.407944709062576294e-01 2.113950252532958984e-01 1.708532124757766724e-01 1.365562081336975098e-01 2.439107559621334076e-02 6.652954965829849243e-02 1.599079668521881104e-01 3.308188915252685547e-02 1.061725467443466187e-01 -2.732310071587562561e-02 1.166416183114051819e-01
5.992189049720764160e-03 1.972110755741596222e-02 -7.000162452459335327e-02 -1.401637792587280273e-01 -1.010458171367645264e-01 2.250405251979827881e-01 2.743383049964904785e-01 8.694949746131896973e-02 6.447757035493850708e-02 2.588565051555633545e-01 2.058076113462448120e-01 2.711953520774841309e-01 -7.011147681623697281e-03 -1.369429975748062134e-01 7.138203084468841553e-02 3.815671205520629883e-01 -2.353541553020477295e-02 2.607291638851165771e-01 -4.021103680133819580e-02 -2.098116278648376465e-01 -7.576392497867345810e-03 2.371307909488677979e-01 1.209019348025321960e-01 -1.994262784719467163e-01 2.359735071659088135e-01 1.351860072463750839e-02 -2.364795207977294922e-01 1.713262051343917847e-01 -2.068665176630020142e-01 2.415244430303573608e-01 -5.336625874042510986e-02 6.949469447135925293e-02
-7.417123019695281982e-02 1.615211814641952515e-01 -1.414625048637390137e-01 -3.151444792747497559e-01 -1.782645583152770996e-01 4.646688401699066162e-01 3.941102698445320129e-02 -7.139429450035095215e-02 1.928639858961105347e-01 -3.541402891278266907e-02 2.893911302089691162e-01 2.717194892466068268e-02 7.001862395554780960e-03 -1.551266908645629883e-01 -8.069872111082077026e-02 2.707583010196685791e-01 2.768149413168430328e-02 1.156204268336296082e-01 -1.491122692823410034e-01 -3.022339642047882080e-01 1.623346060514450073e-01 -2.748245373368263245e-02 5.217583384364843369e-03 7.011570036411285400e-02 -1.475297808647155762e-01 -1.372818499803543091e-01 -2.577911913394927979e-01 2.778968513011932373e-01 4.568222537636756897e-02 4.009102121926844120e-04 1.244646981358528137e-01 7.890494912862777710e-02
-1.489498764276504517e-01 -2.602089568972587585e-02 -3.278332650661468506e-01 -2.537342011928558350e-01 -6.739783566445112228e-03 1.870095729827880859e-01 -1.774236410856246948e-01 -7.004774361848831177e-02 1.839555501937866211e-01 1.015702411532402039e-01 1.811660081148147583e-01 4.072350561618804932e-01 -3.193625435233116150e-02 -5.686380714178085327e-02 3.333226963877677917e-02 -7.043635845184326172e-02 -1.273428350687026978e-01 9.885609149932861328e-02 -3.033133223652839661e-02 -2.362122833728790283e-01 -3.172215521335601807e-01 1.457284837961196899e-01 1.405002474784851074e-01 1.946578025817871094e-01 -9.162966161966323853e-03 7.900920510292053223e-02 -2.058832198381423950e-01 -1.689967066049575806e-01 2.058803439140319824e-01 3.016912341117858887e-01 4.162097722291946411e-02 7.823004573583602905e-02
-1.037413328886032104e-01 3.548797452822327614e-03 -3.089866340160369873e-01 -8.210086822509765625e-02 -1.135839074850082397e-01 3.225392103195190430e-01 1.853615641593933105e-01 -1.706126183271408081e-01 3.693632781505584717e-02 6.129967793822288513e-02 -1.870139986276626587e-01 8.255188167095184326e-02 -6.596631556749343872e-02 -3.129438683390617371e-02 1.270612329244613647e-01 -5.470433831214904785e-02 -1.883026212453842163e-01 1.942858994007110596e-01 -1.379565447568893433e-01 -1.365447193384170532e-01 8.919239789247512817e-02 9.962291270494461060e-02 3.287206292152404785e-01 1.517409458756446838e-02 -3.276540711522102356e-02 2.623823285102844238e-01 -1.855621933937072754e-01 -3.837086260318756104e-02 -1.448981165885925293e-01 5.003554821014404297e-01 -1.074615418910980225e-01 9.726664423942565918e-02
-1.411140263080596924e-01 1.783264428377151489e-01 -8.081886917352676392e-02 -1.662793308496475220e-01 -6.293663382530212402e-02 2.698850929737091064e-01 -1.369084417819976807e-01 -7.599729299545288086e-02 -5.681806802749633789e-02 5.068091154098510742e-01 -3.522472828626632690e-02 2.803852260112762451e-01 4.111036658287048340e-02 -1.698261201381683350e-01 3.846424072980880737e-02 -1.225556880235671997e-01 2.498258352279663086e-01 3.035775125026702881e-01 -7.966621965169906616e-02 -1.891157031059265137e-01 -1.924771964550018311e-01 1.633660793304443359e-01 6.904120743274688721e-02 -5.406803637742996216e-02 2.794569432735443115e-01 -1.496288459748029709e-02 -1.710238456726074219e-01 8.958810567855834961e-02 8.213317394256591797e-02 1.153183057904243469e-01 4.466187953948974609e-02 -1.416790783405303955e-01
-1.817070096731185913e-01 1.330875158309936523e-01 -3.259082511067390442e-02 -1.013691350817680359e-01 7.980977743864059448e-02 3.297940492630004883e-01 -1.047211885452270508e-01 1.388461291790008545e-01 2.283428609371185303e-01 1.154201924800872803e-01 6.672146171331405640e-02 5.570592880249023438e-01 1.987227797508239746e-01 -7.631192356348037720e-02 -2.103745341300964355e-01 -2.197024039924144745e-02 -6.708904355764389038e-02 -4.763292148709297180e-03 2.404415048658847809e-02 -6.545487791299819946e-03 -1.265627294778823853e-01 1.556060612201690674e-01 -8.614963293075561523e-02 1.655779033899307251e-01 -8.549784868955612183e-02 -3.184673190116882324e-02 -2.697747945785522461e-01 -4.046021029353141785e-02 1.818746775388717651e-01 9.890208393335342407e-02 3.144672513008117676e-01 1.325424015522003174e-01
-1.703487634658813477e-01 1.261877864599227905e-01 8.002593368291854858e-02 2.441244758665561676e-02 3.181029856204986572e-01 2.032080739736557007e-01 2.145162224769592285e-01 -2.114583551883697510e-01 9.485614299774169922e-02 -9.951730817556381226e-02 -3.416386619210243225e-02 4.373846948146820068e-02 5.985530093312263489e-02 -1.553052216768264771e-01 3.648546710610389709e-02 2.395037859678268433e-01 -1.980865299701690674e-01 1.431971341371536255e-01 -2.463882267475128174e-01 -3.094583451747894287e-01 -1.736720651388168335e-01 3.990776240825653076e-01 -1.299848966300487518e-02 1.943428814411163330e-02 -4.488374665379524231e-02 2.698148787021636963e-01 -9.521847218275070190e-02 -2.731892466545104980e-02 5.798469483852386475e-02 1.441762298345565796e-01 1.726366430521011353e-01 2.483928352594375610e-01
-2.336234003305435181e-01 1.847385466098785400e-01 -3.966645002365112305e-01 -2.134720236063003540e-01 3.602302074432373047e-01 2.412330061197280884e-01 -2.192024141550064087e-03 -1.131657436490058899e-01 6.794277578592300415e-02 -1.442764848470687866e-01 8.217714726924896240e-03 3.284403383731842041e-01 -7.350701838731765747e-02 8.933609724044799805e-02 -1.115772947669029236e-01 3.034251369535923004e-02 -6.067204754799604416e-03 1.737624593079090118e-02 -9.373487532138824463e-02 -2.092209309339523315e-01 -1.707515716552734375e-01 1.010252069681882858e-02 1.261610090732574463e-01 -6.721661984920501709e-02 4.676666483283042908e-02 -5.780251324176788330e-02 -5.517313629388809204e-02 3.461334109306335449e-01 -5.497395247220993042e-02 2.322646677494049072e-01 1.498619765043258667e-01 1.925669759511947632e-01
-2.502554357051849365e-01 -1.754590682685375214e-02 -1.578587591648101807e-01 -2.696084082126617432e-01 -5.622724443674087524e-02 -1.740736328065395355e-02 -6.094228476285934448e-02 -2.251848392188549042e-02 3.271971344947814941e-01 1.367390304803848267e-01 1.181230768561363220e-01 3.661580681800842285e-01 1.962378621101379395e-02 3.732027113437652588e-02 1.699698865413665771e-01 9.464934468269348145e-02 -1.345633715391159058e-01 2.675554752349853516e-01 1.440462307073175907e-03 -1.539448648691177368e-01 -2.959003448486328125e-01 -4.044976085424423218e-02 -1.366655458696186543e-03 3.360121250152587891e-01 -6.536207348108291626e-02 1.124488413333892822e-01 -1.898011267185211182e-01 3.040799871087074280e-02 1.797800958156585693e-01 2.514651417732238770e-01 1.632872372865676880e-01 1.636653393507003784e-01
-2.472278475761413574e-01 5.439746007323265076e-02 -1.561557948589324951e-01 -1.798317581415176392e-01 -9.660714864730834961e-02 2.186962068080902100e-01 1.242959871888160706e-02 2.367496676743030548e-02 3.754758834838867188e-01 2.460832893848419189e-02 -1.355341523885726929e-01 1.997289210557937622e-01 4.745692387223243713e-02 -1.522163450717926025e-01 -5.839941650629043579e-02 1.270711869001388550e-01 -1.076247990131378174e-01 9.444014728069305420e-02 -2.085797190666198730e-01 -2.872438728809356689e-01 1.719628646969795227e-02 1.245015636086463928e-01 1.419136524200439453e-01 5.176268517971038818e-02 -3.572828471660614014e-01 -9.443351626396179199e-02 -3.384563922882080078e-01 2.114442139863967896e-01 9.572493284940719604e-02 2.581349015235900879e-01 -1.354012042284011841e-01 -3.739697486162185669e-02
-1.019575968384742737e-01 6.148381531238555908e-02 -1.719260066747665405e-01 -2.684993445873260498e-01 -8.849583566188812256e-02 3.220994770526885986e-01 3.171981498599052429e-02 8.437820523977279663e-02 1.321464180946350098e-01 -3.933465108275413513e-02 1.605725139379501343e-01 2.606538534164428711e-01 -1.251026839017868042e-01 -1.162401288747787476e-01 -8.783054351806640625e-02 1.350147128105163574e-01 -1.164157986640930176e-01 2.179070115089416504e-01 1.572281122207641602e-02 -3.419882953166961670e-01 2.608906626701354980e-01 -6.838283687829971313e-02 -6.858415156602859497e-02 -9.704179130494594574e-03 -2.201797366142272949e-01 -1.260428037494421005e-02 -2.920256257057189941e-01 3.546601235866546631e-01 -4.045452922582626343e-02 -1.135895997285842896e-01 2.400856018066406250e-01 9.471309930086135864e-02
-3.398109972476959229e-01 3.461807668209075928e-01 -1.788768768310546875e-01 1.419302374124526978e-01 -8.299645036458969116e-02 7.770761102437973022e-02 1.293898224830627441e-01 -4.620812088251113892e-02 1.829682737588882446e-01 1.937422156333923340e-01 1.614597290754318237e-01 1.318793445825576782e-01 -7.600082550197839737e-03 -1.878719925880432129e-01 1.639639586210250854e-01 3.141683340072631836e-01 1.151453256607055664e-01 2.497099488973617554e-01 -1.548584103584289551e-01 6.914132088422775269e-02 -3.591037094593048096e-01 8.521170169115066528e-02 2.514423057436943054e-02 2.418601699173450470e-02 6.167322397232055664e-02 3.041484653949737549e-01 9.800640866160392761e-03 6.999669969081878662e-02 -6.774555146694183350e-02 6.024741008877754211e-02 2.044353932142257690e-01 1.104578375816345215e-01
-4.178757667541503906e-01 6.328719854354858398e-02 -3.498131036758422852e-01 -1.749748140573501587e-01 2.149753123521804810e-01 2.054465860128402710e-01 9.820650517940521240e-02 -5.835938826203346252e-02 3.303760662674903870e-02 -1.324539780616760254e-01 -1.535090506076812744e-01 1.108699366450309753e-01 -8.103872090578079224e-02 -1.929289102554321289e-02 1.057996004819869995e-01 1.149387285113334656e-01 -1.748966276645660400e-01 7.820809632539749146e-02 -1.797583848237991333e-01 -2.211553305387496948e-01 -1.914846897125244141e-01 -1.115195378661155701e-01 2.293522655963897705e-01 -3.453067038208246231e-03 1.833458058536052704e-02 1.489031612873077393e-01 -9.289120137691497803e-02 3.431197702884674072e-01 -8.825851231813430786e-02 1.990755498409271240e-01 2.304660677909851074e-01 1.096838861703872681e-01
-9.250330179929733276e-02 7.290329784154891968e-02 -2.046517282724380493e-01 -1.466468274593353271e-01 4.945830907672643661e-03 -6.425974518060684204e-02 1.982025802135467529e-01 -5.141018331050872803e-02 -1.123650893568992615e-01 1.489904224872589111e-01 -8.801200985908508301e-02 3.268899917602539062e-01 9.757804870605468750e-02 -1.846872456371784210e-02 -2.470774576067924500e-03 -9.028355590999126434e-03 -1.428133063018321991e-02 1.080629788339138031e-02 6.335619091987609863e-02 -8.903662860393524170e-02 -3.940857648849487305e-01 3.980370461940765381e-01 2.678727507591247559e-01 -6.230477616190910339e-02 1.393810957670211792e-01 2.155297696590423584e-01 -1.606528460979461670e-01 3.104698956012725830e-01 -1.114802509546279907e-01 6.838555634021759033e-02 2.912494242191314697e-01 1.601045429706573486e-01
-1.547282487154006958e-01 1.070700138807296753e-01 1.322030574083328247e-01 -7.992435246706008911e-02 3.976006060838699341e-02 -4.315700381994247437e-02 1.553997993469238281e-01 -2.859526574611663818e-01 9.962099045515060425e-02 1.022313833236694336e-01 2.512020170688629150e-01 3.328932821750640869e-01 1.735410094261169434e-02 -7.169106043875217438e-03 -2.102050930261611938e-02 -3.449201583862304688e-02 7.197040319442749023e-02 3.994640111923217773e-01 -7.979997247457504272e-02 -1.595233380794525146e-01 -1.414761841297149658e-01 6.233799457550048828e-02 2.181658148765563965e-02 1.473651677370071411e-01 1.354922801256179810e-01 2.648519575595855713e-01 -2.771323025226593018e-01 -2.305080741643905640e-01 -1.002562940120697021e-01 -2.779496610164642334e-01 2.207914441823959351e-01 1.947557032108306885e-01
-2.156141102313995361e-01 2.093396782875061035e-01 -2.025853991508483887e-01 -2.680580019950866699e-01 -6.236447021365165710e-02 1.971382200717926025e-01 3.214109688997268677e-02 -2.855356335639953613e-01 1.692102104425430298e-01 -7.082981616258621216e-02 3.651263937354087830e-02 9.899136424064636230e-02 -7.896109484136104584e-03 -3.598094284534454346e-01 1.141144614666700363e-02 1.105498746037483215e-01 -2.341442257165908813e-01 5.626986920833587646e-02 -2.239915281534194946e-01 -3.603277206420898438e-01 8.158104121685028076e-02 2.385816127061843872e-01 1.208862289786338806e-01 1.769188791513442993e-01 -3.058058023452758789e-01 -4.693935811519622803e-02 1.674094982445240021e-02 1.808644235134124756e-01 6.371993571519851685e-02 3.561692684888839722e-02 -2.692515775561332703e-02 5.061720311641693115e-02
-1.636638641357421875e-01 1.662500202655792236e-01 -3.868799284100532532e-02 -3.878664970397949219e-01 -1.437205821275711060e-01 1.887049973011016846e-01 1.782137341797351837e-02 -2.051911652088165283e-01 1.226602643728256226e-01 -4.882676154375076294e-02 7.597725838422775269e-02 3.087573647499084473e-01 1.971712261438369751e-01 -1.075196713209152222e-01 5.675767734646797180e-02 -1.600770093500614166e-02 -2.772245705127716064e-01 1.051928177475929260e-01 -2.570192813873291016e-01 9.030281007289886475e-02 8.520354330539703369e-02 3.367243334650993347e-02 2.806003093719482422e-01 2.824854552745819092e-01 2.134563475847244263e-01 1.656126827001571655e-01 -7.633174955844879150e-02 2.912490069866180420e-01 8.518374525010585785e-03 2.547563053667545319e-02 6.848298013210296631e-02 1.561674326658248901e-01
-2.688641548156738281e-01 1.842451095581054688e-01 -3.840812742710113525e-01 -2.661724686622619629e-01 1.697012633085250854e-01 1.236444935202598572e-01 -1.313494294881820679e-01 -2.791084647178649902e-01 1.763580739498138428e-01 -1.126434728503227234e-01 3.675697604194283485e-03 2.570411562919616699e-01 -9.813900291919708252e-02 6.915634125471115112e-02 -1.399599909782409668e-01 -1.305166073143482208e-02 -5.011146515607833862e-02 2.951935231685638428e-01 -6.236263364553451538e-02 -1.751369982957839966e-01 -1.990303248167037964e-01 1.976148635149002075e-01 3.115238063037395477e-02 -6.478527560830116272e-03 -4.680115357041358948e-02 2.928126752376556396e-01 -2.138828113675117493e-02 1.395065337419509888e-01 1.093068346381187439e-01 1.719878911972045898e-01 1.588108390569686890e-01 1.167216449975967407e-01
-2.686720192432403564e-01 -5.445323511958122253e-02 7.854145020246505737e-02 1.561387628316879272e-01 3.555845469236373901e-02 4.028891026973724365e-01 2.266303151845932007e-01 2.889185026288032532e-02 5.716261640191078186e-02 -5.303823202848434448e-02 -1.568710207939147949e-01 -8.539026230573654175e-02 -1.806203089654445648e-02 -2.410795986652374268e-01 1.581589877605438232e-01 1.841242462396621704e-01 -1.031875386834144592e-01 2.009273469448089600e-01 5.503011122345924377e-02 -2.588840425014495850e-01 -1.451432518661022186e-02 2.817696332931518555e-01 1.770881563425064087e-01 9.770970791578292847e-02 1.298809796571731567e-01 8.779598772525787354e-02 -4.583908617496490479e-02 -5.175788328051567078e-02 -1.584964394569396973e-01 8.761275559663772583e-02 4.048769176006317139e-01 2.356253266334533691e-01
-4.496476948261260986e-01 1.604686230421066284e-01 -5.345735326409339905e-02 -1.520130336284637451e-01 -2.012007385492324829e-01 2.925033569335937500e-01 2.862897142767906189e-02 -4.317117482423782349e-02 1.097320616245269775e-01 -1.114535927772521973e-01 -7.363121490925550461e-03 1.910343170166015625e-01 8.350624702870845795e-03 -1.659736782312393188e-01 -5.852198600769042969e-02 1.648253947496414185e-01 -2.456650286912918091e-01 -3.998123109340667725e-03 -2.611185908317565918e-01 -3.048730194568634033e-01 1.102694869041442871e-01 1.841738075017929077e-01 1.087297722697257996e-01 8.380234986543655396e-02 -3.346065580844879150e-01 -6.650354713201522827e-02 -5.572963505983352661e-02 9.522654116153717041e-02 -8.635599515400826931e-04 2.859704792499542236e-01 -2.857701480388641357e-02 -2.409310825169086456e-02
-1.159342974424362183e-01 1.238528490066528320e-01 -1.120523922145366669e-02 1.620537638664245605e-01 -2.820627205073833466e-02 3.075788021087646484e-01 1.607327312231063843e-01 -1.441219896078109741e-01 1.639493852853775024e-01 3.341334164142608643e-01 -4.122757166624069214e-02 9.641057811677455902e-03 2.969228895381093025e-03 -1.536945104598999023e-01 2.842798084020614624e-02 1.170609593391418457e-01 -2.071854472160339355e-01 2.294108271598815918e-01 -6.832983344793319702e-02 -1.073766648769378662e-01 3.399112224578857422e-01 2.318204045295715332e-01 2.083319127559661865e-01 -3.590760752558708191e-02 -1.811897903680801392e-01 -8.150237263180315495e-04 -2.642245888710021973e-01 -5.285666510462760925e-02 2.464892156422138214e-02 4.226246178150177002e-01 1.949246414005756378e-02 1.166322752833366394e-01
-2.885864973068237305e-01 2.537015080451965332e-01 -1.378881633281707764e-01 1.557092927396297455e-02 -3.067723512649536133e-01 -3.262735158205032349e-02 3.058400452136993408e-01 -2.257834225893020630e-01 2.764631807804107666e-02 5.809386447072029114e-02 7.467373460531234741e-02 -1.252135355025529861e-02 -3.244342803955078125e-01 -8.581488579511642456e-02 1.654602140188217163e-01 1.693301200866699219e-01 -3.591004014015197754e-02 8.501194417476654053e-02 -1.187298446893692017e-01 -1.399680078029632568e-01 -4.151197075843811035e-01 6.966212391853332520e-02 -5.829855799674987793e-02 -5.096946284174919128e-02 8.780787140130996704e-02 4.968148469924926758e-02 -1.674438863992691040e-01 1.334604471921920776e-01 8.982659876346588135e-02 3.611114993691444397e-02 2.913964390754699707e-01 1.979227960109710693e-01
-1.066331192851066589e-01 -6.501276046037673950e-02 -2.097916156053543091e-01 1.793109774589538574e-01 1.466504037380218506e-01 6.559501290321350098e-01 -1.121594682335853577e-01 -1.098150387406349182e-02 2.328688949346542358e-01 -1.514898240566253662e-02 1.622652262449264526e-01 2.736288905143737793e-01 -1.580985188484191895e-01 1.682326756417751312e-02 -1.505066454410552979e-01 6.750901043415069580e-02 1.495968666858971119e-03 1.752916574478149414e-01 -1.600009389221668243e-03 -2.283065021038055420e-01 -2.088236063718795776e-01 -4.599610716104507446e-02 1.468760520219802856e-01 1.751313731074333191e-02 -2.580870129168033600e-02 -8.517773449420928955e-02 1.961197890341281891e-02 1.321229785680770874e-01 -1.133461147546768188e-01 2.027924209833145142e-01 -6.829321384429931641e-02 -2.749385870993137360e-02
-2.519446015357971191e-01 4.153892025351524353e-02 -1.592965573072433472e-01 -2.886739671230316162e-01 -1.072719469666481018e-01 9.043784439563751221e-02 -1.548887491226196289e-01 -4.115715995430946350e-02 1.572224646806716919e-01 -8.877237141132354736e-02 -5.312247201800346375e-03 2.199088931083679199e-01 1.943754106760025024e-01 1.181768327951431274e-01 -9.911271184682846069e-02 1.563749648630619049e-02 -1.217509210109710693e-01 3.336706459522247314e-01 2.949274145066738129e-02 -3.974910080432891846e-01 -2.510265111923217773e-01 8.397968858480453491e-02 1.158977299928665161e-01 1.729704886674880981e-01 -1.407849043607711792e-01 2.294005751609802246e-01 -1.525823771953582764e-01 1.363416910171508789e-01 1.647869199514389038e-01 2.899714708328247070e-01 1.152594238519668579e-01 2.514312788844108582e-02
2.110934816300868988e-02 1.966121494770050049e-01 -7.282904535531997681e-02 -3.696932494640350342e-01 -3.074573166668415070e-02 2.029296159744262695e-01 -1.684748567640781403e-03 6.276070326566696167e-02 2.046170085668563843e-01 -5.736242607235908508e-02 -8.490147441625595093e-02 2.213579565286636353e-01 2.309268862009048462e-01 -2.991114854812622070e-01 -9.509363025426864624e-02 -2.321685478091239929e-02 -1.420278102159500122e-01 2.354201376438140869e-01 -1.675684303045272827e-01 -1.668103784322738647e-01 1.611157804727554321e-01 6.630479544401168823e-02 -2.796549797058105469e-01 1.996608674526214600e-01 1.673836410045623779e-01 1.770102381706237793e-01 -1.722005940973758698e-02 3.330349326133728027e-01 -1.815763562917709351e-01 1.841935515403747559e-01 -3.165335208177566528e-02 -2.696716785430908203e-02
-3.378572762012481689e-01 -6.037142500281333923e-02 3.145027756690979004e-01 7.032851129770278931e-02 -6.291265040636062622e-02 3.353537917137145996e-01 7.609244436025619507e-02 -1.006575152277946472e-01 1.082319952547550201e-02 -1.876266002655029297e-01 1.202526614069938660e-01 1.609905362129211426e-01 -8.705956488847732544e-02 6.522230803966522217e-02 -3.255565091967582703e-02 1.767502874135971069e-01 -3.447653949260711670e-01 7.273808866739273071e-02 -7.296361029148101807e-02 -2.648069560527801514e-01 -2.797463834285736084e-01 1.635637134313583374e-01 3.804216906428337097e-02 1.034076437354087830e-01 1.014083027839660645e-01 1.571421772241592407e-01 -8.447694033384323120e-02 4.923192039132118225e-02 -2.880052328109741211e-01 2.765733897686004639e-01 -9.673226159065961838e-04 7.378486543893814087e-02
-2.537363171577453613e-01 1.744486391544342041e-01 6.012269109487533569e-02 1.011468470096588135e-01 -7.084271311759948730e-02 2.229547947645187378e-01 2.971605956554412842e-01 9.638952463865280151e-02 1.592338085174560547e-01 2.685553133487701416e-01 -1.688126027584075928e-01 4.001334309577941895e-01 -8.426716178655624390e-02 -2.983722090721130371e-01 -9.647216647863388062e-03 -1.945249289274215698e-01 9.407869726419448853e-02 2.841120362281799316e-01 -9.165682643651962280e-02 -9.575086832046508789e-02 -2.709122300148010254e-01 -8.244691044092178345e-02 1.117578446865081787e-01 -1.653288453817367554e-01 1.237788721919059753e-01 3.592035174369812012e-02 1.208765581250190735e-01 2.033281177282333374e-01 -1.270869933068752289e-02 1.639821566641330719e-02 7.845693081617355347e-02 -1.121184825897216797e-01
-4.778511524200439453e-01 -7.659200113266706467e-03 -2.798445224761962891e-01 1.849647611379623413e-02 2.835501730442047119e-02 1.444226056337356567e-01 -9.315912425518035889e-02 -2.964618802070617676e-01 2.593185305595397949e-01 1.518846601247787476e-01 3.806847333908081055e-02 1.547670364379882812e-01 -2.071695029735565186e-01 -1.328454166650772095e-01 -8.748005330562591553e-02 2.775933742523193359e-01 -2.076501101255416870e-01 -6.578078866004943848e-02 1.495034992694854736e-01 -2.406840920448303223e-01 1.261664927005767822e-02 9.189395606517791748e-02 -3.297644434496760368e-03 -2.665770240128040314e-02 -1.608836501836776733e-01 -1.247561499476432800e-01 -2.953309752047061920e-02 1.608904600143432617e-01 -4.197144880890846252e-02 1.411253213882446289e-01 1.190710589289665222e-01 2.694564163684844971e-01
-4.223621189594268799e-01 -2.645151503384113312e-02 -2.170940488576889038e-01 1.120461896061897278e-01 3.324386849999427795e-02 3.320154845714569092e-01 1.919937878847122192e-01 -2.391296327114105225e-01 3.245336115360260010e-01 7.683628797531127930e-02 -7.505169510841369629e-02 4.957431554794311523e-02 3.226724267005920410e-01 -2.150998711585998535e-01 -9.163226932287216187e-02 -6.942438334226608276e-02 -1.533827781677246094e-01 1.233340129256248474e-01 -9.034118056297302246e-02 -1.105298101902008057e-01 -1.717174798250198364e-01 3.462586924433708191e-02 1.448311060667037964e-01 -3.274646028876304626e-02 8.354669064283370972e-02 -4.207044467329978943e-02 -2.961365580558776855e-01 -1.365744322538375854e-01 -1.187263652682304382e-01 -1.465271711349487305e-01 -1.010626703500747681e-01 -1.396825071424245834e-02
-2.578541822731494904e-02 3.581999540328979492e-01 -2.194086909294128418e-01 -1.758736073970794678e-01 -1.792428642511367798e-01 3.435857295989990234e-01 -1.335266679525375366e-01 -1.914916187524795532e-01 1.300964057445526123e-01 2.128065973520278931e-01 4.981074482202529907e-02 1.525961142033338547e-02 1.783588081598281860e-01 -3.657526671886444092e-01 -7.007873058319091797e-02 8.276397362351417542e-03 1.761663705110549927e-02 1.661995649337768555e-01 -3.113088011741638184e-01 -3.074350655078887939e-01 -9.059665352106094360e-02 4.149417206645011902e-02 -1.617045104503631592e-01 1.040738001465797424e-01 -1.793679296970367432e-01 -5.126498639583587646e-02 4.877109453082084656e-02 1.804719418287277222e-01 -8.505813032388687134e-02 4.357402399182319641e-02 -1.979605853557586670e-02 7.899419218301773071e-02
-2.026331126689910889e-01 -1.717870980501174927e-01 -2.061302959918975830e-02 -1.558141261339187622e-01 4.437640681862831116e-02 2.394250482320785522e-01 -2.072849124670028687e-01 -6.578518450260162354e-02 2.248297184705734253e-01 2.523019313812255859e-01 2.950496673583984375e-01 2.436624169349670410e-01 1.651929914951324463e-01 5.833898112177848816e-02 6.219058483839035034e-02 -1.306863725185394287e-01 -1.267653107643127441e-01 1.603513211011886597e-01 -4.405291005969047546e-02 -1.513456255197525024e-01 -1.392905879765748978e-02 2.017987221479415894e-01 4.296342283487319946e-02 4.208358004689216614e-02 3.526416122913360596e-01 6.890578567981719971e-02 1.708465069532394409e-02 4.810634627938270569e-02 -1.251086741685867310e-01 1.969603300094604492e-01 9.882386028766632080e-02 4.228296279907226562e-01
-3.886711224913597107e-02 1.799257248640060425e-01 -1.801564544439315796e-01 -2.970146834850311279e-01 -9.531120955944061279e-02 4.392593204975128174e-01 7.931951433420181274e-02 7.300429791212081909e-02 1.205785721540451050e-01 1.245135515928268433e-01 1.812240779399871826e-01 1.306167431175708771e-02 2.771206572651863098e-02 -5.229753628373146057e-02 -1.544599384069442749e-01 3.035075664520263672e-01 -2.278513275086879730e-02 2.095212042331695557e-01 -9.160926938056945801e-02 -2.819028496742248535e-01 2.564050555229187012e-01 -3.140387684106826782e-02 1.147736161947250366e-01 9.014002047479152679e-03 -2.300458252429962158e-01 1.540505234152078629e-02 -1.688849031925201416e-01 2.583022415637969971e-01 2.005496621131896973e-02 -1.663600653409957886e-02 2.236006706953048706e-01 1.947150081396102905e-01
-3.382172286510467529e-01 -4.776827245950698853e-02 -2.190545499324798584e-01 -2.443187683820724487e-01 -7.555471360683441162e-02 1.459788233041763306e-01 -8.664783835411071777e-02 2.710861526429653168e-02 5.964991077780723572e-02 2.803431451320648193e-02 2.355181276798248291e-01 3.537973165512084961e-01 1.393087804317474365e-01 -3.989652916789054871e-02 8.718223124742507935e-02 -4.437585361301898956e-03 -5.850367620587348938e-02 2.858491241931915283e-01 -5.580811575055122375e-02 -3.056040704250335693e-01 -2.091592252254486084e-01 -5.941417533904314041e-03 -1.158615760505199432e-02 2.724310457706451416e-01 1.461391919292509556e-03 2.401174604892730713e-01 -1.032174676656723022e-01 -2.639683894813060760e-02 1.800081133842468262e-01 3.197068870067596436e-01 1.518985480070114136e-01 -1.763483509421348572e-02
-1.085289269685745239e-01 4.147907793521881104e-01 -5.771965906023979187e-02 -1.096806377172470093e-01 9.386737644672393799e-02 1.921584457159042358e-01 2.669228017330169678e-01 -9.906966239213943481e-02 2.562327086925506592e-01 1.329111009836196899e-01 -1.719421707093715668e-02 -2.693111300468444824e-01 -1.363986134529113770e-01 -2.417994104325771332e-02 -9.412302821874618530e-02 1.792036145925521851e-01 -1.687902361154556274e-01 1.903339028358459473e-01 -1.903115212917327881e-01 -3.092205524444580078e-01 1.769786030054092407e-01 3.150049224495887756e-02 2.061977684497833252e-01 4.387925565242767334e-02 1.341767758131027222e-01 -2.402487546205520630e-01 -9.907225519418716431e-02 1.736890524625778198e-01 -3.489067032933235168e-02 2.212916165590286255e-01 5.102645140141248703e-03 1.359196305274963379e-01
1.589073836803436279e-01 4.009571075439453125e-01 5.665701627731323242e-02 -1.177701056003570557e-01 5.798263847827911377e-02 2.736632227897644043e-01 2.707831375300884247e-02 1.140897646546363831e-01 1.253839731216430664e-01 3.330686390399932861e-01 1.723482906818389893e-01 7.838719338178634644e-02 -2.504520714282989502e-01 -1.568889766931533813e-01 2.707191184163093567e-02 6.971795111894607544e-02 7.299578748643398285e-03 2.887059450149536133e-01 -3.228696063160896301e-02 -2.809731960296630859e-01 -1.494309455156326294e-01 1.217163447290658951e-02 -3.250529617071151733e-02 -1.734036505222320557e-01 8.002038300037384033e-02 6.744974851608276367e-02 -3.199818134307861328e-01 1.074439957737922668e-01 -1.328361481428146362e-01 3.389888256788253784e-02 2.905672192573547363e-01 -6.599573791027069092e-02
-2.005540430545806885e-01 8.066488057374954224e-02 9.313512593507766724e-02 -3.036776371300220490e-02 -7.219014316797256470e-02 4.164139926433563232e-01 -8.885304629802703857e-02 1.152247190475463867e-02 3.478578031063079834e-01 1.622257679700851440e-01 1.080865189433097839e-01 4.539984464645385742e-01 5.979231745004653931e-02 -7.179803401231765747e-02 -9.206762164831161499e-02 -2.097109705209732056e-01 -7.998184859752655029e-02 7.501827925443649292e-02 1.056957319378852844e-01 -1.553379278630018234e-02 -1.582114398479461670e-01 1.890433877706527710e-01 -4.418965056538581848e-02 7.259530574083328247e-02 4.741202667355537415e-02 -1.345909088850021362e-01 -3.693018853664398193e-01 1.845143176615238190e-02 1.140628159046173096e-01 3.935906663537025452e-02 1.132591590285301208e-01 2.341532856225967407e-01
-1.893750578165054321e-01 -7.673528790473937988e-02 -6.978040933609008789e-02 -1.683450192213058472e-01 1.486669331789016724e-01 5.056963860988616943e-02 1.303981989622116089e-01 -3.172343596816062927e-02 7.375333458185195923e-02 2.260689586400985718e-01 3.362119570374488831e-02 1.950511634349822998e-01 -3.737004101276397705e-02 -5.912572890520095825e-02 -9.500292688608169556e-02 4.289295375347137451e-01 -1.531147677451372147e-02 -2.438974566757678986e-02 -7.861872017383575439e-02 -1.052846983075141907e-01 -2.831307947635650635e-01 2.790604233741760254e-01 -1.250703074038028717e-02 3.048636615276336670e-01 1.594451442360877991e-02 1.898103803396224976e-01 -1.267376095056533813e-01 -1.383547764271497726e-02 1.113111153244972229e-01 2.058968842029571533e-01 4.017045497894287109e-01 2.254601716995239258e-01
-9.507907181978225708e-02 1.911077052354812622e-01 8.736032247543334961e-02 9.810209274291992188e-02 -2.367274016141891479e-01 3.319287002086639404e-01 3.666387125849723816e-02 -1.642554849386215210e-01 2.158685177564620972e-01 2.233231663703918457e-01 -6.124977767467498779e-02 3.315293788909912109e-01 1.098201870918273926e-01 -2.064439058303833008e-01 -2.263912558555603027e-01 -3.831572830677032471e-02 -1.170013844966888428e-01 1.353484839200973511e-01 -6.968770758248865604e-04 8.461730182170867920e-02 -8.069981634616851807e-02 1.112942993640899658e-01 -8.441048860549926758e-02 9.586335718631744385e-02 -4.673913866281509399e-02 -5.968733504414558411e-02 -3.591954112052917480e-01 5.093787238001823425e-02 2.518660724163055420e-01 -8.999528735876083374e-02 -1.270358413457870483e-01 3.545209169387817383e-01
-2.753424942493438721e-01 2.965135276317596436e-01 -1.637446284294128418e-01 -1.577064096927642822e-01 -2.510379254817962646e-01 1.049382835626602173e-01 1.313427537679672241e-01 -3.199483454227447510e-02 4.776533246040344238e-01 -6.372982263565063477e-02 -6.295638158917427063e-03 1.036074310541152954e-01 2.784838527441024780e-02 -1.166108250617980957e-01 -3.265098854899406433e-02 -7.235991209745407104e-02 -1.358242481946945190e-01 9.312991052865982056e-03 1.248995214700698853e-01 -2.402035444974899292e-01 -4.692494869232177734e-02 1.998082995414733887e-01 3.540360629558563232e-01 -2.914919555187225342e-01 -6.640670448541641235e-02 1.198147833347320557e-01 -7.920878380537033081e-02 1.146321650594472885e-02 1.144790276885032654e-01 1.649610102176666260e-01 1.124106869101524353e-01 7.886864244937896729e-02
-8.804130554199218750e-02 1.347258836030960083e-01 -1.427925974130630493e-01 1.303188651800155640e-01 1.737712174654006958e-01 3.454768061637878418e-01 5.901909992098808289e-02 1.686175912618637085e-01 1.780025959014892578e-01 1.586597412824630737e-01 2.427739500999450684e-01 1.097683832049369812e-01 -3.117365203797817230e-02 -2.308343350887298584e-01 -7.183123379945755005e-02 3.459579125046730042e-02 1.715296655893325806e-01 -1.082205027341842651e-02 -1.380475610494613647e-01 -1.451439112424850464e-01 -3.266516327857971191e-01 -4.102439805865287781e-02 2.481242567300796509e-01 -2.699278295040130615e-02 -5.524024739861488342e-02 -9.592846035957336426e-02 -3.286493197083473206e-02 2.203415483236312866e-01 -2.554986774921417236e-01 4.219171702861785889e-01 1.168936118483543396e-01 8.727058768272399902e-02
-2.515053153038024902e-01 -1.450614035129547119e-01 -9.810356795787811279e-02 -4.703553766012191772e-02 1.004077345132827759e-01 2.254506796598434448e-01 1.339948475360870361e-01 -1.318366732448339462e-02 2.560661137104034424e-01 -2.347006499767303467e-01 -2.370358705520629883e-01 -1.329799294471740723e-01 8.863463252782821655e-02 -1.398604363203048706e-01 5.292395874857902527e-02 1.132173240184783936e-01 1.961151063442230225e-01 2.841021716594696045e-01 -6.219987198710441589e-02 -3.837762176990509033e-01 6.101137772202491760e-02 1.534559130668640137e-01 1.691629365086555481e-02 9.411976672708988190e-03 3.390900492668151855e-01 9.773190319538116455e-02 2.111100591719150543e-02 7.782216370105743408e-02 -7.364732772111892700e-02 6.823948770761489868e-02 2.220220416784286499e-01 3.144574761390686035e-01
-3.299613893032073975e-01 2.899448946118354797e-02 3.403342515230178833e-02 1.889341771602630615e-01 1.898186095058917999e-02 3.310502469539642334e-01 -1.413915902376174927e-01 -6.615027785301208496e-02 2.534906864166259766e-01 -3.482743352651596069e-02 2.596295066177845001e-02 2.709309160709381104e-01 -1.112624332308769226e-01 -5.360578000545501709e-02 -1.059012394398450851e-02 2.328571081161499023e-01 -1.871542781591415405e-01 3.599050939083099365e-01 1.225143577903509140e-02 -3.069148957729339600e-02 -6.449700146913528442e-02 -1.308894529938697815e-02 3.189322054386138916e-01 1.223664581775665283e-01 1.605619490146636963e-02 -9.663026779890060425e-02 1.606804430484771729e-01 -1.241554617881774902e-01 -2.110847830772399902e-01 -1.036336421966552734e-01 9.643469750881195068e-02 3.284439146518707275e-01
-1.737534254789352417e-01 3.986008837819099426e-02 -3.681106269359588623e-01 -2.275053709745407104e-01 2.698070406913757324e-01 1.922565251588821411e-01 -7.516850531101226807e-02 -8.764961361885070801e-02 -8.433355949819087982e-03 -9.491565823554992676e-02 -5.750404205173254013e-03 2.071859538555145264e-01 3.239110484719276428e-02 -4.435444134287536144e-04 7.144270092248916626e-02 1.114590913057327271e-01 -1.982058733701705933e-01 1.664489135146141052e-02 -6.408912129700183868e-03 -2.294591218233108521e-01 -2.035625874996185303e-01 -8.451289683580398560e-02 1.874708682298660278e-01 -1.924587935209274292e-01 -5.135541781783103943e-02 -1.917872764170169830e-02 -3.333304822444915771e-01 3.114169836044311523e-01 -1.769592314958572388e-01 2.119711488485336304e-01 1.840221732854843140e-01 2.302681803703308105e-01
7.270226627588272095e-02 2.169804871082305908e-01 1.198536306619644165e-01 5.895533040165901184e-02 5.849256366491317749e-02 2.374484539031982422e-01 2.099060565233230591e-01 -1.214831396937370300e-01 6.673409789800643921e-02 8.396745473146438599e-02 1.131768599152565002e-01 -5.151736363768577576e-02 -1.179692149162292480e-01 -4.321648776531219482e-01 2.577055990695953369e-01 1.225595176219940186e-01 -2.088129334151744843e-02 4.728194326162338257e-02 -8.185390383005142212e-03 -3.208208978176116943e-01 1.738814637064933777e-02 2.893128097057342529e-01 1.840199083089828491e-01 -1.003392040729522705e-01 -1.218176260590553284e-01 2.001613676548004150e-01 -1.899724006652832031e-01 1.599725484848022461e-01 -2.592221200466156006e-01 1.451263427734375000e-01 -5.704828072339296341e-03 2.522158622741699219e-01
-2.075580209493637085e-01 1.340213716030120850e-01 -1.033644936978816986e-02 8.445537090301513672e-02 3.089031577110290527e-02 -5.526798591017723083e-02 8.813376538455486298e-03 -1.734779626131057739e-01 5.472565069794654846e-02 7.795898616313934326e-02 -3.635103255510330200e-02 2.317987084388732910e-01 8.842711686156690121e-04 -5.461799446493387222e-03 4.538705199956893921e-02 1.236326992511749268e-01 -8.796784281730651855e-02 5.778216719627380371e-01 -2.446814179420471191e-01 -3.126014471054077148e-01 -1.342555731534957886e-01 -7.988250255584716797e-02 1.237508133053779602e-01 -1.232049763202667236e-01 1.237491667270660400e-01 -1.699137985706329346e-01 2.658624351024627686e-01 1.374845653772354126e-01 -1.314655393362045288e-01 3.302903771400451660e-01 2.468931861221790314e-02 3.433543443679809570e-02
-1.109342053532600403e-01 3.235241770744323730e-01 -7.172863930463790894e-02 -9.171707183122634888e-02 -2.309939414262771606e-01 1.695501953363418579e-01 -1.257574185729026794e-02 -1.170208752155303955e-01 3.674537315964698792e-02 9.034945070743560791e-02 7.459800690412521362e-02 5.042516812682151794e-02 2.631891071796417236e-01 -3.369628489017486572e-01 -1.625866815447807312e-02 2.973098754882812500e-01 7.988560013473033905e-03 1.097913309931755066e-01 -2.210178822278976440e-01 -5.338547229766845703e-01 -1.315575558692216873e-02 3.274593129754066467e-02 -1.567494124174118042e-01 7.845602929592132568e-02 -2.568290829658508301e-01 4.337509721517562866e-02 -7.769808173179626465e-02 1.402594149112701416e-01 -7.118153572082519531e-02 -6.125480309128761292e-02 3.569025173783302307e-02 5.325967818498611450e-02
1.871330663561820984e-02 8.350218087434768677e-02 -5.066255107522010803e-02 -6.815575063228607178e-03 -5.888437479734420776e-02 2.737266123294830322e-01 -3.684769570827484131e-02 -5.396134406328201294e-02 -1.353032141923904419e-01 2.100550681352615356e-01 3.558476641774177551e-02 2.998775541782379150e-01 -1.473672538995742798e-01 -3.046770393848419189e-02 1.270726621150970459e-01 2.971759140491485596e-01 1.505508553236722946e-04 2.176067233085632324e-01 -4.346466436982154846e-02 6.558655947446823120e-02 -4.367554187774658203e-01 1.077109053730964661e-01 1.788038462400436401e-01 5.590138211846351624e-02 -2.186316065490245819e-02 -9.728669375181198120e-02 -3.580477833747863770e-01 3.804392814636230469e-01 -3.817338868975639343e-02 -8.096237480640411377e-02 1.051160171627998352e-01 1.836817711591720581e-01
-3.536574542522430420e-01 6.525592505931854248e-02 -2.698827385902404785e-01 -2.305199652910232544e-01 2.555677890777587891e-01 8.058843016624450684e-02 -1.156508550047874451e-01 -4.525011777877807617e-02 4.628907516598701477e-02 -5.328836292028427124e-02 -4.173839464783668518e-02 2.117964625358581543e-01 -6.900728493928909302e-02 1.246614530682563782e-01 -5.536272376775741577e-02 2.419261187314987183e-01 -1.090263649821281433e-01 2.506589889526367188e-02 -2.490275539457798004e-02 -3.004980087280273438e-01 -1.167689859867095947e-01 3.290609642863273621e-02 3.085187971591949463e-01 -1.584416776895523071e-01 -3.782047703862190247e-02 5.845616757869720459e-02 -1.552781313657760620e-01 3.325139582157135010e-01 -2.003410309553146362e-01 2.192813158035278320e-01 5.262245610356330872e-02 2.345802038908004761e-01
-1.779410243034362793e-02 1.873725056648254395e-01 -1.863159537315368652e-01 -8.004938811063766479e-02 -2.589998841285705566e-01 3.456082940101623535e-01 2.200283855199813843e-01 1.608987338840961456e-03 7.200724631547927856e-02 1.529624611139297485e-01 9.363643825054168701e-02 2.495684325695037842e-01 -2.124795317649841309e-01 2.013695659115910530e-03 2.929593902081251144e-03 9.521818161010742188e-02 -2.043247222900390625e-01 1.388718634843826294e-01 9.526042640209197998e-02 -1.858466714620590210e-01 9.967815130949020386e-02 -8.951669186353683472e-02 1.907437443733215332e-01 1.647770553827285767e-01 -2.864219546318054199e-01 2.255915701389312744e-01 -1.726122498512268066e-01 3.277169167995452881e-01 8.319792896509170532e-02 -1.024678871035575867e-01 1.967361867427825928e-01 1.492333412170410156e-01
-1.320786476135253906e-01 4.786311462521553040e-02 9.754481911659240723e-02 -1.570298522710800171e-01 -5.785836279392242432e-02 1.715259402990341187e-01 1.569072157144546509e-02 -8.672470226883888245e-03 4.290261864662170410e-01 -1.098259538412094116e-01 -2.169220298528671265e-01 4.012713432312011719e-01 8.865206688642501831e-02 -3.773503378033638000e-02 -2.140159457921981812e-01 3.276647031307220459e-01 -2.657924592494964600e-01 -6.596952676773071289e-02 -1.584524661302566528e-01 -7.763643562793731689e-02 -1.351225525140762329e-01 5.086815729737281799e-02 1.084231659770011902e-01 7.202894240617752075e-02 3.148745298385620117e-01 1.019074674695730209e-02 -9.410978108644485474e-02 -9.102408587932586670e-02 -2.520816773176193237e-02 -1.713220477104187012e-01 2.228358574211597443e-02 2.357012778520584106e-01
-1.465688496828079224e-01 -1.489703804254531860e-01 7.387094944715499878e-02 -1.857109516859054565e-01 1.328965276479721069e-01 2.385692298412322998e-01 2.547615766525268555e-01 -4.055858552455902100e-01 2.562532424926757812e-01 -1.806614547967910767e-01 -4.860845953226089478e-02 1.874199211597442627e-01 4.136219993233680725e-02 1.624384671449661255e-01 1.408264040946960449e-01 1.039966195821762085e-01 -1.459300518035888672e-02 4.052572548389434814e-01 -1.087938323616981506e-01 -2.189887017011642456e-01 -1.473575532436370850e-01 3.191179037094116211e-01 -1.520437300205230713e-01 -5.878030136227607727e-02 2.851754613220691681e-02 2.564596384763717651e-02 6.012146919965744019e-02 8.650100976228713989e-02 4.390466585755348206e-02 4.277329146862030029e-02 1.521431356668472290e-01 6.346532702445983887e-02
-2.884250581264495850e-01 1.433410793542861938e-01 -6.590822339057922363e-02 -1.484493166208267212e-01 1.333897411823272705e-01 -7.040349394083023071e-02 1.108090952038764954e-01 -1.269443482160568237e-01 2.789544165134429932e-01 1.701603531837463379e-01 -1.291565746068954468e-01 3.423413932323455811e-01 -7.234376668930053711e-02 -2.140000928193330765e-03 1.866732025519013405e-03 -3.127926290035247803e-01 -1.796075850725173950e-01 1.114164814352989197e-01 -1.097743287682533264e-01 -2.523294091224670410e-01 1.660967469215393066e-01 1.423294991254806519e-01 1.767428964376449585e-01 -1.351794451475143433e-01 5.545319616794586182e-02 1.115566492080688477e-01 1.213451400399208069e-01 1.414679083973169327e-02 2.451450824737548828e-01 4.348920285701751709e-02 3.500652909278869629e-01 2.056258171796798706e-01
-8.127551525831222534e-02 6.507951021194458008e-02 -2.304959297180175781e-01 -1.701217144727706909e-01 -1.411429047584533691e-01 1.908437013626098633e-01 1.520954966545104980e-01 -1.062545627355575562e-01 -7.614689320325851440e-02 1.855947673320770264e-01 -4.051403328776359558e-02 2.429088503122329712e-01 -8.357526361942291260e-02 7.984231342561542988e-04 -3.975050523877143860e-02 3.123431801795959473e-01 -2.155854552984237671e-02 2.288930714130401611e-01 7.561211287975311279e-02 -2.897012233734130859e-02 -1.856434494256973267e-01 3.053063750267028809e-01 3.446106566116213799e-03 -2.545246183872222900e-01 1.975414007902145386e-01 -4.865748435258865356e-02 -2.013316601514816284e-01 3.905511498451232910e-01 -2.543703913688659668e-01 1.411941051483154297e-01 1.951273977756500244e-01 1.602247729897499084e-02
-1.435362845659255981e-01 1.200760528445243835e-01 -1.606564223766326904e-01 -2.084710001945495605e-01 1.894403100013732910e-01 4.144169390201568604e-01 1.770555377006530762e-01 1.123205944895744324e-01 2.239746600389480591e-01 1.106842905282974243e-01 -7.058129459619522095e-02 -5.813405662775039673e-02 -5.062258243560791016e-02 9.945453703403472900e-02 -1.265473067760467529e-01 3.023034334182739258e-02 6.050137430429458618e-02 4.114009439945220947e-01 -5.322768539190292358e-02 -1.497119963169097900e-01 -1.424108445644378662e-01 -3.127724826335906982e-01 -5.099358409643173218e-02 1.693265885114669800e-01 1.659859120845794678e-01 1.826738417148590088e-01 -2.296365350484848022e-01 -5.791902169585227966e-02 1.174809262156486511e-01 2.424682974815368652e-01 5.400453135371208191e-02 6.245855987071990967e-02
-3.534904420375823975e-01 1.354412883520126343e-01 4.662269726395606995e-02 1.797818690538406372e-01 9.278450906276702881e-02 1.833171844482421875e-01 1.730402931571006775e-02 -2.654894255101680756e-03 1.791040003299713135e-01 1.206431072205305099e-02 -7.809199392795562744e-02 2.034859955310821533e-01 1.229231357574462891e-01 -6.758935283869504929e-03 -2.219985611736774445e-02 1.036157980561256409e-01 -2.427941262722015381e-01 1.187925860285758972e-01 9.026798605918884277e-02 -2.650923430919647217e-01 -3.112704455852508545e-01 3.323174118995666504e-01 1.893894970417022705e-01 1.182735487818717957e-01 -2.285733260214328766e-02 -2.052944451570510864e-01 -3.181006312370300293e-01 -2.639525756239891052e-02 -9.508462995290756226e-02 -2.912921011447906494e-01 1.274794638156890869e-01 -1.010470911860466003e-01
-1.426327228546142578e-01 -7.526797242462635040e-03 -9.969415515661239624e-02 -1.853463053703308105e-01 -2.084797807037830353e-02 2.096577733755111694e-01 2.420316040515899658e-01 -1.553018987178802490e-01 2.548724710941314697e-01 2.622762620449066162e-01 5.965101718902587891e-02 8.213567733764648438e-02 2.710751257836818695e-02 -2.812803089618682861e-01 1.038218960165977478e-01 1.286858916282653809e-01 -2.338950522243976593e-02 1.049652993679046631e-01 1.639597713947296143e-01 -1.929335892200469971e-01 -3.856752766296267509e-03 2.369077652692794800e-01 4.447254538536071777e-02 -7.564864307641983032e-02 -2.942439615726470947e-01 9.287654608488082886e-02 -2.544159293174743652e-01 -3.651945292949676514e-02 -2.110824286937713623e-01 4.304951727390289307e-01 6.757489591836929321e-02 1.474641710519790649e-01
-4.045181870460510254e-01 -1.588841341435909271e-02 -3.659839630126953125e-01 -3.275890648365020752e-01 -4.395065084099769592e-02 2.810501456260681152e-01 9.773895144462585449e-02 -3.792087733745574951e-02 2.358009517192840576e-01 6.502767652273178101e-02 2.199095301330089569e-02 2.341171503067016602e-01 -3.257144615054130554e-02 6.307069212198257446e-02 -2.273848056793212891e-01 7.978211343288421631e-02 -1.597276031970977783e-01 1.376480758190155029e-01 -1.578558385372161865e-01 -2.140218615531921387e-01 1.938401162624359131e-01 -1.232341513969004154e-03 1.282316818833351135e-02 9.105942398309707642e-02 -2.088534832000732422e-01 -1.129026524722576141e-02 -2.051322311162948608e-01 1.310223191976547241e-01 2.151768654584884644e-02 1.826406866312026978e-01 -1.619064807891845703e-01 2.158346958458423615e-02
-7.326603680849075317e-02 9.220131486654281616e-02 -1.408847719430923462e-01 -1.979124844074249268e-01 -2.297878712415695190e-01 1.591891795396804810e-01 3.787951916456222534e-02 -1.264065951108932495e-01 -2.724611433222889900e-03 2.898943126201629639e-01 1.294073835015296936e-02 1.638832539319992065e-01 -5.881188437342643738e-02 7.760904263705015182e-03 -1.287321597337722778e-01 2.943343818187713623e-01 -9.613309800624847412e-02 1.878608763217926025e-01 6.824335455894470215e-02 -9.030134975910186768e-02 -2.774696052074432373e-01 3.098641335964202881e-01 2.200877480208873749e-02 -2.355341315269470215e-01 1.896220594644546509e-01 -8.614000678062438965e-02 -2.122779041528701782e-01 2.966565787792205811e-01 -2.961599230766296387e-01 1.013518348336219788e-01 2.208878397941589355e-01 6.505654007196426392e-02
-1.604916900396347046e-01 4.823552817106246948e-02 -2.699953019618988037e-01 -1.271780282258987427e-01 1.055037304759025574e-01 -5.890744179487228394e-02 2.209619581699371338e-01 -1.247540786862373352e-01 1.830547749996185303e-01 2.395234629511833191e-02 -1.138286739587783813e-01 1.815709173679351807e-01 1.226270422339439392e-01 -2.433727830648422241e-01 -2.155124545097351074e-01 1.338924318552017212e-01 -1.511815339326858521e-01 1.092965751886367798e-01 8.805115520954132080e-02 -9.081298857927322388e-02 -3.184157013893127441e-01 1.452149003744125366e-01 1.932996213436126709e-01 5.295600369572639465e-02 2.626099810004234314e-02 -6.641569547355175018e-03 1.066653653979301453e-01 4.228383898735046387e-01 -9.443753957748413086e-02 1.762147694826126099e-01 2.500750720500946045e-01 2.799095511436462402e-01
-8.528445661067962646e-02 8.060955256223678589e-02 9.646367281675338745e-02 -1.297609210014343262e-01 1.247133836150169373e-01 3.047731816768646240e-01 -5.347143486142158508e-02 5.986832082271575928e-02 1.538657248020172119e-01 5.660916566848754883e-01 -2.307561933994293213e-01 3.264527320861816406e-01 -8.440673351287841797e-03 -2.773271203041076660e-01 2.385509759187698364e-02 1.182287558913230896e-01 -6.622902303934097290e-02 1.472744792699813843e-01 -3.526201546192169189e-01 -4.026617482304573059e-02 -1.087371185421943665e-01 -1.077369153499603271e-01 4.958226159214973450e-02 -9.722655266523361206e-02 2.027146890759468079e-02 1.053341012448072433e-02 1.239877268671989441e-01 7.038826495409011841e-02 -1.032395884394645691e-01 1.420161873102188110e-01 7.117926329374313354e-02 -7.480335235595703125e-02
5.197822675108909607e-02 -9.225899726152420044e-02 -2.184914499521255493e-01 4.185229912400245667e-02 6.325373798608779907e-02 4.485278427600860596e-01 -3.717619925737380981e-02 4.131761565804481506e-02 2.854945957660675049e-01 1.067097708582878113e-01 1.161037106066942215e-02 2.625697255134582520e-01 3.485041111707687378e-02 1.036658138036727905e-02 -3.135730028152465820e-01 -2.915026247501373291e-02 -6.522697210311889648e-02 1.542181819677352905e-01 -9.176397323608398438e-02 -3.824762105941772461e-01 -2.883554250001907349e-02 -1.057949215173721313e-01 -7.187657803297042847e-02 1.511220037937164307e-01 -1.404561381787061691e-02 2.067990228533744812e-02 1.753846742212772369e-02 1.772603839635848999e-01 1.024566665291786194e-01 4.400420486927032471e-01 9.634140133857727051e-02 -3.588889259845018387e-03
-4.443021714687347412e-01 1.457513719797134399e-01 -4.281969368457794189e-01 -1.819322109222412109e-01 1.065628603100776672e-01 2.962277531623840332e-01 -7.302826642990112305e-02 -6.088805571198463440e-02 2.166113108396530151e-01 -1.988243013620376587e-01 -1.072299107909202576e-01 2.823134362697601318e-01 1.946511715650558472e-01 5.077503621578216553e-02 2.169442921876907349e-02 -5.260894820094108582e-02 2.920404076576232910e-02 4.236874729394912720e-02 -1.342893689870834351e-01 -5.112325027585029602e-02 -9.825151413679122925e-02 1.780654788017272949e-01 1.131015494465827942e-01 -9.543975815176963806e-03 -4.481584206223487854e-02 -2.056690752506256104e-01 -1.943439096212387085e-01 2.389880418777465820e-01 -1.054153069853782654e-01 -1.333872973918914795e-02 8.144243806600570679e-02 2.723822742700576782e-02
-4.642508178949356079e-02 2.488600648939609528e-02 2.884153127670288086e-01 -2.853653952479362488e-02 1.473405808210372925e-01 3.292299211025238037e-01 1.309132575988769531e-01 1.484023779630661011e-01 1.977792754769325256e-02 2.523027658462524414e-01 -1.327551901340484619e-01 2.079763114452362061e-01 -1.075714081525802612e-01 -1.490333825349807739e-01 -2.271068096160888672e-02 -2.757891453802585602e-02 1.204656586050987244e-01 2.175330966711044312e-01 -2.352215796709060669e-01 4.726450517773628235e-02 -1.584051400423049927e-01 1.349216550588607788e-01 2.955368459224700928e-01 1.270983070135116577e-01 1.190092638134956360e-01 1.696556508541107178e-01 -1.786529719829559326e-01 2.354096770286560059e-01 -4.579884000122547150e-03 2.547998726367950439e-01 2.590257823467254639e-01 2.355264574289321899e-01
-1.892502605915069580e-01 -7.077348884195089340e-03 -2.217733487486839294e-02 -3.339016065001487732e-02 8.630912750959396362e-02 2.825121283531188965e-01 1.386332660913467407e-01 2.465165853500366211e-01 -5.532245850190520287e-04 2.149898558855056763e-01 -2.248265407979488373e-02 3.469076156616210938e-01 2.286126762628555298e-01 -2.038515210151672363e-01 6.184130534529685974e-02 1.117222979664802551e-01 -9.510142356157302856e-02 4.595933258533477783e-01 -4.377390816807746887e-02 -5.585198476910591125e-02 1.111615896224975586e-01 -5.814910680055618286e-02 1.649346500635147095e-01 3.994193971157073975e-01 1.604729145765304565e-01 9.863906353712081909e-02 4.366479441523551941e-02 -4.113968089222908020e-02 -1.476850211620330811e-01 1.146143116056919098e-02 -1.439902037382125854e-01 9.241010248661041260e-02
-4.149330556392669678e-01 -6.623161584138870239e-02 -2.157750576734542847e-01 -1.365664502372965217e-04 -3.991446644067764282e-02 1.701090931892395020e-01 1.934475600719451904e-01 -2.718278467655181885e-01 -7.965376600623130798e-03 -5.387093499302864075e-02 5.232404917478561401e-02 3.364734649658203125e-01 -1.657768189907073975e-01 1.705873310565948486e-01 5.725386738777160645e-02 -2.403752878308296204e-02 1.870103366672992706e-02 1.316992640495300293e-01 -1.681821644306182861e-01 -3.161837160587310791e-01 -7.140036672353744507e-02 1.002515777945518494e-01 1.084759011864662170e-01 1.172738298773765564e-01 -2.640911191701889038e-02 1.833950430154800415e-01 8.708149939775466919e-02 3.267676234245300293e-01 1.640681624412536621e-01 1.122995093464851379e-01 2.842922210693359375e-01 -4.857204388827085495e-03
-2.735239267349243164e-01 2.380161136388778687e-01 -6.967239081859588623e-02 -7.160854339599609375e-02 2.487836219370365143e-02 3.820762634277343750e-01 2.290554046630859375e-01 -9.828658401966094971e-02 3.430160507559776306e-02 1.060640290379524231e-01 -7.047883421182632446e-02 4.344667866826057434e-02 -7.262878119945526123e-02 -3.047156631946563721e-01 2.495891153812408447e-01 4.002773761749267578e-01 9.095230698585510254e-02 -4.072050750255584717e-02 -2.176969777792692184e-03 -1.043266579508781433e-01 -1.680658012628555298e-01 1.475273072719573975e-01 5.885259807109832764e-02 1.653503179550170898e-01 2.309873700141906738e-01 1.257277727127075195e-01 -1.736460030078887939e-01 -7.336943596601486206e-02 7.829645276069641113e-02 7.855763286352157593e-02 2.654660642147064209e-01 1.441951394081115723e-01
-1.610803157091140747e-01 3.242592141032218933e-02 1.668516099452972412e-01 -1.991364210844039917e-01 2.039042115211486816e-01 9.930036962032318115e-02 2.245149165391921997e-01 3.713488206267356873e-02 5.020553991198539734e-02 8.476974070072174072e-02 -6.443615257740020752e-02 3.668188750743865967e-01 -2.897715270519256592e-01 -2.597394585609436035e-01 -9.631478041410446167e-02 8.162231743335723877e-02 1.432869732379913330e-01 2.214406132698059082e-01 -9.550223499536514282e-02 -6.010005250573158264e-02 -3.135657310485839844e-01 1.199584752321243286e-01 1.947892364114522934e-03 1.904221773147583008e-01 -4.875615239143371582e-02 1.288725882768630981e-01 -1.441359706223011017e-02 1.991766840219497681e-01 1.591173857450485229e-01 2.226063758134841919e-01 2.538832426071166992e-01 2.388042956590652466e-01
-1.773403882980346680e-01 2.520550787448883057e-01 -2.178140282630920410e-01 -7.635448873043060303e-02 -1.508459299802780151e-01 5.635141581296920776e-02 1.665776409208774567e-02 1.214164495468139648e-01 -1.052417140454053879e-02 1.014619842171669006e-01 1.548669040203094482e-01 -2.384071238338947296e-02 -1.483173668384552002e-01 -2.680930793285369873e-01 2.322956323623657227e-01 1.652785688638687134e-01 1.209407150745391846e-01 4.145247042179107666e-01 4.289226606488227844e-02 -1.400613635778427124e-01 -2.534999139606952667e-02 -1.899389363825321198e-02 2.699275612831115723e-01 -9.500866383314132690e-02 1.965380609035491943e-01 -3.276736661791801453e-02 -1.646293997764587402e-01 2.266113609075546265e-01 -1.423537582159042358e-01 2.343541570007801056e-02 3.377514779567718506e-01 2.384051531553268433e-01
-3.130107745528221130e-02 -2.425110712647438049e-02 -7.396052032709121704e-02 -2.941179089248180389e-02 1.464623212814331055e-01 1.075343489646911621e-01 2.992897331714630127e-01 -1.208090707659721375e-01 1.422026846557855606e-02 3.873535096645355225e-01 5.818921606987714767e-03 7.006674259901046753e-02 1.698018796741962433e-02 -9.929728507995605469e-02 1.288198232650756836e-01 1.750155240297317505e-01 1.252645105123519897e-01 2.483795881271362305e-01 -5.266051739454269409e-02 -2.974093258380889893e-01 -1.098183542490005493e-02 3.677848577499389648e-01 6.331901252269744873e-02 -1.926168352365493774e-01 -4.345152992755174637e-04 3.985389173030853271e-01 -1.352653354406356812e-01 -6.832762807607650757e-02 -1.163323819637298584e-01 1.383050531148910522e-01 1.985726654529571533e-01 2.082166373729705811e-01
-1.850205808877944946e-01 1.552409231662750244e-01 -2.238034158945083618e-01 -1.478256881237030029e-01 -3.334896266460418701e-01 1.016231924295425415e-01 3.501030504703521729e-01 -1.974763870239257812e-01 -3.102090954780578613e-02 9.960294514894485474e-02 -1.781170815229415894e-01 2.216971069574356079e-01 2.056069225072860718e-01 -1.405737549066543579e-01 1.721401065587997437e-01 6.595051381736993790e-03 -3.665280342102050781e-01 2.018415331840515137e-01 -1.187115833163261414e-01 -1.949952542781829834e-01 5.615722760558128357e-02 2.478511184453964233e-01 1.133556291460990906e-01 8.892046660184860229e-02 -2.439468353986740112e-02 8.085834980010986328e-02 -1.352691352367401123e-01 2.087140977382659912e-01 -3.432703018188476562e-02 6.673377007246017456e-02 -3.145173564553260803e-02 1.224512681365013123e-01
-2.719815969467163086e-01 2.309395931661128998e-03 -1.192809361964464188e-02 -2.050353884696960449e-01 -1.522592604160308838e-01 3.780761063098907471e-01 -2.004889212548732758e-02 1.999468356370925903e-02 2.985368669033050537e-01 -4.195549339056015015e-02 -5.344741418957710266e-02 2.668916881084442139e-01 2.153867483139038086e-01 -1.114866584539413452e-01 -1.388390362262725830e-01 2.782416045665740967e-01 -7.502739876508712769e-02 3.403697907924652100e-02 -2.595794200897216797e-01 -1.435900479555130005e-01 1.129341274499893188e-01 1.463768817484378815e-02 4.354418441653251648e-02 -5.339524522423744202e-02 -3.590069115161895752e-01 7.916485518217086792e-02 -2.247129976749420166e-01 2.065948992967605591e-01 4.155734181404113770e-02 2.140031158924102783e-01 -8.602782338857650757e-02 -2.582644857466220856e-02
5.737324804067611694e-02 3.121219277381896973e-01 1.054808795452117920e-01 -1.148429587483406067e-01 -7.098117470741271973e-02 3.113451302051544189e-01 -7.090578228235244751e-02 7.203415036201477051e-02 4.084297642111778259e-02 1.377841979265213013e-01 2.992728054523468018e-01 3.797796368598937988e-02 -2.672063708305358887e-01 -1.877669394016265869e-01 -1.447795927524566650e-01 -3.466521948575973511e-02 7.869109511375427246e-02 3.656154274940490723e-01 -1.289734691381454468e-01 -3.313748836517333984e-01 -1.387169510126113892e-01 1.220499500632286072e-01 2.938971519470214844e-01 9.428287297487258911e-02 1.604627668857574463e-01 9.747911244630813599e-02 -4.661217331886291504e-02 1.288713049143552780e-02 -1.281400620937347412e-01 2.004605233669281006e-01 1.136846467852592468e-01 -1.395474225282669067e-01
-2.916066348552703857e-01 1.553906053304672241e-01 -5.128023028373718262e-02 -6.224886514246463776e-03 -1.232364475727081299e-01 3.977458477020263672e-01 -1.547413617372512817e-01 -2.534345164895057678e-02 -3.282904997467994690e-02 3.037804067134857178e-01 2.328561842441558838e-01 3.757179155945777893e-02 -2.420144677162170410e-01 -3.267867565155029297e-01 -8.794235438108444214e-02 1.264266520738601685e-01 5.421294644474983215e-02 6.180000305175781250e-02 -7.306783646345138550e-02 -5.108804628252983093e-02 -1.759616583585739136e-01 1.302922070026397705e-01 1.868688315153121948e-01 -1.996452361345291138e-01 1.165235787630081177e-01 5.925508216023445129e-02 8.812371641397476196e-02 2.014669775962829590e-01 -1.827932000160217285e-01 3.072498142719268799e-01 1.169075742363929749e-01 8.804573118686676025e-02
1.327114105224609375e-01 2.709724605083465576e-01 4.093294218182563782e-02 -3.924238085746765137e-01 -1.112259328365325928e-01 2.073390632867813110e-01 3.082532063126564026e-02 -8.784896135330200195e-02 7.425009459257125854e-02 -1.591371595859527588e-01 4.822501912713050842e-02 1.438905000686645508e-01 1.951123178005218506e-01 -2.255796194076538086e-01 -2.172587364912033081e-01 -1.508413255214691162e-01 1.798565238714218140e-01 2.508615143597126007e-02 -1.763872951269149780e-01 -4.217149317264556885e-01 -4.578468576073646545e-02 1.851548105478286743e-01 -1.838118731975555420e-01 1.673846244812011719e-01 6.175446510314941406e-02 2.357421219348907471e-01 -1.313760429620742798e-01 2.223436981439590454e-01 -3.179717808961868286e-02 8.516590297222137451e-02 -3.689843416213989258e-02 2.563825994729995728e-02
-4.141515493392944336e-02 2.810298800468444824e-01 -1.185293868184089661e-01 5.625946074724197388e-02 1.614488195627927780e-03 2.369042932987213135e-01 1.729154027998447418e-02 -4.706836491823196411e-02 1.263859868049621582e-01 1.220892369747161865e-01 2.819806896150112152e-02 1.441480517387390137e-01 -6.863123737275600433e-03 -7.265018671751022339e-02 2.897862195968627930e-01 4.080176949501037598e-01 2.658553719520568848e-01 5.698112025856971741e-02 -2.236229181289672852e-01 -9.262582659721374512e-02 -1.830642223358154297e-01 3.056089878082275391e-01 4.772849753499031067e-02 6.886515021324157715e-02 9.287325292825698853e-02 3.475189805030822754e-01 -2.325000911951065063e-01 4.166029021143913269e-02 1.912852562963962555e-02 2.669402770698070526e-02 1.302771121263504028e-01 2.560067772865295410e-01
2.044870145618915558e-02 1.815264672040939331e-02 6.993176043033599854e-02 -4.883247613906860352e-02 1.026367023587226868e-01 3.558224737644195557e-01 2.011856287717819214e-01 -2.557686269283294678e-01 2.035821080207824707e-01 9.302262961864471436e-02 -2.323228120803833008e-02 1.442840695381164551e-01 9.846615791320800781e-02 2.472997177392244339e-03 1.153565123677253723e-01 8.106220513582229614e-02 -1.805856451392173767e-02 3.337996900081634521e-01 -9.040499106049537659e-03 -1.345903575420379639e-01 2.273896783590316772e-01 2.724256813526153564e-01 1.871667802333831787e-01 -9.529600292444229126e-02 -1.047190576791763306e-01 2.428438365459442139e-01 -2.419040948152542114e-01 -4.044482856988906860e-02 -2.624382972717285156e-01 3.132450580596923828e-01 -9.309075772762298584e-02 2.053524702787399292e-01
-2.360851168632507324e-01 -3.283925354480743408e-02 1.208012104034423828e-01 4.934453591704368591e-02 2.630228400230407715e-01 4.105877280235290527e-01 2.384755164384841919e-01 -2.837795913219451904e-01 1.345462948083877563e-01 -1.711971908807754517e-01 -1.010493561625480652e-01 -1.930879312567412853e-03 5.687713250517845154e-02 -7.759784907102584839e-02 -1.534717343747615814e-02 1.985046714544296265e-01 -1.019727587699890137e-01 1.735734492540359497e-01 -1.451476216316223145e-01 -3.503697216510772705e-01 -1.129712983965873718e-01 3.686653673648834229e-01 9.065100550651550293e-02 6.101479521021246910e-04 -8.318949490785598755e-02 4.636513069272041321e-02 -9.118957072496414185e-02 -3.966669738292694092e-02 8.075135201215744019e-02 1.033569574356079102e-01 2.031587958335876465e-01 1.605834662914276123e-01
3.197339549660682678e-02 -8.605285733938217163e-02 -2.335761785507202148e-01 -1.783527582883834839e-01 1.595496386289596558e-01 2.560349926352500916e-02 9.298688918352127075e-02 5.320983007550239563e-03 2.440964728593826294e-01 5.501761659979820251e-02 1.947432607412338257e-01 3.348290026187896729e-01 7.828787714242935181e-02 -6.968924403190612793e-02 -1.167626678943634033e-01 2.910562455654144287e-01 -2.387837916612625122e-01 3.312223851680755615e-01 1.277801841497421265e-01 -1.013141274452209473e-01 3.877409547567367554e-02 1.546809971332550049e-01 9.424714744091033936e-02 1.752900034189224243e-01 4.723346233367919922e-02 2.884248197078704834e-01 -2.049825936555862427e-01 -1.972130388021469116e-01 -5.586579442024230957e-02 1.211306601762771606e-01 1.332767754793167114e-01 2.969785630702972412e-01
-3.075069487094879150e-01 1.090372949838638306e-01 -3.248542547225952148e-01 -1.223403736948966980e-01 2.540617287158966064e-01 2.509457468986511230e-01 3.598269447684288025e-02 -1.065386757254600525e-01 2.866263501346111298e-02 -1.565624475479125977e-01 6.401878595352172852e-02 1.438969671726226807e-01 -4.774481058120727539e-02 1.146465390920639038e-01 -9.614276885986328125e-02 9.569688886404037476e-02 -1.607002019882202148e-01 5.990779772400856018e-02 -9.008987247943878174e-02 -1.301705539226531982e-01 -1.815286129713058472e-01 -1.047610789537429810e-01 3.417704105377197266e-01 -5.536151304841041565e-02 9.739130735397338867e-02 8.279331773519515991e-02 -2.990024387836456299e-01 3.590277135372161865e-01 -1.666484177112579346e-01 1.423668116331100464e-01 7.413307577371597290e-02 2.060857862234115601e-01
-1.203806325793266296e-01 2.133846431970596313e-01 7.745306938886642456e-02 4.732732474803924561e-02 2.888540551066398621e-02 3.427939116954803467e-01 1.447749137878417969e-01 -4.888712987303733826e-02 1.746015399694442749e-01 -2.027232050895690918e-01 7.830747216939926147e-02 2.446742355823516846e-01 9.984877705574035645e-02 6.304829567670822144e-02 -1.471700817346572876e-01 2.594563066959381104e-01 9.241656400263309479e-03 5.385835096240043640e-02 -1.315784305334091187e-01 -3.853703141212463379e-01 -2.665762007236480713e-01 3.925769776105880737e-02 -1.930419541895389557e-02 -3.250533714890480042e-02 8.286446332931518555e-02 3.229379951953887939e-01 -2.897781729698181152e-01 -8.357149362564086914e-02 -2.467550933361053467e-01 1.124440282583236694e-01 9.876141697168350220e-02 -1.459598243236541748e-01
-2.165794223546981812e-01 -7.994495332241058350e-02 -2.424215823411941528e-01 1.717661321163177490e-01 5.348333343863487244e-02 4.568885564804077148e-01 1.739066988229751587e-01 -2.020755261182785034e-01 3.805621862411499023e-01 1.377245038747787476e-01 -1.014500204473733902e-02 -4.725970700383186340e-02 7.127245515584945679e-02 -3.001733720302581787e-01 -2.635247772559523582e-03 -1.487325970083475113e-02 -1.315557062625885010e-01 7.575719803571701050e-02 -2.509226463735103607e-02 -8.576717972755432129e-02 -1.992243081331253052e-01 9.775117039680480957e-03 -1.620960086584091187e-01 -1.304208338260650635e-01 1.200357228517532349e-01 -4.154295846819877625e-02 -2.863447964191436768e-01 1.361104547977447510e-01 -2.774908244609832764e-01 -6.893791258335113525e-02 -3.898960724472999573e-02 -1.306579355150461197e-02
-2.532693147659301758e-01 2.514856755733489990e-01 1.605184078216552734e-01 2.303410694003105164e-02 2.616350054740905762e-01 5.183348432183265686e-02 2.093296498060226440e-01 -1.203607991337776184e-01 1.701171696186065674e-01 -7.952845096588134766e-02 1.361338943243026733e-01 2.161529511213302612e-01 1.102798432111740112e-02 -2.944823503494262695e-01 1.810759864747524261e-02 3.247958123683929443e-01 -5.146604031324386597e-03 2.076093107461929321e-01 -1.451626271009445190e-01 -1.096180751919746399e-01 -2.733407020568847656e-01 2.714784145355224609e-01 9.867247939109802246e-02 4.312160983681678772e-02 1.069164872169494629e-01 2.810232639312744141e-01 5.748189613223075867e-02 1.707258373498916626e-01 -3.109117038547992706e-02 1.052774712443351746e-01 1.879623979330062866e-01 1.312343776226043701e-01
4.232358932495117188e-02 -3.564609214663505554e-02 1.041333079338073730e-01 4.645108431577682495e-02 8.912033587694168091e-02 2.617524564266204834e-01 -4.167953878641128540e-02 -1.398339122533798218e-01 2.152070254087448120e-01 4.802818596363067627e-01 4.624492488801479340e-03 1.299961507320404053e-01 8.016369491815567017e-02 -1.814657300710678101e-01 1.511953324079513550e-01 1.379365324974060059e-01 -1.166920084506273270e-02 1.891005486249923706e-01 -9.951783716678619385e-02 -2.251393347978591919e-01 1.935199499130249023e-01 1.261754631996154785e-01 2.680890560150146484e-01 -5.257391929626464844e-02 -1.652918756008148193e-01 1.326693296432495117e-01 -2.290392518043518066e-01 1.197081133723258972e-01 -7.220105081796646118e-02 3.574171364307403564e-01 -1.862560398876667023e-02 2.037902325391769409e-01
-3.087748959660530090e-02 1.069477796554565430e-01 -1.403450071811676025e-01 -3.214184045791625977e-01 -5.427700653672218323e-02 4.452645778656005859e-01 1.276973038911819458e-01 -6.368640810251235962e-02 2.465115636587142944e-01 2.605748362839221954e-02 1.973310261964797974e-01 7.313178479671478271e-02 3.300283476710319519e-02 -5.716915056109428406e-02 -1.441108435392379761e-01 1.994630247354507446e-01 -5.897723883390426636e-02 6.676459219306707382e-03 -9.129198640584945679e-02 -2.140706330537796021e-01 1.396102607250213623e-01 4.041384905576705933e-03 -3.376484289765357971e-02 -6.274943798780441284e-02 -2.843979299068450928e-01 4.338818602263927460e-03 -2.467884272336959839e-01 3.271607160568237305e-01 -7.836146652698516846e-02 -2.875644899904727936e-02 2.615041434764862061e-01 2.567638456821441650e-01
-4.293386638164520264e-01 -1.145354099571704865e-02 -2.557274699211120605e-01 1.224790811538696289e-01 -3.860888071358203888e-03 2.499715834856033325e-01 5.444060638546943665e-02 -1.696231812238693237e-01 4.420707821846008301e-01 -8.500971831381320953e-03 3.682103753089904785e-02 1.050183773040771484e-01 -1.096018701791763306e-01 1.563289165496826172e-01 -2.466810941696166992e-01 3.203702270984649658e-01 -2.052145004272460938e-01 6.744680460542440414e-03 -1.299425661563873291e-01 -1.490090340375900269e-01 -2.529125101864337921e-02 -1.443186998367309570e-01 1.666757911443710327e-01 4.504632577300071716e-02 3.432913450524210930e-03 1.068158224225044250e-01 -1.128186360001564026e-01 -1.498813778162002563e-01 5.636453256011009216e-02 8.745834231376647949e-02 2.044094651937484741e-01 3.649162128567695618e-02
-2.623461484909057617e-01 -1.103878915309906006e-01 -3.415730297565460205e-01 -1.191225349903106689e-01 6.502220779657363892e-02 2.111574411392211914e-01 1.026365458965301514e-01 -3.363746702671051025e-01 2.338884621858596802e-01 1.563093960285186768e-01 1.117901876568794250e-01 1.615940183401107788e-01 6.092669814825057983e-02 1.319010648876428604e-02 -2.436661124229431152e-01 2.607266008853912354e-01 -2.028125375509262085e-01 6.449989974498748779e-02 1.556075215339660645e-01 -1.144253388047218323e-01 -1.263706237077713013e-01 1.856464445590972900e-01 1.774080544710159302e-01 -1.647566407918930054e-01 -1.518717408180236816e-01 3.447685018181800842e-02 -1.543056517839431763e-01 -8.213195204734802246e-02 1.437823474407196045e-02 9.167639538645744324e-03 2.776124179363250732e-01 2.069396823644638062e-01
9.823707491159439087e-02 1.368433982133865356e-01 2.662567049264907837e-02 1.258558034896850586e-02 -5.868876352906227112e-03 2.747160792350769043e-01 3.958793580532073975e-01 -1.718050688505172729e-01 1.214841157197952271e-01 3.063482046127319336e-01 1.003055274486541748e-01 2.004250884056091309e-02 2.401963174343109131e-01 -3.181649148464202881e-01 -1.127530820667743683e-02 -5.399237200617790222e-02 -9.466252475976943970e-02 -1.021733274683356285e-03 -9.158264845609664917e-03 -2.817996740341186523e-01 1.156485751271247864e-01 6.956586986780166626e-02 2.474415302276611328e-01 1.129933260381221771e-02 -6.862309575080871582e-02 2.010470479726791382e-01 -3.268738090991973877e-01 -1.143094673752784729e-01 -8.866458386182785034e-02 8.626311272382736206e-02 -5.184129253029823303e-02 2.773459255695343018e-01
-9.479828923940658569e-02 2.411387115716934204e-01 -1.477222442626953125e-01 -7.239432632923126221e-02 -7.100111246109008789e-02 1.392464041709899902e-01 -1.095746010541915894e-01 -2.691111564636230469e-01 -5.773725360631942749e-02 1.753649557940661907e-03 -3.601351752877235413e-02 1.813486367464065552e-01 1.183145642280578613e-01 -1.180811673402786255e-01 -3.037465214729309082e-01 9.256668388843536377e-02 -1.302264481782913208e-01 5.133870244026184082e-01 7.598690688610076904e-02 -2.590508460998535156e-01 -6.341007351875305176e-02 1.067766249179840088e-01 1.734520047903060913e-01 3.659194409847259521e-01 -9.715732187032699585e-03 2.510046958923339844e-01 5.276152491569519043e-02 8.314965665340423584e-02 7.810462266206741333e-02 2.325732447206974030e-02 1.214607730507850647e-01 -6.042167544364929199e-02
1.388182640075683594e-01 -1.633981466293334961e-01 -4.755662754178047180e-02 2.877965271472930908e-01 9.522544592618942261e-02 3.565942645072937012e-01 1.131890527904033661e-02 8.366919308900833130e-02 3.457304537296295166e-01 7.423284649848937988e-02 -7.188907265663146973e-02 9.368000924587249756e-02 -7.343010604381561279e-02 -6.401364505290985107e-02 -1.111036315560340881e-01 -1.802121847867965698e-01 -1.646620780229568481e-01 2.958250045776367188e-01 -1.480917334556579590e-01 -2.022628635168075562e-01 -3.369472324848175049e-01 1.533460021018981934e-01 1.390022337436676025e-01 -2.328060567378997803e-02 -5.390587821602821350e-02 -9.435507655143737793e-02 1.075467094779014587e-02 1.623182594776153564e-01 -1.670094579458236694e-01 9.238999336957931519e-02 2.467774748802185059e-01 2.496268451213836670e-01
-1.732835769653320312e-01 2.827995121479034424e-01 -1.681623458862304688e-01 1.843541115522384644e-02 -2.479121387004852295e-01 3.561152219772338867e-01 1.168432682752609253e-01 -9.247384965419769287e-02 4.345620423555374146e-02 9.694536216557025909e-03 1.404834538698196411e-01 1.663451790809631348e-01 -1.182973533868789673e-01 1.204496063292026520e-02 -6.458954513072967529e-02 -4.158209636807441711e-02 -1.544212251901626587e-01 1.858286410570144653e-01 2.126356810331344604e-01 -3.259913921356201172e-01 -3.309137746691703796e-02 -1.047492027282714844e-02 4.291031882166862488e-02 1.839592009782791138e-01 -2.807332575321197510e-01 2.238249182701110840e-01 -2.594564557075500488e-01 2.820731997489929199e-01 2.495282515883445740e-02 7.218128442764282227e-02 2.226357609033584595e-01 5.938845872879028320e-02
-5.016161799430847168e-01 4.499189928174018860e-02 1.924096494913101196e-01 -3.319049626588821411e-02 -9.122811257839202881e-02 5.017959475517272949e-01 -3.883808106184005737e-02 -7.025979575701057911e-04 1.555045843124389648e-01 1.214945763349533081e-01 6.540472060441970825e-02 9.960208088159561157e-03 1.222789064049720764e-01 -9.658171236515045166e-02 -1.170513033866882324e-01 2.632076740264892578e-01 -3.002549409866333008e-01 6.407301872968673706e-02 -4.959969222545623779e-02 -2.234820574522018433e-01 -1.855897344648838043e-02 1.585969924926757812e-01 1.383266644552350044e-03 1.747027337551116943e-01 -4.412514343857765198e-02 -9.282154589891433716e-02 -1.015518531203269958e-01 1.691662520170211792e-01 -1.322350054979324341e-01 -7.738347351551055908e-02 -9.423810988664627075e-03 -1.424256414175033569e-01
-2.010935395956039429e-01 4.221479594707489014e-01 -8.286805450916290283e-02 -2.503179311752319336e-01 -1.215749159455299377e-01 1.712065935134887695e-01 6.105349399149417877e-03 -3.055979311466217041e-01 2.028888016939163208e-01 -2.625136673450469971e-01 2.152181044220924377e-02 -1.683010160923004150e-02 -1.076826825737953186e-01 -4.225649833679199219e-01 2.585720457136631012e-02 1.326089501380920410e-01 -2.222051285207271576e-02 2.316717058420181274e-02 -2.682754099369049072e-01 -1.261144578456878662e-01 -1.206917837262153625e-01 2.590969204902648926e-01 1.669014692306518555e-01 3.114045597612857819e-02 -5.847726017236709595e-02 2.680587209761142731e-02 1.000754684209823608e-01 1.877155452966690063e-01 -6.532464921474456787e-02 -2.706146426498889923e-02 4.459501709789037704e-03 3.510254248976707458e-02
-5.671165511012077332e-02 6.368862837553024292e-02 6.785485148429870605e-02 1.428773440420627594e-02 3.423039242625236511e-02 2.304004877805709839e-01 2.064076066017150879e-01 -1.797105073928833008e-01 1.009697094559669495e-01 2.691082358360290527e-01 2.558304071426391602e-01 9.556247293949127197e-02 1.089288219809532166e-01 -2.938334643840789795e-01 -9.199067205190658569e-02 -1.150208804756402969e-02 -9.385970234870910645e-02 2.190394997596740723e-01 -2.169234007596969604e-01 -1.055451780557632446e-01 -1.549114584922790527e-01 2.158982679247856140e-02 3.542968332767486572e-01 6.858052220195531845e-04 1.764970249496400356e-03 -3.505646809935569763e-02 9.212689846754074097e-02 2.367286384105682373e-01 -1.007241010665893555e-01 4.939334690570831299e-01 2.830835583154112101e-04 -9.959851950407028198e-02
-1.708038002252578735e-01 1.605943143367767334e-01 9.752356447279453278e-03 -2.196445316076278687e-01 -1.191738694906234741e-01 2.502461373805999756e-01 -1.177338361740112305e-01 6.978176534175872803e-02 3.081638514995574951e-01 1.660050749778747559e-01 -6.795527040958404541e-02 3.789356648921966553e-01 6.565917283296585083e-02 -2.477546185255050659e-01 -9.228524565696716309e-02 -3.813738003373146057e-02 -1.855396777391433716e-01 1.577898710966110229e-01 -2.623048052191734314e-02 2.285857871174812317e-02 -2.719117403030395508e-01 1.369753181934356689e-01 -1.265109479427337646e-01 8.650587499141693115e-02 -8.388727158308029175e-02 -1.471464782953262329e-01 -3.600071370601654053e-01 -6.564328074455261230e-02 2.098357528448104858e-01 -1.104994863271713257e-02 6.185122579336166382e-02 2.596947848796844482e-01
-5.920138210058212280e-02 2.596512436866760254e-01 -2.373425215482711792e-01 -7.468288391828536987e-02 1.956029422581195831e-02 1.235800702124834061e-02 1.632575243711471558e-01 4.784071817994117737e-02 1.923635154962539673e-01 -5.884506180882453918e-02 4.287375137209892273e-02 1.536860167980194092e-01 2.308427095413208008e-01 -1.881435662508010864e-01 2.145208604633808136e-02 -8.013590425252914429e-02 -1.043964251875877380e-01 1.702363044023513794e-01 -4.107493460178375244e-01 -2.038555592298507690e-01 -2.576996805146336555e-03 3.329062834382057190e-02 -2.435998916625976562e-01 -7.724738121032714844e-02 -4.651835188269615173e-02 1.159672960638999939e-01 -3.633415102958679199e-01 3.877766132354736328e-01 1.200398355722427368e-01 -1.403666734695434570e-01 7.778786867856979370e-02 1.464940756559371948e-01
-3.419217169284820557e-01 6.426835432648658752e-03 -2.641956089064478874e-03 1.902806609869003296e-01 -1.344377100467681885e-01 1.006152629852294922e-01 2.800983190536499023e-01 2.146976590156555176e-01 1.158016771078109741e-01 2.987261302769184113e-02 -1.706061363220214844e-01 2.119978219270706177e-01 -9.220768511295318604e-02 -2.870376706123352051e-01 -2.074161767959594727e-01 1.692037880420684814e-01 1.914427280426025391e-01 1.638419628143310547e-01 -1.598296314477920532e-01 -2.287580519914627075e-01 -2.249880731105804443e-01 -1.005765795707702637e-01 5.945505574345588684e-02 -2.003002166748046875e-02 6.824214011430740356e-02 3.283735513687133789e-01 -1.541710197925567627e-01 3.946936223655939102e-03 -8.561335504055023193e-02 1.824164092540740967e-01 2.327940165996551514e-01 7.797796279191970825e-02
-3.205775916576385498e-01 -2.222106605768203735e-02 -2.671194672584533691e-01 -1.887290328741073608e-01 7.069095224142074585e-02 3.001955449581146240e-01 2.402969598770141602e-01 -9.872093051671981812e-02 -2.868748083710670471e-02 -1.804207414388656616e-01 -4.031274840235710144e-02 2.142884135246276855e-01 1.317794919013977051e-01 -1.020707637071609497e-01 2.007235884666442871e-01 8.380690217018127441e-02 -3.754838556051254272e-02 5.190520733594894409e-02 -1.909638941287994385e-01 -9.005066752433776855e-02 1.018928438425064087e-01 2.976342141628265381e-01 1.828031837940216064e-01 3.791142255067825317e-02 1.723117381334304810e-01 9.176265448331832886e-02 2.144426554441452026e-01 2.561638355255126953e-01 1.923264376819133759e-02 1.848260611295700073e-01 2.158716171979904175e-01 2.404022812843322754e-01
-3.672194778919219971e-01 2.361213415861129761e-01 -1.745787560939788818e-01 4.493101686239242554e-02 -5.993461981415748596e-02 2.894614636898040771e-01 1.873919856734573841e-03 -1.267830580472946167e-01 4.259302020072937012e-01 -1.874550282955169678e-01 -4.470222815871238708e-02 2.012334465980529785e-01 2.297566235065460205e-01 -3.027537837624549866e-02 1.187408939003944397e-01 -1.086777597665786743e-01 -2.783474624156951904e-01 7.892943918704986572e-03 -1.204580292105674744e-01 -1.035365387797355652e-01 9.394031018018722534e-03 1.833064854145050049e-01 4.970134701579809189e-03 -7.988104969263076782e-02 -1.281175762414932251e-02 -7.066036015748977661e-02 -2.315668463706970215e-01 2.033048719167709351e-01 -1.780991703271865845e-01 1.778871938586235046e-02 2.444170862436294556e-01 -5.032792221754789352e-03
-3.136550188064575195e-01 -2.199632972478866577e-01 -3.117540664970874786e-02 -8.354417979717254639e-02 -2.932667173445224762e-02 2.367769628763198853e-01 -1.323997378349304199e-01 -7.074292749166488647e-02 2.820232510566711426e-01 2.489313483238220215e-01 1.096699908375740051e-01 2.436523884534835815e-01 8.524542301893234253e-02 -2.897448837757110596e-03 3.040799871087074280e-02 -1.395542919635772705e-02 -3.300535976886749268e-01 2.045125216245651245e-01 7.705235481262207031e-02 -2.859062850475311279e-01 -3.648369386792182922e-02 4.857940971851348877e-02 -9.218736737966537476e-02 -1.379657834768295288e-01 1.820151507854461670e-01 -3.573126718401908875e-02 1.494110226631164551e-01 1.030271202325820923e-01 -5.371678993105888367e-02 2.197726443409919739e-02 1.305585503578186035e-01 4.325647950172424316e-01
1.338006108999252319e-01 -6.029740348458290100e-02 -1.373093128204345703e-01 1.046724803745746613e-02 -1.391343027353286743e-01 3.150121569633483887e-01 -8.139055967330932617e-02 -3.507936745882034302e-02 -1.708628386259078979e-01 2.160915406420826912e-03 -8.862566202878952026e-03 1.256193518638610840e-01 -1.098612621426582336e-01 -1.902015507221221924e-01 1.359902024269104004e-01 2.294553220272064209e-01 2.046252936124801636e-01 2.732854187488555908e-01 -7.488309592008590698e-02 -1.490805149078369141e-01 -4.494260847568511963e-01 7.699820399284362793e-02 4.075753316283226013e-02 7.248636335134506226e-02 6.119664013385772705e-02 -1.265429705381393433e-01 -2.107982933521270752e-01 2.041024267673492432e-01 -1.276975870132446289e-01 1.974030137062072754e-01 2.189442217350006104e-01 3.167417943477630615e-01
1.352502256631851196e-01 1.112177316099405289e-02 1.112681552767753601e-01 -4.007142037153244019e-02 -1.472659409046173096e-01 1.506330817937850952e-01 1.024373322725296021e-01 -1.484988480806350708e-01 -2.247010171413421631e-02 -2.423586994409561157e-01 4.869705066084861755e-03 2.427883595228195190e-01 -2.294178754091262817e-01 8.663628250360488892e-03 -1.619403511285781860e-01 1.463712900876998901e-01 -2.260660529136657715e-01 4.005813300609588623e-01 -1.913127452135086060e-01 -4.574894905090332031e-01 9.327586740255355835e-02 2.321603000164031982e-01 9.335827827453613281e-02 1.070422530174255371e-01 1.992162130773067474e-02 -2.737991511821746826e-01 -1.316480152308940887e-02 1.533253025263547897e-02 -3.608660306781530380e-03 1.012258306145668030e-01 1.498397588729858398e-01 1.529087871313095093e-01
8.041463047266006470e-02 -5.566263571381568909e-02 -6.783170253038406372e-02 1.686373353004455566e-01 4.316677898168563843e-02 3.942712247371673584e-01 -3.605571109801530838e-04 -8.419097214937210083e-02 2.099321186542510986e-01 3.260366991162300110e-02 -4.911229014396667480e-03 3.030773699283599854e-01 -3.394899144768714905e-02 -9.246702492237091064e-02 -3.301715552806854248e-01 -5.167936161160469055e-02 -1.082442253828048706e-01 3.117516040802001953e-01 2.371657043695449829e-01 -2.371593862771987915e-01 -2.481970787048339844e-01 -1.297175437211990356e-01 2.293162792921066284e-01 1.509057916700839996e-02 1.260897815227508545e-01 -4.336198419332504272e-02 -6.391488015651702881e-02 2.020845115184783936e-01 5.930650979280471802e-02 3.275875449180603027e-01 8.963701874017715454e-02 -1.961813308298587799e-02
9.773796424269676208e-03 -1.243063956499099731e-01 -1.335256099700927734e-01 -3.118337094783782959e-01 7.956764847040176392e-02 1.568548530340194702e-01 3.219274282455444336e-01 -3.461757302284240723e-01 1.563243269920349121e-01 3.437312245368957520e-01 -7.907719165086746216e-02 2.802940271794795990e-02 5.095865204930305481e-02 -1.832896769046783447e-01 -1.370659749954938889e-02 1.054098904132843018e-01 -1.861107200384140015e-01 1.734953969717025757e-01 -4.237524792551994324e-02 -1.546037569642066956e-02 2.409142255783081055e-02 1.917396038770675659e-01 -2.265207702293992043e-03 -1.515577882528305054e-01 -9.940057992935180664e-02 1.156654432415962219e-01 -8.878742903470993042e-02 2.043893635272979736e-01 -2.037095427513122559e-01 4.025091230869293213e-01 3.659430891275405884e-02 1.140000298619270325e-01
-2.282757461071014404e-01 5.252103134989738464e-02 6.849076598882675171e-02 -6.438110768795013428e-02 -4.480285570025444031e-02 6.745001673698425293e-02 1.127531453967094421e-01 -2.267042994499206543e-01 6.518185138702392578e-02 2.916129529476165771e-01 -2.425836622714996338e-01 1.216918975114822388e-01 -2.098752558231353760e-01 -2.563073337078094482e-01 -6.639615446329116821e-02 6.282851099967956543e-02 4.345049336552619934e-02 2.793049216270446777e-01 -2.027744799852371216e-01 -2.184733599424362183e-01 4.710989072918891907e-02 1.195930391550064087e-01 2.392309308052062988e-01 6.771066784858703613e-02 -3.448814153671264648e-01 -3.240652382373809814e-01 -9.591972827911376953e-02 2.365403920412063599e-01 1.390388756990432739e-01 1.659313738346099854e-01 1.717574521899223328e-02 3.511029854416847229e-02
-1.527139246463775635e-01 -1.169970929622650146e-01 -1.528021693229675293e-01 -7.700895518064498901e-02 -1.431248188018798828e-01 -7.561125606298446655e-02 -2.420406788587570190e-02 -1.161033809185028076e-01 1.803521215915679932e-01 1.074670255184173584e-01 -5.488131660968065262e-03 2.133633643388748169e-01 1.141705289483070374e-01 -2.631984949111938477e-01 5.736415088176727295e-02 5.852457508444786072e-02 9.462717920541763306e-02 3.069886863231658936e-01 1.128554120659828186e-01 -2.090311497449874878e-01 -1.505388878285884857e-02 3.873279988765716553e-01 2.551516592502593994e-01 1.639449894428253174e-01 -2.620575726032257080e-01 2.432582080364227295e-01 -3.027110397815704346e-01 9.223433211445808411e-03 -1.448740512132644653e-01 1.240129768848419189e-02 -1.360334753990173340e-01 2.317704111337661743e-01
-2.385702580213546753e-01 -7.417610287666320801e-02 1.118163913488388062e-01 -2.689796686172485352e-01 1.666472554206848145e-01 -7.472331821918487549e-02 9.100231528282165527e-02 -1.059638261795043945e-01 2.847730927169322968e-02 2.077287137508392334e-01 -3.247764706611633301e-02 2.752081155776977539e-01 -2.705695033073425293e-01 -2.914381921291351318e-01 3.409995511174201965e-02 1.648438721895217896e-01 7.104115188121795654e-02 2.085134685039520264e-01 -1.794660836458206177e-01 -8.198850788176059723e-03 -1.314328312873840332e-01 3.311605453491210938e-01 1.107967644929885864e-01 1.717197000980377197e-01 -6.795508321374654770e-03 1.958939582109451294e-01 2.172806859016418457e-02 2.484293580055236816e-01 -6.314193457365036011e-02 7.318951934576034546e-02 2.319179922342300415e-01 2.817496657371520996e-01
-2.057985812425613403e-01 8.644657582044601440e-02 -2.065897881984710693e-01 -2.373276352882385254e-01 1.723663359880447388e-01 2.072458118200302124e-01 2.765159606933593750e-01 -5.504877120256423950e-02 3.522139489650726318e-01 1.535092443227767944e-01 -7.454686611890792847e-02 -2.044284343719482422e-01 1.627220027148723602e-02 -1.332952976226806641e-01 -1.017437651753425598e-01 7.437740266323089600e-02 -4.846496507525444031e-02 1.348118335008621216e-01 7.387726567685604095e-03 -3.264315724372863770e-01 -4.130221307277679443e-01 1.804342418909072876e-01 -5.595151707530021667e-02 1.058701649308204651e-01 -2.218872494995594025e-02 1.154835447669029236e-01 -9.084606543183326721e-03 -1.054582372307777405e-01 2.254642397165298462e-01 1.798051148653030396e-01 -1.005879044532775879e-01 8.485737442970275879e-02
-9.969228506088256836e-02 6.174286827445030212e-03 1.855105906724929810e-01 -1.748785376548767090e-02 1.050222292542457581e-01 2.969810366630554199e-01 2.340474911034107208e-02 4.148232936859130859e-02 1.372919827699661255e-01 -2.921970561146736145e-02 7.201337814331054688e-02 3.411312699317932129e-01 -2.051422894001007080e-01 -1.787804514169692993e-01 3.261737292632460594e-03 1.009295284748077393e-01 1.507687270641326904e-01 2.298131287097930908e-01 -2.324219048023223877e-01 1.638105213642120361e-01 -4.080979824066162109e-01 1.401525586843490601e-01 3.741603717207908630e-02 2.477935254573822021e-01 -7.320894394069910049e-03 8.585557341575622559e-02 -2.126725316047668457e-01 2.455829083919525146e-01 -1.585486233234405518e-01 -1.130871009081602097e-02 2.414543181657791138e-01 1.624383032321929932e-01
-1.824318170547485352e-01 -1.163308173418045044e-01 -1.367654800415039062e-01 -3.006329759955406189e-02 3.558350354433059692e-02 8.973576128482818604e-02 -2.222484499216079712e-01 -1.762822419404983521e-01 1.163552328944206238e-02 8.689947426319122314e-02 -1.554955542087554932e-01 3.481104373931884766e-01 -1.165695041418075562e-01 -1.639828234910964966e-01 -1.824519336223602295e-01 -5.527934408746659756e-04 -2.549884021282196045e-01 2.822383344173431396e-01 -6.344944983720779419e-02 -3.032905459403991699e-01 1.160593330860137939e-02 2.604753151535987854e-02 1.558412164449691772e-01 1.418378055095672607e-01 1.314063072204589844e-01 3.950434550642967224e-02 -9.491105377674102783e-02 -6.324462592601776123e-02 -2.765288352966308594e-01 -2.805679440498352051e-01 2.516323700547218323e-02 3.786979913711547852e-01
-2.421926558017730713e-01 3.232473433017730713e-01 -1.301425099372863770e-01 2.254520207643508911e-01 4.475730285048484802e-02 4.693714529275894165e-02 -1.361703220754861832e-02 -2.332011163234710693e-01 -1.579606905579566956e-02 1.596541702747344971e-02 -7.423052936792373657e-02 7.853347808122634888e-02 -8.946112543344497681e-02 -3.097968697547912598e-01 -7.965293526649475098e-02 3.336881697177886963e-01 -1.325919032096862793e-01 1.038735285401344299e-01 -6.316934525966644287e-02 -2.229866981506347656e-01 -7.359718531370162964e-02 3.109907209873199463e-01 1.831324100494384766e-01 -2.232006490230560303e-01 9.155611693859100342e-02 3.246841728687286377e-01 3.000009246170520782e-02 1.284707337617874146e-01 1.363203078508377075e-01 5.252325907349586487e-02 6.263746321201324463e-02 2.289497107267379761e-01
-2.723808959126472473e-02 1.856746226549148560e-01 -1.917642205953598022e-01 -2.371843457221984863e-01 1.951677650213241577e-01 -1.321353018283843994e-01 2.514106333255767822e-01 -1.083917766809463501e-01 1.437646895647048950e-01 7.383345812559127808e-02 -6.696569919586181641e-02 2.441084980964660645e-01 1.904605329036712646e-01 -1.029320433735847473e-01 -1.507024914026260376e-01 1.704618632793426514e-01 1.935896463692188263e-02 1.140108481049537659e-01 8.407416939735412598e-02 -2.051836401224136353e-01 -2.816739082336425781e-01 2.351304590702056885e-01 2.074517458677291870e-01 3.073493577539920807e-02 1.212493553757667542e-01 9.327106177806854248e-02 -7.009561359882354736e-02 4.864206612110137939e-01 5.073997378349304199e-02 8.245217800140380859e-02 1.790950149297714233e-01 6.998812407255172729e-02
-3.580792546272277832e-01 2.979358434677124023e-01 -4.379127547144889832e-02 1.110326126217842102e-02 2.130748778581619263e-01 4.128351211547851562e-01 2.184685766696929932e-01 -2.715832926332950592e-02 1.767365485429763794e-01 -9.075540117919445038e-03 3.669259697198867798e-02 -1.909277141094207764e-01 -1.870193779468536377e-01 -2.478205710649490356e-01 -5.905919894576072693e-02 1.923987269401550293e-01 -2.350082062184810638e-02 1.277483254671096802e-01 -1.702128499746322632e-01 -2.480552345514297485e-01 1.230835635215044022e-02 1.033695489168167114e-01 2.263658940792083740e-01 6.883544474840164185e-02 2.219393998384475708e-01 -1.516520380973815918e-01 -3.805869445204734802e-02 4.527571797370910645e-02 1.499924957752227783e-01 3.934632241725921631e-02 1.793584376573562622e-01 -6.705880165100097656e-02
-2.939167022705078125e-01 1.678283810615539551e-01 5.885227117687463760e-03 -1.493638604879379272e-01 6.311157252639532089e-03 5.635185539722442627e-02 1.718892306089401245e-01 -3.317466080188751221e-01 3.988536074757575989e-02 2.215025573968887329e-01 5.316156521439552307e-02 2.814326882362365723e-01 -2.177411317825317383e-01 5.014865845441818237e-02 -3.460590541362762451e-01 -4.719934612512588501e-02 3.864234313368797302e-02 3.235312700271606445e-01 6.288312375545501709e-02 -1.324989497661590576e-01 -3.956755250692367554e-02 -4.624600522220134735e-03 3.177023306488990784e-02 1.332376450300216675e-01 9.339630603790283203e-02 4.147620871663093567e-02 -1.236105039715766907e-01 -2.387938350439071655e-01 -1.395955532789230347e-01 -1.641980856657028198e-01 2.336767762899398804e-01 2.895986437797546387e-01
-4.583573341369628906e-02 1.898600608110427856e-01 -2.731636762619018555e-01 -3.237324059009552002e-01 -1.027973741292953491e-01 4.159468710422515869e-01 4.471813514828681946e-02 -8.510924875736236572e-02 2.168130874633789062e-01 1.004190891981124878e-01 1.750018745660781860e-01 1.237317472696304321e-01 -2.191225439310073853e-02 -2.350021619349718094e-03 -1.124875321984291077e-01 2.140649259090423584e-01 -3.832980990409851074e-02 1.138544455170631409e-02 -1.679606586694717407e-01 -2.925071716308593750e-01 1.969379633665084839e-01 -7.967567443847656250e-02 1.065957993268966675e-01 2.345261909067630768e-02 -1.966442018747329712e-01 -8.444444090127944946e-02 -2.929627001285552979e-01 1.348907202482223511e-01 -9.801076725125312805e-03 -5.562847107648849487e-02 3.020892441272735596e-01 1.045570150017738342e-01
-1.783760040998458862e-01 2.340110689401626587e-01 -2.513128817081451416e-01 -1.496976763010025024e-01 -1.388864070177078247e-01 2.826770544052124023e-01 1.683451980352401733e-02 -1.071923300623893738e-01 2.916815280914306641e-01 6.756941974163055420e-02 2.628930509090423584e-01 -1.594533957540988922e-02 1.588832736015319824e-01 -1.835429966449737549e-01 -1.329939812421798706e-01 3.159724473953247070e-01 -4.238061234354972839e-02 1.584072411060333252e-01 -2.793952822685241699e-01 -2.148840576410293579e-01 1.813079416751861572e-01 -3.909291326999664307e-02 6.432403624057769775e-02 1.112207919359207153e-01 -1.885911822319030762e-01 2.230318263173103333e-02 -1.343778222799301147e-01 2.808650434017181396e-01 1.361837051808834076e-02 -1.163008660078048706e-01 1.186744421720504761e-01 1.363058984279632568e-01
-2.125777006149291992e-01 1.394885927438735962e-01 -1.383039802312850952e-01 -2.184443473815917969e-01 9.787128865718841553e-02 2.888393402099609375e-01 7.395423948764801025e-02 -6.033552438020706177e-02 1.451133638620376587e-01 -9.953805059194564819e-02 9.739077836275100708e-02 4.939071461558341980e-02 1.420860439538955688e-01 7.513256371021270752e-02 -6.694643944501876831e-02 -5.660690367221832275e-02 -1.443953663110733032e-01 -5.781910941004753113e-02 -6.972480565309524536e-02 -2.942793369293212891e-01 -3.193216919898986816e-01 -1.494987159967422485e-01 1.737186163663864136e-01 -1.520614475011825562e-01 -2.877627313137054443e-02 -4.531963262706995010e-03 -2.367141246795654297e-01 2.868392765522003174e-01 -1.313000321388244629e-01 4.433861076831817627e-01 8.095911890268325806e-02 1.927832961082458496e-01
-1.894219368696212769e-01 2.955424189567565918e-01 -3.362296894192695618e-02 1.825059950351715088e-01 1.074797883629798889e-01 3.476046323776245117e-01 1.458122879266738892e-01 -1.279726773500442505e-01 5.639147385954856873e-02 8.488775230944156647e-03 1.495076566934585571e-01 -1.926530748605728149e-01 -1.304747462272644043e-01 -3.500652909278869629e-01 -1.073230504989624023e-01 1.060183793306350708e-01 -1.541890352964401245e-01 1.341818422079086304e-01 -2.331657558679580688e-01 -1.447810977697372437e-01 -9.890352934598922729e-02 2.857428491115570068e-01 2.084301561117172241e-01 5.378260463476181030e-02 2.544750273227691650e-01 6.911300867795944214e-02 -1.050830334424972534e-01 1.806188561022281647e-02 1.626918166875839233e-01 6.777423620223999023e-02 2.835828661918640137e-01 -3.352386876940727234e-03
-3.238135278224945068e-01 2.377247512340545654e-01 -1.907172054052352905e-01 -2.062598615884780884e-01 -2.462367862462997437e-01 1.422865837812423706e-01 6.854800134897232056e-02 4.814530909061431885e-02 2.068077772855758667e-01 3.663253411650657654e-02 1.206310391426086426e-01 1.483383178710937500e-01 -2.059172093868255615e-02 1.151566952466964722e-01 1.215938478708267212e-01 -9.605681896209716797e-02 8.353701792657375336e-03 2.982867956161499023e-01 1.506352573633193970e-01 -1.340878903865814209e-01 -1.479091346263885498e-01 2.530214190483093262e-02 2.803511321544647217e-01 3.438459634780883789e-01 -2.100690454244613647e-01 2.320856451988220215e-01 -3.589863702654838562e-02 1.656456142663955688e-01 1.908599957823753357e-02 1.060369908809661865e-01 2.077638357877731323e-01 1.513375192880630493e-01
-2.026678919792175293e-01 -7.678287802264094353e-04 -1.865791976451873779e-01 -2.312032878398895264e-01 -2.930596172809600830e-01 3.723040223121643066e-01 2.583522200584411621e-01 -3.159692510962486267e-02 3.317416086792945862e-02 -1.369990780949592590e-02 2.022763639688491821e-01 1.438903212547302246e-01 -1.405166685581207275e-01 -8.270212262868881226e-02 -1.297820210456848145e-01 6.618974357843399048e-02 -1.359584275633096695e-02 1.981339305639266968e-01 1.754934666678309441e-03 -2.438881695270538330e-01 6.540361046791076660e-02 5.685270205140113831e-02 8.686175942420959473e-02 1.514434963464736938e-01 -3.623411655426025391e-01 1.831438243389129639e-01 -2.355242818593978882e-01 1.835358291864395142e-01 8.495515584945678711e-02 7.548867166042327881e-02 2.523227632045745850e-01 1.461553573608398438e-02
-1.169591583311557770e-02 1.617502868175506592e-01 -1.962871998548507690e-01 -2.319558113813400269e-01 -1.381856948137283325e-01 4.942607283592224121e-01 2.358214557170867920e-01 6.638567894697189331e-02 1.705705076456069946e-01 -2.761496417224407196e-02 1.491243988275527954e-01 1.592629551887512207e-01 -1.318765729665756226e-01 4.462788254022598267e-02 -9.735213965177536011e-02 1.023377329111099243e-01 1.111940131522715092e-03 7.148600369691848755e-02 -1.064594313502311707e-01 -2.978217601776123047e-01 2.828960120677947998e-01 4.114671424031257629e-02 1.203005900606513023e-03 -4.810058977454900742e-03 -2.345148473978042603e-01 1.266006976366043091e-01 -1.525844782590866089e-01 1.399452686309814453e-01 3.436399251222610474e-02 -4.733565449714660645e-02 2.986838221549987793e-01 2.185199409723281860e-01
-2.335806787014007568e-01 2.249114960432052612e-02 -3.847372531890869141e-01 -9.148287773132324219e-02 1.817818582057952881e-01 1.248872876167297363e-01 1.789031773805618286e-01 -8.469676971435546875e-02 2.944416739046573639e-02 -2.365676313638687134e-01 -6.728716939687728882e-02 1.490838974714279175e-01 3.702031448483467102e-02 -8.570756018161773682e-02 9.348499029874801636e-02 2.021120786666870117e-01 -7.010291516780853271e-02 1.604518443346023560e-01 -1.862585097551345825e-01 -3.791868090629577637e-01 -1.625335365533828735e-01 -2.267725169658660889e-01 2.886002957820892334e-01 5.609268322587013245e-02 -5.196694284677505493e-02 1.185302361845970154e-01 -2.033106982707977295e-01 2.327087819576263428e-01 -1.175272390246391296e-01 1.246102005243301392e-01 1.622587591409683228e-01 1.323281079530715942e-01
-1.088523715734481812e-01 2.554616034030914307e-01 9.648931026458740234e-02 1.427494734525680542e-01 -1.287738084793090820e-01 3.762515783309936523e-01 5.444999039173126221e-02 -1.276530325412750244e-01 2.777531147003173828e-01 2.411044389009475708e-01 -6.360236089676618576e-03 2.983919903635978699e-02 6.387008819729089737e-03 2.394278943538665771e-01 -1.364672929048538208e-01 1.022981628775596619e-01 -2.690392732620239258e-01 3.025025427341461182e-01 -2.827467024326324463e-01 3.838038071990013123e-02 -1.869158297777175903e-01 -1.658587902784347534e-01 2.584043741226196289e-01 6.448844820261001587e-02 -2.907917834818363190e-02 2.067547440528869629e-01 4.270738735795021057e-02 -2.458058856427669525e-02 -1.428200006484985352e-01 1.905988007783889771e-01 -7.087075710296630859e-02 8.170143514871597290e-02
4.422957077622413635e-02 6.092158704996109009e-02 4.060062393546104431e-02 -5.983484163880348206e-02 1.441867649555206299e-01 4.702737927436828613e-01 -1.059737429022789001e-01 -2.703430689871311188e-02 8.179728686809539795e-02 1.328179538249969482e-01 2.331457585096359253e-01 -6.928365677595138550e-02 8.301658183336257935e-02 8.958371356129646301e-03 -2.073641419410705566e-01 2.818734645843505859e-01 -2.475879192352294922e-01 1.075730174779891968e-01 -2.282682247459888458e-02 -4.270989894866943359e-01 -3.282513320446014404e-01 6.568024307489395142e-02 1.822454184293746948e-01 1.873358488082885742e-01 8.664743974804878235e-03 -7.663656026124954224e-02 -5.529307201504707336e-02 2.215477824211120605e-01 -5.193336308002471924e-02 1.304605007171630859e-01 6.289041787385940552e-02 -6.590656936168670654e-02
-8.418037742376327515e-02 8.265657722949981689e-02 1.806629300117492676e-01 4.543561115860939026e-02 8.313651382923126221e-02 1.852156817913055420e-01 4.547225683927536011e-02 1.333020925521850586e-01 2.398946136236190796e-01 -6.113433092832565308e-02 7.477425038814544678e-02 2.959748804569244385e-01 -1.182708740234375000e-01 -2.294160872697830200e-01 -1.383224595338106155e-02 5.533798784017562866e-02 4.969695582985877991e-02 2.181681841611862183e-01 -1.699917763471603394e-01 1.166835129261016846e-01 -5.324050784111022949e-01 1.032369956374168396e-01 1.610975414514541626e-01 1.123149245977401733e-01 -2.637494727969169617e-02 -2.330227196216583252e-02 -1.087820827960968018e-01 2.515012919902801514e-01 -1.309112459421157837e-01 1.446281373500823975e-01 2.969894707202911377e-01 1.952675580978393555e-01
-2.472637146711349487e-01 3.790552020072937012e-01 -1.037166416645050049e-01 5.236133933067321777e-03 1.695143245160579681e-02 6.354087591171264648e-02 -1.770485006272792816e-02 -9.010228328406810760e-03 -2.234221398830413818e-01 2.232862859964370728e-01 3.558243811130523682e-02 5.611572414636611938e-02 -1.268663704395294189e-01 -1.612150818109512329e-01 7.655463367700576782e-02 2.502410411834716797e-01 7.700056582689285278e-02 5.095249414443969727e-01 -2.095791250467300415e-01 -5.612616986036300659e-02 -1.046193242073059082e-01 -8.777201175689697266e-02 2.185309380292892456e-01 6.954856216907501221e-02 2.603406608104705811e-01 -7.218489795923233032e-02 5.720419809222221375e-02 1.732190549373626709e-01 -7.881729304790496826e-02 1.929871737957000732e-01 8.572514355182647705e-02 1.548797488212585449e-01
-7.130561023950576782e-02 6.929663568735122681e-02 -1.946597546339035034e-01 -7.999786734580993652e-02 -2.797766327857971191e-01 2.344723045825958252e-01 1.101954951882362366e-01 -9.066004306077957153e-02 -1.127278804779052734e-01 1.250870972871780396e-01 8.255317807197570801e-02 1.686045229434967041e-01 5.038090795278549194e-02 -2.307240478694438934e-02 -1.135381013154983521e-01 3.647768497467041016e-01 5.877209082245826721e-02 3.145859539508819580e-01 6.854871660470962524e-02 -6.875550746917724609e-02 -2.341457903385162354e-01 2.780686616897583008e-01 5.078344792127609253e-02 -1.204742267727851868e-01 1.509355306625366211e-01 -7.634562253952026367e-02 -2.355996221303939819e-01 3.604255020618438721e-01 -2.327548414468765259e-01 1.543010473251342773e-01 1.476561874151229858e-01 -6.850147247314453125e-02
-3.011330068111419678e-01 1.858963519334793091e-01 -2.340449839830398560e-01 9.306619316339492798e-02 -5.838484689593315125e-02 1.963487565517425537e-01 1.767932623624801636e-01 -1.893752068281173706e-01 -1.786130247637629509e-03 1.536687016487121582e-01 -1.735005527734756470e-01 1.028495579957962036e-01 -7.299460470676422119e-02 -2.412801980972290039e-01 1.375424116849899292e-01 3.778368830680847168e-01 1.601792871952056885e-01 3.301062062382698059e-02 -9.182056039571762085e-02 -1.775859445333480835e-01 -1.568530052900314331e-01 5.399218946695327759e-02 2.317719310522079468e-01 1.187473759055137634e-01 2.003795802593231201e-01 2.685806751251220703e-01 -5.800897628068923950e-02 1.552482321858406067e-02 -8.029888570308685303e-02 1.958022415637969971e-01 2.577700614929199219e-01 1.534423828125000000e-01
-2.693493664264678955e-02 7.141339033842086792e-02 -6.831869482994079590e-02 -1.786175370216369629e-01 -2.171097695827484131e-01 1.856555342674255371e-01 4.350082576274871826e-02 -1.991582512855529785e-01 -7.739044725894927979e-02 1.502500027418136597e-01 1.134727001190185547e-01 2.892022430896759033e-01 -1.085041463375091553e-01 -4.997789487242698669e-02 -1.117442920804023743e-01 2.739304006099700928e-01 -1.149231269955635071e-01 1.567153185606002808e-01 5.891129747033119202e-02 -8.804669231176376343e-02 -2.274602502584457397e-01 3.492292165756225586e-01 1.215045973658561707e-01 -2.365870326757431030e-01 2.422762513160705566e-01 2.278519980609416962e-02 -2.359321862459182739e-01 3.405963480472564697e-01 -2.199351191520690918e-01 1.655196696519851685e-01 8.652360737323760986e-02 -9.230931755155324936e-04
-5.794541910290718079e-02 1.078819409012794495e-01 3.944958373904228210e-02 1.429507583379745483e-01 1.009808946400880814e-02 2.107033878564834595e-01 2.440793961286544800e-01 -1.177717670798301697e-01 1.785256117582321167e-01 -6.622698158025741577e-02 9.255150705575942993e-02 2.158481180667877197e-01 -1.334869116544723511e-01 -2.220430411398410797e-02 -1.199217438697814941e-01 2.189681828022003174e-01 -2.481062114238739014e-01 9.400360868312418461e-04 -3.152222931385040283e-01 -2.260853499174118042e-01 -4.249638020992279053e-01 5.920485034584999084e-02 1.193914934992790222e-01 -2.165381461381912231e-01 8.598769456148147583e-02 3.221672475337982178e-01 -7.012622058391571045e-02 -6.332186609506607056e-02 -9.226151555776596069e-02 1.108529642224311829e-01 2.735144793987274170e-01 3.571384353563189507e-03
-2.995052337646484375e-01 -1.553887575864791870e-01 -4.370506703853607178e-01 7.915132492780685425e-02 -2.415324188768863678e-02 1.475114524364471436e-01 1.152815297245979309e-01 -1.671439781785011292e-02 3.611635267734527588e-01 2.509736418724060059e-01 -4.782047122716903687e-02 1.176340803503990173e-01 -8.216405659914016724e-02 -1.794928461313247681e-01 -1.065671220421791077e-01 3.568983376026153564e-01 -1.286773234605789185e-01 3.979234397411346436e-02 -4.547758959233760834e-03 -6.685749441385269165e-02 -7.193148601800203323e-03 4.850541055202484131e-02 2.473314255475997925e-01 1.458298712968826294e-01 -2.103688195347785950e-02 7.932582497596740723e-02 -2.103157714009284973e-02 -1.536249667406082153e-01 8.197952061891555786e-02 5.756799876689910889e-02 3.058083653450012207e-01 1.545976102352142334e-01
-2.076445519924163818e-01 -1.984245777130126953e-01 -3.353655040264129639e-01 -8.682728558778762817e-02 6.561392545700073242e-02 1.725228577852249146e-01 3.556360900402069092e-01 -2.761150896549224854e-01 -1.182604208588600159e-01 -5.018134787678718567e-02 1.117245852947235107e-01 3.437171280384063721e-01 -1.702368110418319702e-01 -8.454598486423492432e-02 1.666005998849868774e-01 -1.569098234176635742e-02 -5.799211934208869934e-02 2.449429631233215332e-01 -6.845582276582717896e-02 -2.646315693855285645e-01 -7.959607988595962524e-02 -8.785207755863666534e-03 1.190440729260444641e-01 8.211112767457962036e-02 -1.508301794528961182e-01 1.398528665304183960e-01 1.253979355096817017e-01 2.746734023094177246e-01 -6.840427964925765991e-02 1.393805816769599915e-02 2.126778960227966309e-01 2.172138914465904236e-02
-7.566301524639129639e-02 1.413372308015823364e-01 -5.543319880962371826e-02 -6.593715399503707886e-02 -2.397414594888687134e-01 5.456487089395523071e-02 1.939167380332946777e-01 -1.876550316810607910e-01 -1.389021277427673340e-01 2.163880169391632080e-01 1.311754137277603149e-01 1.991147100925445557e-01 4.533259570598602295e-02 -1.069766059517860413e-01 -1.109779775142669678e-01 4.277248084545135498e-01 -1.098927780985832214e-01 2.375775128602981567e-01 -8.835866302251815796e-02 -2.999528497457504272e-02 -1.309691071510314941e-01 2.497789561748504639e-01 1.017645448446273804e-01 -1.413780599832534790e-01 1.862091273069381714e-01 -1.807618588209152222e-01 -2.232209146022796631e-01 3.420943915843963623e-01 -1.972198784351348877e-01 1.068120971322059631e-01 1.615873277187347412e-01 6.433878839015960693e-02
-1.267058998346328735e-01 1.034452989697456360e-01 -2.121367305517196655e-01 -1.667688637971878052e-01 -2.389477379620075226e-02 1.712064594030380249e-01 1.794352829456329346e-01 7.427950948476791382e-02 -2.243752330541610718e-01 2.064940333366394043e-01 -8.716423809528350830e-02 2.038620114326477051e-01 4.172579571604728699e-02 -3.492045700550079346e-01 6.424565613269805908e-02 8.694545924663543701e-02 2.385336160659790039e-01 4.750804603099822998e-01 -1.851459741592407227e-01 -1.834028810262680054e-01 -1.844978779554367065e-01 1.145119071006774902e-01 3.383079543709754944e-02 -7.708297669887542725e-02 8.874189853668212891e-02 -4.893885552883148193e-02 -2.884075045585632324e-01 9.550682269036769867e-03 2.335770279169082642e-01 -4.446446150541305542e-02 1.442848704755306244e-02 1.681475527584552765e-02
-2.418312579393386841e-01 -2.927282452583312988e-01 -2.348018735647201538e-01 -1.105853840708732605e-01 -6.351300328969955444e-02 1.420904844999313354e-01 -1.175924688577651978e-01 -2.054421305656433105e-01 9.052345901727676392e-02 -7.919483631849288940e-02 -2.299924381077289581e-02 2.369371056556701660e-01 1.160866469144821167e-01 5.261437222361564636e-02 6.448262929916381836e-02 2.458628825843334198e-02 -2.484403848648071289e-01 4.194460809230804443e-01 -1.882955729961395264e-01 -2.175551503896713257e-01 7.431086152791976929e-02 1.844545155763626099e-01 2.287914007902145386e-01 2.191671282052993774e-01 -1.478941440582275391e-01 -5.166661366820335388e-02 -2.143216580152511597e-01 -5.466992408037185669e-02 -2.920853532850742340e-02 3.077489510178565979e-02 2.098844200372695923e-02 2.828312218189239502e-01
-1.637776941061019897e-01 4.093299508094787598e-01 -5.647393688559532166e-02 -1.610209001228213310e-03 1.376477479934692383e-01 2.414918392896652222e-01 1.929205060005187988e-01 -2.441903054714202881e-01 3.786001726984977722e-02 -1.452378183603286743e-01 1.548598408699035645e-01 -2.240652889013290405e-01 -4.569137841463088989e-02 -2.014387696981430054e-01 -2.343669533729553223e-01 -8.160077035427093506e-03 -1.583556979894638062e-01 1.889691799879074097e-01 -2.037509679794311523e-01 -1.979103386402130127e-01 -5.990214645862579346e-02 2.220277488231658936e-02 3.177551627159118652e-01 1.390145439654588699e-02 1.603733152151107788e-01 -1.242591515183448792e-01 -2.280415743589401245e-01 1.268892437219619751e-01 9.490814059972763062e-02 -6.482523400336503983e-03 2.438518404960632324e-01 9.725553542375564575e-02
5.749708786606788635e-02 8.552515506744384766e-02 -2.443102598190307617e-01 -4.642465617507696152e-03 4.181614145636558533e-03 3.569015860557556152e-01 -2.178744822740554810e-01 3.193387016654014587e-02 7.168119400739669800e-02 1.330897212028503418e-01 8.316040784120559692e-02 8.480677753686904907e-02 -5.902559682726860046e-02 -5.519044585525989532e-03 -3.196068704128265381e-01 7.567926310002803802e-03 -1.494491547346115112e-01 4.011019170284271240e-01 4.925629496574401855e-02 -4.499851167201995850e-01 -2.826367914676666260e-01 -1.116215735673904419e-01 1.611192524433135986e-02 1.298536919057369232e-02 9.059607237577438354e-02 8.450699597597122192e-02 -2.767643332481384277e-02 2.216027677059173584e-01 1.790777295827865601e-01 4.607931897044181824e-02 -3.803893923759460449e-02 1.712959259748458862e-01
-2.880638539791107178e-01 1.104726418852806091e-01 -3.673779368400573730e-01 -1.819514185190200806e-01 2.701661288738250732e-01 2.932393848896026611e-01 1.428800374269485474e-01 8.545948192477226257e-03 1.003394555300474167e-02 -1.737278401851654053e-01 -1.685806065797805786e-01 1.725899428129196167e-01 -4.600520431995391846e-02 2.043603360652923584e-02 1.338590383529663086e-01 5.820653960108757019e-02 -1.658117324113845825e-01 1.722090095281600952e-01 -1.567723304033279419e-01 -1.684475392103195190e-01 -1.964099109172821045e-01 -6.807566434144973755e-02 2.272908389568328857e-01 -1.312143802642822266e-01 3.568905591964721680e-02 7.558673620223999023e-02 -8.527690172195434570e-02 3.366565406322479248e-01 -1.158148050308227539e-01 1.735851466655731201e-01 1.280766576528549194e-01 1.876426339149475098e-01
-2.323976308107376099e-01 -1.239031851291656494e-01 -1.969346851110458374e-01 2.054416239261627197e-01 -2.658407092094421387e-01 1.634166389703750610e-01 -2.199323922395706177e-01 -1.067805290222167969e-01 1.001887097954750061e-01 2.930584549903869629e-01 9.702330827713012695e-02 4.657102823257446289e-01 1.482015699148178101e-01 -1.452413573861122131e-02 -1.413467228412628174e-01 -1.425471007823944092e-01 -2.250396609306335449e-01 -9.046172723174095154e-03 -2.406385540962219238e-01 -1.816243678331375122e-01 -3.657335415482521057e-02 1.219347268342971802e-01 1.527287065982818604e-01 7.260926999151706696e-03 6.950509548187255859e-02 -5.623149499297142029e-02 -5.008596926927566528e-02 7.889132946729660034e-02 -7.239045202732086182e-02 -1.227077096700668335e-01 1.256567984819412231e-01 2.716455459594726562e-01
-1.661114841699600220e-01 1.907057613134384155e-01 1.004302967339754105e-02 -4.250565916299819946e-02 -8.835410326719284058e-02 3.363958299160003662e-01 -1.586100906133651733e-01 1.796326488256454468e-01 3.076815605163574219e-01 1.620442233979701996e-02 -4.112032800912857056e-02 2.984936535358428955e-01 8.912613987922668457e-02 -1.287940740585327148e-01 -1.673989892005920410e-01 -1.448655724525451660e-01 -1.505490541458129883e-01 1.842718869447708130e-01 -2.340899258852005005e-01 -8.335800957866013050e-04 -1.345912069082260132e-01 2.010901421308517456e-01 -9.546495974063873291e-02 -3.799014026299118996e-03 -1.100904960185289383e-02 -9.085186570882797241e-02 -4.104996025562286377e-01 -3.344507515430450439e-02 2.370628416538238525e-01 6.396589800715446472e-03 4.232159629464149475e-02 2.852067351341247559e-01
-1.230690404772758484e-01 -1.174542233347892761e-01 -1.732997894287109375e-01 -8.954837173223495483e-02 1.353827565908432007e-01 -1.927101402543485165e-03 1.658239513635635376e-01 -1.679267138242721558e-01 1.873893588781356812e-01 3.327259421348571777e-01 1.297918856143951416e-01 2.649893462657928467e-01 -1.813857257366180420e-02 -4.979407414793968201e-02 -1.740492694079875946e-02 4.711515307426452637e-01 -1.656549237668514252e-02 -3.113915212452411652e-02 -7.254394888877868652e-02 -2.877449691295623779e-01 -1.911625266075134277e-01 1.885766834020614624e-01 4.192505031824111938e-02 1.600734740495681763e-01 -1.667662411928176880e-01 8.101893961429595947e-02 2.316169068217277527e-02 -4.023227468132972717e-02 1.465960592031478882e-01 -1.804853603243827820e-02 3.376772105693817139e-01 1.995854824781417847e-01
-1.244890242815017700e-01 1.678167730569839478e-01 6.029603257775306702e-02 1.857637315988540649e-01 8.044894784688949585e-02 3.812599778175354004e-01 2.283619642257690430e-01 -9.690627455711364746e-02 1.713937371969223022e-01 -1.915415227413177490e-01 -4.524348303675651550e-02 1.709538996219635010e-01 -8.914265781641006470e-02 -4.847249947488307953e-03 -2.394668310880661011e-01 1.249792650341987610e-01 -1.279976069927215576e-01 1.260301768779754639e-01 -9.030034393072128296e-02 -2.095594406127929688e-01 -3.187011778354644775e-01 5.627840012311935425e-02 2.164415828883647919e-02 -1.052070632576942444e-01 7.142249494791030884e-02 3.577466607093811035e-01 -1.908922046422958374e-01 -1.347349733114242554e-01 -2.615393400192260742e-01 1.147387400269508362e-01 2.145018875598907471e-01 -1.033815443515777588e-01
-1.034805998206138611e-01 1.196281984448432922e-01 -1.636670529842376709e-01 -3.113514184951782227e-01 3.570277988910675049e-02 2.572893798351287842e-01 -1.257186383008956909e-01 1.436976939439773560e-01 -3.083256781101226807e-01 2.339044511318206787e-01 -4.535039886832237244e-03 2.100130170583724976e-01 1.733769290149211884e-02 -2.691660523414611816e-01 -5.549128726124763489e-02 -5.849648639559745789e-02 6.706170737743377686e-02 9.270898252725601196e-02 -1.635327339172363281e-01 -4.358572661876678467e-01 -2.494223117828369141e-01 2.382528185844421387e-01 6.561226397752761841e-02 -1.320997476577758789e-01 1.146102026104927063e-01 -1.518285721540451050e-01 4.216265399008989334e-03 -1.329328566789627075e-01 -5.012073367834091187e-02 8.334854245185852051e-02 1.505515575408935547e-01 1.327945888042449951e-01
-1.645425856113433838e-01 7.504512369632720947e-02 -2.750684916973114014e-01 1.026311367750167847e-01 1.561418026685714722e-01 4.732788801193237305e-01 -6.566714495420455933e-02 1.242503449320793152e-01 2.906434535980224609e-01 9.404079988598823547e-03 -1.347066015005111694e-01 1.315275430679321289e-01 2.257011681795120239e-01 3.668012097477912903e-02 -1.428795754909515381e-01 -1.849983930587768555e-01 -1.295824199914932251e-01 3.052174746990203857e-01 1.252421885728836060e-01 -2.341245710849761963e-01 -2.385722100734710693e-01 6.985452771186828613e-02 7.561451196670532227e-02 8.940511196851730347e-02 1.548818647861480713e-01 -1.270240694284439087e-01 -1.426090002059936523e-01 1.021079868078231812e-01 2.081646025180816650e-01 -5.620758049190044403e-03 1.240618899464607239e-01 -2.105241455137729645e-02
-3.083550930023193359e-01 1.287680268287658691e-01 7.594693452119827271e-02 -7.800188660621643066e-02 2.708252966403961182e-01 3.680851459503173828e-01 1.773098260164260864e-01 -8.141475170850753784e-02 5.900846794247627258e-02 -1.119313612580299377e-01 6.265182793140411377e-02 2.705315649509429932e-01 -7.438301108777523041e-03 1.098963320255279541e-01 -1.009656768292188644e-02 1.137253791093826294e-01 -1.380242854356765747e-01 3.561673462390899658e-01 -1.793652027845382690e-01 1.657016575336456299e-03 -1.851677149534225464e-01 -1.024539321660995483e-01 2.091166004538536072e-02 8.853869140148162842e-02 6.031129509210586548e-02 2.975541651248931885e-01 -1.478873193264007568e-01 7.459598779678344727e-02 2.460658550262451172e-01 2.075435668230056763e-01 -2.326961755752563477e-01 -5.263114720582962036e-02
-1.162289455533027649e-02 8.580983616411685944e-03 -8.072180300951004028e-02 -2.343900948762893677e-01 -2.340845912694931030e-01 5.305671691894531250e-02 1.384368091821670532e-01 -1.019233763217926025e-01 -9.381972253322601318e-02 1.567071676254272461e-01 1.110182106494903564e-01 1.980717182159423828e-01 -6.825124472379684448e-02 -1.394261568784713745e-01 -1.525139808654785156e-01 2.367149442434310913e-01 -3.484021127223968506e-02 2.107282429933547974e-01 -1.680754870176315308e-01 -5.315982922911643982e-02 -2.499606311321258545e-01 3.712863624095916748e-01 1.576709002256393433e-02 -1.670513749122619629e-01 1.292484253644943237e-01 9.976233355700969696e-03 -2.312803715467453003e-01 3.270889222621917725e-01 -2.821930944919586182e-01 1.101303622126579285e-01 2.866023778915405273e-01 8.058847486972808838e-02
-4.556615650653839111e-01 1.104237586259841919e-01 -2.447428107261657715e-01 8.429007232189178467e-02 -2.491325289011001587e-01 -1.358255296945571899e-01 1.912274658679962158e-01 -1.700779050588607788e-01 1.107765585184097290e-01 7.905571907758712769e-02 -2.497075870633125305e-02 2.304219901561737061e-01 -1.271724551916122437e-01 -1.118147671222686768e-01 1.771369874477386475e-01 -3.390836343169212341e-02 1.350636780261993408e-01 2.270583510398864746e-01 -2.820069789886474609e-01 -3.991758078336715698e-02 -1.113137528300285339e-01 9.478499740362167358e-02 1.545407921075820923e-01 1.141631603240966797e-01 -1.042203456163406372e-01 -4.430299997329711914e-02 -5.388531088829040527e-02 3.051668107509613037e-01 -2.058757245540618896e-01 2.196511626243591309e-01 -1.215177774429321289e-01 1.012940332293510437e-01
-1.300710588693618774e-01 2.122066468000411987e-01 -2.426760047674179077e-01 -2.455207146704196930e-02 4.086310416460037231e-02 4.115639254450798035e-02 3.013788759708404541e-01 -2.654640376567840576e-01 6.150731071829795837e-02 2.708691954612731934e-01 -1.493157446384429932e-01 2.956176400184631348e-01 5.636032298207283020e-02 -1.104347854852676392e-01 -1.179134547710418701e-01 -1.302118506282567978e-02 -4.008815810084342957e-02 3.339817225933074951e-01 -1.562556773424148560e-01 4.450501501560211182e-02 1.267399191856384277e-01 3.818350434303283691e-01 1.376160532236099243e-01 8.494967967271804810e-02 -1.881283819675445557e-01 3.820300102233886719e-03 -8.945612609386444092e-02 3.127587437629699707e-01 5.836056545376777649e-02 2.088196203112602234e-02 -1.086505576968193054e-01 1.147624626755714417e-01
-1.962438821792602539e-01 3.774426504969596863e-02 -1.881275624036788940e-01 -1.889136135578155518e-01 -1.493062078952789307e-01 1.693478226661682129e-02 -3.164562880992889404e-01 -7.069406658411026001e-02 9.066158533096313477e-02 1.336928904056549072e-01 3.564282879233360291e-02 1.576417833566665649e-01 6.689041107892990112e-02 1.202416047453880310e-02 2.817188948392868042e-02 5.737243965268135071e-02 -4.426426813006401062e-02 4.940010905265808105e-01 6.076354533433914185e-02 -3.249788880348205566e-01 -7.271537929773330688e-02 1.897252947092056274e-01 7.698703557252883911e-02 1.929875016212463379e-01 -5.194460973143577576e-02 3.427457809448242188e-01 -1.129372119903564453e-01 2.017245143651962280e-01 8.034379035234451294e-02 1.066815704107284546e-01 2.624509632587432861e-01 -1.586607843637466431e-02
-1.606868803501129150e-01 3.447830379009246826e-01 8.668838441371917725e-02 1.240379661321640015e-01 2.266312986612319946e-01 2.911271750926971436e-01 1.664793044328689575e-01 -1.561811864376068115e-01 6.933467090129852295e-02 4.583626240491867065e-02 1.434079706668853760e-01 -1.656362712383270264e-01 -4.088814556598663330e-02 -3.331486582756042480e-01 -2.127730995416641235e-01 1.031387299299240112e-01 -1.557254940271377563e-01 2.020701915025711060e-01 -1.756094247102737427e-01 -2.785482406616210938e-01 1.205775812268257141e-01 9.230484068393707275e-02 2.399766594171524048e-01 1.176012400537729263e-02 1.738042086362838745e-01 -1.498104780912399292e-01 -1.640821397304534912e-01 1.391136050224304199e-01 9.593673050403594971e-02 1.726406663656234741e-01 1.572183966636657715e-01 6.124005094170570374e-02
-1.034185439348220825e-01 1.862102299928665161e-01 -2.672474682331085205e-01 -2.732974588871002197e-01 -8.893739432096481323e-02 5.120741128921508789e-01 1.567585766315460205e-01 1.821352355182170868e-02 2.553832530975341797e-01 3.247548267245292664e-02 2.078881114721298218e-01 1.382316350936889648e-01 -2.012611366808414459e-02 6.062834337353706360e-02 -1.210220754146575928e-01 6.679223477840423584e-02 -9.130507707595825195e-02 9.474791586399078369e-02 6.368078902596607804e-05 -2.634297609329223633e-01 2.144958674907684326e-01 -6.764458119869232178e-02 4.153381660580635071e-02 6.752203404903411865e-02 -1.822841465473175049e-01 1.042361482977867126e-01 -2.413393408060073853e-01 1.834456175565719604e-01 4.675653949379920959e-02 -1.677759550511837006e-02 2.140862196683883667e-01 1.839182078838348389e-01
-3.401894867420196533e-01 2.176494449377059937e-01 2.408098056912422180e-02 -2.502064406871795654e-02 1.189059987664222717e-01 3.857043683528900146e-01 1.456263661384582520e-01 -8.439335972070693970e-02 1.780754774808883667e-01 1.877774596214294434e-01 3.743725642561912537e-02 -9.696804336272180080e-04 -8.549898117780685425e-02 1.645680069923400879e-01 -1.772349625825881958e-01 -8.906807005405426025e-02 1.777172274887561798e-02 3.798063695430755615e-01 -7.856573164463043213e-02 -1.640487015247344971e-01 -1.569206267595291138e-01 -2.297003716230392456e-01 -2.269551753997802734e-01 1.374835222959518433e-01 2.235323935747146606e-01 1.347400993108749390e-01 -1.215329691767692566e-01 1.652368903160095215e-01 9.136267937719821930e-03 2.557911574840545654e-01 -3.433364629745483398e-02 -3.120602108538150787e-03
-1.766307950019836426e-01 1.372476965188980103e-01 -1.684650033712387085e-02 -5.059280991554260254e-02 -1.339148581027984619e-01 4.975840747356414795e-01 -1.802220940589904785e-01 -4.825043678283691406e-02 1.021992638707160950e-01 6.848087906837463379e-02 -1.800224483013153076e-01 2.435320764780044556e-01 2.372222989797592163e-01 -2.400399893522262573e-01 2.056225575506687164e-02 -1.617803573608398438e-01 -5.297121033072471619e-02 1.980960369110107422e-01 2.486824430525302887e-02 2.275252342224121094e-02 7.680684793740510941e-03 1.796064525842666626e-01 1.684326212853193283e-03 1.633111834526062012e-01 5.196415632963180542e-02 -1.024731025099754333e-01 -3.819624781608581543e-01 -1.912536658346652985e-02 1.880315244197845459e-01 -2.466183213982731104e-04 2.434751577675342560e-02 3.191624879837036133e-01
-4.247536882758140564e-02 -3.319247812032699585e-02 -6.099326536059379578e-02 -8.847582340240478516e-02 -1.771654933691024780e-01 2.206202000379562378e-01 6.458591669797897339e-02 -2.755244821310043335e-02 -1.792229413986206055e-01 1.356156617403030396e-01 1.492527723312377930e-01 3.110003173351287842e-01 8.713996969163417816e-03 -8.953684568405151367e-02 -3.269352763891220093e-02 3.149871826171875000e-01 2.866429276764392853e-02 1.544259935617446899e-01 5.583955440670251846e-03 -5.065272375941276550e-02 -3.013496100902557373e-01 2.148564457893371582e-01 1.561645120382308960e-01 -1.350376009941101074e-01 1.456742137670516968e-01 1.199381425976753235e-02 -2.181881964206695557e-01 4.817883670330047607e-01 -1.676597595214843750e-01 1.242063120007514954e-01 2.276731133460998535e-01 1.390669941902160645e-01
-3.572697639465332031e-01 2.192963380366563797e-03 -2.188443839550018311e-01 -2.624747157096862793e-01 2.205592840909957886e-01 -7.801061123609542847e-02 5.424040555953979492e-02 1.122644543647766113e-01 6.883184611797332764e-02 4.385444149374961853e-02 3.048068583011627197e-01 2.733974158763885498e-01 2.116161733865737915e-01 3.895968943834304810e-02 1.002550870180130005e-01 1.163124367594718933e-01 -8.800413459539413452e-02 2.376051247119903564e-01 9.111823886632919312e-02 -2.776550948619842529e-01 -6.273803114891052246e-02 -4.171542450785636902e-02 1.898737400770187378e-01 1.289024800062179565e-01 2.205555699765682220e-02 -4.994045570492744446e-02 -1.596022695302963257e-01 3.788354694843292236e-01 -1.991603523492813110e-02 2.015657275915145874e-01 7.126236706972122192e-02 1.228151023387908936e-01
-2.436888962984085083e-01 7.096967846155166626e-02 9.488492459058761597e-02 -2.225216031074523926e-01 9.544122219085693359e-02 1.594428718090057373e-02 7.249337434768676758e-02 -4.831732809543609619e-02 1.250627785921096802e-01 1.362408697605133057e-01 6.276883929967880249e-02 5.121806859970092773e-01 -8.862690627574920654e-02 -5.893333256244659424e-02 6.142609566450119019e-02 1.059177368879318237e-01 1.868175417184829712e-01 1.231500878930091858e-01 -3.784933686256408691e-02 -1.740261614322662354e-01 -1.400979012250900269e-01 2.136066555976867676e-01 2.118824124336242676e-01 -1.349063962697982788e-01 -1.233797520399093628e-02 2.621133029460906982e-01 2.462873458862304688e-01 3.372031748294830322e-01 2.127901315689086914e-01 -1.181245967745780945e-01 4.198551177978515625e-02 1.377231180667877197e-01
-1.598108559846878052e-01 1.369766891002655029e-01 -9.183870255947113037e-02 -3.246800601482391357e-01 -1.178309619426727295e-01 2.366717755794525146e-01 3.468177281320095062e-03 -1.253009140491485596e-01 3.974100053310394287e-01 -3.865659609436988831e-02 9.605268388986587524e-02 2.542299330234527588e-01 -2.012261450290679932e-01 -2.517765164375305176e-01 -2.198185771703720093e-02 7.914902269840240479e-02 -1.684228777885437012e-01 -1.901022344827651978e-02 -5.383205413818359375e-02 -3.217077255249023438e-01 6.866928189992904663e-02 -2.954381331801414490e-02 1.043623238801956177e-01 1.442583948373794556e-01 -4.279692769050598145e-01 7.822631299495697021e-02 -9.950935095548629761e-02 9.826888889074325562e-02 -8.719270676374435425e-02 1.159012019634246826e-01 4.785755276679992676e-02 8.799710124731063843e-02
-2.689724266529083252e-01 -1.361689269542694092e-01 -1.028823107481002808e-01 -3.130353614687919617e-02 -2.747930586338043213e-02 1.605864167213439941e-01 -1.428986191749572754e-01 -1.318940892815589905e-02 2.139999568462371826e-01 1.245068758726119995e-01 2.700997591018676758e-01 2.212954014539718628e-01 1.441815495491027832e-01 4.353886097669601440e-02 -5.536651611328125000e-02 7.647157460451126099e-02 -8.849224448204040527e-02 2.519856989383697510e-01 -5.882908403873443604e-02 -1.832932084798812866e-01 -1.167548224329948425e-01 1.663435697555541992e-01 -8.927015215158462524e-02 1.026159822940826416e-01 -3.671441227197647095e-02 2.040512859821319580e-01 -4.291521906852722168e-01 5.472789704799652100e-02 3.321621716022491455e-01 2.810613512992858887e-01 1.151622682809829712e-01 1.861774474382400513e-01
-3.099790513515472412e-01 2.708476269617676735e-03 -5.935761332511901855e-02 -1.814696043729782104e-01 6.814627908170223236e-03 3.015542626380920410e-01 1.083466783165931702e-01 -5.436607822775840759e-02 2.825436294078826904e-01 -6.681556254625320435e-02 2.560477852821350098e-01 5.805509537458419800e-02 -2.509298324584960938e-01 -6.775410473346710205e-02 -1.548197567462921143e-01 -1.328954398632049561e-01 -6.709736585617065430e-02 1.665072739124298096e-01 5.768118798732757568e-02 -2.092801779508590698e-01 -4.293070137500762939e-01 -6.929592788219451904e-02 1.874767839908599854e-01 1.022338867187500000e-01 8.123080432415008545e-02 -2.261974662542343140e-01 1.704145036637783051e-02 -3.068156726658344269e-02 -2.226726710796356201e-01 2.488876879215240479e-01 -1.091359630227088928e-01 5.357291549444198608e-02
-2.424806356430053711e-02 1.580340862274169922e-01 9.348310530185699463e-02 -2.010526508092880249e-01 2.321584224700927734e-01 2.804701924324035645e-01 1.540865302085876465e-01 1.337304264307022095e-01 -3.538364917039871216e-02 2.944017946720123291e-01 -5.219067260622978210e-02 3.537376224994659424e-01 -7.787676155567169189e-02 -5.246192961931228638e-02 -1.557255536317825317e-01 2.700065448880195618e-02 1.150092575699090958e-02 2.603643238544464111e-01 -8.122186362743377686e-02 -3.415834624320268631e-03 -2.425189465284347534e-01 -7.624948769807815552e-02 -3.493835404515266418e-02 3.256793916225433350e-01 -2.782617509365081787e-01 -1.267578359693288803e-02 -1.239134892821311951e-01 4.690494015812873840e-02 -8.979000151157379150e-02 -2.279322221875190735e-02 2.729415893554687500e-01 2.772037982940673828e-01
-2.196384966373443604e-01 2.076737880706787109e-01 -1.929057389497756958e-01 -2.538978755474090576e-01 -1.009233593940734863e-01 2.487597316503524780e-01 1.576075851917266846e-01 1.183508709073066711e-01 6.943344324827194214e-02 -1.701717972755432129e-01 2.994512952864170074e-02 3.796935975551605225e-01 1.846789196133613586e-02 -2.382461577653884888e-01 6.446817517280578613e-02 5.428979545831680298e-02 -7.357211410999298096e-02 1.625039577484130859e-01 -2.849858403205871582e-01 -1.555992364883422852e-01 1.856460720300674438e-01 1.304041943512856960e-03 -4.169818758964538574e-02 9.322972595691680908e-02 -2.776181101799011230e-01 1.814750730991363525e-01 -2.986848950386047363e-01 1.621310561895370483e-01 1.488531082868576050e-01 -1.227128133177757263e-01 5.416472628712654114e-02 7.205312699079513550e-02
-3.268714249134063721e-01 -7.102689892053604126e-02 -3.114807009696960449e-01 -1.461728364229202271e-01 5.565964430570602417e-02 2.502729296684265137e-01 -1.973790228366851807e-01 6.145792547613382339e-03 1.437766402959823608e-01 9.369125962257385254e-02 3.171249628067016602e-01 2.295922338962554932e-01 7.502579689025878906e-02 -3.024646267294883728e-02 4.741090163588523865e-02 1.524004898965358734e-02 -1.738109886646270752e-01 2.747964859008789062e-01 8.531085215508937836e-03 -2.022030800580978394e-01 -3.172271549701690674e-01 9.232445806264877319e-02 -3.567197546362876892e-02 2.766745984554290771e-01 -1.384220570325851440e-01 1.007631793618202209e-01 -4.904313758015632629e-02 -3.683543205261230469e-02 5.403705686330795288e-02 2.250649333000183105e-01 1.434256881475448608e-01 1.798800081014633179e-01
-2.422332614660263062e-01 9.455596655607223511e-02 -2.336678951978683472e-01 -2.488100677728652954e-01 -9.529737755656242371e-03 2.484873533248901367e-01 1.686317026615142822e-01 1.419301927089691162e-01 1.364660412073135376e-01 -1.118096411228179932e-01 -8.419638127088546753e-02 3.615801036357879639e-01 -1.513367146253585815e-01 -7.255122065544128418e-02 1.344388872385025024e-01 -1.232688352465629578e-01 -2.282165586948394775e-01 1.541371345520019531e-01 -1.665740460157394409e-01 -2.747032940387725830e-01 -4.586780816316604614e-02 1.575185805559158325e-01 -4.912530630826950073e-02 1.285524219274520874e-01 -3.714419305324554443e-01 -1.017570029944181442e-02 -1.916253864765167236e-01 1.482017636299133301e-01 -1.518797725439071655e-01 -8.839648962020874023e-02 -1.102160811424255371e-01 1.018715649843215942e-01
-2.580299377441406250e-01 8.466095477342605591e-02 -2.404421120882034302e-01 -1.543517112731933594e-01 1.273276805877685547e-01 5.007803440093994141e-02 -2.000148296356201172e-01 -1.653494238853454590e-01 2.515583634376525879e-01 3.478477299213409424e-01 1.928765624761581421e-01 1.906161010265350342e-01 1.270100176334381104e-01 -1.348287463188171387e-01 9.407382458448410034e-03 1.155387461185455322e-01 -5.143466405570507050e-03 1.200796365737915039e-01 -1.615279316902160645e-01 -2.467444390058517456e-01 -9.800912439823150635e-02 -1.335599422454833984e-01 -2.332306802272796631e-01 2.157437056303024292e-01 -1.608231365680694580e-01 1.524317711591720581e-01 -2.995554804801940918e-01 -4.047295078635215759e-03 1.487557440996170044e-01 2.156469970941543579e-01 -1.402433589100837708e-02 1.245094165205955505e-01
-1.495941281318664551e-01 2.921709120273590088e-01 1.534371171146631241e-02 7.317133992910385132e-02 -3.181260079145431519e-02 -7.067793607711791992e-02 3.315795660018920898e-01 -2.955022454261779785e-01 2.245730608701705933e-01 9.998086839914321899e-02 -8.023396879434585571e-02 1.344494223594665527e-01 9.150765091180801392e-02 1.120553612709045410e-01 -5.227135866880416870e-02 2.314593046903610229e-01 -5.124473944306373596e-03 2.410718202590942383e-01 -2.769068181514739990e-01 -1.949423998594284058e-01 -1.263908594846725464e-01 1.441558301448822021e-01 1.353588551282882690e-01 -1.645079255104064941e-01 -9.276219457387924194e-02 -2.134943008422851562e-01 1.047761961817741394e-01 1.157309934496879578e-01 -2.535587362945079803e-02 2.593303024768829346e-01 3.049613237380981445e-01 1.637073010206222534e-01
-1.644538640975952148e-01 -8.385349810123443604e-02 1.308819949626922607e-01 -1.287067234516143799e-01 2.564962506294250488e-01 1.662621945142745972e-01 -3.367576375603675842e-02 5.874621868133544922e-02 4.463433027267456055e-01 7.253988087177276611e-02 -3.424251079559326172e-02 2.657691538333892822e-01 -6.157972291111946106e-02 -2.719418890774250031e-02 2.731662988662719727e-02 2.455791383981704712e-01 2.759032137691974640e-02 3.943204283714294434e-01 -2.199899405241012573e-02 -2.219113707542419434e-01 -1.303516626358032227e-01 2.995982579886913300e-02 -2.129479497671127319e-01 -1.476095709949731827e-02 -9.179256856441497803e-02 4.874990880489349365e-02 -5.419893190264701843e-02 2.146672606468200684e-01 -1.755315363407135010e-01 -1.402480155229568481e-01 -6.272551417350769043e-02 3.296402692794799805e-01
-8.003260008990764618e-03 -3.209217265248298645e-02 1.619097143411636353e-01 -2.554877996444702148e-01 5.747259035706520081e-02 3.409925103187561035e-01 -5.874063074588775635e-02 -1.419208198785781860e-01 3.200158178806304932e-01 3.450853824615478516e-01 -5.251250043511390686e-02 1.346351951360702515e-01 -7.714958861470222473e-03 -1.810064762830734253e-01 2.547734882682561874e-03 -6.970874033868312836e-03 2.633175626397132874e-02 3.457655608654022217e-01 -3.044607043266296387e-01 1.234388677403330803e-03 -3.170367479324340820e-01 -1.482553631067276001e-01 2.086527496576309204e-01 -7.868465781211853027e-02 6.103558838367462158e-02 2.474982440471649170e-01 -8.610719442367553711e-02 1.517895609140396118e-01 -1.366640161722898483e-02 -5.836145021021366119e-03 2.809951640665531158e-02 -8.590688556432723999e-02
-1.567873209714889526e-01 5.904727429151535034e-02 -1.674919277429580688e-01 -1.890145540237426758e-01 -2.911720573902130127e-01 4.712650477886199951e-01 8.406893163919448853e-02 -1.870087236166000366e-01 7.531590014696121216e-02 -4.068818688392639160e-02 1.994843482971191406e-01 9.151849150657653809e-02 -6.153571605682373047e-02 1.658837050199508667e-01 -3.001012504100799561e-01 -5.160042643547058105e-02 -5.527191236615180969e-02 1.770571917295455933e-01 3.363377414643764496e-03 -2.512003183364868164e-01 8.622029423713684082e-02 7.156089693307876587e-02 -5.111462436616420746e-03 1.138016730546951294e-01 -2.123571187257766724e-01 8.045827597379684448e-02 -2.711564600467681885e-01 2.588582038879394531e-01 -5.713929235935211182e-02 -4.100323840975761414e-02 1.600312292575836182e-01 1.844089031219482422e-01
-2.469979822635650635e-01 1.318804770708084106e-01 -1.482812017202377319e-01 -1.337969116866588593e-02 -1.721002161502838135e-01 1.951695382595062256e-01 -1.322941333055496216e-01 7.116302847862243652e-02 3.234651684761047363e-01 -5.815190076828002930e-02 -2.349215000867843628e-01 4.063588678836822510e-01 7.046547532081604004e-02 -2.023152858018875122e-01 2.075863070785999298e-02 -1.675399541854858398e-01 -4.496002942323684692e-02 1.521371901035308838e-01 -2.693934142589569092e-01 -8.158811181783676147e-02 -1.122179478406906128e-01 9.700468182563781738e-02 1.746015739627182484e-03 -7.185570150613784790e-02 -1.794567331671714783e-02 -1.745587736368179321e-01 -3.949956297874450684e-01 2.124081850051879883e-01 7.082117348909378052e-02 -8.165770769119262695e-02 -2.659579971805214882e-03 1.767629534006118774e-01
-2.698408365249633789e-01 2.745071984827518463e-02 -2.804786562919616699e-01 -2.162097692489624023e-01 -6.929158419370651245e-02 2.843620069324970245e-02 -1.254167705774307251e-01 -7.985773682594299316e-02 3.050190806388854980e-01 -1.027627885341644287e-01 2.725635096430778503e-02 1.364224851131439209e-01 3.116022646427154541e-01 -1.648196130990982056e-01 -2.923670113086700439e-01 1.624211370944976807e-01 -1.031150147318840027e-01 1.655650585889816284e-01 9.521617740392684937e-02 -2.647085189819335938e-01 -2.019629180431365967e-01 8.093116432428359985e-02 2.566470205783843994e-01 4.099515825510025024e-02 6.754422187805175781e-02 -5.686587095260620117e-02 -3.099532425403594971e-01 -9.021733887493610382e-03 1.700911298394203186e-02 1.996498107910156250e-01 1.902705579996109009e-01 -4.313508421182632446e-02
-1.612844169139862061e-01 3.773533105850219727e-01 -8.926083147525787354e-02 7.471559941768646240e-02 3.530272468924522400e-02 -1.001061126589775085e-01 3.720786571502685547e-01 -3.293619751930236816e-01 2.243471443653106689e-01 1.121135130524635315e-01 -2.216741740703582764e-01 1.474921405315399170e-01 1.092899404466152191e-02 1.631192266941070557e-01 6.591700762510299683e-02 1.825933754444122314e-01 -3.643800318241119385e-02 1.781542748212814331e-01 -9.738167375326156616e-02 -2.191639393568038940e-01 -1.297756880521774292e-01 1.626465022563934326e-01 7.304385770112276077e-03 -1.360806524753570557e-01 -3.980860859155654907e-02 -1.775584816932678223e-01 3.731901571154594421e-02 1.535356491804122925e-01 -1.285470873117446899e-01 1.885407567024230957e-01 2.387002110481262207e-01 2.051054537296295166e-01
-2.119989544153213501e-01 1.572308689355850220e-01 -4.595451802015304565e-02 -6.272939592599868774e-02 1.202825084328651428e-01 1.599350720643997192e-01 6.308782100677490234e-02 -1.610609143972396851e-01 2.530819773674011230e-01 2.198050171136856079e-02 3.157863020896911621e-01 -4.337578266859054565e-02 -2.805529832839965820e-01 -1.698769778013229370e-01 -1.487486362457275391e-01 -1.368445456027984619e-01 3.562017902731895447e-02 3.490645587444305420e-01 -1.189105808734893799e-01 -2.723431587219238281e-01 -2.921103239059448242e-01 3.625590726733207703e-02 -1.359840948134660721e-02 7.383359223604202271e-02 1.157592535018920898e-01 -2.192274332046508789e-01 -3.227792382240295410e-01 -2.858719602227210999e-02 9.406132996082305908e-02 2.024660557508468628e-01 -1.290917843580245972e-01 5.558411031961441040e-02
-2.228179574012756348e-01 2.305527031421661377e-02 1.165675818920135498e-01 -1.981839537620544434e-01 6.407030671834945679e-02 2.162366509437561035e-01 9.238515794277191162e-02 1.490928605198860168e-02 -9.161392599344253540e-02 2.555588185787200928e-01 -2.416572161018848419e-02 2.319956868886947632e-01 -2.389476150274276733e-01 -7.424027472734451294e-02 7.519824802875518799e-02 2.043047398328781128e-01 2.780150771141052246e-01 3.366209566593170166e-01 -2.893893420696258545e-01 -2.799285948276519775e-01 -3.357512503862380981e-02 2.875256836414337158e-01 1.148626431822776794e-01 -1.054334547370672226e-02 1.136856451630592346e-01 -1.464656088501214981e-02 -2.843440771102905273e-01 1.747198849916458130e-01 -9.489343315362930298e-02 -7.275825738906860352e-02 9.190640598535537720e-02 -4.631529375910758972e-02
-1.274093091487884521e-01 3.196750879287719727e-01 -7.486896961927413940e-02 -8.803170919418334961e-02 1.308048665523529053e-01 2.780501246452331543e-01 -1.987167745828628540e-01 3.629441186785697937e-02 -6.091191992163658142e-02 1.649022400379180908e-01 -2.067413777112960815e-01 8.484542369842529297e-02 5.198229849338531494e-02 -1.139717549085617065e-01 -3.148666769266128540e-02 1.221331208944320679e-01 -3.411033749580383301e-01 1.120488196611404419e-01 -1.923513114452362061e-01 -3.171491324901580811e-01 -3.300652503967285156e-01 1.068034395575523376e-01 1.434707641601562500e-01 -3.674779534339904785e-01 5.442768707871437073e-02 1.899484544992446899e-01 4.404605180025100708e-02 -5.389677360653877258e-02 -3.583489730954170227e-02 1.580952703952789307e-01 -5.743414536118507385e-02 6.798068434000015259e-02
-1.965331584215164185e-01 2.304085791110992432e-01 1.656596660614013672e-01 -1.646825820207595825e-01 5.777996499091386795e-03 1.359461247920989990e-01 3.992800042033195496e-02 -2.898086905479431152e-01 1.697559803724288940e-01 -1.063489466905593872e-01 8.722865581512451172e-02 9.472624957561492920e-02 1.713695703074336052e-03 -4.969991743564605713e-02 3.270006924867630005e-02 1.074900999665260315e-01 -1.114238239824771881e-02 1.047919094562530518e-01 -2.898097932338714600e-01 -3.435314893722534180e-01 -1.586838215589523315e-01 3.507481515407562256e-01 -1.087026018649339676e-02 -1.458413898944854736e-01 1.350558847188949585e-01 5.634072795510292053e-02 3.535955846309661865e-01 1.152061745524406433e-01 -7.240030448883771896e-03 2.443428933620452881e-01 2.730412781238555908e-01 3.306925296783447266e-02
-1.731639355421066284e-01 2.372917346656322479e-02 -1.456329524517059326e-01 -1.196436211466789246e-01 -1.129603013396263123e-01 1.876693367958068848e-01 3.335860669612884521e-01 2.140994518995285034e-01 2.774399518966674805e-01 -1.238149777054786682e-01 -1.254868358373641968e-01 2.991453707218170166e-01 -8.871345967054367065e-02 2.534596994519233704e-02 2.269971221685409546e-01 -9.014316648244857788e-02 -1.483138054609298706e-01 2.098252177238464355e-01 -2.995481491088867188e-01 -2.767313122749328613e-01 2.739167585968971252e-02 1.249207258224487305e-01 1.297577470541000366e-01 2.819510698318481445e-01 -9.811935573816299438e-02 2.464272081851959229e-01 -1.937490999698638916e-01 7.452760636806488037e-02 2.912617661058902740e-02 -2.891278453171253204e-02 -1.118670776486396790e-02 -5.336171016097068787e-02
-1.621139645576477051e-01 3.204407691955566406e-01 -1.978916823863983154e-01 2.077687233686447144e-01 -2.448723018169403076e-01 6.636413931846618652e-02 1.888108849525451660e-01 -1.767652779817581177e-01 1.801533997058868408e-01 2.095030844211578369e-01 3.717792406678199768e-02 -4.046651348471641541e-02 1.523287743330001831e-01 -2.090314924716949463e-01 -8.359011262655258179e-03 1.767426282167434692e-01 1.672516316175460815e-01 8.974640071392059326e-02 -2.732870280742645264e-01 5.239561200141906738e-02 -2.808338403701782227e-01 -2.711037546396255493e-02 2.442017942667007446e-01 2.315424382686614990e-01 -1.951085403561592102e-02 2.815840840339660645e-01 -5.556406825780868530e-02 3.419401869177818298e-02 3.291471302509307861e-02 1.343826502561569214e-01 1.510872393846511841e-01 2.183324247598648071e-01
-3.690766990184783936e-01 4.235115051269531250e-01 2.036368846893310547e-02 -9.108690917491912842e-02 3.641137108206748962e-02 1.280501484870910645e-01 1.081787347793579102e-01 -2.910833358764648438e-01 8.555957674980163574e-02 -1.669678539037704468e-01 3.352711722254753113e-02 -2.170419692993164062e-02 4.201723262667655945e-02 -4.451085925102233887e-01 -5.688538774847984314e-02 2.478218376636505127e-01 -1.492089927196502686e-01 -7.855607569217681885e-02 -2.333654314279556274e-01 -2.087471634149551392e-01 -7.179654389619827271e-02 2.606922984123229980e-01 1.922144591808319092e-01 -7.691724225878715515e-03 -1.006344109773635864e-01 -4.106536880135536194e-02 -4.520642012357711792e-02 6.440567970275878906e-02 2.485147118568420410e-02 2.325857989490032196e-02 -4.017742350697517395e-02 5.342000350356101990e-02
-3.371246457099914551e-01 -1.335826069116592407e-01 -3.301081657409667969e-01 -2.217097580432891846e-02 -5.647674202919006348e-02 1.552030891180038452e-01 -5.904888734221458435e-02 5.747905466705560684e-03 2.115600407123565674e-01 1.711690276861190796e-01 9.392008185386657715e-02 9.211906045675277710e-02 1.620846241712570190e-01 3.441134840250015259e-02 -2.103717029094696045e-01 1.282154023647308350e-01 -5.755279958248138428e-02 3.400589227676391602e-01 4.763312637805938721e-02 -1.131353154778480530e-01 -8.089576661586761475e-02 8.884954452514648438e-02 -8.320390433073043823e-02 1.584651321172714233e-01 -6.713883578777313232e-02 1.982190608978271484e-01 -3.848160505294799805e-01 9.771523624658584595e-02 1.647105664014816284e-01 3.292816579341888428e-01 1.485969722270965576e-01 9.574738889932632446e-02
-1.066179499030113220e-01 -1.885616034269332886e-02 3.029715083539485931e-02 1.173179969191551208e-02 -5.663269013166427612e-02 2.955536544322967529e-01 1.411976069211959839e-01 -3.448390215635299683e-02 1.780664920806884766e-01 4.531503617763519287e-01 -1.444222331047058105e-01 2.695822715759277344e-01 -1.092851534485816956e-01 -2.364919185638427734e-01 -9.403276443481445312e-02 -1.490083336830139160e-01 6.690219044685363770e-02 3.051720261573791504e-01 -2.690272033214569092e-01 -1.384055018424987793e-01 -2.556585967540740967e-01 -1.475070118904113770e-01 2.040006816387176514e-01 -1.299918442964553833e-01 2.575914002954959869e-02 2.191014438867568970e-01 1.481562107801437378e-01 1.597268432378768921e-01 -5.701643414795398712e-03 -3.318629413843154907e-02 5.852472409605979919e-02 -1.028179824352264404e-01
-1.250943839550018311e-01 -1.010175570845603943e-01 -7.792602479457855225e-02 -1.861234009265899658e-01 7.131414860486984253e-02 1.348670721054077148e-01 1.891614645719528198e-01 -3.329109847545623779e-01 2.347332090139389038e-01 2.171472012996673584e-01 -2.208185940980911255e-02 2.508921325206756592e-01 -6.918701529502868652e-02 -7.657733559608459473e-02 -1.964569389820098877e-01 3.103620000183582306e-02 -3.514078259468078613e-02 3.092951178550720215e-01 -1.289829611778259277e-01 4.513015225529670715e-02 -6.469348818063735962e-02 3.130703270435333252e-01 6.930019706487655640e-02 1.660729944705963135e-01 -1.042442619800567627e-01 -1.145335193723440170e-02 3.431496024131774902e-01 3.281270265579223633e-01 -1.396842300891876221e-01 1.763657182455062866e-01 -1.465973909944295883e-02 1.012331619858741760e-01
-1.262941062450408936e-01 1.974549144506454468e-01 -2.780022472143173218e-02 1.440591067075729370e-01 2.363881021738052368e-01 3.599694967269897461e-01 7.426951825618743896e-02 -1.470190584659576416e-01 1.991208046674728394e-01 1.580961942672729492e-01 -2.104645967483520508e-01 1.199818104505538940e-01 -7.134146243333816528e-02 -2.046999484300613403e-01 1.967903971672058105e-01 1.539177298545837402e-01 2.477557957172393799e-01 4.282661154866218567e-02 -1.254005581140518188e-01 -9.105016291141510010e-02 -1.024298146367073059e-01 2.816981077194213867e-01 2.162766009569168091e-01 9.192191995680332184e-03 1.462655067443847656e-01 1.881704479455947876e-01 -2.267843335866928101e-01 -6.411298643797636032e-03 4.764002747833728790e-03 5.329396575689315796e-03 3.718626797199249268e-01 8.751572668552398682e-02
-2.073501348495483398e-01 6.481072306632995605e-02 -2.304532192647457123e-02 5.632064118981361389e-02 -2.147496305406093597e-02 1.877141743898391724e-02 -2.458970248699188232e-02 -3.640476167201995850e-01 1.145035624504089355e-01 2.241454273462295532e-01 1.626899987459182739e-01 2.439520061016082764e-01 -3.305827677249908447e-01 3.429308161139488220e-02 -2.589860856533050537e-01 -1.361542642116546631e-01 9.297839552164077759e-02 3.221960365772247314e-01 -8.531412482261657715e-02 -2.156857252120971680e-01 -1.689599156379699707e-01 6.451489031314849854e-02 -5.337982997298240662e-02 2.225717455148696899e-01 1.911258697509765625e-01 -6.870191544294357300e-02 -1.751152575016021729e-01 -1.989016979932785034e-01 -1.703050434589385986e-01 -4.390248656272888184e-02 2.089858353137969971e-01 1.797615438699722290e-01
-1.667413413524627686e-01 -2.749841213226318359e-01 -1.764737963676452637e-01 -1.693618297576904297e-01 -1.261726319789886475e-01 2.015510797500610352e-01 -2.818547189235687256e-02 -1.921605020761489868e-01 1.722523868083953857e-01 -1.619217731058597565e-02 -1.981643885374069214e-01 2.763110995292663574e-01 2.049484103918075562e-01 7.359977811574935913e-02 -1.228500753641128540e-01 1.443061791360378265e-02 -1.692563444375991821e-01 2.969362735748291016e-01 -1.625302284955978394e-01 -2.113393694162368774e-01 -1.889787614345550537e-02 3.579676747322082520e-01 1.283052861690521240e-01 2.187550067901611328e-01 -1.542764902114868164e-01 5.940634384751319885e-02 -1.412149965763092041e-01 -8.104611933231353760e-02 -1.144686490297317505e-01 2.015369199216365814e-02 -9.212964028120040894e-02 2.786938846111297607e-01
-4.839153215289115906e-02 -7.317828387022018433e-02 -9.830400347709655762e-02 2.085479795932769775e-01 2.162665724754333496e-01 3.434626162052154541e-01 -5.721920356154441833e-02 -5.254919081926345825e-02 7.681468129158020020e-02 9.109676629304885864e-02 -3.272032737731933594e-02 2.900008261203765869e-01 -9.333200752735137939e-02 -7.984197139739990234e-02 -3.230442106723785400e-01 1.118228733539581299e-01 -3.099010884761810303e-01 2.992428541183471680e-01 -1.148484763689339161e-03 -1.738049536943435669e-01 -3.716223835945129395e-01 -7.807134091854095459e-02 9.112573415040969849e-02 3.944413363933563232e-02 -5.790452659130096436e-02 -1.006261259317398071e-01 -8.981432765722274780e-02 2.569144032895565033e-02 -1.214806511998176575e-01 3.538609445095062256e-01 -7.073888927698135376e-02 -4.423875827342271805e-03
2.211332879960536957e-02 2.488629370927810669e-01 -1.809002012014389038e-01 -3.527441322803497314e-01 -6.522762775421142578e-02 1.532746255397796631e-01 3.177724182605743408e-01 -2.425681650638580322e-01 -5.092958360910415649e-02 -1.664020307362079620e-02 -1.703290045261383057e-01 9.204991906881332397e-02 -8.709178864955902100e-02 -1.402385253459215164e-02 -1.393955498933792114e-01 9.057007730007171631e-02 -2.329023629426956177e-01 1.775180548429489136e-01 -1.722000092267990112e-01 -3.154399693012237549e-01 5.827647820115089417e-02 7.124593108892440796e-02 3.188887983560562134e-02 2.427816838026046753e-01 2.039843201637268066e-01 -2.658035755157470703e-01 1.392175108194351196e-01 1.336988806724548340e-02 -5.002558603882789612e-02 -9.680312126874923706e-02 1.548687219619750977e-01 2.570303082466125488e-01
-2.402561157941818237e-01 1.529910564422607422e-01 -1.682297289371490479e-01 -1.458834707736968994e-01 6.032525002956390381e-02 9.382181614637374878e-02 1.350247710943222046e-01 -1.316718906164169312e-01 3.856568336486816406e-01 -1.771898269653320312e-01 4.057475551962852478e-02 8.584289252758026123e-02 -1.935258656740188599e-01 -2.689803540706634521e-01 -1.050721555948257446e-01 2.984111905097961426e-01 -3.678017258644104004e-01 1.010791286826133728e-01 1.012525483965873718e-01 -1.058010905981063843e-01 -7.101114094257354736e-02 9.407746791839599609e-02 4.207137227058410645e-02 1.940945237874984741e-01 4.838574677705764771e-02 2.319205999374389648e-01 -1.868879981338977814e-02 -5.120772123336791992e-02 -3.585840016603469849e-02 3.106415569782257080e-01 1.500720530748367310e-01 1.501985192298889160e-01
-1.643617302179336548e-01 2.465333044528961182e-01 -7.463301718235015869e-02 -3.446041373535990715e-03 -1.394259091466665268e-02 2.250542789697647095e-01 -1.100528091192245483e-01 7.710038125514984131e-02 -2.143147587776184082e-01 2.954803407192230225e-01 -1.481952518224716187e-01 1.824709177017211914e-01 1.285833865404129028e-01 -2.518551051616668701e-01 -9.228073805570602417e-02 -8.151867985725402832e-02 -1.447982490062713623e-01 -1.151373027823865414e-03 -2.940957844257354736e-01 -3.074463009834289551e-01 -1.447959095239639282e-01 -4.174000397324562073e-02 1.875416487455368042e-01 -2.959336936473846436e-01 1.841934323310852051e-01 3.377565145492553711e-01 -1.180001869797706604e-01 8.593908511102199554e-03 9.504505246877670288e-02 1.343314498662948608e-01 5.233443528413772583e-02 1.218195483088493347e-01
-1.253141462802886963e-01 9.718426316976547241e-02 -3.982137441635131836e-01 -2.165293097496032715e-01 -1.113742357119917870e-03 1.975510120391845703e-01 -2.967711724340915680e-02 -3.331084251403808594e-01 -1.294751912355422974e-01 3.761822730302810669e-02 -1.222821697592735291e-01 7.648038864135742188e-02 3.030038625001907349e-02 4.907406121492385864e-02 7.266394793987274170e-02 1.783754825592041016e-01 -2.032522708177566528e-01 3.120372891426086426e-01 -3.708254098892211914e-01 -1.442666053771972656e-01 -3.444384410977363586e-02 2.422193884849548340e-01 6.513834744691848755e-02 1.441562324762344360e-01 1.810404658317565918e-01 1.171692274510860443e-02 1.781419515609741211e-01 8.657591789960861206e-02 -2.608467126265168190e-03 1.736253350973129272e-01 -1.267588734626770020e-01 1.971559971570968628e-01
-2.750938236713409424e-01 2.557036578655242920e-01 2.224018797278404236e-02 -3.261286020278930664e-01 -2.815207839012145996e-01 1.393162906169891357e-01 1.129887104034423828e-01 7.332367449998855591e-02 3.646993041038513184e-01 2.294681221246719360e-02 6.463453918695449829e-02 1.112874746322631836e-01 1.448347270488739014e-01 1.213439106941223145e-01 -6.345390528440475464e-02 -1.331812441349029541e-01 -1.036596372723579407e-01 5.831693764775991440e-03 1.439490467309951782e-01 -2.734643816947937012e-01 -6.282455474138259888e-02 2.214398980140686035e-01 1.861255615949630737e-01 -1.654043048620223999e-01 -5.975686758756637573e-02 2.097407430410385132e-01 -1.831610202789306641e-01 2.361319959163665771e-01 1.241411119699478149e-01 1.581508070230484009e-01 1.516700834035873413e-01 7.846637815237045288e-02
-2.146451324224472046e-01 1.967232227325439453e-01 -9.134509414434432983e-02 9.401625394821166992e-02 2.450195997953414917e-01 1.684801429510116577e-01 2.861249744892120361e-01 -1.068380922079086304e-01 1.330989450216293335e-01 1.551869362592697144e-01 -9.999706596136093140e-02 7.864346355199813843e-02 7.267221063375473022e-02 -1.863750517368316650e-01 1.924333274364471436e-01 3.866735398769378662e-01 4.120328277349472046e-02 1.434126794338226318e-01 -1.972787678241729736e-01 -5.228783935308456421e-02 -2.504807114601135254e-01 2.863966524600982666e-01 1.454206407070159912e-01 1.673980951309204102e-01 1.411207020282745361e-01 1.066167131066322327e-01 -1.243228372186422348e-02 -2.623605169355869293e-02 2.596850506961345673e-02 1.763073801994323730e-01 2.998065650463104248e-01 1.420470625162124634e-01
-7.143291085958480835e-02 -7.514350116252899170e-02 -1.009440794587135315e-01 9.527852758765220642e-03 3.710834309458732605e-02 1.608848571777343750e-01 3.986651003360748291e-01 -1.811996996402740479e-01 1.979226469993591309e-01 2.719458043575286865e-01 8.545698970556259155e-02 1.648032516241073608e-01 -1.018422245979309082e-01 -5.402842536568641663e-02 2.402775138616561890e-01 -4.375754296779632568e-02 -1.200527250766754150e-01 1.099414899945259094e-01 1.160391792654991150e-01 -3.117613792419433594e-01 2.702306397259235382e-02 1.317919045686721802e-01 5.735844746232032776e-02 -7.438222318887710571e-02 -1.858227699995040894e-01 1.914243251085281372e-01 -3.033232688903808594e-01 2.036781609058380127e-01 9.540180675685405731e-03 3.358136713504791260e-01 -5.603186786174774170e-02 2.338069528341293335e-01
-2.349878996610641479e-01 9.433329850435256958e-02 -2.020944803953170776e-01 -3.575297594070434570e-01 -2.547587454319000244e-01 3.485692441463470459e-01 2.032230049371719360e-02 -9.796091914176940918e-02 2.690967917442321777e-01 1.436529867351055145e-02 1.517577618360519409e-01 2.610139846801757812e-01 1.211453154683113098e-01 4.998916294425725937e-03 -2.047711908817291260e-01 -2.978749759495258331e-02 -2.738095223903656006e-01 2.200079262256622314e-01 -2.470542490482330322e-02 -2.368890494108200073e-01 1.078038197010755539e-02 -8.515021950006484985e-02 8.064086735248565674e-02 -2.871646312996745110e-03 -5.485549941658973694e-02 8.372915908694267273e-03 -1.481017619371414185e-01 1.859946101903915405e-01 1.994644291698932648e-02 2.207770049571990967e-01 -1.235746741294860840e-01 -1.774936765432357788e-01
-3.330945670604705811e-01 -2.549452483654022217e-01 -2.441248893737792969e-01 1.604016311466693878e-02 1.199220046401023865e-01 1.151311919093132019e-01 1.393249072134494781e-02 -3.929294347763061523e-01 2.079162150621414185e-01 1.307403594255447388e-01 3.687686845660209656e-02 6.936062127351760864e-02 -5.352541338652372360e-03 -1.492368578910827637e-01 -2.198989391326904297e-01 3.442435562610626221e-01 -6.117546558380126953e-02 1.145245581865310669e-01 1.355634629726409912e-01 -1.964504867792129517e-01 1.144503150135278702e-02 2.632307112216949463e-01 3.445515409111976624e-02 -8.775129914283752441e-02 -5.890496447682380676e-02 -9.531174600124359131e-02 -1.208300217986106873e-01 8.672653883695602417e-02 1.542717665433883667e-01 3.951340168714523315e-02 1.931942701339721680e-01 2.771678268909454346e-01
-1.993056535720825195e-01 2.503024935722351074e-01 -4.253098368644714355e-02 -6.959401071071624756e-02 2.084675282239913940e-01 3.577015399932861328e-01 2.351649254560470581e-01 -4.754581023007631302e-03 2.476041018962860107e-01 1.510081347078084946e-02 9.531227499246597290e-02 -1.347732692956924438e-01 -2.221931368112564087e-01 -2.057373225688934326e-01 -2.619666457176208496e-01 1.553855538368225098e-01 -9.611839056015014648e-02 2.824270427227020264e-01 -5.250800400972366333e-02 -1.531106978654861450e-01 1.425757110118865967e-01 1.382909715175628662e-01 2.968577444553375244e-01 -9.361304342746734619e-03 7.109854370355606079e-02 -2.455944716930389404e-01 -1.060128286480903625e-01 1.750769019126892090e-01 -2.497818320989608765e-02 5.366585776209831238e-02 1.655087769031524658e-01 -9.979563951492309570e-02
-5.327773690223693848e-01 2.196259051561355591e-01 3.814879432320594788e-02 -8.083953708410263062e-02 -7.452221959829330444e-02 2.764030694961547852e-01 -1.346484571695327759e-01 7.194992154836654663e-02 2.440317869186401367e-01 6.185109168291091919e-02 -1.701289787888526917e-02 2.132827192544937134e-01 3.203357160091400146e-01 -1.026727408170700073e-01 -9.494867175817489624e-02 1.717777848243713379e-01 -2.041788399219512939e-01 7.117558270692825317e-02 -9.947639703750610352e-02 -1.770873069763183594e-01 1.083017438650131226e-01 1.706756353378295898e-01 -3.703981265425682068e-02 9.941983968019485474e-02 -2.522936165332794189e-01 -6.074599921703338623e-02 -2.510617673397064209e-01 8.231595158576965332e-02 -9.426129609346389771e-02 -6.760047376155853271e-02 5.298788100481033325e-02 1.699647866189479828e-02
-1.897079125046730042e-02 1.724255979061126709e-01 -8.754186332225799561e-02 -2.212243378162384033e-01 -1.527210026979446411e-01 8.611091226339340210e-02 3.214414417743682861e-01 -1.793982535600662231e-01 1.435178816318511963e-01 9.048482403159141541e-03 -4.732809588313102722e-02 2.286655455827713013e-01 4.393399506807327271e-02 -6.174517795443534851e-02 6.607265770435333252e-02 -3.083952367305755615e-01 -1.554895658046007156e-02 1.082220524549484253e-01 -4.595118761062622070e-02 -2.897686362266540527e-01 -1.452230289578437805e-02 2.940807640552520752e-01 2.193842977285385132e-01 -3.614171594381332397e-02 -9.773538261651992798e-02 1.422549486160278320e-01 -4.069753289222717285e-01 6.049000844359397888e-02 -1.972731947898864746e-02 2.693485319614410400e-01 -2.006863802671432495e-01 1.420732587575912476e-01
-1.203027591109275818e-01 -1.766121238470077515e-01 -4.521784931421279907e-02 -3.262986242771148682e-02 -1.128718908876180649e-02 1.860342472791671753e-01 1.873811483383178711e-01 2.075794525444507599e-02 8.639762550592422485e-02 3.724609613418579102e-01 -8.483590185642242432e-02 8.823561668395996094e-02 -1.791926175355911255e-01 -5.553920567035675049e-02 1.858286932110786438e-02 1.149100288748741150e-01 8.296798914670944214e-02 5.231132507324218750e-01 -1.110521703958511353e-01 1.681709475815296173e-02 5.312135070562362671e-02 2.391394823789596558e-01 1.828601211309432983e-01 1.790967136621475220e-01 -9.084253758192062378e-02 -2.346766740083694458e-01 -3.208372890949249268e-01 1.063765883445739746e-01 -1.379361301660537720e-01 4.970542341470718384e-02 2.267897427082061768e-01 -4.301762953400611877e-02
-2.239459156990051270e-01 1.656633317470550537e-01 6.713913381099700928e-02 -1.299464702606201172e-02 1.379013806581497192e-01 7.270490378141403198e-02 1.199213564395904541e-01 -2.171096056699752808e-01 4.380694329738616943e-01 2.854485213756561279e-01 -4.623628407716751099e-02 -8.461683988571166992e-03 4.363241419196128845e-02 2.702008485794067383e-01 -1.638947129249572754e-01 1.366107761859893799e-01 -4.466702416539192200e-02 1.458463519811630249e-01 -2.783149778842926025e-01 -1.104883700609207153e-01 -1.410558819770812988e-01 6.806615740060806274e-02 1.605998277664184570e-01 -2.412464320659637451e-01 1.168792881071567535e-02 -1.898124068975448608e-01 -2.414547652006149292e-02 2.115913629531860352e-01 -2.027712613344192505e-01 1.756433099508285522e-01 -1.540031284093856812e-02 2.463682591915130615e-01
-1.923145055770874023e-01 1.555828452110290527e-01 -1.643477529287338257e-01 -1.926627606153488159e-01 -2.986099720001220703e-01 4.345389828085899353e-02 1.844655126333236694e-01 -2.971765771508216858e-02 2.270698547363281250e-02 -1.144572719931602478e-02 -1.293032318353652954e-01 1.348930299282073975e-01 3.341721594333648682e-01 -1.779210865497589111e-01 1.389807015657424927e-01 -3.264686465263366699e-02 -4.045613110065460205e-01 2.389680445194244385e-01 -2.363704144954681396e-01 -2.766720056533813477e-01 -8.427389711141586304e-02 1.164024397730827332e-01 9.754644334316253662e-02 1.504520475864410400e-01 9.901300072669982910e-02 1.115126535296440125e-01 -1.392326503992080688e-01 1.737583726644515991e-01 -1.590099558234214783e-02 1.534913182258605957e-01 -9.808068722486495972e-02 1.954415440559387207e-01
-1.936741918325424194e-01 4.312224313616752625e-02 -2.610432803630828857e-01 -1.486893594264984131e-01 -2.424986660480499268e-01 3.183147609233856201e-01 -1.400439292192459106e-01 -6.847714632749557495e-02 3.893383145332336426e-01 3.965532407164573669e-02 8.837005496025085449e-02 1.472285538911819458e-01 -9.569553285837173462e-02 1.098407953977584839e-01 -2.936093322932720184e-02 1.961688697338104248e-02 -1.318250745534896851e-01 1.628141552209854126e-01 3.360647335648536682e-02 -3.591115474700927734e-01 1.095815300941467285e-01 1.174291670322418213e-01 1.603448241949081421e-01 -4.799471795558929443e-02 -1.425427794456481934e-01 3.282306194305419922e-01 -2.771175503730773926e-01 8.037894964218139648e-02 4.554288089275360107e-02 9.300349652767181396e-02 1.671908795833587646e-01 -5.533250421285629272e-02
-3.385411798954010010e-01 1.220794916152954102e-01 2.803738787770271301e-02 1.400216221809387207e-01 -1.933007687330245972e-01 1.544970721006393433e-01 2.697576582431793213e-01 1.866990029811859131e-01 8.642823249101638794e-02 1.520669739693403244e-02 1.605271920561790466e-02 2.149783372879028320e-01 -2.414583116769790649e-01 -2.410789728164672852e-01 -1.575164049863815308e-01 -1.518883183598518372e-02 1.898193061351776123e-01 1.846966147422790527e-01 -7.573482394218444824e-02 -2.076303809881210327e-01 -2.649318575859069824e-01 3.341852128505706787e-02 1.179266814142465591e-02 -1.121595948934555054e-01 -3.850341588258743286e-02 3.563138246536254883e-01 -1.325843781232833862e-01 -8.956399559974670410e-02 -9.264889359474182129e-02 7.702412456274032593e-02 3.191319704055786133e-01 1.103504076600074768e-01
-1.987043023109436035e-02 1.248939931392669678e-01 9.863331168889999390e-02 -8.960168063640594482e-02 1.158958580344915390e-02 4.150676131248474121e-01 -8.239369839429855347e-03 2.588098645210266113e-01 2.227306216955184937e-01 -6.086756661534309387e-02 9.938593953847885132e-02 1.428745687007904053e-01 1.666099131107330322e-01 1.918207854032516479e-02 -3.168627917766571045e-01 -9.188712388277053833e-02 9.866087138652801514e-02 4.781863391399383545e-01 -1.144288554787635803e-01 -3.138627856969833374e-02 -1.024279892444610596e-01 1.545456647872924805e-01 3.414323180913925171e-02 1.492147743701934814e-01 -2.249171771109104156e-02 -9.321382641792297363e-02 -1.325131803750991821e-01 1.085206791758537292e-01 1.686152815818786621e-02 -1.091812402009963989e-01 1.716574281454086304e-01 3.401810228824615479e-01
8.031529374420642853e-03 8.955614268779754639e-02 -2.829608321189880371e-01 -2.152752727270126343e-01 3.600839525461196899e-02 3.338466882705688477e-01 -8.219047635793685913e-02 1.072284802794456482e-01 -2.707467079162597656e-01 2.005885988473892212e-01 -4.165499657392501831e-02 2.184978276491165161e-01 -1.292211655527353287e-02 -2.998767793178558350e-01 -1.845752000808715820e-01 -9.050955623388290405e-02 5.370479077100753784e-02 1.179819554090499878e-01 -1.656754016876220703e-01 -3.799953460693359375e-01 -1.785033196210861206e-01 2.437275946140289307e-01 2.518090046942234039e-02 -3.286020457744598389e-01 7.257723063230514526e-02 9.818340092897415161e-02 -8.473774045705795288e-02 -5.624402686953544617e-02 6.621284037828445435e-02 4.464820772409439087e-02 7.966367900371551514e-02 1.123770698904991150e-01
-9.928863495588302612e-03 -1.717635542154312134e-01 2.117950618267059326e-01 1.189051344990730286e-01 8.103463798761367798e-02 3.968210518360137939e-01 -1.533317267894744873e-01 -1.099269688129425049e-01 3.648193776607513428e-01 2.306999415159225464e-01 -1.270715296268463135e-01 9.436423331499099731e-02 8.485739678144454956e-02 -4.634574055671691895e-02 3.143462911248207092e-02 5.747424811124801636e-02 3.599105775356292725e-02 3.869408667087554932e-01 -2.764773368835449219e-01 -2.125203013420104980e-01 -1.068664491176605225e-01 -1.223271898925304413e-02 2.968108057975769043e-01 -1.673636734485626221e-01 -1.432727091014385223e-02 -1.417034566402435303e-01 5.032113287597894669e-03 9.138523042201995850e-02 6.381383282132446766e-04 8.685538172721862793e-02 2.232798039913177490e-01 -2.017632685601711273e-02
-5.947923660278320312e-01 2.177339512854814529e-03 7.720730453729629517e-02 -3.515037707984447479e-03 -6.005834788084030151e-02 2.691292166709899902e-01 8.055912330746650696e-03 4.753514006733894348e-02 1.188638582825660706e-01 -5.651230923831462860e-03 -9.106056392192840576e-02 1.216225624084472656e-01 1.947108060121536255e-01 6.948437541723251343e-02 8.321461081504821777e-02 1.271501332521438599e-01 -3.034759163856506348e-01 2.290181666612625122e-01 -5.215705186128616333e-02 -3.083994984626770020e-01 -1.903153955936431885e-01 1.711778491735458374e-01 -3.256921097636222839e-02 3.180633112788200378e-02 6.444453448057174683e-02 -1.334091424942016602e-01 -2.119483351707458496e-01 -1.624615937471389771e-01 -1.648905575275421143e-01 -4.011241346597671509e-02 1.044677644968032837e-01 -1.259168088436126709e-01
-2.260839790105819702e-01 -1.392804831266403198e-01 1.916539967060089111e-01 -9.043984115123748779e-03 -9.728307276964187622e-02 4.063670337200164795e-01 -1.417293250560760498e-01 -1.261167675256729126e-01 2.546714842319488525e-01 1.202902719378471375e-01 -1.638351753354072571e-02 4.056405425071716309e-01 3.458761051297187805e-02 -3.114858269691467285e-01 -7.956609874963760376e-02 -1.723780296742916107e-02 -7.227738201618194580e-02 1.467564404010772705e-01 -3.077864646911621094e-02 -2.108701914548873901e-01 6.242654053494334221e-04 6.053795292973518372e-02 1.091431379318237305e-01 4.664711654186248779e-02 2.029438316822052002e-01 -1.079263463616371155e-01 -1.504195183515548706e-01 -8.438307791948318481e-02 -1.702770404517650604e-02 -1.506686210632324219e-01 -1.462781876325607300e-01 3.408783376216888428e-01
-3.020463883876800537e-01 3.038289844989776611e-01 -1.749344468116760254e-01 -9.492174535989761353e-02 1.277027428150177002e-01 1.896013021469116211e-01 2.041940391063690186e-02 -2.344095259904861450e-01 -4.125249385833740234e-02 1.076537147164344788e-01 -2.369511872529983521e-02 1.072362586855888367e-01 -1.853050440549850464e-01 -1.898867078125476837e-02 1.391249001026153564e-01 2.023442834615707397e-01 1.507760882377624512e-01 1.911664009094238281e-01 -8.010104298591613770e-02 -6.100435554981231689e-02 -1.543436497449874878e-01 8.969916403293609619e-02 2.585637569427490234e-01 -3.695272281765937805e-02 2.684519886970520020e-01 2.168255746364593506e-01 -4.467939212918281555e-02 -3.488381206989288330e-02 -5.639633908867835999e-02 1.284823268651962280e-01 4.416925907135009766e-01 2.056567221879959106e-01
-1.837718486785888672e-01 2.662581801414489746e-01 -2.592802345752716064e-01 -3.122195005416870117e-01 -9.609473496675491333e-02 -5.402514338493347168e-02 -1.627614647150039673e-01 4.506557434797286987e-02 3.560853600502014160e-01 -2.020090669393539429e-01 2.506897784769535065e-02 2.044685035943984985e-01 3.206673860549926758e-01 -3.707839921116828918e-02 -1.614457666873931885e-01 3.660875260829925537e-01 -1.238493919372558594e-01 1.451762467622756958e-01 -7.496287673711776733e-02 -2.262676507234573364e-01 -1.607170850038528442e-01 1.517383102327585220e-02 3.168401867151260376e-02 1.822461560368537903e-02 1.077876612544059753e-01 -3.486343473196029663e-02 -1.146499291062355042e-01 7.114739716053009033e-02 -4.165845364332199097e-02 9.110039472579956055e-02 2.208377569913864136e-01 7.178317755460739136e-02
-4.197741150856018066e-01 -4.628038406372070312e-02 2.148617953062057495e-01 1.953407190740108490e-02 9.738221764564514160e-02 2.800896167755126953e-01 -5.138411745429039001e-02 -2.596103586256504059e-02 1.127392519265413284e-02 -1.532486975193023682e-01 1.063415706157684326e-01 2.659124135971069336e-01 6.608848273754119873e-02 9.379325434565544128e-03 -7.366825640201568604e-02 2.948663830757141113e-01 -3.899016380310058594e-01 1.120761036872863770e-01 -2.837621271610260010e-01 -2.279095351696014404e-01 -5.771237611770629883e-02 7.152013480663299561e-02 -2.016459703445434570e-01 -1.006002947688102722e-01 1.692174375057220459e-01 1.527809798717498779e-01 -8.192428201436996460e-02 1.365880072116851807e-01 -4.726798087358474731e-02 1.977034360170364380e-01 6.922805309295654297e-02 -4.075017571449279785e-02
-3.668941557407379150e-02 1.283993721008300781e-01 -2.664356231689453125e-01 -2.832536995410919189e-01 -1.339026391506195068e-01 4.263500571250915527e-01 5.927419289946556091e-02 -2.837258949875831604e-02 2.395174801349639893e-01 3.497842699289321899e-02 2.433018088340759277e-01 1.237354353070259094e-01 1.190156862139701843e-01 -9.806389361619949341e-02 -1.059747487306594849e-01 1.962094455957412720e-01 2.054435759782791138e-02 4.511075094342231750e-02 -6.628198921680450439e-02 -3.100041151046752930e-01 1.859727203845977783e-01 -2.906798757612705231e-02 4.309061542153358459e-02 5.975029617547988892e-02 -1.997299641370773315e-01 1.025649234652519226e-01 -3.094825148582458496e-01 1.995675116777420044e-01 -4.547667130827903748e-02 -3.616691753268241882e-02 2.292532622814178467e-01 1.858862191438674927e-01
-5.633282288908958435e-02 2.219778001308441162e-01 7.695482671260833740e-02 5.392404273152351379e-02 -1.502889990806579590e-01 2.086369842290878296e-01 8.315080404281616211e-02 -6.847067177295684814e-02 -8.791214227676391602e-02 4.625285267829895020e-01 6.630405783653259277e-03 1.953148096799850464e-01 -1.624243557453155518e-01 -2.846661210060119629e-01 8.476632088422775269e-02 3.006302937865257263e-02 -4.595883563160896301e-02 2.670230269432067871e-01 -8.847118169069290161e-02 -3.562474846839904785e-01 -1.246863231062889099e-01 -8.962459117174148560e-02 1.126329451799392700e-01 -2.295757830142974854e-01 2.275042384862899780e-01 -2.187797054648399353e-02 -3.197333812713623047e-01 9.565437585115432739e-02 -6.237671524286270142e-02 3.503449261188507080e-02 6.615106016397476196e-02 -1.241450905799865723e-01
-2.048377394676208496e-01 1.164183989167213440e-01 1.757198125123977661e-01 1.076664868742227554e-02 4.058849066495895386e-02 2.335163354873657227e-01 7.802055776119232178e-02 1.694305688142776489e-01 1.078699380159378052e-01 1.018931623548269272e-02 7.456765323877334595e-02 3.650439381599426270e-01 -2.175892889499664307e-01 -1.599958389997482300e-01 1.450914144515991211e-01 8.012796938419342041e-02 7.526748627424240112e-02 2.672534584999084473e-01 -2.157626450061798096e-01 5.594991147518157959e-02 -3.909892141819000244e-01 7.627926021814346313e-02 6.112848222255706787e-02 1.763066500425338745e-01 3.444287180900573730e-02 7.276793569326400757e-02 -1.778003126382827759e-01 3.281368017196655273e-01 -1.115637049078941345e-01 5.190347321331501007e-03 2.616700530052185059e-01 1.566926389932632446e-01
-1.235399544239044189e-01 6.294392049312591553e-02 -2.570085525512695312e-01 -3.211989104747772217e-01 -8.254996687173843384e-02 1.869899034500122070e-01 2.841600179672241211e-01 -2.338344901800155640e-01 6.785701215267181396e-02 1.961959600448608398e-01 -2.174792587757110596e-01 3.993231952190399170e-01 7.208963483572006226e-02 -1.063630878925323486e-01 -2.383796498179435730e-02 -2.395254187285900116e-02 5.526820663362741470e-03 1.062673404812812805e-01 2.490635775029659271e-02 1.494174599647521973e-01 -2.140644937753677368e-03 3.216556906700134277e-01 1.187139004468917847e-01 1.068783700466156006e-01 -1.525950431823730469e-01 3.018506169319152832e-01 -1.142045184969902039e-01 2.515335679054260254e-01 5.467357859015464783e-02 9.729164093732833862e-02 -1.830104738473892212e-02 -9.491896256804466248e-03
-8.155702054500579834e-02 2.595438659191131592e-01 -9.282100200653076172e-02 4.528289288282394409e-02 -4.633288085460662842e-02 3.918188512325286865e-01 1.317272633314132690e-01 -3.837429732084274292e-02 -1.401646807789802551e-02 9.210959821939468384e-02 -8.598297834396362305e-02 5.095443874597549438e-02 -1.742821633815765381e-01 -3.110294044017791748e-01 3.782837390899658203e-01 2.826153039932250977e-01 1.364803314208984375e-01 3.259745836257934570e-01 7.960685528814792633e-03 -1.005166023969650269e-01 -2.004705071449279785e-01 2.497013211250305176e-01 5.633705109357833862e-02 1.716456562280654907e-01 3.268612176179885864e-02 1.522368639707565308e-01 -1.454224139451980591e-01 -4.939351230859756470e-02 -2.428046986460685730e-02 9.226192533969879150e-02 1.755996942520141602e-01 1.186375170946121216e-01
-1.924237161874771118e-01 1.863144338130950928e-01 4.926731344312429428e-03 -6.391574442386627197e-02 -1.752148121595382690e-01 3.854500055313110352e-01 -8.968448638916015625e-02 -2.719684969633817673e-03 1.574691981077194214e-01 1.041683182120323181e-01 -8.432706445455551147e-02 4.949529469013214111e-01 -8.596524596214294434e-02 -1.931797862052917480e-01 -1.819879561662673950e-01 -1.328676342964172363e-01 -3.084999024868011475e-01 4.644436389207839966e-02 4.127953201532363892e-02 -2.935665845870971680e-02 -8.395426720380783081e-02 1.597358286380767822e-01 4.222084581851959229e-02 1.852184832096099854e-01 1.482618600130081177e-01 -1.905980110168457031e-01 -1.717433929443359375e-01 -1.415702700614929199e-01 9.084366261959075928e-02 -1.023810058832168579e-01 3.816473856568336487e-02 2.387961149215698242e-01
8.488284051418304443e-02 -2.406294792890548706e-01 -1.003208570182323456e-02 6.284599006175994873e-02 2.389018684625625610e-01 3.000204563140869141e-01 8.193371444940567017e-02 1.073001511394977570e-02 2.993303239345550537e-01 1.502684056758880615e-01 -8.539184345863759518e-04 -1.981673017144203186e-02 -9.151675552129745483e-02 -3.385824561119079590e-01 -8.017242699861526489e-02 4.154633358120918274e-02 6.729479879140853882e-02 2.917430698871612549e-01 -3.177073001861572266e-01 -1.942671090364456177e-01 -3.600411415100097656e-01 1.001354604959487915e-01 2.214717864990234375e-01 -5.964620038866996765e-02 -4.969783499836921692e-02 2.615929394960403442e-02 -4.139475896954536438e-02 2.608227171003818512e-02 -7.769084721803665161e-02 -4.958427697420120239e-02 2.514784932136535645e-01 1.879347562789916992e-01
-2.716761827468872070e-01 -1.938976943492889404e-01 -1.523875743150711060e-01 -1.828508526086807251e-01 -9.643319249153137207e-02 3.585821017622947693e-02 2.408701181411743164e-02 -2.151481807231903076e-02 1.703706830739974976e-01 1.521697491407394409e-01 9.437860548496246338e-02 3.782068490982055664e-01 4.294219240546226501e-02 2.251013182103633881e-02 -1.063553243875503540e-01 1.183422282338142395e-01 -4.039818048477172852e-02 2.391050010919570923e-01 5.064057186245918274e-02 -3.164775371551513672e-01 -2.251631766557693481e-02 2.044807821512222290e-01 3.643196448683738708e-02 2.343734949827194214e-01 -2.433928400278091431e-01 1.374538093805313110e-01 -3.615100979804992676e-01 1.141516566276550293e-01 2.506229579448699951e-01 1.495584547519683838e-01 1.391195505857467651e-01 4.498456791043281555e-02
-3.491295576095581055e-01 -1.504590511322021484e-01 -1.765881776809692383e-01 6.039147824048995972e-02 -1.353317648172378540e-01 -5.729036405682563782e-02 -7.705695182085037231e-02 -1.768070012331008911e-01 1.507182866334915161e-01 5.423122271895408630e-02 3.535243915393948555e-03 2.932852804660797119e-01 -1.852861493825912476e-01 -2.638325281441211700e-02 -2.269138246774673462e-01 3.055953383445739746e-01 -2.120716124773025513e-02 2.996749579906463623e-01 1.395550966262817383e-01 -2.242501974105834961e-01 9.610274434089660645e-02 2.931944727897644043e-01 1.432471275329589844e-01 -1.084390003234148026e-02 -1.615864187479019165e-01 2.435043826699256897e-02 -1.718309074640274048e-01 2.570039927959442139e-01 1.699699312448501587e-01 1.413480490446090698e-01 1.071513220667839050e-01 1.084825024008750916e-01
-2.164146900177001953e-01 3.722916543483734131e-01 -1.242925152182579041e-01 -3.244239687919616699e-01 -3.325203061103820801e-01 7.022778689861297607e-02 9.991534799337387085e-02 -1.143305525183677673e-01 3.645886480808258057e-01 8.769895136356353760e-02 -4.700557515025138855e-02 1.926422864198684692e-01 1.479774564504623413e-01 -2.721871808171272278e-02 -1.407994329929351807e-01 -1.649296134710311890e-01 -1.067726686596870422e-01 1.150834932923316956e-01 -1.614226251840591431e-01 -1.565185785293579102e-01 6.645022332668304443e-02 1.306051462888717651e-01 -4.508002847433090210e-02 -5.959779396653175354e-02 1.438703853636980057e-02 1.887481063604354858e-01 -2.458610832691192627e-01 2.198120355606079102e-01 -6.573609262704849243e-02 -3.837138414382934570e-02 1.894583702087402344e-01 -1.310100257396697998e-01
-5.491999536752700806e-02 2.630259394645690918e-01 -3.069105148315429688e-01 -2.863288521766662598e-01 -1.377212256193161011e-01 1.559577882289886475e-01 2.365647852420806885e-01 -3.523933514952659607e-02 8.814537525177001953e-02 4.942418634891510010e-02 -1.208882406353950500e-01 2.348626405000686646e-01 2.684907615184783936e-01 -3.012416660785675049e-01 1.353486776351928711e-01 -7.042588293552398682e-02 -2.333361655473709106e-01 1.769991666078567505e-01 -1.505833119153976440e-01 -1.747865378856658936e-01 2.035707607865333557e-02 3.507861196994781494e-01 -9.104395657777786255e-02 1.447697579860687256e-01 6.477677822113037109e-02 -5.998480133712291718e-03 -1.734739542007446289e-01 2.146858274936676025e-01 3.346483409404754639e-02 7.793390750885009766e-02 7.465527951717376709e-02 1.155103929340839386e-02
-1.851046234369277954e-01 1.690990477800369263e-01 -1.728950291872024536e-01 -1.364955902099609375e-01 -4.221601784229278564e-02 1.854098439216613770e-01 7.762234658002853394e-02 -4.312202334403991699e-01 1.175438985228538513e-01 1.532838121056556702e-02 -8.139687776565551758e-02 3.879193961620330811e-02 6.783539801836013794e-02 -1.111235916614532471e-01 -5.630262196063995361e-02 4.238167405128479004e-02 1.601827889680862427e-01 3.023383021354675293e-01 -2.932875752449035645e-01 -8.166535943746566772e-02 -7.415048778057098389e-02 3.067843616008758545e-01 -1.679672673344612122e-02 1.533484924584627151e-02 4.089416936039924622e-02 -3.884128853678703308e-02 2.365802675485610962e-01 3.054096400737762451e-01 8.934032917022705078e-02 3.307870030403137207e-01 1.235199496150016785e-01 1.463336348533630371e-01
-3.898780345916748047e-01 1.666451394557952881e-01 -7.702641189098358154e-02 1.755440980195999146e-01 1.419582366943359375e-01 3.256568312644958496e-01 1.096471473574638367e-01 5.093955248594284058e-02 2.340721189975738525e-01 -2.481764853000640869e-01 -1.114400252699851990e-01 5.623599886894226074e-02 1.106786876916885376e-01 -1.412743180990219116e-01 7.188197970390319824e-02 2.123096287250518799e-01 -1.723384261131286621e-01 6.244608666747808456e-04 -8.581806719303131104e-02 -1.393125355243682861e-01 -2.503336668014526367e-01 2.294643670320510864e-01 1.212402880191802979e-01 -9.874825924634933472e-02 -4.184950958006083965e-04 4.245663434267044067e-02 -1.751795709133148193e-01 9.373994916677474976e-02 -1.505203545093536377e-01 -2.974543869495391846e-01 2.281510680913925171e-01 1.659205108880996704e-01
-1.032697334885597229e-01 6.682146340608596802e-02 -2.045829445123672485e-01 -1.207880675792694092e-01 -1.934511810541152954e-01 4.559116959571838379e-01 1.255871728062629700e-02 -2.905346453189849854e-01 1.126162484288215637e-01 2.857857197523117065e-02 1.138946115970611572e-01 7.793708890676498413e-02 -4.046309366822242737e-02 -1.528391265310347080e-03 -7.646779716014862061e-02 -8.125714212656021118e-02 -1.698109656572341919e-01 1.643707603216171265e-01 -1.157767698168754578e-02 -3.044066429138183594e-01 5.191344022750854492e-02 -1.478563547134399414e-01 1.425807029008865356e-01 1.989046633243560791e-01 -1.468003392219543457e-01 3.134505450725555420e-01 -1.601594835519790649e-01 3.093909025192260742e-01 1.218048483133316040e-01 1.339832693338394165e-02 2.498476654291152954e-01 1.515019033104181290e-02
-1.643567979335784912e-01 1.482533407397568226e-03 -2.051373422145843506e-01 5.034214630722999573e-02 -1.144638583064079285e-01 1.078871116042137146e-01 1.220227107405662537e-01 -1.936130076646804810e-01 -6.361122429370880127e-02 1.642661094665527344e-01 -2.848648428916931152e-01 3.527127206325531006e-02 -1.451607048511505127e-01 -1.726861447095870972e-01 5.174373462796211243e-02 3.212012350559234619e-01 1.433324813842773438e-01 2.383298426866531372e-01 -2.775100171566009521e-01 -1.253100484609603882e-01 -2.477512359619140625e-01 8.106629550457000732e-02 2.877047359943389893e-01 3.454582393169403076e-02 2.459785938262939453e-01 2.957490086555480957e-01 1.775858178734779358e-02 1.199442073702812195e-01 -5.981056485325098038e-03 1.728320568799972534e-01 7.764270156621932983e-02 2.459688186645507812e-01
-1.242902353405952454e-01 -1.270603090524673462e-01 -2.788023650646209717e-01 -2.368088960647583008e-01 -1.814766079187393188e-01 1.759391427040100098e-01 3.056308329105377197e-01 -1.128473281860351562e-01 7.119014859199523926e-02 -1.494455039501190186e-01 5.136522278189659119e-02 1.908022612333297729e-01 4.228619486093521118e-02 -8.652000874280929565e-02 1.684236377477645874e-01 2.106064558029174805e-01 -1.407710313796997070e-01 1.592206954956054688e-01 -3.573417365550994873e-01 1.700402051210403442e-02 1.069089993834495544e-01 1.269212961196899414e-01 1.763012558221817017e-01 7.175075262784957886e-02 2.756474316120147705e-01 4.052273184061050415e-02 4.397380724549293518e-02 1.111222729086875916e-01 2.486354857683181763e-02 2.776815593242645264e-01 1.948333382606506348e-01 2.676086723804473877e-01
-2.337424457073211670e-01 7.851179689168930054e-02 -2.049063444137573242e-01 3.675913065671920776e-02 -1.892828345298767090e-01 2.278581410646438599e-01 -1.088552027940750122e-01 -6.632523238658905029e-02 3.535690307617187500e-01 2.367779016494750977e-01 -8.004374057054519653e-02 4.314124882221221924e-01 -2.827233634889125824e-02 3.650325164198875427e-02 -6.720114499330520630e-02 -1.635071188211441040e-01 -6.615993380546569824e-02 1.505195945501327515e-01 -3.258378803730010986e-01 -3.514320775866508484e-02 2.273302711546421051e-02 -1.246833652257919312e-01 -1.207959279417991638e-01 2.275374680757522583e-01 -4.940233752131462097e-02 -8.476272225379943848e-02 -2.141549289226531982e-01 2.112567052245140076e-02 -1.365233361721038818e-01 -1.857668757438659668e-01 7.461743056774139404e-02 2.310190349817276001e-01
-3.691034913063049316e-01 3.952055796980857849e-02 -2.606199979782104492e-01 -1.898947805166244507e-01 7.479307055473327637e-02 1.064609512686729431e-01 9.036570042371749878e-02 -1.370202153921127319e-01 1.276763379573822021e-01 -2.459655702114105225e-01 -1.210971847176551819e-01 1.758390218019485474e-01 1.547136902809143066e-01 -2.702896595001220703e-01 1.125420443713665009e-02 5.675419420003890991e-02 -1.058693081140518188e-01 2.860421314835548401e-02 -2.786471843719482422e-01 -3.296771645545959473e-01 -3.626916110515594482e-01 -6.716019660234451294e-02 7.581530511379241943e-02 -8.469492942094802856e-02 -7.655691355466842651e-03 2.791131101548671722e-02 -6.262634694576263428e-02 2.106720507144927979e-01 -5.463715642690658569e-02 1.809047460556030273e-01 2.084245681762695312e-01 -1.264715939760208130e-01
-5.738867446780204773e-02 -1.179338246583938599e-01 -1.266275048255920410e-01 -1.199652161449193954e-02 1.090832203626632690e-01 -7.567697763442993164e-02 1.262735128402709961e-01 -3.070607781410217285e-01 2.726250290870666504e-01 9.477154910564422607e-02 3.195492029190063477e-01 3.305356204509735107e-01 7.657250016927719116e-02 -2.142475694417953491e-01 -2.622874081134796143e-01 8.390749245882034302e-02 -7.051039487123489380e-02 1.751278191804885864e-01 -7.575014978647232056e-02 -8.553165197372436523e-02 6.591480970382690430e-02 1.871201395988464355e-01 2.129193097352981567e-01 2.419682294130325317e-01 1.034908890724182129e-01 1.728965938091278076e-01 -8.519998937845230103e-02 -6.893761456012725830e-02 -1.229439973831176758e-01 9.176301956176757812e-02 1.330474615097045898e-01 3.615255951881408691e-01
-2.171100974082946777e-01 1.562667340040206909e-01 -2.164692133665084839e-01 -2.890155017375946045e-01 8.791726827621459961e-02 2.046023905277252197e-01 8.471079170703887939e-02 2.569013275206089020e-02 2.766809463500976562e-01 3.076776564121246338e-01 -2.058432847261428833e-01 1.011848673224449158e-01 9.920117259025573730e-02 1.541923582553863525e-01 -1.381768882274627686e-01 -7.887094467878341675e-02 8.509875088930130005e-02 5.074617862701416016e-01 -5.306974053382873535e-02 -1.352624595165252686e-01 1.476820409297943115e-01 6.972304731607437134e-02 2.270522862672805786e-01 -3.285609930753707886e-02 -2.145578861236572266e-01 -1.021574065089225769e-01 -5.289669707417488098e-02 -1.526879239827394485e-02 1.993300952017307281e-02 1.164373755455017090e-01 2.849063649773597717e-02 1.357421725988388062e-01
-1.606906652450561523e-01 2.225884348154067993e-01 -1.629564315080642700e-01 -2.231670469045639038e-01 -1.570980995893478394e-01 1.301523149013519287e-01 2.319560497999191284e-01 3.588148951530456543e-02 2.820779383182525635e-01 -2.065397650003433228e-01 1.705769747495651245e-01 3.311927616596221924e-01 -1.560876667499542236e-01 -9.491179883480072021e-02 -1.796793639659881592e-01 7.236483693122863770e-02 -1.368594616651535034e-01 -4.647459834814071655e-03 -1.026800125837326050e-01 -1.848286688327789307e-01 6.500053405761718750e-02 7.557098567485809326e-02 2.275383770465850830e-01 2.721711099147796631e-01 -1.632468402385711670e-01 8.452034741640090942e-02 6.359912920743227005e-03 -1.100943014025688171e-01 -2.453162521123886108e-01 1.136244982481002808e-01 2.150775939226150513e-01 2.347593754529953003e-01
-3.436008691787719727e-01 1.489585936069488525e-01 -1.487269550561904907e-01 3.955165669322013855e-02 -1.640561968088150024e-01 2.515400350093841553e-01 1.016349941492080688e-01 -2.871371060609817505e-02 2.147652804851531982e-01 -2.255326062440872192e-01 -1.788295060396194458e-01 2.518330812454223633e-01 3.135000467300415039e-01 7.058311253786087036e-02 1.992281228303909302e-01 7.417174428701400757e-02 -2.756721675395965576e-01 9.508281201124191284e-02 -2.783147692680358887e-01 1.395008643157780170e-03 -1.641553789377212524e-01 1.514290571212768555e-01 5.182687565684318542e-02 3.605128452181816101e-02 -7.415755093097686768e-02 1.893398235552012920e-03 -2.386894375085830688e-01 2.076949775218963623e-01 -9.069014340639114380e-02 6.498476862907409668e-02 4.444283619523048401e-02 2.397545874118804932e-01
4.915014281868934631e-02 1.187176704406738281e-01 -4.821424931287765503e-02 -1.495250761508941650e-01 -1.236111670732498169e-01 2.694461643695831299e-01 5.531046539545059204e-02 -3.814056888222694397e-02 6.028265878558158875e-02 3.411291241645812988e-01 1.780451536178588867e-01 3.252313435077667236e-01 -1.404542010277509689e-02 -6.056864932179450989e-02 7.379241287708282471e-02 2.858888804912567139e-01 -8.677639812231063843e-02 2.336187213659286499e-01 1.578945666551589966e-02 -1.804492175579071045e-01 -1.438478976488113403e-01 2.503093481063842773e-01 8.885359019041061401e-02 -2.183581292629241943e-01 2.002087980508804321e-01 -4.415336996316909790e-02 -3.477405905723571777e-01 1.923013031482696533e-01 -7.373692840337753296e-02 2.558226585388183594e-01 8.617763966321945190e-02 -7.618553191423416138e-02
-4.170687198638916016e-01 -8.201355487108230591e-02 -2.566402852535247803e-01 -1.931516975164413452e-01 -5.495191365480422974e-02 1.589127779006958008e-01 2.712615430355072021e-01 -2.080706357955932617e-01 1.444847788661718369e-02 6.263018120080232620e-03 -1.139816045761108398e-01 2.166080921888351440e-01 8.803715556859970093e-02 -1.474922336637973785e-02 3.355935588479042053e-02 4.799797013401985168e-02 -1.880783587694168091e-02 2.823541164398193359e-01 -1.447157114744186401e-01 -1.987713389098644257e-02 -7.995858043432235718e-02 1.251860111951828003e-01 2.298454493284225464e-01 2.096137106418609619e-01 -1.762315630912780762e-01 9.392675012350082397e-02 -1.393124014139175415e-01 3.835895657539367676e-01 1.698520630598068237e-01 2.070163935422897339e-01 1.422298233956098557e-02 -2.942841686308383942e-02
-1.315543800592422485e-01 5.672494322061538696e-02 -3.194787204265594482e-01 -4.621523898094892502e-03 1.159746125340461731e-01 -3.788496553897857666e-02 2.094921767711639404e-01 -1.640322431921958923e-02 4.120287001132965088e-01 4.860337078571319580e-02 -1.102609559893608093e-01 1.438240706920623779e-01 -7.201454043388366699e-02 -2.740660011768341064e-01 -5.391144752502441406e-02 2.677162587642669678e-01 -2.059394717216491699e-01 7.730679959058761597e-02 1.426105946302413940e-01 -1.377352923154830933e-01 -2.225948274135589600e-01 1.286305040121078491e-01 1.355740427970886230e-01 2.360014617443084717e-01 1.422826796770095825e-01 2.209563506767153740e-03 3.143109008669853210e-02 4.346046149730682373e-01 8.919334039092063904e-03 1.224548518657684326e-01 7.372903823852539062e-02 3.866135084535926580e-04
-1.153337284922599792e-01 -2.037629857659339905e-02 1.198698394000530243e-02 -7.274564355611801147e-02 4.872632771730422974e-02 -1.480544637888669968e-02 2.050825357437133789e-01 -1.468160897493362427e-01 2.732423841953277588e-01 1.057448685169219971e-01 -3.454678505659103394e-02 3.472615480422973633e-01 1.593906246125698090e-02 -7.889898866415023804e-02 -2.561172842979431152e-01 1.085121929645538330e-01 3.361740335822105408e-02 3.872256278991699219e-01 -6.495190411806106567e-02 -9.437499195337295532e-02 -2.392501831054687500e-01 1.632773131132125854e-01 3.255198523402214050e-02 4.684617370367050171e-02 -2.540630996227264404e-01 2.934425882995128632e-02 2.736622989177703857e-01 2.543750405311584473e-01 -9.240873903036117554e-02 3.061031401157379150e-01 8.642958849668502808e-02 2.389422506093978882e-01
-1.022510826587677002e-01 2.219930291175842285e-01 1.057354062795639038e-01 3.106323182582855225e-01 6.461099535226821899e-02 3.671136498451232910e-01 -4.356749728322029114e-02 -1.290717814117670059e-02 2.353516221046447754e-01 2.101804763078689575e-01 6.446167826652526855e-02 7.354433089494705200e-02 1.172412410378456116e-01 1.271366626024246216e-01 -1.387982517480850220e-01 1.547943949699401855e-01 -1.024367064237594604e-01 4.812147915363311768e-01 -7.517067342996597290e-02 4.214373975992202759e-02 1.087070330977439880e-01 7.336530368775129318e-03 1.516247540712356567e-02 -8.234250545501708984e-02 -1.517105698585510254e-01 8.807631582021713257e-02 -1.574756577610969543e-02 2.879902720451354980e-01 -6.217177025973796844e-03 -1.600358262658119202e-02 3.398950025439262390e-02 3.543091416358947754e-01
-1.409465819597244263e-01 1.882076859474182129e-01 -2.515441477298736572e-01 -1.826495379209518433e-01 9.353725612163543701e-02 3.068543970584869385e-01 -5.457328632473945618e-02 -1.075633317232131958e-01 7.054555416107177734e-02 -1.033419966697692871e-01 -7.049454748630523682e-02 2.291110754013061523e-01 -2.453973591327667236e-01 -1.443143784999847412e-01 8.758521825075149536e-02 2.934081554412841797e-01 2.019610106945037842e-01 1.243521645665168762e-01 -4.574783518910408020e-02 -1.051585301756858826e-01 -2.393159270286560059e-01 1.854624152183532715e-01 6.643937667831778526e-04 1.251661330461502075e-01 1.781966090202331543e-01 3.133763968944549561e-01 -1.154908761382102966e-01 -1.352796256542205811e-01 -1.494343858212232590e-03 1.284966766834259033e-01 3.310837149620056152e-01 1.350196897983551025e-01
-1.276462823152542114e-01 1.932625174522399902e-01 3.237733989953994751e-02 -2.516361773014068604e-01 8.027277886867523193e-02 2.686605453491210938e-01 1.329103857278823853e-01 5.769449099898338318e-02 -2.802619934082031250e-01 2.595927119255065918e-01 3.582829609513282776e-02 2.386391609907150269e-01 -1.777852922677993774e-01 -2.482262626290321350e-02 1.637078076601028442e-02 1.385535895824432373e-01 2.298699617385864258e-01 2.334643900394439697e-01 -2.409277856349945068e-01 -2.233567982912063599e-01 1.280264407396316528e-01 2.767472863197326660e-01 1.800854355096817017e-01 -5.499642714858055115e-02 9.839235991239547729e-02 2.881150692701339722e-02 -2.489007264375686646e-01 2.632636129856109619e-01 -1.458701193332672119e-01 5.460058897733688354e-02 1.160020008683204651e-01 5.755788832902908325e-02
-1.285652220249176025e-01 -7.783305644989013672e-02 -6.680497527122497559e-02 -1.848360598087310791e-01 -2.672182023525238037e-01 8.056770265102386475e-02 2.564264535903930664e-01 -1.081121489405632019e-01 -1.317697763442993164e-01 1.860832571983337402e-01 8.431208878755569458e-02 2.013239860534667969e-01 6.211962550878524780e-02 -4.449690878391265869e-02 -1.315661817789077759e-01 3.743236660957336426e-01 -7.979307323694229126e-02 2.517800331115722656e-01 -1.998011209070682526e-02 -4.282927885651588440e-02 -2.545764446258544922e-01 1.977646052837371826e-01 -1.666406542062759399e-02 -1.683219671249389648e-01 3.591130077838897705e-01 2.944947406649589539e-02 -2.086385190486907959e-01 2.820085883140563965e-01 -7.272156327962875366e-02 1.313659697771072388e-01 1.744894832372665405e-01 1.007242873311042786e-01
-2.330869138240814209e-01 -7.345324754714965820e-02 -3.474119603633880615e-01 -2.701776623725891113e-01 3.092434108257293701e-01 6.023573502898216248e-02 9.029132127761840820e-02 -1.204376816749572754e-01 2.217092067003250122e-01 1.831245869398117065e-01 1.101936958730220795e-02 9.309962391853332520e-02 6.856483966112136841e-02 -1.287879794836044312e-01 -4.476816207170486450e-02 1.771529912948608398e-01 5.336204916238784790e-02 -5.099986214190721512e-03 -3.144548833370208740e-02 -2.795781195163726807e-01 -2.620280981063842773e-01 6.913399696350097656e-02 1.365206986665725708e-01 4.817432537674903870e-02 1.222811266779899597e-01 7.247345894575119019e-02 3.180031850934028625e-02 4.651424884796142578e-01 -1.430441439151763916e-01 1.793770790100097656e-01 -1.937927119433879852e-02 1.072506904602050781e-01
-1.261703483760356903e-02 5.339704826474189758e-02 6.548253446817398071e-02 -1.643824507482349873e-03 6.005694344639778137e-02 3.334688842296600342e-01 3.820064365863800049e-01 -3.369877040386199951e-01 -8.786692470312118530e-02 -6.639645248651504517e-02 -5.386593565344810486e-02 1.144143342971801758e-01 3.371030790731310844e-03 -2.336227297782897949e-01 -1.828132010996341705e-02 6.314795464277267456e-02 -2.080410718917846680e-01 3.269715905189514160e-01 -1.747723817825317383e-01 -6.619058549404144287e-02 2.727882936596870422e-02 2.379885017871856689e-01 -5.521214753389358521e-02 6.458335369825363159e-02 2.332317531108856201e-01 -1.610569059848785400e-01 -1.641796380281448364e-01 2.089207172393798828e-01 -5.305596441030502319e-02 -2.234915643930435181e-01 4.372954368591308594e-02 2.757390737533569336e-01
-2.024653702974319458e-01 2.292446047067642212e-01 1.470210105180740356e-01 3.469211608171463013e-02 1.175734959542751312e-02 4.792441427707672119e-01 1.290829926729202271e-01 -3.040016591548919678e-01 -1.336229741573333740e-01 -6.980546563863754272e-02 -4.246460646390914917e-02 -2.205935269594192505e-01 -3.589056059718132019e-02 -2.159674912691116333e-01 -8.249428123235702515e-02 3.269281238317489624e-02 -9.687253087759017944e-02 2.406624108552932739e-01 -2.190487831830978394e-01 -1.570770591497421265e-01 2.531874738633632660e-02 -1.181216444820165634e-02 3.167456090450286865e-01 -1.981287896633148193e-01 -6.727736443281173706e-02 -5.842304229736328125e-02 -2.169056534767150879e-01 4.070967808365821838e-02 1.442156285047531128e-01 1.499907523393630981e-01 1.794736087322235107e-01 5.721639469265937805e-02
-2.145033478736877441e-01 -1.163649335503578186e-01 -2.165004760026931763e-01 -2.193399146199226379e-02 -3.236803114414215088e-01 1.396026164293289185e-01 -2.074019759893417358e-01 -1.018862202763557434e-01 2.928594350814819336e-01 2.626232504844665527e-01 3.766623884439468384e-02 3.322514593601226807e-01 1.339759379625320435e-01 1.632821559906005859e-02 -5.070159584283828735e-02 -3.044436313211917877e-02 -6.066040322184562683e-02 -2.901621535420417786e-02 -3.907741904258728027e-01 -1.627911925315856934e-01 -2.112303972244262695e-01 1.659073978662490845e-01 1.240429561585187912e-02 1.125896871089935303e-01 1.061225011944770813e-01 -1.259518563747406006e-01 -1.956713646650314331e-01 1.144310757517814636e-01 1.036396995186805725e-01 -1.838124096393585205e-01 3.538291156291961670e-02 1.849055588245391846e-01
-3.359062373638153076e-01 2.940419018268585205e-01 1.771369017660617828e-02 -1.269280016422271729e-01 1.686305701732635498e-01 2.135638594627380371e-01 1.192612349987030029e-01 -9.901525825262069702e-02 1.903037875890731812e-01 1.476808171719312668e-02 2.540244758129119873e-01 -8.359452337026596069e-02 -2.629333734512329102e-02 -3.195264339447021484e-01 -7.059027999639511108e-02 -1.111640557646751404e-01 -4.350379109382629395e-02 4.184955358505249023e-01 1.538131833076477051e-01 -2.670383453369140625e-01 -2.785697877407073975e-01 1.581657677888870239e-01 -9.513691067695617676e-02 4.715548083186149597e-02 1.006130501627922058e-01 -1.858553737401962280e-01 -4.735602810978889465e-02 8.906391263008117676e-02 -2.385905385017395020e-02 8.832412958145141602e-02 -8.506442606449127197e-02 -4.233239591121673584e-02
-2.406764775514602661e-01 6.720755994319915771e-02 -1.667690277099609375e-01 -1.781995147466659546e-01 1.242585033178329468e-01 7.981302589178085327e-02 2.658052742481231689e-01 -3.580603376030921936e-02 1.114431694149971008e-01 1.677127033472061157e-01 1.539233028888702393e-01 -1.644315421581268311e-01 -9.138233214616775513e-02 -1.318973600864410400e-01 -3.985228016972541809e-02 -6.542310118675231934e-02 -6.067120656371116638e-02 3.327839970588684082e-01 1.484113000333309174e-02 -4.609429240226745605e-01 -4.290766716003417969e-01 1.600122451782226562e-01 2.069642022252082825e-02 2.505513429641723633e-01 2.882792241871356964e-02 5.649934709072113037e-02 1.794318552128970623e-03 -1.348019838333129883e-01 7.191112637519836426e-02 1.213588714599609375e-01 -5.852607637643814087e-02 1.257001459598541260e-01
-2.116837501525878906e-01 4.045850038528442383e-01 1.752259023487567902e-02 6.843044608831405640e-02 1.947362422943115234e-01 1.928387433290481567e-01 2.313513308763504028e-01 -7.614450901746749878e-02 3.163825273513793945e-01 1.819073557853698730e-01 -2.230583317577838898e-02 -2.506266580894589424e-03 -2.159072905778884888e-01 -1.118934229016304016e-01 -8.670541644096374512e-02 2.258906066417694092e-01 -7.566921412944793701e-02 1.017340719699859619e-01 -2.196802385151386261e-02 -1.470694839954376221e-01 2.200941741466522217e-01 -8.214469254016876221e-02 1.814533323049545288e-01 -6.178079918026924133e-02 1.347619742155075073e-01 -2.585728466510772705e-01 -2.632381916046142578e-01 3.103410601615905762e-01 6.695055961608886719e-02 6.370446830987930298e-02 9.349994361400604248e-02 5.176347866654396057e-02
-2.671561241149902344e-01 7.674933224916458130e-02 7.426684349775314331e-02 1.153925154358148575e-02 5.752157047390937805e-02 2.021814696490764618e-02 -2.927836962044239044e-02 -3.121927753090858459e-02 -2.552342601120471954e-02 1.413561254739761353e-01 -1.109874844551086426e-01 3.148830235004425049e-01 -8.936390280723571777e-02 -2.903001606464385986e-01 7.167120277881622314e-02 1.459605395793914795e-01 1.009510755538940430e-01 3.393789231777191162e-01 -2.468447089195251465e-01 -2.231089770793914795e-01 1.361856423318386078e-02 2.998457551002502441e-01 2.507991790771484375e-01 1.393044441938400269e-01 -3.372475802898406982e-01 -2.357651293277740479e-01 -1.351897120475769043e-01 1.657379269599914551e-01 4.696863889694213867e-02 1.719219386577606201e-01 -1.876346766948699951e-02 7.124320417642593384e-02
-3.891930729150772095e-02 4.545121639966964722e-02 5.166133120656013489e-02 2.880741655826568604e-02 2.574456855654716492e-02 3.240909576416015625e-01 4.639788717031478882e-02 1.086892560124397278e-02 -6.421361863613128662e-02 1.770990192890167236e-01 -1.435047835111618042e-01 2.930663228034973145e-01 -1.656209975481033325e-01 9.566401131451129913e-03 -1.114842295646667480e-02 3.144349753856658936e-01 1.563626825809478760e-01 1.199773624539375305e-01 -3.040034696459770203e-02 -2.460212446749210358e-02 -4.601884484291076660e-01 2.277021855115890503e-01 8.295927196741104126e-02 1.094404682517051697e-01 9.895415604114532471e-02 2.782315947115421295e-03 -2.969537377357482910e-01 2.931814491748809814e-01 -1.852975226938724518e-02 -3.177468851208686829e-02 2.600408494472503662e-01 2.017485499382019043e-01
1.037717908620834351e-01 2.696887776255607605e-02 6.310220342129468918e-03 -2.328405529260635376e-01 -4.196475446224212646e-02 2.781582176685333252e-01 2.688600718975067139e-01 1.233313232660293579e-01 -1.945459865964949131e-03 2.703297734260559082e-01 2.498880177736282349e-01 2.343531399965286255e-01 1.322324015200138092e-02 -1.091958358883857727e-01 7.499194145202636719e-02 4.040306806564331055e-01 5.197782814502716064e-02 2.332707643508911133e-01 3.637525718659162521e-03 -2.515675127506256104e-01 -7.062480598688125610e-02 2.575873136520385742e-01 -2.762368880212306976e-03 -1.703604459762573242e-01 1.312817037105560303e-01 1.102875024080276489e-01 -2.392232865095138550e-01 1.767111718654632568e-01 -2.063791006803512573e-01 6.416630744934082031e-02 -6.492278072983026505e-03 1.040146276354789734e-01
-9.655292332172393799e-02 1.493909209966659546e-01 -2.783791422843933105e-01 7.855343073606491089e-02 -2.960591018199920654e-01 3.447289168834686279e-01 1.678184606134891510e-02 -2.733025550842285156e-01 1.084887459874153137e-01 4.181953519582748413e-02 -4.330866411328315735e-02 2.248876392841339111e-01 -7.682092487812042236e-02 1.905572973191738129e-02 -1.763544529676437378e-01 -4.113290458917617798e-02 -1.455724090337753296e-01 2.408122718334197998e-01 6.849049031734466553e-02 -6.894993782043457031e-02 1.769666820764541626e-01 4.779529571533203125e-02 -1.331967413425445557e-01 2.135362923145294189e-01 -1.543105393648147583e-01 2.802179455757141113e-01 -5.760567635297775269e-02 2.077425420284271240e-01 -1.509701311588287354e-01 -3.277646750211715698e-02 3.035174012184143066e-01 2.187172472476959229e-01
-1.641737520694732666e-01 -1.348534375429153442e-01 1.419495418667793274e-02 -8.931431174278259277e-02 -1.336785703897476196e-01 3.211952745914459229e-01 1.284042447805404663e-01 -5.157501101493835449e-01 1.625035107135772705e-01 -4.412510897964239120e-03 -1.059156134724617004e-01 2.274056673049926758e-01 -1.642717421054840088e-01 5.684338137507438660e-02 -1.572575718164443970e-01 2.004641741514205933e-01 2.278473787009716034e-02 2.459353953599929810e-01 -8.640291541814804077e-02 -2.911088764667510986e-01 1.694574356079101562e-01 -9.625738859176635742e-02 -1.305045485496520996e-01 -6.647954881191253662e-02 2.375987768173217773e-01 7.622943073511123657e-02 4.868223890662193298e-02 2.198588103055953979e-01 7.388000935316085815e-02 -2.793020196259021759e-02 -1.499447505921125412e-02 1.630634665489196777e-01
-2.876210957765579224e-02 2.427448034286499023e-01 -3.089939653873443604e-01 4.863107204437255859e-02 -2.914947271347045898e-01 3.652970194816589355e-01 -7.881356775760650635e-02 -1.846894323825836182e-01 1.399374306201934814e-01 1.007642149925231934e-01 1.415327191352844238e-01 6.070754304528236389e-02 8.058957755565643311e-02 -7.824491709470748901e-02 3.431030735373497009e-02 3.768626600503921509e-02 -8.266756683588027954e-02 2.023157924413681030e-01 -1.962147802114486694e-01 -3.365057706832885742e-01 4.114652518182992935e-03 6.279638409614562988e-02 1.080222874879837036e-01 1.596135348081588745e-01 -3.412358760833740234e-01 2.684019804000854492e-01 -4.816179350018501282e-02 1.482380181550979614e-01 -1.868109963834285736e-02 -1.881576925516128540e-01 1.283155083656311035e-01 9.697993099689483643e-02
-1.187499091029167175e-01 1.135032698512077332e-01 3.062038496136665344e-02 -5.173244699835777283e-02 8.030642569065093994e-02 -6.398478057235479355e-03 2.405575066804885864e-01 -1.233856752514839172e-02 9.305165708065032959e-02 1.308049112558364868e-01 1.595430970191955566e-01 4.587529599666595459e-01 -1.394112706184387207e-01 1.062217354774475098e-01 -3.504640236496925354e-02 2.025049328804016113e-01 -1.441915482282638550e-01 1.243128180503845215e-01 2.122211083769798279e-02 7.161827385425567627e-02 -9.604442864656448364e-02 2.905448377132415771e-01 1.571580208837985992e-02 9.529485553503036499e-02 6.143100932240486145e-02 1.009284108877182007e-01 -2.532422542572021484e-01 6.761067360639572144e-02 2.340860664844512939e-01 2.400227487087249756e-01 4.270379841327667236e-01 2.191678285598754883e-01
1.247999221086502075e-01 1.307878494262695312e-01 -3.513905405998229980e-01 -2.126745432615280151e-01 -1.657724231481552124e-01 2.176706641912460327e-01 1.995298564434051514e-01 -1.317218095064163208e-01 1.273204237222671509e-01 -6.443995982408523560e-02 -8.804105967283248901e-02 1.360815018415451050e-01 2.630074620246887207e-01 -2.088144570589065552e-01 -2.320633828639984131e-02 -1.713815629482269287e-01 -6.199686229228973389e-02 2.343871295452117920e-01 -1.940925270318984985e-01 -1.936458647251129150e-01 1.290611270815134048e-02 2.436495125293731689e-01 4.749507457017898560e-02 1.571357697248458862e-01 9.676000475883483887e-02 1.236797496676445007e-01 -2.922036349773406982e-01 2.931914329528808594e-01 -1.356789320707321167e-01 1.956974267959594727e-01 -4.284890368580818176e-02 4.790304228663444519e-02
-2.641979753971099854e-01 3.184436857700347900e-01 -8.644393086433410645e-02 2.018094807863235474e-01 7.546291220933198929e-03 1.357691287994384766e-01 -5.041611567139625549e-02 -1.510600298643112183e-01 -2.176213078200817108e-02 1.351261790841817856e-02 -1.315760705620050430e-02 2.360308915376663208e-01 -1.329106390476226807e-01 -2.062892168760299683e-01 6.068032979965209961e-02 2.662220597267150879e-01 -5.555917159654200077e-04 1.918353326618671417e-02 8.774267137050628662e-02 -1.783778369426727295e-01 -1.494965851306915283e-01 2.711469531059265137e-01 1.864799708127975464e-01 -2.763652801513671875e-01 1.202953681349754333e-01 3.311384916305541992e-01 7.890540175139904022e-03 1.336550116539001465e-01 8.763249218463897705e-02 1.124780476093292236e-01 1.210073009133338928e-01 3.485605716705322266e-01
-1.337179541587829590e-01 2.486281841993331909e-01 -1.673915386199951172e-01 9.143876284360885620e-02 -3.018674254417419434e-01 7.695888727903366089e-02 -1.953839808702468872e-01 -1.657515466213226318e-01 -2.784347627311944962e-03 2.080818230751901865e-04 -8.305275440216064453e-02 3.637746274471282959e-01 -1.417587101459503174e-01 -2.546388469636440277e-02 -2.266779989004135132e-01 6.121000647544860840e-02 -2.730058133602142334e-02 4.131909310817718506e-01 1.387241631746292114e-01 -2.490315288305282593e-01 1.170379444956779480e-01 1.212834343314170837e-01 1.572022885084152222e-01 3.158110678195953369e-01 -9.987005963921546936e-03 1.311440169811248779e-01 -1.682041212916374207e-02 1.037912964820861816e-01 4.907716438174247742e-02 7.431723922491073608e-02 2.414905279874801636e-01 7.696343213319778442e-02
-1.831724941730499268e-01 1.256317794322967529e-01 -1.502816379070281982e-01 -2.717364393174648285e-02 -9.157130122184753418e-02 2.360509485006332397e-01 1.299719810485839844e-01 -1.820234507322311401e-01 -8.265835791826248169e-02 2.633411288261413574e-01 -3.800519406795501709e-01 3.741189092397689819e-02 -3.576139360666275024e-02 -1.423222422599792480e-01 5.870700627565383911e-02 3.749373555183410645e-01 1.838397383689880371e-01 1.987360268831253052e-01 -7.387374341487884521e-02 -1.065534576773643494e-01 -1.531437933444976807e-01 9.621622413396835327e-02 2.579669654369354248e-01 1.598112434148788452e-01 9.180113673210144043e-02 2.375539839267730713e-01 -1.229860857129096985e-01 2.171447724103927612e-01 2.580798231065273285e-02 7.550901174545288086e-02 2.709200084209442139e-01 6.187633052468299866e-02
-5.099971294403076172e-01 -7.748492062091827393e-02 -3.957617282867431641e-02 5.821846053004264832e-02 -1.649359464645385742e-01 4.144898355007171631e-01 -2.191068232059478760e-01 -1.067387387156486511e-01 2.264212630689144135e-02 -6.517132371664047241e-02 1.819247752428054810e-01 2.366593182086944580e-01 1.437087655067443848e-01 1.174471899867057800e-01 -1.531214416027069092e-01 -5.485965870320796967e-03 -2.497155517339706421e-01 9.267537295818328857e-02 -1.695764362812042236e-01 -2.497910112142562866e-01 -7.247368246316909790e-02 2.865324616432189941e-01 -3.767579421401023865e-02 2.138520590960979462e-02 7.156631350517272949e-02 5.814338475465774536e-02 -1.445858329534530640e-01 2.499719709157943726e-02 -1.026450991630554199e-01 1.160563677549362183e-01 -1.054663211107254028e-01 -4.755119979381561279e-02
-6.459369789808988571e-03 2.311979532241821289e-01 1.682063639163970947e-01 3.573925420641899109e-02 5.590352416038513184e-02 2.887265682220458984e-01 1.684401184320449829e-01 -9.929756820201873779e-02 2.815167903900146484e-01 4.695475473999977112e-02 -9.369778633117675781e-02 -5.881487205624580383e-02 -5.308076739311218262e-02 -3.152181804180145264e-01 -1.170986220240592957e-01 2.008921504020690918e-01 2.565753832459449768e-02 5.020918697118759155e-02 -2.609068155288696289e-02 -1.984885782003402710e-01 1.202900633215904236e-01 2.539199888706207275e-01 3.775173127651214600e-01 -6.300409883260726929e-02 -7.514729350805282593e-02 -7.793434709310531616e-02 -2.338040024042129517e-01 2.205524295568466187e-01 2.746010385453701019e-02 3.959883749485015869e-01 -3.021711856126785278e-02 8.723556995391845703e-03
-2.657707333564758301e-01 -4.955695196986198425e-02 -2.275961637496948242e-01 -6.955264508724212646e-02 2.839832007884979248e-01 1.862285584211349487e-01 3.862975537776947021e-02 -1.468516290187835693e-01 1.547159105539321899e-01 -8.875157684087753296e-02 -1.108305379748344421e-01 1.903602480888366699e-01 1.391766685992479324e-02 -1.556491255760192871e-01 1.293653994798660278e-01 2.657748162746429443e-01 -1.290375292301177979e-01 1.196737736463546753e-01 -1.062618419528007507e-01 -1.420978605747222900e-01 -1.537133306264877319e-01 -1.206119284033775330e-01 3.102320730686187744e-01 -1.376474350690841675e-01 1.386177539825439453e-01 7.424298673868179321e-02 -1.965714544057846069e-01 3.694171011447906494e-01 -8.956591784954071045e-02 2.976037859916687012e-01 1.648407131433486938e-01 1.845116540789604187e-02
-2.890811860561370850e-01 1.956165432929992676e-01 -4.258503392338752747e-02 -1.754351407289505005e-01 3.032102286815643311e-01 1.249683946371078491e-01 -1.804513335227966309e-01 -1.217481791973114014e-01 1.341888755559921265e-01 2.530992925167083740e-01 2.136978209018707275e-01 5.358291864395141602e-01 1.551430225372314453e-01 4.195569455623626709e-02 -5.556280910968780518e-02 -2.623960375785827637e-02 -1.056653782725334167e-01 1.682605743408203125e-01 -1.150110736489295959e-02 -4.938711225986480713e-02 -9.320403635501861572e-02 -1.527101732790470123e-02 1.104424074292182922e-01 -1.759092360734939575e-01 7.604006677865982056e-02 5.589707568287849426e-02 -3.187899887561798096e-01 2.179947495460510254e-02 -8.721285313367843628e-02 9.353735297918319702e-02 -1.175560802221298218e-01 1.043646931648254395e-01
-3.998319804668426514e-02 3.075005412101745605e-01 -2.197009623050689697e-01 -2.680205404758453369e-01 -3.396114110946655273e-01 1.382191926240921021e-01 2.010125666856765747e-01 -3.298693895339965820e-01 1.724296994507312775e-02 2.622795291244983673e-02 -1.311558019369840622e-02 1.227001845836639404e-01 1.562308669090270996e-01 -8.756709098815917969e-02 7.878107577562332153e-02 5.145690217614173889e-02 -2.843172252178192139e-01 1.057932823896408081e-01 -1.821426451206207275e-01 -3.013988733291625977e-01 -2.586652338504791260e-01 1.976761966943740845e-01 -1.246224120259284973e-01 2.337758392095565796e-01 -8.321755565702915192e-03 -6.161107122898101807e-02 -3.184266760945320129e-02 1.268206387758255005e-01 -1.006398797035217285e-01 -5.274440720677375793e-02 1.028399392962455750e-01 7.923260331153869629e-02
-6.706035882234573364e-02 3.727614507079124451e-02 -1.243236660957336426e-01 -1.854416131973266602e-01 -1.589929908514022827e-01 1.027440801262855530e-01 2.550070285797119141e-01 -7.939279079437255859e-02 -8.386255055665969849e-02 3.618305921554565430e-01 -1.360046267509460449e-01 1.919459700584411621e-01 -6.240513920783996582e-02 -3.061383664608001709e-01 5.569762736558914185e-02 1.398341506719589233e-01 3.796524927020072937e-02 2.188248485326766968e-01 -2.384088475082535297e-05 -1.517031192779541016e-01 4.182518646121025085e-02 4.165858924388885498e-01 2.794604599475860596e-01 -7.784891873598098755e-03 5.852387845516204834e-02 1.985771358013153076e-01 -2.301057875156402588e-01 2.272057980298995972e-01 -1.842751950025558472e-01 1.008756533265113831e-01 -7.471835613250732422e-02 2.447840571403503418e-02
-2.738120257854461670e-01 1.341841071844100952e-01 -8.239794522523880005e-02 -7.509686052799224854e-02 9.910367429256439209e-02 3.370698690414428711e-01 1.232695803046226501e-01 -8.451108820736408234e-03 1.197629496455192566e-01 9.106753766536712646e-02 -1.829479783773422241e-01 3.076556324958801270e-01 -1.023532822728157043e-01 -3.264776766300201416e-01 2.401038855314254761e-01 3.332798182964324951e-01 5.180264264345169067e-02 8.353435248136520386e-02 4.516687244176864624e-02 -1.200934574007987976e-01 -1.418640613555908203e-01 9.066915512084960938e-02 -2.305319905281066895e-02 1.270642727613449097e-01 2.311713844537734985e-01 1.753524839878082275e-01 -3.843476623296737671e-02 -2.155385166406631470e-01 1.702771335840225220e-02 6.394907087087631226e-02 3.109739124774932861e-01 1.224199533462524414e-01
1.035001873970031738e-01 6.596229970455169678e-02 -5.340604856610298157e-02 1.394460629671812057e-02 -1.864579916000366211e-01 4.080661237239837646e-01 6.248183548450469971e-02 -1.639759540557861328e-01 2.547301910817623138e-02 7.785195857286453247e-02 -5.021121725440025330e-02 3.603258430957794189e-01 -2.177959829568862915e-01 -2.109865844249725342e-01 2.246680259704589844e-01 2.077763080596923828e-01 1.395355314016342163e-01 1.529321670532226562e-01 1.713034063577651978e-01 -7.426361739635467529e-02 -3.127662241458892822e-01 -1.077792122960090637e-01 5.148933455348014832e-02 2.131006717681884766e-01 1.109557077288627625e-01 -1.132619753479957581e-01 -2.399907112121582031e-01 2.290784269571304321e-01 -1.502426806837320328e-02 2.067871987819671631e-01 8.749268949031829834e-02 6.384798139333724976e-02
-3.708280622959136963e-01 1.508408458903431892e-03 1.989375203847885132e-01 5.645072832703590393e-02 -6.617355346679687500e-02 4.966076910495758057e-01 4.085250198841094971e-02 -1.054443642497062683e-01 5.119428411126136780e-02 -2.002651691436767578e-01 2.007149457931518555e-01 1.375498622655868530e-01 -9.651035070419311523e-02 1.226130127906799316e-01 -4.600372165441513062e-02 6.614951044321060181e-02 -2.797856926918029785e-01 1.555093228816986084e-01 -1.076710373163223267e-01 -2.322115898132324219e-01 -3.173958361148834229e-01 1.467074304819107056e-01 -2.817091881297528744e-04 -6.436249613761901855e-02 9.515078738331794739e-03 8.584851771593093872e-02 -1.040921211242675781e-01 2.372340112924575806e-02 -8.292339742183685303e-02 2.408537715673446655e-01 7.599666714668273926e-02 -1.981336176395416260e-01
1.906641758978366852e-02 1.382480114698410034e-01 -2.565567567944526672e-02 -4.758005961775779724e-02 6.148632243275642395e-02 2.953086793422698975e-01 -5.660718679428100586e-02 2.244709059596061707e-02 -1.859747320413589478e-01 3.815421462059020996e-01 -1.768319308757781982e-01 2.532678544521331787e-01 -1.106825098395347595e-01 -3.813449144363403320e-01 5.200876668095588684e-02 9.131424129009246826e-02 1.580515205860137939e-01 2.075667530298233032e-01 -2.002068907022476196e-01 -2.422597408294677734e-01 -2.339780479669570923e-01 7.370559126138687134e-02 -1.312580406665802002e-01 -3.976410627365112305e-02 2.138096690177917480e-01 -5.814078077673912048e-02 -2.034680396318435669e-01 1.692214459180831909e-01 2.177001982927322388e-01 -7.366586476564407349e-02 6.940618902444839478e-02 1.265729516744613647e-01
-7.288943976163864136e-02 1.565190255641937256e-01 8.903273195028305054e-02 2.568067237734794617e-02 -1.055079549551010132e-01 2.868007421493530273e-01 4.799874126911163330e-01 -1.633088588714599609e-01 -8.716871589422225952e-02 -1.821543872356414795e-01 -7.287745177745819092e-02 1.096974834799766541e-01 -2.689495310187339783e-02 -2.818979918956756592e-01 -9.272286295890808105e-02 1.253342330455780029e-01 -2.080190777778625488e-01 3.678132295608520508e-01 -1.365530211478471756e-02 6.675332318991422653e-03 -4.989591613411903381e-02 2.143486440181732178e-01 -5.141414701938629150e-02 4.494687169790267944e-02 2.098685204982757568e-01 -7.828170806169509888e-02 -1.409734338521957397e-01 1.537746638059616089e-01 4.985159728676080704e-03 -1.676438748836517334e-01 -1.102096363902091980e-01 2.875452339649200439e-01
-9.982298314571380615e-02 1.993138790130615234e-01 1.145266890525817871e-01 7.235790137201547623e-03 1.158837899565696716e-01 1.910627186298370361e-01 6.282999645918607712e-03 -1.076127663254737854e-01 2.503622472286224365e-01 3.658583462238311768e-01 -2.141874581575393677e-01 9.141202270984649658e-02 -3.583068549633026123e-01 -1.075482890009880066e-01 1.548859924077987671e-01 5.476666614413261414e-02 5.323703587055206299e-02 3.369935154914855957e-01 -1.643584668636322021e-01 -2.495261579751968384e-01 -1.968074887990951538e-01 -4.115216434001922607e-02 2.653340809047222137e-02 7.484806329011917114e-02 1.006328128278255463e-02 -9.223676472902297974e-02 -9.258552454411983490e-03 1.114989146590232849e-01 -3.128293454647064209e-01 2.936376035213470459e-01 -2.339367521926760674e-03 -1.596224308013916016e-02
-1.692185997962951660e-01 -1.257014572620391846e-01 -1.412298530340194702e-01 -1.421797573566436768e-01 1.970827765762805939e-02 1.762187629938125610e-01 -2.074442431330680847e-02 -2.121548950672149658e-01 1.524837464094161987e-01 1.257559657096862793e-01 3.384748995304107666e-01 2.595559656620025635e-01 8.273870497941970825e-02 -1.829960346221923828e-01 -3.674606978893280029e-02 -8.885133266448974609e-02 -1.063658446073532104e-01 1.961771845817565918e-01 1.504849940538406372e-01 -2.259598225355148315e-01 7.476973533630371094e-02 2.688387334346771240e-01 6.387229263782501221e-02 -6.549020111560821533e-02 2.954617738723754883e-01 -1.576933413743972778e-01 8.555597066879272461e-02 -8.684678934514522552e-03 5.730386450886726379e-02 9.510421007871627808e-02 2.185154259204864502e-01 4.225748777389526367e-01
-2.785521447658538818e-01 -1.670645922422409058e-01 1.008934453129768372e-01 2.414025180041790009e-02 1.973806619644165039e-01 3.434406816959381104e-01 2.013595849275588989e-01 -1.451471149921417236e-01 1.263157725334167480e-01 -8.555471897125244141e-02 -1.882324516773223877e-01 -5.208186060190200806e-02 3.332868590950965881e-02 -2.120071500539779663e-01 2.041186019778251648e-02 1.096529588103294373e-01 1.140298396348953247e-01 7.614471018314361572e-02 -1.334798485040664673e-01 -3.590617775917053223e-01 -2.574101649224758148e-02 2.871966958045959473e-01 5.847838521003723145e-02 -2.176275290548801422e-02 1.949557662010192871e-01 7.617231458425521851e-02 -1.520611066371202469e-02 9.277496486902236938e-02 -1.429791599512100220e-01 2.947579324245452881e-02 3.612757027149200439e-01 2.970403134822845459e-01
-2.050713747739791870e-01 -6.853751093149185181e-02 1.503350287675857544e-01 3.002284094691276550e-02 2.477346062660217285e-01 1.654070802032947540e-02 3.376191258430480957e-01 -1.670175492763519287e-01 2.596091032028198242e-01 6.593603640794754028e-02 9.149560332298278809e-02 3.003925979137420654e-01 -1.034166570752859116e-02 -2.177899181842803955e-01 -1.911264806985855103e-01 2.021068520843982697e-02 5.919905751943588257e-02 1.875289231538772583e-01 1.022012084722518921e-01 -6.058192625641822815e-02 4.933850839734077454e-02 1.923776715993881226e-01 -4.518455266952514648e-02 2.119650989770889282e-01 3.097959160804748535e-01 1.205104291439056396e-01 -1.233923211693763733e-01 1.463389992713928223e-01 -1.854215413331985474e-01 5.721998959779739380e-02 2.157139182090759277e-01 3.175910413265228271e-01
-2.586101293563842773e-01 1.142414808273315430e-01 -1.621286869049072266e-01 -2.283770292997360229e-01 -1.171209141612052917e-01 1.453630030155181885e-01 6.056890636682510376e-02 7.163220643997192383e-02 1.742570251226425171e-01 1.801369041204452515e-01 2.320038527250289917e-01 4.659498110413551331e-02 -3.389700129628181458e-02 2.134156040847301483e-02 5.326052755117416382e-02 -6.997510045766830444e-02 -2.199216783046722412e-01 4.275062680244445801e-01 2.063191831111907959e-01 -1.901544779539108276e-01 -1.061421111226081848e-01 2.487305551767349243e-01 2.367524653673171997e-01 1.540578007698059082e-01 -1.698243916034698486e-01 3.357973098754882812e-01 -1.609662175178527832e-01 1.555104851722717285e-01 7.328481227159500122e-02 -6.741672009229660034e-02 6.948563456535339355e-02 2.492367476224899292e-02
-9.923869371414184570e-02 2.117551565170288086e-01 -2.858357429504394531e-01 4.568191245198249817e-02 1.123066339641809464e-02 2.088307440280914307e-01 -1.507874429225921631e-01 -1.829075962305068970e-01 1.498388219624757767e-02 6.141835823655128479e-03 -1.225173398852348328e-01 2.936581373214721680e-01 -2.211944758892059326e-01 -5.077636986970901489e-02 2.848625779151916504e-01 2.138800919055938721e-01 9.116955846548080444e-02 2.496449947357177734e-01 1.032123528420925140e-02 -1.092732474207878113e-01 -2.882707715034484863e-01 2.588028907775878906e-01 1.448822952806949615e-02 -6.316255778074264526e-02 1.219786480069160461e-01 2.479673326015472412e-01 -1.407943069934844971e-01 -7.895344495773315430e-02 4.967840760946273804e-02 1.722811460494995117e-01 2.815331220626831055e-01 1.757744699716567993e-01
-4.787364229559898376e-02 1.009959951043128967e-01 -5.111985281109809875e-02 2.355442792177200317e-01 -8.101921528577804565e-02 2.051012814044952393e-01 1.600403487682342529e-01 -1.515967696905136108e-01 4.102231934666633606e-02 1.322866082191467285e-01 -3.719373941421508789e-01 1.764683723449707031e-01 -1.023222357034683228e-01 -2.097826600074768066e-01 -1.155479550361633301e-01 3.314025700092315674e-01 1.710801571607589722e-01 5.599207431077957153e-02 -1.140373293310403824e-02 -3.650543466210365295e-02 -1.416273862123489380e-01 5.601029470562934875e-02 1.942212730646133423e-01 1.280212253332138062e-01 1.443804353475570679e-01 1.477516293525695801e-01 -1.623588353395462036e-01 4.142207503318786621e-01 5.938811972737312317e-02 -1.118921935558319092e-01 2.836959064006805420e-01 1.324811279773712158e-01
4.750116541981697083e-02 -2.659588819369673729e-03 5.378022044897079468e-02 -6.033179908990859985e-02 4.610148444771766663e-02 3.512744307518005371e-01 1.969063282012939453e-01 -2.003781646490097046e-01 3.221502304077148438e-01 3.029960393905639648e-01 1.397869437932968140e-01 5.326957628130912781e-02 -1.075293421745300293e-01 -2.380736619234085083e-01 1.368848979473114014e-01 1.302140206098556519e-01 -7.746651023626327515e-02 1.135908663272857666e-01 -1.168366521596908569e-02 -1.374390423297882080e-01 5.649146810173988342e-02 1.867466270923614502e-01 1.886044740676879883e-01 -2.097483724355697632e-01 -2.057589739561080933e-01 -2.105144551023840904e-03 -2.971248626708984375e-01 -1.852155476808547974e-02 -1.103703901171684265e-01 3.611443340778350830e-01 -6.749628484249114990e-02 1.765508800745010376e-01
-2.583062350749969482e-01 -2.303305268287658691e-02 -1.650090366601943970e-01 5.501638166606426239e-03 -5.522410944104194641e-02 1.433749645948410034e-01 -2.210764884948730469e-01 -1.959758102893829346e-01 4.516652524471282959e-01 1.123767122626304626e-01 7.848183810710906982e-02 1.593205630779266357e-01 2.034042961895465851e-02 -1.946360990405082703e-02 -2.425096780061721802e-01 3.133720457553863525e-01 -2.715752124786376953e-01 1.104481965303421021e-01 5.926060304045677185e-02 -8.356525748968124390e-02 -2.263046205043792725e-01 3.138467669486999512e-02 2.542611658573150635e-01 3.297495841979980469e-02 -1.144973412156105042e-01 1.638173609972000122e-01 -2.022289931774139404e-01 -9.340464323759078979e-02 -1.069972477853298187e-02 2.724640071392059326e-01 9.105782210826873779e-02 -4.508576169610023499e-02
-1.016763672232627869e-01 1.987741142511367798e-01 -1.764881759881973267e-01 3.707572072744369507e-02 2.713915705680847168e-02 3.959419131278991699e-01 3.175803124904632568e-01 -1.031810417771339417e-01 1.126363277435302734e-01 -1.022453531622886658e-01 6.213546171784400940e-02 -8.640110027045011520e-04 -6.758161634206771851e-02 1.143161952495574951e-01 -1.280101090669631958e-01 2.217717021703720093e-01 -1.025251522660255432e-01 9.914660453796386719e-02 -2.711672782897949219e-01 -2.039836347103118896e-01 -3.265442252159118652e-01 -5.972301959991455078e-02 -7.629911601543426514e-02 -7.858967781066894531e-02 1.391450762748718262e-01 3.341507613658905029e-01 -7.747782021760940552e-02 -1.900661438703536987e-01 -1.861409991979598999e-01 1.557071208953857422e-01 1.999981254339218140e-01 9.323973208665847778e-02
-2.094051390886306763e-01 3.869284689426422119e-01 2.648353278636932373e-01 2.609457122161984444e-03 2.734399437904357910e-01 3.904058635234832764e-01 6.227806955575942993e-02 -1.223223656415939331e-01 1.625379920005798340e-01 -3.812973946332931519e-02 -2.943594753742218018e-01 1.124453172087669373e-01 -4.113757982850074768e-02 2.579829655587673187e-02 -2.674773335456848145e-01 1.849421411752700806e-01 -9.567836672067642212e-02 1.351574212312698364e-01 -2.276050597429275513e-01 -2.817156314849853516e-01 -1.367536839097738266e-02 -1.253493968397378922e-02 1.510121822357177734e-01 -3.475653380155563354e-02 -1.028854101896286011e-01 -5.351956933736801147e-02 -9.005192667245864868e-02 1.813022047281265259e-01 1.308081001043319702e-01 -1.780747622251510620e-02 1.951707410626113415e-03 -1.366201043128967285e-02
-2.297661900520324707e-01 7.530312985181808472e-02 -1.880333870649337769e-01 -1.880727857351303101e-01 -1.529715657234191895e-01 9.942802041769027710e-02 -4.780723154544830322e-02 -5.698996782302856445e-02 -1.228876784443855286e-02 1.625404357910156250e-01 -3.121496923267841339e-02 1.913273483514785767e-01 -9.120590239763259888e-02 -9.435614629182964563e-05 -4.942317679524421692e-02 -7.695620507001876831e-02 -2.574626803398132324e-01 2.768860161304473877e-01 1.194378137588500977e-01 -3.156127333641052246e-01 -4.303418844938278198e-02 -3.840033710002899170e-02 8.353926986455917358e-02 3.128419816493988037e-01 -1.329676657915115356e-01 3.997865021228790283e-01 -2.245070487260818481e-01 1.955306828022003174e-01 1.586719155311584473e-01 1.721718013286590576e-01 2.398875355720520020e-01 8.739940077066421509e-02
-1.516234036535024643e-02 2.454814761877059937e-01 -1.294363886117935181e-01 -8.474165201187133789e-02 -2.608108222484588623e-01 2.902562618255615234e-01 -8.496183902025222778e-02 -9.035827964544296265e-02 9.920694679021835327e-02 5.994959175586700439e-02 9.143843501806259155e-02 5.929263681173324585e-02 1.440208256244659424e-01 -3.125086426734924316e-01 4.166570305824279785e-02 5.175714567303657532e-02 -2.640278637409210205e-02 3.571400344371795654e-01 -2.291064709424972534e-01 -4.312381148338317871e-01 -2.955064736306667328e-02 1.503116786479949951e-01 -2.747046351432800293e-01 1.313427239656448364e-01 -2.317469567060470581e-01 7.640204858034849167e-03 -4.447003081440925598e-02 2.125945985317230225e-01 -5.645116046071052551e-02 8.696125447750091553e-02 5.542220175266265869e-02 -4.633162170648574829e-02
-7.564415782690048218e-02 1.054571047425270081e-01 -1.586878150701522827e-01 -2.911186814308166504e-01 2.043135613203048706e-01 3.073267042636871338e-01 1.559585779905319214e-01 -3.914078697562217712e-02 1.000471860170364380e-01 1.278460025787353516e-01 1.001123636960983276e-01 -4.972715675830841064e-02 1.304999887943267822e-01 -4.265365600585937500e-01 7.983902096748352051e-02 -5.342004820704460144e-02 -2.717797458171844482e-01 1.277634948492050171e-01 -1.293119490146636963e-01 -2.891009449958801270e-01 -7.604392617940902710e-02 -1.070690620690584183e-02 1.628434509038925171e-01 -1.439062356948852539e-01 -1.591856181621551514e-01 8.314147591590881348e-02 -2.572244731709361076e-03 -1.768030077219009399e-01 -2.029733657836914062e-01 1.130642518401145935e-01 5.452441424131393433e-02 3.163051009178161621e-01
2.001891434192657471e-01 1.032318845391273499e-01 5.364385433495044708e-03 -1.796895116567611694e-01 1.313777416944503784e-01 3.474050164222717285e-01 -1.737230420112609863e-01 -6.862690299749374390e-02 2.858296036720275879e-01 1.952503919601440430e-01 1.013863906264305115e-01 -4.816432669758796692e-02 1.157002374529838562e-01 -1.135356947779655457e-01 -2.952689230442047119e-01 1.749823689460754395e-01 -1.464473307132720947e-01 1.416312605142593384e-01 -2.921340614557266235e-02 -4.553074240684509277e-01 -2.460283190011978149e-01 -1.583979837596416473e-02 2.615420222282409668e-01 8.813127130270004272e-02 1.427202820777893066e-01 3.142795711755752563e-02 -7.732518017292022705e-02 1.404478698968887329e-01 1.204749289900064468e-02 1.157180592417716980e-01 5.863139405846595764e-02 -1.302269101142883301e-01
-2.415799051523208618e-01 6.616404652595520020e-02 -2.485547587275505066e-02 -2.563275210559368134e-02 1.996027529239654541e-01 5.441112816333770752e-02 3.074955381453037262e-02 -1.870677471160888672e-01 1.308606863021850586e-01 2.849444448947906494e-01 -2.022136300802230835e-01 1.294378191232681274e-01 -2.264411300420761108e-01 -3.317407965660095215e-01 4.265240207314491272e-02 4.583084955811500549e-02 9.226008504629135132e-02 2.796915471553802490e-01 -2.277723848819732666e-01 -2.244232594966888428e-01 3.736722841858863831e-02 1.992808729410171509e-01 2.381802350282669067e-01 4.556365311145782471e-02 -2.210266441106796265e-01 -3.164344727993011475e-01 -1.332071721553802490e-01 1.751969307661056519e-01 1.476162523031234741e-01 1.511025875806808472e-01 -4.038599133491516113e-02 5.881752073764801025e-02
-4.244643822312355042e-02 7.031451910734176636e-02 -9.357372671365737915e-02 -1.100051328539848328e-01 -2.154546827077865601e-01 7.658857107162475586e-02 2.099283039569854736e-01 -8.444303274154663086e-02 -1.139500513672828674e-01 8.414171636104583740e-02 6.361185014247894287e-02 2.951914668083190918e-01 -3.825909271836280823e-02 -1.263395696878433228e-01 4.633179306983947754e-02 3.808328211307525635e-01 1.243838667869567871e-01 2.488152086734771729e-01 -8.174661546945571899e-02 -1.013377904891967773e-01 -2.760784029960632324e-01 2.598590254783630371e-01 -3.975285589694976807e-02 -1.417119950056076050e-01 1.294443607330322266e-01 -3.829544037580490112e-02 -2.378759235143661499e-01 4.470165967941284180e-01 -1.468048691749572754e-01 9.267269074916839600e-02 1.590484678745269775e-01 5.698254704475402832e-02
-3.524110019207000732e-01 1.838423609733581543e-01 -1.421256065368652344e-01 -1.560406535863876343e-01 1.118384525179862976e-01 2.127134948968887329e-01 6.774164736270904541e-02 1.122225355356931686e-02 1.094924509525299072e-01 1.702879518270492554e-01 -7.432759553194046021e-02 2.133323550224304199e-01 -1.955044269561767578e-01 -2.518499493598937988e-01 1.162259355187416077e-01 2.440345287322998047e-01 1.456166803836822510e-01 -3.206488490104675293e-02 -6.618729978799819946e-02 -2.621042914688587189e-02 -1.952153593301773071e-01 1.430155038833618164e-01 1.974812448024749756e-01 2.359944283962249756e-01 2.610049247741699219e-01 1.220744997262954712e-01 -8.317861706018447876e-02 -1.307376623153686523e-01 -1.148976981639862061e-01 1.683285534381866455e-01 3.110975027084350586e-01 2.057850211858749390e-01
-2.645838856697082520e-01 2.052802592515945435e-02 1.767077594995498657e-01 -3.265128284692764282e-02 1.622515171766281128e-01 -9.150146692991256714e-02 2.775566577911376953e-01 -2.035647332668304443e-01 2.139624357223510742e-01 2.502888739109039307e-01 1.817023009061813354e-01 3.643018901348114014e-01 1.057275570929050446e-02 -9.908207505941390991e-02 -1.924151927232742310e-02 1.244191080331802368e-02 5.673415213823318481e-02 1.394212841987609863e-01 1.446359306573867798e-01 -3.088619410991668701e-01 -1.076990589499473572e-01 1.625686138868331909e-01 -1.019442975521087646e-01 1.884867399930953979e-01 2.233415991067886353e-01 1.123651638627052307e-01 -2.226016521453857422e-01 1.901978999376296997e-01 -1.015484556555747986e-01 -6.596903502941131592e-02 2.675348818302154541e-01 4.587921872735023499e-02
-1.879973113536834717e-01 1.178440302610397339e-01 -5.718768108636140823e-03 -1.577239930629730225e-01 -1.718681901693344116e-01 3.554437756538391113e-01 -6.145723164081573486e-02 -5.910608172416687012e-02 -2.875177264213562012e-01 3.834944963455200195e-01 1.856538951396942139e-01 1.565401107072830200e-01 -2.268417030572891235e-01 -2.241337299346923828e-01 -4.435421153903007507e-02 1.202119737863540649e-01 -9.960419498383998871e-03 1.960460841655731201e-01 -6.351168453693389893e-02 -8.939471840858459473e-02 -1.473064273595809937e-01 1.012929156422615051e-01 1.938014179468154907e-01 -1.097313035279512405e-02 1.152573525905609131e-01 1.341551840305328369e-01 3.092317096889019012e-02 1.979613602161407471e-01 -2.880005538463592529e-01 2.564355134963989258e-01 1.171005517244338989e-01 -4.304264113306999207e-02
-1.018981561064720154e-01 2.557153627276420593e-02 5.582001991569995880e-03 -8.084098994731903076e-02 2.669760584831237793e-01 9.329733997583389282e-02 -1.898440718650817871e-01 -8.749950677156448364e-02 3.965280354022979736e-01 3.415352851152420044e-02 1.219209283590316772e-01 2.833163142204284668e-01 6.636510137468576431e-03 -7.313410937786102295e-02 1.630314439535140991e-02 1.162129193544387817e-01 6.359672546386718750e-02 4.820403754711151123e-01 -1.049002748914062977e-03 -2.599116861820220947e-01 -1.217580586671829224e-01 9.086326509714126587e-02 -9.333582967519760132e-02 3.620840236544609070e-02 5.751737579703330994e-02 -1.369939744472503662e-01 -5.459585692733526230e-03 1.278208345174789429e-01 -2.947056889533996582e-01 -1.651837676763534546e-01 -9.517457336187362671e-02 2.954926490783691406e-01
-2.495926171541213989e-01 1.175337284803390503e-01 -9.033672511577606201e-03 -1.612684130668640137e-01 -2.583491504192352295e-01 2.144172191619873047e-01 -9.080101549625396729e-02 -7.171428948640823364e-02 -1.174616888165473938e-01 -1.801839098334312439e-02 7.453329861164093018e-02 1.838959455490112305e-01 -1.984657905995845795e-02 -3.988696634769439697e-02 2.477016299962997437e-01 -2.338075824081897736e-02 -1.195373088121414185e-01 3.795314729213714600e-01 2.349671423435211182e-01 -2.648655772209167480e-01 5.143633112311363220e-02 -3.873407095670700073e-02 3.193127363920211792e-02 2.232759147882461548e-01 -7.361903786659240723e-02 2.068805098533630371e-01 -1.888837814331054688e-01 2.056671082973480225e-01 1.605227291584014893e-01 1.071006059646606445e-01 3.309652805328369141e-01 2.064588963985443115e-01
-2.466509193181991577e-01 1.464224904775619507e-01 2.227336727082729340e-02 -1.036333739757537842e-01 -1.750095635652542114e-01 2.621044814586639404e-01 1.324067264795303345e-01 -3.301194012165069580e-01 2.999497354030609131e-01 -1.563946604728698730e-01 -3.918930143117904663e-02 1.698827594518661499e-01 3.398881480097770691e-02 -1.196886971592903137e-01 1.221340242773294449e-02 9.768927097320556641e-02 -3.973006606101989746e-01 1.997856982052326202e-02 3.769424557685852051e-02 -1.024160236120223999e-01 -1.244165971875190735e-01 -2.884988188743591309e-01 2.390346862375736237e-02 -5.335444957017898560e-02 2.329132258892059326e-01 -4.252576082944869995e-02 -7.750613242387771606e-02 1.186482459306716919e-01 8.085475116968154907e-02 3.828693330287933350e-01 -2.684790641069412231e-02 9.152824431657791138e-02
-1.573633700609207153e-01 3.513747453689575195e-01 -8.643973618745803833e-02 -9.294304065406322479e-03 -4.776523113250732422e-01 1.393842995166778564e-01 2.847738936543464661e-02 -9.292700886726379395e-02 -2.264192141592502594e-02 -1.158104091882705688e-02 8.070148527622222900e-02 1.159382835030555725e-01 9.575907140970230103e-02 1.224280968308448792e-01 1.406738609075546265e-01 -8.194912225008010864e-02 -1.763275861740112305e-01 3.374351263046264648e-01 -3.819156438112258911e-02 -2.759639620780944824e-01 8.062575757503509521e-02 1.805967986583709717e-01 1.055455207824707031e-01 1.267227381467819214e-01 -1.151834800839424133e-01 1.906111389398574829e-01 -1.567368060350418091e-01 2.056949734687805176e-01 -2.407689541578292847e-01 1.350887417793273926e-01 1.357095539569854736e-01 1.262082755565643311e-01
-9.262397140264511108e-02 2.050311267375946045e-01 -8.244792930781841278e-03 -1.714412271976470947e-01 -4.092199206352233887e-01 4.978154301643371582e-01 1.075119674205780029e-01 -1.692720353603363037e-01 2.725174725055694580e-01 -9.275618940591812134e-02 1.217335611581802368e-01 8.184725791215896606e-02 9.266752749681472778e-02 -5.784301087260246277e-02 1.476263701915740967e-01 1.195888295769691467e-01 -1.960313767194747925e-01 2.781371474266052246e-01 -3.842691332101821899e-02 -1.562583148479461670e-01 2.366712689399719238e-01 2.192172966897487640e-02 3.199887275695800781e-02 -1.796789467334747314e-02 -2.856100723147392273e-02 1.123563423752784729e-01 -1.303069293498992920e-01 2.502557933330535889e-01 -1.240856051445007324e-01 4.112441837787628174e-02 2.292843721807003021e-02 4.278229549527168274e-02
-2.587955296039581299e-01 2.279837280511856079e-01 -2.146034687757492065e-01 4.827837273478507996e-02 -1.908311992883682251e-01 2.396404743194580078e-01 -1.405880600214004517e-01 5.922469496726989746e-02 3.586493134498596191e-01 2.455790340900421143e-02 -1.473538130521774292e-01 3.481192290782928467e-01 8.214586973190307617e-02 -2.326804958283901215e-02 -9.958598762750625610e-02 -2.167962789535522461e-01 -6.567466259002685547e-02 1.588193476200103760e-01 -2.259341329336166382e-01 -9.073268622159957886e-02 -1.283339112997055054e-01 2.386803925037384033e-02 -1.614185720682144165e-01 8.383321762084960938e-02 -4.194308444857597351e-02 -1.338423043489456177e-01 -2.811918258666992188e-01 1.920995302498340607e-02 -2.380286008119583130e-01 -2.120281308889389038e-01 3.665132448077201843e-02 1.954480111598968506e-01
-5.241261050105094910e-02 3.282816112041473389e-01 -1.287927967496216297e-03 9.869512170553207397e-02 2.692277133464813232e-01 3.809468448162078857e-01 7.939431816339492798e-02 -5.291753262281417847e-02 -2.602457255125045776e-02 -4.001266881823539734e-02 -1.649037152528762817e-01 -1.108037680387496948e-01 6.596482545137405396e-02 -3.194488286972045898e-01 -1.742493063211441040e-01 1.060050129890441895e-01 -1.426703035831451416e-01 2.008621692657470703e-01 -3.081813454627990723e-01 -1.231993436813354492e-01 7.532353699207305908e-02 5.711657926440238953e-02 1.297401934862136841e-01 -1.543225646018981934e-01 2.103479504585266113e-01 -1.158131379634141922e-02 -1.842980831861495972e-01 9.340659528970718384e-02 9.701813012361526489e-02 2.219621837139129639e-01 2.292626351118087769e-01 2.110355645418167114e-01
-1.968973428010940552e-01 2.208277136087417603e-01 -5.946698412299156189e-02 9.553679078817367554e-02 -1.183673553168773651e-02 3.745653033256530762e-01 -1.335581541061401367e-01 4.074030742049217224e-02 7.356747984886169434e-02 1.906416565179824829e-01 -1.728949248790740967e-01 4.419696629047393799e-01 1.543814837932586670e-01 5.806450545787811279e-02 3.576914896257221699e-04 1.482468247413635254e-01 -3.642342984676361084e-01 2.571877241134643555e-01 -1.916501671075820923e-01 -8.486225455999374390e-02 3.000791743397712708e-02 7.704737782478332520e-02 4.986653104424476624e-02 -2.419045008718967438e-02 1.056205481290817261e-02 -1.095937564969062805e-01 -1.046869754791259766e-01 -4.010780900716781616e-02 2.922430932521820068e-01 -2.411246001720428467e-01 5.237048491835594177e-02 8.071130141615867615e-03
-2.217541635036468506e-01 1.156366690993309021e-01 -1.653528958559036255e-01 -1.530685126781463623e-01 -1.309061050415039062e-01 3.653290569782257080e-01 3.072075359523296356e-02 7.567796111106872559e-02 -1.114022433757781982e-01 3.985538482666015625e-01 8.726066350936889648e-02 1.122864484786987305e-01 -2.215483933687210083e-01 -1.407022178173065186e-01 -4.903602972626686096e-02 2.057664692401885986e-01 -7.692574709653854370e-02 2.277743965387344360e-01 -2.001988738775253296e-01 1.693741977214813232e-02 -2.100118249654769897e-01 8.196981251239776611e-02 6.393747776746749878e-02 -1.935181766748428345e-01 2.436195164918899536e-01 4.730876907706260681e-02 1.882413625717163086e-01 1.897049993276596069e-01 -1.633367687463760376e-01 2.526345849037170410e-01 4.621636122465133667e-02 9.015870094299316406e-02
-2.275614291429519653e-01 5.624346435070037842e-03 -2.175486274063587189e-02 -2.135002166032791138e-01 1.529790554195642471e-02 1.165356561541557312e-01 -9.184579551219940186e-02 -2.925758808851242065e-02 7.556415349245071411e-02 1.013393849134445190e-01 2.900727093219757080e-01 3.249109089374542236e-01 1.733151376247406006e-01 4.812851920723915100e-02 -3.154254984110593796e-03 -1.854087412357330322e-01 -3.055325150489807129e-01 2.384837269783020020e-01 1.074311807751655579e-01 -2.986229062080383301e-01 7.020802237093448639e-03 1.268467456102371216e-01 -4.936038330197334290e-02 -1.796242296695709229e-01 2.183837294578552246e-01 -8.400300890207290649e-02 -7.045967876911163330e-02 8.880762010812759399e-02 -4.672750458121299744e-02 6.090339273214340210e-02 1.703922897577285767e-01 4.497605264186859131e-01
-2.779517322778701782e-02 1.827962845563888550e-01 -2.663883864879608154e-01 6.697224080562591553e-02 -3.682282567024230957e-02 1.533852815628051758e-01 5.970414355397224426e-02 -1.989400479942560196e-03 1.742262542247772217e-01 -1.097393631935119629e-01 -1.220267731696367264e-03 5.279416441917419434e-01 1.754339225590229034e-02 -1.716832071542739868e-01 -3.196338936686515808e-02 -2.571961581707000732e-01 -1.737196743488311768e-01 2.863244414329528809e-01 -1.884856969118118286e-01 -2.651045322418212891e-01 7.732407748699188232e-02 1.046837195754051208e-01 -1.890034973621368408e-01 -3.523705154657363892e-02 -2.915402874350547791e-02 -1.021219938993453979e-01 -1.994507461786270142e-01 2.628436982631683350e-01 1.186373010277748108e-01 -1.905122548341751099e-01 -3.810932114720344543e-02 4.392618138808757067e-04
-2.806780934333801270e-01 1.057203635573387146e-01 8.063843101263046265e-02 -1.629360616207122803e-01 8.728042989969253540e-02 8.261590451002120972e-02 2.426584810018539429e-01 -3.565632551908493042e-02 7.007837994024157524e-04 1.534036546945571899e-01 2.586894854903221130e-02 2.851116061210632324e-01 -2.717624306678771973e-01 -1.635701358318328857e-01 6.849724799394607544e-02 -3.187917172908782959e-04 2.966925203800201416e-01 2.030998468399047852e-01 -2.652193307876586914e-01 -3.002351708710193634e-02 -2.901671230792999268e-01 7.433936744928359985e-02 1.421903371810913086e-01 1.016692146658897400e-01 1.827473379671573639e-02 2.565478384494781494e-01 2.480883523821830750e-02 2.265889048576354980e-01 3.685689345002174377e-02 1.337977647781372070e-01 3.402002155780792236e-01 1.330402493476867676e-01
-9.786493331193923950e-02 1.861998587846755981e-01 -1.337995529174804688e-01 -2.431662082672119141e-01 -2.770690321922302246e-01 1.803972423076629639e-01 -9.209017455577850342e-02 9.713862091302871704e-02 1.170184537768363953e-01 2.253178358078002930e-01 -1.218136176466941833e-01 2.101408392190933228e-01 1.138331517577171326e-01 -2.259285748004913330e-01 5.410383641719818115e-02 -7.113438844680786133e-02 7.854530215263366699e-02 4.297994971275329590e-01 -5.005541071295738220e-02 -2.782832980155944824e-01 1.538558155298233032e-01 3.152276873588562012e-01 -1.823590695858001709e-01 1.284380704164505005e-01 -1.035868600010871887e-01 5.109992995858192444e-02 -1.803326010704040527e-01 1.972230374813079834e-01 1.560928672552108765e-01 5.374577827751636505e-03 -3.980525955557823181e-02 4.090102016925811768e-02
1.089808419346809387e-01 -6.581018865108489990e-02 -7.402529567480087280e-02 6.263592094182968140e-02 4.907092824578285217e-02 8.086147904396057129e-02 -2.732805162668228149e-02 1.397150158882141113e-01 3.328567445278167725e-01 2.623130083084106445e-01 9.905547648668289185e-02 3.138406276702880859e-01 4.937544092535972595e-02 4.578378982841968536e-03 -1.122198402881622314e-01 1.143641918897628784e-01 -2.262959629297256470e-01 3.113948702812194824e-01 -4.361509531736373901e-02 -3.272618949413299561e-01 -1.375506669282913208e-01 -2.396022081375122070e-01 1.622868627309799194e-01 8.101541548967361450e-03 2.350802719593048096e-01 -4.431457072496414185e-02 -6.521667353808879852e-03 6.657455861568450928e-02 1.595501154661178589e-01 -1.061349064111709595e-01 1.934861987829208374e-01 3.651906549930572510e-01
5.701362714171409607e-02 1.886891871690750122e-01 1.850281492806971073e-03 -1.063147932291030884e-01 4.009883478283882141e-02 4.273843169212341309e-01 1.873066462576389313e-02 -6.513823568820953369e-02 -1.175522804260253906e-01 1.128869056701660156e-01 -1.268161088228225708e-01 1.138390228152275085e-01 -2.796328067779541016e-01 -3.646616637706756592e-01 1.511540561914443970e-01 2.831630408763885498e-01 4.944114387035369873e-02 3.529166337102651596e-03 -1.982519179582595825e-01 -9.394323080778121948e-02 1.688015647232532501e-02 4.552431870251893997e-03 1.472426950931549072e-01 5.053958296775817871e-02 -2.005016803741455078e-01 1.248350888490676880e-01 -7.176498323678970337e-02 -8.590859174728393555e-02 -2.703923732042312622e-02 7.739154249429702759e-02 2.464379668235778809e-01 4.245957136154174805e-01
1.582811214029788971e-02 1.338583678007125854e-01 -8.986293524503707886e-02 -1.626939177513122559e-01 -3.502644598484039307e-01 4.147275686264038086e-01 4.626843705773353577e-02 -1.575003936886787415e-02 3.382466137409210205e-01 -3.726262226700782776e-02 4.739624261856079102e-02 2.223198562860488892e-01 4.429935663938522339e-02 4.186722263693809509e-02 6.985653936862945557e-02 1.551796793937683105e-01 -2.390022575855255127e-01 2.433385401964187622e-01 -6.984333973377943039e-03 -2.394768148660659790e-01 2.313293367624282837e-01 -6.266430765390396118e-02 7.428974658250808716e-02 -1.000200808048248291e-01 -1.664328426122665405e-01 1.557603031396865845e-01 -1.402630209922790527e-01 3.163560032844543457e-01 -1.279528439044952393e-01 2.625815756618976593e-02 -2.555052051320672035e-03 1.207694411277770996e-01
-9.086339920759201050e-02 2.797643542289733887e-01 -6.021102145314216614e-02 -1.633463501930236816e-01 7.260027527809143066e-02 2.824100553989410400e-01 1.620421707630157471e-01 -2.090277969837188721e-01 -3.884159401059150696e-02 1.494209915399551392e-01 -2.426113560795783997e-02 -2.822357788681983948e-02 -8.905705809593200684e-02 -2.855928242206573486e-01 -4.741270467638969421e-02 3.091462552547454834e-01 1.308748424053192139e-01 1.774537563323974609e-01 -2.415448725223541260e-01 8.111077360808849335e-03 -1.252237260341644287e-01 -1.968064755201339722e-01 1.384963542222976685e-01 -1.258658617734909058e-01 7.037424296140670776e-02 1.136222556233406067e-01 1.033426746726036072e-01 -8.724328130483627319e-02 8.902700245380401611e-02 9.736388176679611206e-02 2.461328804492950439e-01 4.528264701366424561e-01
-1.231190934777259827e-01 9.631453454494476318e-02 -6.599460542201995850e-02 -1.963200271129608154e-01 -8.776422590017318726e-02 1.805539131164550781e-01 1.666764467954635620e-01 -3.236743062734603882e-02 1.118050068616867065e-01 -7.891715317964553833e-02 -1.095707714557647705e-01 2.445641010999679565e-01 6.080570444464683533e-02 -9.827186912298202515e-02 1.409978326410055161e-02 -4.490214958786964417e-02 -4.429046213626861572e-01 1.074318140745162964e-01 -2.115767449140548706e-01 1.514961421489715576e-01 9.954980760812759399e-02 1.441365927457809448e-01 1.657766252756118774e-01 3.356543183326721191e-02 1.226868182420730591e-01 2.714482247829437256e-01 -1.067883670330047607e-01 2.935630381107330322e-01 3.635625168681144714e-02 1.890847384929656982e-01 1.207350715994834900e-01 4.298082590103149414e-01
-3.587436676025390625e-01 -1.128236055374145508e-01 -4.376690089702606201e-01 -2.002559974789619446e-02 8.550224453210830688e-02 1.943221688270568848e-01 -7.840153574943542480e-02 -2.229168862104415894e-01 2.131374776363372803e-01 1.542369127273559570e-01 1.327459961175918579e-01 3.810626640915870667e-02 -4.053837433457374573e-02 -1.351106166839599609e-01 -2.222849577665328979e-01 3.567189872264862061e-01 -3.037267923355102539e-01 5.295195803046226501e-02 3.691990301012992859e-02 -8.607400953769683838e-02 4.691902082413434982e-03 1.279980242252349854e-01 8.574482984840869904e-03 -1.264665722846984863e-01 -1.261706799268722534e-01 7.241111248731613159e-02 -1.117017641663551331e-01 1.396775543689727783e-01 -4.719078540802001953e-03 -3.415562584996223450e-02 1.375191956758499146e-01 2.670432031154632568e-01
[truncated: 3,266,929 more chars]
