# Supplementary material for: The Language of Innovation
Source: PLoS One. 2020 Apr 30;15(4):e0230107. doi: 10.1371/journal.pone.0230107 (PMC7194493; doi:10.1371/journal.pone.0230107)
Supplement: S27 File — (GZ) [file pone.0230107.s027.tar.gz › 2005-2009/V2Run_6_VS_4500_embeddings2005-2009ED32.txt]

-2.747600972652435303e-01 2.060032635927200317e-01 1.896476186811923981e-02 1.491999533027410507e-02 -1.271478459239006042e-02 3.738500177860260010e-01 2.629702985286712646e-01 2.430429607629776001e-01 -1.263991594314575195e-01 -8.831072598695755005e-02 1.548787672072649002e-02 1.221439838409423828e-01 -4.143688455224037170e-02 -1.435543317347764969e-02 1.482279002666473389e-01 -4.778324067592620850e-02 -3.613338768482208252e-01 -2.204424142837524414e-01 -1.142749115824699402e-01 1.327647566795349121e-01 1.479750592261552811e-02 -3.645417094230651855e-02 -2.173118442296981812e-01 -1.690516918897628784e-01 -2.034535072743892670e-02 -3.570245206356048584e-01 9.686268866062164307e-02 1.193114556372165680e-03 -9.767594188451766968e-02 2.050829678773880005e-01 -2.636872828006744385e-01 5.136561021208763123e-02
-1.035788580775260925e-01 7.925934158265590668e-03 1.091647520661354065e-01 2.332664430141448975e-01 4.837836325168609619e-02 -7.384905219078063965e-02 8.087778836488723755e-02 -4.039918538182973862e-03 1.126437112689018250e-01 2.815378010272979736e-01 1.251308470964431763e-01 -4.692886024713516235e-02 -1.011893060058355331e-02 -2.273606359958648682e-01 2.684679925441741943e-01 -1.274576038122177124e-01 9.141040593385696411e-02 -1.594754010438919067e-01 -2.475973367691040039e-01 2.892024628818035126e-02 -1.309912651777267456e-01 2.332227863371372223e-02 -1.031011193990707397e-01 -9.615641902200877666e-04 -8.954941481351852417e-02 -4.004893898963928223e-01 -3.032361343502998352e-02 -3.361909091472625732e-01 1.092626247555017471e-02 3.280989527702331543e-01 -3.778613209724426270e-01 -3.787002712488174438e-02
-3.716500699520111084e-01 2.272759675979614258e-01 -6.140073761343955994e-02 1.257395744323730469e-01 -3.160158097743988037e-01 2.235305458307266235e-01 -1.113694086670875549e-01 -1.463894993066787720e-01 6.282665580511093140e-02 1.464636772871017456e-01 -8.517839759588241577e-02 1.095978617668151855e-01 1.132002323865890503e-01 -4.328791052103042603e-02 -8.611423522233963013e-02 -7.852724194526672363e-02 -7.415562868118286133e-02 1.111362352967262268e-01 -3.051993846893310547e-01 6.576786190271377563e-02 -1.834083199501037598e-01 7.182519137859344482e-02 -1.405737251043319702e-01 -7.733081281185150146e-02 -9.630916267633438110e-02 -2.161921113729476929e-01 2.527518272399902344e-01 9.530445933341979980e-02 -1.387146115303039551e-01 5.853443965315818787e-02 -4.212165176868438721e-01 -1.584528684616088867e-01
1.424992084503173828e-02 9.790346771478652954e-02 -2.668614387512207031e-01 3.352072834968566895e-01 1.441578119993209839e-01 3.754437863826751709e-01 -7.633429020643234253e-02 1.612513065338134766e-01 -2.025133520364761353e-01 8.755148947238922119e-02 1.227685585618019104e-01 1.872897446155548096e-01 2.879765331745147705e-01 3.459212183952331543e-02 7.942753285169601440e-02 -2.471393942832946777e-01 -9.644751995801925659e-02 -1.186646297574043274e-01 -2.280713170766830444e-01 -8.424381911754608154e-02 -8.028598874807357788e-02 -1.871844530105590820e-01 1.203399297082796693e-04 -1.298867017030715942e-01 -1.228780206292867661e-02 -3.298724293708801270e-01 -3.902699053287506104e-02 -2.569825649261474609e-01 -3.851515054702758789e-02 1.399114727973937988e-03 -1.865630298852920532e-01 9.514104574918746948e-02
-1.457034647464752197e-01 2.070896141231060028e-02 -2.957762479782104492e-01 7.029879093170166016e-02 6.240401417016983032e-02 3.337399959564208984e-01 -1.538636628538370132e-02 -1.155070886015892029e-01 -1.189893111586570740e-01 2.114177793264389038e-01 1.096565276384353638e-01 2.789254486560821533e-02 1.395516395568847656e-01 -1.285247355699539185e-01 5.711177363991737366e-02 -1.651697326451539993e-03 -3.636102378368377686e-01 -1.546766757965087891e-01 -5.377331376075744629e-02 5.119236186146736145e-02 -1.302717179059982300e-01 -2.338260710239410400e-01 -1.244800388813018799e-01 1.792213320732116699e-01 -2.437935173511505127e-01 -2.214547246694564819e-01 2.314610034227371216e-01 4.753402620553970337e-02 2.324670255184173584e-01 9.203749150037765503e-02 -3.261623680591583252e-01 1.789677590131759644e-01
-1.090351119637489319e-01 1.275270432233810425e-01 -1.280621141195297241e-01 1.639581620693206787e-01 3.137038275599479675e-02 2.359694987535476685e-01 1.360488496720790863e-02 -1.845077127218246460e-01 1.718687824904918671e-03 2.474205009639263153e-02 4.647935554385185242e-02 2.050863057374954224e-01 -1.276673674583435059e-01 9.337136149406433105e-02 2.397986650466918945e-01 -1.580192148685455322e-01 -1.929410696029663086e-01 -1.299101710319519043e-01 -1.734208911657333374e-01 1.706994175910949707e-01 5.293974187225103378e-03 -2.978546023368835449e-01 -2.311373353004455566e-01 2.091641537845134735e-02 4.660418722778558731e-03 -5.243718624114990234e-01 -1.723377853631973267e-01 -1.682632416486740112e-01 1.587467193603515625e-01 -6.021513417363166809e-02 -2.012354135513305664e-01 1.646201014518737793e-01
-2.017023712396621704e-01 -1.258376240730285645e-01 -1.826375275850296021e-01 2.388959527015686035e-01 -1.300157904624938965e-01 6.012667417526245117e-01 -2.490668185055255890e-02 -3.097551502287387848e-02 7.655666023492813110e-02 1.325507462024688721e-01 1.752735115587711334e-02 1.599552035331726074e-01 -9.271813184022903442e-02 9.739059954881668091e-03 2.177854478359222412e-01 -7.809570431709289551e-02 -1.806342452764511108e-01 1.055714786052703857e-01 4.092075303196907043e-02 5.960630998015403748e-02 -2.613558769226074219e-01 -1.435162276029586792e-01 -2.096008323132991791e-02 -1.273954659700393677e-01 -1.603832393884658813e-01 -2.516831159591674805e-01 -1.055309548974037170e-01 -1.034229397773742676e-01 1.144925802946090698e-01 1.242072209715843201e-01 -2.520605027675628662e-01 -6.291464716196060181e-02
-9.564035572111606598e-03 -4.403637349605560303e-02 2.590574510395526886e-02 2.987736165523529053e-01 -8.451036363840103149e-02 1.518518924713134766e-01 1.423003673553466797e-01 1.529366225004196167e-01 9.202089905738830566e-02 1.831976324319839478e-01 1.616321951150894165e-01 1.492325067520141602e-01 -2.383109740912914276e-02 -1.871189028024673462e-01 -6.573086977005004883e-02 -3.226585984230041504e-01 -1.092568263411521912e-01 -1.730655282735824585e-01 -1.480680406093597412e-01 -1.240603029727935791e-01 -1.499082148075103760e-01 -2.336035221815109253e-01 1.683256626129150391e-01 -1.576800346374511719e-01 2.830441892147064209e-01 -2.343882918357849121e-01 1.482474803924560547e-01 -1.074518635869026184e-02 1.646824628114700317e-01 1.981146484613418579e-01 -3.944884538650512695e-01 -1.057276502251625061e-01
7.535679638385772705e-02 1.430735290050506592e-01 -2.626675069332122803e-01 1.610102206468582153e-01 -1.415107846260070801e-01 2.692069113254547119e-01 6.913795322179794312e-02 -1.461437940597534180e-01 1.195419020950794220e-02 7.831739261746406555e-03 -1.408977508544921875e-01 2.547159604728221893e-02 1.024374514818191528e-01 -5.959367379546165466e-02 2.654289603233337402e-01 -2.229367494583129883e-01 -1.136466637253761292e-01 -1.081982702016830444e-01 -7.144970446825027466e-02 -2.355688661336898804e-01 -1.407040506601333618e-01 -1.225920468568801880e-01 1.630571857094764709e-02 -6.965653598308563232e-02 -1.090438067913055420e-01 -3.592219948768615723e-01 9.134846925735473633e-02 -1.441136747598648071e-01 1.268290132284164429e-01 -5.752554535865783691e-02 -5.391471385955810547e-01 -1.051792129874229431e-02
-1.463555544614791870e-01 7.398774474859237671e-02 -1.155326608568429947e-02 2.976127564907073975e-01 -2.033630907535552979e-01 6.586941331624984741e-02 9.498327225446701050e-02 -8.906092494726181030e-02 -1.770074367523193359e-01 2.708221375942230225e-01 6.965338438749313354e-02 5.171569436788558960e-02 6.312912702560424805e-02 6.424602121114730835e-02 5.722013488411903381e-02 -2.260858267545700073e-01 -1.824595630168914795e-01 1.001140698790550232e-01 -1.879894435405731201e-01 2.114633470773696899e-02 -2.370630949735641479e-01 -1.267983764410018921e-01 -2.671870291233062744e-01 -2.938017845153808594e-01 -1.038520224392414093e-02 -3.044425845146179199e-01 1.057332381606101990e-01 -8.450690656900405884e-02 1.897470504045486450e-01 4.126770198345184326e-01 -1.105327606201171875e-01 9.122110903263092041e-02
-1.962100155651569366e-02 -7.972487062215805054e-02 -2.835578322410583496e-01 -1.758673787117004395e-02 -3.477390855550765991e-02 4.863488972187042236e-01 -1.224851328879594803e-02 -1.793016940355300903e-01 -2.127281390130519867e-02 4.742050915956497192e-02 -2.226163074374198914e-02 1.801899969577789307e-01 -1.354982256889343262e-01 -8.414924144744873047e-02 2.906317412853240967e-01 -2.844330668449401855e-01 -2.123704552650451660e-01 1.217758357524871826e-01 -2.434383891522884369e-02 1.305249482393264771e-01 -9.649568051099777222e-02 -2.279251366853713989e-01 1.562556810677051544e-02 2.086034789681434631e-02 7.072878070175647736e-03 -3.101133108139038086e-01 2.277602702379226685e-01 -1.181520372629165649e-01 2.209174819290637970e-02 2.346868067979812622e-01 -2.217816561460494995e-01 9.857722371816635132e-02
-1.534705311059951782e-01 -1.007136479020118713e-01 -3.714509308338165283e-01 2.080428004264831543e-01 6.802762299776077271e-02 3.349566161632537842e-01 -5.930610350333154202e-04 -5.500342696905136108e-03 -5.400113761425018311e-02 1.835087388753890991e-01 1.071505993604660034e-01 2.932879030704498291e-01 5.566027481108903885e-03 -3.548578172922134399e-02 1.925826817750930786e-01 -1.358168721199035645e-01 -2.422480136156082153e-01 -1.020289584994316101e-01 8.188403397798538208e-02 1.490659862756729126e-01 -4.089020192623138428e-02 -1.006733030080795288e-01 -2.728364616632461548e-02 -5.819744244217872620e-02 5.324013903737068176e-02 -2.948948740959167480e-01 1.263211965560913086e-01 -1.922533810138702393e-01 1.100789159536361694e-01 -8.148483932018280029e-03 -4.325033128261566162e-01 1.461493968963623047e-01
-3.613946139812469482e-01 1.617553085088729858e-01 2.166856825351715088e-02 -3.580638393759727478e-02 -5.907886475324630737e-02 4.233543574810028076e-01 3.427492827177047729e-02 1.928623914718627930e-01 -1.805988699197769165e-01 1.536516100168228149e-01 1.426759511232376099e-01 1.827416419982910156e-01 4.912562668323516846e-02 -2.789644002914428711e-01 2.159869074821472168e-01 1.199059113860130310e-01 -1.324003636837005615e-01 2.358431965112686157e-01 -1.525714397430419922e-01 4.192368686199188232e-02 -1.583696752786636353e-01 6.901443749666213989e-02 -1.187040098011493683e-02 6.560831516981124878e-02 9.489405155181884766e-02 -1.513761281967163086e-01 -4.703023284673690796e-02 -1.288202404975891113e-01 1.004055216908454895e-01 -1.328081637620925903e-01 -3.975344896316528320e-01 1.392483618110418320e-02
-3.596267104148864746e-01 4.222572743892669678e-01 1.244812309741973877e-01 1.992347538471221924e-01 -7.293003052473068237e-02 3.991453349590301514e-01 -5.125389620661735535e-02 5.739100649952888489e-02 -1.495033316314220428e-02 -4.656752943992614746e-02 -9.917282313108444214e-02 1.681208959780633450e-03 2.072419524192810059e-01 5.529171228408813477e-02 1.636213660240173340e-01 -2.488467842340469360e-02 1.536241471767425537e-01 1.622610241174697876e-01 -1.277686059474945068e-01 2.072005122900009155e-01 -1.695074588060379028e-01 7.962675392627716064e-02 7.544328272342681885e-02 -2.279381006956100464e-01 1.102461144328117371e-01 -8.743686228990554810e-02 1.846511662006378174e-01 2.352466108277440071e-03 -2.256363034248352051e-01 2.071397453546524048e-01 -1.685753166675567627e-01 5.430677905678749084e-02
-1.039581522345542908e-01 3.160799667239189148e-02 -2.573993504047393799e-01 1.180537864565849304e-01 -1.735209673643112183e-01 4.505770802497863770e-01 -1.296754330396652222e-01 -1.846997290849685669e-01 1.667910665273666382e-01 2.718655169010162354e-01 -6.338118761777877808e-02 8.921100199222564697e-02 2.166292220354080200e-01 3.248330950736999512e-02 1.186149641871452332e-01 -3.213119208812713623e-01 -1.339305788278579712e-01 -1.655962765216827393e-01 -1.400111243128776550e-03 1.047274917364120483e-01 -1.808678060770034790e-01 -5.369646102190017700e-02 4.605308547616004944e-02 -1.863909661769866943e-01 -3.924249857664108276e-02 -3.994853794574737549e-01 1.172317266464233398e-01 2.262234501540660858e-02 1.348071079701185226e-02 1.537225991487503052e-01 1.571732014417648315e-02 1.292756497859954834e-01
-1.875211149454116821e-01 -4.071989282965660095e-02 -6.075131893157958984e-02 1.895420849323272705e-01 -8.698791265487670898e-03 1.924614794552326202e-02 9.951181709766387939e-02 -3.140681609511375427e-02 1.226898208260536194e-01 3.813474476337432861e-01 1.149454861879348755e-01 3.431603908538818359e-01 1.483258903026580811e-01 -1.613767594099044800e-01 -1.687225997447967529e-01 -4.087968468666076660e-01 -1.229862719774246216e-01 -1.651096642017364502e-01 -1.035639643669128418e-01 5.739263445138931274e-02 -1.010508388280868530e-01 1.788807809352874756e-01 -1.416100654751062393e-02 2.163198962807655334e-02 -6.847442686557769775e-02 -2.456389367580413818e-01 2.138938307762145996e-01 -1.839947886765003204e-02 1.701940745115280151e-01 2.743950486183166504e-01 -1.230201274156570435e-01 2.176168560981750488e-01
-3.652956485748291016e-01 3.120681345462799072e-01 -2.225268632173538208e-01 7.304553687572479248e-02 -1.837445348501205444e-01 2.589856386184692383e-01 -1.281031072139739990e-01 7.925661653280258179e-02 4.997357726097106934e-03 -1.412781178951263428e-01 -1.013744156807661057e-02 2.611374855041503906e-01 4.733483865857124329e-02 1.726262085139751434e-02 4.025686532258987427e-02 -6.753627955913543701e-02 6.227917969226837158e-02 2.107334285974502563e-01 -2.373842149972915649e-01 3.607223927974700928e-01 -7.241000980138778687e-02 3.947700560092926025e-02 -1.055289134383201599e-01 -5.370427668094635010e-02 1.749294251203536987e-01 -1.532296389341354370e-01 2.617142349481582642e-02 5.116879008710384369e-03 2.813144959509372711e-02 2.122602462768554688e-01 -3.229884803295135498e-01 -1.823494136333465576e-01
-1.154084578156471252e-01 -7.176344096660614014e-02 1.359050422906875610e-01 5.925320833921432495e-02 -1.165246963500976562e-01 1.129237264394760132e-01 1.665778905153274536e-01 6.687918305397033691e-02 -2.453214824199676514e-01 2.253702729940414429e-01 2.173999398946762085e-01 3.188608288764953613e-01 1.552612483501434326e-01 -6.452484428882598877e-02 1.329118609428405762e-01 -2.691898345947265625e-01 -2.247128635644912720e-01 -1.946164518594741821e-01 -3.023407161235809326e-01 2.385636046528816223e-02 6.133117247372865677e-03 -2.207890339195728302e-02 -2.172954231500625610e-01 -1.092908009886741638e-01 -1.554890275001525879e-01 -3.288272619247436523e-01 1.329179406166076660e-01 -9.883452951908111572e-02 -8.159667998552322388e-02 2.957364022731781006e-01 -8.232266455888748169e-02 1.483895182609558105e-01
-1.090388745069503784e-01 1.522386968135833740e-01 -1.396286934614181519e-01 3.769862651824951172e-01 6.754249334335327148e-02 2.036046236753463745e-01 -2.451285719871520996e-01 4.712088406085968018e-02 -6.888517737388610840e-02 3.399356827139854431e-02 -1.229548826813697815e-01 9.523875266313552856e-02 7.350041065365076065e-03 5.478656664490699768e-02 1.702383011579513550e-01 -1.249210759997367859e-01 -2.311071008443832397e-02 -1.757196336984634399e-01 -1.555207278579473495e-02 1.803855746984481812e-01 1.455687582492828369e-01 -1.205227971076965332e-01 5.135954171419143677e-02 -1.593102067708969116e-01 -3.106824820861220360e-03 -4.225464165210723877e-01 1.681730598211288452e-01 -1.137597933411598206e-01 3.747257888317108154e-01 7.095375657081604004e-02 -2.887669205665588379e-01 2.017872035503387451e-01
-1.606657505035400391e-01 -7.618707418441772461e-02 -1.032022759318351746e-01 2.255694866180419922e-01 -3.310616612434387207e-01 3.504229187965393066e-01 -4.089624062180519104e-02 -3.175857067108154297e-01 4.763656482100486755e-02 -4.228410124778747559e-02 -6.642879545688629150e-02 2.983793318271636963e-01 1.082580611109733582e-01 1.990709155797958374e-01 2.922160923480987549e-01 -2.527357339859008789e-01 -3.067297935485839844e-01 3.996830061078071594e-02 -3.996777161955833435e-02 2.070922404527664185e-02 -4.643588140606880188e-02 -1.355726271867752075e-01 1.001805365085601807e-01 -9.830160439014434814e-02 -7.593901455402374268e-02 -2.527083158493041992e-01 1.185100153088569641e-01 -5.640575289726257324e-02 1.744854077696800232e-02 9.207038581371307373e-02 -1.532856225967407227e-01 1.293398886919021606e-01
-2.488374561071395874e-01 1.304144263267517090e-01 3.477719426155090332e-02 -5.776234436780214310e-03 1.072928085923194885e-01 4.843519330024719238e-01 -4.337686672806739807e-02 1.664212495088577271e-01 -1.282297223806381226e-01 7.042501121759414673e-03 1.188621148467063904e-01 1.357938051223754883e-01 7.296340167522430420e-02 -5.139380320906639099e-02 6.250160932540893555e-02 1.108400151133537292e-01 -2.104737162590026855e-01 1.684537827968597412e-01 -3.525102511048316956e-02 1.134314462542533875e-01 -4.870077595114707947e-02 8.532496541738510132e-02 2.233474887907505035e-02 -1.614082157611846924e-01 4.569327086210250854e-02 -3.287886083126068115e-01 4.089305102825164795e-01 1.120178997516632080e-01 -7.226436398923397064e-03 3.715787082910537720e-02 -3.528867363929748535e-01 -1.789216250181198120e-01
-5.742640048265457153e-02 7.326934486627578735e-02 -1.286577135324478149e-01 3.010892868041992188e-01 9.872552007436752319e-02 4.802840054035186768e-01 -2.123420089483261108e-01 -2.438203096389770508e-01 8.508904278278350830e-02 1.205787435173988342e-01 1.540284305810928345e-01 2.199666202068328857e-01 5.676528438925743103e-02 -1.950158178806304932e-02 1.195446625351905823e-01 -4.499615728855133057e-01 -2.083850502967834473e-01 -6.285487115383148193e-02 -4.468258097767829895e-02 9.868209064006805420e-02 -1.311292350292205811e-01 -1.472033411264419556e-01 1.277407705783843994e-01 -8.874105662107467651e-02 2.937058918178081512e-02 -2.228341251611709595e-02 -1.531960964202880859e-01 -1.365041434764862061e-01 1.300860494375228882e-01 2.440436184406280518e-02 -1.950778216123580933e-01 6.099117174744606018e-02
-2.796334028244018555e-01 1.744454950094223022e-01 1.813294589519500732e-01 1.277494132518768311e-01 -5.112474784255027771e-02 3.416101336479187012e-01 -6.202852819114923477e-03 2.570971548557281494e-01 -1.233950853347778320e-01 -2.585429884493350983e-02 3.676129505038261414e-02 1.747275888919830322e-01 1.282238960266113281e-01 -1.535969078540802002e-01 6.994843482971191406e-02 8.644823729991912842e-02 -2.399829626083374023e-01 9.842361509799957275e-02 -7.667529582977294922e-02 -9.253835678100585938e-02 5.738485604524612427e-02 -4.258952662348747253e-02 -1.195308938622474670e-01 -5.277446471154689789e-03 2.073848545551300049e-01 -1.381553709506988525e-01 3.243762254714965820e-01 -1.347744762897491455e-01 -1.481280010193586349e-02 5.670277401804924011e-02 -5.124201178550720215e-01 6.258901953697204590e-02
-1.854201257228851318e-01 -8.358277380466461182e-02 -2.583694159984588623e-01 -1.747326739132404327e-02 -1.590147428214550018e-02 3.849571049213409424e-01 -1.316410452127456665e-01 2.111595310270786285e-02 8.228217251598834991e-03 1.012070253491401672e-01 3.058737143874168396e-02 8.754065632820129395e-02 -4.983806982636451721e-02 3.137095272541046143e-02 7.921871542930603027e-02 -3.711928427219390869e-01 -1.667492687702178955e-01 -5.469950661063194275e-02 6.216160580515861511e-02 1.217197030782699585e-01 -2.614477574825286865e-01 -1.388336569070816040e-01 -1.722080558538436890e-01 -6.598623003810644150e-03 -2.636011689901351929e-02 -3.488840460777282715e-01 2.567435242235660553e-02 -1.271646916866302490e-01 2.481897771358489990e-01 1.708105206489562988e-01 -2.709212899208068848e-01 2.978122234344482422e-01
-1.293600350618362427e-01 6.024832837283611298e-04 -3.198628723621368408e-01 2.348114848136901855e-01 3.752561658620834351e-02 3.760458827018737793e-01 3.482361510396003723e-02 -2.479361295700073242e-01 -2.514181137084960938e-01 -8.213275671005249023e-02 -1.080821007490158081e-01 1.516702771186828613e-01 2.788078784942626953e-02 5.688900873064994812e-02 4.832036793231964111e-02 4.960356280207633972e-02 -3.310005962848663330e-01 6.334383040666580200e-02 1.242073550820350647e-01 8.111928403377532959e-02 -2.135349251329898834e-02 -1.252148747444152832e-01 -2.894481420516967773e-01 -6.100496277213096619e-02 2.075064927339553833e-01 -2.206239253282546997e-01 -1.582940109074115753e-02 -8.436842821538448334e-03 5.250246450304985046e-02 1.647312194108963013e-01 -3.780257403850555420e-01 5.283409357070922852e-02
-9.911198914051055908e-02 1.677286922931671143e-01 6.224023178219795227e-02 1.904434114694595337e-01 7.907886989414691925e-03 3.383856415748596191e-01 -7.907466590404510498e-02 2.430735900998115540e-02 4.792982246726751328e-03 -3.608987927436828613e-01 -2.595770061016082764e-01 -3.849168866872787476e-02 1.355323940515518188e-01 -6.483192741870880127e-02 2.854699194431304932e-01 -2.377584278583526611e-01 -5.146424099802970886e-02 2.388340383768081665e-01 -4.554389119148254395e-01 2.451917678117752075e-01 -3.067251853644847870e-02 -4.071417450904846191e-02 -5.726131796836853027e-02 -8.662844076752662659e-03 1.115854158997535706e-01 -4.341597855091094971e-02 2.381194233894348145e-01 5.485880747437477112e-02 -2.740838378667831421e-02 -3.944959491491317749e-03 -1.715418100357055664e-01 -5.776733532547950745e-02
-3.933203220367431641e-02 -1.553920656442642212e-01 -1.499463915824890137e-01 1.785307973623275757e-01 -4.079109057784080505e-02 3.299871683120727539e-01 -4.426480084657669067e-02 -1.899404972791671753e-01 -2.590914964675903320e-01 -1.759690605103969574e-02 1.000944077968597412e-01 4.679860174655914307e-02 -8.263424783945083618e-02 2.793323621153831482e-02 1.713701784610748291e-01 -1.973604708909988403e-01 -3.012049198150634766e-01 -9.777937084436416626e-02 1.716734608635306358e-03 2.790496349334716797e-01 -1.371358036994934082e-01 -9.567955881357192993e-02 -2.116525173187255859e-01 -1.334847509860992432e-02 -1.141272783279418945e-01 -2.864164710044860840e-01 7.401794195175170898e-02 -7.433041930198669434e-02 2.243300527334213257e-01 8.520405739545822144e-02 -4.081704616546630859e-01 1.855792999267578125e-01
-3.523939847946166992e-01 2.945037186145782471e-01 -1.316523458808660507e-02 -3.288909420371055603e-02 -1.715694069862365723e-01 4.072551131248474121e-01 -8.171962946653366089e-02 4.955846816301345825e-02 -9.387402981519699097e-02 -6.416030228137969971e-02 1.200202032923698425e-01 2.619777917861938477e-01 1.585603356361389160e-01 -3.303671255707740784e-02 -5.772507935762405396e-02 7.544809486716985703e-04 -5.913707241415977478e-02 -1.001830697059631348e-01 -3.202413916587829590e-01 1.157097145915031433e-01 -1.781687736511230469e-01 -1.284385174512863159e-01 -5.798275396227836609e-02 6.086185202002525330e-02 -5.001932755112648010e-02 -2.355296611785888672e-01 1.658100485801696777e-01 -6.402177363634109497e-02 -1.592389345169067383e-01 -7.382008247077465057e-03 -3.680595755577087402e-01 -1.504704803228378296e-01
-1.207101494073867798e-01 -4.167026281356811523e-02 -2.196636646986007690e-01 -2.429782226681709290e-02 2.572900056838989258e-01 4.245957434177398682e-01 -1.144229769706726074e-01 -1.284461617469787598e-01 8.658281713724136353e-02 6.656718999147415161e-02 2.230493873357772827e-01 9.800956398248672485e-02 1.184037178754806519e-01 2.200266420841217041e-01 -1.055820565670728683e-02 -1.831177324056625366e-01 -2.097706496715545654e-01 -2.946756482124328613e-01 -8.888714015483856201e-02 1.109132543206214905e-01 -1.368497759103775024e-01 -1.395466029644012451e-01 -1.543784886598587036e-01 -7.622979581356048584e-02 -1.613061726093292236e-01 -2.056536227464675903e-01 3.113124333322048187e-02 -2.494683265686035156e-01 2.149706631898880005e-01 2.469253838062286377e-01 -1.484637856483459473e-01 -1.085923016071319580e-01
-8.638942241668701172e-02 5.194951221346855164e-02 1.452835798263549805e-01 1.619785428047180176e-01 -5.812840536236763000e-02 2.288600802421569824e-01 6.683299690485000610e-02 5.396061390638351440e-02 -3.164900466799736023e-02 -5.209254845976829529e-02 2.019947767257690430e-01 -1.176169421523809433e-02 1.475165635347366333e-01 2.189489752054214478e-01 1.373916417360305786e-01 -1.187596470117568970e-01 -1.242625638842582703e-01 -2.360439896583557129e-01 -1.162701547145843506e-01 -7.558258622884750366e-02 -3.765185773372650146e-01 -1.340937614440917969e-01 -3.824081644415855408e-02 -1.860681176185607910e-01 1.514505222439765930e-02 -5.025969147682189941e-01 4.130515828728675842e-02 -9.209389984607696533e-02 2.950675189495086670e-01 1.918855160474777222e-01 -3.601340949535369873e-02 2.400024980306625366e-01
-3.248725533485412598e-01 3.144818246364593506e-01 -2.660262025892734528e-02 1.371084898710250854e-01 -2.318933904170989990e-01 3.523799180984497070e-01 -5.180643871426582336e-02 4.736658930778503418e-02 -7.015375047922134399e-02 -8.763930946588516235e-02 1.255976855754852295e-01 1.381610929965972900e-01 1.389340609312057495e-01 -1.131535917520523071e-01 -1.309142559766769409e-01 -1.404041498899459839e-01 -4.860609024763107300e-02 9.295148402452468872e-02 -7.287072483450174332e-03 1.670314818620681763e-01 -3.014850616455078125e-01 -1.263757236301898956e-02 2.153108594939112663e-03 1.579532176256179810e-01 8.191782236099243164e-02 -2.336665391921997070e-01 3.410292863845825195e-01 1.192473769187927246e-01 -1.462855339050292969e-01 1.031100302934646606e-01 -2.997118234634399414e-01 -9.001767635345458984e-02
-4.854723811149597168e-02 2.108195722103118896e-01 7.105351239442825317e-02 3.600709438323974609e-01 -8.231528103351593018e-02 1.396883428096771240e-01 1.412065923213958740e-01 2.820729613304138184e-01 -1.198476529680192471e-03 -1.263456791639328003e-01 8.008062094449996948e-02 1.444382071495056152e-01 1.487881392240524292e-01 -2.452550381422042847e-01 2.958276569843292236e-01 -2.536017000675201416e-01 -2.057088725268840790e-02 -1.909255087375640869e-01 -3.122668564319610596e-01 -9.415757656097412109e-02 2.321130968630313873e-02 -1.617306321859359741e-01 1.633481830358505249e-01 -1.036017853766679764e-02 -2.855715341866016388e-02 -3.514462411403656006e-01 1.086012199521064758e-01 6.749127805233001709e-02 2.291791439056396484e-01 1.526270061731338501e-01 -4.372818768024444580e-02 1.424395758658647537e-02
-2.047725394368171692e-02 1.855345666408538818e-01 4.458738118410110474e-02 -4.984050989151000977e-02 3.440304473042488098e-02 2.897583246231079102e-01 -8.269298821687698364e-02 -8.438158780336380005e-02 -3.769497871398925781e-01 7.546014338731765747e-02 2.027003169059753418e-01 2.381432801485061646e-01 1.990690082311630249e-01 -2.002781927585601807e-01 1.854230761528015137e-01 -6.204981356859207153e-02 6.102230772376060486e-02 8.155754953622817993e-02 -2.457603216171264648e-01 1.015086024999618530e-01 1.522695273160934448e-01 -1.099621504545211792e-01 -1.086698547005653381e-01 8.475457131862640381e-02 1.116401031613349915e-01 -2.577617764472961426e-01 -1.902155950665473938e-02 2.873412333428859711e-02 2.844458520412445068e-01 2.361250519752502441e-01 -3.815446794033050537e-01 1.861318759620189667e-02
-2.274602204561233521e-01 2.804000079631805420e-01 -3.008498251438140869e-02 7.441943883895874023e-02 5.867783329449594021e-04 2.601499855518341064e-01 -1.480993926525115967e-01 -8.041383326053619385e-02 -7.467646151781082153e-02 8.178558945655822754e-02 8.340105414390563965e-02 -4.352845135144889355e-04 4.712034761905670166e-01 -8.855504542589187622e-02 9.255651384592056274e-02 5.242470651865005493e-02 -1.558743119239807129e-01 -1.092215850949287415e-01 1.971606463193893433e-01 9.044134616851806641e-02 -2.064869552850723267e-01 5.581029504537582397e-02 -2.062222510576248169e-01 6.022014468908309937e-02 -6.158831343054771423e-02 -4.340249300003051758e-01 4.010977596044540405e-02 -2.401420772075653076e-01 6.844327598810195923e-02 1.870547048747539520e-02 -2.737776935100555420e-01 -9.200179949402809143e-03
-1.024790033698081970e-01 1.825940310955047607e-01 -2.231392711400985718e-01 2.912027537822723389e-01 -8.655113726854324341e-02 3.651208281517028809e-01 1.597371697425842285e-01 -4.092055559158325195e-02 -2.888191640377044678e-01 6.009364873170852661e-02 -6.820527371019124985e-03 -1.296001952141523361e-02 8.890996873378753662e-02 -1.862986534833908081e-01 3.170574307441711426e-01 -8.323838561773300171e-02 -1.077950894832611084e-01 -1.143610998988151550e-01 -9.545636363327503204e-03 1.093727052211761475e-01 -1.648013889789581299e-01 -2.302369624376296997e-01 -1.191157326102256775e-01 -1.155829951167106628e-01 1.374236196279525757e-01 -3.372052311897277832e-01 1.353023946285247803e-01 -8.543666452169418335e-02 2.267816513776779175e-01 1.155168190598487854e-02 -2.321915626525878906e-01 -9.011591225862503052e-02
-2.845456004142761230e-01 4.133970439434051514e-01 -1.445148605853319168e-02 -3.302435576915740967e-02 -2.157489210367202759e-01 3.148584067821502686e-01 -1.445682495832443237e-01 -3.373836353421211243e-02 3.285861387848854065e-02 -6.299455184489488602e-03 1.143737807869911194e-01 2.527491748332977295e-01 2.011574059724807739e-02 -1.137448102235794067e-01 2.559041604399681091e-02 -9.283467382192611694e-02 -6.583942472934722900e-02 -2.380925789475440979e-02 -2.836711704730987549e-01 2.825669571757316589e-02 -2.503822743892669678e-01 6.745512783527374268e-02 -7.073834538459777832e-02 -4.273120313882827759e-02 6.634458899497985840e-02 -2.256634533405303955e-01 3.257032632827758789e-01 -5.259207263588905334e-02 -1.043582856655120850e-01 1.440509855747222900e-01 -2.863221764564514160e-01 -2.009487152099609375e-01
-1.275651752948760986e-01 3.754512667655944824e-01 -1.198075488209724426e-01 9.657065570354461670e-02 1.378708798438310623e-02 4.378050938248634338e-02 -2.292280644178390503e-01 1.437580678611993790e-02 -5.675670504570007324e-02 -5.851932242512702942e-02 -1.186360046267509460e-01 2.096554040908813477e-01 7.166644930839538574e-02 -2.624036744236946106e-02 1.735177263617515564e-02 -2.222412228584289551e-01 -8.318261802196502686e-02 2.778793573379516602e-01 -2.646911442279815674e-01 2.703872323036193848e-01 -2.352963685989379883e-01 1.315609663724899292e-01 2.949251830577850342e-01 5.373169109225273132e-02 9.204536676406860352e-02 -3.742682337760925293e-01 1.446219980716705322e-01 -5.435670167207717896e-02 -8.303420245647430420e-02 -2.778444625437259674e-02 -2.570833563804626465e-01 8.948163688182830811e-02
-5.416908860206604004e-02 -6.613294780254364014e-02 -2.609387338161468506e-01 2.245437800884246826e-01 6.206133589148521423e-02 4.425069689750671387e-01 -1.151299383491277695e-02 -1.690857857465744019e-01 9.358233958482742310e-02 6.604431197047233582e-03 -1.011076048016548157e-01 2.401515655219554901e-02 -1.437170058488845825e-02 -1.793723851442337036e-01 1.643875390291213989e-01 4.094871133565902710e-02 -2.459831386804580688e-01 -1.186999678611755371e-01 -4.108824580907821655e-02 2.325378656387329102e-01 -6.746762245893478394e-02 -2.059432305395603180e-02 -1.920040100812911987e-01 1.833755373954772949e-01 1.770334392786026001e-01 -3.733333349227905273e-01 1.078982576727867126e-01 -9.726574271917343140e-02 6.907692551612854004e-02 7.656234502792358398e-02 -3.398335874080657959e-01 2.033361643552780151e-01
-1.296674013137817383e-01 -5.785519257187843323e-02 -1.178120598196983337e-01 2.283223122358322144e-01 -2.538473010063171387e-01 5.441783666610717773e-01 4.955989122390747070e-02 -5.438121035695075989e-02 1.608667224645614624e-01 -2.073059231042861938e-02 -1.712147444486618042e-01 1.920564621686935425e-01 -1.470780093222856522e-02 -7.862851768732070923e-02 3.491995334625244141e-01 -1.977834999561309814e-01 -1.277497708797454834e-01 -2.470852434635162354e-02 9.427309781312942505e-02 1.026549860835075378e-01 -1.699744760990142822e-01 -2.458340227603912354e-01 9.131208062171936035e-03 -1.004204154014587402e-02 1.891295053064823151e-02 -1.598968952894210815e-01 1.551589071750640869e-01 5.218866467475891113e-02 -2.322008833289146423e-02 -5.951406806707382202e-02 -2.920370697975158691e-01 1.411583870649337769e-01
-6.761704385280609131e-02 -2.063249200582504272e-01 -3.435776233673095703e-01 1.413705796003341675e-01 2.514733746647834778e-02 2.336946278810501099e-01 1.547341644763946533e-01 6.010403856635093689e-02 -2.524456940591335297e-02 7.578793168067932129e-02 6.038485839962959290e-02 -5.759087949991226196e-02 -1.018209308385848999e-01 -2.382278628647327423e-02 2.147103846073150635e-01 -1.862905621528625488e-01 -3.004243075847625732e-01 -2.450290918350219727e-01 7.561621814966201782e-02 1.901913881301879883e-01 -1.566823124885559082e-01 -2.494875900447368622e-02 -1.733788400888442993e-01 -1.352433413267135620e-01 -1.032643392682075500e-01 -4.686776399612426758e-01 1.894655525684356689e-01 -1.254662722349166870e-01 7.048726826906204224e-02 1.572905331850051880e-01 -2.222167849540710449e-01 1.358403824269771576e-02
-4.041881859302520752e-02 4.814239218831062317e-03 -1.237415820360183716e-01 2.727198600769042969e-02 -4.379446431994438171e-02 3.443703949451446533e-01 4.973612353205680847e-02 -1.280764397233724594e-02 -2.279904633760452271e-01 6.380768865346908569e-02 2.319459915161132812e-01 -7.230789214372634888e-02 8.746805042028427124e-02 -2.373903095722198486e-01 2.103946208953857422e-01 -8.785974234342575073e-02 -3.411204814910888672e-01 2.332435920834541321e-02 7.798380404710769653e-02 7.381117343902587891e-02 -1.629522293806076050e-01 -1.894538104534149170e-01 -3.182177841663360596e-01 2.220032364130020142e-01 1.227477192878723145e-01 -1.761075109243392944e-01 1.576850712299346924e-01 -1.807246655225753784e-01 6.671778112649917603e-02 1.991270035505294800e-01 -3.545535504817962646e-01 1.149935796856880188e-01
-2.418961673974990845e-01 2.910275161266326904e-01 -1.793713495135307312e-02 1.421366333961486816e-01 -1.223694682121276855e-01 3.821991384029388428e-01 -1.218515112996101379e-01 -1.706557348370552063e-02 -6.023570895195007324e-02 -5.383570864796638489e-02 3.921466320753097534e-02 1.461436152458190918e-01 7.220690697431564331e-02 -3.860018029808998108e-02 -5.455774813890457153e-02 3.761572390794754028e-02 -8.258529007434844971e-02 -1.507384628057479858e-01 -4.209536015987396240e-01 1.508793979883193970e-01 -2.808770835399627686e-01 2.190434373915195465e-02 1.539002545177936554e-02 -6.752780172973871231e-03 6.440859287977218628e-02 -1.135542318224906921e-01 1.103289127349853516e-01 -6.347705423831939697e-02 -2.393624633550643921e-01 3.684201836585998535e-02 -4.101196527481079102e-01 -2.242759317159652710e-01
-7.079236209392547607e-02 1.643907278776168823e-02 -1.119830235838890076e-01 2.507655024528503418e-01 2.461214214563369751e-01 3.775441646575927734e-01 -9.429295361042022705e-02 -1.187026202678680420e-01 -5.190777033567428589e-02 -1.338088959455490112e-01 2.967222535517066717e-04 -5.666441470384597778e-02 1.430803560651838779e-03 -1.361970007419586182e-01 2.633041143417358398e-01 -8.087774366140365601e-02 -4.431817531585693359e-01 1.518557406961917877e-02 1.065817251801490784e-01 1.520401090383529663e-01 -2.428585439920425415e-01 -2.322599291801452637e-01 2.362938597798347473e-02 7.027911394834518433e-02 5.595679860562086105e-03 -3.874686062335968018e-01 -7.712676655501127243e-03 -5.642159655690193176e-02 -2.818114357069134712e-03 9.895469248294830322e-02 -2.327155321836471558e-01 8.979991823434829712e-02
-2.932545542716979980e-01 2.785236202180385590e-02 -8.163196593523025513e-02 -1.084322705864906311e-01 8.279024809598922729e-02 1.562552303075790405e-01 3.152810409665107727e-02 1.741369366645812988e-01 2.834425866603851318e-01 2.114754766225814819e-01 -8.145684748888015747e-02 -4.530202969908714294e-02 2.745461761951446533e-01 2.513815760612487793e-01 2.483963966369628906e-01 -1.286309659481048584e-01 5.082796886563301086e-02 -2.629836797714233398e-01 -4.607376828789710999e-02 2.141167074441909790e-01 6.040336564183235168e-02 -1.719993948936462402e-01 -9.244100004434585571e-02 -1.596577912569046021e-01 9.897405654191970825e-02 -3.265607953071594238e-01 1.289203912019729614e-01 -2.447020076215267181e-02 2.278092056512832642e-01 1.311022639274597168e-01 -2.998860180377960205e-01 -4.470156505703926086e-02
-2.764362096786499023e-01 -3.364522010087966919e-02 -3.658454418182373047e-01 1.323597729206085205e-01 -8.860027045011520386e-02 2.982457578182220459e-01 9.329812228679656982e-02 -1.711301878094673157e-02 4.953403025865554810e-02 -4.469009861350059509e-02 -1.753740012645721436e-01 6.830415129661560059e-02 6.447795778512954712e-02 -7.453735917806625366e-02 3.130218684673309326e-01 -2.793209254741668701e-01 -2.076870650053024292e-01 -5.635168403387069702e-02 9.963293559849262238e-03 2.300341427326202393e-01 -9.251392632722854614e-02 -1.728009432554244995e-01 -1.526619195938110352e-01 3.892382234334945679e-02 -1.757625490427017212e-01 -2.657891809940338135e-01 5.205542221665382385e-02 -1.750767827033996582e-01 1.787728518247604370e-01 9.774245321750640869e-02 -2.174586057662963867e-01 2.311687022447586060e-01
-2.806915044784545898e-01 2.147953957319259644e-01 -1.759662409313023090e-03 4.604435712099075317e-02 -1.457569897174835205e-01 3.740618228912353516e-01 -1.669278144836425781e-01 1.409703195095062256e-01 -8.654259145259857178e-02 -8.939529210329055786e-02 -1.988544315099716187e-02 3.769482970237731934e-01 9.386721253395080566e-02 -1.132572963833808899e-01 1.184550113976001740e-02 -1.093209236860275269e-01 1.935834623873233795e-02 6.298571359366178513e-03 -2.736594974994659424e-01 1.085359454154968262e-01 -2.165253162384033203e-01 5.972205847501754761e-02 1.218123808503150940e-01 -2.747825346887111664e-03 -9.054840356111526489e-02 -1.457557231187820435e-01 1.874149292707443237e-01 -1.483975499868392944e-01 -1.533835083246231079e-01 4.344002529978752136e-02 -4.107664525508880615e-01 -1.980877518653869629e-01
-2.714115083217620850e-01 3.508181869983673096e-01 1.153147197328507900e-03 4.255682975053787231e-02 -2.926514744758605957e-01 3.783757090568542480e-01 -9.589390456676483154e-02 -4.284461960196495056e-02 8.365280926227569580e-03 -4.288237914443016052e-02 2.689176611602306366e-02 1.007155999541282654e-01 4.831600561738014221e-02 -4.818663373589515686e-02 9.416209161281585693e-02 2.531153708696365356e-02 -1.935428567230701447e-02 -9.395238757133483887e-02 -3.690682053565979004e-01 1.310346126556396484e-01 -1.601998209953308105e-01 5.505799502134323120e-02 -2.527244575321674347e-02 6.786947697401046753e-02 9.341538697481155396e-02 -2.884312570095062256e-01 1.654911637306213379e-01 -3.521559387445449829e-02 -2.007573693990707397e-01 -1.812810078263282776e-02 -3.576292991638183594e-01 -2.215074598789215088e-01
7.024876028299331665e-02 4.189619049429893494e-02 1.356923878192901611e-01 3.436358869075775146e-01 6.606001406908035278e-03 3.497972190380096436e-01 -7.613258063793182373e-02 -5.528552830219268799e-02 -4.647278040647506714e-02 1.000508964061737061e-01 -4.031294956803321838e-02 4.812960326671600342e-02 4.164646565914154053e-02 1.698262393474578857e-01 -4.598667845129966736e-02 -7.099560648202896118e-02 -4.597704857587814331e-02 -6.812871247529983521e-02 -4.169468581676483154e-01 -1.545269321650266647e-02 -1.564372181892395020e-01 5.156194325536489487e-03 2.871207594871520996e-01 2.101070731878280640e-01 4.284531623125076294e-02 -3.787618577480316162e-01 3.480488434433937073e-02 6.008791550993919373e-02 2.089684605598449707e-01 3.529240489006042480e-01 -1.454188376665115356e-01 -1.748826913535594940e-02
-2.212149053812026978e-01 -5.083929747343063354e-02 -3.156694769859313965e-01 5.486813606694340706e-04 -1.281397230923175812e-02 3.840882182121276855e-01 7.043898571282625198e-03 -1.210383400321006775e-01 -1.112177819013595581e-01 2.433064579963684082e-02 -6.332617998123168945e-02 1.369914561510086060e-01 -1.806864887475967407e-01 -2.025615125894546509e-01 2.710604965686798096e-01 -2.084927409887313843e-01 -3.185903728008270264e-01 -2.581519782543182373e-01 -3.076247125864028931e-02 1.531423032283782959e-01 8.666882291436195374e-03 2.563695795834064484e-02 1.029959041625261307e-02 -2.209893986582756042e-02 -4.570183344185352325e-03 -3.733788132667541504e-01 -1.065153703093528748e-01 -6.738969683647155762e-02 2.443757951259613037e-01 2.046239562332630157e-02 -1.836977750062942505e-01 1.304350644350051880e-01
6.290004402399063110e-02 -1.869640052318572998e-01 -5.018631741404533386e-02 -1.303965002298355103e-01 -2.428312972187995911e-02 2.232107371091842651e-01 9.207405149936676025e-02 -1.339395642280578613e-01 -1.740757972002029419e-01 3.248892724514007568e-01 6.428818404674530029e-02 2.610545754432678223e-01 3.156524896621704102e-01 1.024704873561859131e-01 8.032169193029403687e-02 -1.152200773358345032e-01 -1.823344528675079346e-01 -1.062342673540115356e-01 -5.689579993486404419e-02 1.539104878902435303e-01 -1.397881209850311279e-01 -2.371502816677093506e-01 -2.967561595141887665e-02 -3.295218921266496181e-04 1.139585953205823898e-02 -1.835056543350219727e-01 -7.242595404386520386e-02 -2.723449468612670898e-01 -1.105050668120384216e-01 3.017253875732421875e-01 -4.021537601947784424e-01 2.041454613208770752e-02
-4.469908475875854492e-01 1.370889972895383835e-02 -4.142102971673011780e-02 3.427325487136840820e-01 2.890816032886505127e-01 1.713838279247283936e-01 -2.121869474649429321e-01 -1.713940128684043884e-02 -2.262511551380157471e-01 -1.880674511194229126e-01 1.544711440801620483e-01 1.446243673563003540e-01 -6.013679318130016327e-03 -1.036458164453506470e-01 2.615740001201629639e-01 -7.624001801013946533e-02 2.329871244728565216e-02 1.038149073719978333e-01 -1.265220791101455688e-01 8.155193924903869629e-02 -9.889815002679824829e-02 -9.454692900180816650e-02 1.565520167350769043e-01 1.320763528347015381e-01 -1.837423145771026611e-01 -9.186219424009323120e-03 9.072498977184295654e-02 1.190649196505546570e-01 -5.327259749174118042e-02 2.951021492481231689e-01 -2.557177543640136719e-01 2.098240889608860016e-03
-3.766534924507141113e-01 2.482320517301559448e-01 -9.817279130220413208e-02 4.125453904271125793e-02 -3.409826382994651794e-02 -4.641156271100044250e-02 -2.410802990198135376e-01 2.062258273363113403e-01 -6.747827678918838501e-02 1.695238798856735229e-01 1.245926693081855774e-01 1.562637239694595337e-01 3.105981834232807159e-02 4.989422112703323364e-02 1.885343492031097412e-01 -1.876724958419799805e-01 -1.549768596887588501e-01 -4.007685780525207520e-01 -1.249558031558990479e-01 4.826521128416061401e-02 1.634848886169493198e-03 -2.737483680248260498e-01 1.434572506695985794e-02 -3.309927135705947876e-02 -3.798515722155570984e-02 -8.194859325885772705e-02 6.618503946810960770e-03 1.674190908670425415e-01 3.062791824340820312e-01 9.588362276554107666e-02 -3.379608690738677979e-01 -3.854266181588172913e-02
-1.213554292917251587e-01 2.013065665960311890e-01 -1.509577035903930664e-01 2.674681842327117920e-01 8.433342725038528442e-02 -7.773911952972412109e-02 1.267021298408508301e-01 1.113485097885131836e-01 1.601689755916595459e-01 -2.233272194862365723e-01 9.276783466339111328e-02 3.705206215381622314e-01 1.156404092907905579e-01 -8.082774281501770020e-02 5.394527688622474670e-03 -3.127797842025756836e-01 -2.122039049863815308e-01 4.336537793278694153e-02 -9.560278058052062988e-02 2.042164653539657593e-01 2.689702808856964111e-02 -9.458058327436447144e-02 -4.610292240977287292e-02 2.951530739665031433e-03 1.185805946588516235e-01 -3.162021040916442871e-01 -2.781028486788272858e-02 8.044842630624771118e-02 -5.282609490677714348e-04 4.456077516078948975e-01 -1.782087385654449463e-01 -9.194174408912658691e-02
9.105786681175231934e-02 -3.632573038339614868e-02 -2.499947845935821533e-01 1.464880108833312988e-01 1.758763343095779419e-01 3.147276341915130615e-01 1.005554124712944031e-01 -1.620014458894729614e-01 5.919970106333494186e-03 8.382211625576019287e-02 1.550861597061157227e-01 3.964948952198028564e-01 -3.770255716517567635e-03 2.398324906826019287e-01 1.455885916948318481e-01 -2.583300173282623291e-01 -1.834748126566410065e-02 -2.435638308525085449e-01 -3.156105279922485352e-01 1.730894744396209717e-01 1.697596162557601929e-02 7.050988823175430298e-02 -1.214056611061096191e-01 -1.352698802947998047e-01 -1.778215169906616211e-01 -1.018814668059349060e-01 -2.070425543934106827e-03 2.414408884942531586e-02 1.577527225017547607e-01 3.295752108097076416e-01 -3.680497035384178162e-02 3.647870942950248718e-02
-4.554686546325683594e-01 3.116098344326019287e-01 1.825345493853092194e-02 2.941665239632129669e-02 -1.811463534832000732e-01 2.513619363307952881e-01 -5.166314542293548584e-02 2.157986164093017578e-01 1.250078827142715454e-01 -9.221494197845458984e-02 6.413404643535614014e-02 1.011755242943763733e-01 3.277733922004699707e-01 1.099670398980379105e-02 1.133055463433265686e-01 -1.710400283336639404e-01 -8.624287694692611694e-02 8.836483210325241089e-02 -1.520894169807434082e-01 1.672676652669906616e-01 -2.075138986110687256e-01 1.978139579296112061e-02 1.256477981805801392e-01 8.982663042843341827e-03 8.903258293867111206e-02 -1.754572689533233643e-01 2.299052029848098755e-01 -7.766924798488616943e-02 -9.458608925342559814e-02 -9.978497400879859924e-03 -3.051520287990570068e-01 -1.882629990577697754e-01
3.606757894158363342e-02 9.577437490224838257e-02 -1.668815314769744873e-01 2.152481079101562500e-01 1.239011734724044800e-01 2.590880393981933594e-01 -1.064004972577095032e-01 -2.840672433376312256e-01 -1.307086795568466187e-01 -1.601834222674369812e-02 1.914872676134109497e-01 5.591429769992828369e-02 1.148082688450813293e-01 1.557799242436885834e-02 1.406698077917098999e-01 -2.524824738502502441e-01 -1.177672669291496277e-02 -2.050031870603561401e-01 -1.812664121389389038e-01 4.576905071735382080e-02 -2.132248580455780029e-01 -1.615953445434570312e-01 -5.170067027211189270e-02 -6.896282732486724854e-02 1.224325001239776611e-01 -4.721156656742095947e-01 1.054841354489326477e-01 5.429388955235481262e-02 2.138863652944564819e-01 1.773149073123931885e-01 -2.305292785167694092e-01 2.198734432458877563e-01
-3.049911856651306152e-01 3.682788312435150146e-01 2.576317079365253448e-02 5.870054662227630615e-02 -2.404814511537551880e-01 3.728567659854888916e-01 -1.542469710111618042e-01 -1.252828724682331085e-02 -5.051868408918380737e-02 -1.341266781091690063e-01 2.830319665372371674e-02 1.265398561954498291e-01 1.664074957370758057e-01 1.020286008715629578e-01 1.014332994818687439e-01 -5.678313318639993668e-03 8.320218324661254883e-02 -1.174550130963325500e-01 -3.404863774776458740e-01 6.528689712285995483e-02 -1.459833234548568726e-01 4.475087672472000122e-02 6.010976154357194901e-03 -4.503075033426284790e-02 -3.501782938838005066e-02 -2.411262840032577515e-01 1.469509601593017578e-01 8.498384803533554077e-02 -1.294057518243789673e-01 2.481752634048461914e-02 -4.190660119056701660e-01 -1.149301007390022278e-01
-2.830832824110984802e-02 -1.777678728103637695e-01 -1.994761079549789429e-01 -4.133889824151992798e-02 5.756389349699020386e-02 2.793245911598205566e-01 5.493178591132164001e-02 5.866105854511260986e-02 -2.149328589439392090e-02 2.366654872894287109e-01 7.883106917142868042e-02 1.286805123090744019e-01 -4.714601859450340271e-02 1.028809398412704468e-01 3.742662370204925537e-01 -1.447916179895401001e-01 -3.312065005302429199e-01 7.169020920991897583e-02 1.192300096154212952e-01 3.230064362287521362e-02 -2.652877569198608398e-01 1.110661178827285767e-01 -1.990948058664798737e-02 -8.806470781564712524e-03 -4.495215415954589844e-02 -2.934599220752716064e-01 1.789440512657165527e-01 -1.673987805843353271e-01 2.653298377990722656e-01 1.766378581523895264e-01 -2.852542102336883545e-01 2.019244432449340820e-01
-1.918260008096694946e-01 3.571580350399017334e-01 -2.209775708615779877e-02 -2.986055053770542145e-02 -1.171895116567611694e-01 4.854777753353118896e-01 -1.828048527240753174e-01 -2.847465686500072479e-03 6.658157706260681152e-02 -7.109145820140838623e-02 9.802232682704925537e-02 1.592511236667633057e-01 1.592265814542770386e-01 -6.662510801106691360e-03 6.939754239283502102e-04 -8.091890066862106323e-02 2.193382196128368378e-02 -7.425379939377307892e-03 -4.295015931129455566e-01 1.710814237594604492e-01 -1.732514053583145142e-01 5.128999799489974976e-02 5.451925098896026611e-03 2.924601547420024872e-02 8.807790465652942657e-03 -8.092401921749114990e-02 1.622091978788375854e-01 4.057063534855842590e-02 -2.281408309936523438e-01 9.466270357370376587e-02 -3.381778597831726074e-01 -1.313203424215316772e-01
-6.243110820651054382e-02 2.300450503826141357e-01 -6.957073509693145752e-02 2.700083144009113312e-02 2.062811106443405151e-01 4.989518225193023682e-02 1.231017112731933594e-01 1.408238857984542847e-01 -1.931600868701934814e-01 1.497143059968948364e-01 2.057956904172897339e-01 -1.517162192612886429e-02 1.906033307313919067e-01 -2.029612511396408081e-01 7.699226588010787964e-02 3.314512968063354492e-02 -3.294127583503723145e-01 -1.232025101780891418e-01 -2.846527993679046631e-01 8.146813511848449707e-02 -5.123829096555709839e-02 -1.572434306144714355e-01 2.530657052993774414e-01 -1.624885350465774536e-01 -1.011744290590286255e-01 -2.813889384269714355e-01 1.085424199700355530e-01 5.302632972598075867e-02 2.202354967594146729e-01 2.512108683586120605e-01 -3.547203838825225830e-01 1.146218739449977875e-02
2.948496304452419281e-02 -2.508205827325582504e-03 -2.604636549949645996e-01 1.125953048467636108e-01 -3.664233162999153137e-02 3.056222200393676758e-01 -1.231507882475852966e-01 4.606097470968961716e-03 -1.344477385282516479e-01 2.191166393458843231e-02 1.149681806564331055e-01 -4.952030256390571594e-02 -1.642640233039855957e-01 -7.968890666961669922e-02 3.347042202949523926e-01 -3.001248091459274292e-02 -2.790793180465698242e-01 -7.839768379926681519e-02 2.823372744023799896e-02 3.786910697817802429e-02 -2.047574967145919800e-01 -7.402835786342620850e-02 -1.526595205068588257e-01 -5.448667798191308975e-03 2.755878120660781860e-02 -2.670541703701019287e-01 7.619310915470123291e-02 -2.827317416667938232e-01 1.363168656826019287e-01 2.933036088943481445e-01 -3.891862034797668457e-01 2.393436133861541748e-01
-1.129939407110214233e-01 4.462068527936935425e-02 2.676580548286437988e-01 2.828832268714904785e-01 3.864497691392898560e-02 3.474765419960021973e-01 6.906529515981674194e-02 1.907709985971450806e-01 -7.958453893661499023e-02 1.777085065841674805e-01 2.744625806808471680e-01 1.193781718611717224e-01 1.585506796836853027e-01 -1.168226003646850586e-01 -7.275404036045074463e-02 -2.870287299156188965e-01 9.063814580440521240e-02 7.146959658712148666e-03 -6.671763211488723755e-02 1.810822519473731518e-03 -2.856050133705139160e-01 -2.040121555328369141e-01 1.726976409554481506e-02 -2.963002584874629974e-02 -2.707030475139617920e-01 -8.104042708873748779e-02 -1.447583083063364029e-02 -1.988370716571807861e-02 2.643078267574310303e-01 2.910940945148468018e-01 -2.051672786474227905e-01 4.463518038392066956e-02
-2.111319005489349365e-01 1.603077948093414307e-01 1.172437891364097595e-01 3.426083922386169434e-01 -2.832967787981033325e-02 2.700564861297607422e-01 -2.669357061386108398e-01 2.008938491344451904e-01 -1.594982147216796875e-01 -8.071147650480270386e-02 1.515222340822219849e-01 1.585117429494857788e-01 4.839731752872467041e-02 -2.753029018640518188e-02 1.221753209829330444e-01 1.391111500561237335e-02 -1.908299773931503296e-01 1.437759846448898315e-01 -1.044453904032707214e-01 8.478644490242004395e-02 -1.483394205570220947e-01 4.299226403236389160e-02 -2.129689157009124756e-01 1.279176324605941772e-01 9.381067752838134766e-02 -2.659083008766174316e-01 3.830739259719848633e-01 7.952541857957839966e-02 -1.163510605692863464e-01 -6.277325749397277832e-02 -2.807702124118804932e-01 -1.592118740081787109e-01
-1.195836588740348816e-01 -5.211807787418365479e-02 2.163161635398864746e-01 2.881039679050445557e-01 -1.682588309049606323e-01 6.532814353704452515e-02 5.330460146069526672e-02 8.497045189142227173e-02 -9.851063601672649384e-03 2.129506170749664307e-01 1.311503201723098755e-01 2.590119242668151855e-01 1.152170896530151367e-01 5.443929508328437805e-02 -1.107648983597755432e-01 -2.157886624336242676e-01 -1.116542890667915344e-01 -1.868087798357009888e-01 -2.909311652183532715e-01 4.790594056248664856e-02 -1.577304601669311523e-01 -1.298265606164932251e-01 8.491714298725128174e-02 -3.527003824710845947e-01 1.544673833996057510e-02 -1.806149035692214966e-01 -6.717587262392044067e-02 9.000565111637115479e-02 9.126567095518112183e-02 3.883326053619384766e-02 -4.761408865451812744e-01 1.267986446619033813e-01
-2.213193029165267944e-01 1.665442138910293579e-01 7.206324487924575806e-02 -7.456583529710769653e-02 -1.964858174324035645e-01 3.301767706871032715e-01 -9.010560810565948486e-02 2.085206359624862671e-01 -1.252785027027130127e-01 8.840610086917877197e-02 -3.704037144780158997e-02 2.002034932374954224e-01 7.035218179225921631e-02 1.047062128782272339e-01 9.822403639554977417e-02 -4.308391828089952469e-03 -1.279911696910858154e-01 1.387167125940322876e-01 -1.779349446296691895e-01 1.763117462396621704e-01 -1.575963646173477173e-01 -7.995662093162536621e-02 -1.411321908235549927e-01 1.702590286731719971e-01 6.289069354534149170e-02 -2.539499104022979736e-01 4.893685281276702881e-01 6.886392831802368164e-02 -1.746797002851963043e-02 9.780538268387317657e-03 -3.391185700893402100e-01 -1.272114813327789307e-01
-3.785138428211212158e-01 1.491824984550476074e-01 1.409321725368499756e-01 -6.566859781742095947e-02 -2.695786654949188232e-01 4.124835431575775146e-01 -9.973023086786270142e-02 1.226914674043655396e-02 2.790132723748683929e-02 -1.368514895439147949e-01 -6.665445864200592041e-02 1.372201144695281982e-01 2.078763693571090698e-01 2.220977284014225006e-02 8.117589354515075684e-02 -1.813460886478424072e-01 -1.359117180109024048e-01 1.753336489200592041e-01 -1.973877660930156708e-02 2.887897193431854248e-01 -2.025010138750076294e-01 1.718986034393310547e-01 -4.724458605051040649e-02 -1.056227907538414001e-01 1.430836170911788940e-01 -1.365700811147689819e-01 1.141689494252204895e-01 2.611272409558296204e-02 -8.406854420900344849e-02 1.118850894272327423e-02 -3.007193207740783691e-01 -2.530067265033721924e-01
-2.378175407648086548e-02 1.035707741975784302e-01 2.163655012845993042e-01 3.681348264217376709e-01 1.403741985559463501e-01 2.161564081907272339e-01 7.783152908086776733e-02 5.274976789951324463e-02 2.803610265254974365e-01 3.296566605567932129e-01 -9.078516811132431030e-02 2.723969817161560059e-01 -4.930527880787849426e-02 5.722213163971900940e-02 9.942439198493957520e-02 -1.095369085669517517e-01 -1.216362603008747101e-02 5.747123807668685913e-02 -1.194874197244644165e-01 1.315009444952011108e-01 -2.726790904998779297e-01 -1.609530597925186157e-01 -7.468502968549728394e-02 2.400089502334594727e-01 1.319481134414672852e-01 -9.899292141199111938e-02 -7.604564726352691650e-02 -2.164215147495269775e-01 -2.071376740932464600e-01 2.599539421498775482e-02 -3.319122791290283203e-01 4.187311232089996338e-02
-2.325719594955444336e-01 2.169758230447769165e-01 1.440304331481456757e-02 1.359640210866928101e-01 4.226429387927055359e-02 1.032062247395515442e-01 9.438181668519973755e-02 1.194111034274101257e-01 3.784680962562561035e-01 1.080253645777702332e-01 1.522710919380187988e-01 2.460348606109619141e-01 1.081741973757743835e-02 5.232763662934303284e-02 1.873141713440418243e-02 -2.386582046747207642e-01 -1.970538944005966187e-01 1.636858843266963959e-02 -2.233969569206237793e-01 3.515414893627166748e-01 -2.952124737203121185e-02 -9.853616356849670410e-02 3.532858788967132568e-01 4.012792184948921204e-02 -4.870482161641120911e-02 -2.636537253856658936e-01 1.425449252128601074e-01 5.906317383050918579e-02 5.726258270442485809e-03 2.948384284973144531e-01 -9.936804324388504028e-02 -6.020963937044143677e-02
-3.574386611580848694e-02 2.900581359863281250e-01 -2.598910629749298096e-01 1.753764748573303223e-01 -3.194066137075424194e-02 2.314934879541397095e-01 2.069575488567352295e-01 -8.257602155208587646e-02 -2.066300958395004272e-01 5.532057583332061768e-02 -3.645106405019760132e-02 5.961690843105316162e-02 8.432554453611373901e-02 -2.780217118561267853e-02 4.258215129375457764e-01 1.198691409081220627e-02 -1.254357099533081055e-01 -7.004027068614959717e-02 -1.922992914915084839e-01 3.680451959371566772e-02 -2.200978398323059082e-01 -1.821940690279006958e-01 -2.001300081610679626e-02 4.306585341691970825e-02 2.014337033033370972e-01 -2.652328312397003174e-01 7.264965027570724487e-02 -1.677972823381423950e-01 2.939803004264831543e-01 -3.239094465970993042e-02 -3.069259524345397949e-01 5.600678175687789917e-02
3.915019705891609192e-02 1.990735977888107300e-01 1.369857639074325562e-01 2.229633331298828125e-01 2.549918293952941895e-01 1.344472765922546387e-01 1.542205829173326492e-02 -1.577337682247161865e-01 -7.454404979944229126e-02 3.740825131535530090e-02 2.343024462461471558e-01 2.232892662286758423e-01 1.526811420917510986e-01 6.875973660498857498e-03 -6.800871342420578003e-02 -2.676821649074554443e-01 -1.439745873212814331e-01 -3.253483176231384277e-01 -1.092141643166542053e-01 -2.631809934973716736e-02 -3.583332002162933350e-01 -1.247476041316986084e-01 3.083976171910762787e-02 3.982480987906455994e-02 -5.799484252929687500e-02 -3.872177302837371826e-01 -8.144965767860412598e-02 6.152461841702461243e-02 2.139297723770141602e-01 1.472352743148803711e-01 -2.123064547777175903e-01 9.409558773040771484e-02
-4.708483070135116577e-02 1.345492601394653320e-01 9.803724288940429688e-02 -1.080091670155525208e-01 -6.017288658767938614e-03 -4.892912227660417557e-03 1.226092129945755005e-01 8.649080246686935425e-02 3.013710379600524902e-01 -8.038752526044845581e-02 9.961700439453125000e-02 2.048300802707672119e-01 1.644808650016784668e-01 7.836936414241790771e-02 -9.622702375054359436e-03 -4.241648018360137939e-01 -2.574409544467926025e-01 -1.056782715022563934e-02 -2.401287406682968140e-01 3.016183972358703613e-01 -7.850544899702072144e-02 -1.693052351474761963e-01 2.236260473728179932e-01 1.720688119530677795e-02 -1.305849701166152954e-01 -2.574611902236938477e-01 2.089619338512420654e-01 2.232518605887889862e-02 -7.711149752140045166e-03 2.166756987571716309e-01 -2.647100389003753662e-01 -1.694764494895935059e-01
2.526926435530185699e-02 -2.939428947865962982e-02 -7.907499372959136963e-02 3.246400058269500732e-01 8.482466801069676876e-04 7.110780477523803711e-02 1.772763729095458984e-01 1.867376565933227539e-01 1.428669393062591553e-01 1.862138956785202026e-01 1.667181253433227539e-01 2.076387554407119751e-01 1.884918510913848877e-01 -2.446361631155014038e-01 3.352038860321044922e-01 -2.004771679639816284e-01 -2.527115307748317719e-02 -1.239238753914833069e-01 -1.522793173789978027e-01 3.015448749065399170e-01 -2.108107358217239380e-01 1.248795315623283386e-01 -6.823231279850006104e-02 -1.623726338148117065e-01 9.325364232063293457e-02 -1.047621965408325195e-01 1.025013327598571777e-01 -1.693102419376373291e-01 1.770226657390594482e-01 3.044821619987487793e-01 -1.018356084823608398e-01 -1.647511124610900879e-01
-3.748577833175659180e-02 7.786235958337783813e-02 -1.835958659648895264e-01 1.027828007936477661e-01 -1.168999522924423218e-01 1.455105990171432495e-01 7.431858777999877930e-02 -2.202831059694290161e-01 1.486685574054718018e-01 1.314433068037033081e-01 -1.131936684250831604e-01 4.145289361476898193e-01 9.186256676912307739e-02 2.520087659358978271e-01 1.517310440540313721e-01 -1.823092252016067505e-01 -1.734393835067749023e-01 2.990647591650485992e-02 -2.380531579256057739e-01 1.889243721961975098e-01 -2.441677004098892212e-01 1.424162685871124268e-01 -3.799732029438018799e-02 8.366732299327850342e-02 1.024887114763259888e-01 -1.323898881673812866e-01 -1.581202298402786255e-01 -2.450112253427505493e-01 2.664296925067901611e-01 3.039327263832092285e-01 -1.358439773321151733e-01 2.413317188620567322e-02
-7.403122633695602417e-02 2.864494323730468750e-01 -2.060711383819580078e-01 3.337044417858123779e-01 -7.477840036153793335e-02 2.101856321096420288e-01 7.361582666635513306e-02 -1.894576996564865112e-01 8.046819269657135010e-02 7.357963174581527710e-02 -9.782881243154406548e-04 2.016260102391242981e-02 4.121797159314155579e-02 -1.131341382861137390e-01 9.937401860952377319e-02 -8.307860791683197021e-02 -5.865061283111572266e-02 -1.428350806236267090e-01 2.500028908252716064e-01 -1.070078387856483459e-01 -1.331816613674163818e-01 -2.014516592025756836e-01 6.644588708877563477e-02 1.032173633575439453e-01 -1.493133883923292160e-02 -4.178291261196136475e-01 9.870636463165283203e-02 -1.367896497249603271e-01 -1.635440289974212646e-01 3.089755475521087646e-01 -2.046825438737869263e-01 2.922977507114410400e-01
-3.447945415973663330e-01 5.234048962593078613e-01 3.797570243477821350e-02 4.648879542946815491e-02 -1.430684030055999756e-01 2.333948612213134766e-01 -8.113858103752136230e-02 -3.720754384994506836e-02 -8.041646331548690796e-02 -1.344899833202362061e-01 -8.540009707212448120e-02 1.864545643329620361e-01 9.201572835445404053e-02 1.445134282112121582e-01 1.029452774673700333e-02 -6.565602868795394897e-02 -8.421882241964340210e-02 4.814912378787994385e-02 -3.478655815124511719e-01 1.421930342912673950e-01 -2.418405115604400635e-01 1.147743389010429382e-01 6.072384119033813477e-02 6.741911917924880981e-02 -5.724516231566667557e-03 -7.900580763816833496e-02 1.604629456996917725e-01 8.258916437625885010e-02 -6.882984936237335205e-02 7.647248357534408569e-02 -3.475635051727294922e-01 -1.396689862012863159e-01
-1.601329445838928223e-01 9.131599962711334229e-02 -1.556828320026397705e-01 1.467540264129638672e-01 -1.008625105023384094e-01 5.331973433494567871e-01 -2.082656323909759521e-01 -1.111402213573455811e-01 2.544234991073608398e-01 1.193895637989044189e-01 6.776174064725637436e-03 3.878625035285949707e-01 -3.285220637917518616e-02 9.712921082973480225e-02 2.927760779857635498e-01 -1.911583393812179565e-01 -2.353799045085906982e-01 -6.541871465742588043e-03 1.093957647681236267e-01 4.891826212406158447e-02 -4.370871931314468384e-02 -1.703360825777053833e-01 5.914885178208351135e-02 3.918255120515823364e-02 -7.144340872764587402e-02 -2.094885855913162231e-01 9.754885733127593994e-02 -3.349094092845916748e-02 3.475486859679222107e-02 4.839110374450683594e-02 -1.935699135065078735e-01 3.732254356145858765e-02
-2.120918631553649902e-01 7.882019877433776855e-02 1.652653142809867859e-02 1.482675969600677490e-01 2.344519793987274170e-01 1.736064404249191284e-01 2.606157362461090088e-01 -8.053275942802429199e-02 -1.398022919893264771e-01 -1.834624111652374268e-01 3.216463923454284668e-01 2.606354653835296631e-01 -1.260578166693449020e-02 2.572327852249145508e-02 3.344048261642456055e-01 -1.762617677450180054e-01 1.665777564048767090e-01 1.153963953256607056e-01 -2.559011280536651611e-01 2.427698075771331787e-01 -9.604451060295104980e-02 6.661318242549896240e-03 -1.056903749704360962e-01 2.935846149921417236e-01 -4.567196592688560486e-02 -5.354160070419311523e-02 -4.680055752396583557e-02 4.806700721383094788e-02 -3.912573307752609253e-02 1.277224868535995483e-01 -2.966893911361694336e-01 1.062492430210113525e-01
-2.128124237060546875e-01 4.232935309410095215e-01 -4.738558828830718994e-02 1.479689329862594604e-01 -2.064809799194335938e-01 3.668505251407623291e-01 -5.263813212513923645e-02 -2.106084115803241730e-02 -5.811861902475357056e-02 -7.776830345392227173e-02 2.624793443828821182e-03 2.494167238473892212e-01 1.814639866352081299e-01 -1.317214127629995346e-02 7.445769011974334717e-02 -7.341676950454711914e-02 -5.711193662136793137e-03 -8.956122398376464844e-02 -3.315228819847106934e-01 1.628919839859008789e-01 -2.964238226413726807e-01 1.063189804553985596e-01 -8.898951858282089233e-02 -4.535491112619638443e-03 -2.070541121065616608e-02 -8.751046657562255859e-02 1.759419292211532593e-01 5.058449134230613708e-02 -1.071724519133567810e-01 -2.418299764394760132e-02 -3.064090311527252197e-01 -2.369034737348556519e-01
-1.446289848536252975e-02 -4.884415864944458008e-02 -2.369524836540222168e-01 8.534128963947296143e-02 1.165674552321434021e-01 2.269231677055358887e-01 -1.421351283788681030e-01 4.226310178637504578e-02 1.448665279895067215e-02 1.539508402347564697e-01 -9.976705536246299744e-03 2.827373147010803223e-02 1.309184432029724121e-01 2.538243532180786133e-01 3.457243740558624268e-01 -8.323732018470764160e-02 -2.395321875810623169e-01 -2.072466760873794556e-01 -1.138129755854606628e-01 3.018642067909240723e-01 -1.114606037735939026e-01 1.673892885446548462e-02 -1.637496985495090485e-02 -7.163763791322708130e-02 2.721821963787078857e-01 -2.497094273567199707e-01 8.691207319498062134e-02 8.797541260719299316e-02 4.032320976257324219e-01 5.272373184561729431e-02 -2.711891531944274902e-01 3.029919788241386414e-02
-3.240885138511657715e-01 4.939537122845649719e-02 -9.118441492319107056e-03 -3.041473217308521271e-02 2.236509025096893311e-01 3.876037597656250000e-01 4.770533367991447449e-02 1.916547417640686035e-01 2.732389047741889954e-02 6.238010898232460022e-02 1.484624668955802917e-02 1.198048442602157593e-01 1.450314838439226151e-02 1.557167619466781616e-01 2.603417634963989258e-01 -7.125861942768096924e-02 -2.629444189369678497e-02 -2.140665203332901001e-01 -7.034327834844589233e-02 2.151246070861816406e-01 -6.861003488302230835e-02 -1.466696709394454956e-01 -1.207108721137046814e-01 -3.302483856678009033e-01 1.162432208657264709e-01 -1.011950075626373291e-01 3.115825913846492767e-02 7.687699794769287109e-02 3.613885343074798584e-01 1.153866723179817200e-01 -1.867498010396957397e-01 2.805486619472503662e-01
-3.336867988109588623e-01 1.967456191778182983e-01 -1.593904942274093628e-01 9.929427877068519592e-03 -2.044644206762313843e-01 2.882779240608215332e-01 -9.562262147665023804e-02 2.106202542781829834e-01 -2.438542842864990234e-01 -3.231366723775863647e-02 7.658481597900390625e-02 1.276375800371170044e-01 2.090122699737548828e-01 -2.872995659708976746e-02 1.588892638683319092e-01 -1.480345707386732101e-02 -1.306359469890594482e-01 -7.937249727547168732e-03 -4.221404716372489929e-02 1.153047606348991394e-01 -1.341444998979568481e-01 3.548181056976318359e-02 -2.225160598754882812e-01 -4.017089307308197021e-02 -3.642158582806587219e-02 -1.599225550889968872e-01 3.239429891109466553e-01 7.250683009624481201e-02 -2.407674044370651245e-01 9.635449200868606567e-02 -3.972475826740264893e-01 -1.692343801259994507e-01
7.494875043630599976e-02 -4.725612699985504150e-02 -1.557045727968215942e-01 2.611386477947235107e-01 1.233447995036840439e-02 4.470515847206115723e-01 -1.739982664585113525e-01 -2.525918371975421906e-02 -2.465179748833179474e-02 5.625112354755401611e-02 7.082360982894897461e-02 3.404926061630249023e-01 6.188383325934410095e-02 -9.845128655433654785e-02 2.426166832447052002e-01 -2.920305132865905762e-01 -2.124777287244796753e-01 8.013434708118438721e-02 4.770168289542198181e-02 1.872955560684204102e-01 -5.442788451910018921e-02 -1.413849741220474243e-01 -1.468793861567974091e-02 1.448867768049240112e-01 -2.031345367431640625e-01 -3.482239246368408203e-01 6.461045891046524048e-02 8.365052938461303711e-02 -5.216567963361740112e-02 8.424984291195869446e-03 -2.277902513742446899e-01 1.579310297966003418e-01
-4.000488817691802979e-01 2.749496996402740479e-01 -1.157186552882194519e-01 1.881473362445831299e-01 -1.929631642997264862e-02 2.365085482597351074e-01 -8.829016983509063721e-02 3.247939422726631165e-02 5.293641239404678345e-02 2.121987566351890564e-02 5.942364782094955444e-02 -3.483731672167778015e-02 6.846665591001510620e-02 6.865130364894866943e-02 1.814280301332473755e-01 2.804959192872047424e-02 -2.267885357141494751e-01 5.783407390117645264e-02 -1.779994219541549683e-01 1.633083634078502655e-02 -8.997913450002670288e-03 1.275349110364913940e-01 -2.616005837917327881e-01 2.172971665859222412e-01 -7.687103748321533203e-02 -3.335502147674560547e-01 -5.777806043624877930e-02 -2.012710869312286377e-01 1.671395003795623779e-01 5.885196104645729065e-02 -3.551210463047027588e-02 -4.323340654373168945e-01
-2.820987105369567871e-01 1.460973918437957764e-01 1.021814569830894470e-01 -6.664799153804779053e-02 -1.489756046794354916e-03 4.202041327953338623e-01 -1.238772049546241760e-01 8.246711641550064087e-02 -2.141658663749694824e-01 -2.020345628261566162e-01 9.842076152563095093e-02 -2.497371658682823181e-02 4.815504699945449829e-02 1.352138221263885498e-01 6.187952682375907898e-02 -1.135418042540550232e-01 -1.832047551870346069e-01 3.586347997188568115e-01 -1.212924942374229431e-01 -1.427112817764282227e-01 -8.406563103199005127e-02 -1.742492802441120148e-02 -2.236965484917163849e-02 7.947680354118347168e-02 -3.944726660847663879e-02 -1.698869019746780396e-01 1.996490061283111572e-01 2.413403987884521484e-01 -1.518787741661071777e-01 1.520182937383651733e-01 -3.912615478038787842e-01 -1.091851517558097839e-01
-3.588028624653816223e-02 -4.150556400418281555e-02 1.385719329118728638e-01 2.698577046394348145e-01 -2.708414569497108459e-03 5.122862383723258972e-02 1.087104082107543945e-01 3.758626291528344154e-03 -8.516471087932586670e-02 1.265427768230438232e-01 1.776065975427627563e-01 3.832307755947113037e-01 2.358180284500122070e-02 3.931568935513496399e-02 2.278512343764305115e-02 -2.201459705829620361e-01 -5.691552907228469849e-02 9.621818363666534424e-02 -2.106979787349700928e-01 -3.989946469664573669e-02 -9.929682314395904541e-02 -4.701263085007667542e-02 1.503939628601074219e-01 -8.924589306116104126e-02 -1.436096150428056717e-03 -3.342839181423187256e-01 3.346345722675323486e-01 -5.144193395972251892e-02 2.673638463020324707e-01 4.200145602226257324e-01 -2.233531028032302856e-01 1.115653291344642639e-01
-3.292460441589355469e-01 6.354810670018196106e-03 1.601372957229614258e-01 3.471640646457672119e-01 1.447924077510833740e-01 2.604820132255554199e-01 3.126763701438903809e-01 2.319357991218566895e-01 2.676029801368713379e-01 1.794388741254806519e-01 1.549262106418609619e-01 8.864089846611022949e-02 6.292276829481124878e-02 1.841403893195092678e-03 1.271364688873291016e-01 -1.203241720795631409e-01 -3.450033953413367271e-03 -5.567798018455505371e-02 -2.806643955409526825e-02 2.019408494234085083e-01 -2.251188009977340698e-01 -1.340203583240509033e-01 -7.261331379413604736e-02 2.063623368740081787e-01 9.443569183349609375e-02 1.595479100942611694e-01 8.117661625146865845e-02 -6.112406030297279358e-02 -1.304109692573547363e-01 2.262818813323974609e-01 -2.417822927236557007e-01 -4.683481156826019287e-02
-1.559347361326217651e-01 -6.809605751186609268e-03 -2.132527530193328857e-02 1.915555745363235474e-01 1.011522039771080017e-01 3.028645813465118408e-01 1.038850396871566772e-01 9.422367066144943237e-02 1.761614233255386353e-01 -1.122144013643264771e-01 9.550137817859649658e-02 1.268616616725921631e-01 4.437957331538200378e-02 1.723490655422210693e-01 3.714260831475257874e-02 -1.926804929971694946e-01 -8.571565151214599609e-02 1.263569593429565430e-01 2.243218868970870972e-01 2.099290788173675537e-01 -3.085709512233734131e-01 1.830202937126159668e-01 2.203951478004455566e-01 -1.239516064524650574e-01 1.115349233150482178e-01 -2.371162921190261841e-02 -2.299583852291107178e-01 2.525781989097595215e-01 5.995114520192146301e-02 3.855449855327606201e-01 -2.442854195833206177e-01 1.609184592962265015e-01
1.223317813128232956e-02 -7.577587664127349854e-02 -6.803523749113082886e-02 -2.472271770238876343e-02 3.315706551074981689e-01 4.307125806808471680e-01 2.300032675266265869e-01 -1.907700449228286743e-01 -1.170202419161796570e-01 2.528073787689208984e-01 3.057174384593963623e-02 -1.110005900263786316e-01 6.581439822912216187e-02 -1.117402538657188416e-01 1.623892337083816528e-01 -2.792012989521026611e-01 -1.710629165172576904e-01 -1.317324191331863403e-01 1.172224655747413635e-01 4.620746523141860962e-02 5.374633148312568665e-02 -2.194784954190254211e-02 -6.413693726062774658e-02 6.837231665849685669e-02 -3.195245051756501198e-03 -2.880893647670745850e-01 -2.600658871233463287e-02 -1.175191402435302734e-01 -1.897716708481311798e-02 2.634347677230834961e-01 -3.634376823902130127e-01 1.346492320299148560e-01
-3.591740876436233521e-02 9.429696202278137207e-02 1.275543868541717529e-01 1.550871431827545166e-01 2.158143557608127594e-02 8.544181287288665771e-02 1.890170425176620483e-01 -5.189646407961845398e-02 2.605513036251068115e-01 2.853397130966186523e-01 5.429707095026969910e-02 3.935122787952423096e-01 5.407890677452087402e-02 2.435848116874694824e-02 5.464529991149902344e-02 -1.646240800619125366e-01 -3.527164459228515625e-01 -2.146255075931549072e-01 -1.655374169349670410e-01 1.194431260228157043e-01 -1.928828954696655273e-01 7.471065968275070190e-02 -4.295206069946289062e-02 -1.423266828060150146e-01 -1.217621788382530212e-01 -2.220700234174728394e-01 7.057294994592666626e-02 -1.221587806940078735e-01 3.233085572719573975e-01 2.742942273616790771e-01 -1.400623768568038940e-01 -4.627105593681335449e-02
-3.405898809432983398e-01 2.684413194656372070e-01 5.500803142786026001e-02 9.284529834985733032e-02 -2.558639049530029297e-01 4.113131165504455566e-01 -2.273253798484802246e-01 1.218942329287528992e-01 -5.550271272659301758e-02 -8.246237784624099731e-02 -1.746416464447975159e-02 1.983626335859298706e-01 6.950908899307250977e-02 -3.040966019034385681e-02 -3.963837400078773499e-02 -3.163836896419525146e-02 -1.253622770309448242e-02 -6.208360940217971802e-02 -2.433854788541793823e-01 8.802898228168487549e-02 -1.963424682617187500e-01 -6.356055848300457001e-03 6.054753065109252930e-02 -8.693848550319671631e-02 1.042085979133844376e-02 -2.228521853685379028e-01 1.822850704193115234e-01 8.427724987268447876e-02 -6.615506112575531006e-02 5.061564594507217407e-02 -4.448096454143524170e-01 -1.598171740770339966e-01
-1.208240445703268051e-02 2.351573109626770020e-02 2.463648915290832520e-01 1.697734594345092773e-01 -5.367023125290870667e-02 1.873043477535247803e-01 1.797675192356109619e-01 2.207222878932952881e-01 -9.974279999732971191e-02 1.179856583476066589e-01 2.458680421113967896e-01 1.891979575157165527e-01 -8.942519873380661011e-02 -6.340748816728591919e-02 -1.099392473697662354e-01 -3.163505792617797852e-01 3.628744557499885559e-02 -2.008755356073379517e-01 -3.784855306148529053e-01 5.697935819625854492e-02 -2.823767066001892090e-01 -1.277004778385162354e-01 -5.448776111006736755e-02 2.712245797738432884e-03 1.770647168159484863e-01 -2.578588724136352539e-01 1.342617273330688477e-01 7.174700964242219925e-03 1.483649313449859619e-01 1.457074582576751709e-01 -2.929593324661254883e-01 1.196311116218566895e-01
-1.172706410288810730e-01 4.370109364390373230e-02 2.222100049257278442e-01 2.736803293228149414e-01 -2.910388633608818054e-02 4.548813104629516602e-01 6.998173892498016357e-02 1.216965392231941223e-01 -5.569085851311683655e-02 2.760942578315734863e-01 -4.113574698567390442e-02 3.073365092277526855e-01 -7.761868089437484741e-02 2.670708596706390381e-01 -8.125788718461990356e-02 -2.070788741111755371e-01 -9.971099346876144409e-02 -5.581748113036155701e-02 1.646036356687545776e-01 1.534924954175949097e-01 -1.525025069713592529e-01 -2.041832953691482544e-01 -2.435838431119918823e-01 2.177399694919586182e-01 1.318541616201400757e-01 -1.407332867383956909e-01 1.344695538282394409e-01 -7.166649401187896729e-02 6.114047393202781677e-02 1.607243567705154419e-01 -6.981834769248962402e-02 4.057311918586492538e-03
-8.541258424520492554e-02 1.231413185596466064e-01 -2.221827208995819092e-01 -9.497783333063125610e-02 1.680135577917098999e-01 3.274825215339660645e-01 -1.759644150733947754e-01 -1.205909810960292816e-02 -3.852955251932144165e-02 -1.060165017843246460e-01 -1.732977181673049927e-01 2.115595638751983643e-01 1.871750056743621826e-01 -2.899651229381561279e-01 -9.434303641319274902e-02 -3.258058428764343262e-01 -1.321454942226409912e-01 -6.916753947734832764e-02 -2.867853045463562012e-01 2.110994607210159302e-01 -1.550399959087371826e-01 1.215648055076599121e-01 -1.689529791474342346e-02 -6.695325672626495361e-02 1.062095537781715393e-01 -3.335337713360786438e-02 -1.375395357608795166e-01 1.160815656185150146e-01 1.303375065326690674e-01 3.462536931037902832e-01 -2.166154682636260986e-01 9.833131730556488037e-02
-1.624142229557037354e-01 1.651581376791000366e-01 7.046184688806533813e-02 2.521181106567382812e-01 8.614218980073928833e-02 9.357983618974685669e-02 7.377094030380249023e-02 1.355195790529251099e-01 -7.322484999895095825e-02 2.510339021682739258e-01 2.030378133058547974e-01 3.679686486721038818e-01 1.738837175071239471e-02 2.867449223995208740e-01 -1.622503250837326050e-02 1.223196089267730713e-02 -2.699442803859710693e-01 2.404611259698867798e-01 -1.038843095302581787e-01 2.367374747991561890e-01 -1.173927076160907745e-02 -2.270460277795791626e-01 -6.500658392906188965e-02 5.475629493594169617e-02 1.497869752347469330e-02 -4.099435638636350632e-03 -1.754866391420364380e-01 2.759143710136413574e-02 -7.942800968885421753e-02 2.161528319120407104e-01 -4.105841815471649170e-01 -6.273760460317134857e-03
-7.144703529775142670e-03 1.101669971831142902e-03 -1.043907478451728821e-01 1.529158502817153931e-01 -2.511489987373352051e-01 5.153282284736633301e-01 -1.449670642614364624e-01 -2.971247956156730652e-02 9.247093647718429565e-02 3.615380078554153442e-02 5.604968219995498657e-02 2.727679014205932617e-01 5.447623506188392639e-02 -5.866000428795814514e-02 2.420884221792221069e-01 -2.942282259464263916e-01 -2.615592777729034424e-01 -1.545186489820480347e-01 1.355719566345214844e-01 9.656625986099243164e-02 -1.235084608197212219e-01 -2.144101709127426147e-01 -1.583022437989711761e-02 -5.630571395158767700e-03 -3.075916878879070282e-02 -2.553587853908538818e-01 5.617315322160720825e-02 -1.369199901819229126e-01 2.783636562526226044e-02 7.691626250743865967e-02 -3.077022731304168701e-01 7.219007611274719238e-02
-1.169452965259552002e-01 -1.099681705236434937e-01 -7.519337534904479980e-02 2.266466468572616577e-01 1.254194825887680054e-01 3.071957230567932129e-01 -7.990161329507827759e-02 -6.221857294440269470e-02 2.829293906688690186e-02 -5.164229497313499451e-02 -4.460392892360687256e-02 2.854843735694885254e-01 1.614453643560409546e-01 -2.801865637302398682e-01 3.011913299560546875e-01 -1.244415417313575745e-01 -4.263487756252288818e-01 -2.177126109600067139e-01 -1.699291467666625977e-01 7.872056961059570312e-02 -7.804754376411437988e-02 -6.672589480876922607e-02 -2.854651212692260742e-01 -6.021732836961746216e-02 -6.578733026981353760e-02 -1.777578145265579224e-01 -4.071199893951416016e-02 -2.078280448913574219e-01 1.550430357456207275e-01 1.769585311412811279e-01 -4.460094124078750610e-02 3.318556770682334900e-02
-3.745182603597640991e-02 -5.594640504568815231e-03 -7.051004469394683838e-02 3.951119631528854370e-02 -1.326208114624023438e-01 1.858987957239151001e-01 2.011782974004745483e-01 1.501022130250930786e-01 -7.983060181140899658e-02 1.493350416421890259e-01 1.519242525100708008e-01 3.626753687858581543e-01 2.690473794937133789e-01 -1.064779609441757202e-02 1.609409153461456299e-01 -2.641131281852722168e-01 -6.544548273086547852e-02 -1.044170558452606201e-01 -1.445341855287551880e-01 -3.275935351848602295e-02 7.056429982185363770e-02 -9.794791787862777710e-02 1.999659687280654907e-01 9.337967634201049805e-02 1.194085776805877686e-01 -5.504741072654724121e-01 3.182706609368324280e-02 -8.234040439128875732e-02 1.109595820307731628e-01 1.637789458036422729e-01 -8.610842376947402954e-02 -2.310524731874465942e-01
-3.838022053241729736e-02 2.845126092433929443e-01 -1.936106085777282715e-01 1.291124820709228516e-01 9.212378412485122681e-03 3.931615948677062988e-01 6.179185211658477783e-02 -7.047200202941894531e-02 1.017507985234260559e-01 4.976154491305351257e-02 2.306067198514938354e-01 2.554264068603515625e-01 1.522308140993118286e-01 -8.010492660105228424e-03 2.199587821960449219e-01 3.718708455562591553e-02 -2.741752862930297852e-01 -1.121587008237838745e-01 1.441826522350311279e-01 -1.447327584028244019e-01 -1.773507148027420044e-01 -6.100584194064140320e-02 2.505639940500259399e-02 -1.225967258214950562e-01 6.288652867078781128e-02 -2.110290825366973877e-01 -3.023848682641983032e-02 -5.189207196235656738e-02 -2.322348207235336304e-02 9.231530129909515381e-02 -3.107298314571380615e-01 3.971070349216461182e-01
-3.041889071464538574e-01 3.371545076370239258e-01 7.660450041294097900e-02 1.531481146812438965e-01 -2.603695988655090332e-01 1.249363049864768982e-01 -1.477256696671247482e-02 1.492026299238204956e-01 5.429391935467720032e-02 9.711529314517974854e-02 2.042691223323345184e-02 -1.136927008628845215e-01 1.510959863662719727e-01 7.349592447280883789e-02 1.432663351297378540e-01 -1.552770584821701050e-01 -2.378783524036407471e-01 2.079478204250335693e-01 -3.957304731011390686e-02 1.183311566710472107e-01 -1.228072047233581543e-01 -1.035566478967666626e-01 -1.268294006586074829e-01 1.447679251432418823e-01 1.832535266876220703e-01 -1.805567592382431030e-01 -6.516590714454650879e-02 -1.826513260602951050e-01 4.675247892737388611e-02 3.365708887577056885e-02 -2.541535794734954834e-01 -4.583151340484619141e-01
-2.658466994762420654e-01 -2.422885000705718994e-01 -2.624799311161041260e-02 1.975933909416198730e-01 -1.975845247507095337e-01 3.880405724048614502e-01 -7.513150572776794434e-02 1.377344131469726562e-02 4.065141547471284866e-03 4.626772180199623108e-02 1.601668819785118103e-02 6.324063241481781006e-02 2.477845549583435059e-02 4.697408899664878845e-02 2.644684612751007080e-01 -3.373991847038269043e-01 -2.442986667156219482e-01 -1.011212915182113647e-01 1.062271147966384888e-01 4.102421551942825317e-02 -2.252586632966995239e-01 -1.216967329382896423e-01 2.460597604513168335e-01 8.955724537372589111e-02 -1.127897351980209351e-01 -3.084845244884490967e-01 1.875404566526412964e-01 -1.900634318590164185e-01 -8.042605221271514893e-02 -2.452853694558143616e-02 -1.743802726268768311e-01 -9.367202222347259521e-02
2.892379835247993469e-02 5.220041424036026001e-02 -1.987503021955490112e-01 7.007440179586410522e-02 1.473485585302114487e-02 4.851345717906951904e-01 1.748651964589953423e-03 -1.628591716289520264e-01 -4.803274199366569519e-02 1.316061764955520630e-01 -1.916945427656173706e-01 3.046151995658874512e-01 8.648422360420227051e-02 4.289618879556655884e-02 2.455099672079086304e-01 -1.690665334463119507e-01 -1.917985677719116211e-01 -6.652189791202545166e-02 4.191045835614204407e-02 1.144529655575752258e-01 -2.978056371212005615e-01 -3.302665650844573975e-01 9.067752212285995483e-02 6.111511215567588806e-02 -5.429289862513542175e-02 -3.013674914836883545e-01 -3.657262027263641357e-02 4.351739585399627686e-02 -3.391203284263610840e-02 4.534838721156120300e-03 -2.781248390674591064e-01 3.563541546463966370e-02
-1.534257233142852783e-01 1.422545760869979858e-01 1.189591363072395325e-01 2.749351970851421356e-02 -1.204461604356765747e-01 4.604057967662811279e-01 -1.301358826458454132e-02 2.495698332786560059e-01 -1.599853634834289551e-01 -8.779560774564743042e-02 2.635884881019592285e-01 2.052321732044219971e-01 1.016433760523796082e-01 -5.569772794842720032e-02 1.101092249155044556e-01 2.569271065294742584e-02 -1.468914300203323364e-01 1.760010272264480591e-01 -1.922162473201751709e-01 1.415737867355346680e-01 -8.017829060554504395e-02 3.516197204589843750e-02 -1.633787006139755249e-01 -3.640525415539741516e-02 -3.635858371853828430e-02 -1.657161265611648560e-01 2.469838410615921021e-01 6.787832826375961304e-02 6.077479571104049683e-02 -1.882258802652359009e-02 -4.870389997959136963e-01 -1.969319954514503479e-02
-7.337351888418197632e-02 2.528083920478820801e-01 6.797711551189422607e-02 1.363790631294250488e-01 2.196307480335235596e-01 5.449074879288673401e-02 1.494970172643661499e-01 8.971048146486282349e-02 2.466876655817031860e-01 -4.390311241149902344e-02 1.645732820034027100e-01 2.180594503879547119e-01 9.184254705905914307e-02 -9.612074494361877441e-02 -6.884694099426269531e-02 -1.933721303939819336e-01 -3.247064650058746338e-01 3.246729820966720581e-02 -2.567511796951293945e-01 3.373464047908782959e-01 7.764874398708343506e-02 -2.191099971532821655e-01 7.959864288568496704e-02 1.646797657012939453e-01 5.861711129546165466e-02 -2.672036588191986084e-01 9.324079006910324097e-02 5.181444343179464340e-03 -4.694733768701553345e-03 3.445011675357818604e-01 -2.231983989477157593e-01 -5.362233892083168030e-02
-2.614648044109344482e-01 2.480207085609436035e-01 -8.436018833890557289e-04 9.498409926891326904e-02 -2.160362601280212402e-01 3.524166047573089600e-01 -1.112361997365951538e-01 1.028281897306442261e-01 -5.396202206611633301e-03 -4.578053578734397888e-02 1.000900566577911377e-01 3.283916786313056946e-02 1.681219339370727539e-01 2.258492400869727135e-03 -6.918284296989440918e-02 2.126213721930980682e-02 1.554626692086458206e-02 1.184213012456893921e-01 -3.039388656616210938e-01 2.106091529130935669e-01 -2.026078253984451294e-01 4.483051225543022156e-02 -4.911471903324127197e-02 6.021303310990333557e-02 -6.694973260164260864e-02 -2.198361158370971680e-01 2.585484385490417480e-01 -1.182507649064064026e-01 -7.509604096412658691e-02 1.204680502414703369e-01 -5.009797811508178711e-01 -1.252269595861434937e-01
-3.079590201377868652e-01 3.475815355777740479e-01 7.994239777326583862e-02 8.740798383951187134e-02 -2.883174121379852295e-01 2.956869006156921387e-01 -2.480323910713195801e-01 -1.105336472392082214e-02 -4.311250895261764526e-02 -4.284828156232833862e-02 6.431246548891067505e-02 1.842447966337203979e-01 3.841645643115043640e-02 6.680501997470855713e-02 -3.306319413240998983e-04 -5.650847777724266052e-02 -2.123087085783481598e-02 -7.444743067026138306e-02 -2.492009699344635010e-01 1.452632844448089600e-01 -9.898735582828521729e-02 -4.529256373643875122e-03 4.147968813776969910e-02 -8.071911334991455078e-02 3.169099986553192139e-02 -1.953001916408538818e-01 1.129882559180259705e-01 -3.729967027902603149e-02 -2.797322571277618408e-01 1.450576782226562500e-01 -4.084735512733459473e-01 -2.459903061389923096e-01
-1.976879537105560303e-01 -8.784747682511806488e-03 -5.098376795649528503e-02 9.839614480733871460e-02 -2.326332628726959229e-01 3.896050155162811279e-01 -1.314699500799179077e-01 -1.444937288761138916e-01 1.640941798686981201e-01 1.144474148750305176e-01 1.228251904249191284e-01 -9.693107008934020996e-02 4.080207273364067078e-02 5.769193917512893677e-02 3.448818922042846680e-01 -4.305137693881988525e-01 -1.572528183460235596e-01 7.013685256242752075e-02 -4.986934363842010498e-02 -6.207499280571937561e-02 -8.821027725934982300e-02 8.486651629209518433e-02 1.508491486310958862e-01 -8.378189057111740112e-02 -1.971274465322494507e-01 -3.359876871109008789e-01 1.129466742277145386e-01 -2.685031890869140625e-01 -1.541834557428956032e-03 6.547781825065612793e-02 -9.071730822324752808e-02 2.896739169955253601e-02
-6.329538673162460327e-02 1.528853625059127808e-01 -3.375176191329956055e-01 3.382991254329681396e-02 -4.174591973423957825e-02 9.511043131351470947e-02 1.044461969286203384e-02 7.169315125793218613e-03 -2.622208297252655029e-01 7.763529662042856216e-03 -4.008365422487258911e-02 -3.908218815922737122e-02 -1.639703959226608276e-01 -1.031738370656967163e-01 8.913722634315490723e-02 -4.096255600452423096e-01 -2.383654564619064331e-01 -1.110119000077247620e-01 1.590806059539318085e-02 1.021100431680679321e-01 -3.844437599182128906e-01 -1.938316971063613892e-02 1.139203645288944244e-02 -3.348335856571793556e-03 -1.075784862041473389e-01 -3.850991129875183105e-01 2.923296391963958740e-01 -2.082962840795516968e-01 1.475626081228256226e-01 4.502325505018234253e-02 -9.819427132606506348e-02 -1.052947342395782471e-01
-4.003821909427642822e-01 3.539898097515106201e-01 -7.919424772262573242e-02 9.673994034528732300e-02 -2.281134426593780518e-01 3.201669752597808838e-01 -1.321341097354888916e-01 -1.979728415608406067e-02 -4.460220038890838623e-02 -4.220015928149223328e-02 6.867876648902893066e-02 2.281450033187866211e-01 1.348310858011245728e-01 5.774719640612602234e-02 1.351795159280300140e-02 -6.797008216381072998e-02 2.037115395069122314e-02 -3.322604671120643616e-02 -2.993408143520355225e-01 6.541900336742401123e-02 -1.690506786108016968e-01 6.804212182760238647e-02 1.820953004062175751e-02 3.629359230399131775e-02 -3.376170247793197632e-02 -1.103906780481338501e-01 1.036316901445388794e-01 -5.966810882091522217e-02 -3.066301345825195312e-01 9.498494118452072144e-02 -3.786532878875732422e-01 -1.876130253076553345e-01
-2.489840798079967499e-02 6.125517189502716064e-02 1.671681106090545654e-01 2.569954097270965576e-01 5.730436369776725769e-02 2.450917363166809082e-01 1.147491782903671265e-01 -7.244680542498826981e-03 -1.307249963283538818e-01 -1.270856428891420364e-02 1.703366264700889587e-02 2.991350591182708740e-01 -2.853480353951454163e-02 1.045221686363220215e-01 -9.839333593845367432e-02 -1.159525960683822632e-01 -3.105908334255218506e-01 -9.800866246223449707e-02 -3.988174796104431152e-01 -1.847794502973556519e-01 -7.786010857671499252e-03 4.263944923877716064e-03 9.589937329292297363e-02 2.162937521934509277e-01 6.896772980690002441e-02 -4.553119838237762451e-01 1.056973915547132492e-02 -7.112471014261245728e-02 2.404761761426925659e-01 1.683655381202697754e-01 -1.557444334030151367e-01 -1.330375671386718750e-02
-5.410665273666381836e-02 1.080961227416992188e-01 2.113324999809265137e-01 1.566770821809768677e-01 6.595172733068466187e-02 2.715465128421783447e-01 1.076193619519472122e-02 -9.330990910530090332e-02 -2.579030096530914307e-01 2.483399808406829834e-01 2.145889699459075928e-01 3.138523399829864502e-01 1.727749109268188477e-01 -2.798009812831878662e-01 1.367592364549636841e-01 -1.915968954563140869e-02 -5.904857441782951355e-02 1.755994111299514771e-01 -4.079928249120712280e-02 2.809812128543853760e-01 -1.196106746792793274e-01 4.396362602710723877e-02 3.440785780549049377e-02 3.559638261795043945e-01 9.942769259214401245e-02 -1.287509202957153320e-01 1.462128758430480957e-01 -1.013937816023826599e-01 -2.331629954278469086e-02 1.353483051061630249e-01 -3.034060895442962646e-01 -3.479298204183578491e-02
-2.082152664661407471e-02 1.308367401361465454e-01 -1.894295364618301392e-01 8.944941312074661255e-02 -2.654684782028198242e-01 2.083363234996795654e-01 2.020955085754394531e-01 8.674100786447525024e-02 -2.331051826477050781e-01 3.806565701961517334e-01 -3.024866990745067596e-02 2.581241168081760406e-02 3.014802336692810059e-01 -1.827460974454879761e-01 2.171458750963211060e-01 -1.206812560558319092e-01 -1.018377467989921570e-01 -3.446055203676223755e-02 2.251327503472566605e-03 -2.056195586919784546e-02 1.438961178064346313e-01 1.865298487246036530e-02 -1.050686463713645935e-02 -7.754437625408172607e-02 1.282854676246643066e-01 -3.458214998245239258e-01 -3.609994053840637207e-02 1.336502879858016968e-01 1.809882968664169312e-01 2.119596749544143677e-01 -3.256860971450805664e-01 1.066010147333145142e-01
-2.599384784698486328e-01 -1.155500486493110657e-01 2.036379575729370117e-01 1.824504733085632324e-01 -9.785432368516921997e-02 -1.010108515620231628e-01 1.379517167806625366e-01 5.154134705662727356e-02 -3.107226192951202393e-01 1.592029035091400146e-01 1.450731903314590454e-01 2.024067342281341553e-01 7.365820556879043579e-02 -6.174997240304946899e-02 -5.420349910855293274e-02 -3.438060879707336426e-01 -1.775034666061401367e-01 -1.820230633020401001e-01 -1.542436331510543823e-01 1.006030589342117310e-01 -8.980439603328704834e-02 -1.244324818253517151e-02 -4.357301443815231323e-02 2.392372302711009979e-02 -6.240579113364219666e-02 -7.691869884729385376e-02 -2.437727153301239014e-02 6.409231573343276978e-02 1.941101998090744019e-02 3.088653087615966797e-01 -4.808996021747589111e-01 -1.943583637475967407e-01
-3.890825510025024414e-01 3.812102973461151123e-01 -6.319609284400939941e-02 3.711606934666633606e-02 -9.315599687397480011e-03 1.139707863330841064e-01 -1.773508191108703613e-01 1.535194087773561478e-02 -1.450794041156768799e-01 -2.868655920028686523e-01 2.325549162924289703e-02 1.386629790067672729e-01 1.731993556022644043e-01 -8.416049927473068237e-02 -9.585831314325332642e-02 -2.729456722736358643e-01 -1.346549838781356812e-01 2.476027980446815491e-02 -2.669436335563659668e-01 3.291634321212768555e-01 -2.926144562661647797e-02 1.200782805681228638e-01 9.550249576568603516e-02 -1.049635261297225952e-01 -1.795941144227981567e-01 -1.413666456937789917e-01 2.612471580505371094e-01 6.726118922233581543e-02 -5.292277783155441284e-03 9.095848351716995239e-02 -1.640483587980270386e-01 1.236447095870971680e-01
1.093674302101135254e-01 1.539043337106704712e-01 1.193819940090179443e-01 1.540349423885345459e-01 1.578664779663085938e-01 2.183273285627365112e-01 1.656833663582801819e-02 1.802572757005691528e-01 1.864642053842544556e-01 2.011708915233612061e-01 1.076551303267478943e-01 2.977702021598815918e-01 -1.782591640949249268e-02 2.369790822267532349e-01 1.792586892843246460e-01 -2.472967654466629028e-01 -1.704953014850616455e-01 -2.975905686616897583e-02 -2.253466285765171051e-02 1.991338729858398438e-01 -1.416866332292556763e-01 -2.692373096942901611e-01 -3.159749209880828857e-01 2.408052384853363037e-01 1.766149997711181641e-01 -1.479330938309431076e-02 1.035846844315528870e-01 -1.308349892497062683e-02 8.381242863833904266e-03 2.338251769542694092e-01 -2.105838656425476074e-01 -1.839729845523834229e-01
1.374991238117218018e-02 1.229616627097129822e-01 1.342356652021408081e-01 1.330319195985794067e-01 -6.442327052354812622e-02 1.636596471071243286e-01 -6.280811131000518799e-02 -2.580214738845825195e-01 1.467806249856948853e-01 6.125447526574134827e-02 5.055345222353935242e-02 3.053998649120330811e-01 2.384529709815979004e-01 2.379016578197479248e-02 3.249219357967376709e-01 -3.494685888290405273e-01 -3.348630368709564209e-01 -3.428297042846679688e-01 1.618368476629257202e-01 3.222496807575225830e-02 -1.570177376270294189e-01 -2.449501305818557739e-02 -1.502306163311004639e-01 -2.945982478559017181e-02 3.005164116621017456e-02 -2.325111627578735352e-01 1.147911921143531799e-01 -1.915729977190494537e-02 -9.636195749044418335e-02 2.101400941610336304e-01 -6.073503568768501282e-02 -1.002080813050270081e-01
-4.942141473293304443e-02 2.475013434886932373e-01 5.046065524220466614e-02 2.635740637779235840e-01 5.169674381613731384e-02 1.783912330865859985e-01 1.497314572334289551e-01 7.117398083209991455e-02 -5.032129213213920593e-02 8.613181114196777344e-02 1.082853041589260101e-02 -7.554058451205492020e-03 2.433634102344512939e-01 -5.770702287554740906e-02 1.263162344694137573e-01 -4.229247570037841797e-01 -1.656466722488403320e-01 -2.254839427769184113e-02 -1.573530137538909912e-01 -2.595565617084503174e-01 -4.968180134892463684e-02 -1.530042886734008789e-01 2.102185189723968506e-01 -4.044295847415924072e-02 1.679499745368957520e-01 -3.906390070915222168e-01 -1.317575480788946152e-02 -1.242881640791893005e-01 2.659795582294464111e-01 5.918553471565246582e-02 -2.513370215892791748e-01 9.576620906591415405e-02
-7.685377448797225952e-02 4.373962283134460449e-01 1.600884199142456055e-01 3.495079278945922852e-02 2.883887588977813721e-01 1.417278051376342773e-01 3.561466559767723083e-02 -7.610300183296203613e-02 -1.972485892474651337e-02 2.131200581789016724e-01 1.538344323635101318e-01 1.646299846470355988e-02 -1.423778980970382690e-01 7.375581562519073486e-02 1.915217190980911255e-01 -1.660294383764266968e-01 -1.563732475042343140e-01 -5.479544028639793396e-02 5.649238824844360352e-02 -1.540716178715229034e-02 -2.654862776398658752e-02 1.064135804772377014e-01 -4.776658117771148682e-02 2.419816255569458008e-01 -9.560128301382064819e-02 -1.776002198457717896e-01 2.173758596181869507e-01 -3.331333696842193604e-01 -1.500906199216842651e-01 5.529438611119985580e-03 -3.665997087955474854e-01 2.151659876108169556e-01
-1.099506095051765442e-01 3.697579801082611084e-01 -1.454171240329742432e-01 2.771278321743011475e-01 -6.342721730470657349e-02 2.608972787857055664e-01 1.184449903666973114e-02 3.893315419554710388e-02 6.152983754873275757e-03 6.624661386013031006e-02 1.785564720630645752e-01 1.287793368101119995e-01 1.054497659206390381e-01 1.821109838783740997e-02 4.041710495948791504e-01 8.909026533365249634e-02 -5.754507705569267273e-02 -1.938415914773941040e-01 -4.749538376927375793e-02 -1.540157943964004517e-01 -9.714923053979873657e-02 -4.213470965623855591e-02 -1.002470776438713074e-01 2.255797982215881348e-01 -2.062105983495712280e-01 -2.517108321189880371e-01 -3.370350003242492676e-01 -2.860414050519466400e-02 -9.761948883533477783e-02 1.978170126676559448e-01 -3.050861880183219910e-02 1.869933605194091797e-01
-6.436771154403686523e-02 2.744614779949188232e-01 1.169269457459449768e-01 2.352284640073776245e-01 7.670345157384872437e-02 -1.175533607602119446e-01 2.252198159694671631e-01 1.972226351499557495e-01 1.505886763334274292e-01 -4.220128804445266724e-02 -1.945370621979236603e-02 3.101403415203094482e-01 1.387951225042343140e-01 1.388491243124008179e-01 1.399957239627838135e-01 -2.774006724357604980e-01 -7.232186943292617798e-02 7.069987058639526367e-02 -2.051296085119247437e-02 1.857566535472869873e-01 -3.441462516784667969e-01 4.971181973814964294e-02 9.213194996118545532e-02 -5.189754068851470947e-02 -2.741830796003341675e-02 -2.884373962879180908e-01 1.959444135427474976e-01 2.158685624599456787e-01 5.551284924149513245e-02 5.437341704964637756e-02 -3.658133745193481445e-01 6.355187855660915375e-03
-1.198528334498405457e-01 6.980126351118087769e-02 9.168260730803012848e-03 8.566422015428543091e-02 -3.845486044883728027e-02 1.444212049245834351e-01 2.650503218173980713e-01 1.464133858680725098e-01 1.896876841783523560e-01 1.485177129507064819e-01 5.392793193459510803e-02 1.959125511348247528e-02 -2.625757828354835510e-02 -1.762233227491378784e-01 -6.556320935487747192e-02 -2.877049744129180908e-01 -3.997281789779663086e-01 -2.671866714954376221e-01 -2.102942168712615967e-01 1.705146729946136475e-01 1.219663023948669434e-01 9.011904709041118622e-03 -2.475491166114807129e-02 3.659226000308990479e-01 -2.330338507890701294e-01 -1.475962251424789429e-01 -1.115303486585617065e-01 -5.575359240174293518e-02 1.670155525207519531e-01 1.409376412630081177e-01 -2.488699108362197876e-01 -1.545898616313934326e-01
-3.231875300407409668e-01 1.358405351638793945e-01 7.463047653436660767e-02 1.414512470364570618e-02 -1.175096556544303894e-01 3.664323985576629639e-01 -4.999329522252082825e-02 5.052733048796653748e-02 -2.046174705028533936e-01 -3.337950631976127625e-02 1.063476800918579102e-01 1.317669004201889038e-01 6.884985417127609253e-02 2.626305073499679565e-02 -1.926432922482490540e-02 -1.757905781269073486e-01 -1.129885464906692505e-01 3.201666846871376038e-02 -6.218919530510902405e-02 9.082436561584472656e-02 -2.167371660470962524e-01 -6.872556358575820923e-02 -1.089906692504882812e-01 2.812631241977214813e-02 1.946749836206436157e-01 -1.929292678833007812e-01 4.283692240715026855e-01 7.141287624835968018e-02 4.201956093311309814e-02 -2.859326265752315521e-02 -4.874815642833709717e-01 -1.249704062938690186e-01
1.334722246974706650e-02 1.103000249713659286e-02 1.278512738645076752e-02 2.002322375774383545e-01 5.446920916438102722e-02 3.846352696418762207e-01 1.387363225221633911e-01 -1.466946601867675781e-01 8.591489866375923157e-03 -1.843102090060710907e-02 -5.948476493358612061e-02 2.267547845840454102e-01 9.321687370538711548e-02 1.562822461128234863e-01 -1.917664855718612671e-01 1.729437150061130524e-02 -7.841941714286804199e-02 -2.203885316848754883e-01 -2.920930683612823486e-01 1.019371859729290009e-02 -1.044684574007987976e-01 -3.609534725546836853e-02 1.542615145444869995e-01 1.782162636518478394e-01 9.813736379146575928e-02 -4.622675180435180664e-01 2.466651946306228638e-01 -9.411328285932540894e-02 -4.383749142289161682e-02 3.351722955703735352e-01 -1.196254715323448181e-01 -1.126765161752700806e-01
-8.319172263145446777e-02 1.479124575853347778e-01 -7.111059129238128662e-02 -2.985152415931224823e-02 1.284272074699401855e-01 3.291296064853668213e-01 1.650028117001056671e-02 -1.458806395530700684e-01 9.092155098915100098e-02 9.276782721281051636e-02 -2.041939198970794678e-01 2.161957174539566040e-01 1.424479633569717407e-01 -5.949771776795387268e-02 3.279055953025817871e-01 -1.704790592193603516e-01 -4.988997280597686768e-01 -2.834323346614837646e-01 4.930151626467704773e-02 -6.572184711694717407e-02 -1.692420840263366699e-01 -7.202473282814025879e-02 -2.359508275985717773e-01 -5.922227725386619568e-02 1.158110648393630981e-01 -1.041829586029052734e-01 -2.574628032743930817e-02 -1.792994290590286255e-01 1.044241636991500854e-01 4.982382804155349731e-02 -2.289325892925262451e-01 -3.585177659988403320e-02
-2.377019971609115601e-01 1.650186181068420410e-01 2.180374264717102051e-01 -7.668439298868179321e-03 -6.413239985704421997e-02 3.551382720470428467e-01 -2.500630617141723633e-01 1.460954248905181885e-01 -1.693587601184844971e-01 -1.534445881843566895e-01 1.548136919736862183e-01 4.845076426863670349e-02 -9.140811115503311157e-02 -6.209119036793708801e-02 3.029223904013633728e-02 -9.060115367174148560e-02 -3.319545984268188477e-01 1.313750743865966797e-01 -2.577119767665863037e-01 1.535733938217163086e-01 -5.892721563577651978e-02 -4.858868569135665894e-02 -1.178712323307991028e-01 -6.321913003921508789e-02 8.711636811494827271e-02 -2.013912647962570190e-01 3.065301477909088135e-01 1.819459646940231323e-01 -9.587634354829788208e-02 2.666514366865158081e-02 -3.580253124237060547e-01 -1.418007258325815201e-02
-1.619939208030700684e-01 7.246705889701843262e-02 -3.113815486431121826e-01 2.085915654897689819e-01 -9.587072581052780151e-02 -1.561136543750762939e-01 7.113778591156005859e-02 1.334366500377655029e-01 -1.007956340909004211e-01 8.492117375135421753e-02 1.302936580032110214e-02 6.374961137771606445e-02 7.834175229072570801e-02 4.836054518818855286e-02 2.827275171875953674e-02 -3.310316205024719238e-01 -2.887235879898071289e-01 -3.464477136731147766e-02 -1.922311931848526001e-01 -3.413108736276626587e-02 -4.124206304550170898e-02 -7.286962866783142090e-02 1.767725050449371338e-01 -2.033555060625076294e-01 -1.683681011199951172e-01 -3.714039623737335205e-01 -2.052980810403823853e-01 -1.893059611320495605e-01 1.848251670598983765e-01 1.532776281237602234e-02 -3.571774661540985107e-01 -1.503672748804092407e-01
-2.823324501514434814e-01 1.023301556706428528e-01 -2.020182758569717407e-01 1.656992882490158081e-01 3.477822244167327881e-02 2.474875897169113159e-01 -6.801629811525344849e-02 1.620169132947921753e-01 1.092962026596069336e-01 -8.824596554040908813e-02 -1.553528159856796265e-01 9.494718909263610840e-02 2.000243365764617920e-01 -2.799009680747985840e-01 -1.420469731092453003e-01 -4.414045214653015137e-01 2.804925898090004921e-03 -9.774866700172424316e-02 -2.487377673387527466e-01 1.388404220342636108e-01 -1.403721142560243607e-02 7.037504762411117554e-02 -2.538390755653381348e-01 1.153653264045715332e-01 1.160496026277542114e-01 1.911101676523685455e-02 5.744971707463264465e-02 5.266324803233146667e-02 8.776800334453582764e-02 3.259420096874237061e-01 -2.321573346853256226e-01 -2.477698400616645813e-02
-1.982461363077163696e-01 1.735824644565582275e-01 1.797346174716949463e-01 2.130125313997268677e-01 5.214986205101013184e-02 -1.332602649927139282e-01 2.468174993991851807e-01 4.628565534949302673e-02 -3.424996435642242432e-01 7.424061745405197144e-02 1.788272112607955933e-01 9.351310133934020996e-02 1.766904629766941071e-02 8.890382945537567139e-03 -2.199150156229734421e-03 -1.818828582763671875e-01 -1.624997109174728394e-01 -2.537508010864257812e-01 2.097355946898460388e-02 1.590843051671981812e-01 -1.030176505446434021e-01 -6.518871337175369263e-02 -2.983986735343933105e-01 -1.352123767137527466e-01 5.483770370483398438e-02 -2.839668989181518555e-01 -6.486151367425918579e-02 6.245146691799163818e-02 -9.278146922588348389e-02 3.749465346336364746e-01 -2.470871508121490479e-01 -1.777745932340621948e-01
1.674391925334930420e-01 4.234600961208343506e-01 6.705727428197860718e-02 7.826167345046997070e-02 -5.214390903711318970e-02 2.701740562915802002e-01 5.564903467893600464e-02 2.028420716524124146e-01 -2.303729057312011719e-01 2.205576300621032715e-01 -1.300597190856933594e-01 -1.228014845401048660e-02 1.588190346956253052e-01 7.876598089933395386e-02 9.026960283517837524e-02 -4.971400201320648193e-01 1.800808968255296350e-04 -2.725088410079479218e-02 -1.526074707508087158e-01 -6.096368283033370972e-02 9.410905651748180389e-03 -2.177219837903976440e-01 2.124510146677494049e-02 3.245861455798149109e-02 -8.061439730226993561e-03 -2.245661616325378418e-01 7.743850350379943848e-02 -2.463453449308872223e-02 1.987253576517105103e-01 1.582687348127365112e-01 -2.400115579366683960e-01 -2.391415461897850037e-02
2.277632988989353180e-02 2.107845693826675415e-01 -2.343389242887496948e-01 2.106550186872482300e-01 -7.584941387176513672e-02 2.435066699981689453e-01 1.389602720737457275e-01 -3.609589859843254089e-02 -3.411031067371368408e-01 -1.515166163444519043e-01 1.191982161253690720e-02 -3.214228199794888496e-04 2.003892362117767334e-01 -4.644024372100830078e-02 4.265190064907073975e-01 -1.057043373584747314e-01 -8.464816212654113770e-02 -9.196317195892333984e-02 3.161511942744255066e-02 -4.774152487516403198e-02 -1.256579756736755371e-01 -8.491275459527969360e-02 -2.302636504173278809e-01 5.952598527073860168e-02 1.023834422230720520e-01 -3.268705606460571289e-01 1.483067572116851807e-01 -1.304357647895812988e-01 1.903957575559616089e-01 8.184366673231124878e-02 -3.116533160209655762e-01 1.913272961974143982e-02
-5.609408393502235413e-02 2.958751022815704346e-01 -4.910170659422874451e-02 1.166926100850105286e-01 1.856913417577743530e-01 2.842068076133728027e-01 9.690128266811370850e-02 -6.081113591790199280e-02 3.910190425813198090e-04 9.423729032278060913e-02 1.988239027559757233e-02 9.936101734638214111e-02 7.942918688058853149e-02 9.779453277587890625e-02 -1.082892343401908875e-01 -2.065861523151397705e-01 -1.413071155548095703e-01 -1.692358851432800293e-01 -1.352929025888442993e-01 -1.638475805521011353e-01 -7.455587387084960938e-02 -6.956050544977188110e-02 2.142090350389480591e-01 -2.332581281661987305e-01 -2.775842510163784027e-02 -5.975563526153564453e-01 8.135328441858291626e-02 4.388111457228660583e-02 2.754563093185424805e-01 1.130803748965263367e-01 -1.265204846858978271e-01 -2.273145364597439766e-03
-1.502047181129455566e-01 2.108919061720371246e-02 1.193088218569755554e-01 1.526182442903518677e-01 -4.831148311495780945e-02 3.650005161762237549e-01 2.696825563907623291e-02 -2.296535819768905640e-01 -8.249480277299880981e-02 1.227404400706291199e-01 -1.966112554073333740e-01 2.712200582027435303e-01 7.029815763235092163e-02 1.899157613515853882e-01 -1.641839891672134399e-01 -1.255327016115188599e-01 5.352984368801116943e-02 -1.551081389188766479e-01 -1.449244618415832520e-01 -7.973236590623855591e-02 -1.260622143745422363e-01 -9.352440387010574341e-02 3.093710914254188538e-02 -3.110104426741600037e-02 1.402661204338073730e-01 -5.109283328056335449e-01 -3.986910730600357056e-02 -1.193164959549903870e-01 1.031535565853118896e-01 2.496485859155654907e-01 -1.752991825342178345e-01 2.270189523696899414e-01
-2.547648847103118896e-01 8.029832690954208374e-02 2.312425523996353149e-01 6.817846745252609253e-02 1.691685020923614502e-01 5.836904421448707581e-02 8.424916118383407593e-02 1.010535061359405518e-01 -8.125081658363342285e-02 2.992144599556922913e-02 2.732977867126464844e-01 1.503422558307647705e-01 9.114548563957214355e-02 2.260889261960983276e-01 4.913553297519683838e-01 -7.825440168380737305e-02 -1.602652370929718018e-01 -1.562893390655517578e-01 1.258899271488189697e-01 8.705362677574157715e-02 -2.927576377987861633e-02 5.707311257719993591e-02 -1.169209778308868408e-01 1.752172112464904785e-01 -2.986049950122833252e-01 -4.278770182281732559e-03 4.114641994237899780e-02 -1.502714678645133972e-02 -2.538908421993255615e-01 1.502435654401779175e-01 -3.020971417427062988e-01 1.341622918844223022e-01
-2.779921293258666992e-01 2.830719053745269775e-01 1.146999821066856384e-01 -5.438352469354867935e-03 -1.735202074050903320e-01 3.865119516849517822e-01 -1.674634963274002075e-01 2.161914259195327759e-01 -1.550489813089370728e-01 -3.986018151044845581e-02 4.121166467666625977e-02 9.509798884391784668e-02 -4.261311888694763184e-02 -5.628554150462150574e-03 5.944399535655975342e-02 -8.805166929960250854e-03 -2.184959650039672852e-01 1.065081879496574402e-01 2.363231778144836426e-02 7.713571190834045410e-02 -1.497722119092941284e-01 1.312836073338985443e-02 -1.648733206093311310e-02 1.860341243445873260e-02 3.698248183354735374e-03 -2.022974044084548950e-01 3.864791989326477051e-01 1.156476885080337524e-01 -4.710435867309570312e-02 -9.455152787268161774e-03 -4.854783117771148682e-01 -5.292447283864021301e-02
7.859192788600921631e-02 1.805833876132965088e-01 6.601693481206893921e-02 3.263179957866668701e-01 -7.604771107435226440e-02 3.074589967727661133e-01 1.559298932552337646e-01 4.175077192485332489e-03 -1.058974489569664001e-01 1.413962543010711670e-01 -6.715758144855499268e-02 2.377252131700515747e-01 -2.544628269970417023e-02 4.421771690249443054e-02 -9.926052391529083252e-02 -9.160656481981277466e-02 -1.342412978410720825e-01 -2.091763764619827271e-01 -2.348920404911041260e-01 -1.789405494928359985e-01 5.757777485996484756e-03 1.113191023468971252e-01 9.491025656461715698e-02 2.395576387643814087e-01 7.625053077936172485e-02 -4.310830831527709961e-01 1.563566625118255615e-01 1.110718399286270142e-01 1.031325850635766983e-02 3.826006948947906494e-01 -7.197243720293045044e-02 6.896781921386718750e-02
1.774782501161098480e-02 1.526428610086441040e-01 -1.861672103404998779e-01 1.337727159261703491e-01 6.127554550766944885e-02 3.089039921760559082e-01 1.922553777694702148e-01 -1.537310332059860229e-01 1.288009900599718094e-02 1.396667957305908203e-01 2.165257036685943604e-01 1.852061897516250610e-01 1.175789982080459595e-01 2.641269564628601074e-01 1.524055749177932739e-01 -1.785890311002731323e-01 -3.075299561023712158e-01 -2.287936955690383911e-01 5.488860607147216797e-02 2.340741641819477081e-02 -1.556326001882553101e-01 -1.826928108930587769e-01 1.505900770425796509e-01 3.238168060779571533e-01 7.001554965972900391e-02 -8.570568263530731201e-02 -8.922699838876724243e-02 -2.074353396892547607e-01 4.095024242997169495e-02 2.804074883460998535e-01 -1.303500235080718994e-01 1.683557331562042236e-01
-8.005043864250183105e-02 2.218644320964813232e-01 -5.907822772860527039e-02 2.981361746788024902e-01 6.791593879461288452e-02 3.026186302304267883e-02 1.559211760759353638e-01 1.879104673862457275e-01 7.329585403203964233e-02 7.941911369562149048e-02 1.048504784703254700e-01 4.154996275901794434e-01 4.505689814686775208e-02 -8.928775787353515625e-02 -9.896399825811386108e-02 -2.943518161773681641e-01 -4.743449017405509949e-02 -1.968499571084976196e-01 -7.687376439571380615e-02 3.382712900638580322e-01 -3.685279190540313721e-02 1.889481842517852783e-01 -8.731537312269210815e-02 -1.126306354999542236e-01 -1.993878930807113647e-02 -2.159195840358734131e-01 -1.165534630417823792e-01 1.662362813949584961e-01 6.219272688031196594e-02 3.522045612335205078e-01 -1.758180260658264160e-01 -1.389891654253005981e-01
-2.191521972417831421e-01 -6.417708843946456909e-02 -1.028603017330169678e-01 4.967774078249931335e-02 -1.605557203292846680e-01 4.814804792404174805e-01 2.115406095981597900e-02 -2.037513107061386108e-01 2.033698558807373047e-01 9.071111679077148438e-03 -7.250083982944488525e-02 2.936884462833404541e-01 -4.991405457258224487e-02 -4.245638847351074219e-02 2.341161221265792847e-01 -2.682235538959503174e-01 -2.387548387050628662e-01 -5.915407463908195496e-02 1.481543928384780884e-01 -7.136160880327224731e-02 -1.905129849910736084e-01 -1.747349500656127930e-01 9.100291877985000610e-02 2.703636698424816132e-02 -1.199882924556732178e-01 -2.089170813560485840e-01 1.815757006406784058e-01 1.024681106209754944e-01 -3.479633107781410217e-02 1.157533228397369385e-01 -2.777316272258758545e-01 1.208309531211853027e-01
-2.042038291692733765e-01 -7.092076539993286133e-02 -1.427735537290573120e-01 8.125863969326019287e-02 -2.405011504888534546e-01 3.773006200790405273e-01 1.660257391631603241e-02 -4.206022992730140686e-02 7.895499467849731445e-02 2.410109788179397583e-01 2.893195860087871552e-02 1.311209052801132202e-01 -9.333126246929168701e-02 8.137411437928676605e-03 2.004910409450531006e-01 -3.019278347492218018e-01 -2.038463801145553589e-01 5.336419492959976196e-02 6.408884376287460327e-02 -6.275590974837541580e-03 -1.297178566455841064e-01 -1.570885032415390015e-01 2.400447130203247070e-01 1.590804159641265869e-01 -1.325302869081497192e-01 -4.047926068305969238e-01 1.819565147161483765e-01 -2.382879257202148438e-01 6.272266060113906860e-02 1.499230712652206421e-01 -1.735725402832031250e-01 2.701715938746929169e-02
-1.874990016222000122e-01 2.397885918617248535e-01 1.113012284040451050e-01 1.866242140531539917e-01 1.897453069686889648e-01 3.194555640220642090e-01 2.050534188747406006e-01 -7.070321589708328247e-02 -2.423465996980667114e-02 -1.528566703200340271e-02 -1.758676916360855103e-01 5.882239714264869690e-02 -3.561316803097724915e-02 -1.943306326866149902e-01 -8.123550564050674438e-03 -1.218213289976119995e-01 -7.142782956361770630e-02 -2.661864459514617920e-01 2.891388721764087677e-02 4.842633381485939026e-02 9.705463796854019165e-02 2.112949192523956299e-01 5.363572761416435242e-02 7.415507733821868896e-02 -1.196264773607254028e-01 1.653653979301452637e-01 3.481228947639465332e-01 -2.618976235389709473e-01 1.972138695418834686e-02 3.325513303279876709e-01 -3.118378520011901855e-01 6.812519580125808716e-02
-2.359647750854492188e-01 2.672866880893707275e-01 2.033796608448028564e-01 2.868996262550354004e-01 -3.895798698067665100e-03 6.661360710859298706e-02 1.323792338371276855e-01 1.156472712755203247e-01 6.895376741886138916e-02 -2.066583931446075439e-01 1.628119647502899170e-01 3.668280839920043945e-01 1.658536493778228760e-01 -7.282458990812301636e-02 -1.764626428484916687e-02 -2.128840088844299316e-01 -2.190379351377487183e-01 -1.542097050696611404e-02 -5.097842589020729065e-02 2.836519181728363037e-01 2.371189184486865997e-02 7.673307508230209351e-02 -1.252707093954086304e-01 1.000096723437309265e-01 -2.913020178675651550e-02 -2.380907982587814331e-01 -2.087282240390777588e-01 1.975111067295074463e-01 1.893589273095130920e-02 3.036264479160308838e-01 -1.625669747591018677e-01 -6.611335277557373047e-02
3.189152851700782776e-02 1.537841558456420898e-01 -1.050345152616500854e-01 2.532094120979309082e-01 6.506328471004962921e-03 1.897518187761306763e-01 -6.317344307899475098e-02 3.124290518462657928e-02 -3.472066819667816162e-01 5.163264274597167969e-02 6.660574674606323242e-02 1.103241220116615295e-01 3.863921388983726501e-02 1.087101846933364868e-01 2.223868221044540405e-01 -3.479254245758056641e-01 -6.760516762733459473e-02 -8.157355338335037231e-02 -1.779601275920867920e-01 -1.933418363332748413e-01 -1.228926107287406921e-01 -1.409986615180969238e-01 4.847851768136024475e-02 -2.391324564814567566e-02 -8.805498480796813965e-02 -5.169970989227294922e-01 -7.257010042667388916e-02 -8.784771710634231567e-02 1.712950766086578369e-01 -3.301749005913734436e-02 -3.057629168033599854e-01 7.347507774829864502e-02
-1.278003901243209839e-01 -1.598699688911437988e-01 -1.639119386672973633e-01 2.342020720243453979e-01 -2.341450899839401245e-01 3.911052942276000977e-01 -1.420741826295852661e-01 -1.348207443952560425e-01 2.517238557338714600e-01 2.227015793323516846e-03 -4.365158826112747192e-02 1.250574886798858643e-01 9.628635644912719727e-02 8.472438901662826538e-02 3.664989769458770752e-01 -2.361166626214981079e-01 -1.180327162146568298e-01 -1.470206119120121002e-02 2.097009122371673584e-02 -2.777303569018840790e-02 -2.186376452445983887e-01 -5.459334328770637512e-02 1.889447867870330811e-01 5.132288672029972076e-03 -1.462819725275039673e-01 -1.231728419661521912e-01 1.812277138233184814e-01 -7.567863166332244873e-02 -1.584766656160354614e-01 2.509061992168426514e-01 -2.785597145557403564e-01 1.149614714086055756e-02
-3.558789491653442383e-01 -2.223184332251548767e-02 2.993431687355041504e-01 -8.776728063821792603e-03 7.268804311752319336e-02 3.594709932804107666e-01 -6.581947952508926392e-02 4.807427525520324707e-02 -1.535551100969314575e-01 8.036419749259948730e-02 8.447556197643280029e-02 5.659962072968482971e-02 3.182834014296531677e-02 -3.041663765907287598e-01 1.877833604812622070e-01 1.637221872806549072e-02 -1.365418136119842529e-01 9.143143147230148315e-02 -7.669556885957717896e-02 -1.875539496541023254e-02 -1.151537671685218811e-01 -1.142556667327880859e-01 -1.553502231836318970e-01 7.139547914266586304e-02 3.246969357132911682e-02 -1.890317201614379883e-01 1.789195686578750610e-01 2.246323227882385254e-01 1.114515662193298340e-01 1.771104037761688232e-01 -4.424102902412414551e-01 -1.582073718309402466e-01
-2.807447910308837891e-01 2.555037289857864380e-02 9.173471480607986450e-02 -1.638909280300140381e-01 1.116012483835220337e-01 3.228252530097961426e-01 7.011767476797103882e-02 9.590149670839309692e-02 -9.852699190378189087e-02 3.469106182456016541e-02 9.051613509654998779e-02 1.579705476760864258e-01 -2.216643989086151123e-01 4.561411738395690918e-01 -8.418261259794235229e-02 -6.616705656051635742e-02 -1.918365657329559326e-01 -4.083644449710845947e-01 -5.847008526325225830e-02 1.306469738483428955e-01 5.287345498800277710e-02 2.900537848472595215e-01 -8.930014446377754211e-03 3.909523412585258484e-02 6.091389060020446777e-02 -1.450014412403106689e-01 6.637284159660339355e-02 2.638177759945392609e-02 1.261247992515563965e-01 6.699623167514801025e-02 -2.668803334236145020e-01 -8.776361495256423950e-02
-5.519846677780151367e-01 3.199647963047027588e-01 -9.315327554941177368e-02 1.254617422819137573e-01 -1.463435292243957520e-01 2.024768888950347900e-01 -5.309539288282394409e-02 4.529875144362449646e-02 -5.922985821962356567e-02 -1.102253198623657227e-01 3.499559685587882996e-02 2.745914459228515625e-01 1.967844516038894653e-01 -1.914615713758394122e-04 1.008234024047851562e-01 -1.373097300529479980e-01 8.051842451095581055e-03 1.088174358010292053e-01 -2.580581605434417725e-01 1.394378691911697388e-01 -1.328146606683731079e-01 1.412615180015563965e-01 7.469896227121353149e-03 -1.148355975747108459e-01 1.209164783358573914e-01 -2.688341140747070312e-01 3.802575543522834778e-02 -3.492769226431846619e-02 -1.560011655092239380e-01 4.567479342222213745e-02 -1.461883336305618286e-01 -2.346782088279724121e-01
1.295467019081115723e-01 5.289182439446449280e-02 -1.080952808260917664e-01 1.535179615020751953e-01 1.738295853137969971e-01 3.976697325706481934e-01 1.043126210570335388e-01 7.853806763887405396e-02 1.684819459915161133e-01 2.633591182529926300e-02 4.759151116013526917e-02 3.547480404376983643e-01 6.262441724538803101e-02 1.371756345033645630e-01 5.534639582037925720e-02 -3.958348035812377930e-01 -1.942490935325622559e-01 -3.227431178092956543e-01 -2.281975001096725464e-01 1.757259964942932129e-01 -1.181736439466476440e-01 2.936720848083496094e-02 -1.128098815679550171e-01 -2.519759535789489746e-02 -1.488487124443054199e-01 -1.068861410021781921e-01 -1.571729332208633423e-01 -7.658000290393829346e-02 2.620154917240142822e-01 1.014668345451354980e-01 -5.397807806730270386e-02 3.216702118515968323e-02
-3.364301323890686035e-01 1.833991110324859619e-01 3.147214418277144432e-03 1.925728720379993320e-04 -1.198876500129699707e-01 2.421288788318634033e-01 -9.562747925519943237e-02 2.834739983081817627e-01 1.478397250175476074e-01 -1.040870621800422668e-01 1.301057338714599609e-01 1.444359123706817627e-01 9.031288325786590576e-02 4.316694289445877075e-02 -2.791198156774044037e-02 1.978400349617004395e-02 -1.940470486879348755e-01 5.789816752076148987e-02 -3.666773736476898193e-01 -1.007894948124885559e-01 -3.104230761528015137e-01 3.163164556026458740e-01 -9.025849401950836182e-02 -2.381585352122783661e-02 -8.751147426664829254e-03 -2.531139254570007324e-01 1.350064426660537720e-01 -9.153848141431808472e-02 -5.939700454473495483e-02 8.733467012643814087e-02 -3.407467603683471680e-01 1.534215919673442841e-02
-2.505443096160888672e-01 3.172569572925567627e-01 1.479598134756088257e-01 1.864750534296035767e-01 4.188581556081771851e-02 -1.246211156249046326e-01 1.980829536914825439e-01 2.388902902603149414e-01 -8.618295937776565552e-02 3.039210103452205658e-02 4.486453160643577576e-02 1.364213377237319946e-01 1.863927841186523438e-01 5.276818200945854187e-02 7.779051363468170166e-02 -1.019586920738220215e-01 -1.859555989503860474e-01 -2.151339352130889893e-01 -1.466101408004760742e-01 2.607144415378570557e-01 -8.386196196079254150e-02 7.333948463201522827e-02 -5.003488436341285706e-02 5.885307118296623230e-02 1.244576722383499146e-01 -2.633168697357177734e-01 -1.526783034205436707e-02 1.915688812732696533e-01 2.037333399057388306e-01 2.628444135189056396e-01 -3.485579192638397217e-01 -2.020401209592819214e-01
-3.090110123157501221e-01 -2.191616892814636230e-01 6.104944646358489990e-02 2.232544720172882080e-01 -9.920332580804824829e-03 1.038742214441299438e-01 -1.078348085284233093e-01 1.285925507545471191e-01 -1.733506619930267334e-01 2.100239843130111694e-01 -1.341649293899536133e-01 1.328103840351104736e-01 -1.136272400617599487e-01 -1.441038399934768677e-01 2.075062319636344910e-02 -2.981244027614593506e-01 -2.316010594367980957e-01 -8.531038463115692139e-02 -1.931670755147933960e-01 1.238661631941795349e-01 -2.632572948932647705e-01 -8.601577579975128174e-02 -1.991787999868392944e-01 -1.854547262191772461e-01 -9.844903647899627686e-02 -1.925863921642303467e-01 2.627432346343994141e-01 -2.583591341972351074e-01 2.256269007921218872e-02 1.916131079196929932e-01 -2.024712413549423218e-01 7.711374759674072266e-02
-3.227892816066741943e-01 -2.374939247965812683e-02 1.247583702206611633e-01 2.108292467892169952e-02 3.048616647720336914e-01 5.102031305432319641e-02 1.411866396665573120e-01 -1.211752532981336117e-05 -4.422434046864509583e-02 1.542755812406539917e-01 1.786513477563858032e-01 1.311071962118148804e-01 7.588475197553634644e-02 -1.833529919385910034e-01 2.018932253122329712e-01 -1.101068779826164246e-01 -1.522657126188278198e-01 9.123650193214416504e-02 -2.705386281013488770e-01 1.431332230567932129e-01 1.425035065039992332e-03 7.526493072509765625e-02 -1.278799027204513550e-01 1.165493577718734741e-01 2.232041358947753906e-01 -2.269069552421569824e-01 2.426007241010665894e-01 -3.416672348976135254e-02 -1.909987032413482666e-01 1.657166033983230591e-01 -4.438215494155883789e-01 -1.165879443287849426e-01
-1.320843994617462158e-01 2.346112430095672607e-01 6.099317222833633423e-02 9.951054304838180542e-02 -1.742528751492500305e-02 4.263436794281005859e-01 2.443907558917999268e-01 6.039490178227424622e-02 4.458963498473167419e-02 3.172829374670982361e-02 2.108509987592697144e-01 -1.165430098772048950e-01 -6.019067391753196716e-02 1.331730037927627563e-01 1.839971840381622314e-01 -6.993414461612701416e-02 -1.086500361561775208e-01 -1.048384830355644226e-01 -9.464251995086669922e-02 2.558780461549758911e-02 -4.572983458638191223e-02 -6.818010658025741577e-02 -1.549513041973114014e-01 2.354974299669265747e-01 1.127069164067506790e-02 -2.698166994377970695e-03 7.661219686269760132e-02 -2.865368425846099854e-01 -2.207400798797607422e-01 2.406718283891677856e-01 -1.092571392655372620e-01 4.711612462997436523e-01
-2.197219282388687134e-01 1.247669830918312073e-01 1.408467441797256470e-01 -1.174181550741195679e-01 2.147977799177169800e-01 -3.597889468073844910e-02 1.502165496349334717e-01 -2.191879153251647949e-01 2.936051785945892334e-02 4.789695143699645996e-02 2.006665170192718506e-01 2.981528639793395996e-01 -6.486210972070693970e-02 1.630756407976150513e-01 1.704551875591278076e-01 -1.319793909788131714e-01 -3.009564876556396484e-01 7.495513185858726501e-03 -3.517303764820098877e-01 1.562185287475585938e-01 -2.655664086341857910e-01 2.410707995295524597e-02 -7.591865211725234985e-02 5.466618761420249939e-02 1.857615113258361816e-01 -1.280564218759536743e-01 -3.208908438682556152e-02 1.477361023426055908e-01 -2.560697495937347412e-01 3.913595899939537048e-02 -3.174185752868652344e-01 1.211179122328758240e-01
-3.039610385894775391e-01 1.625591814517974854e-01 -3.355622291564941406e-02 1.645450443029403687e-01 -2.304279208183288574e-01 9.908723831176757812e-02 1.683977246284484863e-01 1.856137365102767944e-01 -1.560336351394653320e-01 1.689716875553131104e-01 -6.873469101265072823e-04 6.763035431504249573e-03 8.179070800542831421e-02 1.889036148786544800e-01 -7.096758484840393066e-02 -3.276152908802032471e-01 -2.008198946714401245e-01 -2.696527242660522461e-01 -1.469546556472778320e-01 3.940021395683288574e-01 1.098349764943122864e-01 2.814596295356750488e-01 1.823765784502029419e-02 -2.574718929827213287e-02 -2.527151703834533691e-01 -3.211690485477447510e-02 -1.183716580271720886e-01 4.013004153966903687e-02 -7.157722022384405136e-03 -2.622203156352043152e-02 -1.668703556060791016e-01 1.682622283697128296e-01
1.250391006469726562e-01 3.250094950199127197e-01 -5.055119097232818604e-02 3.475769162178039551e-01 1.806882768869400024e-01 4.382229447364807129e-01 7.738668471574783325e-02 2.067256718873977661e-01 -1.253672093152999878e-01 1.765717715024948120e-01 -8.556878194212913513e-03 -1.480015832930803299e-02 1.823717802762985229e-01 2.117595225572586060e-01 9.182279556989669800e-02 -2.491482943296432495e-01 -7.456028461456298828e-02 -1.229963451623916626e-01 -3.378332033753395081e-02 -5.402892082929611206e-02 -1.006407141685485840e-01 -1.501142978668212891e-01 4.664968699216842651e-02 2.207806520164012909e-02 -1.963293701410293579e-01 -2.573799788951873779e-01 -9.053774178028106689e-03 5.200678110122680664e-02 1.896645128726959229e-01 2.911225147545337677e-02 -1.971017718315124512e-01 -2.069845497608184814e-01
-2.512953579425811768e-01 1.789718270301818848e-01 -1.684050559997558594e-01 1.730212718248367310e-01 -2.060579359531402588e-01 2.718743383884429932e-01 4.733137786388397217e-02 1.887346655130386353e-01 -7.990051060914993286e-02 3.814510628581047058e-02 1.841396093368530273e-01 1.168513372540473938e-01 6.053469702601432800e-02 3.881043568253517151e-02 -1.402514576911926270e-01 -1.165311187505722046e-01 -1.003215983510017395e-01 -3.487624973058700562e-02 -5.977244973182678223e-01 1.080355942249298096e-01 -1.102656200528144836e-01 5.950113758444786072e-02 -8.106150478124618530e-02 -1.283727884292602539e-01 1.061392426490783691e-01 -7.738412171602249146e-02 2.544794380664825439e-01 -1.496286690235137939e-01 -1.123247519135475159e-01 1.165740340948104858e-01 -2.210503369569778442e-01 4.104347433894872665e-03
-2.707976400852203369e-01 3.100761473178863525e-01 -2.483568387106060982e-04 1.241909563541412354e-01 -1.037608981132507324e-01 3.895191848278045654e-01 -2.106693536043167114e-01 -5.640427581965923309e-03 -3.328766673803329468e-02 -1.601881533861160278e-02 2.245555818080902100e-02 1.850146353244781494e-01 1.499748229980468750e-01 -1.257539074867963791e-02 -7.447388023138046265e-02 -3.312643989920616150e-02 -1.358431577682495117e-01 -3.056846000254154205e-02 -3.342956900596618652e-01 1.660175472497940063e-01 -2.104940414428710938e-01 5.011836811900138855e-02 -1.501001417636871338e-02 -3.459108620882034302e-02 7.729404419660568237e-02 -5.707259848713874817e-02 1.732441335916519165e-01 2.081094868481159210e-02 -2.392806410789489746e-01 9.441773593425750732e-02 -4.072490036487579346e-01 -2.532874047756195068e-01
-2.247934937477111816e-01 2.695635855197906494e-01 2.028852850198745728e-01 1.600784510374069214e-01 6.808093935251235962e-02 -1.529163867235183716e-01 1.504205018281936646e-01 1.720374524593353271e-01 -6.436175853013992310e-02 9.429965913295745850e-02 1.323424875736236572e-01 3.285284340381622314e-01 1.469543725252151489e-01 4.334922879934310913e-02 1.706909574568271637e-02 -1.905694752931594849e-01 -2.136809974908828735e-01 -1.370930224657058716e-01 -1.098846793174743652e-01 2.034814655780792236e-01 -1.528884023427963257e-01 -8.774026483297348022e-02 -2.036458849906921387e-01 7.518380880355834961e-02 2.602839469909667969e-01 -2.740609645843505859e-01 8.866830728948116302e-03 3.487945348024368286e-02 1.525311768054962158e-01 2.374402284622192383e-01 -3.120662271976470947e-01 -1.178931072354316711e-01
-3.107848465442657471e-01 1.892246603965759277e-01 2.615505270659923553e-02 1.634112000465393066e-02 5.754346773028373718e-02 4.643571004271507263e-02 2.228386104106903076e-01 1.362993866205215454e-01 1.838719993829727173e-01 -9.241797029972076416e-02 4.518239200115203857e-02 2.885189354419708252e-01 2.685889787971973419e-02 3.333882894366979599e-03 -1.663239896297454834e-01 -2.927193045616149902e-01 -2.017559409141540527e-01 4.120498150587081909e-02 -2.741567194461822510e-01 3.669537007808685303e-01 -2.967967465519905090e-02 -2.225741595029830933e-01 6.927894055843353271e-02 1.231273822486400604e-02 -5.000120401382446289e-02 -3.013145625591278076e-01 1.438982486724853516e-01 -2.197680249810218811e-02 -7.035245187580585480e-03 2.930091917514801025e-01 -2.034737318754196167e-01 -4.313779622316360474e-02
-2.015679329633712769e-01 2.893369495868682861e-01 1.147362217307090759e-01 7.929720729589462280e-02 2.944036014378070831e-02 -1.406976133584976196e-01 1.677467525005340576e-01 2.003072202205657959e-01 -1.147221252322196960e-01 4.017074033617973328e-02 1.009865850210189819e-01 2.118418365716934204e-01 2.211406230926513672e-01 7.566606998443603516e-02 1.049740612506866455e-01 -8.322978019714355469e-02 -6.895130872726440430e-02 -2.526043951511383057e-01 -1.184699684381484985e-01 2.578537464141845703e-01 -1.132447570562362671e-01 7.316564023494720459e-02 -1.139335930347442627e-01 1.272481828927993774e-01 1.820190101861953735e-01 -2.959799170494079590e-01 -6.852528546005487442e-03 1.569801270961761475e-01 1.963983029127120972e-01 3.329679965972900391e-01 -3.173231482505798340e-01 -1.812628209590911865e-01
-2.204840779304504395e-01 1.807008534669876099e-01 -1.812532693147659302e-01 1.773982942104339600e-01 5.041462182998657227e-02 2.755594849586486816e-01 -6.417959928512573242e-02 -1.512658745050430298e-01 -6.572803854942321777e-02 -5.067031364887952805e-03 2.259241230785846710e-02 -1.977631151676177979e-01 3.597491085529327393e-01 -9.473837912082672119e-02 -4.785898700356483459e-02 -1.679376810789108276e-01 -6.680653989315032959e-02 4.582856595516204834e-02 -1.484686601907014847e-02 1.702819466590881348e-01 -5.470718443393707275e-02 2.411437779664993286e-02 -1.037809103727340698e-01 2.142171561717987061e-01 1.054592430591583252e-01 -4.008594155311584473e-01 1.810556463897228241e-02 -2.927694022655487061e-01 9.504075348377227783e-02 1.804017126560211182e-01 -2.512635290622711182e-01 -2.783974409103393555e-01
-1.325936801731586456e-02 2.683463692665100098e-01 3.162293694913387299e-03 2.444852292537689209e-01 1.078746467828750610e-01 6.638798117637634277e-02 1.602245569229125977e-01 1.007018834352493286e-01 1.042011305689811707e-01 -1.396385431289672852e-01 3.318128734827041626e-02 2.808102071285247803e-01 1.626933515071868896e-01 -1.068410277366638184e-01 -1.128825694322586060e-01 -3.433081209659576416e-01 -2.507384419441223145e-01 -8.707828074693679810e-02 -4.024050757288932800e-02 1.541382223367691040e-01 -5.664497613906860352e-02 -5.732652544975280762e-02 -1.042571887373924255e-01 -1.147684007883071899e-01 2.532906271517276764e-02 -3.414517045021057129e-01 -2.426059693098068237e-01 2.030371725559234619e-01 5.492551997303962708e-02 3.661217689514160156e-01 -1.988824158906936646e-01 -1.306892186403274536e-01
-8.147171139717102051e-02 2.178770154714584351e-01 5.799559876322746277e-02 2.031356692314147949e-01 1.296424269676208496e-01 3.028856590390205383e-02 8.710865676403045654e-02 9.751211106777191162e-02 4.780789092183113098e-02 -1.656246483325958252e-01 2.356104999780654907e-01 2.723012268543243408e-01 1.666718274354934692e-01 -1.514094024896621704e-01 8.501378446817398071e-02 -3.393081128597259521e-01 -3.223910927772521973e-01 -1.336173415184020996e-01 -9.203620254993438721e-02 2.296157181262969971e-01 -4.728182405233383179e-02 5.853079631924629211e-02 -2.416363507509231567e-01 8.785648643970489502e-02 -5.182912573218345642e-03 -2.793682217597961426e-01 -1.804531663656234741e-01 1.153499484062194824e-01 1.176430061459541321e-01 3.025784194469451904e-01 -1.655348390340805054e-01 -1.500485390424728394e-01
-2.473365813493728638e-01 1.311578452587127686e-01 3.449829518795013428e-01 1.279730051755905151e-01 -3.754922002553939819e-02 -1.377604785375297070e-03 7.333584874868392944e-02 -2.552504241466522217e-01 -9.854890406131744385e-02 1.521226465702056885e-01 1.475872248411178589e-01 8.158221840858459473e-02 -1.177267730236053467e-02 9.862367808818817139e-02 5.286872037686407566e-04 -3.212030827999114990e-01 -1.755597591400146484e-01 3.333550691604614258e-02 -1.822597235441207886e-01 5.690699219703674316e-01 -8.914911746978759766e-02 4.413743317127227783e-02 -3.208597656339406967e-03 6.959031522274017334e-02 1.207484118640422821e-02 -1.554489731788635254e-01 -2.295237481594085693e-01 1.298078447580337524e-01 2.841410785913467407e-02 1.530830413103103638e-01 -1.330082267522811890e-01 -2.113242074847221375e-02
-6.747762858867645264e-02 1.913319975137710571e-01 -3.103073239326477051e-01 1.160776764154434204e-01 -1.282702088356018066e-01 2.298277914524078369e-01 2.009727060794830322e-01 1.251784116029739380e-01 -1.981185972690582275e-01 5.656675994396209717e-02 -1.209129467606544495e-01 -1.162149533629417419e-01 -9.883864223957061768e-02 -4.845196008682250977e-02 9.070067852735519409e-02 -3.488788306713104248e-01 -3.074983656406402588e-01 5.642179772257804871e-02 -4.146563634276390076e-02 1.281749159097671509e-01 -2.837233841419219971e-01 -4.026682302355766296e-02 6.953383237123489380e-02 -1.752743273973464966e-01 -8.741534501314163208e-02 -3.844037055969238281e-01 6.432442367076873779e-02 -1.660619974136352539e-01 2.168637663125991821e-01 -6.024537980556488037e-02 -1.059421673417091370e-01 1.689250618219375610e-01
-2.350101917982101440e-01 1.467251777648925781e-01 1.050748527050018311e-01 -5.002514645457267761e-02 8.400037768296897411e-04 -8.440207690000534058e-02 1.541531682014465332e-01 1.314300596714019775e-01 5.616628006100654602e-02 -2.842363342642784119e-02 1.239797919988632202e-01 7.462023198604583740e-02 1.922486424446105957e-01 3.058797866106033325e-02 2.283305861055850983e-02 -3.025432527065277100e-01 -1.484667509794235229e-01 1.679957658052444458e-01 -3.236051797866821289e-01 2.419952154159545898e-01 -2.051639258861541748e-01 1.960133435204625130e-03 1.118549108505249023e-01 9.033999592065811157e-02 -2.615639865398406982e-01 -2.276784479618072510e-01 8.897131681442260742e-02 2.873806953430175781e-01 -1.080656074918806553e-04 4.222519695758819580e-01 -2.006074637174606323e-01 3.277109190821647644e-02
-3.370588123798370361e-01 2.681027650833129883e-01 3.496771305799484253e-02 1.244701594114303589e-01 -2.496119737625122070e-01 4.013008475303649902e-01 -1.420728564262390137e-01 -1.531700789928436279e-02 5.765080451965332031e-02 -5.185766145586967468e-02 1.033164486289024353e-01 1.286106407642364502e-01 4.853278025984764099e-02 -3.176005929708480835e-02 3.721313923597335815e-02 -4.780765250325202942e-02 3.078847192227840424e-03 -6.861626356840133667e-02 -3.556221425533294678e-01 1.579921543598175049e-01 -2.513187825679779053e-01 1.229730471968650818e-01 -5.405794829130172729e-02 -1.030180901288986206e-01 6.085976585745811462e-02 -5.106762051582336426e-02 1.454286128282546997e-01 -2.478466182947158813e-02 -1.700333356857299805e-01 9.017600119113922119e-02 -3.751654326915740967e-01 -2.448140233755111694e-01
-3.278563320636749268e-01 1.383883357048034668e-01 4.221540410071611404e-03 1.823068559169769287e-01 -2.815084531903266907e-02 3.161885961890220642e-02 2.621267735958099365e-01 1.748840697109699249e-02 4.514811635017395020e-01 -8.323834836483001709e-02 -1.178495362401008606e-01 1.312512904405593872e-01 2.573678269982337952e-03 -9.010620415210723877e-02 4.392855986952781677e-02 -3.698699176311492920e-01 -2.651727795600891113e-01 6.750813871622085571e-02 -1.323650628328323364e-01 1.613962352275848389e-01 4.197617620229721069e-02 -7.275041192770004272e-02 2.120297402143478394e-01 2.698933240026235580e-03 1.215082854032516479e-01 -1.476350277662277222e-01 1.015933305025100708e-01 -4.284216091036796570e-02 -1.621195077896118164e-01 3.484791219234466553e-01 -1.089732944965362549e-01 4.223799705505371094e-02
-2.978541851043701172e-01 2.005891948938369751e-01 2.220272459089756012e-02 1.293050050735473633e-01 -1.818508058786392212e-01 2.980321347713470459e-01 -1.506772488355636597e-01 2.666486799716949463e-01 -1.927734017372131348e-01 -9.511276334524154663e-02 4.792036488652229309e-02 6.674421578645706177e-02 1.179063469171524048e-01 -6.795071065425872803e-02 8.388757705688476562e-02 -5.628737807273864746e-02 -1.196197494864463806e-01 1.529053747653961182e-01 -1.424733400344848633e-01 5.413952469825744629e-02 -2.567359209060668945e-01 -2.876505255699157715e-02 -1.359233409166336060e-01 7.409654557704925537e-02 -1.508124172687530518e-02 -2.518455386161804199e-01 3.424819409847259521e-01 -3.214171156287193298e-03 5.036580376327037811e-03 1.597062498331069946e-01 -3.900747597217559814e-01 -2.148955464363098145e-01
-2.014002799987792969e-01 1.716329604387283325e-01 -1.660060286521911621e-01 3.298260644078254700e-02 1.603080332279205322e-01 2.299916595220565796e-01 -1.387883722782135010e-01 -7.826070487499237061e-02 6.301917880773544312e-02 -1.743418723344802856e-01 -1.631584465503692627e-01 1.434836238622665405e-01 4.162179678678512573e-02 -1.345265656709671021e-01 5.816319957375526428e-02 -3.049779534339904785e-01 -2.334876507520675659e-01 -1.694135814905166626e-01 -3.138895034790039062e-01 5.066828802227973938e-02 -9.566421061754226685e-02 -3.302181884646415710e-02 -2.393035590648651123e-01 2.559297084808349609e-01 1.242903918027877808e-01 -9.973223321139812469e-03 2.691247127950191498e-02 1.134070754051208496e-01 1.371408402919769287e-01 4.235966205596923828e-01 -2.229150533676147461e-01 -7.188738882541656494e-02
-2.960644364356994629e-01 3.969210758805274963e-02 1.722718179225921631e-01 1.271711587905883789e-01 5.367011204361915588e-02 3.249402642250061035e-01 8.376490324735641479e-03 -5.152367427945137024e-02 -3.252015709877014160e-01 1.898752897977828979e-01 4.673158377408981323e-02 6.761959195137023926e-02 1.554372161626815796e-01 -3.352636396884918213e-01 1.918441206216812134e-01 5.537972971796989441e-02 -1.245626509189605713e-01 9.748318791389465332e-02 -1.881812661886215210e-01 5.391433089971542358e-02 1.130718961358070374e-01 1.012996286153793335e-01 -9.648225270211696625e-03 1.575045585632324219e-01 1.427152007818222046e-01 -1.198264956474304199e-01 4.024989157915115356e-02 4.402336105704307556e-02 7.487450540065765381e-02 1.557484716176986694e-01 -4.851694703102111816e-01 -1.179311722517013550e-01
-1.933618783950805664e-01 2.587465941905975342e-01 5.637662857770919800e-02 3.769013285636901855e-01 -7.938563078641891479e-02 5.352070555090904236e-02 2.638869881629943848e-01 3.188259601593017578e-01 1.065444871783256531e-01 8.547417074441909790e-02 1.644191294908523560e-01 3.310719877481460571e-02 1.074868664145469666e-01 -8.010191470384597778e-02 3.078601881861686707e-02 -2.550067007541656494e-01 -1.805395036935806274e-01 1.047158911824226379e-01 -2.217697352170944214e-01 -1.363392174243927002e-01 -4.752397909760475159e-02 -1.509518772363662720e-01 7.196880877017974854e-02 -6.151970941573381424e-03 5.961830541491508484e-02 -4.420362114906311035e-01 -7.416725158691406250e-02 8.536975830793380737e-02 2.148553282022476196e-01 1.594104468822479248e-01 -1.189880892634391785e-01 -1.334799546748399734e-02
-1.156726256012916565e-01 2.181298471987247467e-02 -9.083245694637298584e-02 2.864350676536560059e-01 -3.732381016016006470e-02 -1.335008591413497925e-01 1.190441027283668518e-01 1.296974867582321167e-01 -1.592646092176437378e-01 1.706532090902328491e-01 -2.402107119560241699e-01 1.128747127950191498e-03 2.101138234138488770e-02 -1.584849953651428223e-01 2.368484437465667725e-01 -3.522900044918060303e-01 -1.444859653711318970e-01 -6.680437922477722168e-02 -1.492662131786346436e-01 2.181461602449417114e-01 -2.543169260025024414e-01 3.983560577034950256e-02 -1.071092672646045685e-02 7.245464622974395752e-02 -2.371668517589569092e-01 -3.596352636814117432e-01 -2.223704010248184204e-01 -3.032379150390625000e-01 3.809580579400062561e-02 -3.676455467939376831e-03 -1.687934696674346924e-01 6.250204145908355713e-02
-2.679981291294097900e-01 1.686279475688934326e-01 -5.985169112682342529e-02 5.301777124404907227e-01 -1.835901439189910889e-01 1.918249279260635376e-01 -1.925165578722953796e-02 -1.890419870615005493e-01 -1.899956762790679932e-01 8.822182565927505493e-02 4.456384107470512390e-02 -1.176396161317825317e-01 1.617955714464187622e-01 -1.015875488519668579e-01 1.011191681027412415e-01 -1.248674690723419189e-01 -4.931318014860153198e-02 2.828828617930412292e-02 -2.097472399473190308e-01 7.253529876470565796e-02 5.319435149431228638e-02 3.908322378993034363e-02 -2.525789141654968262e-01 1.647071540355682373e-01 -3.154017403721809387e-02 -3.186105489730834961e-01 8.787127211689949036e-03 -1.660369783639907837e-01 2.019191384315490723e-01 -4.810190200805664062e-02 -2.550961375236511230e-01 -1.894578896462917328e-02
2.595870010554790497e-02 -7.591744512319564819e-02 2.868404425680637360e-02 1.492220759391784668e-01 -2.204734236001968384e-01 2.569569349288940430e-01 -2.247200161218643188e-02 -9.087359905242919922e-02 -1.199152171611785889e-01 2.407943829894065857e-02 8.951327204704284668e-02 1.519287228584289551e-01 2.345346212387084961e-01 2.649209648370742798e-02 1.478579342365264893e-01 -3.733106553554534912e-01 -1.422776430845260620e-01 -1.433000434190034866e-03 -1.667241379618644714e-02 8.409681171178817749e-02 4.124867916107177734e-02 -1.627876162528991699e-01 4.143919944763183594e-01 -5.964548327028751373e-03 -2.959896251559257507e-02 -3.822767734527587891e-01 -1.283848751336336136e-02 -2.893026769161224365e-01 1.197533085942268372e-01 2.746319472789764404e-01 -1.837735176086425781e-01 -4.612133651971817017e-02
-3.029812872409820557e-01 1.592739075422286987e-01 5.874748900532722473e-02 3.407798334956169128e-02 -3.857435331156011671e-06 4.448966681957244873e-02 1.131514757871627808e-01 1.885976195335388184e-01 2.323642522096633911e-01 -6.202425435185432434e-02 1.086640506982803345e-01 1.650744676589965820e-01 1.892997473478317261e-01 -7.022760063409805298e-02 3.559742122888565063e-02 -2.521175742149353027e-01 -1.752329915761947632e-01 7.495354115962982178e-02 -1.595934331417083740e-01 4.631227552890777588e-01 4.131876677274703979e-02 -2.468917518854141235e-01 1.370412707328796387e-01 5.132680758833885193e-02 -3.308570757508277893e-02 -3.511015176773071289e-01 2.283799946308135986e-01 -2.901141415350139141e-04 -2.872255630791187286e-02 2.180800139904022217e-01 -1.744421422481536865e-01 -9.839785844087600708e-02
-1.402795910835266113e-01 1.224330738186836243e-01 -7.028488069772720337e-02 1.261840462684631348e-01 -9.381570667028427124e-02 3.304263949394226074e-01 1.987892389297485352e-02 1.901046335697174072e-01 -3.044892251491546631e-01 1.928094774484634399e-01 -8.195955306291580200e-03 -3.398065268993377686e-02 4.457726329565048218e-02 4.824213385581970215e-01 -5.499170720577239990e-02 -2.906912565231323242e-01 -5.861152336001396179e-02 -1.891952604055404663e-01 -1.349340472370386124e-02 2.469446361064910889e-01 -2.455857768654823303e-02 5.113578215241432190e-02 2.221477329730987549e-01 -1.423460338264703751e-02 8.332939445972442627e-02 -5.920095369219779968e-02 -1.052055135369300842e-01 -2.661922872066497803e-01 -7.270938903093338013e-02 1.979055404663085938e-01 -2.157751470804214478e-01 -6.802453659474849701e-03
-1.607137769460678101e-01 -1.062017604708671570e-01 -1.073996275663375854e-01 4.681493714451789856e-02 -1.449138019233942032e-02 2.744526863098144531e-01 -5.766109004616737366e-02 -4.573109000921249390e-02 -8.462996035814285278e-02 2.523809671401977539e-01 2.176901884377002716e-02 6.064368784427642822e-02 -3.606174141168594360e-02 2.947693131864070892e-02 -1.092570871114730835e-01 -1.584211885929107666e-01 -4.405000209808349609e-01 -1.049369499087333679e-01 -1.015335768461227417e-01 -6.403428316116333008e-02 -2.047407180070877075e-01 5.996252596378326416e-02 -2.080605626106262207e-01 -2.370941042900085449e-01 -2.509632706642150879e-01 -4.434077143669128418e-01 1.665969491004943848e-01 -1.755250543355941772e-01 9.062472730875015259e-02 2.140614092350006104e-01 -1.124653294682502747e-01 6.843388080596923828e-02
-1.266262028366327286e-02 3.033108413219451904e-01 1.280389726161956787e-01 7.158941775560379028e-02 -2.191511169075965881e-02 -4.288586974143981934e-02 -2.360530942678451538e-02 3.081256151199340820e-01 1.289283931255340576e-01 1.014095023274421692e-01 -1.009418889880180359e-01 1.747310608625411987e-01 2.509432286024093628e-02 -1.020062863826751709e-01 1.568822860717773438e-01 -2.580332159996032715e-01 -2.799130082130432129e-01 -4.890186712145805359e-02 -3.885399401187896729e-01 1.981180757284164429e-01 -9.167464077472686768e-02 3.424955904483795166e-02 -3.854043409228324890e-02 -7.149086799472570419e-03 1.301437616348266602e-01 -3.252067267894744873e-01 4.787495359778404236e-02 -2.818489633500576019e-02 2.643887400627136230e-01 -9.260663390159606934e-02 -2.910067439079284668e-01 2.182527333498001099e-01
-3.388767242431640625e-01 3.090284466743469238e-01 5.381358787417411804e-02 1.005751118063926697e-01 -2.329781949520111084e-01 3.634147942066192627e-01 -2.094703614711761475e-01 -7.225517183542251587e-03 -7.405198365449905396e-02 -3.757263347506523132e-02 -8.392236381769180298e-02 2.735014259815216064e-01 1.826478689908981323e-01 9.701672196388244629e-02 9.711616486310958862e-02 5.748587474226951599e-02 -2.329301275312900543e-02 -1.078738048672676086e-01 -3.668191432952880859e-01 2.241743728518486023e-02 -8.240377902984619141e-02 4.291204363107681274e-02 1.151080336421728134e-02 5.553217977285385132e-02 -2.466472797095775604e-02 -1.903956085443496704e-01 1.126336902379989624e-01 -1.217535114847123623e-03 -2.527668774127960205e-01 1.205095723271369934e-01 -2.522697150707244873e-01 -2.267970889806747437e-01
-2.759678661823272705e-01 2.701495885848999023e-01 8.345662802457809448e-02 1.857455670833587646e-01 -4.988021776080131531e-02 -6.037547066807746887e-02 2.183013409376144409e-01 -8.848348632454872131e-03 2.027889192104339600e-01 1.017813831567764282e-01 9.481664001941680908e-02 4.318629950284957886e-02 1.889806687831878662e-01 -2.344850748777389526e-01 1.230044439435005188e-01 -1.845362931489944458e-01 -2.824692428112030029e-01 1.382008492946624756e-01 -2.131374478340148926e-01 1.935646235942840576e-01 -3.731582313776016235e-02 -2.212619483470916748e-01 1.478522568941116333e-01 -7.389719784259796143e-02 1.350110024213790894e-01 -2.941820919513702393e-01 1.288407295942306519e-01 1.970012933015823364e-01 5.014881119132041931e-02 7.243853807449340820e-02 -3.512864708900451660e-01 5.010287091135978699e-02
-2.036416381597518921e-01 -1.501389741897583008e-01 -2.353323996067047119e-01 1.247654706239700317e-01 -3.321067094802856445e-01 4.985656142234802246e-01 -8.657310390844941139e-04 -1.755956560373306274e-01 1.261413395404815674e-01 1.063506007194519043e-01 5.536941811442375183e-03 1.261020600795745850e-01 2.439225651323795319e-02 7.723847031593322754e-02 2.498530000448226929e-01 -2.464729100465774536e-01 -1.903471201658248901e-01 6.867288146167993546e-03 -7.414588332176208496e-02 6.548894196748733521e-02 -8.578642457723617554e-02 -1.598526239395141602e-01 1.014089807868003845e-01 1.007797718048095703e-01 -1.863041967153549194e-01 -1.238381266593933105e-01 5.947677791118621826e-02 -3.005219623446464539e-02 -1.619579643011093140e-01 1.521624177694320679e-01 -3.126938343048095703e-01 3.725257888436317444e-02
-2.128285914659500122e-01 4.056605696678161621e-01 1.518263965845108032e-01 -4.494175687432289124e-02 1.360510736703872681e-01 2.336241155862808228e-01 1.522662937641143799e-01 -1.571202576160430908e-01 2.623088285326957703e-02 1.132608875632286072e-01 1.946765482425689697e-01 1.188270598649978638e-01 -1.241524294018745422e-01 1.236474514007568359e-01 2.809649705886840820e-01 -4.656383767724037170e-02 -8.097194880247116089e-02 -2.502403259277343750e-01 1.147593837231397629e-02 5.620839539915323257e-03 -1.026836335659027100e-01 -1.792415860109031200e-03 8.441262179985642433e-04 1.615254729986190796e-01 -1.501862108707427979e-01 -8.240977674722671509e-02 1.524886637926101685e-01 -2.363653033971786499e-01 -8.939743787050247192e-02 2.220699191093444824e-02 -4.291178882122039795e-01 2.443144023418426514e-01
-1.525317579507827759e-01 3.633114695549011230e-01 1.568146198987960815e-01 1.470804065465927124e-01 1.300738006830215454e-01 -8.920790255069732666e-02 1.254617124795913696e-01 2.502043843269348145e-01 -3.281757235527038574e-02 -2.803767845034599304e-02 1.232768446207046509e-01 2.550286054611206055e-01 7.803422957658767700e-02 -4.012507572770118713e-02 2.216542661190032959e-01 -1.267914474010467529e-01 -5.957632139325141907e-02 -8.562495000660419464e-03 6.812684237957000732e-02 1.345554143190383911e-01 -2.406790703535079956e-01 3.367679938673973083e-02 1.433367580175399780e-01 -1.473910291679203510e-03 1.556888669729232788e-01 -2.878912389278411865e-01 -3.629331290721893311e-02 2.022281289100646973e-01 2.143325507640838623e-01 2.549200356006622314e-01 -3.758064508438110352e-01 -1.811771243810653687e-01
-6.266766786575317383e-02 2.382660061120986938e-01 6.070711836218833923e-02 1.507614254951477051e-01 -1.619972754269838333e-03 1.834619939327239990e-01 -1.416411157697439194e-02 5.274223629385232925e-03 -1.805329471826553345e-01 3.025282919406890869e-01 5.528261139988899231e-02 2.020613998174667358e-01 8.207322657108306885e-02 -2.170263603329658508e-02 3.712007701396942139e-01 -3.050001561641693115e-01 -2.372141629457473755e-01 1.442813780158758163e-02 -2.890958786010742188e-01 -2.483066357672214508e-02 1.343946456909179688e-01 -1.912308633327484131e-01 1.976333707571029663e-01 -1.308211386203765869e-01 2.730753123760223389e-01 -3.030856251716613770e-01 -1.244530547410249710e-02 3.371957316994667053e-02 2.131637334823608398e-01 1.105126366019248962e-02 -2.618655376136302948e-02 -8.677725493907928467e-02
-3.369655907154083252e-01 3.741306960582733154e-01 -3.812462836503982544e-02 9.406189620494842529e-02 -2.798844575881958008e-01 3.416198790073394775e-01 -1.417144834995269775e-01 1.291204243898391724e-02 -7.331252098083496094e-02 -4.392457380890846252e-02 -1.458324026316404343e-02 1.519892662763595581e-01 1.502157747745513916e-01 -1.820808649063110352e-02 -3.827636688947677612e-02 4.283803980797529221e-03 -6.023908965289592743e-03 -1.677950285375118256e-02 -3.229729831218719482e-01 8.167946338653564453e-02 -3.062441647052764893e-01 1.964030414819717407e-02 -5.877070128917694092e-02 1.949537172913551331e-02 -1.233070250600576401e-02 -2.179667204618453979e-01 1.026115342974662781e-01 4.944669455289840698e-02 -1.378430575132369995e-01 1.281242817640304565e-01 -3.417286574840545654e-01 -2.091789692640304565e-01
-1.525744944810867310e-01 -1.867705397307872772e-02 -1.455298066139221191e-01 1.264479011297225952e-01 -1.868933886289596558e-01 4.772617816925048828e-01 -8.111799508333206177e-02 -1.436227411031723022e-01 1.574937403202056885e-01 -1.414334401488304138e-02 -1.309705525636672974e-01 2.767885029315948486e-01 -1.354072690010070801e-01 -1.667391061782836914e-01 1.852110922336578369e-01 -2.202571481466293335e-01 -3.060316443443298340e-01 2.641226351261138916e-02 -5.329562351107597351e-02 9.747010469436645508e-02 -1.477286219596862793e-01 -2.473826408386230469e-01 4.410562291741371155e-02 8.251824975013732910e-02 -2.483123689889907837e-01 -1.525659710168838501e-01 6.219301745295524597e-02 -5.789028108119964600e-02 -9.001029282808303833e-02 1.392659097909927368e-01 -2.677639126777648926e-01 1.083811298012733459e-01
8.601244539022445679e-03 6.107046082615852356e-02 6.119573488831520081e-02 2.242319583892822266e-01 2.524167001247406006e-01 3.575758934020996094e-01 1.439690887928009033e-01 -4.057617485523223877e-02 -6.199663132429122925e-02 3.294943571090698242e-01 -8.028431236743927002e-02 1.408430486917495728e-01 2.711460365389939398e-05 2.243428081274032593e-01 -2.580587007105350494e-02 -5.720098316669464111e-02 -2.138317190110683441e-02 -1.857691854238510132e-01 -9.600296616554260254e-02 1.688647866249084473e-01 -2.246287614107131958e-01 5.874505639076232910e-02 -4.665013775229454041e-02 -6.384003162384033203e-02 1.393101513385772705e-01 -2.531900107860565186e-01 3.029718995094299316e-01 -2.593748867511749268e-01 -6.431723386049270630e-02 3.497340381145477295e-01 -1.285750120878219604e-01 1.297730207443237305e-01
-3.933264315128326416e-01 2.070330679416656494e-01 -7.968469709157943726e-02 1.701966971158981323e-01 -7.745236158370971680e-02 3.792188167572021484e-01 8.329670876264572144e-02 6.856501847505569458e-02 -4.925837367773056030e-02 1.016470044851303101e-01 -3.643745183944702148e-02 -2.469082474708557129e-01 2.375161200761795044e-01 1.558001153171062469e-02 4.140574857592582703e-02 -2.512167692184448242e-01 7.243847846984863281e-02 1.015085913240909576e-02 -2.110893651843070984e-02 2.292837714776396751e-03 -8.837119489908218384e-02 -1.844597011804580688e-01 -3.378180041909217834e-02 2.491503655910491943e-01 1.914635002613067627e-01 -3.539602458477020264e-01 1.318595185875892639e-02 -2.042728513479232788e-01 2.062284201383590698e-01 1.262144893407821655e-01 -3.274171426892280579e-02 -1.868318468332290649e-01
-2.869960665702819824e-01 1.089406684041023254e-01 8.956681936979293823e-02 -5.372188240289688110e-02 -1.151895672082901001e-01 4.079000651836395264e-01 -9.810823947191238403e-02 1.348740756511688232e-01 -1.812974363565444946e-01 -2.069954127073287964e-01 1.080686375498771667e-01 1.596016585826873779e-01 -1.329247951507568359e-01 -3.189278021454811096e-02 2.759789824485778809e-01 -9.004303812980651855e-02 -4.584129154682159424e-02 2.529747784137725830e-01 -1.395539790391921997e-01 -8.634281903505325317e-02 -1.030906662344932556e-01 -8.021558821201324463e-02 -1.344187706708908081e-01 -1.816670000553131104e-01 2.860662341117858887e-02 -2.556293010711669922e-01 1.400239914655685425e-01 3.679907023906707764e-01 -9.937436878681182861e-02 1.000526770949363708e-01 -2.605678141117095947e-01 3.784880414605140686e-02
-1.476546004414558411e-02 2.562278509140014648e-01 1.000142991542816162e-01 1.429999917745590210e-01 1.060657799243927002e-01 2.561025023460388184e-01 2.142894640564918518e-02 7.111123204231262207e-02 5.183241516351699829e-02 2.653461694717407227e-01 -1.735235936939716339e-02 1.034943833947181702e-01 -1.260179430246353149e-01 3.121411502361297607e-01 9.053182601928710938e-02 -1.334990859031677246e-01 -2.109117209911346436e-01 4.237086512148380280e-03 7.309275865554809570e-02 1.196309030055999756e-01 -1.020347252488136292e-01 -9.939000755548477173e-02 -1.639358550310134888e-01 2.648711502552032471e-01 1.927253007888793945e-01 1.018265914171934128e-02 6.477960199117660522e-02 -1.634751707315444946e-01 -1.079372167587280273e-01 3.483118712902069092e-01 -2.543686330318450928e-01 3.880279660224914551e-01
-9.310914576053619385e-02 1.556939482688903809e-01 1.160488575696945190e-01 2.550293207168579102e-01 8.726992458105087280e-02 2.508368156850337982e-02 -2.962576784193515778e-02 2.045831680297851562e-01 1.587392538785934448e-01 -3.377586603164672852e-02 1.312557905912399292e-01 2.192203551530838013e-01 2.957532405853271484e-01 -1.256810873746871948e-01 6.267380714416503906e-02 -1.693291515111923218e-01 -2.923033237457275391e-01 -1.240652650594711304e-01 7.363799959421157837e-02 1.884980797767639160e-01 1.437768042087554932e-01 1.632833667099475861e-02 -1.496532708406448364e-01 6.366585195064544678e-02 7.009527832269668579e-02 -2.683802247047424316e-01 -1.812987476587295532e-01 9.470029175281524658e-02 2.255790494382381439e-02 4.828076064586639404e-01 -2.530654370784759521e-01 -6.713433563709259033e-02
-1.177257895469665527e-01 -6.064689531922340393e-02 7.336211949586868286e-02 2.161840200424194336e-01 -1.695828698575496674e-02 3.235887289047241211e-01 8.763246238231658936e-02 2.250210195779800415e-02 -2.747543156147003174e-02 7.169588655233383179e-02 6.213546544313430786e-02 2.033249884843826294e-01 -8.803244680166244507e-02 1.250121146440505981e-01 3.368129208683967590e-02 -7.515075802803039551e-02 -1.041149199008941650e-01 -2.383372634649276733e-01 -2.844266295433044434e-01 -2.624305486679077148e-01 -1.339788883924484253e-01 7.135840505361557007e-02 8.343894034624099731e-02 1.490578893572092056e-02 5.286166071891784668e-02 -3.489024937152862549e-01 2.165319919586181641e-01 6.059677153825759888e-02 1.200057715177536011e-01 4.850601255893707275e-01 -2.625852450728416443e-02 -2.506113946437835693e-01
-9.676112234592437744e-02 3.978182002902030945e-02 2.009628117084503174e-01 1.480334401130676270e-01 1.328769978135824203e-02 2.676946222782135010e-01 1.728489845991134644e-01 -1.207049861550331116e-01 -2.863968722522258759e-02 3.064248859882354736e-01 -1.957050859928131104e-01 5.993860960006713867e-02 2.893856260925531387e-03 3.340950906276702881e-01 -1.323422044515609741e-01 -2.928601205348968506e-01 -1.824600994586944580e-01 -8.159711211919784546e-02 -2.246926128864288330e-01 1.924048215150833130e-01 -9.811594337224960327e-02 -2.107899487018585205e-01 -5.979770794510841370e-02 -4.523515701293945312e-02 9.781258180737495422e-03 -2.455451935529708862e-01 1.805952191352844238e-01 -2.481330335140228271e-01 -6.644215900450944901e-03 1.453055590391159058e-01 -1.144494488835334778e-01 2.880722880363464355e-01
-1.317162252962589264e-02 1.459542214870452881e-01 5.296372622251510620e-02 2.076629847288131714e-01 -3.826911002397537231e-02 4.852195680141448975e-01 -2.041703648865222931e-02 -2.454465180635452271e-01 -2.260418683290481567e-01 -3.291877917945384979e-03 -1.280948370695114136e-01 2.846098542213439941e-01 1.463670730590820312e-01 -1.483418047428131104e-01 1.129224970936775208e-01 3.483765758574008942e-03 -5.712911859154701233e-02 -1.751459836959838867e-01 1.914862394332885742e-01 2.220129681518301368e-04 -2.456092238426208496e-01 -2.505422383546829224e-02 -1.120144054293632507e-01 2.511658072471618652e-01 -3.655300009995698929e-03 -1.321610063314437866e-01 5.382446944713592529e-02 -1.610036641359329224e-01 1.194091960787773132e-01 2.276063710451126099e-01 -3.325318694114685059e-01 1.387852244079113007e-02
-1.741204261779785156e-01 2.335106767714023590e-02 -1.320616304874420166e-01 1.075568571686744690e-01 -2.760740220546722412e-01 4.332959651947021484e-01 -2.902295254170894623e-02 -2.148098945617675781e-01 9.486364573240280151e-02 8.142432570457458496e-02 2.806975971907377243e-03 3.145181834697723389e-01 8.874768763780593872e-02 -1.021825615316629410e-02 1.684461683034896851e-01 -3.215706944465637207e-01 -2.448576539754867554e-01 4.887012019753456116e-02 2.505673468112945557e-01 1.384873241186141968e-01 -1.877766847610473633e-01 -1.519667059183120728e-01 1.176132708787918091e-01 -1.170193925499916077e-01 -8.893983438611030579e-03 -7.850951701402664185e-02 1.109697818756103516e-01 -5.486891139298677444e-03 -5.535663291811943054e-02 9.289014339447021484e-02 -3.243675529956817627e-01 9.580197930335998535e-02
-8.641602843999862671e-02 3.037340641021728516e-01 8.359930664300918579e-02 6.857769191265106201e-02 9.821643680334091187e-02 -1.416998952627182007e-01 2.652871012687683105e-01 2.301733940839767456e-01 9.310343116521835327e-02 -5.508607625961303711e-02 7.786413654685020447e-03 3.006843626499176025e-01 1.303585916757583618e-01 8.794058859348297119e-02 1.145781502127647400e-01 -1.885275840759277344e-01 -1.202178969979286194e-01 8.616313338279724121e-02 4.035589471459388733e-02 1.693596094846725464e-01 -3.277865052223205566e-01 6.693307310342788696e-02 8.959640562534332275e-02 -1.071019843220710754e-01 5.591198801994323730e-02 -3.874320685863494873e-01 1.614330112934112549e-01 1.257642358541488647e-01 2.055326104164123535e-02 1.391619294881820679e-01 -3.899672925472259521e-01 9.670460224151611328e-02
-7.186543941497802734e-02 2.021326869726181030e-01 1.110414192080497742e-01 1.421398371458053589e-01 8.352608233690261841e-02 3.785385489463806152e-01 1.403405517339706421e-01 4.241054505109786987e-02 2.279921201989054680e-03 3.879702463746070862e-02 -6.955747492611408234e-03 2.058692425489425659e-01 -4.224438592791557312e-02 8.164387196302413940e-03 5.640037707053124905e-04 -6.417331844568252563e-02 -4.654384776949882507e-02 -1.424321681261062622e-01 -3.407485187053680420e-01 -1.293264925479888916e-01 -4.246574640274047852e-02 -1.170736253261566162e-01 1.698833405971527100e-01 1.952710002660751343e-01 1.192144677042961121e-01 -4.521232843399047852e-01 3.580866381525993347e-02 7.019224017858505249e-02 3.181297779083251953e-01 3.544696867465972900e-01 -1.003174632787704468e-01 -1.505016349256038666e-02
-3.245613873004913330e-01 9.666372090578079224e-02 1.717897653579711914e-01 3.100423514842987061e-01 -2.014021575450897217e-01 6.487708742497488856e-05 1.290978342294692993e-01 1.132437884807586670e-01 -1.720763295888900757e-01 8.181110024452209473e-02 1.774835735559463501e-01 2.295949161052703857e-01 3.564158454537391663e-02 -6.340600084513425827e-03 -1.520241200923919678e-01 -3.314695134758949280e-02 -1.993241757154464722e-01 -2.710673213005065918e-01 -2.962844073772430420e-01 4.130929708480834961e-02 -1.726579964160919189e-01 -2.455813437700271606e-01 -1.137893199920654297e-01 7.713203132152557373e-02 1.686530373990535736e-02 -4.334670305252075195e-01 4.251198843121528625e-02 3.934501484036445618e-02 -9.504412114620208740e-02 6.361323874443769455e-03 -1.741237342357635498e-01 3.071508742868900299e-02
-1.697632819414138794e-01 3.517604768276214600e-01 -7.069122511893510818e-03 2.990418374538421631e-01 1.721549630165100098e-01 9.156078845262527466e-02 1.721893548965454102e-01 -6.978628039360046387e-02 -1.841600984334945679e-01 1.932526677846908569e-01 5.557301267981529236e-02 -1.982300600502640009e-04 -1.958292275667190552e-01 -6.577536929398775101e-03 9.251514077186584473e-02 -2.411868982017040253e-02 -1.044019609689712524e-01 4.323939234018325806e-02 -1.046361494809389114e-02 3.086157143115997314e-01 -3.427670896053314209e-02 3.004552423954010010e-01 2.930986136198043823e-02 -2.406534254550933838e-01 -1.529826521873474121e-01 -3.122141063213348389e-01 -1.303918808698654175e-01 8.200723677873611450e-02 -3.042303919792175293e-01 2.265513241291046143e-01 -1.119481250643730164e-01 -6.464992463588714600e-02
-1.250449120998382568e-01 3.423125669360160828e-02 -1.550373584032058716e-01 1.654781252145767212e-01 4.856208339333534241e-02 2.144901901483535767e-01 -2.196462638676166534e-02 -1.256959438323974609e-01 -1.570379361510276794e-03 1.127865090966224670e-01 -1.857321411371231079e-01 2.370602488517761230e-01 2.408502846956253052e-01 -1.758185625076293945e-01 3.722437918186187744e-01 -2.338499426841735840e-01 -3.862134218215942383e-01 -2.466308921575546265e-01 3.992923349142074585e-02 -1.550165284425020218e-02 -5.992367863655090332e-02 -7.653620839118957520e-02 -2.033444643020629883e-01 7.639239076524972916e-03 1.366734802722930908e-01 -3.344868123531341553e-01 -6.632640957832336426e-02 -1.012961044907569885e-01 1.574793606996536255e-01 1.182529777288436890e-01 -1.816619932651519775e-01 4.304479435086250305e-02
2.819830924272537231e-02 3.251575827598571777e-01 -9.506579488515853882e-02 3.207462131977081299e-01 9.903036057949066162e-02 3.911794722080230713e-01 -4.747116938233375549e-02 1.479711681604385376e-01 -1.352980583906173706e-01 3.240392208099365234e-01 -1.784093976020812988e-01 3.619794547557830811e-02 8.451725542545318604e-02 2.945259027183055878e-02 1.887639015913009644e-01 -3.105152249336242676e-01 -2.846404537558555603e-02 -1.389346271753311157e-01 -1.824611127376556396e-01 -8.436801284551620483e-02 -2.396753430366516113e-02 -5.256978422403335571e-02 -1.265484988689422607e-01 -1.641669124364852905e-01 -1.050231605768203735e-01 -3.035247027873992920e-01 2.922419831156730652e-02 4.423478618264198303e-02 1.305284649133682251e-01 -3.378875926136970520e-02 -2.589792013168334961e-01 5.603260826319456100e-03
-9.017330408096313477e-02 -6.762741506099700928e-02 4.707414656877517700e-02 2.957372367382049561e-01 -4.415544867515563965e-02 2.179038226604461670e-01 5.115421116352081299e-02 -5.413360148668289185e-02 3.622024133801460266e-02 3.463295698165893555e-01 7.858359813690185547e-02 2.151808440685272217e-01 8.421814441680908203e-02 -1.156729273498058319e-02 -1.112221479415893555e-01 -2.275750935077667236e-01 -1.664459407329559326e-01 -1.706163734197616577e-01 -1.915717273950576782e-01 5.302277579903602600e-02 -6.607805192470550537e-02 -5.383165553212165833e-02 -4.805086925625801086e-02 -4.350219666957855225e-02 -2.098618298768997192e-01 -2.060263603925704956e-01 1.765480488538742065e-01 -7.269526273012161255e-02 2.115287780761718750e-01 5.631305575370788574e-01 -7.014723122119903564e-02 1.932663028128445148e-03
-2.051946967840194702e-01 9.740928560495376587e-02 1.140771806240081787e-01 5.687801912426948547e-02 1.172247715294361115e-02 1.535541564226150513e-01 2.900311350822448730e-01 1.159890219569206238e-01 3.260653316974639893e-01 -1.339209526777267456e-01 3.377663670107722282e-03 1.211172789335250854e-01 2.076751179993152618e-02 -1.101634055376052856e-01 1.013917326927185059e-01 -2.281632274389266968e-01 -2.609136104583740234e-01 -9.430105797946453094e-03 -2.610014379024505615e-01 2.452158033847808838e-01 2.735131084918975830e-01 2.858299389481544495e-02 8.462549746036529541e-02 1.967105716466903687e-01 1.687345206737518311e-01 -2.949216067790985107e-01 -1.419437378644943237e-01 -4.385954141616821289e-02 -2.403027191758155823e-02 2.283039987087249756e-01 -2.695187926292419434e-01 -1.275433152914047241e-01
-4.513051733374595642e-02 1.282377839088439941e-01 -2.836607955396175385e-02 1.234959587454795837e-01 8.957885205745697021e-03 3.719812035560607910e-01 -6.446985062211751938e-03 -1.651540249586105347e-01 -2.117680460214614868e-01 -2.244690433144569397e-02 -2.303472161293029785e-01 1.937250047922134399e-01 2.416971176862716675e-01 -1.215965300798416138e-01 3.342939317226409912e-01 -3.049614429473876953e-01 -5.974920094013214111e-02 -1.661413609981536865e-01 1.800952404737472534e-01 7.745144516229629517e-02 -2.770881056785583496e-01 -9.315566718578338623e-02 -6.394631229341030121e-03 7.988669723272323608e-02 -7.505082339048385620e-02 -2.841909825801849365e-01 -1.373645216226577759e-01 -7.176710665225982666e-02 1.447230577468872070e-01 2.752329409122467041e-01 -6.963087618350982666e-02 1.111372038722038269e-01
-4.716763198375701904e-01 2.337427437305450439e-01 -1.519184708595275879e-01 2.413238026201725006e-02 -2.223335020244121552e-02 2.448525130748748779e-01 -6.200131028890609741e-02 -6.496439874172210693e-02 1.085048243403434753e-01 1.282864511013031006e-01 -2.670810557901859283e-02 -4.915595427155494690e-02 2.101818621158599854e-01 -1.898977607488632202e-01 -7.942481897771358490e-03 -1.816465407609939575e-01 -1.051790416240692139e-01 1.068987771868705750e-01 1.204404905438423157e-01 7.686769962310791016e-02 -1.091536357998847961e-01 1.679969877004623413e-01 3.220727667212486267e-02 1.175842657685279846e-01 7.810853421688079834e-02 -1.322488933801651001e-01 1.382154040038585663e-02 -3.718704581260681152e-01 9.962116181850433350e-02 1.594894975423812866e-01 -3.603584170341491699e-01 -2.467021197080612183e-01
-5.813997238874435425e-02 1.608300209045410156e-01 -5.316473171114921570e-02 -6.496779620647430420e-02 -2.586357295513153076e-03 -1.458337604999542236e-01 5.429747048765420914e-03 1.212890222668647766e-01 1.010341942310333252e-01 -2.501176483929157257e-02 1.426944583654403687e-01 3.558239638805389404e-01 1.200799867510795593e-01 -1.151361688971519470e-02 7.272579520940780640e-02 -1.820861995220184326e-01 -3.751348555088043213e-01 -4.089138656854629517e-02 -2.886856496334075928e-01 1.982613056898117065e-01 -8.600306510925292969e-02 9.300868958234786987e-02 7.409296929836273193e-02 -8.127606660127639771e-02 2.292052656412124634e-01 -4.017615914344787598e-01 1.072049140930175781e-01 5.284077301621437073e-02 2.269936203956604004e-01 -1.549450960010290146e-02 -3.243426978588104248e-01 1.962258517742156982e-01
-2.511911690235137939e-01 -1.264033019542694092e-01 -9.988994151353836060e-02 8.923876285552978516e-02 3.625030517578125000e-01 3.149860203266143799e-01 2.090968787670135498e-01 1.168518736958503723e-01 2.144669927656650543e-02 -9.466732293367385864e-02 1.017809584736824036e-01 2.716787457466125488e-01 1.932849884033203125e-01 2.646119892597198486e-01 2.823901772499084473e-01 -4.204930365085601807e-02 -5.219904705882072449e-02 -3.103115558624267578e-01 -5.121210590004920959e-02 -3.764050826430320740e-02 7.144418358802795410e-02 2.336307764053344727e-01 1.199123356491327286e-02 1.061810851097106934e-01 -1.701539033092558384e-03 -1.867231428623199463e-01 6.723784655332565308e-02 7.797518372535705566e-02 -2.361047640442848206e-02 2.890439033508300781e-01 -1.011475250124931335e-01 1.361401677131652832e-01
-6.006379146128892899e-03 -2.848763391375541687e-02 1.931231915950775146e-01 1.912857890129089355e-01 -4.812130238860845566e-03 4.864245057106018066e-01 1.183660607784986496e-02 -2.266989052295684814e-01 -1.891242265701293945e-01 1.514746844768524170e-01 -3.157146647572517395e-02 8.213940262794494629e-02 6.225622445344924927e-02 9.847760200500488281e-02 1.007876265794038773e-02 -1.850439608097076416e-01 -5.251216515898704529e-02 -3.799146413803100586e-01 -2.207555621862411499e-01 1.449133604764938354e-01 -2.371181398630142212e-01 -5.817342549562454224e-02 2.035992406308650970e-02 -4.580767080187797546e-02 -5.523169413208961487e-02 -1.277139335870742798e-01 7.045102119445800781e-02 -1.948322802782058716e-01 2.464620471000671387e-01 2.432363778352737427e-01 -1.608740240335464478e-01 1.889676004648208618e-01
-5.268957838416099548e-02 9.327133744955062866e-02 -1.792129129171371460e-01 8.783564716577529907e-02 1.119929105043411255e-01 4.310803711414337158e-01 2.472702972590923309e-02 -7.130251824855804443e-02 -1.450517214834690094e-02 -1.801099032163619995e-01 2.248196452856063843e-01 -2.189934253692626953e-02 8.056937158107757568e-02 -9.218916296958923340e-02 -5.155254900455474854e-02 -2.277098000049591064e-01 -4.204749166965484619e-01 6.529178470373153687e-03 6.585622578859329224e-02 3.123851306736469269e-02 1.047216206789016724e-01 5.076001212000846863e-02 -1.123206913471221924e-01 -1.906559616327285767e-01 4.613028839230537415e-02 -4.532772302627563477e-01 2.262668609619140625e-01 -3.956897556781768799e-02 8.856616914272308350e-02 -2.258287370204925537e-02 -1.161148473620414734e-01 2.541650235652923584e-01
-7.296339422464370728e-02 -5.809569265693426132e-03 1.243650391697883606e-01 7.624711096286773682e-02 -1.980800181627273560e-02 2.236824929714202881e-01 5.202829465270042419e-02 7.313475012779235840e-02 -5.297426506876945496e-02 -1.395981311798095703e-01 -1.563885658979415894e-01 2.377948313951492310e-01 3.026982843875885010e-01 2.254460155963897705e-01 2.857633233070373535e-01 -2.400770783424377441e-01 -2.162533253431320190e-01 -1.237161159515380859e-01 -4.570359736680984497e-02 -2.075391449034214020e-02 -2.242744117975234985e-01 1.604429930448532104e-01 1.265736669301986694e-01 4.067797958850860596e-02 -1.647262126207351685e-01 -1.641988754272460938e-01 -3.607912361621856689e-01 3.311952948570251465e-01 8.816615492105484009e-02 2.323045879602432251e-01 -1.256337910890579224e-01 -6.813610438257455826e-03
-3.010895252227783203e-01 -1.507334262132644653e-01 -2.699383161962032318e-02 6.311605125665664673e-02 1.406519114971160889e-01 1.121988669037818909e-01 2.874071337282657623e-02 -7.038953155279159546e-02 -1.467431336641311646e-01 -2.061029225587844849e-01 3.835908323526382446e-02 -1.133553683757781982e-02 -2.199914902448654175e-01 8.444355428218841553e-02 1.377588212490081787e-01 -6.626430898904800415e-02 3.110129572451114655e-02 -7.359172403812408447e-02 -1.441492885351181030e-01 2.343308329582214355e-01 8.621828630566596985e-03 -8.421584963798522949e-02 -2.212205678224563599e-01 1.944706439971923828e-01 -1.171796023845672607e-02 -4.365798532962799072e-01 -8.921410888433456421e-03 2.541669011116027832e-01 -1.744443327188491821e-01 1.218183487653732300e-01 -4.710113406181335449e-01 2.671650052070617676e-02
-1.596550494432449341e-01 -2.296055294573307037e-02 -3.022120296955108643e-01 2.317993342876434326e-01 -1.712303906679153442e-01 1.933683902025222778e-01 1.837181746959686279e-01 -1.530626416206359863e-01 3.740369156002998352e-02 2.891890704631805420e-01 -1.361791640520095825e-01 4.013735353946685791e-01 9.732080996036529541e-02 9.930772334337234497e-02 4.335088282823562622e-02 -9.219849854707717896e-02 -2.222022712230682373e-01 -1.653791666030883789e-01 -1.357559710741043091e-01 1.969556212425231934e-01 -2.923183739185333252e-01 8.602059632539749146e-02 -5.286236479878425598e-02 -7.915941625833511353e-02 3.407420590519905090e-02 -1.167018711566925049e-01 -1.770291626453399658e-01 3.664093837141990662e-02 1.435885876417160034e-01 2.014014571905136108e-01 -1.463709026575088501e-01 -2.114658802747726440e-01
1.544942855834960938e-01 5.059618949890136719e-01 -2.046643495559692383e-01 3.342547118663787842e-01 -1.147618144750595093e-01 2.116170376539230347e-01 2.290434092283248901e-01 7.948008365929126740e-03 -3.281868249177932739e-02 -2.048793733119964600e-01 -4.981395602226257324e-02 1.142012234777212143e-02 -1.008266061544418335e-01 2.326744608581066132e-02 1.594870537519454956e-01 -1.617050468921661377e-01 -2.059623599052429199e-01 -1.848657876253128052e-01 -1.097655966877937317e-01 1.249834597110748291e-01 -3.680050745606422424e-02 2.194745093584060669e-02 8.240174502134323120e-02 9.699989855289459229e-02 -1.410939842462539673e-01 -1.179967820644378662e-01 -1.711138933897018433e-01 -2.441678047180175781e-01 -1.146499514579772949e-01 2.578020095825195312e-01 -9.881807118654251099e-02 -1.169928088784217834e-01
-9.614462405443191528e-02 -4.809509962797164917e-02 -2.769020497798919678e-01 2.107744514942169189e-01 9.888765960931777954e-02 3.853605389595031738e-01 -8.405522257089614868e-02 2.526730298995971680e-02 -1.023046597838401794e-01 -5.020278319716453552e-02 -1.723826080560684204e-01 5.529395490884780884e-02 -7.249040156602859497e-02 -1.590129882097244263e-01 2.891396284103393555e-01 -1.395371854305267334e-01 -4.062095284461975098e-01 -5.490817874670028687e-02 7.667710632085800171e-02 1.019829139113426208e-01 1.752880401909351349e-02 -1.114366054534912109e-01 -1.812005341053009033e-01 1.912467479705810547e-01 1.516236066818237305e-01 -2.669455111026763916e-01 5.714076571166515350e-03 -7.835608907043933868e-03 -5.712008103728294373e-03 1.491614580154418945e-01 -3.284432291984558105e-01 1.762086153030395508e-01
-7.889611274003982544e-02 1.727005988359451294e-01 -6.358966976404190063e-02 -4.948543757200241089e-02 -5.770609248429536819e-03 2.183488011360168457e-01 1.473261564970016479e-01 1.240711361169815063e-01 -2.099094986915588379e-01 2.158671468496322632e-01 -2.871312797069549561e-01 5.450682342052459717e-02 -4.887351021170616150e-02 2.961967587471008301e-01 -7.456541061401367188e-02 -2.109507918357849121e-01 -7.293567806482315063e-02 -1.217643916606903076e-01 -1.279945969581604004e-01 2.380838841199874878e-01 -7.746493909507989883e-03 4.270482435822486877e-02 1.625543981790542603e-01 -9.281016886234283447e-02 -1.021352931857109070e-01 -1.931245774030685425e-01 -9.965226799249649048e-02 -3.054632246494293213e-01 -3.368119597434997559e-01 2.002820223569869995e-01 -3.210991322994232178e-01 -1.364951580762863159e-01
-1.191860362887382507e-01 -1.614900529384613037e-01 -2.146695703268051147e-01 2.094429731369018555e-01 -2.140967398881912231e-01 5.007461905479431152e-01 -1.462881918996572495e-02 -1.117402762174606323e-01 1.873499304056167603e-01 7.913158088922500610e-02 -1.188600715249776840e-02 2.592006325721740723e-01 -3.117227926850318909e-02 -1.102387011051177979e-01 1.136830896139144897e-01 -2.401793599128723145e-01 -3.435125946998596191e-01 -3.014306165277957916e-02 1.254254393279552460e-02 -1.274376362562179565e-02 -3.420580178499221802e-02 -1.158679574728012085e-01 1.387628316879272461e-01 1.664487272500991821e-02 -1.415136754512786865e-01 -6.172984093427658081e-02 1.959516853094100952e-01 6.238493695855140686e-02 -1.456194818019866943e-01 1.874226629734039307e-01 -3.031801581382751465e-01 -1.808652654290199280e-02
-3.111771121621131897e-02 -1.672942787408828735e-01 2.093223929405212402e-01 1.552433818578720093e-01 3.786223009228706360e-02 3.389427363872528076e-01 9.738701581954956055e-02 -9.855815768241882324e-02 -8.987017720937728882e-02 1.997278928756713867e-01 -1.059415787458419800e-01 7.922463864088058472e-02 5.693908408284187317e-02 2.119716256856918335e-01 1.625280454754829407e-02 -1.905528604984283447e-01 -9.553994983434677124e-02 -1.576317250728607178e-01 -1.931651383638381958e-01 1.595227420330047607e-01 -1.733554303646087646e-01 -9.362686425447463989e-02 -1.624944955110549927e-01 -2.060720175504684448e-01 1.508574038743972778e-01 -2.812497317790985107e-01 2.962684035301208496e-01 -2.270493060350418091e-01 9.666520170867443085e-03 3.143775463104248047e-01 -1.371731013059616089e-01 2.324751168489456177e-01
-1.707421839237213135e-01 1.637556254863739014e-01 -1.850433349609375000e-01 1.326970607042312622e-01 6.002417206764221191e-02 7.723341882228851318e-02 -2.875662446022033691e-01 1.147722452878952026e-01 -6.280341744422912598e-02 -5.202874913811683655e-02 -2.330718040466308594e-01 1.662598252296447754e-01 4.160296171903610229e-02 -6.291814893484115601e-02 9.761971235275268555e-02 -2.517367303371429443e-01 -1.594743132591247559e-01 1.051238849759101868e-01 -1.559137403964996338e-01 2.808728814125061035e-01 -1.410454064607620239e-01 1.724624484777450562e-01 4.885389283299446106e-02 3.028682768344879150e-01 2.870149910449981689e-01 2.987778186798095703e-02 1.345595717430114746e-01 -1.078661754727363586e-01 1.905561387538909912e-01 3.972237706184387207e-01 -1.628071516752243042e-01 4.989306256175041199e-02
-2.949965000152587891e-01 9.340368956327438354e-02 -5.925572477281093597e-03 -7.897637039422988892e-02 -5.166428908705711365e-02 4.148035645484924316e-01 -1.932499706745147705e-01 -3.585078939795494080e-02 -7.586893625557422638e-03 -1.819168329238891602e-01 -1.708697527647018433e-01 2.724079601466655731e-02 9.984150528907775879e-02 9.073328971862792969e-02 1.185055598616600037e-01 -2.347038090229034424e-01 6.990683078765869141e-02 1.700742989778518677e-01 -2.684426009654998779e-01 2.200173735618591309e-01 -1.568256765604019165e-01 3.625505790114402771e-02 1.192936226725578308e-01 -9.319530427455902100e-02 3.396138250827789307e-01 -1.418456137180328369e-01 1.088103279471397400e-01 2.381060570478439331e-01 -1.305655688047409058e-01 2.515407204627990723e-01 -2.130387425422668457e-01 -3.734239190816879272e-02
-1.103857159614562988e-01 2.869619429111480713e-01 4.470266867429018021e-03 2.535819113254547119e-01 -8.991409093141555786e-02 3.248445987701416016e-01 7.808466255664825439e-02 1.030837371945381165e-01 7.881279289722442627e-02 2.263406813144683838e-01 8.871821314096450806e-02 2.785058133304119110e-02 -2.085936367511749268e-01 2.746286690235137939e-01 1.285314094275236130e-02 -8.659542351961135864e-02 -3.634215332567691803e-03 -3.198141977190971375e-02 -4.804504290223121643e-02 2.100510746240615845e-01 -5.563546344637870789e-02 -2.123100869357585907e-02 -1.781109124422073364e-01 2.924086153507232666e-01 -2.774206514004617929e-04 -4.427498206496238708e-02 1.949900090694427490e-01 -2.450475245714187622e-01 -1.268464326858520508e-01 2.668165862560272217e-01 -2.955343127250671387e-01 2.742955684661865234e-01
-1.202469766139984131e-01 1.977906972169876099e-01 5.079267546534538269e-02 4.314696416258811951e-02 -4.713422060012817383e-02 -3.815777972340583801e-02 2.201620340347290039e-01 1.423738747835159302e-01 1.506666932255029678e-02 1.469078660011291504e-01 2.812179028987884521e-01 4.395022988319396973e-01 5.519435927271842957e-02 9.279936552047729492e-02 8.965750224888324738e-03 -2.259790003299713135e-01 -2.011391818523406982e-01 6.026689335703849792e-02 -4.073933511972427368e-02 3.814591765403747559e-01 -1.849924623966217041e-01 -2.707500457763671875e-01 -7.127371430397033691e-02 -8.383534103631973267e-02 9.015469253063201904e-02 -2.135596424341201782e-01 1.598292379640042782e-03 -1.266538053750991821e-01 -1.047483310103416443e-01 2.467067092657089233e-01 -2.360479682683944702e-01 -6.684734672307968140e-02
-6.473041325807571411e-02 1.583897918462753296e-01 -8.502879738807678223e-02 5.458618327975273132e-02 -2.118401229381561279e-01 2.741442620754241943e-01 1.120624020695686340e-01 2.316903322935104370e-01 -9.058444947004318237e-02 1.896277815103530884e-01 6.404472887516021729e-02 -9.829781204462051392e-02 -2.528065443038940430e-01 4.345349967479705811e-02 1.147336885333061218e-01 -8.643876761198043823e-02 -2.093478143215179443e-01 -5.276864767074584961e-02 -1.407330930233001709e-01 -1.632301881909370422e-02 7.775992900133132935e-02 -1.760269552469253540e-01 -9.959760122001171112e-03 9.667439013719558716e-02 -9.501980245113372803e-02 6.043965741991996765e-02 1.436693817377090454e-01 -2.544901967048645020e-01 -4.952338710427284241e-02 3.567298054695129395e-01 -4.294009804725646973e-01 3.233230412006378174e-01
2.253590077161788940e-01 2.747084200382232666e-01 -1.514085233211517334e-01 2.410246878862380981e-01 -2.189505696296691895e-01 2.492369264364242554e-01 -5.741456151008605957e-02 -9.080420434474945068e-02 1.107596158981323242e-01 2.291531860828399658e-01 9.303620457649230957e-02 1.371650993824005127e-01 1.891456991434097290e-01 1.397630106657743454e-02 8.454495668411254883e-02 -3.577928841114044189e-01 -3.503655493259429932e-01 -9.803682565689086914e-02 -1.004477888345718384e-01 1.471825242042541504e-01 -3.019342422485351562e-01 1.181504279375076294e-01 -1.679860055446624756e-01 7.948725670576095581e-02 9.579482488334178925e-03 -2.596851587295532227e-01 1.688847541809082031e-01 3.694727644324302673e-02 1.173145975917577744e-02 -7.641224563121795654e-02 -3.111915430054068565e-03 2.376409433782100677e-02
-3.794601559638977051e-01 4.123425483703613281e-02 9.795421361923217773e-02 2.556764781475067139e-01 2.513957321643829346e-01 2.482862211763858795e-02 -1.340654045343399048e-01 -4.799436032772064209e-02 -2.069161646068096161e-02 -2.289079725742340088e-01 -3.855313733220100403e-02 3.180866241455078125e-01 4.016555249691009521e-01 1.712181121110916138e-01 -6.691293418407440186e-02 -1.272146254777908325e-01 -1.359815243631601334e-02 -1.627845317125320435e-01 -1.810856461524963379e-01 5.234983935952186584e-02 -1.962612569332122803e-01 1.995336115360260010e-01 -3.769988566637039185e-02 2.730320990085601807e-01 6.896272301673889160e-02 -1.789494305849075317e-01 7.387553900480270386e-02 8.748997934162616730e-03 -8.368474245071411133e-02 2.707359567284584045e-02 -2.138258069753646851e-01 1.271551251411437988e-01
-1.385943740606307983e-01 -4.903304390609264374e-03 -1.319371610879898071e-01 8.992753177881240845e-02 1.075679138302803040e-01 -6.305649876594543457e-03 1.698545366525650024e-01 1.670707464218139648e-01 3.445819765329360962e-02 1.216525062918663025e-01 1.698701679706573486e-01 -1.050258874893188477e-01 1.825743019580841064e-01 3.343961015343666077e-02 2.444884926080703735e-02 -1.779825240373611450e-01 -5.540437698364257812e-01 -2.225550264120101929e-02 -2.945549488067626953e-01 1.745386421680450439e-01 2.541815042495727539e-01 5.745222792029380798e-02 1.299267634749412537e-02 2.276549786329269409e-01 -9.898123145103454590e-02 -2.683097720146179199e-01 -1.249317303299903870e-01 -1.194909363985061646e-01 2.293472550809383392e-02 2.607712149620056152e-01 -1.946444064378738403e-01 -4.026047140359878540e-02
-2.173379361629486084e-01 4.330414161086082458e-02 -1.224517747759819031e-01 8.503886312246322632e-02 -1.796469390392303467e-01 3.057951331138610840e-01 2.964662611484527588e-01 2.581558823585510254e-01 -2.786432951688766479e-02 1.478833407163619995e-01 1.258453279733657837e-01 1.887409389019012451e-02 -1.427265405654907227e-01 -5.065051093697547913e-02 7.537575066089630127e-02 -2.642089128494262695e-01 -4.015480354428291321e-02 -2.467386275529861450e-01 -1.476224064826965332e-01 3.473722636699676514e-01 -7.576822303235530853e-03 3.221321702003479004e-01 1.647476255893707275e-01 2.269410490989685059e-01 -9.030090272426605225e-02 6.413966417312622070e-02 1.432568579912185669e-02 -9.523003362119197845e-03 1.284984648227691650e-01 2.921601235866546631e-01 -6.273949146270751953e-02 -7.270965725183486938e-02
-6.516756862401962280e-02 5.492226779460906982e-02 -1.186226028949022293e-03 1.917336136102676392e-01 5.694635957479476929e-02 3.517783880233764648e-01 7.491486612707376480e-03 -8.098049461841583252e-02 -1.165139954537153244e-02 3.148779273033142090e-02 -2.416783571243286133e-02 3.219861388206481934e-01 6.716693192720413208e-02 2.984874248504638672e-01 -2.823923341929912567e-02 3.195191919803619385e-02 -8.773580938577651978e-02 -1.068150475621223450e-01 -3.016960024833679199e-01 -1.989855021238327026e-01 -1.625067442655563354e-01 7.375266402959823608e-02 1.086473241448402405e-01 1.288918703794479370e-01 8.928468823432922363e-02 -4.703273475170135498e-01 -3.053967142477631569e-03 1.060363575816154480e-01 1.484802961349487305e-01 3.598629832267761230e-01 -4.710561782121658325e-02 -1.317970007658004761e-01
-3.803703188896179199e-01 2.593646645545959473e-01 -2.033404074609279633e-02 2.484936863183975220e-01 -2.078361809253692627e-01 1.166992187500000000e-01 -2.073731273412704468e-01 1.709304898977279663e-01 5.757306516170501709e-02 -1.916827261447906494e-01 -9.830933809280395508e-02 1.232153698801994324e-01 4.357936680316925049e-01 -9.528936445713043213e-02 1.582452803850173950e-01 -2.032253146171569824e-02 -2.735776007175445557e-01 1.672852337360382080e-01 -4.299891367554664612e-02 2.201314270496368408e-01 4.529817029833793640e-02 -4.454037698451429605e-04 -5.922458320856094360e-02 1.176541447639465332e-01 8.861842565238475800e-03 -1.227476075291633606e-01 -8.046574890613555908e-02 -5.289590731263160706e-02 1.982094161212444305e-02 3.011025786399841309e-01 -9.706150740385055542e-02 -1.003156900405883789e-01
-1.549265682697296143e-01 7.908880710601806641e-02 7.725749909877777100e-02 4.443248361349105835e-02 1.872483193874359131e-01 -3.167270869016647339e-02 1.208667457103729248e-02 -2.888355031609535217e-02 -5.106672048568725586e-01 -1.394871622323989868e-01 -1.287699211388826370e-02 -1.593694686889648438e-01 2.116900533437728882e-01 -8.912636339664459229e-02 2.108926028013229370e-01 -3.250028789043426514e-01 -1.704719066619873047e-01 -1.500905305147171021e-01 -3.237452507019042969e-01 1.029430180788040161e-01 -4.953805729746818542e-02 1.192883476614952087e-01 9.817836433649063110e-02 1.876912266016006470e-01 4.240602999925613403e-02 -1.884054541587829590e-01 1.063994318246841431e-01 1.417725533246994019e-01 -2.874654345214366913e-02 3.280421495437622070e-01 -7.178431749343872070e-02 7.239032536745071411e-02
-9.774523973464965820e-02 7.140187174081802368e-02 -2.651234567165374756e-01 1.245675608515739441e-01 1.323570609092712402e-01 4.557780027389526367e-01 -6.187826022505760193e-02 -1.879342948086559772e-03 2.078282274305820465e-02 8.895559608936309814e-02 -3.225530683994293213e-01 1.509371679276227951e-02 -2.218478545546531677e-02 -1.402992010116577148e-01 2.186448425054550171e-01 -2.700328826904296875e-03 -5.149486660957336426e-01 -3.729891031980514526e-02 3.720210492610931396e-02 9.032493829727172852e-02 4.376534372568130493e-02 -7.301460951566696167e-02 -7.152880728244781494e-02 -4.879548773169517517e-02 2.312536537647247314e-02 -3.098154962062835693e-01 9.953062981367111206e-02 4.900874104350805283e-03 -2.951788948848843575e-03 1.987902671098709106e-01 -1.444647461175918579e-01 1.793224364519119263e-01
-1.324003189802169800e-01 8.942396193742752075e-02 -3.304042294621467590e-02 6.329831667244434357e-03 -2.706391550600528717e-02 1.347558051347732544e-01 1.451381742954254150e-01 -1.579288691282272339e-01 7.052960991859436035e-02 -3.629042999818921089e-03 3.119218349456787109e-01 1.797326654195785522e-01 2.181618213653564453e-01 2.236138433218002319e-01 1.792696118354797363e-01 4.656033217906951904e-02 -2.070858776569366455e-01 2.788973785936832428e-02 -5.422346591949462891e-01 7.452179491519927979e-02 -1.604303419589996338e-01 -5.697812885046005249e-02 3.518081456422805786e-02 -6.847224384546279907e-02 4.397885501384735107e-02 -8.445747196674346924e-02 2.589938640594482422e-01 1.482707113027572632e-01 -1.896546930074691772e-01 9.222963452339172363e-02 -3.473630845546722412e-01 2.330607175827026367e-02
-7.317567616701126099e-02 6.394895724952220917e-03 -5.467666313052177429e-02 2.672293484210968018e-01 -1.369667202234268188e-01 2.874405086040496826e-01 8.630925416946411133e-02 -8.983305655419826508e-03 -8.799751102924346924e-02 4.647217318415641785e-02 -1.526564508676528931e-01 3.848807811737060547e-01 -4.830224066972732544e-02 9.689877182245254517e-02 -1.855791546404361725e-02 6.718112528324127197e-02 -9.623564034700393677e-02 -1.626152843236923218e-01 -3.693436980247497559e-01 -4.559933394193649292e-02 -7.113991677761077881e-02 5.848186090588569641e-02 5.217440053820610046e-02 1.662717163562774658e-01 7.175920158624649048e-02 -4.576811492443084717e-01 6.376041471958160400e-02 3.972084447741508484e-02 2.025027573108673096e-01 3.690229058265686035e-01 -3.146149590611457825e-02 -4.338786751031875610e-02
-2.314824312925338745e-01 -1.064236983656883240e-01 -3.023312799632549286e-02 1.740340590476989746e-01 -2.985678017139434814e-01 3.829414248466491699e-01 -1.624184548854827881e-01 -1.505257338285446167e-01 1.563325226306915283e-01 3.492186591029167175e-02 6.774338334798812866e-02 -1.246351450681686401e-01 1.555465348064899445e-02 9.696109592914581299e-02 3.146713972091674805e-01 -2.813982665538787842e-01 -2.968654334545135498e-01 -5.696438997983932495e-02 -7.103321701288223267e-02 -7.527211308479309082e-02 -2.720862925052642822e-01 -1.854248642921447754e-01 2.316208332777023315e-01 3.274255245923995972e-02 -2.424677275121212006e-02 -1.849192231893539429e-01 1.372317820787429810e-01 -1.160661727190017700e-01 -7.110807299613952637e-02 6.823606044054031372e-02 -1.475316733121871948e-01 -1.471397131681442261e-01
-3.013694193214178085e-03 1.567302197217941284e-01 -3.910996764898300171e-02 5.025161802768707275e-02 7.026142627000808716e-02 3.228830695152282715e-01 -3.772757714614272118e-03 2.103216350078582764e-01 1.104946359992027283e-01 1.414430290460586548e-01 3.713482618331909180e-01 1.338220983743667603e-01 -8.842765539884567261e-02 5.563544109463691711e-02 7.185408473014831543e-02 -2.335887700319290161e-01 -1.312595158815383911e-01 -3.652707636356353760e-01 1.096529290080070496e-01 2.367677539587020874e-01 -9.660583734512329102e-02 2.160394191741943359e-01 1.928179413080215454e-01 -1.270227879285812378e-01 -2.640964649617671967e-02 -4.894179850816726685e-02 -1.104195043444633484e-01 1.326876282691955566e-01 -7.750946283340454102e-02 1.931305825710296631e-01 -2.915641963481903076e-01 2.645856142044067383e-01
-3.483830019831657410e-02 2.512069642543792725e-01 3.736151009798049927e-02 4.638102650642395020e-02 1.610516011714935303e-01 1.182190030813217163e-01 3.549869731068611145e-02 3.630181308835744858e-04 -1.429347246885299683e-01 2.421594560146331787e-01 1.905224919319152832e-01 1.820906437933444977e-02 6.375098973512649536e-02 -9.968800842761993408e-02 9.481022506952285767e-02 -4.081434607505798340e-01 -1.163999736309051514e-01 -9.486865252256393433e-02 1.708107069134712219e-02 1.323936879634857178e-01 2.503229081630706787e-01 1.747666150331497192e-01 -4.828144982457160950e-02 -1.326104700565338135e-01 1.061227917671203613e-01 -3.633275330066680908e-01 -8.313119411468505859e-02 6.176457926630973816e-02 1.812737584114074707e-01 4.074587225914001465e-01 -1.790276467800140381e-01 -2.174118757247924805e-01
-8.279504626989364624e-02 2.831963300704956055e-01 2.268845140933990479e-01 2.142619490623474121e-01 -1.367093622684478760e-01 -7.748768478631973267e-02 2.294018678367137909e-02 -3.238159045577049255e-02 -2.337023913860321045e-01 2.949471473693847656e-01 2.192878723144531250e-01 5.627372115850448608e-02 9.446914307773113251e-03 1.527539342641830444e-01 2.711251676082611084e-01 -2.572772204875946045e-01 -2.554685771465301514e-01 -3.157922998070716858e-02 8.511224389076232910e-02 1.942408978939056396e-01 1.016403064131736755e-01 1.668057776987552643e-02 6.033689901232719421e-02 -4.656080529093742371e-02 1.374528706073760986e-01 -3.400348424911499023e-01 3.212510347366333008e-01 -4.832613468170166016e-02 5.540994927287101746e-02 2.480322420597076416e-01 -1.498895976692438126e-02 2.795353718101978302e-02
-2.590572535991668701e-01 2.081587761640548706e-01 -3.085279278457164764e-02 1.827387660741806030e-01 -2.658764123916625977e-01 1.523892730474472046e-01 -5.113465338945388794e-02 1.251341551542282104e-01 -2.379377931356430054e-02 3.360919654369354248e-02 2.156750857830047607e-01 1.666073352098464966e-01 -1.070571690797805786e-02 6.578106433153152466e-02 -9.594871103763580322e-02 -8.828520029783248901e-02 -1.204252615571022034e-01 -6.276314705610275269e-02 -5.132288932800292969e-01 2.144191600382328033e-02 -1.770328581333160400e-01 1.427091062068939209e-01 3.029153496026992798e-02 -1.018231809139251709e-01 1.719206571578979492e-01 -1.295245736837387085e-01 3.124529719352722168e-01 -1.894618868827819824e-01 -9.168963879346847534e-02 1.703970432281494141e-01 -2.776778042316436768e-01 -7.691668719053268433e-02
-5.067591667175292969e-01 -3.268513362854719162e-03 -7.231697672978043556e-04 3.923014178872108459e-02 1.901036798954010010e-01 1.666953265666961670e-01 1.927637755870819092e-01 -2.594101428985595703e-01 -4.573358967900276184e-02 -9.490680694580078125e-02 -2.240820378065109253e-01 7.646448165178298950e-02 8.439452201128005981e-02 2.485274821519851685e-01 -6.607756018638610840e-02 -3.625575900077819824e-01 -3.897625207901000977e-02 -4.596421122550964355e-02 -1.638003997504711151e-02 1.436082739382982254e-02 -6.556665152311325073e-02 -3.258787468075752258e-02 -7.952891290187835693e-02 -1.114085093140602112e-01 -3.329946100711822510e-01 7.307881489396095276e-03 4.878443852066993713e-02 3.262208029627799988e-02 1.277473866939544678e-01 1.196479648351669312e-01 -3.579301238059997559e-01 8.347441442310810089e-03
5.934229493141174316e-02 3.074844777584075928e-01 -1.599825769662857056e-01 4.361041486263275146e-01 -1.732840985059738159e-01 1.298105269670486450e-01 1.816597729921340942e-01 1.020941361784934998e-01 -3.872406855225563049e-02 -3.142439574003219604e-02 -1.996034942567348480e-02 1.816268563270568848e-01 -8.678381145000457764e-02 1.924821287393569946e-01 2.480677813291549683e-01 -3.291340172290802002e-01 -9.032689779996871948e-02 -1.395296901464462280e-01 5.724934861063957214e-03 -4.474670812487602234e-02 -6.789328902959823608e-02 8.726962655782699585e-02 -1.056875009089708328e-02 1.690114587545394897e-01 -1.498265266418457031e-01 5.862658098340034485e-02 -2.043609768152236938e-01 1.400153934955596924e-01 -2.324051260948181152e-01 2.862921953201293945e-01 -2.271522432565689087e-01 1.169033721089363098e-02
-3.426269590854644775e-01 2.529942691326141357e-01 4.145829752087593079e-02 2.414042651653289795e-01 -8.418120443820953369e-02 2.879072427749633789e-01 -8.037021756172180176e-02 -2.099322974681854248e-01 -3.637396916747093201e-02 1.620746776461601257e-02 3.026045858860015869e-02 2.419257164001464844e-01 1.167162954807281494e-01 -9.212964773178100586e-02 5.789254326373338699e-03 -2.035156451165676117e-02 -1.682036668062210083e-01 1.057080030441284180e-01 -4.728016629815101624e-02 2.595697343349456787e-01 -2.164415717124938965e-01 -3.925989940762519836e-02 -1.016533374786376953e-01 3.419178351759910583e-02 6.734701246023178101e-02 -2.276488244533538818e-01 -3.143183141946792603e-02 -3.688879907131195068e-01 2.075743973255157471e-01 1.262044608592987061e-01 -6.847050040960311890e-02 -3.292599916458129883e-01
-9.355289489030838013e-02 -3.002600371837615967e-02 4.873614385724067688e-02 1.784212887287139893e-01 -1.929959207773208618e-01 6.106556653976440430e-01 1.193984597921371460e-01 -2.044465243816375732e-01 -6.543643772602081299e-02 1.020589619874954224e-01 -1.727746278047561646e-01 2.345657199621200562e-01 1.940880715847015381e-01 3.641057014465332031e-02 4.925706889480352402e-03 -2.172445356845855713e-01 -1.557470560073852539e-01 -2.023302614688873291e-01 1.159423962235450745e-01 -1.906582713127136230e-02 1.706703007221221924e-02 5.111623555421829224e-02 -2.583704888820648193e-02 1.285478621721267700e-01 -5.543548241257667542e-02 -1.581379622220993042e-01 1.110599935054779053e-01 -2.145836055278778076e-01 1.408142447471618652e-01 6.052729859948158264e-02 -2.892920374870300293e-01 1.068135574460029602e-01
-1.438288539648056030e-01 2.705697119235992432e-01 -6.581510603427886963e-02 3.765160962939262390e-02 -3.479096889495849609e-01 2.337110638618469238e-01 1.169043555855751038e-01 2.071424722671508789e-01 1.190803130157291889e-03 -2.670550346374511719e-02 1.719002574682235718e-01 2.500834502279758453e-02 3.550793230533599854e-02 1.131395697593688965e-01 -1.034757122397422791e-01 -7.469869405031204224e-02 -1.386075168848037720e-01 -2.835687994956970215e-02 -4.855188131332397461e-01 -4.854997992515563965e-02 -1.037760451436042786e-01 1.653701961040496826e-01 -5.285611003637313843e-02 -1.434304863214492798e-01 5.798566713929176331e-02 -1.446937769651412964e-01 1.598106920719146729e-01 -1.303356289863586426e-01 -1.325362622737884521e-01 2.218650579452514648e-01 -3.637188673019409180e-01 -1.462522596120834351e-01
-2.511806972324848175e-02 8.697434514760971069e-02 1.653837263584136963e-01 3.688449263572692871e-01 1.117497682571411133e-01 3.168534487485885620e-02 2.326466143131256104e-01 1.034416258335113525e-01 -2.604063153266906738e-01 -1.085884869098663330e-01 1.499659270048141479e-01 2.274227440357208252e-01 -1.451863348484039307e-01 -7.792088389396667480e-02 7.910637557506561279e-02 -4.074902832508087158e-02 -1.292813867330551147e-01 -2.144336998462677002e-01 -3.387995660305023193e-01 1.166803836822509766e-01 -2.886246442794799805e-01 -1.000495329499244690e-01 1.758671700954437256e-01 -8.573254197835922241e-02 7.682661060243844986e-03 -3.326783478260040283e-01 -8.386286348104476929e-02 -7.611069828271865845e-02 1.559109091758728027e-01 1.961022466421127319e-01 -2.142322063446044922e-01 7.936603575944900513e-02
-3.437331020832061768e-01 -6.942488998174667358e-02 1.528101563453674316e-01 1.725860983133316040e-01 1.271981745958328247e-01 1.716919839382171631e-01 -7.427720725536346436e-02 9.907079488039016724e-02 -8.515166491270065308e-02 -2.518618106842041016e-01 -1.478549093008041382e-01 2.079065591096878052e-01 -2.556811273097991943e-01 -5.067201703786849976e-02 3.482514619827270508e-01 6.221535056829452515e-02 -1.303012371063232422e-01 1.689461469650268555e-01 -2.480791695415973663e-02 1.828697472810745239e-01 -9.665022790431976318e-02 6.342901289463043213e-02 1.036233752965927124e-01 3.333640098571777344e-01 -5.204787850379943848e-02 -1.856532990932464600e-01 1.239403560757637024e-01 6.931173801422119141e-02 -1.644657924771308899e-02 8.787381649017333984e-02 -3.873421847820281982e-01 6.212836131453514099e-02
-3.417454957962036133e-01 -2.052350640296936035e-01 -8.376023173332214355e-02 1.675197333097457886e-01 1.880712062120437622e-01 3.284744918346405029e-01 3.737023472785949707e-01 -1.375701576471328735e-01 -3.927458822727203369e-02 2.274018013849854469e-03 2.292414382100105286e-02 1.382360458374023438e-01 1.134916469454765320e-01 3.220404982566833496e-01 6.584100425243377686e-02 -1.321119666099548340e-01 -1.010597497224807739e-01 -3.625484928488731384e-02 4.882069304585456848e-02 -1.814112812280654907e-01 -3.557864576578140259e-02 1.999749392271041870e-01 4.261760413646697998e-02 -3.834303095936775208e-02 1.125549897551536560e-01 -2.063495069742202759e-01 -3.317847102880477905e-02 -1.220757216215133667e-01 1.804312318563461304e-02 4.694472998380661011e-02 -3.592471778392791748e-01 2.244991809129714966e-01
-1.039237454533576965e-01 2.194150537252426147e-01 -8.006744086742401123e-02 2.724389135837554932e-01 -1.495868265628814697e-01 3.377618491649627686e-01 1.689275652170181274e-01 -2.185366600751876831e-01 -1.340240389108657837e-01 7.411839067935943604e-02 -5.435230582952499390e-02 2.158640921115875244e-01 -5.673097074031829834e-02 6.341139972209930420e-02 -2.620589174330234528e-02 -1.065907627344131470e-02 -1.477649956941604614e-01 -2.575781047344207764e-01 -2.063848823308944702e-01 -2.440107017755508423e-01 -2.648101374506950378e-02 -9.952932596206665039e-02 2.033959776163101196e-01 2.505632042884826660e-01 -4.984105005860328674e-02 -2.661817371845245361e-01 -7.259218394756317139e-02 -6.032710894942283630e-02 1.196878924965858459e-01 3.060841262340545654e-01 -1.149135753512382507e-01 2.410021126270294189e-01
-5.364083647727966309e-01 6.080721504986286163e-03 1.873205602169036865e-01 1.544482111930847168e-01 4.456247761845588684e-02 5.021414160728454590e-02 7.222032546997070312e-02 -1.257032901048660278e-01 4.017120599746704102e-02 -6.675276905298233032e-02 1.470039784908294678e-01 2.925468683242797852e-01 7.124127447605133057e-02 -6.058347225189208984e-02 -2.220340073108673096e-02 -1.735113412141799927e-01 -1.572296321392059326e-01 1.443429142236709595e-01 -1.543579548597335815e-01 1.874134689569473267e-01 -9.610101580619812012e-02 4.799469932913780212e-02 3.159448876976966858e-02 2.533505558967590332e-01 1.184174567461013794e-01 -1.349967122077941895e-01 -3.610989451408386230e-02 1.097453162074089050e-01 -1.819113343954086304e-01 -2.747814357280731201e-02 -4.360522329807281494e-01 1.560136228799819946e-01
-4.088981449604034424e-01 1.223400607705116272e-01 -1.120386794209480286e-01 -7.921662181615829468e-02 8.673313260078430176e-02 3.023569583892822266e-01 1.431507766246795654e-01 -2.629312574863433838e-01 -1.438862383365631104e-01 1.297551542520523071e-01 -2.215193398296833038e-02 -7.083910703659057617e-02 -5.114105343818664551e-02 1.500551700592041016e-01 1.504750102758407593e-01 2.226719707250595093e-01 -2.657273709774017334e-01 1.391165554523468018e-01 -1.393775194883346558e-01 2.076966017484664917e-01 8.983411639928817749e-02 1.098305732011795044e-01 2.306274622678756714e-01 -2.394784241914749146e-02 -1.451620012521743774e-01 -7.092260569334030151e-02 2.397386822849512100e-03 9.073538705706596375e-03 4.641275480389595032e-02 4.239894151687622070e-01 -1.656138300895690918e-01 8.983839303255081177e-02
-1.385249197483062744e-01 9.274988621473312378e-02 5.592563748359680176e-02 1.218165531754493713e-01 -2.736312448978424072e-01 1.701412498950958252e-01 -3.365179896354675293e-02 1.258172541856765747e-01 -2.427071630954742432e-01 2.618958950042724609e-01 1.800549775362014771e-01 1.935468465089797974e-01 8.996862918138504028e-02 -1.054701656103134155e-01 1.075652614235877991e-02 -4.990438818931579590e-01 -3.610816225409507751e-02 4.346078634262084961e-02 -2.553752064704895020e-01 3.113858774304389954e-02 3.829756379127502441e-02 -7.487843185663223267e-02 1.031868085265159607e-01 -4.427121207118034363e-02 6.164105236530303955e-02 -3.320702612400054932e-01 2.116095647215843201e-02 -1.276083588600158691e-01 1.706330925226211548e-01 3.123450875282287598e-01 -1.922558434307575226e-02 -1.442054063081741333e-01
-2.832127809524536133e-01 1.141306683421134949e-01 1.689733564853668213e-02 1.118824332952499390e-01 -1.954424427822232246e-03 6.480851024389266968e-02 2.197457402944564819e-01 1.498937904834747314e-01 4.188755154609680176e-01 -1.572652459144592285e-01 -6.951876729726791382e-02 2.053123265504837036e-01 7.187312096357345581e-02 6.753519177436828613e-02 8.057071827352046967e-03 -3.075046837329864502e-01 -1.968367248773574829e-01 9.855000674724578857e-02 -2.628323435783386230e-01 2.027610838413238525e-01 6.840793648734688759e-04 -1.999219954013824463e-01 7.182268798351287842e-02 -2.785377763211727142e-02 7.979068905115127563e-02 -3.053013384342193604e-01 1.638626158237457275e-01 -4.301645979285240173e-02 5.282205343246459961e-02 2.433130145072937012e-01 -2.350500673055648804e-01 -1.319293379783630371e-01
-4.637111127376556396e-01 8.389266207814216614e-03 3.712666928768157959e-01 1.315990686416625977e-01 1.407323628664016724e-01 6.108813732862472534e-02 2.066523730754852295e-01 9.740388952195644379e-03 -7.596860826015472412e-02 7.211314886808395386e-02 1.664807200431823730e-01 2.767834961414337158e-01 -4.781296476721763611e-02 3.012150293216109276e-03 9.139020740985870361e-02 -5.079518258571624756e-02 -1.982477307319641113e-01 4.378821328282356262e-02 -2.422776818275451660e-01 2.225439101457595825e-01 -7.460328936576843262e-02 -1.627307236194610596e-01 -2.142851352691650391e-01 -3.811629489064216614e-02 -4.503947217017412186e-03 -2.710376977920532227e-01 -1.008979417383670807e-02 7.653658837080001831e-02 -1.491812616586685181e-01 2.402025014162063599e-01 -2.157698720693588257e-01 8.413915522396564484e-03
-2.514600753784179688e-01 5.030959844589233398e-01 -2.490225993096828461e-02 -1.026175841689109802e-01 -4.705598950386047363e-02 4.739106819033622742e-02 -3.470426425337791443e-02 -1.011319011449813843e-01 -1.220954284071922302e-01 -1.581497043371200562e-01 -1.879930309951305389e-02 1.822486370801925659e-01 4.043316841125488281e-02 -7.351845502853393555e-02 6.956015713512897491e-03 -2.646125257015228271e-01 -1.718568950891494751e-01 6.152956746518611908e-03 -3.375645875930786133e-01 2.037873715162277222e-01 -1.735464781522750854e-01 1.020230203866958618e-01 1.491708457469940186e-01 2.623156458139419556e-02 -2.401659935712814331e-01 -1.978421658277511597e-01 3.132499754428863525e-01 1.852241158485412598e-01 2.633696421980857849e-02 1.178564205765724182e-01 -5.635299533605575562e-02 1.024286821484565735e-01
-3.582576513290405273e-01 3.667516410350799561e-01 3.485320135951042175e-02 8.277425915002822876e-02 -8.767651021480560303e-02 1.184825375676155090e-01 1.337205469608306885e-01 1.585365980863571167e-01 -1.084278896450996399e-01 5.259497556835412979e-03 1.147386804223060608e-01 2.416153810918331146e-02 9.391197562217712402e-02 8.257527649402618408e-02 -7.596036046743392944e-02 -1.551038026809692383e-01 -8.344661444425582886e-02 1.667465865612030029e-01 -5.838559940457344055e-02 2.900410890579223633e-01 -1.316324919462203979e-01 -4.637875035405158997e-02 -2.189325243234634399e-01 1.778990626335144043e-01 -3.979124128818511963e-02 -2.641169726848602295e-01 -2.483965130522847176e-03 1.201501637697219849e-01 1.176641974598169327e-02 6.177558377385139465e-02 -2.209629714488983154e-01 -4.831345081329345703e-01
-1.430627405643463135e-01 3.425966501235961914e-01 -2.109786421060562134e-01 2.275992333889007568e-01 4.036803171038627625e-02 2.374419569969177246e-01 1.456688642501831055e-01 -5.068268999457359314e-02 -1.823581606149673462e-01 1.378026753664016724e-01 9.620284661650657654e-03 1.402059495449066162e-01 1.509901136159896851e-01 4.694076254963874817e-02 4.079623818397521973e-01 -1.082699447870254517e-01 -4.690432548522949219e-02 -6.108394265174865723e-02 -1.586583256721496582e-01 2.887854725122451782e-02 -3.200718387961387634e-02 -4.661909490823745728e-02 -1.560462117195129395e-01 -1.240888461470603943e-01 1.287716776132583618e-01 -3.809295594692230225e-01 2.035156786441802979e-01 -1.324451342225074768e-02 2.766002714633941650e-01 -1.415786594152450562e-01 -1.530147641897201538e-01 1.037597954273223877e-01
2.939404919743537903e-02 1.760277748107910156e-01 -2.970054373145103455e-02 1.657472848892211914e-01 2.349557727575302124e-02 6.193561553955078125e-01 2.787241712212562561e-02 -1.822245717048645020e-01 -1.534629464149475098e-01 -1.582537144422531128e-01 -2.095380723476409912e-01 2.351342886686325073e-01 4.409690573811531067e-02 -1.651509553194046021e-01 2.097450196743011475e-01 -1.545232832431793213e-01 9.475148469209671021e-02 -2.250185608863830566e-02 2.167609632015228271e-01 8.912496268749237061e-02 -1.341113001108169556e-01 2.203383715823292732e-03 -7.402052171528339386e-03 4.648312460631132126e-03 1.009575426578521729e-01 -3.186037242412567139e-01 -5.044463276863098145e-02 -1.051323339343070984e-01 -5.077832564711570740e-02 1.559145748615264893e-01 -1.692807376384735107e-01 1.160089820623397827e-01
-4.090353548526763916e-01 1.654819250106811523e-01 -7.164962589740753174e-02 -8.781729266047477722e-03 1.843242794275283813e-01 3.878097236156463623e-01 1.572579517960548401e-02 1.687691807746887207e-01 4.680982604622840881e-02 -1.206317692995071411e-01 -5.095805227756500244e-02 -8.457309752702713013e-02 2.197531163692474365e-01 -5.876541137695312500e-02 9.497469663619995117e-02 -2.868585884571075439e-01 7.627151161432266235e-02 3.662982583045959473e-02 -1.923173516988754272e-01 4.799829050898551941e-02 -1.062054708600044250e-01 1.089174449443817139e-01 -9.469595551490783691e-02 -2.738020569086074829e-02 2.159477025270462036e-01 -3.077155351638793945e-01 1.219708397984504700e-01 3.200376629829406738e-01 -2.486374229192733765e-01 1.186532229185104370e-01 -5.963155254721641541e-02 7.786551490426063538e-03
-3.939517736434936523e-01 4.421741887927055359e-02 -5.067479982972145081e-02 9.705967456102371216e-02 2.358487993478775024e-02 5.135731399059295654e-02 -1.055767089128494263e-01 2.525390684604644775e-01 1.842172890901565552e-01 -2.184524238109588623e-01 2.805873751640319824e-02 1.467880010604858398e-01 1.604002416133880615e-01 3.746151924133300781e-02 -7.676347158849239349e-03 -2.183422893285751343e-01 -2.116942256689071655e-01 5.512301251292228699e-02 -2.228092402219772339e-01 1.819537878036499023e-01 -3.547569811344146729e-01 2.640982866287231445e-01 -2.068957239389419556e-01 2.639607153832912445e-02 -2.280356884002685547e-01 -2.433765083551406860e-01 6.335689127445220947e-02 -5.790851637721061707e-02 -1.424477696418762207e-01 6.798436492681503296e-02 -2.370523363351821899e-01 6.687767058610916138e-02
-1.073420271277427673e-01 1.319940835237503052e-01 -2.557276189327239990e-02 2.012601196765899658e-01 -1.510048843920230865e-02 2.946446239948272705e-01 -9.875485301017761230e-02 -1.379132270812988281e-01 -1.943314075469970703e-02 -6.226353347301483154e-02 3.211350739002227783e-02 -7.298835366964340210e-02 -1.571072489023208618e-01 2.477837167680263519e-02 -2.660386264324188232e-02 -2.169370949268341064e-01 -5.323304533958435059e-01 8.311014622449874878e-02 8.855174481868743896e-02 1.899539120495319366e-02 2.562691569328308105e-01 4.916228819638490677e-03 -4.824928939342498779e-02 -5.738287419080734253e-02 2.525104880332946777e-01 -3.740123212337493896e-01 2.034475952386856079e-01 -3.849796205759048462e-02 6.452801823616027832e-02 -1.039907634258270264e-01 -2.699606418609619141e-01 1.619257330894470215e-01
-1.427717357873916626e-01 3.821845054626464844e-01 -1.755906939506530762e-01 4.904385283589363098e-02 1.412008516490459442e-02 -1.083135157823562622e-01 2.791070044040679932e-01 2.413803786039352417e-01 2.119048386812210083e-01 -1.340568661689758301e-01 1.043695732951164246e-01 -3.998383879661560059e-03 2.336135804653167725e-01 1.709995716810226440e-01 4.734602943062782288e-02 -1.103683412075042725e-01 -1.784366220235824585e-01 4.916057363152503967e-02 -4.604337736964225769e-02 2.659864425659179688e-01 -3.276278823614120483e-02 -1.131144389510154724e-01 1.835756003856658936e-02 -1.114731878042221069e-01 2.642064541578292847e-02 -2.062493711709976196e-01 9.550656378269195557e-02 4.584196582436561584e-02 -4.661242291331291199e-02 4.233469665050506592e-01 -3.264280259609222412e-01 -6.346249580383300781e-02
-4.280232489109039307e-01 2.624801695346832275e-01 -1.705155074596405029e-01 1.938723325729370117e-01 -3.794217854738235474e-02 1.379401683807373047e-01 4.730839282274246216e-02 1.221225112676620483e-01 -1.103494688868522644e-01 7.523647695779800415e-02 -6.035718321800231934e-02 -5.277948454022407532e-03 1.424898803234100342e-01 3.540287166833877563e-02 5.578704923391342163e-02 -1.594213694334030151e-01 -1.254509985446929932e-01 1.083800196647644043e-01 3.151244297623634338e-02 3.200552985072135925e-02 -1.297338008880615234e-01 1.492353808134794235e-02 -1.504754871129989624e-01 2.839953601360321045e-01 -1.441351603716611862e-02 -2.248693853616714478e-01 5.778713617473840714e-03 -3.129315972328186035e-01 4.960964992642402649e-02 1.966328620910644531e-01 -1.447079330682754517e-01 -4.597560465335845947e-01
-1.157276257872581482e-01 1.322845518589019775e-01 -6.785507313907146454e-03 2.741056680679321289e-01 8.665100485086441040e-02 1.650512367486953735e-01 4.387150704860687256e-02 2.039488703012466431e-01 2.270647287368774414e-01 1.018892899155616760e-01 1.255886722356081009e-02 1.326724141836166382e-01 1.499806046485900879e-01 -1.792975813150405884e-01 1.897062361240386963e-01 -2.508544921875000000e-01 -2.566982209682464600e-01 -5.782176181674003601e-02 3.300268203020095825e-02 2.101872414350509644e-01 2.652905583381652832e-01 1.581340879201889038e-01 -4.111507907509803772e-02 1.068003699183464050e-01 7.392697036266326904e-02 -1.378486007452011108e-01 -1.172794997692108154e-01 1.222470868378877640e-02 1.330337077379226685e-01 4.853481948375701904e-01 -2.153758555650711060e-01 -1.462659835815429688e-01
-1.791010200977325439e-01 9.694715961813926697e-03 2.012464106082916260e-01 1.202235221862792969e-01 1.588839143514633179e-01 2.232438623905181885e-01 1.879759877920150757e-01 -1.142064630985260010e-01 1.001781225204467773e-01 1.977555155754089355e-01 -4.057667404413223267e-02 5.479571968317031860e-02 1.487771868705749512e-01 1.526650190353393555e-01 9.830837696790695190e-02 -1.159308478236198425e-01 -2.059504538774490356e-01 -9.093221276998519897e-02 -6.744498014450073242e-02 3.000223636627197266e-01 -3.100363612174987793e-01 1.500358730554580688e-01 1.345530599355697632e-01 -2.292144000530242920e-01 1.471375972032546997e-01 -3.659704923629760742e-01 -6.051352620124816895e-02 -3.367419540882110596e-01 -1.809693127870559692e-01 7.534929364919662476e-02 -9.463986381888389587e-03 -1.462732702493667603e-01
-9.559881687164306641e-02 2.089541591703891754e-02 -5.707290396094322205e-02 3.855354189872741699e-01 -1.063874214887619019e-01 3.048906624317169189e-01 1.066203489899635315e-01 -6.310670822858810425e-02 1.187405083328485489e-02 9.336242079734802246e-02 -9.603735059499740601e-02 1.411458998918533325e-01 -5.070619285106658936e-02 8.752968907356262207e-02 -8.512053638696670532e-02 -5.591866746544837952e-02 -1.618709266185760498e-01 -4.831920564174652100e-02 -4.052868485450744629e-01 -1.052780896425247192e-01 6.103754416108131409e-02 8.359898626804351807e-02 1.600290834903717041e-01 1.276578158140182495e-01 1.979866921901702881e-01 -3.855665624141693115e-01 1.513356566429138184e-01 2.805400453507900238e-02 9.404437243938446045e-02 4.199961721897125244e-01 -3.469680249691009521e-02 -7.616931945085525513e-02
5.499456450343132019e-02 -5.648558959364891052e-02 1.335803568363189697e-01 1.417735517024993896e-01 1.147340908646583557e-01 3.047307431697845459e-01 2.645304054021835327e-02 -1.411073654890060425e-01 2.550095021724700928e-01 -1.474515795707702637e-01 1.896269470453262329e-01 4.496434330940246582e-02 1.173730846494436264e-02 2.131765484809875488e-01 1.502449512481689453e-01 -2.799295783042907715e-01 -8.737084269523620605e-02 -7.537581957876682281e-03 5.469791963696479797e-02 6.711924821138381958e-02 -7.445570081472396851e-02 1.780975908041000366e-01 6.875909119844436646e-02 1.680606044828891754e-03 1.575124263763427734e-01 -2.813405096530914307e-01 -1.147001087665557861e-01 4.151125550270080566e-01 4.190138727426528931e-02 3.500003218650817871e-01 -2.906458973884582520e-01 -5.088480934500694275e-02
-2.864211052656173706e-02 3.609612584114074707e-01 -1.350613087415695190e-01 3.262290060520172119e-01 7.652219384908676147e-02 3.177834749221801758e-01 -3.137169778347015381e-02 2.302980422973632812e-02 -7.889933884143829346e-02 -3.413829505443572998e-01 1.451059430837631226e-01 -3.435283154249191284e-02 -6.554444879293441772e-02 2.553175389766693115e-01 2.365244925022125244e-01 7.992632687091827393e-02 -2.788508534431457520e-01 -1.563946157693862915e-01 -7.450974732637405396e-02 5.536393076181411743e-02 -1.127256751060485840e-01 -1.401281654834747314e-01 5.502085387706756592e-02 1.517062541097402573e-02 1.836244016885757446e-02 -6.098300591111183167e-02 -1.684272289276123047e-01 -1.289924979209899902e-01 1.743555441498756409e-02 2.512251734733581543e-01 -1.255529224872589111e-01 -2.904579043388366699e-01
-1.507913619279861450e-01 2.561413943767547607e-01 1.823708564043045044e-01 2.772168815135955811e-01 4.900414496660232544e-02 -6.425025314092636108e-02 7.922241091728210449e-02 3.469923883676528931e-02 2.508957311511039734e-02 -1.184561178088188171e-01 1.561392098665237427e-01 3.435923159122467041e-01 4.624763503670692444e-02 -1.383506655693054199e-01 -1.205357462167739868e-01 -3.947393298149108887e-01 -1.316695362329483032e-01 -7.719778269529342651e-02 -1.206568181514739990e-01 1.890290677547454834e-01 -1.526082456111907959e-01 -8.909537456929683685e-03 -1.527169942855834961e-01 -1.916769705712795258e-02 1.029522158205509186e-02 -2.375623732805252075e-01 -1.429057270288467407e-01 1.718732565641403198e-01 9.100971370935440063e-02 3.271262049674987793e-01 -2.818613350391387939e-01 -1.300837695598602295e-01
-6.358855366706848145e-01 2.419702559709548950e-01 -7.006977498531341553e-02 1.137937679886817932e-01 7.718939334154129028e-02 2.674386799335479736e-01 -1.459741741418838501e-01 -6.900144368410110474e-02 -6.019216775894165039e-02 2.844359027221798897e-03 9.563765674829483032e-02 -9.608286432921886444e-03 -1.343924459069967270e-02 -5.153159424662590027e-02 3.830578550696372986e-02 -7.506402581930160522e-02 -1.342864185571670532e-01 3.910831734538078308e-02 5.739577114582061768e-02 8.044178783893585205e-02 5.605967342853546143e-02 8.375213295221328735e-02 -8.329185098409652710e-02 8.284136652946472168e-02 1.649404764175415039e-01 -1.394992619752883911e-01 3.717178106307983398e-02 -2.337957918643951416e-01 9.811705350875854492e-02 2.073838412761688232e-01 -3.195843398571014404e-01 -2.865665853023529053e-01
-1.510777771472930908e-01 -8.844519406557083130e-02 -1.645635813474655151e-01 1.152702718973159790e-01 -1.771247982978820801e-01 5.273127555847167969e-01 -1.758209168910980225e-01 -1.542361527681350708e-01 1.306097060441970825e-01 -4.561797529458999634e-02 -2.844227291643619537e-02 2.663487493991851807e-01 3.182351961731910706e-02 6.912967562675476074e-02 2.179550528526306152e-01 -2.725867629051208496e-01 -1.217266768217086792e-01 -3.091177530586719513e-02 2.661375142633914948e-02 1.819765269756317139e-01 -1.492827385663986206e-01 -2.495626807212829590e-01 3.852158412337303162e-02 -1.044717151671648026e-03 -1.733005046844482422e-01 -8.301664143800735474e-02 7.747870683670043945e-02 -3.822126239538192749e-02 -1.881757229566574097e-01 1.388304233551025391e-01 -3.340722620487213135e-01 5.944073665887117386e-03
5.007658898830413818e-02 7.483694702386856079e-03 -1.431103646755218506e-01 1.547448337078094482e-01 -1.753729134798049927e-01 3.846225440502166748e-01 3.770789504051208496e-01 1.256901323795318604e-01 2.433012276887893677e-01 3.032363019883632660e-02 6.600148975849151611e-02 3.077210485935211182e-01 -1.883617602288722992e-02 6.567295640707015991e-02 -9.357232600450515747e-03 -2.358652949333190918e-01 -1.932731457054615021e-02 -5.868707969784736633e-02 4.629023373126983643e-02 1.306382119655609131e-01 -2.564714252948760986e-01 1.243835464119911194e-01 2.885074540972709656e-02 9.020569920539855957e-02 1.235539466142654419e-01 -4.185482114553451538e-02 -5.606957897543907166e-02 -1.776001602411270142e-01 2.237227559089660645e-01 3.639834821224212646e-01 -1.515990942716598511e-01 -1.622207611799240112e-01
9.206441231071949005e-03 9.598864614963531494e-02 -1.584413945674896240e-01 1.125937178730964661e-01 -6.413366645574569702e-02 2.601326406002044678e-01 2.905258238315582275e-01 -2.159436978399753571e-02 3.924967255443334579e-03 2.573050856590270996e-01 -4.517846554517745972e-02 4.777426123619079590e-01 1.036165580153465271e-01 1.070819571614265442e-01 1.242969036102294922e-01 -2.158931046724319458e-01 -2.153059691190719604e-01 5.716578289866447449e-02 -1.548451781272888184e-01 1.214395463466644287e-01 -2.831372320652008057e-01 1.503638923168182373e-01 -7.959264330565929413e-03 2.773023908957839012e-03 1.255132555961608887e-01 -1.509454101324081421e-01 -1.730112880468368530e-01 -2.275104671716690063e-01 6.472365558147430420e-02 2.160133421421051025e-01 -5.425222218036651611e-02 -2.242347598075866699e-01
-2.521852254867553711e-01 3.352204263210296631e-01 -1.628743261098861694e-01 3.700669407844543457e-01 -1.157098487019538879e-01 1.816152334213256836e-01 -8.709060400724411011e-02 -5.860383436083793640e-02 -9.128446877002716064e-02 -7.905407249927520752e-02 -1.696278341114521027e-02 -7.484377175569534302e-02 1.861789822578430176e-01 2.341271750628948212e-02 -2.036754339933395386e-01 -4.971391335129737854e-02 -2.693514823913574219e-01 2.130191624164581299e-01 1.139283850789070129e-01 2.274199426174163818e-01 1.198827102780342102e-01 7.986308634281158447e-02 4.963042680174112320e-03 6.704626232385635376e-02 -1.072598323225975037e-01 -2.667144536972045898e-01 -9.865399450063705444e-02 -1.541902422904968262e-01 1.512575708329677582e-02 2.818150222301483154e-01 -2.506894767284393311e-01 -1.923111379146575928e-01
-2.926154732704162598e-01 -1.877320110797882080e-01 -1.087185516953468323e-01 2.002277672290802002e-01 1.486491262912750244e-01 5.647925660014152527e-02 -2.150689661502838135e-01 -4.527075961232185364e-02 -8.035486936569213867e-02 3.906150162220001221e-01 5.157773941755294800e-02 8.148941211402416229e-03 -6.435918062925338745e-02 -1.804332435131072998e-02 -3.791448846459388733e-02 -3.524485230445861816e-01 -3.432890474796295166e-01 -3.813864663243293762e-02 -1.110905632376670837e-01 5.112923681735992432e-02 -1.430524140596389771e-01 2.259979769587516785e-02 -3.549389913678169250e-02 -1.084809154272079468e-01 -1.560806632041931152e-01 -2.722578048706054688e-01 1.348534822463989258e-01 -1.845426112413406372e-01 5.517264828085899353e-02 2.115373164415359497e-01 -2.822231948375701904e-01 1.237483173608779907e-01
-2.381910532712936401e-01 5.108948051929473877e-02 2.005145847797393799e-01 3.207065165042877197e-01 3.046666383743286133e-01 1.913466453552246094e-01 5.736200511455535889e-02 -1.592339426279067993e-01 -5.141802504658699036e-02 -7.915970683097839355e-02 2.313823401927947998e-01 1.444522738456726074e-01 2.465847693383693695e-02 2.558045089244842529e-01 3.003829419612884521e-01 -2.230630517005920410e-01 -9.230316616594791412e-03 -1.317771524190902710e-01 -1.550957560539245605e-01 1.081909239292144775e-01 8.582707494497299194e-02 1.457837671041488647e-01 8.107970468699932098e-03 3.438326418399810791e-01 4.723190143704414368e-02 -1.074025332927703857e-01 -1.525902301073074341e-01 5.764092132449150085e-02 1.348197180777788162e-02 -2.967690676450729370e-02 -3.289448618888854980e-01 2.033984474837779999e-02
-1.038941815495491028e-01 -1.179797276854515076e-01 -4.684516787528991699e-02 1.439946740865707397e-01 -3.762989640235900879e-01 3.366562724113464355e-01 1.424316223710775375e-02 -9.864190965890884399e-02 1.968037486076354980e-01 1.326610296964645386e-01 -4.463507980108261108e-02 -3.850398957729339600e-02 1.202737987041473389e-01 1.146995425224304199e-01 2.634038627147674561e-01 -2.738980948925018311e-01 -2.467728555202484131e-01 -1.267747730016708374e-01 -9.445549547672271729e-02 2.653548121452331543e-02 -1.852010935544967651e-01 -6.034499406814575195e-02 9.832380712032318115e-02 -1.940762251615524292e-01 -1.104204729199409485e-01 -2.485368996858596802e-01 1.763604581356048584e-01 -3.273296058177947998e-01 5.972997471690177917e-02 1.523589491844177246e-01 -2.116347700357437134e-01 2.729905303567647934e-03
-8.778758347034454346e-02 2.010040283203125000e-01 -2.339065372943878174e-01 -1.044945642352104187e-01 2.380672842264175415e-02 4.521517753601074219e-01 2.377995401620864868e-01 -1.024521514773368835e-01 -5.040210485458374023e-02 -8.545912802219390869e-02 -1.033708006143569946e-01 -7.719355821609497070e-02 1.637595444917678833e-01 -3.253088891506195068e-02 1.662631630897521973e-01 -3.286776840686798096e-01 -1.730317026376724243e-01 -3.520542085170745850e-01 -2.172429347410798073e-03 7.562620192766189575e-02 -1.084398478269577026e-01 -1.024690642952919006e-01 1.949717551469802856e-01 1.082458868622779846e-01 -1.053726971149444580e-01 -1.500059515237808228e-01 -1.950253546237945557e-01 1.050566062331199646e-01 -2.135071009397506714e-01 2.434663325548171997e-01 -2.203080803155899048e-02 -6.745680421590805054e-02
-1.227747574448585510e-01 1.908552348613739014e-01 -1.199041232466697693e-01 2.022213488817214966e-01 1.098030582070350647e-01 1.794007606804370880e-02 -6.190735474228858948e-02 -6.077403947710990906e-02 4.437578096985816956e-02 -5.765380710363388062e-02 -2.807818353176116943e-01 2.524257898330688477e-01 1.565599441528320312e-01 -2.158334553241729736e-01 1.164735630154609680e-01 -1.594010293483734131e-01 -4.983784258365631104e-01 -2.817065417766571045e-01 -1.552140899002552032e-02 2.459693327546119690e-02 -6.575578451156616211e-02 -7.815731316804885864e-02 -1.276506036520004272e-01 -9.300930052995681763e-02 9.851320087909698486e-02 -3.909229934215545654e-01 2.651422284543514252e-02 1.514189690351486206e-01 1.498346179723739624e-01 2.436282229609787464e-04 -2.061030864715576172e-01 -1.888623461127281189e-02
-3.646859228610992432e-01 4.244136065244674683e-02 -1.269902847707271576e-02 2.590066492557525635e-01 3.150822222232818604e-01 1.695587299764156342e-02 -2.259960770606994629e-02 -8.315680548548698425e-03 -2.178940922021865845e-01 -2.004175186157226562e-01 -1.058033779263496399e-01 -1.997597701847553253e-02 3.328052163124084473e-01 -3.362373262643814087e-02 2.673856914043426514e-02 -1.252248287200927734e-01 -1.922995746135711670e-01 1.461509913206100464e-01 -2.184959948062896729e-01 -5.702526122331619263e-02 -2.245572209358215332e-01 2.111832946538925171e-01 2.486279048025608063e-02 2.239652127027511597e-01 1.804072111845016479e-01 -3.116344809532165527e-01 -1.027145795524120331e-02 -1.136499717831611633e-01 -2.558373287320137024e-02 8.038345724344253540e-02 -2.452062815427780151e-01 -7.229942083358764648e-02
-6.878351420164108276e-02 2.409390062093734741e-01 6.294202804565429688e-02 1.306702345609664917e-01 7.637118455022573471e-03 3.853086531162261963e-01 7.142123579978942871e-02 6.449943035840988159e-02 -6.356069352477788925e-04 2.374441921710968018e-01 1.763954013586044312e-01 -1.101395040750503540e-01 -1.745846122503280640e-01 3.151681721210479736e-01 1.226745173335075378e-01 -7.347052544355392456e-02 -1.430374085903167725e-01 -1.865268051624298096e-01 -2.206127159297466278e-02 1.812097802758216858e-02 3.301904536783695221e-03 -1.801251918077468872e-01 -1.556741446256637573e-01 1.878826916217803955e-01 2.378486469388008118e-02 -1.105235591530799866e-01 1.325017958879470825e-01 -1.256860941648483276e-01 -2.540374696254730225e-01 2.665468752384185791e-01 -3.562509417533874512e-01 2.276518493890762329e-01
-1.997113823890686035e-01 1.594129949808120728e-01 -1.547618657350540161e-01 4.606959521770477295e-01 -1.415138989686965942e-01 3.461908102035522461e-01 5.861346051096916199e-02 -6.140242144465446472e-02 -5.642923712730407715e-02 -7.495269924402236938e-02 2.970996499061584473e-01 2.141510136425495148e-02 -1.694149523973464966e-02 -1.622131764888763428e-01 1.130668520927429199e-01 -5.899734422564506531e-02 -1.530156880617141724e-01 -2.887403666973114014e-01 1.416931450366973877e-01 -3.286507353186607361e-02 -2.047656923532485962e-01 -1.220264658331871033e-01 -8.980773389339447021e-02 4.482239857316017151e-02 1.525515615940093994e-01 -1.663869470357894897e-01 -1.071152538061141968e-01 1.657414138317108154e-01 -6.775546818971633911e-02 -5.476841237396001816e-03 -2.906359732151031494e-01 1.929008364677429199e-01
-1.988482922315597534e-01 -8.497881889343261719e-02 1.044475138187408447e-01 1.841178238391876221e-01 5.416761711239814758e-02 2.047389447689056396e-01 8.793540298938751221e-02 -1.239630952477455139e-01 1.441247463226318359e-01 -8.045021444559097290e-02 4.212182760238647461e-02 -2.318726852536201477e-02 -4.112285375595092773e-02 1.747852265834808350e-01 1.095909550786018372e-01 -6.291516125202178955e-02 -2.035730332136154175e-01 2.919383943080902100e-01 -1.038268059492111206e-01 3.697592020034790039e-01 -1.930238306522369385e-01 -6.684799678623676300e-03 5.697009712457656860e-02 -7.759141921997070312e-02 8.375350385904312134e-03 -3.238728344440460205e-01 -7.674246095120906830e-03 4.522957801818847656e-01 1.177751347422599792e-01 2.374622672796249390e-01 -2.007345855236053467e-01 -1.477276980876922607e-01
-3.449814021587371826e-02 9.379457682371139526e-02 7.072816789150238037e-02 2.840531766414642334e-01 -2.366888523101806641e-02 1.579544097185134888e-01 3.103950321674346924e-01 3.417758643627166748e-01 -8.099223673343658447e-02 2.603539498522877693e-03 -7.587123662233352661e-02 3.800134174525737762e-03 1.658787727355957031e-01 -2.840045653283596039e-02 1.228345111012458801e-01 -3.370748460292816162e-01 -1.536212861537933350e-01 -4.202879033982753754e-03 -2.470990568399429321e-01 -1.430562138557434082e-01 1.174590364098548889e-01 -2.069623619318008423e-01 -4.782862029969692230e-03 4.288943111896514893e-02 -5.992070212960243225e-02 -4.404306113719940186e-01 8.493524789810180664e-02 -1.005574986338615417e-01 2.037293761968612671e-01 1.682426482439041138e-01 -1.548712700605392456e-01 -1.548103094100952148e-01
1.953674107789993286e-02 3.466835319995880127e-01 -2.640340328216552734e-01 3.477368950843811035e-01 -1.140347793698310852e-01 3.511253297328948975e-01 1.484037488698959351e-01 -6.093471497297286987e-02 4.982277285307645798e-03 -4.683621972799301147e-02 1.911281496286392212e-01 8.167267590761184692e-02 1.151202321052551270e-01 -5.450789816677570343e-03 1.364209502935409546e-01 -2.726398408412933350e-01 -9.009405225515365601e-02 -2.571354508399963379e-01 -1.190632432699203491e-01 -5.464794486761093140e-02 -3.374085128307342529e-01 -6.696152687072753906e-02 -7.499830424785614014e-02 8.491002023220062256e-02 -1.065890341997146606e-01 -1.780782938003540039e-01 -1.759740263223648071e-01 -8.255973458290100098e-02 1.440680678933858871e-02 6.550532579421997070e-02 1.852471753954887390e-02 2.585754692554473877e-01
-1.595110148191452026e-01 2.644137740135192871e-01 -1.497926115989685059e-01 -4.831220954656600952e-02 2.622945467010140419e-03 2.923200428485870361e-01 1.797941327095031738e-01 2.163387387990951538e-01 -1.843272447586059570e-01 1.402874141931533813e-01 -1.664799451828002930e-01 1.201032847166061401e-01 -1.371614076197147369e-02 3.739270865917205811e-01 4.666877910494804382e-03 -1.533259600400924683e-01 9.156814962625503540e-02 -2.951324582099914551e-01 -1.504731327295303345e-01 2.452243864536285400e-01 -1.179840229451656342e-02 1.775275319814682007e-01 7.710155844688415527e-02 -5.106256902217864990e-02 -2.496013417840003967e-02 -1.968060433864593506e-01 -1.784653663635253906e-01 -3.134176135063171387e-01 1.002762373536825180e-02 2.292818129062652588e-01 -1.232469975948333740e-01 1.328815240412950516e-02
-7.252254337072372437e-02 8.412672579288482666e-02 -1.225244626402854919e-01 1.450216174125671387e-01 4.489820078015327454e-02 1.389166414737701416e-01 8.983588218688964844e-02 -5.934174731373786926e-02 1.036886349320411682e-01 -1.789296269416809082e-01 2.900592088699340820e-01 6.059229746460914612e-02 2.546302676200866699e-01 3.511973097920417786e-02 1.271160989999771118e-01 -7.494579255580902100e-02 -2.211799025535583496e-01 2.524220347404479980e-01 -4.294872879981994629e-01 1.089091971516609192e-01 -2.641974091529846191e-01 -4.183176904916763306e-02 8.698853850364685059e-02 -1.924887150526046753e-01 1.294203698635101318e-01 -7.832705229520797729e-02 2.857575714588165283e-01 2.068985253572463989e-01 2.889087423682212830e-02 2.328505218029022217e-01 -2.559813559055328369e-01 8.508297055959701538e-02
-2.328439801931381226e-01 -9.378788620233535767e-02 -9.602194279432296753e-02 2.541158199310302734e-01 4.790723323822021484e-02 2.863372564315795898e-01 4.612651839852333069e-02 1.582155190408229828e-02 8.031165599822998047e-02 2.100472748279571533e-01 -1.518224775791168213e-01 -1.370570808649063110e-01 1.922631859779357910e-01 -2.091685682535171509e-01 2.122639417648315430e-01 -3.589086607098579407e-02 -1.534402817487716675e-01 -1.835672706365585327e-01 -3.260011076927185059e-01 2.091344296932220459e-01 -4.557368531823158264e-02 1.717888861894607544e-01 -5.946414172649383545e-02 -1.454182416200637817e-01 2.260596007108688354e-01 9.982267511077225208e-05 -2.522397339344024658e-01 7.375901937484741211e-02 4.598535597324371338e-03 1.380551755428314209e-01 -3.310031890869140625e-01 2.114890366792678833e-01
-2.922042906284332275e-01 -1.188355833292007446e-01 -1.114184856414794922e-01 2.254640609025955200e-01 2.986142933368682861e-01 3.138503730297088623e-01 2.347631454467773438e-01 1.011653468012809753e-01 -2.303719706833362579e-02 -5.414196848869323730e-02 2.176499217748641968e-01 2.302906215190887451e-01 1.146800592541694641e-01 6.723612546920776367e-02 3.849535062909126282e-02 -3.073693215847015381e-01 1.100477129220962524e-01 -1.439760476350784302e-01 2.183385379612445831e-02 -7.716361433267593384e-02 4.777909070253372192e-02 3.113825917243957520e-01 1.712330430746078491e-01 -7.712426781654357910e-02 9.155278652906417847e-02 -1.945955604314804077e-01 3.444258868694305420e-02 -1.477806717157363892e-01 -2.164948880672454834e-01 1.516838651150465012e-02 -2.738082110881805420e-01 4.001441970467567444e-02
-2.651987373828887939e-01 2.609935402870178223e-01 1.702858209609985352e-01 4.110159873962402344e-01 -5.039460584521293640e-02 1.158625110983848572e-01 1.449179649353027344e-02 -1.250847131013870239e-01 -1.922932714223861694e-01 -2.035973519086837769e-01 2.814150042831897736e-02 1.019785404205322266e-01 2.309248745441436768e-01 -7.271364331245422363e-02 -6.946614384651184082e-02 -9.162537008523941040e-02 -1.191531568765640259e-01 2.036171406507492065e-02 -8.815734088420867920e-02 2.858820371329784393e-02 -1.585988402366638184e-01 1.209062784910202026e-01 2.077093720436096191e-02 -1.242137178778648376e-01 1.800533570349216461e-02 -2.816147208213806152e-01 1.383780390024185181e-01 -3.112984895706176758e-01 2.392587959766387939e-01 6.413219869136810303e-02 -2.543469965457916260e-01 -2.641521692276000977e-01
-3.047577440738677979e-01 -9.456995129585266113e-02 1.719276756048202515e-01 1.104558706283569336e-01 2.769923210144042969e-02 3.246655762195587158e-01 -1.529507488012313843e-01 3.519037738442420959e-02 -6.234012544155120850e-02 1.975052505731582642e-01 1.339813321828842163e-01 1.454383879899978638e-02 4.847077280282974243e-02 -3.726845979690551758e-01 1.727861613035202026e-01 -5.552852898836135864e-02 -3.678793460130691528e-02 7.552020996809005737e-02 -8.919022232294082642e-02 4.567745700478553772e-02 -1.491350401192903519e-02 1.859659552574157715e-01 -6.787538528442382812e-02 1.166221573948860168e-01 2.462781071662902832e-01 -8.516127616167068481e-02 1.311882734298706055e-01 -7.633479684591293335e-02 1.692526489496231079e-01 1.747013926506042480e-01 -5.146265029907226562e-01 7.288214564323425293e-02
-2.970681786537170410e-01 1.702969707548618317e-02 -1.039867177605628967e-01 6.778170913457870483e-02 -1.403052806854248047e-01 2.329482883214950562e-01 2.221556007862091064e-01 -1.134460121393203735e-01 -2.570134103298187256e-01 1.067462116479873657e-01 1.285734623670578003e-01 2.153165638446807861e-01 2.766630649566650391e-01 -1.947255283594131470e-01 1.766697019338607788e-01 -9.849481284618377686e-02 -1.675391346216201782e-01 -2.089461833238601685e-01 -1.359099596738815308e-01 1.993101537227630615e-01 -9.382154047489166260e-02 1.067328676581382751e-01 -1.844778656959533691e-01 4.299027472734451294e-02 1.367761641740798950e-01 -2.055176049470901489e-01 -2.544365264475345612e-02 -4.548241794109344482e-01 -6.095242872834205627e-02 6.817645579576492310e-02 -1.310707069933414459e-02 -3.422527760267257690e-02
-2.914989292621612549e-01 1.230401247739791870e-01 1.170562952756881714e-01 1.561519354581832886e-01 9.294286370277404785e-02 -7.007748633623123169e-02 5.729753896594047546e-02 5.869790539145469666e-02 -2.100737988948822021e-01 2.794165909290313721e-01 1.214932426810264587e-01 3.855994343757629395e-01 7.943222671747207642e-02 -1.906014829874038696e-01 6.966943293809890747e-02 -2.230118960142135620e-01 -2.131142616271972656e-01 2.541376948356628418e-01 -2.950649559497833252e-01 2.075009644031524658e-01 -2.399237267673015594e-02 -2.621191740036010742e-02 -7.309707254171371460e-02 4.654487967491149902e-02 -1.960386522114276886e-02 -3.245532810688018799e-01 -8.302024006843566895e-02 -6.790167838335037231e-02 -6.315524131059646606e-02 8.722755312919616699e-02 -2.842077314853668213e-01 -1.258551888167858124e-02
-2.362743914127349854e-01 2.422092705965042114e-01 1.918280422687530518e-01 2.430496811866760254e-01 3.331007361412048340e-01 2.763688862323760986e-01 1.345513164997100830e-01 -4.776602983474731445e-02 -1.517917513847351074e-01 -8.359770476818084717e-02 -6.865572929382324219e-02 1.053081452846527100e-01 3.385513424873352051e-01 2.562614977359771729e-01 -2.234807610511779785e-02 -1.299111545085906982e-01 -8.464931696653366089e-02 -1.121722459793090820e-01 -9.935952723026275635e-02 2.257945239543914795e-01 -8.060190826654434204e-02 8.937172591686248779e-03 -8.720186352729797363e-02 -7.005918771028518677e-02 -1.339120864868164062e-01 5.023055709898471832e-03 -1.202424243092536926e-01 6.752213090658187866e-02 3.320325314998626709e-01 2.741459906101226807e-01 -2.247109822928905487e-02 -1.258816421031951904e-01
-1.862976998090744019e-01 1.091505661606788635e-01 9.014300256967544556e-02 8.379645645618438721e-02 2.270964235067367554e-01 -6.181259453296661377e-02 2.738422751426696777e-01 -8.752185106277465820e-02 -7.894621789455413818e-02 -4.862586781382560730e-02 2.480971962213516235e-01 2.818940281867980957e-01 7.096544653177261353e-02 1.852436214685440063e-01 2.300083637237548828e-01 -1.084050834178924561e-01 -2.618103325366973877e-01 -1.530359499156475067e-02 -2.625795602798461914e-01 1.379096657037734985e-01 -2.255469262599945068e-01 2.365683030802756548e-04 -7.862363010644912720e-02 9.807251393795013428e-02 9.854893386363983154e-02 -2.288551032543182373e-01 -3.864002972841262817e-02 1.183758154511451721e-01 -3.060323894023895264e-01 1.169143058359622955e-02 -3.892998099327087402e-01 -1.455260999500751495e-02
1.236969232559204102e-02 1.199770420789718628e-01 -1.209851950407028198e-01 1.443878114223480225e-01 -3.024466335773468018e-01 2.210968285799026489e-01 1.577563732862472534e-01 3.103259205818176270e-01 -2.444807998836040497e-02 2.183898836374282837e-01 1.435952354222536087e-02 -1.311027556657791138e-01 7.671719789505004883e-02 1.064669787883758545e-01 1.114966534078121185e-02 -7.636739313602447510e-02 -9.851858764886856079e-02 -2.372071146965026855e-01 -1.123878732323646545e-01 3.495804965496063232e-01 1.665383577346801758e-01 3.993432521820068359e-01 -8.738821744918823242e-02 1.153397746384143829e-02 -1.964705288410186768e-01 -2.442633062601089478e-01 1.299151033163070679e-01 -7.931338250637054443e-02 -6.264471262693405151e-02 1.332356184720993042e-01 -2.439839839935302734e-01 3.359816595911979675e-02
5.887114629149436951e-02 2.722806930541992188e-01 -8.758788555860519409e-02 1.671541333198547363e-01 -7.407377660274505615e-02 1.561469305306673050e-02 7.038202136754989624e-03 2.645115554332733154e-01 1.856146194040775299e-02 3.787680715322494507e-02 -7.585359737277030945e-03 2.891027033329010010e-01 3.192427456378936768e-01 -1.038803011178970337e-01 6.200690194964408875e-02 -2.737218141555786133e-01 -2.755530774593353271e-01 1.448017656803131104e-01 -2.203506045043468475e-02 1.703820079565048218e-01 -1.788736283779144287e-01 -1.289023756980895996e-01 4.982355609536170959e-02 -2.630106545984745026e-02 -1.652096211910247803e-01 -1.687897741794586182e-01 -1.308241337537765503e-01 2.000839710235595703e-01 1.080633476376533508e-01 4.481576979160308838e-01 -1.487722843885421753e-01 9.142673760652542114e-02
-8.763615787029266357e-02 5.458503961563110352e-03 2.049938589334487915e-01 3.606504797935485840e-01 -1.053782179951667786e-02 1.503959745168685913e-01 1.476213335990905762e-01 2.836423926055431366e-02 -3.553199470043182373e-01 4.241868481040000916e-02 3.460515439510345459e-01 1.723016500473022461e-01 -4.901511222124099731e-02 1.963813975453376770e-02 -1.443871706724166870e-01 -3.301538154482841492e-02 -2.309113442897796631e-01 -2.422298192977905273e-01 -3.491719365119934082e-01 9.846425801515579224e-02 -1.629584282636642456e-01 -5.456194281578063965e-02 4.402352869510650635e-02 -6.637584418058395386e-02 1.136831846088171005e-02 -3.608206808567047119e-01 -1.890486851334571838e-02 -2.751733735203742981e-02 8.504810743033885956e-03 7.280980795621871948e-02 -2.316981554031372070e-01 -5.171471461653709412e-02
-1.915147453546524048e-01 1.827862709760665894e-01 -1.184537634253501892e-01 -1.607434898614883423e-01 3.210996463894844055e-02 1.576410979032516479e-01 -4.807440936565399170e-02 2.872110344469547272e-02 2.925026118755340576e-01 -2.967341803014278412e-02 -6.107881665229797363e-03 1.315719783306121826e-01 8.656164258718490601e-02 -2.410150766372680664e-01 7.127937674522399902e-02 -2.917696535587310791e-01 -2.056953758001327515e-01 -1.465606391429901123e-01 -2.603142857551574707e-01 3.292187303304672241e-02 4.100841283798217773e-02 4.051144700497388840e-03 -1.247475296258926392e-01 4.016387462615966797e-01 1.140712574124336243e-01 -4.205104336142539978e-02 2.340218797326087952e-02 1.288874745368957520e-01 2.369125001132488251e-02 4.008081257343292236e-01 -3.063220679759979248e-01 -5.702605098485946655e-02
-6.930134445428848267e-02 3.723438680171966553e-01 5.903628468513488770e-02 9.416238963603973389e-02 1.284661740064620972e-01 1.385172456502914429e-01 1.642734855413436890e-01 -2.601637877523899078e-02 -1.405007988214492798e-01 3.994216024875640869e-01 -6.365107744932174683e-02 -3.222285956144332886e-02 5.133978277444839478e-02 1.326470077037811279e-01 7.905056327581405640e-02 -2.595908045768737793e-01 -1.359552890062332153e-01 -3.277877718210220337e-02 -4.690392315387725830e-02 1.784655004739761353e-01 -2.440867200493812561e-02 3.393923044204711914e-01 1.806746423244476318e-02 -2.078630179166793823e-01 -1.527236402034759521e-01 -1.935205310583114624e-01 -2.833103388547897339e-02 3.029470443725585938e-01 -1.766613572835922241e-01 7.221070677042007446e-02 -3.140725195407867432e-01 -3.567982837557792664e-02
-1.816747784614562988e-01 -4.037608206272125244e-02 -1.621438562870025635e-01 1.170051023364067078e-01 -8.424291759729385376e-02 4.797953367233276367e-01 -8.809670805931091309e-02 -1.745118945837020874e-01 2.008886337280273438e-01 1.674172282218933105e-02 -2.106110937893390656e-02 3.233535885810852051e-01 -4.961207509040832520e-02 3.447508066892623901e-02 2.903940081596374512e-01 -1.559900045394897461e-01 -1.615757793188095093e-01 -4.590720683336257935e-02 5.541874468326568604e-02 1.602767854928970337e-01 -2.027363181114196777e-01 -1.276864260435104370e-01 1.998686194419860840e-01 -3.064528107643127441e-02 -2.138142883777618408e-01 -1.143940761685371399e-01 1.341635733842849731e-01 -2.962930873036384583e-02 -5.824297666549682617e-02 1.465667933225631714e-01 -3.430722951889038086e-01 1.280574053525924683e-01
-1.517293453216552734e-01 -5.661403015255928040e-02 -1.842240989208221436e-01 1.834874302148818970e-01 -3.109431639313697815e-02 5.226103663444519043e-01 -1.169481724500656128e-01 -8.302029222249984741e-03 4.988648742437362671e-02 -1.604107469320297241e-01 -1.784317344427108765e-01 3.540982902050018311e-01 -8.773000538349151611e-02 -9.445043653249740601e-02 2.162378281354904175e-01 1.837244053604081273e-04 -3.387880623340606689e-01 -1.147566139698028564e-01 4.499820247292518616e-02 1.423221975564956665e-01 -7.165060937404632568e-02 -1.797538697719573975e-01 9.634991735219955444e-02 -5.615782365202903748e-02 -1.631859391927719116e-01 -1.263321936130523682e-01 1.762520968914031982e-01 -1.442808210849761963e-01 5.257806275039911270e-03 1.745480597019195557e-01 -2.092882245779037476e-01 2.522001229226589203e-02
-9.532283991575241089e-02 -1.001297682523727417e-01 1.415583491325378418e-01 2.579718530178070068e-01 2.145181410014629364e-02 3.739579916000366211e-01 -1.282895356416702271e-01 -1.638122461736202240e-02 -6.417273730039596558e-02 -1.770971864461898804e-01 -1.494636088609695435e-01 2.155604213476181030e-01 9.810660034418106079e-02 2.403734922409057617e-01 -1.337014287710189819e-01 -1.555124074220657349e-01 -1.140707284212112427e-01 -2.024727612733840942e-01 -1.869410127401351929e-01 -8.715987205505371094e-02 -1.678754985332489014e-01 5.208080261945724487e-02 -2.750364504754543304e-02 2.003109455108642578e-01 2.346281856298446655e-01 -3.540707528591156006e-01 9.863843768835067749e-02 -7.629002630710601807e-02 2.107203900814056396e-01 2.565199434757232666e-01 -2.080291956663131714e-01 -7.577422261238098145e-02
-1.805657446384429932e-01 3.209043145179748535e-01 -6.742125004529953003e-02 6.431293487548828125e-02 6.862400472164154053e-02 1.252650767564773560e-01 1.924451068043708801e-02 1.145737245678901672e-01 2.946855127811431885e-01 -1.074976027011871338e-01 -1.596842110157012939e-01 2.612104713916778564e-01 -4.766731709241867065e-02 -4.158883392810821533e-01 -7.721601426601409912e-02 -2.722983658313751221e-01 -1.878831535577774048e-01 -5.126338452100753784e-02 -2.235623151063919067e-01 1.540504992008209229e-01 -1.402613986283540726e-02 3.620342165231704712e-02 -1.463304758071899414e-01 1.007488518953323364e-01 1.675877533853054047e-02 -1.335024982690811157e-01 -1.392099261283874512e-01 1.433304250240325928e-01 -2.041699178516864777e-02 3.302811682224273682e-01 -2.460683882236480713e-01 3.972938656806945801e-02
-1.389588266611099243e-01 6.277849525213241577e-02 1.461142748594284058e-01 1.011398881673812866e-01 -2.317098081111907959e-01 3.166546821594238281e-01 -4.030238371342420578e-03 -2.600327730178833008e-01 1.624542986974120140e-03 2.630300819873809814e-01 -9.700719267129898071e-03 2.780741453170776367e-02 5.801353976130485535e-02 3.173536062240600586e-02 1.508092433214187622e-01 -3.910596668720245361e-01 -1.057969704270362854e-01 -4.395271465182304382e-02 -4.548781514167785645e-01 2.998221665620803833e-02 -9.681225568056106567e-02 -4.816358536481857300e-02 -4.068535193800926208e-02 -1.406520158052444458e-01 -4.803549870848655701e-02 -1.435616761445999146e-01 2.569216787815093994e-01 -2.406175732612609863e-01 7.166569679975509644e-02 1.419644919224083424e-03 -9.480504691600799561e-02 2.417885959148406982e-01
-1.052587404847145081e-01 1.295633031986653805e-03 1.012820303440093994e-01 1.393460482358932495e-01 -3.544224202632904053e-01 4.769041836261749268e-01 -1.085194796323776245e-01 -1.410795599222183228e-01 1.610163599252700806e-01 1.964892446994781494e-01 5.566710233688354492e-02 1.675886660814285278e-01 1.391068994998931885e-01 -3.487794473767280579e-02 3.014860153198242188e-01 -2.300387769937515259e-01 -2.176272422075271606e-01 -7.176299393177032471e-02 -1.202729195356369019e-01 -2.499925158917903900e-02 -9.942658990621566772e-02 -1.592039167881011963e-01 1.896653324365615845e-01 -9.830679744482040405e-03 -1.102428734302520752e-01 -2.338529527187347412e-01 1.296045482158660889e-01 -1.862139701843261719e-01 4.733294714242219925e-03 5.238423123955726624e-02 -2.255985885858535767e-01 5.945401638746261597e-02
-2.320809513330459595e-01 -9.148710966110229492e-02 -3.593085333704948425e-02 5.420435965061187744e-02 -2.284979224205017090e-01 5.132778882980346680e-01 -6.005044281482696533e-02 -1.752137690782546997e-01 1.919380575418472290e-01 9.969756007194519043e-02 -2.139927446842193604e-02 2.209705859422683716e-01 1.275354921817779541e-01 7.936586439609527588e-02 2.796679735183715820e-01 -2.551270127296447754e-01 -2.449978590011596680e-01 -7.855893671512603760e-02 -1.448678132146596909e-02 -3.308433666825294495e-02 -8.940365165472030640e-02 -1.486468464136123657e-01 1.003516688942909241e-01 -9.654805809259414673e-02 -1.228441521525382996e-01 -1.753532290458679199e-01 4.720598831772804260e-02 -5.240641161799430847e-02 -2.999318540096282959e-01 5.193342640995979309e-02 -2.461064755916595459e-01 2.478745207190513611e-02
-7.244549691677093506e-02 1.055183857679367065e-01 5.153585225343704224e-02 8.454556763172149658e-02 -7.174378633499145508e-02 3.331488370895385742e-01 1.437126249074935913e-01 -1.003890112042427063e-01 -7.498687505722045898e-02 -1.124752089381217957e-01 -1.740610226988792419e-02 2.328548282384872437e-01 1.644186526536941528e-01 4.918383806943893433e-02 -1.149825379252433777e-01 -1.644774973392486572e-01 -1.806997954845428467e-01 -1.760199666023254395e-01 -3.060109615325927734e-01 -1.027711927890777588e-01 6.674659252166748047e-02 5.511460825800895691e-03 1.601409018039703369e-01 4.250949993729591370e-02 2.026466578245162964e-01 -4.640637636184692383e-01 -1.714465953409671783e-02 2.236736565828323364e-02 3.515282869338989258e-01 2.870809137821197510e-01 -1.452072709798812866e-01 -1.890028640627861023e-02
-1.319224089384078979e-01 -7.711853832006454468e-02 -1.309931129217147827e-01 5.878432840108871460e-02 2.540069818496704102e-01 6.763032823801040649e-02 1.106064617633819580e-01 -4.164030775427818298e-02 -2.264903336763381958e-01 -3.381007909774780273e-01 -2.687783166766166687e-02 5.558880046010017395e-02 -1.230617165565490723e-01 1.050668880343437195e-01 5.290189385414123535e-02 -2.939130663871765137e-01 -1.887114644050598145e-01 -1.290598213672637939e-01 7.029351592063903809e-02 2.772545814514160156e-02 -3.148715570569038391e-02 8.934956789016723633e-02 3.116055130958557129e-01 -1.729746698401868343e-03 9.456890821456909180e-02 1.677960716187953949e-02 7.062401622533798218e-02 -2.864651568233966827e-02 1.079843789339065552e-01 3.692624866962432861e-01 -5.057083368301391602e-01 -7.307793200016021729e-02
-3.317103683948516846e-01 4.562583193182945251e-02 -9.261447191238403320e-02 1.908441334962844849e-01 2.325261384248733521e-01 4.113833010196685791e-01 6.120373681187629700e-02 -1.513566523790359497e-01 3.121259063482284546e-02 -7.051175832748413086e-02 6.146573647856712341e-02 9.382817894220352173e-02 2.008452415466308594e-01 1.925034821033477783e-02 6.049837544560432434e-02 -4.050185084342956543e-01 -1.689950227737426758e-01 -2.462319284677505493e-01 -1.592599898576736450e-01 -1.477683782577514648e-01 -3.758903965353965759e-02 2.009801864624023438e-01 5.751628428697586060e-02 -3.767090663313865662e-02 2.153603881597518921e-01 -4.788275435566902161e-02 3.746892511844635010e-02 3.468777835369110107e-01 -1.735384762287139893e-02 9.338728338479995728e-02 -3.259116411209106445e-02 5.082856118679046631e-02
-1.905616670846939087e-01 1.444640010595321655e-01 7.849833369255065918e-02 1.012678444385528564e-01 2.077893763780593872e-01 -8.078780770301818848e-02 2.645191252231597900e-01 -3.939200565218925476e-02 -7.967118173837661743e-02 -1.204252168536186218e-01 3.306514918804168701e-01 2.775103151798248291e-01 1.013332307338714600e-01 1.431717276573181152e-01 2.287654131650924683e-01 -1.396672874689102173e-01 -1.615868508815765381e-01 2.955752797424793243e-02 -1.947331279516220093e-01 1.389602869749069214e-01 -2.021404653787612915e-01 1.815008670091629028e-01 -1.440643072128295898e-01 1.424211710691452026e-01 1.014335751533508301e-01 -2.032646536827087402e-01 -1.044634282588958740e-01 1.819609552621841431e-01 -2.224364429712295532e-01 9.159709513187408447e-02 -3.592027127742767334e-01 1.174567788839340210e-01
-2.564463019371032715e-01 2.944646179676055908e-01 1.325273215770721436e-01 1.232223138213157654e-01 9.998517483472824097e-02 -2.081051096320152283e-02 -5.470226705074310303e-02 1.026583835482597351e-01 -2.090547233819961548e-01 -1.468988060951232910e-01 8.221540600061416626e-03 5.643271654844284058e-02 8.889537304639816284e-02 -2.336376458406448364e-01 5.460571497678756714e-02 -3.419084846973419189e-01 -2.793163061141967773e-01 1.845469325780868530e-01 -3.264559805393218994e-01 -3.160481899976730347e-02 -2.684590518474578857e-01 1.367561668157577515e-01 2.146798521280288696e-01 1.118814349174499512e-01 -5.866599828004837036e-02 -1.927604973316192627e-01 2.300509810447692871e-01 1.113039404153823853e-01 -7.536264508962631226e-02 1.823517382144927979e-01 -5.052395910024642944e-02 1.532649695873260498e-01
-1.354821622371673584e-01 2.404675483703613281e-01 -7.649085950106382370e-03 2.116120606660842896e-01 -2.563244998455047607e-01 2.416529357433319092e-01 4.876333475112915039e-02 7.924461364746093750e-02 1.525035034865140915e-02 -6.539952754974365234e-02 1.594532728195190430e-01 7.724960148334503174e-02 9.159827604889869690e-03 2.294090390205383301e-02 -1.137311309576034546e-01 -8.845572173595428467e-02 -1.040825545787811279e-01 2.862922288477420807e-02 -5.152052640914916992e-01 -2.813166752457618713e-02 -9.643875807523727417e-02 2.003183215856552124e-01 3.422656282782554626e-02 -1.604678183794021606e-01 1.370378732681274414e-01 -1.358997076749801636e-01 1.884461790323257446e-01 -2.009744495153427124e-01 -1.808664947748184204e-01 7.784633338451385498e-02 -4.208999276161193848e-01 -7.512604445219039917e-02
-2.444520890712738037e-01 1.546813845634460449e-01 8.802396059036254883e-02 1.851249933242797852e-01 -7.232350856065750122e-02 4.712195135653018951e-03 1.385772228240966797e-01 1.007788628339767456e-01 2.374589294195175171e-01 -4.686086624860763550e-02 -2.357349731028079987e-02 1.505770534276962280e-01 1.244257390499114990e-01 -1.545564085245132446e-01 4.297762736678123474e-02 -2.708268165588378906e-01 -2.667249441146850586e-01 1.771272420883178711e-01 -1.995863020420074463e-01 3.172221779823303223e-01 3.663429524749517441e-04 -2.198529541492462158e-01 1.775592118501663208e-01 5.681093316525220871e-03 -6.941515952348709106e-02 -4.273075163364410400e-01 1.625422239303588867e-01 1.292044222354888916e-01 8.814595639705657959e-02 1.987597942352294922e-01 -2.010643780231475830e-01 -4.697958379983901978e-02
-2.414428442716598511e-01 2.519848644733428955e-01 8.867773227393627167e-03 1.442250162363052368e-01 -2.572768032550811768e-01 2.724935412406921387e-01 8.567009866237640381e-02 1.875697821378707886e-01 -1.503832340240478516e-01 -4.960394650697708130e-02 1.427976638078689575e-01 6.992535199970006943e-03 4.594359546899795532e-02 1.904122717678546906e-02 -4.392739012837409973e-02 -3.314593061804771423e-02 -2.193674445152282715e-01 -5.024693906307220459e-02 -5.381020903587341309e-01 -7.426755875349044800e-02 -7.741557806730270386e-02 1.075703501701354980e-01 7.137588690966367722e-03 -1.453076750040054321e-01 1.588483713567256927e-02 -1.041052043437957764e-01 2.882602512836456299e-01 -1.536620557308197021e-01 -1.771156489849090576e-01 2.111210376024246216e-01 -1.725429743528366089e-01 -1.240600645542144775e-01
-2.228987216949462891e-02 3.833289816975593567e-02 7.856182754039764404e-02 2.673608362674713135e-01 -2.073609735816717148e-03 3.365186974406242371e-02 5.642315372824668884e-02 -1.745130121707916260e-02 2.458461076021194458e-01 -1.561069041490554810e-01 9.439069032669067383e-02 9.429738670587539673e-02 1.360561847686767578e-01 2.578485310077667236e-01 4.584620893001556396e-02 -1.332536339759826660e-01 -1.390322148799896240e-01 -5.080968141555786133e-02 4.822060838341712952e-02 1.019241064786911011e-01 -1.517715156078338623e-01 2.692859470844268799e-01 -4.111655056476593018e-02 -3.643692657351493835e-02 9.581994265317916870e-02 -2.693131268024444580e-01 -1.506132483482360840e-01 3.293268680572509766e-01 1.779525578022003174e-01 3.756969273090362549e-01 -4.318799078464508057e-01 -5.392621085047721863e-02
-2.034217417240142822e-01 2.693521976470947266e-01 6.921911239624023438e-02 -1.288560032844543457e-01 -1.156109422445297241e-01 2.480555921792984009e-01 4.088980555534362793e-01 -3.581114113330841064e-03 2.278945297002792358e-01 1.450994014739990234e-01 1.038728579878807068e-01 3.691301345825195312e-01 4.792009294033050537e-02 -4.307100176811218262e-02 -6.004307046532630920e-02 -1.987307369709014893e-01 -2.743731141090393066e-01 1.790722017176449299e-03 5.376606807112693787e-02 1.901834011077880859e-01 -2.944150269031524658e-01 3.111104667186737061e-02 1.287544071674346924e-01 -2.084976807236671448e-02 -2.713302709162235260e-02 -2.003198117017745972e-01 -1.132940202951431274e-01 -1.636869162321090698e-01 2.316792868077754974e-02 2.260908782482147217e-01 6.323962658643722534e-02 1.130137220025062561e-02
-2.380783408880233765e-01 7.281548529863357544e-02 2.046196758747100830e-01 9.113764017820358276e-02 -1.119814813137054443e-01 1.847111433744430542e-01 1.677140146493911743e-01 1.124049425125122070e-01 -1.660139262676239014e-01 9.757421165704727173e-02 1.271818727254867554e-01 1.538702845573425293e-01 1.210552006959915161e-01 -1.685192622244358063e-02 2.510748505592346191e-01 -3.236226737499237061e-01 -1.846546977758407593e-01 1.375146210193634033e-01 -1.859982460737228394e-01 -1.198908388614654541e-01 9.536256641149520874e-02 -3.465557843446731567e-02 2.250356674194335938e-01 -1.680738925933837891e-01 -2.839356474578380585e-02 -4.397733509540557861e-01 -3.444150462746620178e-02 -1.733870506286621094e-01 2.961204648017883301e-01 1.708690077066421509e-01 -6.079100817441940308e-02 -5.985321849584579468e-02
-2.257234305143356323e-01 1.907489448785781860e-01 -1.701969839632511139e-02 5.033839493989944458e-02 -3.441149890422821045e-01 2.031438350677490234e-01 2.858290821313858032e-02 1.707863360643386841e-01 -1.828956604003906250e-01 1.619609631597995758e-02 1.963253766298294067e-01 -2.895463512686546892e-05 7.480223476886749268e-02 5.587152391672134399e-02 -8.144300431013107300e-03 -1.531599760055541992e-01 -5.881482735276222229e-02 -4.902375489473342896e-02 -5.647201538085937500e-01 9.894889593124389648e-02 -2.827638387680053711e-01 8.786281198263168335e-02 4.442470148205757141e-02 -1.542622894048690796e-01 7.630550861358642578e-02 -2.407541573047637939e-01 2.161318808794021606e-01 -1.084929332137107849e-01 -2.887161076068878174e-02 3.969864174723625183e-02 -1.869587153196334839e-01 -8.963644504547119141e-02
-2.368972003459930420e-01 1.472947448492050171e-01 1.109030172228813171e-01 -4.365216568112373352e-02 -1.124301925301551819e-01 3.823777735233306885e-01 -5.969954654574394226e-02 5.137350782752037048e-02 -2.496080845594406128e-01 -5.225084349513053894e-02 1.051281467080116272e-01 6.306185573339462280e-02 -1.709766089916229248e-01 -1.434634327888488770e-01 1.912576705217361450e-02 -5.011965706944465637e-02 -1.830232143402099609e-01 3.416879773139953613e-01 -2.934226989746093750e-01 5.532440915703773499e-02 9.660436213016510010e-02 4.073078930377960205e-02 4.362937062978744507e-02 7.640001177787780762e-02 1.007065698504447937e-01 -4.194701015949249268e-01 1.726469099521636963e-01 1.267232298851013184e-01 -1.327233761548995972e-01 -1.189923007041215897e-02 -3.174128234386444092e-01 3.947706520557403564e-02
-3.401982411742210388e-02 1.535545587539672852e-01 -3.860774636268615723e-02 2.263516746461391449e-02 -3.564571440219879150e-01 2.316461950540542603e-01 1.893884390592575073e-01 6.849766708910465240e-03 -2.785984873771667480e-01 2.832027077674865723e-01 1.218520570546388626e-02 1.964497193694114685e-02 1.687892377376556396e-01 1.737567968666553497e-02 1.853180974721908569e-01 -1.384348273277282715e-01 2.841667830944061279e-02 -2.781090140342712402e-01 -8.132175356149673462e-02 2.307582944631576538e-01 3.495054692029953003e-02 1.557469367980957031e-01 1.629988104104995728e-01 1.042491719126701355e-01 9.943265467882156372e-02 -3.005186915397644043e-01 1.599711924791336060e-02 -2.826139032840728760e-01 1.779034882783889771e-01 1.901202946901321411e-01 -2.092349380254745483e-01 1.521214544773101807e-01
6.662253290414810181e-03 2.083941400051116943e-01 -1.524743735790252686e-01 -1.073235943913459778e-01 1.289607137441635132e-01 3.012095391750335693e-01 -9.140959382057189941e-02 1.531209945678710938e-01 1.783989965915679932e-01 -1.716465055942535400e-01 -2.518515884876251221e-01 2.017420083284378052e-01 6.196078658103942871e-02 -3.219148218631744385e-01 4.348311945796012878e-02 -1.953087598085403442e-01 -2.051644772291183472e-01 -2.534442245960235596e-01 -2.949842810630798340e-01 2.500372380018234253e-02 -1.248551160097122192e-01 2.037944197654724121e-01 -1.371344774961471558e-01 1.109517440199851990e-01 5.137312412261962891e-02 -6.409098953008651733e-02 7.459278404712677002e-02 9.701044298708438873e-03 1.126523539423942566e-01 2.966109216213226318e-01 -2.569884955883026123e-01 9.141725301742553711e-02
-4.299817085266113281e-01 -5.842950940132141113e-02 -2.512141466140747070e-01 2.729077935218811035e-01 2.166613787412643433e-01 3.553531467914581299e-01 2.573549151420593262e-01 3.842044621706008911e-02 -1.679825633764266968e-01 1.053460091352462769e-01 2.454882301390171051e-02 -8.503061719238758087e-03 2.110537737607955933e-01 2.175214141607284546e-01 4.140485450625419617e-02 -1.939289718866348267e-01 -5.351203307509422302e-02 -9.958688914775848389e-02 2.912088669836521149e-02 -4.399535804986953735e-02 -2.935274131596088409e-02 2.347929328680038452e-01 -1.645227894186973572e-02 -5.001663789153099060e-02 -5.511946603655815125e-02 -1.315293312072753906e-01 3.018607199192047119e-01 -9.269961155951023102e-03 -1.908228397369384766e-01 1.986494362354278564e-01 -1.634972169995307922e-02 1.847292762249708176e-03
-5.769835785031318665e-02 1.708936393260955811e-01 3.705684840679168701e-02 1.877451986074447632e-01 5.825025215744972229e-02 3.286103904247283936e-01 9.266411885619163513e-03 -6.703589111566543579e-03 -7.739261537790298462e-02 9.953644871711730957e-02 -5.112855229526758194e-03 2.770451009273529053e-01 3.021041117608547211e-02 2.751371078193187714e-02 -1.008304730057716370e-01 -4.579387977719306946e-02 -1.167917624115943909e-01 -1.125420406460762024e-01 -3.556370735168457031e-01 -1.981313824653625488e-01 9.372172504663467407e-02 -7.916247844696044922e-02 1.463218480348587036e-01 1.835831552743911743e-01 9.215814620256423950e-02 -3.802551627159118652e-01 3.562986478209495544e-02 2.002866119146347046e-01 2.801415324211120605e-01 3.431136012077331543e-01 -2.446304708719253540e-01 -8.034044876694679260e-04
-2.066771090030670166e-01 4.553522914648056030e-02 -1.008738651871681213e-01 1.877891272306442261e-01 -2.427062541246414185e-01 6.147266924381256104e-02 1.632395684719085693e-01 1.538488566875457764e-01 -1.762093417346477509e-02 1.399867385625839233e-01 1.580858789384365082e-02 -8.239270746707916260e-02 1.043990254402160645e-01 2.323232591152191162e-01 1.827348954975605011e-02 -7.349170744419097900e-02 -3.039885163307189941e-01 -4.756772518157958984e-01 7.424860447645187378e-02 1.471000164747238159e-01 -1.842826306819915771e-01 9.549834579229354858e-02 1.786449700593948364e-01 8.695679903030395508e-02 7.408733945339918137e-03 -5.734262242913246155e-02 1.644039526581764221e-02 -2.090924531221389771e-01 -1.262806355953216553e-01 1.984718292951583862e-01 -2.998825013637542725e-01 2.796971499919891357e-01
-7.884293049573898315e-02 3.379389047622680664e-01 8.476531505584716797e-02 -3.060519928112626076e-03 2.033506706357002258e-02 3.650423288345336914e-01 1.636855751276016235e-01 5.661845579743385315e-02 5.257726460695266724e-02 -2.469963952898979187e-02 2.398997247219085693e-01 -4.523363709449768066e-02 -5.610339716076850891e-02 1.822010725736618042e-01 7.391533255577087402e-02 -8.433413505554199219e-02 -1.496201604604721069e-01 -2.098196446895599365e-01 1.686357557773590088e-01 2.553117088973522186e-02 -4.171402007341384888e-02 -1.263289600610733032e-01 -1.087038069963455200e-01 2.645637989044189453e-01 -3.245776891708374023e-02 -5.681962147355079651e-02 2.193141132593154907e-01 -2.242124229669570923e-01 -2.069271802902221680e-01 2.059728205204010010e-01 -3.950496613979339600e-01 2.405329346656799316e-01
-2.500287890434265137e-01 1.975903660058975220e-01 9.373952634632587433e-03 -2.819148637354373932e-02 -5.352154374122619629e-02 1.223990470170974731e-01 3.507484197616577148e-01 1.348968595266342163e-01 8.341667801141738892e-02 2.281962037086486816e-01 1.815240532159805298e-01 4.697237312793731689e-01 6.184562295675277710e-02 -9.104537218809127808e-02 1.841302365064620972e-01 -1.963038742542266846e-01 -1.474464535713195801e-01 2.735409885644912720e-02 -5.854715779423713684e-02 2.979060709476470947e-01 -1.492622494697570801e-01 -7.382517307996749878e-02 -4.860606417059898376e-02 -1.439541578292846680e-01 1.187725737690925598e-01 -1.640368998050689697e-01 -2.579694986343383789e-01 -1.163287907838821411e-01 5.327418074011802673e-02 2.054892927408218384e-01 -9.744434803724288940e-02 1.351705659180879593e-02
-8.377321064472198486e-02 -8.688544481992721558e-02 1.591678559780120850e-01 1.958230733871459961e-01 9.979397989809513092e-03 2.253360599279403687e-01 2.097219377756118774e-01 -3.614398837089538574e-02 1.891495585441589355e-01 -2.154790908098220825e-01 1.008228510618209839e-01 9.757475554943084717e-02 1.081464514136314392e-01 1.839254200458526611e-01 6.858144700527191162e-02 -2.264795750379562378e-01 -2.042992860078811646e-01 -5.064545199275016785e-02 8.553058840334415436e-03 2.131310254335403442e-01 -8.824326843023300171e-02 3.167729973793029785e-01 2.389663131907582283e-03 -7.209044694900512695e-02 7.934916019439697266e-02 -2.146101295948028564e-01 -2.138471454381942749e-01 3.582880795001983643e-01 1.603529453277587891e-01 3.116486668586730957e-01 -2.619090974330902100e-01 -3.385230898857116699e-02
2.069593407213687897e-02 1.552066653966903687e-01 7.721613347530364990e-02 -1.084030792117118835e-01 1.604920774698257446e-01 2.692962884902954102e-01 -5.201433226466178894e-02 9.246505796909332275e-02 -8.520480990409851074e-02 -1.395105272531509399e-01 1.203075516968965530e-02 1.627283394336700439e-01 -9.686693549156188965e-02 -1.255816221237182617e-01 -7.930065691471099854e-02 -2.854834198951721191e-01 -3.061997294425964355e-01 1.471737474203109741e-01 -1.175739541649818420e-01 -1.530210673809051514e-01 -2.441008687019348145e-01 1.680693328380584717e-01 -2.658760845661163330e-01 -6.572018843144178391e-03 -1.104010082781314850e-02 -3.204176723957061768e-01 2.671870887279510498e-01 -5.282064434140920639e-03 -1.879627704620361328e-01 -5.630068108439445496e-02 -3.961683809757232666e-01 -3.263799473643302917e-02
-3.706950545310974121e-01 1.736476868391036987e-01 -1.069739535450935364e-01 3.389317691326141357e-01 6.085640564560890198e-02 3.509467542171478271e-01 3.872125148773193359e-01 -7.119324058294296265e-02 -8.178059943020343781e-03 4.669766873121261597e-02 1.277308613061904907e-01 2.037341892719268799e-01 9.091154485940933228e-02 2.607928812503814697e-01 -4.738847538828849792e-02 -2.484747916460037231e-01 9.666703641414642334e-02 -1.889421939849853516e-01 4.145344346761703491e-02 -1.909431815147399902e-01 2.329787984490394592e-02 5.591272190213203430e-02 -3.308563679456710815e-02 1.908713430166244507e-01 -1.523760557174682617e-01 1.031837984919548035e-02 -9.161403030157089233e-02 -8.044354617595672607e-02 -1.365389768034219742e-02 8.698569238185882568e-02 -2.260184884071350098e-01 4.967451095581054688e-02
-3.547806292772293091e-03 -9.253881871700286865e-02 9.884367138147354126e-02 2.960938811302185059e-01 1.455699354410171509e-01 2.101334035396575928e-01 1.648827940225601196e-01 -4.655214026570320129e-02 -1.704171597957611084e-01 -9.263224154710769653e-02 2.436673045158386230e-01 -6.272970139980316162e-02 2.285603880882263184e-01 3.040069639682769775e-01 7.053703069686889648e-02 -3.987231254577636719e-01 9.041608870029449463e-02 2.078153192996978760e-01 3.621586412191390991e-02 -8.738797903060913086e-02 1.070014461874961853e-01 7.798790931701660156e-02 5.613050609827041626e-02 -5.527880042791366577e-02 -1.553337834775447845e-02 -1.647643446922302246e-01 9.227363765239715576e-02 4.873211961239576340e-03 -2.040909603238105774e-02 4.405720233917236328e-01 -2.328964322805404663e-01 -1.449100673198699951e-01
-1.937692165374755859e-01 3.314136862754821777e-01 3.090210491791367531e-03 9.505812078714370728e-02 -1.522691100835800171e-01 2.008030116558074951e-01 1.516065299510955811e-01 2.014409601688385010e-01 -8.980959653854370117e-02 -3.305231034755706787e-02 2.422336339950561523e-01 1.218409165740013123e-01 1.276864558458328247e-01 1.161620840430259705e-01 -2.445061877369880676e-02 -4.285860806703567505e-02 1.596092619001865387e-02 -1.182511262595653534e-02 -4.862365424633026123e-01 7.707873731851577759e-02 -1.054705381393432617e-01 1.275089383125305176e-01 -1.372450590133666992e-01 -1.871105432510375977e-01 1.002039313316345215e-01 -1.706413179636001587e-01 3.069161176681518555e-01 -4.785132408142089844e-02 7.499864697456359863e-02 1.925908178091049194e-01 -2.916200160980224609e-01 -1.191378533840179443e-01
-3.012307360768318176e-02 1.009065508842468262e-01 9.662615507841110229e-02 1.898150146007537842e-01 -1.982863694429397583e-01 1.409087479114532471e-01 1.761954873800277710e-01 6.911537051200866699e-02 -2.693403065204620361e-01 2.661298401653766632e-02 -1.375425606966018677e-01 4.412993490695953369e-01 2.074174731969833374e-01 -1.685064136981964111e-01 1.918872892856597900e-01 -8.748380839824676514e-02 -5.819687992334365845e-02 -1.335382740944623947e-02 1.329753175377845764e-02 -2.894003689289093018e-02 1.749437153339385986e-01 -7.586429268121719360e-02 6.914296001195907593e-02 -8.947443217039108276e-02 6.419816613197326660e-02 -3.657377362251281738e-01 1.386121064424514771e-01 6.581638008356094360e-02 1.822684407234191895e-01 -8.216590434312820435e-02 -4.177974462509155273e-01 -1.267213076353073120e-01
-1.367909908294677734e-01 2.917084842920303345e-02 5.047371983528137207e-02 2.848040759563446045e-01 -5.529145523905754089e-02 1.536665260791778564e-01 1.312610805034637451e-01 -3.446902707219123840e-02 -4.321468472480773926e-01 9.151949733495712280e-02 1.862342953681945801e-01 -3.769283369183540344e-02 2.864100635051727295e-01 -7.881531119346618652e-02 2.364158481359481812e-01 -1.274952739477157593e-01 -1.217828169465065002e-01 1.453644484281539917e-01 -1.906688064336776733e-01 5.097550898790359497e-02 -1.210190355777740479e-01 1.869674623012542725e-01 -1.577409356832504272e-01 2.814196981489658356e-02 -1.054418981075286865e-01 -1.841666549444198608e-01 8.976890821941196918e-04 -8.162375539541244507e-02 2.566796839237213135e-01 -3.639587387442588806e-02 -4.369483590126037598e-01 -6.658817641437053680e-03
-2.392928749322891235e-01 -1.395145803689956665e-01 3.299459069967269897e-02 7.135472446680068970e-02 6.172599643468856812e-02 2.806198000907897949e-01 1.704695969820022583e-01 -2.679860293865203857e-01 -2.039511948823928833e-01 2.847731411457061768e-01 1.087927892804145813e-01 8.948372304439544678e-02 -6.243952736258506775e-02 -1.004336960613727570e-02 1.685201525688171387e-01 -1.782517284154891968e-01 -1.150643825531005859e-01 -2.206524610519409180e-01 -1.477465182542800903e-01 1.439705491065979004e-01 -1.957509815692901611e-01 -1.079643592238426208e-01 4.923343285918235779e-02 -2.195586860179901123e-01 -9.488479048013687134e-02 -3.821733593940734863e-01 2.572792470455169678e-01 -1.318545341491699219e-01 2.585294283926486969e-02 2.130831927061080933e-01 -2.041081152856349945e-02 1.916697472333908081e-01
-1.386077702045440674e-01 1.463098376989364624e-01 -1.998157054185867310e-01 3.463683649897575378e-03 1.627838313579559326e-01 1.271247863769531250e-01 -1.753959655761718750e-01 -4.373553395271301270e-02 1.308037340641021729e-01 -8.893922716379165649e-02 -2.291072458028793335e-01 2.210843712091445923e-01 -1.496059633791446686e-02 -3.675077557563781738e-01 -6.308101862668991089e-02 -4.279845654964447021e-01 -1.385288089513778687e-01 -3.725117072463035583e-02 -2.731948196887969971e-01 1.654386967420578003e-01 -9.804433211684226990e-03 9.196630865335464478e-02 -1.773296147584915161e-01 1.538974046707153320e-01 7.664042711257934570e-02 -1.318985223770141602e-01 -4.925417155027389526e-02 -5.973766092211008072e-03 5.785489920526742935e-03 3.177330791950225830e-01 -2.811731994152069092e-01 5.689359828829765320e-02
-4.693946335464715958e-03 -5.478546395897865295e-02 -2.502318471670150757e-02 1.875527650117874146e-01 -2.776803970336914062e-01 5.141515731811523438e-01 -5.793682113289833069e-02 -1.657117158174514771e-01 2.615541815757751465e-01 1.495454162359237671e-01 -1.560826040804386139e-02 1.887305676937103271e-01 -1.305194944143295288e-02 8.331679739058017731e-03 2.777341008186340332e-01 -2.790147960186004639e-01 -2.008473128080368042e-01 -9.116292744874954224e-02 6.234445795416831970e-02 1.249805465340614319e-02 -5.420631542801856995e-02 -5.833693966269493103e-02 -4.581396002322435379e-03 -9.105035662651062012e-02 -1.205917745828628540e-01 -1.756789237260818481e-01 1.965587884187698364e-01 1.550784986466169357e-02 -1.727218925952911377e-01 1.311468929052352905e-01 -3.278455734252929688e-01 2.989975735545158386e-02
-4.188952744007110596e-01 -1.530369371175765991e-02 1.364989578723907471e-01 1.486174613237380981e-01 2.392866015434265137e-01 3.706572353839874268e-01 3.291849745437502861e-03 -5.700172483921051025e-02 -9.542713314294815063e-02 -2.746650576591491699e-02 -1.534460484981536865e-01 -3.218776732683181763e-02 9.762078523635864258e-02 2.918176054954528809e-01 7.394667714834213257e-02 -3.560457527637481689e-01 -1.634875684976577759e-01 -4.431873187422752380e-02 5.400090292096138000e-02 -1.428879983723163605e-02 6.142925098538398743e-02 9.842825680971145630e-02 -1.372462511062622070e-01 1.032148972153663635e-01 -3.123730421066284180e-01 2.325041685253381729e-03 1.279943734407424927e-01 7.734513282775878906e-02 1.569685488939285278e-01 1.105042546987533569e-01 -2.618053853511810303e-01 -1.555584967136383057e-01
-1.185657531023025513e-01 1.472847312688827515e-01 -1.942327432334423065e-02 1.574403196573257446e-01 -1.039886623620986938e-01 4.728789627552032471e-01 -7.962304167449474335e-03 6.331807374954223633e-02 -3.722922131419181824e-02 2.094115763902664185e-01 3.047559857368469238e-01 -9.550460427999496460e-02 -2.844517827033996582e-01 -1.012918725609779358e-01 -7.177178561687469482e-02 -7.789614796638488770e-02 -9.358464181423187256e-02 -7.022364437580108643e-02 -7.212422788143157959e-02 9.985496848821640015e-02 -8.224288374185562134e-02 -3.741564229130744934e-02 -6.632269825786352158e-03 1.096915975213050842e-01 -1.546436399221420288e-01 -1.241915579885244370e-02 8.990172296762466431e-02 -7.898002117872238159e-02 -1.098267287015914917e-01 3.382290303707122803e-01 -2.656370997428894043e-01 4.079709649085998535e-01
-1.904731839895248413e-01 2.222699522972106934e-01 1.107660979032516479e-01 1.827250272035598755e-01 -1.579898446798324585e-01 1.793019771575927734e-01 1.110785380005836487e-01 7.446251809597015381e-02 6.000734865665435791e-02 -5.330019071698188782e-02 1.588817834854125977e-01 1.016670539975166321e-01 1.801115870475769043e-01 6.279285997152328491e-02 -1.066621690988540649e-01 -8.118548989295959473e-02 -9.848909825086593628e-02 2.055804617702960968e-02 -5.054792761802673340e-01 6.252979487180709839e-02 -2.836854159832000732e-01 9.888773784041404724e-03 2.531183697283267975e-02 -1.338048875331878662e-01 1.098950877785682678e-01 -1.520013809204101562e-01 3.035236597061157227e-01 -1.243090555071830750e-01 -1.647844314575195312e-01 1.818418651819229126e-01 -3.543442487716674805e-01 9.523786604404449463e-03
-3.870111331343650818e-02 -1.664843782782554626e-02 1.814551651477813721e-01 2.990051805973052979e-01 1.387996375560760498e-01 2.991806268692016602e-01 2.403441071510314941e-01 -5.462570115923881531e-02 -1.363851279020309448e-01 8.825006335973739624e-02 -1.745643913745880127e-01 1.050416082143783569e-01 1.673072278499603271e-01 2.617293894290924072e-01 -3.621276840567588806e-02 -8.059526979923248291e-02 -1.714618131518363953e-02 -1.149737760424613953e-01 -2.534241080284118652e-01 -6.679254118353128433e-03 -3.998968899250030518e-01 -8.169531822204589844e-02 1.303223073482513428e-01 -9.421035647392272949e-02 7.538222521543502808e-02 -4.189536571502685547e-01 5.063512548804283142e-02 -1.191718131303787231e-01 4.624733328819274902e-02 1.337045431137084961e-01 -1.120356544852256775e-01 1.827688515186309814e-01
-3.630174696445465088e-01 1.462727040052413940e-01 1.705965399742126465e-01 1.301154643297195435e-01 -8.143210411071777344e-02 1.184600964188575745e-01 1.494712084531784058e-01 1.495286524295806885e-01 -3.722753822803497314e-01 2.207186669111251831e-01 2.812116146087646484e-01 1.322228163480758667e-01 -8.075387775897979736e-02 -6.837389618158340454e-02 6.119854375720024109e-02 -2.208939045667648315e-01 3.508546203374862671e-02 1.907002329826354980e-01 -8.083734661340713501e-02 -5.624334793537855148e-03 -1.371216922998428345e-01 -1.709702014923095703e-01 2.327642776072025299e-02 7.548680156469345093e-02 -1.770337224006652832e-01 -2.489747554063796997e-01 2.928146161139011383e-02 5.901981145143508911e-02 -2.956464141607284546e-02 4.263451993465423584e-01 -1.766215823590755463e-02 -9.358053654432296753e-02
-7.427667826414108276e-02 -1.436547469347715378e-02 -4.949327930808067322e-02 2.784797549247741699e-01 -1.675646007061004639e-01 3.857194781303405762e-01 -8.269129693508148193e-02 -1.021960750222206116e-01 1.461724787950515747e-01 1.855800114572048187e-02 -2.016212493181228638e-01 2.115625739097595215e-01 1.777199208736419678e-01 -4.778958484530448914e-02 2.641312181949615479e-01 -3.201042711734771729e-01 -4.036093056201934814e-01 -1.931892782449722290e-01 1.220852360129356384e-01 7.852753251791000366e-02 -1.376086026430130005e-01 5.433704238384962082e-03 -1.059843748807907104e-01 -4.955900460481643677e-02 5.282323062419891357e-02 -1.939609348773956299e-01 4.661517217755317688e-02 -2.463504523038864136e-01 5.543702095746994019e-02 1.737306416034698486e-01 -3.427183628082275391e-02 1.235510259866714478e-01
1.067926064133644104e-01 2.125387080013751984e-02 1.085082367062568665e-01 6.862223893404006958e-02 1.238086298108100891e-01 3.608419299125671387e-01 2.627895772457122803e-01 -8.293537795543670654e-02 -2.084813266992568970e-01 3.305884599685668945e-01 -1.528954058885574341e-01 5.516473948955535889e-02 -4.149140417575836182e-02 2.769828438758850098e-01 4.892047494649887085e-02 -2.252411991357803345e-01 -1.624518483877182007e-01 7.482609897851943970e-02 -9.257648885250091553e-02 1.949660032987594604e-01 -2.848077118396759033e-01 2.884315559640526772e-03 -4.783402755856513977e-02 9.796477109193801880e-02 1.003450080752372742e-01 -2.783339321613311768e-01 9.170844405889511108e-02 -2.754001021385192871e-01 -7.428990304470062256e-02 2.521214783191680908e-01 -1.548680067062377930e-01 5.480818450450897217e-02
-1.275967210531234741e-01 1.878264173865318298e-02 1.309152245521545410e-01 6.502069532871246338e-02 3.199536502361297607e-01 4.967804253101348877e-01 1.476694196462631226e-01 -4.044794943183660507e-03 -3.740930929780006409e-02 1.274257451295852661e-01 -1.051215454936027527e-01 1.657007634639739990e-01 2.434058636426925659e-01 1.625223606824874878e-01 3.887227177619934082e-02 -1.210518702864646912e-01 5.024921521544456482e-02 -9.699441492557525635e-02 -4.119382500648498535e-01 9.518840909004211426e-02 -4.817590489983558655e-02 6.775746494531631470e-02 7.433499395847320557e-02 1.168680638074874878e-01 -2.382169216871261597e-01 4.044813569635152817e-03 -1.932611763477325439e-01 2.500489354133605957e-01 1.189081557095050812e-02 2.076035737991333008e-02 -2.303552180528640747e-01 7.740177959203720093e-02
-3.545214235782623291e-01 4.628283157944679260e-02 2.980627864599227905e-02 2.462420612573623657e-01 3.204132616519927979e-01 5.047009512782096863e-02 1.585409939289093018e-01 -5.556540563702583313e-02 -5.522755905985832214e-02 6.828194949775934219e-03 2.029665708541870117e-01 1.412469297647476196e-01 -1.057230085134506226e-01 2.353696823120117188e-01 2.582493424415588379e-01 -9.638619422912597656e-02 -1.414001137018203735e-01 2.266303151845932007e-01 -1.320369690656661987e-01 2.261129915714263916e-01 -2.794812619686126709e-02 -8.230879157781600952e-02 -2.884289622306823730e-01 -2.716762758791446686e-02 7.299637794494628906e-02 9.771500714123249054e-03 1.174840554594993591e-01 -7.626091688871383667e-02 -2.124250531196594238e-01 2.489361315965652466e-01 -3.267891407012939453e-01 9.164917282760143280e-03
-1.515418291091918945e-01 2.487830668687820435e-01 -1.491898745298385620e-01 1.094398871064186096e-01 -2.506674230098724365e-01 4.386255443096160889e-01 -3.641794621944427490e-02 -2.486048936843872070e-01 5.633898451924324036e-02 9.150130301713943481e-02 1.537990570068359375e-01 1.425244361162185669e-01 3.288518488407135010e-01 -6.528753042221069336e-02 1.610076725482940674e-01 -2.793328166007995605e-01 -2.091375291347503662e-01 -6.456775218248367310e-02 8.929129689931869507e-02 -6.896425783634185791e-02 4.287932999432086945e-03 -1.978454589843750000e-01 -3.403811529278755188e-02 3.041753545403480530e-02 1.514583360403776169e-03 -1.562694758176803589e-01 -7.391025871038436890e-02 1.608009636402130127e-02 -2.641131542623043060e-02 1.692860275506973267e-01 -2.014897316694259644e-01 2.978275418281555176e-01
-1.319662779569625854e-01 2.160726860165596008e-02 9.599486738443374634e-02 7.888282835483551025e-02 7.966618984937667847e-02 3.016921281814575195e-01 1.720378100872039795e-01 -1.541176736354827881e-01 4.537176340818405151e-03 1.946558505296707153e-01 -6.368218362331390381e-02 1.321810036897659302e-01 5.599035322666168213e-02 3.419320583343505859e-01 -1.937836036086082458e-02 -3.304683268070220947e-01 -3.535421937704086304e-02 -2.094059437513351440e-01 -2.178910374641418457e-02 8.735689520835876465e-02 -3.220213353633880615e-01 4.099563136696815491e-02 -1.018132641911506653e-01 -1.390666365623474121e-01 1.090965420007705688e-01 -2.329370975494384766e-01 2.183620631694793701e-01 -2.516384720802307129e-01 6.076061166822910309e-03 3.872077167034149170e-01 -5.548597127199172974e-02 9.159056842327117920e-02
-8.152740448713302612e-02 1.986622214317321777e-01 -3.262728080153465271e-02 1.693423837423324585e-01 -2.496238797903060913e-01 3.142205178737640381e-01 1.207628324627876282e-01 -2.204334884881973267e-01 1.838981732726097107e-02 -1.037510558962821960e-01 7.117754966020584106e-02 8.496124297380447388e-02 3.110967874526977539e-01 -1.431182175874710083e-01 4.671061336994171143e-01 -6.865660846233367920e-02 -1.943494528532028198e-01 -2.091592699289321899e-01 1.320296525955200195e-01 -1.129124611616134644e-01 -1.291226744651794434e-01 -2.076157368719577789e-02 4.389514401555061340e-02 7.842649705708026886e-03 6.155923008918762207e-02 -1.631847620010375977e-01 1.772019416093826294e-01 -9.355143457651138306e-02 8.940915018320083618e-02 3.062987625598907471e-01 -5.570497736334800720e-02 1.734689474105834961e-01
-5.152015015482902527e-02 -8.398354798555374146e-02 8.011575043201446533e-02 4.866840690374374390e-02 2.412702292203903198e-01 4.532557427883148193e-01 2.044616341590881348e-01 -9.209240227937698364e-02 -4.988110065460205078e-02 1.663877218961715698e-01 -1.062017902731895447e-01 3.429522365331649780e-02 -3.584835678339004517e-03 2.153752446174621582e-01 -3.498482331633567810e-02 -2.193754315376281738e-01 -2.301529198884963989e-01 1.349349021911621094e-01 8.701596409082412720e-02 2.639286816120147705e-01 -2.376649081707000732e-01 -5.305171385407447815e-02 -9.102266281843185425e-02 4.881962388753890991e-02 1.017662584781646729e-01 -4.011190235614776611e-01 9.695406258106231689e-02 -2.373590916395187378e-01 -2.249025553464889526e-02 1.747738271951675415e-01 -1.850473135709762573e-02 2.059830278158187866e-01
-1.785523891448974609e-01 1.908325850963592529e-01 1.241872012615203857e-01 -3.223316743969917297e-02 -3.189692273736000061e-02 -1.469269990921020508e-01 1.248029246926307678e-01 9.927812963724136353e-02 -2.308728694915771484e-01 1.270463764667510986e-01 -2.165288291871547699e-02 5.677528679370880127e-02 1.198898330330848694e-01 5.103546008467674255e-02 1.725526601076126099e-01 -1.488761603832244873e-01 -1.181601509451866150e-01 -2.961129844188690186e-01 -2.358066439628601074e-01 2.085502445697784424e-01 -5.078390613198280334e-02 4.185986518859863281e-02 7.337595522403717041e-02 9.344092011451721191e-02 3.879431188106536865e-01 -1.717872023582458496e-01 -1.936761848628520966e-02 1.460201740264892578e-01 1.975433081388473511e-01 3.745103180408477783e-01 -3.528588712215423584e-01 -2.154139615595340729e-02
-2.691389620304107666e-01 1.784475743770599365e-01 8.026210218667984009e-02 -1.052381992340087891e-01 -2.907946472987532616e-03 3.590455651283264160e-01 1.307593137025833130e-01 4.064917564392089844e-02 -2.336354404687881470e-01 -3.203071653842926025e-02 3.321615159511566162e-01 1.211339533329010010e-01 -2.149972319602966309e-01 2.333133071660995483e-01 1.832845211029052734e-01 -1.714850515127182007e-01 -8.679246902465820312e-02 -1.259630620479583740e-01 -6.024203076958656311e-02 3.406154513359069824e-01 -1.045977622270584106e-01 2.549881637096405029e-01 -2.140478789806365967e-01 -7.878550887107849121e-02 -1.270032376050949097e-01 7.742205169051885605e-03 -1.190960854291915894e-01 -8.028839528560638428e-02 1.416184157133102417e-01 2.168438732624053955e-01 -9.177704900503158569e-02 -5.389409139752388000e-02
-5.475617647171020508e-01 -1.892799884080886841e-01 -1.198522001504898071e-01 2.824322320520877838e-02 -8.027869276702404022e-03 1.876115426421165466e-02 -2.472701482474803925e-02 -1.361274421215057373e-01 -1.335008442401885986e-01 -1.927828341722488403e-01 1.412637829780578613e-01 7.557925581932067871e-02 -1.049810945987701416e-01 8.086652308702468872e-02 2.724690139293670654e-01 -1.329227089881896973e-01 -2.415529638528823853e-01 -4.828407894819974899e-03 -1.423525661230087280e-01 8.989356458187103271e-02 -1.510105878114700317e-01 1.146903485059738159e-01 1.944163590669631958e-01 2.828476727008819580e-01 -9.138540923595428467e-02 -2.528008818626403809e-01 1.735568344593048096e-01 8.475051075220108032e-02 5.426989495754241943e-02 8.826468139886856079e-02 -2.800874114036560059e-01 -1.676433160901069641e-02
-1.083320751786231995e-01 -2.445484399795532227e-01 -6.322795897722244263e-02 1.707723736763000488e-01 -3.144700825214385986e-01 5.338460803031921387e-01 -4.611697047948837280e-03 -3.293596953153610229e-02 8.707654196768999100e-04 7.514777034521102905e-02 2.367415651679039001e-02 5.690691247582435608e-02 -4.655222222208976746e-02 1.443073451519012451e-01 2.415099143981933594e-01 -3.744125366210937500e-01 -1.991443485021591187e-01 -4.091236274689435959e-03 9.499260783195495605e-02 1.221477165818214417e-01 -1.035469472408294678e-01 -1.428002677857875824e-02 2.149214595556259155e-01 3.433443605899810791e-02 -1.401626318693161011e-02 -2.611514329910278320e-01 1.082283705472946167e-01 -1.654386520385742188e-01 -2.130043692886829376e-03 8.897645026445388794e-02 -2.045748978853225708e-01 1.388933323323726654e-02
1.355630066245794296e-02 3.400728404521942139e-01 -7.800550758838653564e-02 2.587549686431884766e-01 -1.215857863426208496e-01 3.088832497596740723e-01 1.271321624517440796e-01 -7.378553599119186401e-02 -6.539170444011688232e-02 9.092546254396438599e-02 1.413918137550354004e-01 -5.130320042371749878e-02 -2.427495829761028290e-02 7.821908593177795410e-02 1.532685458660125732e-01 5.547374486923217773e-02 -2.110118716955184937e-01 -1.408060193061828613e-01 -7.179299741983413696e-02 -2.038283795118331909e-01 -1.365522295236587524e-01 -4.093186557292938232e-02 -9.475501626729965210e-02 5.997548624873161316e-02 -1.139247342944145203e-01 -1.312577575445175171e-01 9.889612346887588501e-02 -1.154372841119766235e-01 -1.811662018299102783e-01 3.012829124927520752e-01 -3.099222183227539062e-01 4.404288530349731445e-01
9.954971820116043091e-02 1.287744045257568359e-01 1.622492671012878418e-01 3.412569314241409302e-02 1.074949130415916443e-01 4.025999307632446289e-01 2.603316307067871094e-01 -1.098111495375633240e-01 -9.028369933366775513e-02 -7.124257273972034454e-03 -1.214717999100685120e-01 1.479048132896423340e-01 -1.067754700779914856e-01 1.285805851221084595e-01 1.155297160148620605e-01 -2.410150170326232910e-01 -1.927102208137512207e-01 -3.217482566833496094e-01 -2.104012668132781982e-01 2.443516403436660767e-01 -2.819712162017822266e-01 -1.163829490542411804e-01 2.004706710577011108e-01 1.758672893047332764e-01 1.213101372122764587e-01 -9.935318678617477417e-02 -2.569552883505821228e-02 -2.128935754299163818e-01 2.277438938617706299e-01 5.296530574560165405e-02 -1.099293082952499390e-01 -4.698843136429786682e-02
-1.486527174711227417e-01 2.138813436031341553e-01 1.914494484663009644e-01 -2.463754266500473022e-02 6.798408925533294678e-02 -1.847110837697982788e-01 2.391506545245647430e-02 1.503927260637283325e-02 -1.847208142280578613e-01 9.530926495790481567e-02 -7.615683972835540771e-02 1.967201195657253265e-02 1.457032114267349243e-01 1.542459130287170410e-01 1.564213633537292480e-01 -1.188540607690811157e-01 -2.384024113416671753e-01 -3.785829246044158936e-01 -1.803317964076995850e-01 1.269873827695846558e-01 -1.022950261831283569e-01 4.035714641213417053e-02 1.406358778476715088e-01 6.430742889642715454e-02 3.539887368679046631e-01 -2.350543588399887085e-01 -4.716269299387931824e-02 1.401309370994567871e-01 1.447145044803619385e-01 2.937926352024078369e-01 -3.561149239540100098e-01 -3.232246637344360352e-02
-7.876756042242050171e-02 3.487486019730567932e-02 -3.682981058955192566e-02 3.262529382482171059e-03 3.271910846233367920e-01 4.649152159690856934e-01 -5.806698650121688843e-02 -1.929517276585102081e-02 1.037413552403450012e-01 2.017138898372650146e-01 -1.132574006915092468e-01 -1.585372351109981537e-02 3.122246265411376953e-01 3.373286500573158264e-02 -5.445212498307228088e-02 -3.687457442283630371e-01 9.937049448490142822e-02 1.249848827719688416e-01 -2.560446858406066895e-01 2.347298413515090942e-01 -2.403218764811754227e-03 1.239803284406661987e-01 -1.133045554161071777e-01 3.975528758019208908e-03 -1.555875390768051147e-01 -3.906410932540893555e-02 -2.178589999675750732e-02 1.148547381162643433e-01 2.215901762247085571e-02 1.602418720722198486e-01 -3.264224231243133545e-01 -1.252008527517318726e-01
-4.012550413608551025e-01 3.009808063507080078e-01 1.443446148186922073e-02 5.671276897192001343e-02 6.139267608523368835e-02 2.261966168880462646e-01 -1.680808514356613159e-01 1.719214767217636108e-01 -8.664663136005401611e-02 4.363096132874488831e-02 1.711196750402450562e-01 1.183907985687255859e-01 1.124310791492462158e-01 -3.500081971287727356e-02 2.475747466087341309e-02 -5.250896885991096497e-02 -1.602187901735305786e-01 8.433800190687179565e-02 -8.236341923475265503e-02 9.530216455459594727e-02 -1.860124766826629639e-01 -7.491967082023620605e-02 -9.164426475763320923e-03 -5.013060942292213440e-02 2.011306285858154297e-01 2.278357744216918945e-02 2.149939090013504028e-01 1.927295774221420288e-01 -2.082452736794948578e-02 -5.932184308767318726e-02 -5.828342437744140625e-01 5.333406105637550354e-02
-9.301126003265380859e-03 -1.798625588417053223e-01 2.052697986364364624e-01 2.414679527282714844e-01 2.168031781911849976e-01 2.084171622991561890e-01 -9.178702533245086670e-02 1.730087101459503174e-01 2.462795972824096680e-01 -2.038873881101608276e-01 -1.011055856943130493e-01 1.652723401784896851e-01 1.409525722265243530e-01 1.265588030219078064e-02 -5.522178485989570618e-02 -4.948200657963752747e-02 -1.118527725338935852e-01 -1.039885431528091431e-01 3.787255659699440002e-02 7.106048613786697388e-02 -2.518391013145446777e-01 7.963728904724121094e-02 -3.959348425269126892e-02 2.271921634674072266e-01 -2.190856933593750000e-01 -2.410125583410263062e-01 1.614790260791778564e-01 1.080192849040031433e-01 3.809367865324020386e-02 2.259444296360015869e-01 -4.730651080608367920e-01 -1.250475458800792694e-02
-1.263332962989807129e-01 7.737256586551666260e-03 8.610139787197113037e-02 2.388280779123306274e-01 -1.176315322518348694e-01 -7.788614928722381592e-02 1.086824983358383179e-01 1.270279586315155029e-01 3.886918071657419205e-03 -1.315777655690908432e-02 7.807900663465261459e-03 2.749387361109256744e-02 1.942853033542633057e-01 -1.910133212804794312e-01 1.533791571855545044e-01 -4.087969362735748291e-01 -2.849015891551971436e-01 -2.276896536350250244e-01 -9.737922996282577515e-02 1.402470469474792480e-01 -1.680021136999130249e-01 1.595598757266998291e-01 -1.796822100877761841e-01 -2.724946103990077972e-02 4.522896930575370789e-02 -3.213208913803100586e-01 2.930844901129603386e-03 2.462445199489593506e-01 3.208608329296112061e-01 1.861490011215209961e-01 -1.890112906694412231e-01 -1.328782141208648682e-01
-1.413846462965011597e-01 3.793202936649322510e-01 2.405556850135326385e-03 1.033395528793334961e-01 -1.507984846830368042e-01 2.812836468219757080e-01 -1.241412758827209473e-02 -2.040610164403915405e-01 -8.261940628290176392e-02 6.848704069852828979e-02 1.096533909440040588e-01 2.446111291646957397e-02 4.075776636600494385e-01 -3.380173072218894958e-02 4.087232947349548340e-01 -2.232029587030410767e-01 -1.370724588632583618e-01 -6.572806090116500854e-02 -2.548480778932571411e-02 -1.437457054853439331e-01 -4.324512556195259094e-02 -9.450354427099227905e-02 4.845988377928733826e-02 -1.366649866104125977e-01 9.522565454244613647e-02 -1.449204385280609131e-01 9.373912215232849121e-02 -1.971202641725540161e-01 -9.130728244781494141e-02 2.859839797019958496e-01 3.565052524209022522e-02 1.677936315536499023e-01
-7.429463416337966919e-02 3.247032761573791504e-01 3.000730089843273163e-02 2.263298779726028442e-01 -1.202943846583366394e-01 -1.043799296021461487e-01 1.175491809844970703e-01 2.409600764513015747e-01 6.918364763259887695e-02 -4.432311281561851501e-02 1.299311518669128418e-01 2.045974582433700562e-01 3.946327045559883118e-02 -7.199164479970932007e-02 9.028518944978713989e-02 -1.820094734430313110e-01 1.222033705562353134e-02 3.872537240386009216e-02 2.439339756965637207e-01 2.075468599796295166e-01 -1.110209748148918152e-01 -3.166624903678894043e-02 1.219519376754760742e-01 9.190306812524795532e-02 5.139473080635070801e-02 -4.446690380573272705e-01 1.337262988090515137e-01 2.024446427822113037e-01 2.887093462049961090e-02 -1.907867565751075745e-02 -4.642699956893920898e-01 9.647180140018463135e-02
-8.237624913454055786e-02 1.556820124387741089e-01 -1.348833143711090088e-01 4.359376430511474609e-02 9.771132841706275940e-03 1.219577491283416748e-01 -3.593682870268821716e-02 -4.239032510668039322e-03 1.386418491601943970e-01 -1.212561503052711487e-01 -1.488057374954223633e-01 2.870634496212005615e-01 1.395542472600936890e-01 -2.847255468368530273e-01 4.077430069446563721e-02 -2.231683284044265747e-01 -3.842259645462036133e-01 -2.993241250514984131e-01 4.824022203683853149e-02 5.976513400673866272e-02 -9.541755914688110352e-02 -1.192307472229003906e-01 -9.581649303436279297e-02 1.277485340833663940e-01 1.979456990957260132e-01 -3.314641416072845459e-01 -2.059174776077270508e-01 4.690556600689888000e-02 1.700705885887145996e-01 2.343798428773880005e-01 -2.656910419464111328e-01 -4.553789272904396057e-02
7.680087536573410034e-02 -6.335530430078506470e-03 2.009217739105224609e-01 -6.707160733640193939e-03 1.563384830951690674e-01 3.442636430263519287e-01 1.968213766813278198e-01 -1.503366082906723022e-01 -2.135364711284637451e-01 2.422503381967544556e-01 -1.586076617240905762e-01 1.381206959486007690e-01 -6.863900274038314819e-02 1.495532691478729248e-01 1.074406430125236511e-01 -2.909479141235351562e-01 -1.056033298373222351e-01 5.465220194309949875e-03 -4.547032061964273453e-03 1.223683431744575500e-01 -4.627969563007354736e-01 -3.559204563498497009e-02 -4.783697053790092468e-02 9.246269613504409790e-02 -4.938182607293128967e-02 -3.164662122726440430e-01 1.308628171682357788e-01 -1.969268471002578735e-01 -5.210657417774200439e-02 2.356819361448287964e-01 -8.403927087783813477e-02 -3.576457127928733826e-02
-4.423477053642272949e-01 -1.549491435289382935e-01 -5.679629370570182800e-02 1.528359651565551758e-01 -2.463669329881668091e-02 8.933834731578826904e-02 -1.899996027350425720e-02 6.703344732522964478e-02 -8.608453720808029175e-02 -2.620316445827484131e-01 4.691714048385620117e-02 -8.475008606910705566e-02 -2.242099940776824951e-01 1.321963071823120117e-01 2.305371463298797607e-01 5.230046063661575317e-02 -6.176654249429702759e-02 1.060829237103462219e-01 -6.531242281198501587e-02 1.806850582361221313e-01 6.323862075805664062e-02 -1.853802800178527832e-02 -4.105288907885551453e-02 1.854086220264434814e-01 -2.638688124716281891e-02 -2.404343038797378540e-01 3.307591425254940987e-03 1.385057866573333740e-01 -5.028275027871131897e-02 1.833020895719528198e-01 -5.674023032188415527e-01 -5.521997809410095215e-02
-1.364193856716156006e-01 1.090700924396514893e-01 1.822434961795806885e-01 3.028045892715454102e-01 2.801140770316123962e-02 5.542339384555816650e-02 2.680541872978210449e-01 -1.055210828781127930e-01 -4.745598435401916504e-01 1.532333493232727051e-01 6.639115512371063232e-02 3.271983936429023743e-02 7.046088576316833496e-03 -2.618198394775390625e-01 1.664080768823623657e-01 -3.595508038997650146e-01 -5.178444087505340576e-02 6.027183309197425842e-02 -2.413456588983535767e-01 1.084749698638916016e-01 -2.143730223178863525e-01 5.028872564435005188e-02 5.464901030063629150e-02 -1.967184059321880341e-02 2.071625739336013794e-01 -9.056387096643447876e-02 3.664257377386093140e-02 -4.296171665191650391e-02 4.972064867615699768e-02 1.123727560043334961e-01 -2.535566985607147217e-01 -1.269962787628173828e-01
-3.326085805892944336e-01 2.500312328338623047e-01 3.689746558666229248e-02 1.320585608482360840e-01 1.674829274415969849e-01 3.594565764069557190e-02 1.816965341567993164e-01 1.355677396059036255e-01 2.888842821121215820e-01 -1.124003306031227112e-01 2.197930365800857544e-01 3.033506125211715698e-02 1.069375500082969666e-01 2.162843756377696991e-02 2.067122049629688263e-02 -2.393861263990402222e-01 -3.751819133758544922e-01 2.279117107391357422e-01 -1.828853785991668701e-01 2.638508975505828857e-01 -1.177251189947128296e-01 -9.293439239263534546e-02 7.469893246889114380e-02 1.807558834552764893e-01 2.454903349280357361e-02 -1.004427596926689148e-01 -4.200667887926101685e-02 -1.124197384342551231e-03 -3.074515424668788910e-02 2.542809844017028809e-01 -2.540668249130249023e-01 -1.150526627898216248e-01
-2.354858964681625366e-01 2.441394925117492676e-01 1.297078877687454224e-01 1.682678908109664917e-01 1.501484066247940063e-01 2.699776291847229004e-01 1.330237984657287598e-01 4.284805431962013245e-02 -1.391447484493255615e-01 4.038855731487274170e-01 -4.372278228402137756e-02 -2.077998965978622437e-02 -1.144594103097915649e-01 4.738030582666397095e-02 7.864356040954589844e-02 -1.034722998738288879e-01 -8.012891560792922974e-02 -9.045284986495971680e-02 -1.738272793591022491e-02 2.119804918766021729e-01 -8.806744962930679321e-02 2.576330602169036865e-01 8.022054098546504974e-03 -3.348069787025451660e-01 -1.919159293174743652e-01 -1.627956330776214600e-01 -6.607788801193237305e-02 3.350280225276947021e-01 -3.383816033601760864e-02 1.116821020841598511e-01 -2.253962606191635132e-01 -1.314469128847122192e-01
-1.056235954165458679e-01 2.248744964599609375e-01 5.488935858011245728e-02 -6.732049584388732910e-02 -3.293393850326538086e-01 2.527728676795959473e-01 2.896518111228942871e-01 -1.711019873619079590e-02 -2.856841087341308594e-01 3.725160658359527588e-01 2.481888420879840851e-02 4.326195269823074341e-02 1.254862546920776367e-01 1.752307754941284657e-03 1.694330275058746338e-01 -9.217257611453533173e-03 -1.731665581464767456e-01 -3.016851544380187988e-01 4.305364191532135010e-02 1.693278402090072632e-01 -4.192094132304191589e-02 7.135941833257675171e-02 -2.436522394418716431e-02 7.682698965072631836e-02 8.068557828664779663e-02 -2.888624966144561768e-01 -7.396606355905532837e-02 -1.372436583042144775e-01 7.494157552719116211e-02 1.803029775619506836e-01 -2.583836913108825684e-01 1.508299410343170166e-01
-1.618784368038177490e-01 -2.318284809589385986e-01 3.287247568368911743e-02 1.884639114141464233e-01 2.764796018600463867e-01 3.169308006763458252e-01 7.500242441892623901e-02 1.199448574334383011e-02 -6.776630878448486328e-02 -1.889968812465667725e-01 9.880146384239196777e-02 2.685517072677612305e-01 2.711668610572814941e-01 2.087813764810562134e-01 1.064047813415527344e-01 -2.944037616252899170e-01 3.658010810613632202e-02 -1.929889172315597534e-01 1.279049366712570190e-02 1.176824346184730530e-01 1.103497967123985291e-01 3.647399842739105225e-01 -8.394589647650718689e-03 2.185806818306446075e-02 9.579471498727798462e-02 -2.056682705879211426e-01 -5.160379037261009216e-02 -5.790855735540390015e-02 -4.235152900218963623e-02 1.265967041254043579e-01 -2.869208157062530518e-01 8.656395226716995239e-02
-2.046212702989578247e-01 6.165882200002670288e-02 -1.254924535751342773e-01 1.120243370532989502e-01 1.198785305023193359e-01 2.422873377799987793e-01 -7.450956106185913086e-02 3.002508878707885742e-01 4.396966099739074707e-02 2.237477749586105347e-01 -3.097691237926483154e-01 2.422205172479152679e-02 1.784890741109848022e-01 1.658950150012969971e-01 4.146183133125305176e-01 -1.087052896618843079e-01 -2.404397875070571899e-01 -1.786713749170303345e-01 -1.492618322372436523e-01 2.382335066795349121e-01 6.640160828828811646e-02 -1.128952130675315857e-01 1.498497873544692993e-01 -1.339912265539169312e-01 1.666838377714157104e-01 -1.031737774610519409e-01 -5.770593881607055664e-02 1.160347759723663330e-01 1.430568695068359375e-01 9.653561562299728394e-02 -2.206958681344985962e-01 7.459261268377304077e-02
1.443191170692443848e-01 1.219031959772109985e-01 -4.490159451961517334e-02 3.186224400997161865e-01 1.487208250910043716e-02 1.277439445257186890e-01 1.262038797140121460e-01 -7.941132411360740662e-03 2.003045231103897095e-01 2.305438555777072906e-02 1.643836498260498047e-01 4.468739032745361328e-01 9.882023185491561890e-02 -5.251170322299003601e-02 -2.550106495618820190e-02 -3.220186233520507812e-01 -1.735758036375045776e-01 -2.130357176065444946e-01 1.934087276458740234e-02 3.013895750045776367e-01 -7.862833887338638306e-02 3.295473381876945496e-02 -8.900840580463409424e-02 -2.471368908882141113e-01 3.459521010518074036e-02 -3.653129041194915771e-01 -7.246781140565872192e-02 -8.183389902114868164e-02 3.495085984468460083e-02 1.423010379076004028e-01 -1.303883343935012817e-01 -1.262657046318054199e-01
5.230178311467170715e-02 -1.522445231676101685e-01 1.238755807280540466e-01 -2.006655931472778320e-02 1.421318799257278442e-01 3.394770026206970215e-01 -6.777828931808471680e-02 1.750485897064208984e-01 5.184073373675346375e-02 -3.501434922218322754e-01 -5.810860916972160339e-02 1.099762544035911560e-01 -7.788199931383132935e-03 4.807019233703613281e-02 -1.248857751488685608e-01 -1.960261166095733643e-02 -1.077332943677902222e-01 2.668474614620208740e-02 -2.152503468096256256e-02 1.542946100234985352e-01 -7.810794562101364136e-02 1.796231269836425781e-01 -4.697079584002494812e-02 5.387648940086364746e-02 -1.192159801721572876e-01 -4.009667932987213135e-01 1.997317075729370117e-01 5.499232187867164612e-02 -6.740269064903259277e-02 1.956832259893417358e-01 -5.363788008689880371e-01 6.405861582607030869e-03
-1.502122133970260620e-01 5.320167914032936096e-02 -2.147691249847412109e-01 6.892190128564834595e-02 5.850238725543022156e-02 1.245098412036895752e-01 2.203263938426971436e-01 1.641802862286567688e-02 -1.711931824684143066e-01 1.337527781724929810e-01 -3.247175365686416626e-02 -1.034483686089515686e-01 2.256360948085784912e-01 -1.317551285028457642e-01 3.096060752868652344e-01 -3.246688544750213623e-01 -1.073328591883182526e-02 -1.309704333543777466e-01 -2.606867253780364990e-01 7.711260765790939331e-02 1.116744875907897949e-01 -3.039031624794006348e-01 -7.810903340578079224e-02 -2.027800530195236206e-01 1.133741885423660278e-01 -2.244064956903457642e-01 9.375774860382080078e-02 1.106766909360885620e-01 2.166156768798828125e-01 2.038781195878982544e-01 -3.312712907791137695e-01 -4.241387918591499329e-02
2.018523514270782471e-01 1.876654028892517090e-01 -1.521553546190261841e-01 1.677807420492172241e-01 -1.666966229677200317e-01 4.086916744709014893e-01 6.202509254217147827e-02 -1.318009197711944580e-01 -5.505526438355445862e-03 1.067386120557785034e-01 1.382913589477539062e-01 -1.702356152236461639e-02 2.336685955524444580e-01 3.162738680839538574e-02 1.469150036573410034e-01 -2.747042477130889893e-01 -3.634323477745056152e-01 4.049389064311981201e-02 -1.541981995105743408e-01 1.484909951686859131e-01 -3.539842665195465088e-01 5.201432853937149048e-02 -7.806815207004547119e-02 -1.019172966480255127e-01 -1.235669776797294617e-01 -2.657231092453002930e-01 1.720073223114013672e-01 -5.290919169783592224e-02 -4.956731200218200684e-02 4.038360342383384705e-02 7.124678045511245728e-02 1.474655121564865112e-01
-2.449837774038314819e-01 3.261372148990631104e-01 1.032328754663467407e-01 1.345328539609909058e-01 3.789022192358970642e-02 -1.002408713102340698e-01 2.426955103874206543e-01 1.350535452365875244e-01 2.120353281497955322e-01 -3.748426912352442741e-03 3.718863427639007568e-02 2.780475616455078125e-01 1.793858408927917480e-01 -6.505690515041351318e-02 3.830991312861442566e-02 -3.153481483459472656e-01 -9.953150898218154907e-02 -5.496542900800704956e-02 -1.731789261102676392e-01 1.817402839660644531e-01 -3.460872545838356018e-02 -1.424061506986618042e-01 -2.394970972090959549e-03 1.149342283606529236e-01 1.050668209791183472e-01 -3.153485953807830811e-01 -4.439716786146163940e-02 1.043949648737907410e-01 7.172959297895431519e-02 2.412905842065811157e-01 -3.495686650276184082e-01 -1.889124065637588501e-01
-2.199669927358627319e-01 3.220933377742767334e-01 3.682746738195419312e-02 2.121647149324417114e-01 -6.526596099138259888e-02 1.295933723449707031e-01 -1.477300226688385010e-01 -2.155192345380783081e-01 -8.030422031879425049e-02 9.897772222757339478e-02 1.114410236477851868e-01 8.883511647582054138e-03 1.906678527593612671e-01 4.233852401375770569e-02 1.662747859954833984e-01 -2.651544809341430664e-01 -1.060006543993949890e-01 1.859178543090820312e-01 8.173259906470775604e-03 3.457098454236984253e-02 -7.109856605529785156e-02 1.285286098718643188e-01 6.793021410703659058e-02 8.913023769855499268e-02 1.599829792976379395e-01 -3.333081305027008057e-01 5.888782441616058350e-02 -3.079292476177215576e-01 1.913474798202514648e-01 1.622819602489471436e-01 -1.910690069198608398e-01 -3.629029095172882080e-01
7.401298265904188156e-03 2.860488928854465485e-02 3.424135968089103699e-02 2.234302163124084473e-01 1.037733033299446106e-01 6.090415716171264648e-01 1.752437204122543335e-01 -1.779868602752685547e-01 -4.554685577750205994e-02 -1.204321626573801041e-02 -1.313509941101074219e-01 4.676595330238342285e-02 7.183680683374404907e-02 1.027262061834335327e-01 1.674136817455291748e-01 -2.940277457237243652e-01 -1.470951288938522339e-01 -9.858898818492889404e-02 2.059340924024581909e-01 -2.878393977880477905e-02 -1.486661881208419800e-01 -1.026738733053207397e-01 1.206055283546447754e-01 4.578708857297897339e-02 -2.193022072315216064e-01 -2.334209978580474854e-01 1.308950185775756836e-01 -8.581626415252685547e-02 1.914748847484588623e-01 4.984079301357269287e-02 -2.486156374216079712e-01 -1.333704404532909393e-02
-6.575643271207809448e-02 2.125944942235946655e-01 -1.299310028553009033e-01 -4.794994741678237915e-02 -1.060301735997200012e-01 1.421732753515243530e-01 2.601169347763061523e-01 3.616666793823242188e-02 7.249901443719863892e-02 3.906123936176300049e-01 -4.230708628892898560e-02 2.942362129688262939e-01 1.597498059272766113e-01 4.841361194849014282e-02 2.154511660337448120e-01 -1.123399138450622559e-01 -2.466415315866470337e-01 -6.261869519948959351e-02 -5.435452610254287720e-02 1.107962280511856079e-01 -2.517364919185638428e-01 1.542915552854537964e-01 -1.290849149227142334e-01 -8.777583390474319458e-02 6.283692270517349243e-02 -1.666467338800430298e-01 -1.466364562511444092e-01 -1.500450372695922852e-01 8.685183525085449219e-02 3.920209705829620361e-01 -5.075272172689437866e-02 -2.582804858684539795e-01
-1.737667024135589600e-01 9.243074059486389160e-02 -1.403570920228958130e-01 -2.674407660961151123e-01 1.964517831802368164e-01 2.495458722114562988e-01 -1.748719662427902222e-01 -4.107207059860229492e-02 8.307945728302001953e-02 7.447073608636856079e-02 -1.212396249175071716e-01 2.092810273170471191e-01 1.154982596635818481e-01 -2.125973701477050781e-01 1.202433276921510696e-02 -3.383868336677551270e-01 -2.419802248477935791e-01 3.089939057826995850e-02 -1.843199878931045532e-01 -3.141298517584800720e-02 -1.400492191314697266e-01 2.023841440677642822e-01 -3.249580413103103638e-02 2.137311249971389771e-01 9.900848567485809326e-02 -4.409525543451309204e-02 -3.380939364433288574e-02 -6.565850228071212769e-02 -3.650181367993354797e-02 4.313459694385528564e-01 -2.871893346309661865e-01 -6.260460615158081055e-02
9.527321904897689819e-03 2.991828322410583496e-01 -1.033415123820304871e-01 2.468417165800929070e-03 8.942127227783203125e-02 5.222973823547363281e-01 1.478350460529327393e-01 -2.093786150217056274e-01 -5.332092195749282837e-02 -4.668275266885757446e-02 -5.750061199069023132e-02 1.561114788055419922e-01 -3.920631110668182373e-02 -2.648382261395454407e-02 2.865770161151885986e-01 -1.677536815404891968e-01 -1.753632724285125732e-01 -2.807798087596893311e-01 4.482898488640785217e-02 -1.008228361606597900e-01 5.163697153329849243e-02 -3.270832449197769165e-02 9.353827685117721558e-02 1.608862131834030151e-01 -2.023244798183441162e-01 -1.430605500936508179e-01 -1.638633757829666138e-01 -2.860996127128601074e-01 -1.208869665861129761e-01 2.094090133905410767e-01 -1.297525763511657715e-01 4.980446025729179382e-02
-2.656411528587341309e-01 3.657795190811157227e-01 -2.011292129755020142e-01 1.834152936935424805e-01 -1.160925701260566711e-01 3.375984728336334229e-01 -1.189512535929679871e-01 -1.425847113132476807e-01 -1.071043312549591064e-01 2.179193645715713501e-01 1.977219432592391968e-01 -1.256637871265411377e-01 4.095328450202941895e-01 -1.031024754047393799e-01 1.688796728849411011e-01 -1.803714334964752197e-01 -1.209861412644386292e-01 5.178626999258995056e-02 -1.456876285374164581e-02 1.491208374500274658e-01 1.018653623759746552e-02 1.161936968564987183e-01 -1.188971176743507385e-01 4.685062170028686523e-02 6.846760213375091553e-02 -2.125287652015686035e-01 1.386530697345733643e-01 -1.569501906633377075e-01 1.776081174612045288e-01 5.889826267957687378e-02 -3.268400207161903381e-02 -8.287122845649719238e-02
-4.121103882789611816e-01 1.088963523507118225e-01 1.116982921957969666e-01 1.442506611347198486e-01 -1.653503812849521637e-02 2.757000029087066650e-01 7.826603949069976807e-02 -1.167174279689788818e-01 -1.703350245952606201e-01 1.364377439022064209e-01 3.605502657592296600e-03 2.705996036529541016e-01 2.581923007965087891e-01 -2.877938151359558105e-01 7.957272976636886597e-02 -3.280489891767501831e-02 -1.279779523611068726e-01 7.479777187108993530e-02 -1.746644973754882812e-01 1.490315943956375122e-01 9.249558672308921814e-03 1.798389256000518799e-01 1.180029213428497314e-01 -6.794492155313491821e-02 2.401222437620162964e-01 1.174429133534431458e-01 1.850458234548568726e-02 5.243732035160064697e-02 -2.222054079174995422e-02 -6.768598407506942749e-02 -4.497843384742736816e-01 -6.034673377871513367e-02
-1.453119069337844849e-01 2.736386358737945557e-01 2.900710701942443848e-01 8.403855562210083008e-02 1.320819705724716187e-01 1.835091412067413330e-02 -5.485274270176887512e-02 -5.063125863671302795e-02 -1.843762844800949097e-01 -7.907148450613021851e-02 -3.766591846942901611e-02 -3.690433502197265625e-02 1.707660779356956482e-02 1.913445740938186646e-01 2.941452562808990479e-01 -1.254931092262268066e-01 5.150981619954109192e-02 -2.247640043497085571e-01 -1.584035456180572510e-01 1.349450647830963135e-01 -1.098641604185104370e-01 2.226514071226119995e-01 1.700771152973175049e-01 2.260249108076095581e-01 4.174438118934631348e-02 -4.876991733908653259e-02 2.309441268444061279e-01 4.353395476937294006e-02 2.679208219051361084e-01 4.236087799072265625e-01 -2.406752854585647583e-01 -2.475925534963607788e-02
-1.189366802573204041e-01 3.711402118206024170e-01 -2.535803020000457764e-01 2.150774598121643066e-01 -9.090992622077465057e-03 2.709880471229553223e-01 8.838810771703720093e-02 -3.626686707139015198e-02 -2.911614477634429932e-01 6.751986593008041382e-02 6.679780036211013794e-02 1.395313441753387451e-01 5.253394693136215210e-02 1.446204334497451782e-01 3.242101371288299561e-01 -1.188524588942527771e-01 -1.258138567209243774e-01 -1.878038793802261353e-01 -1.057474166154861450e-01 4.711875319480895996e-02 1.445874106138944626e-02 -1.171335205435752869e-01 -1.297856569290161133e-01 -7.691742479801177979e-02 1.610243916511535645e-01 -3.526780009269714355e-01 1.094089001417160034e-01 4.519250243902206421e-02 2.360485047101974487e-01 -1.297895014286041260e-01 -2.367025166749954224e-01 6.795006990432739258e-02
7.252966612577438354e-02 -5.796431005001068115e-02 -1.349541395902633667e-01 1.370198428630828857e-01 -2.503243386745452881e-01 4.724520742893218994e-01 6.730788201093673706e-02 -2.371999025344848633e-01 4.850172623991966248e-02 1.113815158605575562e-01 -3.410229086875915527e-02 9.917302429676055908e-02 1.848039478063583374e-01 1.175832152366638184e-01 8.983487635850906372e-02 -3.193190395832061768e-01 -1.418633610010147095e-01 -2.760881744325160980e-02 -6.582575291395187378e-02 2.653110027313232422e-01 -2.775042653083801270e-01 -2.284675650298595428e-02 9.896205365657806396e-02 2.634068392217159271e-02 -2.968260645866394043e-02 -3.470917642116546631e-01 8.391921967267990112e-02 -3.038963973522186279e-01 1.756160520017147064e-02 9.403853118419647217e-02 -1.021069288253784180e-01 -6.292780162766575813e-04
-9.884286671876907349e-02 -2.736123278737068176e-02 2.205896079540252686e-01 1.726535409688949585e-01 -8.098807185888290405e-02 1.287481933832168579e-01 -8.834853768348693848e-03 -1.171895265579223633e-01 8.609093725681304932e-02 -1.581394374370574951e-01 8.617997169494628906e-02 1.171683776192367077e-03 -1.040170341730117798e-01 1.785418093204498291e-01 1.836290061473846436e-01 -9.600571542978286743e-02 -6.831074506044387817e-02 8.300863206386566162e-02 -1.185524165630340576e-01 5.441344976425170898e-01 -2.860830724239349365e-01 6.073466036468744278e-03 1.180352568626403809e-01 9.301692992448806763e-02 -6.647014617919921875e-02 -2.260344922542572021e-01 1.724634505808353424e-02 3.434660434722900391e-01 1.875843703746795654e-01 2.709664702415466309e-01 -1.999979913234710693e-01 6.283948663622140884e-03
-2.956947386264801025e-01 2.769154906272888184e-01 1.304392423480749130e-02 1.670344471931457520e-01 1.436850279569625854e-01 1.695721149444580078e-01 1.633079200983047485e-01 1.414113305509090424e-02 7.693558931350708008e-02 6.941671669483184814e-02 1.542539000511169434e-01 9.344821423292160034e-02 -2.032366544008255005e-01 8.950459957122802734e-02 4.585099220275878906e-01 -7.540892809629440308e-02 -8.134667761623859406e-03 -8.730258047580718994e-02 -5.773986130952835083e-02 -6.376989185810089111e-02 5.143821612000465393e-02 1.611566692590713501e-01 -1.859436631202697754e-01 2.353133410215377808e-01 -2.283472716808319092e-01 -1.367796491831541061e-02 2.249710410833358765e-01 -2.211441397666931152e-01 -1.323723942041397095e-01 1.919164210557937622e-01 -2.882198095321655273e-01 -1.091439090669155121e-02
3.500740230083465576e-02 1.400652974843978882e-01 2.095976024866104126e-01 -1.329479515552520752e-01 9.700226038694381714e-02 2.922748327255249023e-01 -1.567324250936508179e-01 1.511262655258178711e-01 -1.544150114059448242e-01 -1.182641535997390747e-01 4.758846014738082886e-02 1.557860225439071655e-01 -5.085084587335586548e-03 1.526775211095809937e-01 -1.103849485516548157e-01 -1.344851404428482056e-01 -3.023002147674560547e-01 2.169067263603210449e-01 4.668034147471189499e-03 2.317977882921695709e-02 -3.137942552566528320e-01 1.130543500185012817e-01 -1.099607720971107483e-01 -1.908500865101814270e-02 9.049341082572937012e-02 -3.771533966064453125e-01 1.001814752817153931e-01 -2.881351858377456665e-03 -2.239224016666412354e-01 -5.906804278492927551e-02 -4.240084290504455566e-01 2.740987949073314667e-02
-5.416731238365173340e-01 1.618794351816177368e-01 5.962998047471046448e-02 7.671909779310226440e-02 2.644971311092376709e-01 1.492468565702438354e-01 -5.255067721009254456e-02 -8.031915873289108276e-02 -9.073581546545028687e-03 -2.947267889976501465e-02 2.251600287854671478e-02 -3.662132099270820618e-02 -5.557155609130859375e-02 -1.571914926171302795e-02 3.484544754028320312e-01 -1.613975763320922852e-01 -6.178810074925422668e-02 -2.094535157084465027e-02 -2.094233222305774689e-02 9.024604409933090210e-02 1.628913581371307373e-01 2.908927798271179199e-01 1.464233994483947754e-01 2.869760096073150635e-01 7.634017616510391235e-02 -1.271182149648666382e-01 8.874778449535369873e-02 8.092639595270156860e-02 7.634433358907699585e-02 1.713151633739471436e-01 -2.970559000968933105e-01 1.681526899337768555e-01
-9.204905480146408081e-02 2.550450563430786133e-01 -1.282506883144378662e-01 2.894301414489746094e-01 -1.808403283357620239e-01 2.959625124931335449e-01 2.222557812929153442e-01 5.005621165037155151e-02 -7.129157427698373795e-03 -4.664155095815658569e-02 -2.302384376525878906e-01 1.247038021683692932e-01 -4.702597111463546753e-02 1.287000328302383423e-01 3.608644008636474609e-01 -1.828530877828598022e-01 -1.211366206407546997e-01 -2.681837081909179688e-01 1.447712350636720657e-02 -4.968822747468948364e-02 -1.884002387523651123e-01 1.299205869436264038e-01 2.719047367572784424e-01 7.747240364551544189e-02 -1.285743713378906250e-01 -1.079909354448318481e-01 -2.837171852588653564e-01 -1.341203320771455765e-02 -4.446080699563026428e-02 2.228761166334152222e-01 -4.599409922957420349e-02 -1.289269477128982544e-01
-2.328157275915145874e-01 2.373164594173431396e-01 -8.317846059799194336e-02 8.717121928930282593e-02 -3.252182900905609131e-02 4.348122775554656982e-01 -3.769123181700706482e-02 3.486355543136596680e-01 -9.359858185052871704e-02 2.553931474685668945e-01 1.905542053282260895e-02 -1.008265465497970581e-01 -2.469489574432373047e-01 1.497970670461654663e-01 1.696285419166088104e-02 -1.889309436082839966e-01 -4.271682351827621460e-02 -1.583946347236633301e-01 2.235549874603748322e-02 1.569977104663848877e-01 9.213366359472274780e-02 1.651105433702468872e-01 6.870501488447189331e-02 9.017834812402725220e-02 -1.291980445384979248e-01 -7.900223135948181152e-02 -2.847763895988464355e-02 3.255469724535942078e-02 5.684166774153709412e-02 2.319069504737854004e-01 -2.195015400648117065e-01 3.567787408828735352e-01
-3.479910492897033691e-01 2.689147889614105225e-01 9.604496508836746216e-02 2.960925735533237457e-02 -9.013028442859649658e-02 -1.485455185174942017e-01 2.083717882633209229e-01 1.465148013085126877e-02 1.921312808990478516e-01 2.168714068830013275e-02 6.598863983526825905e-04 1.181901916861534119e-01 1.975475847721099854e-01 8.324415236711502075e-02 -1.509345173835754395e-01 -2.801146209239959717e-01 -1.868703514337539673e-01 7.468136399984359741e-02 -2.599385976791381836e-01 2.796535789966583252e-01 -7.167192548513412476e-02 -6.426409631967544556e-02 1.089200153946876526e-01 -6.351365149021148682e-02 -1.403209865093231201e-01 -2.876150310039520264e-01 6.321096420288085938e-02 -5.535506084561347961e-02 1.044144406914710999e-01 3.560813963413238525e-01 -2.555279433727264404e-01 -1.447051204741001129e-02
1.160404682159423828e-01 1.612400263547897339e-01 5.737555399537086487e-02 5.387147143483161926e-02 -6.737866997718811035e-02 3.606033027172088623e-01 8.709151297807693481e-02 -2.281929701566696167e-01 4.118500277400016785e-02 -7.817128300666809082e-02 5.573885887861251831e-02 1.109538674354553223e-01 -5.982650816440582275e-02 1.282370537519454956e-01 2.693533152341842651e-02 -1.707582473754882812e-01 -8.060188591480255127e-02 -5.231932997703552246e-01 -6.782031059265136719e-02 3.265052437782287598e-01 -9.990601986646652222e-02 -1.387528032064437866e-01 7.467896491289138794e-02 4.165041819214820862e-02 1.957268565893173218e-01 -1.400833278894424438e-01 1.167925670742988586e-01 5.301125347614288330e-02 3.373507559299468994e-01 1.851392984390258789e-01 -1.786824762821197510e-01 -6.787703931331634521e-02
6.077999621629714966e-02 -4.524257034063339233e-02 1.193679943680763245e-01 2.620044350624084473e-01 1.867401599884033203e-02 2.945359051227569580e-01 1.241289749741554260e-01 1.351486593484878540e-01 -3.128782380372285843e-03 -1.817778944969177246e-01 -1.445046067237854004e-01 1.435278058052062988e-01 2.972742021083831787e-01 1.689371764659881592e-01 2.943136692047119141e-01 -1.208816394209861755e-01 -5.478853359818458557e-02 -2.908681631088256836e-01 7.288106530904769897e-02 -7.876847870647907257e-03 -1.115234121680259705e-01 1.571461260318756104e-01 9.419946931302547455e-03 9.012295305728912354e-02 6.451953202486038208e-02 -2.991396486759185791e-01 -9.970151633024215698e-02 1.001321226358413696e-01 -2.977230548858642578e-01 3.709311485290527344e-01 1.532136555761098862e-02 -1.396799534559249878e-01
-1.331014335155487061e-01 -6.215422227978706360e-02 -9.870395809412002563e-02 9.297958016395568848e-02 -2.095800191164016724e-01 5.371221899986267090e-01 -1.558032352477312088e-02 -6.260527670383453369e-02 1.557572484016418457e-01 -4.183221980929374695e-02 -2.550973370671272278e-02 2.972420454025268555e-01 -1.061797887086868286e-01 -9.917687857523560524e-04 3.008208870887756348e-01 -2.576985359191894531e-01 -2.594485282897949219e-01 -1.085654366761445999e-02 9.833199530839920044e-02 8.474525809288024902e-02 -1.867607235908508301e-01 -2.172614634037017822e-01 1.083844900131225586e-01 -4.606670513749122620e-02 -7.884522527456283569e-02 -1.535956412553787231e-01 3.693146631121635437e-02 1.667126663960516453e-03 -3.113631345331668854e-02 2.289454936981201172e-01 -2.338899075984954834e-01 1.440751105546951294e-01
-2.784600555896759033e-01 2.806816697120666504e-01 4.981226846575737000e-02 -1.004416495561599731e-01 -1.478174421936273575e-02 4.405485391616821289e-01 -6.988895684480667114e-02 4.791344702243804932e-02 5.827954038977622986e-02 -3.854471445083618164e-01 -8.645436912775039673e-02 -8.909564465284347534e-03 -3.802011534571647644e-02 3.506883233785629272e-02 2.128610610961914062e-01 7.720258831977844238e-02 -4.640229046344757080e-02 6.176754087209701538e-02 -1.853886544704437256e-01 3.004836440086364746e-01 -1.927471458911895752e-01 4.448450729250907898e-02 -1.860426813364028931e-01 3.473842516541481018e-02 1.496482789516448975e-01 -2.142522186040878296e-01 1.440465003252029419e-01 1.364565640687942505e-01 -1.771742999553680420e-01 4.232378304004669189e-02 -2.566540539264678955e-01 6.215013563632965088e-02
-2.655283808708190918e-01 3.458186239004135132e-02 9.058199822902679443e-02 7.572753727436065674e-02 5.790213495492935181e-02 -5.416737496852874756e-02 2.395712435245513916e-01 -5.374031141400337219e-02 1.355499029159545898e-02 -8.748412132263183594e-03 2.638751864433288574e-01 1.853213608264923096e-01 1.953196227550506592e-01 1.945630759000778198e-01 2.474265098571777344e-01 -1.481603980064392090e-01 -2.280696779489517212e-01 1.298650652170181274e-01 -3.159418106079101562e-01 2.051802128553390503e-01 -2.755324542522430420e-01 4.785265401005744934e-02 -9.153825789690017700e-02 1.927682310342788696e-01 1.048050150275230408e-01 -2.149571776390075684e-01 3.605624660849571228e-02 9.789030998945236206e-02 -2.799336910247802734e-01 7.938987761735916138e-02 -2.552749812602996826e-01 1.786883473396301270e-01
-5.934506654739379883e-02 6.960725039243698120e-02 9.374175220727920532e-02 4.420510232448577881e-01 -1.104800552129745483e-01 1.721687614917755127e-01 1.026118621230125427e-01 -1.837535575032234192e-02 -2.593818902969360352e-01 9.653558582067489624e-02 2.672207951545715332e-01 5.199737846851348877e-02 2.238650321960449219e-01 -4.615501686930656433e-02 1.144811660051345825e-01 -2.811838686466217041e-01 1.033014208078384399e-01 2.046644091606140137e-01 -1.458806395530700684e-01 7.828628271818161011e-02 1.194289978593587875e-02 7.397525012493133545e-02 -1.198553591966629028e-01 5.962795391678810120e-02 -1.684466898441314697e-01 -3.257153928279876709e-01 2.226911038160324097e-01 -1.537332087755203247e-01 1.940941810607910156e-01 -7.283344864845275879e-02 -2.922084331512451172e-01 -6.277562119066715240e-03
-2.269385606050491333e-01 2.224635779857635498e-01 -5.524189025163650513e-02 3.440134972333908081e-02 4.406506568193435669e-02 1.260124742984771729e-01 1.858493536710739136e-01 6.590413302183151245e-02 2.216195017099380493e-01 -2.387860715389251709e-01 1.845960468053817749e-01 1.925696581602096558e-01 7.649138569831848145e-02 -8.545964956283569336e-02 1.437586545944213867e-01 -1.848453879356384277e-01 -3.885554522275924683e-02 3.679151833057403564e-02 -2.687879204750061035e-01 3.060317337512969971e-01 1.166601479053497314e-01 -2.807737588882446289e-01 -1.106768250465393066e-01 -9.296643733978271484e-02 -7.102896273136138916e-02 -1.938970386981964111e-01 2.323948591947555542e-01 1.731012761592864990e-01 6.303863972425460815e-02 2.242809087038040161e-01 -3.081933856010437012e-01 -1.865883171558380127e-01
-8.306325972080230713e-02 2.126919776201248169e-01 -3.284706175327301025e-02 9.934461116790771484e-02 -2.680087685585021973e-01 3.431186079978942871e-01 -2.286392077803611755e-02 2.904297411441802979e-01 1.275399178266525269e-01 2.528006136417388916e-01 1.057642996311187744e-01 2.585656382143497467e-02 -1.893386058509349823e-02 2.187345623970031738e-01 -3.368332050740718842e-03 -2.024425417184829712e-01 -8.483617752790451050e-02 -7.232591509819030762e-02 1.933111995458602905e-02 1.005841791629791260e-01 5.056989565491676331e-02 4.284323751926422119e-02 -2.789455838501453400e-02 7.947389781475067139e-02 -1.077416166663169861e-01 5.256655067205429077e-02 4.098030179738998413e-02 -7.036529481410980225e-02 -1.879500895738601685e-01 2.768732607364654541e-01 -4.146001338958740234e-01 3.767898380756378174e-01
-3.393113315105438232e-01 2.330868989229202271e-01 2.181459218263626099e-01 1.178373172879219055e-01 2.304726094007492065e-01 2.058823406696319580e-02 -7.658378221094608307e-03 -7.469316571950912476e-02 -1.292102411389350891e-02 -1.854876130819320679e-01 2.920881211757659912e-01 1.553234905004501343e-01 8.328276872634887695e-02 9.060126543045043945e-02 2.944055795669555664e-01 -2.765239477157592773e-01 -5.627755075693130493e-02 -4.556882486212998629e-04 -7.408679276704788208e-02 2.831577360630035400e-01 1.135165616869926453e-01 1.519177109003067017e-01 4.131369665265083313e-02 2.759158015251159668e-01 -9.665267542004585266e-03 -1.399327516555786133e-01 -2.361755073070526123e-01 1.574649661779403687e-01 -8.708983659744262695e-02 9.063721448183059692e-02 -2.620484232902526855e-01 1.529134623706340790e-02
3.570485161617398262e-03 -1.007437258958816528e-01 2.371798604726791382e-01 1.988831162452697754e-01 -1.268289834260940552e-01 3.701635599136352539e-01 1.443727314472198486e-01 -1.434755921363830566e-01 -2.800827026367187500e-01 3.435744941234588623e-01 2.864255383610725403e-02 2.358926832675933838e-01 1.132952123880386353e-01 1.863335669040679932e-01 1.723247766494750977e-01 -8.325695991516113281e-02 -1.517144590616226196e-01 3.406430408358573914e-02 -4.621826112270355225e-03 1.639607101678848267e-01 -2.646730840206146240e-01 -2.921792911365628242e-03 -7.788863033056259155e-02 6.234176456928253174e-02 7.375720888376235962e-02 -2.167226225137710571e-01 8.130215108394622803e-02 -2.971329092979431152e-01 1.141080167144536972e-02 1.452504098415374756e-01 -2.503015995025634766e-01 8.572447113692760468e-03
-9.978841990232467651e-03 -4.854303225874900818e-02 1.045022085309028625e-01 1.597002893686294556e-01 -2.378087490797042847e-02 1.126490980386734009e-01 1.095063015818595886e-01 -1.742285788059234619e-01 -2.201213836669921875e-01 4.036128818988800049e-01 1.004664078354835510e-01 2.792945504188537598e-01 2.722994983196258545e-01 8.217234164476394653e-02 2.734034657478332520e-01 -1.469851434230804443e-01 -3.653031587600708008e-01 3.224397078156471252e-02 -3.824195638298988342e-02 3.981976583600044250e-02 -3.690360188484191895e-01 9.743813425302505493e-02 1.162745952606201172e-01 1.727500706911087036e-01 -1.911997422575950623e-02 -1.545955240726470947e-01 -8.991422504186630249e-02 -3.424655273556709290e-02 1.362273991107940674e-01 1.440914422273635864e-01 -1.671273261308670044e-01 -3.813859447836875916e-02
1.071272566914558411e-01 3.001736104488372803e-01 -3.679262697696685791e-01 1.229140907526016235e-01 -2.527887560427188873e-02 3.518828749656677246e-01 -1.352054649032652378e-03 -1.778974235057830811e-01 -1.318706572055816650e-01 -1.443667523562908173e-02 1.516119241714477539e-01 8.914021402597427368e-02 5.287681892514228821e-02 -7.966600358486175537e-03 1.873023062944412231e-01 -2.241937965154647827e-01 -1.981999725103378296e-01 6.467019766569137573e-02 3.577446937561035156e-02 3.155765831470489502e-01 -3.056616485118865967e-01 -5.553397908806800842e-02 -5.659287422895431519e-02 -7.520210742950439453e-02 -1.960922218859195709e-02 -2.143685668706893921e-01 5.094442144036293030e-02 -6.037845090031623840e-02 5.401643365621566772e-02 -1.212074980139732361e-01 -2.824036478996276855e-01 2.354819029569625854e-01
-2.065045982599258423e-01 2.125402390956878662e-01 -2.023714482784271240e-01 3.111735582351684570e-01 3.533707186579704285e-02 2.113732993602752686e-01 8.825087547302246094e-02 -1.298104822635650635e-01 -1.021856889128684998e-01 9.941671043634414673e-02 1.542231142520904541e-01 2.625400759279727936e-02 1.901422291994094849e-01 1.287869811058044434e-01 2.594495117664337158e-01 -1.057104393839836121e-01 -2.485446929931640625e-01 -1.138710379600524902e-01 8.984252810478210449e-02 5.136740580201148987e-02 -1.051207557320594788e-01 -1.653765141963958740e-01 -1.645177751779556274e-01 -8.976028859615325928e-02 1.511786729097366333e-01 -3.571701347827911377e-01 4.737413302063941956e-02 -2.235886082053184509e-02 1.636772751808166504e-01 -1.740126162767410278e-01 -3.747574985027313232e-01 1.347092241048812866e-01
-6.170017272233963013e-02 1.295807398855686188e-02 -2.797022834420204163e-02 2.545382678508758545e-01 1.458865106105804443e-01 4.058706015348434448e-02 2.107128202915191650e-01 4.130053799599409103e-03 -2.191653102636337280e-01 6.298933923244476318e-02 3.240816295146942139e-02 -7.611046731472015381e-02 1.509471684694290161e-01 -4.284171462059020996e-01 2.179948985576629639e-01 -2.402754426002502441e-01 -1.105359047651290894e-01 6.281144917011260986e-02 -2.063130587339401245e-01 1.486348211765289307e-01 -6.578382104635238647e-02 -1.366516351699829102e-01 -7.291383296251296997e-02 -1.466616541147232056e-01 4.516240209341049194e-02 -3.466699719429016113e-01 3.687664121389389038e-02 -1.080074384808540344e-01 5.160891637206077576e-02 3.334172070026397705e-01 -3.118250072002410889e-01 1.253903806209564209e-01
-7.643480598926544189e-02 3.007210791110992432e-01 -9.078893810510635376e-02 3.184550702571868896e-01 -9.883464127779006958e-02 1.489974409341812134e-01 2.950298190116882324e-01 1.435508728027343750e-01 2.038312852382659912e-01 -1.737184077501296997e-01 2.052999660372734070e-02 7.756472378969192505e-02 -7.639490067958831787e-04 9.429816156625747681e-02 1.809571087360382080e-01 -2.611629962921142578e-01 -4.045557975769042969e-01 -2.032478302717208862e-01 1.307336427271366119e-02 -9.102206677198410034e-02 -9.989315271377563477e-02 -4.008756205439567566e-02 6.818854063749313354e-02 1.983399242162704468e-01 -5.957099422812461853e-02 -1.648267954587936401e-01 -2.381878942251205444e-01 1.800493299961090088e-01 -1.491617783904075623e-02 2.590198814868927002e-01 4.475613683462142944e-02 9.084731340408325195e-02
-1.685346066951751709e-01 -2.464583665132522583e-01 -6.349738687276840210e-02 1.125194430351257324e-01 -2.447738945484161377e-01 4.494239687919616699e-01 -1.716332286596298218e-01 -6.399814784526824951e-02 -6.425859779119491577e-02 3.491484001278877258e-02 1.177836805582046509e-01 2.295495942234992981e-02 -1.008641943335533142e-01 1.475164592266082764e-01 2.391331791877746582e-01 -4.635062515735626221e-01 -1.863130480051040649e-01 -1.194942891597747803e-01 -5.655058845877647400e-02 -7.002462446689605713e-02 -7.100940495729446411e-02 -5.592482909560203552e-02 9.747901558876037598e-02 -3.740127757191658020e-02 -5.446067452430725098e-02 -3.001761436462402344e-01 4.247424751520156860e-02 -1.538740098476409912e-01 1.161065772175788879e-01 2.121583670377731323e-01 -8.473271876573562622e-02 1.209049448370933533e-01
-2.165261059999465942e-01 2.816581726074218750e-01 -7.669091224670410156e-03 2.010632753372192383e-01 -1.760898344218730927e-02 -8.913625031709671021e-02 2.174830734729766846e-01 -6.993464380502700806e-02 -2.356242621317505836e-03 -5.938983988016843796e-03 -6.958806514739990234e-02 8.346166461706161499e-02 2.909012436866760254e-01 -2.621204257011413574e-01 9.315481781959533691e-02 -1.589877158403396606e-01 -3.174980878829956055e-01 1.923448294401168823e-01 -2.708042263984680176e-01 2.351374328136444092e-01 -3.149041905999183655e-02 -2.062696665525436401e-01 9.703386574983596802e-02 3.262434527277946472e-02 -3.590951114892959595e-02 -3.240785598754882812e-01 1.429048776626586914e-01 2.090541124343872070e-01 4.713200777769088745e-02 1.154748052358627319e-01 -2.191458493471145630e-01 1.387533545494079590e-01
8.136157691478729248e-02 3.245511054992675781e-01 -2.869041264057159424e-02 1.545638740062713623e-01 1.331859827041625977e-01 1.329583972692489624e-01 9.344626963138580322e-02 1.555400639772415161e-01 -1.979556083679199219e-01 7.906307280063629150e-02 -2.056375145912170410e-01 1.081455424427986145e-01 2.330883592367172241e-01 3.808083245530724525e-03 1.532504260540008545e-01 -4.192948341369628906e-01 -2.083472311496734619e-01 5.181013792753219604e-02 -1.882050335407257080e-01 -1.562860608100891113e-01 1.293209940195083618e-01 -1.894543468952178955e-01 4.142376035451889038e-02 -3.329258784651756287e-02 -5.205163732171058655e-02 -3.789834976196289062e-01 2.366915047168731689e-01 -1.903110183775424957e-02 1.317077875137329102e-01 1.012995615601539612e-01 -2.145328372716903687e-01 -6.479217857122421265e-02
1.564448475837707520e-01 2.178145498037338257e-01 -1.072248592972755432e-01 1.721413731575012207e-01 -1.564175635576248169e-01 1.984045952558517456e-01 8.030273020267486572e-02 4.832186922430992126e-02 -3.036091923713684082e-01 -6.118013407103717327e-04 -1.580899115651845932e-03 7.978907227516174316e-02 9.750220179557800293e-02 -1.814880967140197754e-02 1.756321489810943604e-01 -2.955749630928039551e-02 -1.859970539808273315e-01 -1.764250099658966064e-01 -7.887037098407745361e-02 1.066831350326538086e-01 -5.036165565252304077e-02 1.207119077444076538e-01 -1.518298685550689697e-01 2.146246880292892456e-01 -1.264282464981079102e-01 4.758302867412567139e-02 1.779816001653671265e-01 -1.544408053159713745e-01 -1.413190960884094238e-01 3.569487929344177246e-01 -3.214284777641296387e-01 4.245112538337707520e-01
6.041954085230827332e-02 9.243020415306091309e-02 1.490137726068496704e-01 2.788336873054504395e-01 1.418604142963886261e-02 2.952652275562286377e-01 1.637342199683189392e-02 -8.802510797977447510e-02 -2.430049516260623932e-02 -1.124811768531799316e-01 -4.872817546129226685e-03 1.694941371679306030e-01 5.452913045883178711e-02 -6.022483855485916138e-02 -1.799013018608093262e-01 -1.273638606071472168e-01 -2.600199580192565918e-01 -2.687036693096160889e-01 -8.280319720506668091e-02 -8.297385275363922119e-02 -2.084223031997680664e-01 -1.506435722112655640e-01 1.422351449728012085e-01 1.770789176225662231e-01 1.703695356845855713e-01 -4.385741055011749268e-01 -1.768719106912612915e-01 5.628821253776550293e-02 2.014306783676147461e-01 2.623676657676696777e-01 -2.295578420162200928e-01 7.788002490997314453e-02
-2.347429096698760986e-01 -4.338103532791137695e-02 9.050198644399642944e-02 2.671585679054260254e-01 1.047838181257247925e-01 8.324802666902542114e-02 1.826130598783493042e-01 1.283237189054489136e-01 -1.060098633170127869e-01 2.362780570983886719e-01 -8.068217337131500244e-02 1.949357986450195312e-01 6.452704221010208130e-02 -9.284534305334091187e-02 7.307714968919754028e-02 -5.619974806904792786e-02 -4.058437049388885498e-01 -1.651993393898010254e-01 -7.864821702241897583e-02 3.615186810493469238e-01 -7.459758967161178589e-02 1.937898844480514526e-01 7.430779188871383667e-02 -1.581926941871643066e-01 7.636789977550506592e-02 -2.641499638557434082e-01 -7.511537522077560425e-02 -2.802285552024841309e-01 -2.500957548618316650e-01 1.156882271170616150e-01 2.431180560961365700e-03 -1.568607836961746216e-01
-2.082170397043228149e-01 4.476777464151382446e-02 1.776839941740036011e-01 -2.300083171576261520e-03 -8.714770525693893433e-02 3.137992322444915771e-01 1.298478245735168457e-01 -8.083302527666091919e-02 -1.353853046894073486e-01 1.336768120527267456e-01 5.498800426721572876e-02 1.486233174800872803e-01 2.421991676092147827e-01 -2.047166600823402405e-02 3.019303083419799805e-01 -5.929260700941085815e-02 -2.745834887027740479e-01 -5.284808203577995300e-02 -1.035052612423896790e-01 7.154034823179244995e-02 -6.855560094118118286e-02 2.534750401973724365e-01 -1.338805109262466431e-01 3.334538936614990234e-01 -1.169404983520507812e-01 3.325514122843742371e-02 2.620703577995300293e-01 -2.111415863037109375e-01 3.183206915855407715e-01 1.539191752672195435e-01 -1.785873025655746460e-01 3.868623077869415283e-02
-1.659458428621292114e-01 1.944861263036727905e-01 8.040137588977813721e-02 2.323370426893234253e-01 4.932848364114761353e-02 2.109008282423019409e-01 3.263739123940467834e-02 -2.685299217700958252e-01 2.303465455770492554e-01 -3.881704807281494141e-02 -1.469631195068359375e-01 2.047394067049026489e-01 2.771978378295898438e-01 -1.962597072124481201e-01 3.034061193466186523e-01 -3.765546679496765137e-01 -1.898705065250396729e-01 -1.597570776939392090e-01 6.783017888665199280e-03 2.040664292871952057e-02 -1.174115091562271118e-01 6.946685910224914551e-02 -7.293598353862762451e-02 -1.926193684339523315e-01 -7.279258966445922852e-02 -2.498674690723419189e-01 1.805315017700195312e-01 -1.186719909310340881e-01 -1.263792067766189575e-01 1.778957247734069824e-01 3.778985515236854553e-02 -1.720085740089416504e-02
-2.503414079546928406e-02 3.961419761180877686e-01 -2.424945682287216187e-01 3.806571364402770996e-01 -6.504904013127088547e-03 2.485496550798416138e-01 7.380711287260055542e-02 -3.307546302676200867e-02 -1.425117850303649902e-01 -1.173890102654695511e-02 4.090576991438865662e-02 -1.902498304843902588e-02 1.112615019083023071e-01 9.694559127092361450e-02 2.251002192497253418e-01 -1.610368937253952026e-01 5.498118326067924500e-02 -2.464521974325180054e-01 1.800408400595188141e-02 -1.742225438356399536e-01 -2.113678604364395142e-01 -1.216029003262519836e-01 1.006246656179428101e-01 6.321496516466140747e-02 7.048609852790832520e-02 -2.903619706630706787e-01 -1.937953978776931763e-01 -4.376877844333648682e-02 1.561741158366203308e-02 2.961207926273345947e-01 -7.251983880996704102e-02 2.440325468778610229e-01
-2.849596440792083740e-01 3.008885681629180908e-01 -1.862122863531112671e-02 -3.531591966748237610e-02 -2.449581474065780640e-01 4.644785523414611816e-01 -1.612069308757781982e-01 5.058555677533149719e-02 -1.075471844524145126e-02 4.889835789799690247e-02 8.454597741365432739e-02 1.874900758266448975e-01 1.654469668865203857e-01 7.995632290840148926e-02 -8.291508257389068604e-02 6.909377407282590866e-03 -9.229223430156707764e-02 -8.603761345148086548e-02 -2.513571381568908691e-01 1.376770287752151489e-01 -2.267552465200424194e-01 4.237022623419761658e-02 -7.825277000665664673e-02 -1.854616701602935791e-01 5.882431939244270325e-02 -1.213740110397338867e-01 2.675394713878631592e-01 2.525016292929649353e-02 -1.641373187303543091e-01 1.725465804338455200e-01 -2.894778847694396973e-01 -1.190664097666740417e-01
5.280485749244689941e-02 6.046095397323369980e-03 2.815300226211547852e-01 2.546500861644744873e-01 -1.671577095985412598e-01 3.631209731101989746e-01 1.464838236570358276e-01 -7.292508147656917572e-03 -2.263316214084625244e-01 1.479320228099822998e-01 1.184840202331542969e-01 1.087888330221176147e-01 2.629606723785400391e-01 -9.945361316204071045e-02 2.112065702676773071e-01 -3.084932565689086914e-01 1.298963278532028198e-01 1.173820160329341888e-02 -1.320561617612838745e-01 3.282215073704719543e-02 9.001249074935913086e-02 -1.609507352113723755e-01 -1.340587288141250610e-01 3.981518093496561050e-03 8.866299688816070557e-02 -3.924183845520019531e-01 9.491180628538131714e-02 1.158965006470680237e-02 1.624285876750946045e-01 7.003238797187805176e-02 -2.532170116901397705e-01 6.054888013750314713e-03
1.230424735695123672e-02 5.435395985841751099e-02 4.510898888111114502e-02 4.018460810184478760e-01 1.444364637136459351e-01 1.502292901277542114e-01 2.739099264144897461e-01 2.578324079513549805e-02 -2.965582348406314850e-02 3.880693390965461731e-02 4.135199263691902161e-02 5.100465193390846252e-02 -1.534084826707839966e-01 -2.294658124446868896e-02 -8.782375603914260864e-02 -3.060827851295471191e-01 -1.505727171897888184e-01 -9.915977716445922852e-03 -3.096586465835571289e-01 1.577404141426086426e-01 -3.793269693851470947e-01 -1.248995065689086914e-01 9.748487174510955811e-02 -2.357328385114669800e-01 2.184884548187255859e-01 -3.446133732795715332e-01 -1.184022799134254456e-01 2.538539655506610870e-02 8.509165793657302856e-02 -1.877244003117084503e-02 -1.546750366687774658e-01 3.633300960063934326e-02
-2.664905488491058350e-01 7.637207210063934326e-02 3.974495232105255127e-01 2.014000713825225830e-01 1.067349091172218323e-01 -5.509789288043975830e-02 2.869239151477813721e-01 -1.953865885734558105e-01 -3.561661541461944580e-01 2.918781340122222900e-02 9.517771191895008087e-03 1.241156458854675293e-01 2.900766208767890930e-02 -1.564478725194931030e-01 2.701221108436584473e-01 -2.833986878395080566e-01 -8.331073075532913208e-02 -1.206697300076484680e-01 -1.209436804056167603e-01 9.966061264276504517e-02 -1.172244325280189514e-01 1.324166804552078247e-01 -3.240163624286651611e-02 -1.047509834170341492e-01 1.424034833908081055e-01 -1.117460280656814575e-01 6.144239753484725952e-02 -3.655869141221046448e-02 4.868526756763458252e-02 3.187157213687896729e-01 -1.823268085718154907e-01 -5.884096771478652954e-02
-9.554038196802139282e-02 2.642266452312469482e-01 -1.323166191577911377e-01 7.462289184331893921e-02 -7.557537406682968140e-03 1.311974078416824341e-01 2.349147945642471313e-01 1.686546579003334045e-02 -6.536099314689636230e-02 4.486408084630966187e-02 -1.756259202957153320e-01 1.048147529363632202e-01 1.106707453727722168e-01 1.676144003868103027e-01 2.922384738922119141e-01 -2.650291025638580322e-01 -4.750660806894302368e-02 2.028225734829902649e-02 -7.091268897056579590e-02 -1.805167086422443390e-02 2.059914469718933105e-01 3.022729456424713135e-01 -3.404113277792930603e-02 1.163602769374847412e-01 -1.603392511606216431e-01 9.326931834220886230e-02 2.707818746566772461e-01 -8.491221070289611816e-02 -5.546660348773002625e-02 2.653476595878601074e-01 -4.796720743179321289e-01 -7.813046127557754517e-02
-1.542642861604690552e-01 1.629779189825057983e-01 -3.540201857686042786e-02 2.409284710884094238e-01 -1.162325814366340637e-01 -7.873462140560150146e-02 2.658743560314178467e-01 7.119719870388507843e-03 3.007317185401916504e-01 1.114658787846565247e-01 -2.160567604005336761e-02 2.359171062707901001e-01 2.135749012231826782e-01 8.061297237873077393e-02 4.116122052073478699e-02 -1.724835485219955444e-01 -1.649739742279052734e-01 -1.198108494281768799e-01 -1.514023393392562866e-01 2.998744547367095947e-01 -2.770842518657445908e-03 -1.531033217906951904e-01 8.902790397405624390e-02 1.955351419746875763e-02 -2.493498027324676514e-01 -2.946979403495788574e-01 2.233061790466308594e-01 1.268530637025833130e-01 1.445587351918220520e-02 3.087147176265716553e-01 -1.904979050159454346e-01 -1.561683714389801025e-01
-3.286163210868835449e-01 2.406384646892547607e-01 -1.459438502788543701e-01 -7.407658547163009644e-02 -6.688679009675979614e-02 2.100256383419036865e-01 -1.393546611070632935e-01 7.549073547124862671e-02 -2.324168384075164795e-01 8.678214251995086670e-02 8.642548322677612305e-02 1.652914285659790039e-01 1.110347732901573181e-01 6.021461263298988342e-02 -4.195888340473175049e-02 -1.781007498502731323e-01 -1.054487675428390503e-01 1.696567982435226440e-01 -7.500594854354858398e-02 6.922326236963272095e-02 -8.399944007396697998e-02 -1.060875877737998962e-01 1.217304449528455734e-02 7.363666780292987823e-03 1.265001595020294189e-01 -1.518059670925140381e-01 4.015220999717712402e-01 3.816242143511772156e-02 -1.096087843179702759e-01 5.864581838250160217e-02 -5.449172258377075195e-01 -6.996293365955352783e-02
-2.141742408275604248e-01 2.590723633766174316e-01 -9.353493899106979370e-02 1.427595913410186768e-01 -3.442444503307342529e-01 2.739864289760589600e-01 1.398373246192932129e-01 1.114909052848815918e-01 6.892371177673339844e-02 -3.375965403392910957e-03 2.099420428276062012e-01 2.191077023744583130e-01 1.161956787109375000e-01 2.683468535542488098e-02 -1.342863589525222778e-01 -1.139281913638114929e-01 -9.908907860517501831e-02 -1.781290210783481598e-02 -5.658881068229675293e-01 -2.181724831461906433e-02 -8.768533915281295776e-02 7.789468765258789062e-02 -6.079810485243797302e-02 -2.810765616595745087e-02 2.947781048715114594e-02 -9.253758192062377930e-02 1.970735341310501099e-01 -1.058444082736968994e-01 -8.534397184848785400e-02 9.969367831945419312e-02 -2.445991933345794678e-01 6.809044629335403442e-02
-1.523956805467605591e-01 -2.076958678662776947e-02 5.564145743846893311e-03 2.997863292694091797e-01 3.033241070806980133e-02 1.903357058763504028e-01 1.196986734867095947e-01 2.943792846053838730e-03 -2.612005174160003662e-01 3.489449620246887207e-02 1.253908127546310425e-01 3.401610255241394043e-01 -5.379054322838783264e-02 5.337512493133544922e-02 -5.361112300306558609e-03 -5.099634081125259399e-02 -1.508346498012542725e-01 -1.197317335754632950e-02 -3.344819843769073486e-01 5.793111771345138550e-02 -1.083031669259071350e-01 1.214124932885169983e-01 2.748510837554931641e-01 -3.136137500405311584e-02 3.220013678073883057e-01 -4.618142545223236084e-01 -5.706272274255752563e-02 -2.997928857803344727e-02 3.687181323766708374e-02 2.117143869400024414e-01 2.342827431857585907e-02 1.293841153383255005e-01
2.271845564246177673e-02 1.121944263577461243e-01 3.147891759872436523e-01 8.195018023252487183e-02 7.483500987291336060e-02 2.334340065717697144e-01 -1.761490702629089355e-01 2.462899237871170044e-01 1.215013638138771057e-01 7.650735229253768921e-02 -1.628345996141433716e-01 -1.087071672081947327e-01 -1.573440134525299072e-01 -8.487182110548019409e-02 1.904062479734420776e-01 -2.114681154489517212e-01 -3.122196793556213379e-01 -5.414504185318946838e-02 -1.047046929597854614e-01 5.214774981141090393e-02 1.580749750137329102e-01 -2.356246486306190491e-02 -6.584220379590988159e-02 -2.005381435155868530e-01 1.676017493009567261e-01 -1.613179892301559448e-01 5.727763846516609192e-02 -5.905763432383537292e-02 7.613047212362289429e-02 3.196092545986175537e-01 -4.483210444450378418e-01 -5.846841260790824890e-02
-1.628234684467315674e-01 3.407502770423889160e-01 -1.190697401762008667e-01 1.422369480133056641e-01 3.422060981392860413e-02 3.166567981243133545e-01 -6.987326592206954956e-02 -2.241524867713451385e-02 5.638095363974571228e-02 -8.724474161863327026e-02 -4.527395665645599365e-01 7.214029133319854736e-02 -8.970100432634353638e-02 -3.412788808345794678e-01 -1.056277379393577576e-01 -1.514101624488830566e-01 -1.730751693248748779e-01 -1.142378598451614380e-01 -1.148882061243057251e-01 1.806000918149948120e-01 -5.070492625236511230e-02 7.357627153396606445e-02 -6.439127959311008453e-03 1.042988896369934082e-02 6.517641991376876831e-02 -7.565204054117202759e-02 2.893718890845775604e-02 1.426560729742050171e-01 6.597299873828887939e-02 4.275214970111846924e-01 -1.146354451775550842e-01 -9.050100296735763550e-02
-1.229787692427635193e-01 2.551145255565643311e-01 -5.074655171483755112e-03 1.385528296232223511e-01 -2.288180887699127197e-01 1.597764194011688232e-01 4.475373774766921997e-02 3.431473299860954285e-02 -1.579324528574943542e-02 1.656013280153274536e-01 -1.380983460694551468e-02 -1.529859006404876709e-01 1.925526410341262817e-01 2.264147698879241943e-01 1.797425150871276855e-01 6.746042519807815552e-02 -3.243034482002258301e-01 -2.695925235748291016e-01 7.368670403957366943e-02 2.833276055753231049e-02 -3.721292018890380859e-01 -2.776848385110497475e-03 7.645972073078155518e-02 9.922350943088531494e-02 2.636045217514038086e-02 -1.035213097929954529e-01 -6.482412572950124741e-04 -1.384800225496292114e-01 -1.102314516901969910e-01 3.021038770675659180e-01 -2.272767275571823120e-01 3.451243638992309570e-01
-1.073538325726985931e-02 1.675290763378143311e-01 -3.176653757691383362e-02 -1.002652049064636230e-01 5.060196518898010254e-01 3.212845921516418457e-01 1.778500527143478394e-01 1.828655786812305450e-02 7.719366997480392456e-02 5.623154714703559875e-02 -1.366188675165176392e-01 -4.234826192259788513e-02 3.641726970672607422e-01 -3.769835829734802246e-02 -1.084285415709018707e-02 -1.325988024473190308e-01 3.146016225218772888e-02 -4.127673432230949402e-02 -1.682882606983184814e-01 7.196064293384552002e-02 -1.027179136872291565e-01 1.314734220504760742e-01 -1.800687313079833984e-01 -1.130873039364814758e-01 -7.744474709033966064e-02 -1.196355372667312622e-01 -8.009301126003265381e-02 3.283215314149856567e-02 -1.304897218942642212e-01 3.004764020442962646e-01 -3.427721560001373291e-01 -1.622897237539291382e-01
-3.017192780971527100e-01 9.965357929468154907e-02 1.569821983575820923e-01 1.842827200889587402e-01 3.551978766918182373e-01 3.545276224613189697e-01 1.942295134067535400e-01 -3.252984210848808289e-02 -1.182724386453628540e-01 1.466430574655532837e-01 -2.195977568626403809e-01 -4.718371108174324036e-02 1.761017888784408569e-01 1.725835353136062622e-01 -3.170073777437210083e-02 -2.167770415544509888e-01 -1.238159276545047760e-02 2.350636199116706848e-02 -2.294504195451736450e-01 3.652910590171813965e-01 8.732473105192184448e-02 6.746280938386917114e-02 -5.130042880773544312e-02 -9.889674186706542969e-02 8.796319365501403809e-02 -1.118366494774818420e-01 -1.672358512878417969e-01 1.780791431665420532e-01 1.449130028486251831e-01 1.582561582326889038e-01 -8.771670609712600708e-02 -1.000606268644332886e-01
-2.608931064605712891e-01 1.290455181151628494e-02 -2.575639188289642334e-01 -1.413298547267913818e-01 5.764694511890411377e-02 5.683349072933197021e-02 -3.024257123470306396e-01 4.760913550853729248e-02 -6.832283106632530689e-04 5.848528444766998291e-02 -2.015189975500106812e-01 -2.989299537148326635e-04 1.198791339993476868e-01 -3.556780889630317688e-02 3.663596138358116150e-02 -3.446993529796600342e-01 -2.222823202610015869e-01 -7.918170094490051270e-02 -1.703110337257385254e-01 1.157361567020416260e-01 -1.902946531772613525e-01 1.419565975666046143e-01 7.005311083048582077e-03 1.844685524702072144e-01 9.215189516544342041e-02 1.970677636563777924e-02 7.567504793405532837e-02 -5.991413444280624390e-02 4.609818570315837860e-03 4.470057785511016846e-01 -3.862853646278381348e-01 -9.786329418420791626e-02
-2.126940786838531494e-01 1.392998732626438141e-02 9.756702184677124023e-02 9.374450892210006714e-03 4.601985588669776917e-02 2.140695452690124512e-01 -1.393720954656600952e-01 1.325133442878723145e-01 -2.707877159118652344e-01 2.900857925415039062e-01 9.481671452522277832e-02 1.354391425848007202e-01 1.479177176952362061e-01 -2.128467857837677002e-01 3.100648224353790283e-01 3.094346262514591217e-02 -1.821459233760833740e-01 1.800899505615234375e-01 -1.655203551054000854e-01 8.132389746606349945e-03 -2.126001380383968353e-02 8.474601060152053833e-02 -2.697763741016387939e-01 1.379319429397583008e-01 1.216615065932273865e-01 -1.357280164957046509e-01 1.049273461103439331e-01 -8.998244255781173706e-02 6.523497402667999268e-02 2.300469428300857544e-01 -4.537248909473419189e-01 5.528567731380462646e-02
-2.444419711828231812e-01 2.396381646394729614e-01 1.945695132017135620e-01 3.591777384281158447e-02 1.263996958732604980e-01 1.117572858929634094e-01 2.274273782968521118e-01 -1.013256907463073730e-01 1.759804636240005493e-01 4.963802918791770935e-02 2.108438014984130859e-01 8.031081408262252808e-02 2.234762720763683319e-02 2.168438769876956940e-02 1.317313611507415771e-01 1.367204170674085617e-02 -1.676877290010452271e-01 -3.772458061575889587e-03 -4.789760112762451172e-01 7.888916879892349243e-02 -2.625463008880615234e-01 -1.314564645290374756e-01 8.433743566274642944e-02 -3.018915420398116112e-03 4.367619007825851440e-02 -8.159691840410232544e-02 9.458059817552566528e-02 1.753367036581039429e-01 -2.401241213083267212e-01 1.551441848278045654e-01 -3.796764910221099854e-01 1.382898837327957153e-01
-2.160748094320297241e-01 3.751225471496582031e-01 -1.051281169056892395e-01 1.066585183143615723e-01 -3.158765137195587158e-01 2.700141072273254395e-01 -6.639470160007476807e-02 -2.303524129092693329e-02 -6.386680901050567627e-02 -1.418247818946838379e-01 9.242051094770431519e-02 -5.889993044547736645e-04 3.633560240268707275e-02 -8.189421147108078003e-02 3.940965607762336731e-02 -1.831111311912536621e-01 -1.181518733501434326e-01 2.641269704326987267e-03 -2.793738543987274170e-01 1.107257083058357239e-01 -1.810830235481262207e-01 5.620281770825386047e-02 -4.914722591638565063e-02 1.109864283353090286e-02 1.475358903408050537e-01 -5.152550339698791504e-02 2.581471502780914307e-01 -7.148364931344985962e-02 -2.378930449485778809e-01 7.674098759889602661e-02 -4.123899936676025391e-01 -2.553678452968597412e-01
-1.267553120851516724e-01 -1.902246624231338501e-01 -3.004562854766845703e-01 5.283236876130104065e-02 -4.076523482799530029e-01 2.375292629003524780e-01 -1.164426580071449280e-01 8.685185015201568604e-02 -1.755083054304122925e-01 1.752962619066238403e-01 5.252832546830177307e-02 5.952325835824012756e-02 -3.972553461790084839e-02 1.665292866528034210e-02 2.026262879371643066e-01 -3.462623059749603271e-01 -1.942864656448364258e-01 -1.077146977186203003e-01 -4.619191214442253113e-02 1.736770719289779663e-01 -1.314619183540344238e-01 5.058603361248970032e-02 -8.103856444358825684e-02 -4.525183700025081635e-03 -1.720871180295944214e-01 -3.963721394538879395e-01 4.482699930667877197e-02 -1.794081181287765503e-01 -7.236496359109878540e-02 2.886008284986019135e-02 -1.730234771966934204e-01 -1.238169968128204346e-01
-8.409442752599716187e-02 5.064489692449569702e-02 1.161040365695953369e-01 -5.945714656263589859e-03 -9.749882668256759644e-02 3.432968258857727051e-01 5.694028362631797791e-02 8.763489313423633575e-03 -3.840110823512077332e-02 1.145655959844589233e-01 8.114666491746902466e-02 -7.889506220817565918e-02 -1.373200118541717529e-01 -1.243982389569282532e-01 1.511913686990737915e-01 -1.562986224889755249e-01 -2.806312739849090576e-01 -1.074257865548133850e-01 -2.162940651178359985e-01 -9.590926021337509155e-02 -5.314401537179946899e-02 2.727369964122772217e-01 -1.488886028528213501e-01 -3.616780638694763184e-01 8.999072946608066559e-03 -1.736489683389663696e-02 -3.257089555263519287e-01 -1.001410419121384621e-03 7.096452265977859497e-02 4.260026216506958008e-01 -2.371923178434371948e-01 1.069223061203956604e-01
-2.211038172245025635e-01 -1.446431428194046021e-01 -3.759746253490447998e-01 1.480798274278640747e-01 -2.475984841585159302e-01 4.230297803878784180e-01 -3.520370647311210632e-02 -9.955488890409469604e-02 5.968715250492095947e-02 4.795792512595653534e-03 -4.310308955609798431e-03 -4.617150127887725830e-02 -1.001711562275886536e-02 -7.387492805719375610e-02 3.374332785606384277e-01 -1.494273841381072998e-01 -3.155584931373596191e-01 -1.524540781974792480e-01 -1.707179099321365356e-01 1.051345914602279663e-01 4.752885922789573669e-02 -1.831309311091899872e-02 -9.188929945230484009e-02 1.833744905889034271e-02 -7.306742668151855469e-02 -2.825114428997039795e-01 1.738504767417907715e-01 -2.275234609842300415e-01 7.221352308988571167e-02 1.119752824306488037e-01 -3.708799183368682861e-02 -8.573699742555618286e-02
1.672718860208988190e-02 1.802878081798553467e-01 2.069972604513168335e-01 1.875341236591339111e-01 9.794167429208755493e-02 3.569552302360534668e-02 -9.181495755910873413e-02 1.667079776525497437e-01 -2.973866276443004608e-02 3.631236851215362549e-01 1.600839346647262573e-01 2.566975653171539307e-01 1.432802975177764893e-01 1.870047748088836670e-01 -5.155235901474952698e-02 -3.514585494995117188e-01 -1.752359867095947266e-01 9.469942748546600342e-02 -2.701698839664459229e-01 2.655982375144958496e-01 -2.637750804424285889e-01 -1.393523216247558594e-01 -1.352999210357666016e-01 1.128490120172500610e-01 6.229168549180030823e-02 -1.271705031394958496e-01 -2.037428133189678192e-02 -6.145004555583000183e-02 -2.178041040897369385e-01 2.101243287324905396e-01 -1.307079195976257324e-01 5.662470357492566109e-04
-1.537177115678787231e-01 1.636668592691421509e-01 -3.143855035305023193e-01 2.178825885057449341e-01 -1.308580338954925537e-01 2.019855678081512451e-01 1.146666631102561951e-01 -2.231712043285369873e-01 -1.432773023843765259e-01 -5.194974690675735474e-02 2.364440113306045532e-01 3.242199309170246124e-03 1.108152195811271667e-01 1.694879233837127686e-01 1.196414083242416382e-01 -1.934619247913360596e-02 -1.961742937564849854e-01 -8.183906972408294678e-02 -1.001100689172744751e-01 -9.278236329555511475e-02 4.452075436711311340e-02 -1.534911338239908218e-03 -1.209502220153808594e-01 -8.972933888435363770e-02 1.942153126001358032e-01 -4.806839525699615479e-01 1.395100057125091553e-01 -9.195104241371154785e-02 2.077307701110839844e-01 -3.425252810120582581e-02 -3.113948404788970947e-01 1.452416628599166870e-01
-2.300303615629673004e-02 3.023975193500518799e-01 -1.882027685642242432e-01 1.167215332388877869e-01 -1.042580232024192810e-01 -3.790947422385215759e-02 5.762094631791114807e-02 1.575078368186950684e-01 5.223695188760757446e-02 1.621014773845672607e-01 -4.910128191113471985e-02 2.150990962982177734e-01 2.344423979520797729e-01 3.391277417540550232e-02 -8.222049800679087639e-04 -1.804440766572952271e-01 -1.996548920869827271e-01 2.025746107101440430e-01 -1.449979692697525024e-01 2.284099310636520386e-01 -1.964260488748550415e-01 -1.105008944869041443e-01 1.444434970617294312e-01 7.523867487907409668e-02 -1.317994892597198486e-01 -2.630799710750579834e-01 -1.032068952918052673e-01 1.692188233137130737e-01 4.451228305697441101e-02 4.892251789569854736e-01 -2.002445012331008911e-01 1.161318793892860413e-01
-2.785494029521942139e-01 -2.883109450340270996e-01 -1.817412488162517548e-02 1.540230512619018555e-01 -1.194617450237274170e-01 9.168211370706558228e-02 1.402271166443824768e-02 7.685408741235733032e-02 -1.791784167289733887e-01 3.572169542312622070e-01 -2.835025638341903687e-02 2.178204432129859924e-02 -7.733638584613800049e-02 7.905671373009681702e-03 1.169696822762489319e-01 -2.634229063987731934e-01 -4.216682016849517822e-01 -9.118036180734634399e-02 -8.273887634277343750e-02 1.557102501392364502e-01 -1.978119611740112305e-01 3.172708302736282349e-02 -1.105385087430477142e-02 5.392017960548400879e-02 -4.154922813177108765e-02 -4.021171629428863525e-01 1.311087161302566528e-01 -2.488325983285903931e-01 8.383572846651077271e-02 6.512847542762756348e-02 -1.435281932353973389e-01 3.965492919087409973e-02
-3.282064497470855713e-01 2.871018052101135254e-01 9.015345573425292969e-02 8.740455657243728638e-02 -6.780523806810379028e-02 9.074307978153228760e-02 1.916933059692382812e-01 -1.751267723739147186e-02 2.124076336622238159e-01 3.877196460962295532e-02 1.525397002696990967e-01 3.251677379012107849e-02 1.878325194120407104e-01 -1.530970185995101929e-01 1.327871680259704590e-01 -2.284552752971649170e-01 -3.389323949813842773e-01 1.403525769710540771e-01 -2.238608002662658691e-01 2.777804136276245117e-01 -2.787582203745841980e-02 -2.426297366619110107e-01 2.717887163162231445e-01 -6.253816187381744385e-02 4.465178027749061584e-02 -2.136509269475936890e-01 1.553118824958801270e-01 1.501047909259796143e-01 4.407171159982681274e-02 1.079375017434358597e-02 -2.209364324808120728e-01 1.642151363193988800e-02
6.919910013675689697e-02 1.251604687422513962e-02 4.709691181778907776e-02 1.889397948980331421e-01 -1.683225184679031372e-01 4.025750458240509033e-01 2.371728122234344482e-01 -5.411574617028236389e-02 -1.389503777027130127e-01 -5.409678816795349121e-02 -7.978016883134841919e-02 -5.352931469678878784e-02 2.368611097335815430e-01 2.684594988822937012e-01 3.548213243484497070e-01 -2.351788431406021118e-01 -6.747688632458448410e-03 -3.533440232276916504e-01 6.924419105052947998e-02 1.222788020968437195e-01 -8.492635190486907959e-02 5.751844495534896851e-02 1.075191497802734375e-01 1.292681246995925903e-01 -1.101466938853263855e-01 -1.615502238273620605e-01 -1.670040041208267212e-01 -8.840445429086685181e-03 -1.567263007164001465e-01 2.824642658233642578e-01 -1.025322079658508301e-01 -4.709284380078315735e-02
-4.591329097747802734e-01 2.502887248992919922e-01 -2.668398916721343994e-01 4.512165486812591553e-02 1.074176356196403503e-01 1.512887924909591675e-01 -1.531392633914947510e-01 -1.529581961221992970e-03 1.080202013254165649e-01 -7.990686595439910889e-02 -1.286408603191375732e-01 1.554313600063323975e-01 1.007023677229881287e-01 -3.242152929306030273e-01 7.315004616975784302e-02 -4.688022285699844360e-02 -1.010056734085083008e-01 6.316263228654861450e-03 -3.306151926517486572e-02 5.103635787963867188e-02 -2.293098717927932739e-01 5.724800378084182739e-02 -1.088114231824874878e-01 1.118781194090843201e-01 9.978309273719787598e-02 -1.142962276935577393e-01 -2.911196649074554443e-02 -1.271987557411193848e-01 1.569388359785079956e-01 3.037610650062561035e-01 -3.473635911941528320e-01 -2.051827162504196167e-01
1.097565740346908569e-01 1.436791718006134033e-01 8.118539303541183472e-02 9.783701598644256592e-02 1.165430173277854919e-01 2.765718102455139160e-01 -2.303997054696083069e-02 -3.435711935162544250e-02 -9.661050885915756226e-02 4.738161712884902954e-02 -1.371379848569631577e-02 2.231743931770324707e-01 -2.468213811516761780e-02 4.427083209156990051e-02 -1.206157170236110687e-02 -7.634999603033065796e-02 -1.994753628969192505e-01 3.005317971110343933e-02 -3.562799990177154541e-01 -3.831195086240768433e-02 -1.635521352291107178e-01 6.746028363704681396e-02 2.811493575572967529e-01 6.870912015438079834e-02 2.658320069313049316e-01 -5.237825512886047363e-01 -6.253320607356727123e-04 1.367691159248352051e-01 2.069780826568603516e-01 2.931155860424041748e-01 -6.434986740350723267e-02 -9.199028462171554565e-02
-2.303671240806579590e-01 -1.299545764923095703e-01 1.513836383819580078e-01 1.220013499259948730e-01 5.176234245300292969e-02 4.688043296337127686e-01 -6.739458441734313965e-02 1.411415338516235352e-01 -2.624214589595794678e-01 5.217606201767921448e-02 -1.632677507586777210e-03 1.624064147472381592e-01 -9.383056312799453735e-02 3.736988604068756104e-01 -3.114847652614116669e-02 -1.142659038305282593e-01 -1.679953746497631073e-02 2.618613280355930328e-02 6.533309817314147949e-02 2.342226058244705200e-01 3.521683067083358765e-02 5.063179880380630493e-02 1.830200105905532837e-01 9.102973341941833496e-02 -5.169241130352020264e-02 -2.455939352512359619e-01 1.604947075247764587e-02 -8.909110724925994873e-02 -4.620514065027236938e-02 4.348328709602355957e-01 1.673862151801586151e-02 1.285019814968109131e-01
-1.279650032520294189e-01 -4.497276246547698975e-02 -1.518058627843856812e-01 1.396620869636535645e-01 -1.675858162343502045e-02 2.631848454475402832e-01 -4.785411804914474487e-02 3.725506365299224854e-02 -1.149518564343452454e-01 -3.400802984833717346e-02 -9.161901473999023438e-02 -7.429400086402893066e-02 1.831443049013614655e-02 7.590810768306255341e-03 3.896200060844421387e-01 -1.489216536283493042e-01 -2.038860470056533813e-01 -2.698159217834472656e-01 -1.414765268564224243e-01 2.666321992874145508e-01 2.459146082401275635e-02 -9.811180830001831055e-02 -1.357524245977401733e-01 -7.488253712654113770e-02 1.491006910800933838e-01 -3.572208881378173828e-01 3.795332834124565125e-02 1.273571699857711792e-01 3.445269167423248291e-01 -2.128350175917148590e-02 -2.882443070411682129e-01 2.317074239253997803e-01
-3.700242042541503906e-01 2.208971977233886719e-01 -6.578661035746335983e-03 3.288553655147552490e-02 -1.588760018348693848e-01 1.749552637338638306e-01 9.299975633621215820e-02 -2.089398354291915894e-02 -2.539472877979278564e-01 2.855248283594846725e-03 4.479143768548965454e-02 1.918974071741104126e-01 2.418146580457687378e-01 -1.443464457988739014e-01 -3.274167329072952271e-02 -6.990360468626022339e-02 -9.509589523077011108e-03 3.687527775764465332e-02 -1.941330879926681519e-01 2.359353899955749512e-01 -1.175674498081207275e-01 -1.292669773101806641e-01 -1.309004724025726318e-01 1.089885681867599487e-01 -5.314061418175697327e-02 -3.887841701507568359e-01 2.804389595985412598e-01 -1.917592734098434448e-01 -2.776303142309188843e-02 -6.632463634014129639e-02 -3.317050635814666748e-01 -1.438294649124145508e-01
-3.222932815551757812e-01 1.161590516567230225e-01 7.065740227699279785e-02 1.443569455295801163e-02 8.458876609802246094e-02 5.558650568127632141e-02 2.338322103023529053e-01 1.348782926797866821e-01 3.492840826511383057e-01 -2.738865464925765991e-02 1.559711396694183350e-01 2.336675971746444702e-01 5.490478128194808960e-02 1.071450561285018921e-01 2.316330745816230774e-02 -3.147405683994293213e-01 -1.998659968376159668e-01 -3.148937225341796875e-02 -8.768512308597564697e-02 2.531132102012634277e-01 -2.519088052213191986e-02 -1.697851419448852539e-01 1.723290979862213135e-01 7.908132672309875488e-02 -1.914914697408676147e-01 -3.643174767494201660e-01 5.498693138360977173e-02 -2.254856377840042114e-02 -6.729822605848312378e-02 3.058840334415435791e-01 -1.287963688373565674e-01 -1.132801622152328491e-01
-2.448595166206359863e-01 2.771667949855327606e-02 -2.614594995975494385e-02 6.743185222148895264e-02 2.119523286819458008e-01 1.095092594623565674e-01 -1.011738926172256470e-01 -1.460544764995574951e-01 1.834426671266555786e-01 -2.670628763735294342e-02 1.637785732746124268e-01 1.898622512817382812e-01 1.639269739389419556e-01 9.174941480159759521e-02 1.697209179401397705e-01 1.214443147182464600e-01 -2.721226513385772705e-01 -1.738836430013179779e-02 -2.986373603343963623e-01 -4.108490049839019775e-02 -1.532926708459854126e-01 -7.833655178546905518e-02 2.039948254823684692e-01 -2.660950720310211182e-01 1.909820288419723511e-01 -2.201038450002670288e-01 2.779202759265899658e-01 1.353282332420349121e-01 -1.721434295177459717e-01 2.799335718154907227e-01 -2.714976370334625244e-01 -4.465314093977212906e-03
-1.839483976364135742e-01 -1.569364964962005615e-01 1.432754844427108765e-01 2.115617692470550537e-01 3.561960533261299133e-02 3.212985098361968994e-01 9.216516464948654175e-02 1.568978279829025269e-01 -2.947055920958518982e-02 -1.306540220975875854e-01 -2.937025763094425201e-02 2.576273083686828613e-01 2.814150750637054443e-01 4.252878949046134949e-02 1.609086692333221436e-01 -2.986471056938171387e-01 -1.013059690594673157e-01 -3.268254399299621582e-01 6.841421127319335938e-02 1.852409727871417999e-02 -2.936411798000335693e-01 1.145792305469512939e-01 2.446256428956985474e-01 1.730363667011260986e-01 -5.338203534483909607e-02 -9.610281139612197876e-02 -1.546895802021026611e-01 1.996895819902420044e-01 -5.948452278971672058e-02 1.554156988859176636e-01 -1.470969170331954956e-01 -1.446312069892883301e-01
-1.258330047130584717e-01 1.005489751696586609e-01 1.377681642770767212e-01 7.711547613143920898e-02 3.237755969166755676e-02 2.353162914514541626e-01 -1.316433548927307129e-01 8.369382470846176147e-02 -1.323330402374267578e-01 -2.692565023899078369e-01 1.118417158722877502e-01 1.762629747390747070e-01 -2.445272654294967651e-01 -5.952770262956619263e-02 2.197782248258590698e-01 -7.837732136249542236e-02 -2.800498902797698975e-01 3.144506514072418213e-01 -2.440163642168045044e-01 2.679090760648250580e-02 -1.326817274093627930e-02 -6.656979024410247803e-02 -1.116652265191078186e-01 -8.224183320999145508e-02 1.225001886487007141e-01 -1.432959735393524170e-01 3.110066950321197510e-01 1.609652787446975708e-01 -2.082355171442031860e-01 1.901005804538726807e-01 -3.431465923786163330e-01 1.293925754725933075e-02
6.071913987398147583e-02 5.941138789057731628e-02 8.351498842239379883e-02 -1.472672261297702789e-02 -1.075248345732688904e-01 1.486566215753555298e-01 -1.610496491193771362e-01 2.466994673013687134e-01 -5.788678675889968872e-02 -7.088546454906463623e-02 -1.742820888757705688e-01 -1.728214770555496216e-01 -2.512504756450653076e-01 -5.847142264246940613e-02 2.789011001586914062e-01 -1.892662942409515381e-01 -2.395467311143875122e-01 -3.660278394818305969e-02 -8.667621761560440063e-02 1.867556720972061157e-01 2.173721939325332642e-01 6.753886700607836246e-04 -7.249763607978820801e-02 -1.548760533332824707e-01 1.012180745601654053e-01 -3.171719312667846680e-01 -6.842430215328931808e-03 -1.727894763462245464e-03 -5.251083150506019592e-02 3.493349850177764893e-01 -3.828645646572113037e-01 -2.376687079668045044e-01
-4.091464877128601074e-01 1.102089732885360718e-01 5.684695392847061157e-02 -6.547661125659942627e-02 2.708939909934997559e-01 1.163023486733436584e-01 5.624731536954641342e-03 -3.889079764485359192e-02 -5.388649180531501770e-02 -9.388987720012664795e-02 4.055697470903396606e-02 6.472820788621902466e-02 -1.168389804661273956e-02 -1.407581716775894165e-01 3.229911923408508301e-01 -1.385812740772962570e-02 7.593961060047149658e-02 -6.299021188169717789e-03 -2.143345773220062256e-01 4.014292955398559570e-01 -8.503487706184387207e-02 2.049625813961029053e-01 -2.877109870314598083e-02 1.917271465063095093e-01 -5.617028567939996719e-03 -2.428656965494155884e-01 3.553671538829803467e-01 -6.806375086307525635e-02 3.667251020669937134e-02 2.790098190307617188e-01 -1.155981868505477905e-01 -1.596463285386562347e-02
-2.205999642610549927e-01 1.884336769580841064e-01 -4.238138347864151001e-02 5.546307563781738281e-02 -5.612887814640998840e-02 1.538694798946380615e-01 1.581662148237228394e-01 1.259073168039321899e-01 -3.525368124246597290e-02 2.847252488136291504e-01 -2.383548915386199951e-01 6.488075852394104004e-02 -1.634436100721359253e-01 1.505360305309295654e-01 1.740322858095169067e-01 -8.169090747833251953e-02 -8.633431047201156616e-02 -1.495602428913116455e-01 -4.392473027110099792e-02 2.880040705204010010e-01 -5.719171371310949326e-03 1.721662580966949463e-01 1.781329959630966187e-01 -1.037697345018386841e-01 1.801540851593017578e-01 -2.876272201538085938e-01 -2.751288115978240967e-01 -3.725839555263519287e-01 -1.573401838541030884e-01 1.565995961427688599e-01 -1.965210884809494019e-01 -9.550169110298156738e-02
-6.339723616838455200e-02 -2.165480516850948334e-02 8.700948208570480347e-02 1.550213545560836792e-01 4.827446117997169495e-02 7.215045392513275146e-02 2.136513143777847290e-01 2.206575721502304077e-01 1.353421360254287720e-01 -1.414076332002878189e-02 1.343988906592130661e-02 -1.898965239524841309e-02 1.645518690347671509e-01 -6.933348625898361206e-02 -1.465967390686273575e-02 -2.050244808197021484e-01 -4.011175334453582764e-01 -2.104681730270385742e-01 -2.886653542518615723e-01 2.473585456609725952e-01 2.342891842126846313e-01 1.452305261045694351e-02 -8.421667665243148804e-02 3.075606822967529297e-01 -1.063917279243469238e-01 -2.886534035205841064e-01 -1.495214253664016724e-01 2.334440650884062052e-04 -3.947553224861621857e-03 2.783407866954803467e-01 -2.283015698194503784e-01 -1.254670619964599609e-01
-1.004533693194389343e-01 -2.241704426705837250e-02 -1.354322157567366958e-04 2.664653360843658447e-01 6.208625435829162598e-02 2.253835834562778473e-02 1.031287163496017456e-01 1.134550720453262329e-01 -1.029781177639961243e-01 1.155946403741836548e-01 1.094473376870155334e-01 1.382385790348052979e-01 -7.595214992761611938e-02 -4.279326274991035461e-02 8.429386466741561890e-02 -1.984480470418930054e-01 -2.423902899026870728e-01 -7.929240167140960693e-02 -1.043104846030473709e-02 4.789632558822631836e-01 3.492346778512001038e-02 2.154111862182617188e-01 -1.028818190097808838e-01 -1.777363717555999756e-01 3.366447985172271729e-02 -2.966234385967254639e-01 -1.077837347984313965e-01 -1.023165658116340637e-01 -3.663195073604583740e-01 8.750236779451370239e-02 -2.508732676506042480e-01 -2.846925854682922363e-01
-1.062216702848672867e-02 8.199945092201232910e-02 8.317653834819793701e-02 1.586975902318954468e-01 -8.464747667312622070e-02 3.247048258781433105e-01 4.684657789766788483e-03 -1.783745586872100830e-01 -1.621831022202968597e-02 2.340667992830276489e-01 -3.976912796497344971e-02 -8.040055632591247559e-03 3.884075209498405457e-02 -5.171778029762208462e-04 3.388246595859527588e-01 -3.911997675895690918e-01 -1.228468716144561768e-01 -1.170564442873001099e-01 -1.877869665622711182e-01 8.734599500894546509e-02 -1.880791187286376953e-01 2.276890911161899567e-02 6.329151988029479980e-02 -3.121585249900817871e-01 -6.699969619512557983e-02 -1.467284709215164185e-01 2.955754101276397705e-01 -3.024239242076873779e-01 -1.054505258798599243e-01 1.671031266450881958e-01 -2.368713356554508209e-02 1.926185041666030884e-01
-9.033638983964920044e-02 1.586190462112426758e-01 -7.820658385753631592e-02 4.480847343802452087e-02 -9.439886361360549927e-02 -4.753383621573448181e-02 2.125813066959381104e-01 6.844680011272430420e-02 1.667852252721786499e-01 3.615873679518699646e-02 2.476156651973724365e-01 1.065548285841941833e-01 2.707428336143493652e-01 3.302555158734321594e-02 7.014449685811996460e-02 -1.264334022998809814e-01 -6.642075628042221069e-02 -4.024849086999893188e-02 -2.417244017124176025e-01 4.037763476371765137e-01 -1.729656010866165161e-02 -6.375468522310256958e-02 6.911437213420867920e-02 -1.294135600328445435e-01 -2.893090248107910156e-01 -2.903619408607482910e-01 1.632663905620574951e-01 2.205068990588188171e-02 1.081125289201736450e-01 3.402843475341796875e-01 -3.289478719234466553e-01 -1.272478103637695312e-01
-1.774501055479049683e-01 2.147989869117736816e-01 1.310296505689620972e-01 1.831473708152770996e-01 -2.120829075574874878e-01 -3.133241459727287292e-02 2.368381768465042114e-01 -1.018242016434669495e-01 2.647341489791870117e-01 9.831374138593673706e-02 1.916713714599609375e-01 7.846730947494506836e-02 7.031587511301040649e-02 -1.777015179395675659e-01 1.131524369120597839e-01 -1.549691855907440186e-01 -3.861120045185089111e-01 9.312901645898818970e-02 -2.207413017749786377e-01 1.558385975658893585e-02 -6.847413629293441772e-02 -1.931492835283279419e-01 1.328832656145095825e-01 1.204871758818626404e-02 2.398200705647468567e-02 8.728064713068306446e-04 1.309277266263961792e-01 2.177573889493942261e-01 -1.588447540998458862e-01 4.844010993838310242e-02 -4.198054075241088867e-01 1.666717678308486938e-01
-4.641049802303314209e-01 3.010728061199188232e-01 -1.194841880351305008e-02 2.006525546312332153e-01 -1.354512870311737061e-01 1.036803722381591797e-01 -1.031621769070625305e-01 -1.691761016845703125e-01 -1.309472620487213135e-01 -5.258801952004432678e-02 -2.101625353097915649e-01 1.667596101760864258e-01 1.811718940734863281e-01 -4.596729949116706848e-02 8.970358967781066895e-02 4.919470753520727158e-03 -2.278345972299575806e-01 7.107733190059661865e-02 9.077492356300354004e-02 6.167875602841377258e-02 -1.392236202955245972e-01 1.272697150707244873e-01 6.051078438758850098e-02 4.828811436891555786e-02 7.015930861234664917e-02 -1.675787568092346191e-01 -3.522794926539063454e-03 -1.520132720470428467e-01 2.697998285293579102e-02 2.836668193340301514e-01 -2.176281660795211792e-01 -3.937508761882781982e-01
1.239873766899108887e-01 -1.176297441124916077e-01 -9.055393934249877930e-02 5.894265137612819672e-03 8.036838471889495850e-02 3.375539779663085938e-01 3.029266893863677979e-01 -1.589201390743255615e-01 3.992785885930061340e-02 -9.403078816831111908e-03 -1.852159388363361359e-02 1.740186065435409546e-01 1.997393369674682617e-01 2.424485981464385986e-01 4.112510383129119873e-02 -3.342507183551788330e-01 -1.521749794483184814e-01 -1.498731523752212524e-01 -1.751607507467269897e-01 2.886655032634735107e-01 -2.741415500640869141e-01 1.469867080450057983e-01 1.625795499421656132e-03 -2.095833607017993927e-02 1.559504568576812744e-01 -1.763410568237304688e-01 -1.409396380186080933e-01 -2.644265294075012207e-01 5.349867045879364014e-02 2.252118885517120361e-01 -1.415547281503677368e-01 -7.129147648811340332e-02
-1.873120963573455811e-01 4.365317150950431824e-02 -3.077784276683814824e-05 1.521739661693572998e-01 4.042353481054306030e-02 1.566608399152755737e-01 8.420983701944351196e-02 4.733157530426979065e-02 2.658264040946960449e-01 -2.520549297332763672e-01 5.565710365772247314e-02 1.372257061302661896e-02 1.535982042551040649e-01 2.576768100261688232e-01 7.983048260211944580e-02 -8.824273198843002319e-02 -1.467276178300380707e-02 -7.530993223190307617e-02 9.121382981538772583e-02 1.456286162137985229e-01 -1.135464012622833252e-01 2.055226564407348633e-01 -1.631681621074676514e-02 -1.082078069448471069e-01 5.567051935940980911e-03 -2.794916033744812012e-01 -6.135053187608718872e-02 3.630165755748748779e-01 3.482795357704162598e-01 4.050626456737518311e-01 -2.469099611043930054e-01 1.265786681324243546e-02
-2.821497917175292969e-01 -6.171732395887374878e-02 -5.085567384958267212e-02 1.806814372539520264e-01 -8.646608144044876099e-02 1.988724619150161743e-01 4.114410653710365295e-02 -1.545067578554153442e-01 7.972125709056854248e-02 -1.476715505123138428e-01 -2.770445942878723145e-01 1.491938084363937378e-01 -1.656058616936206818e-02 -1.248399168252944946e-01 8.533787727355957031e-02 -3.597172200679779053e-01 -2.107088714838027954e-01 -7.265818864107131958e-02 -1.049026995897293091e-01 1.010817736387252808e-01 -1.084106639027595520e-01 2.096037864685058594e-01 3.079880774021148682e-02 2.612757384777069092e-01 9.663726389408111572e-02 1.886934787034988403e-01 -1.049552187323570251e-01 1.763894259929656982e-01 1.749074272811412811e-02 3.354831933975219727e-01 -3.439624607563018799e-01 1.225054785609245300e-01
-2.318245470523834229e-01 -6.667627394199371338e-02 6.350728869438171387e-02 5.435224995017051697e-02 -9.259270131587982178e-02 2.549722492694854736e-01 -7.590553164482116699e-02 -2.906276881694793701e-01 -7.175610214471817017e-02 3.413923680782318115e-01 2.092631720006465912e-02 9.402948617935180664e-02 -2.728384360671043396e-02 2.631613314151763916e-01 2.271313220262527466e-01 -2.968831658363342285e-01 -6.801639497280120850e-02 -1.840184628963470459e-01 -1.664197444915771484e-01 5.415282025933265686e-02 -2.013390362262725830e-01 4.926475510001182556e-02 9.480985999107360840e-02 -2.395216673612594604e-01 -9.448535740375518799e-02 -2.678618729114532471e-01 1.269924491643905640e-01 -1.707766950130462646e-01 1.461875438690185547e-01 1.622087806463241577e-01 -1.575563848018646240e-01 2.310703843832015991e-01
-2.704854682087898254e-02 4.028147459030151367e-02 -3.176366388797760010e-01 2.189738117158412933e-02 -1.312355045229196548e-02 4.791959226131439209e-01 -2.455360256135463715e-02 2.629434317350387573e-02 -8.091027289628982544e-02 -1.522921863943338394e-02 -2.131642587482929230e-02 8.966666646301746368e-03 -9.945848956704139709e-03 -1.323504596948623657e-01 1.947027742862701416e-01 -2.725347131490707397e-02 -5.451772212982177734e-01 2.449991740286350250e-02 8.349477499723434448e-02 1.074331998825073242e-01 -2.342306077480316162e-02 -5.711504444479942322e-02 -2.335939854383468628e-01 2.131737954914569855e-02 2.828930132091045380e-02 -2.224216163158416748e-01 4.010355845093727112e-02 -8.763515204191207886e-02 1.226387917995452881e-01 1.925184428691864014e-01 -2.834224700927734375e-01 1.855869591236114502e-01
-2.370417863130569458e-01 3.340422511100769043e-01 5.015294626355171204e-02 3.385898768901824951e-01 -8.082927763462066650e-02 3.636962175369262695e-01 -1.141428351402282715e-01 -3.382467851042747498e-02 2.545787021517753601e-02 -1.570430696010589600e-01 -5.377098545432090759e-02 9.678396582603454590e-02 2.365007251501083374e-01 1.544181257486343384e-01 -5.018631741404533386e-02 6.817330420017242432e-02 -2.397231310606002808e-01 1.673282086849212646e-01 3.617989271879196167e-02 -8.822529576718807220e-03 -3.373906761407852173e-02 -2.465330436825752258e-02 -1.829122453927993774e-01 -8.695834875106811523e-02 -1.380133777856826782e-01 -3.189599812030792236e-01 -7.463736832141876221e-02 1.337902098894119263e-01 1.202339157462120056e-01 3.792874217033386230e-01 4.030560702085494995e-02 6.134984642267227173e-02
-3.531710505485534668e-01 -1.724564097821712494e-02 -2.364291697740554810e-01 2.446954250335693359e-01 1.819302141666412354e-01 4.458193480968475342e-01 1.234111860394477844e-01 -3.110225126147270203e-02 1.460462659597396851e-01 6.837354600429534912e-02 3.203759342432022095e-02 -7.550568133592605591e-02 1.144385933876037598e-01 1.659556664526462555e-02 1.828115247189998627e-02 -3.633513748645782471e-01 -9.889465570449829102e-02 -1.348613798618316650e-01 -7.405343651771545410e-02 -1.688806712627410889e-01 -1.337883472442626953e-01 3.857875987887382507e-02 9.748851507902145386e-02 4.375151544809341431e-02 2.571223378181457520e-01 -3.767383098602294922e-02 2.330808937549591064e-01 2.920753061771392822e-01 -1.461945381015539169e-02 6.713797152042388916e-02 -1.430823355913162231e-01 -8.687414228916168213e-02
-3.366927504539489746e-01 -1.926428265869617462e-02 1.302841603755950928e-01 7.675008475780487061e-02 1.200086474418640137e-01 2.652771770954132080e-01 -2.205853760242462158e-01 7.557448744773864746e-02 -1.310881078243255615e-01 2.505316436290740967e-01 1.163495853543281555e-01 6.299588829278945923e-02 1.036367788910865784e-01 -2.369747906923294067e-01 2.227870076894760132e-01 6.497091799974441528e-02 -2.307319939136505127e-01 7.854058593511581421e-02 -1.770673841238021851e-01 -6.364802364259958267e-03 4.034003615379333496e-02 1.157196685671806335e-01 -5.259784311056137085e-02 1.787510216236114502e-01 2.524443268775939941e-01 -3.153756633400917053e-02 4.780185595154762268e-02 4.542508348822593689e-02 1.978809386491775513e-01 2.640938162803649902e-01 -4.048812091350555420e-01 -1.536612212657928467e-01
-2.039855420589447021e-01 1.993634402751922607e-01 -8.737312257289886475e-02 1.522853672504425049e-01 -2.361579984426498413e-01 1.252612471580505371e-01 9.484174102544784546e-02 1.255559623241424561e-01 -9.697142243385314941e-02 -4.782319068908691406e-03 3.179703056812286377e-01 1.452126801013946533e-01 3.777698054909706116e-02 -2.472894825041294098e-02 -1.495028287172317505e-01 -4.543168842792510986e-02 -1.373252123594284058e-01 -3.912172093987464905e-02 -4.888723194599151611e-01 1.879449188709259033e-01 -2.672596275806427002e-01 6.538909859955310822e-03 -3.394107893109321594e-02 -2.038586139678955078e-01 4.249650985002517700e-02 -2.366945147514343262e-01 1.921107023954391479e-01 -1.143874824047088623e-01 -1.169085688889026642e-02 1.172385886311531067e-01 -3.158120214939117432e-01 -5.655033513903617859e-02
-2.821942567825317383e-01 1.774109005928039551e-01 1.003863960504531860e-01 -3.206656873226165771e-02 2.352840453386306763e-02 -7.525430619716644287e-02 5.393265932798385620e-02 1.352517306804656982e-01 2.391476482152938843e-01 -3.010977618396282196e-02 1.014260277152061462e-01 2.332750856876373291e-01 -1.151824370026588440e-02 9.839162975549697876e-02 1.470908969640731812e-01 -3.398891687393188477e-01 -2.331621050834655762e-01 2.363094314932823181e-02 -2.310238331556320190e-01 4.224979579448699951e-01 -7.171611487865447998e-02 -1.140472143888473511e-01 1.859969049692153931e-01 8.299190551042556763e-02 -2.012203782796859741e-01 -3.443133533000946045e-01 1.009306013584136963e-01 -4.190715402364730835e-02 -1.132422126829624176e-03 1.744552254676818848e-01 -1.532991230487823486e-01 -9.611357748508453369e-02
-8.591530472040176392e-02 7.225295156240463257e-02 -6.100154668092727661e-02 2.208218872547149658e-01 -7.929280400276184082e-02 1.295741200447082520e-01 1.366392821073532104e-01 1.628366112709045410e-01 -2.103900313377380371e-01 2.470526993274688721e-01 1.501092761754989624e-01 2.922866046428680420e-01 -1.719906032085418701e-01 -7.507154345512390137e-02 1.351739615201950073e-01 -2.982808053493499756e-01 -8.833838999271392822e-02 -1.947756856679916382e-02 -5.531591176986694336e-02 3.764204978942871094e-01 2.741525322198867798e-02 -3.549929335713386536e-02 -1.859313398599624634e-01 -5.493532866239547729e-02 -1.341744214296340942e-01 -1.995888203382492065e-01 -3.865477861836552620e-03 1.185977831482887268e-01 -3.966917693614959717e-01 1.582735031843185425e-01 -1.542123556137084961e-01 -2.006934136152267456e-01
-4.215215742588043213e-01 5.669271200895309448e-02 -6.648784130811691284e-02 -6.282366812229156494e-02 3.530458733439445496e-02 1.943993419408798218e-01 -1.711343824863433838e-01 1.875049024820327759e-01 6.419455260038375854e-02 -2.053968608379364014e-01 9.519386291503906250e-02 1.842027157545089722e-01 1.544702202081680298e-01 5.236418545246124268e-02 -3.631900995969772339e-02 -1.025909036397933960e-01 -2.577460110187530518e-01 1.753017306327819824e-01 -3.876774609088897705e-01 -6.095327902585268021e-03 -2.736134827136993408e-01 1.823593676090240479e-01 -1.852021217346191406e-01 -1.728843338787555695e-02 -1.846367120742797852e-01 -2.041822224855422974e-01 1.774004548788070679e-01 -1.490150298923254013e-02 -1.183434575796127319e-01 1.133171319961547852e-01 -2.174652069807052612e-01 8.765481412410736084e-02
-1.996652483940124512e-01 1.478853225708007812e-01 7.811126112937927246e-02 -1.271380931138992310e-01 -3.985470160841941833e-02 3.038144409656524658e-01 1.315517872571945190e-01 6.975749880075454712e-02 -2.117839157581329346e-01 8.929648250341415405e-02 3.838791549205780029e-01 2.418359927833080292e-02 -1.905608773231506348e-01 1.491717547178268433e-01 4.548271000385284424e-02 -2.328409552574157715e-01 -1.364407222718000412e-02 -1.378519237041473389e-01 -1.677964068949222565e-02 2.913355827331542969e-01 -8.253940194845199585e-02 3.866237998008728027e-01 -1.352100968360900879e-01 -3.558620810508728027e-02 -1.783804148435592651e-01 -6.391178071498870850e-02 -8.383691310882568359e-02 -6.052852421998977661e-02 1.237735971808433533e-01 2.123450636863708496e-01 -2.706625759601593018e-01 -1.544657200574874878e-01
-2.522339820861816406e-01 -5.124713853001594543e-02 2.186781540513038635e-02 3.810334205627441406e-02 -1.080579534173011780e-01 2.616779506206512451e-01 -3.277543932199478149e-02 -1.621854752302169800e-01 -2.698438800871372223e-02 1.067139729857444763e-01 1.606344431638717651e-01 8.964344859123229980e-02 -2.047183215618133545e-01 1.961108744144439697e-01 2.307970821857452393e-01 -3.656930327415466309e-01 -1.837612837553024292e-01 -1.528177559375762939e-01 -3.136640042066574097e-02 -6.613238900899887085e-02 -5.548553913831710815e-02 2.319757081568241119e-02 2.462392859160900116e-02 -3.307823836803436279e-01 -5.079408735036849976e-02 -3.468678891658782959e-01 2.409102320671081543e-01 -2.692686617374420166e-01 1.316958218812942505e-01 2.207676917314529419e-01 -1.175151765346527100e-02 1.232420280575752258e-01
2.693384885787963867e-01 2.076151072978973389e-01 -2.987835407257080078e-01 1.762713789939880371e-01 -7.289815694093704224e-03 4.902712702751159668e-01 4.599059000611305237e-02 3.969674929976463318e-02 2.037251926958560944e-02 -7.952903956174850464e-02 1.048965454101562500e-01 -1.479181088507175446e-02 -9.943196177482604980e-02 6.912022829055786133e-02 3.755436465144157410e-02 -2.486272603273391724e-01 -2.520539797842502594e-03 -1.058939993381500244e-01 -3.301170170307159424e-01 -3.581546619534492493e-02 -6.718838959932327271e-02 2.199774086475372314e-01 -1.932529360055923462e-01 -1.005152538418769836e-01 4.864430427551269531e-02 -3.207737505435943604e-01 -1.167061328887939453e-01 -2.719026245176792145e-02 2.224977910518646240e-01 1.495973318815231323e-01 -1.004090681672096252e-01 2.499555423855781555e-02
-2.187869548797607422e-01 6.570512801408767700e-02 -2.998054027557373047e-01 6.985128670930862427e-02 -1.472327858209609985e-01 3.215497434139251709e-01 -4.986190423369407654e-02 -5.610317736864089966e-02 -3.144578933715820312e-01 1.718379110097885132e-01 4.667339846491813660e-02 -3.841259330511093140e-02 -1.095747426152229309e-01 6.293937563896179199e-02 4.264701902866363525e-01 -3.223454654216766357e-01 -8.814209699630737305e-02 -5.012572556734085083e-02 -1.322996765375137329e-01 8.374257385730743408e-02 -2.369290739297866821e-01 -4.154040664434432983e-02 1.159924715757369995e-01 -7.636803388595581055e-02 2.936627970484551042e-05 -3.220863044261932373e-01 1.504147946834564209e-01 -1.352063566446304321e-01 3.182778880000114441e-02 -1.198369413614273071e-01 -7.725022733211517334e-02 1.029483303427696228e-01
-6.100634485483169556e-02 9.427464753389358521e-02 -3.722106218338012695e-01 2.164216190576553345e-01 -8.473807573318481445e-02 4.564469754695892334e-01 -3.493015095591545105e-02 -5.448894575238227844e-03 -6.110144034028053284e-02 2.709480561316013336e-02 -4.861525073647499084e-02 7.301371544599533081e-02 -1.087412014603614807e-01 1.481498684734106064e-02 2.442253977060317993e-01 -3.818586170673370361e-01 -1.905908733606338501e-01 5.071162059903144836e-02 -1.993443630635738373e-02 -2.351238280534744263e-01 -3.048863410949707031e-01 -6.576289236545562744e-02 -3.922349587082862854e-02 -5.761602520942687988e-02 -5.370322987437248230e-02 -2.320776879787445068e-01 1.387715935707092285e-01 -9.049899876117706299e-02 -1.317716669291257858e-02 9.912165999412536621e-02 -2.051013559103012085e-01 1.503208130598068237e-01
5.222892388701438904e-02 2.786537408828735352e-01 -1.047728136181831360e-01 2.746069133281707764e-01 -2.469207048416137695e-01 2.488292604684829712e-01 -3.913877904415130615e-02 -8.970482647418975830e-02 -2.643027007579803467e-01 -1.412220597267150879e-01 2.053093910217285156e-01 1.464779023081064224e-02 -9.499523788690567017e-02 1.168981119990348816e-01 2.497747391462326050e-01 -2.633143402636051178e-02 -1.048388406634330750e-01 -1.731446385383605957e-01 -6.373059749603271484e-02 -5.239924043416976929e-02 -2.842727117240428925e-02 1.655373908579349518e-02 9.658477269113063812e-03 2.053847312927246094e-01 -1.063824370503425598e-01 -1.278702765703201294e-01 3.254173696041107178e-02 -1.756673604249954224e-01 -2.078593224287033081e-01 2.692562639713287354e-01 -2.679442763328552246e-01 3.802849948406219482e-01
-2.368846088647842407e-01 3.100525736808776855e-01 7.880327850580215454e-02 1.821917109191417694e-02 1.419912576675415039e-01 3.197365403175354004e-01 -3.988528624176979065e-02 -1.423453073948621750e-02 1.512291878461837769e-01 -2.234896123409271240e-01 -1.572772711515426636e-01 -3.324347734451293945e-02 -8.317759633064270020e-02 -3.979460299015045166e-01 -9.353086352348327637e-02 -2.533668875694274902e-01 -1.369940191507339478e-01 -1.488053202629089355e-01 -3.027776256203651428e-02 1.972815841436386108e-01 -9.563130140304565430e-02 8.285118266940116882e-03 -3.210177645087242126e-02 1.037956848740577698e-01 -1.185668259859085083e-02 -7.468158006668090820e-02 3.932277858257293701e-02 6.526690721511840820e-02 8.963178843259811401e-03 5.036849379539489746e-01 -8.318739384412765503e-02 -7.845489680767059326e-02
-6.560808978974819183e-03 2.291813492774963379e-01 -6.559886038303375244e-02 1.117381229996681213e-01 -2.097710520029067993e-01 4.839398562908172607e-01 3.545572161674499512e-01 5.434697121381759644e-02 -7.845944166183471680e-02 -4.564732313156127930e-02 -4.770310223102569580e-02 -1.939314156770706177e-01 -1.490868628025054932e-01 1.261804997920989990e-01 1.078552678227424622e-01 -3.236812353134155273e-01 1.483539491891860962e-02 -9.398520737886428833e-02 1.312725692987442017e-01 -5.944598838686943054e-02 -4.767058044672012329e-02 1.402139365673065186e-01 3.971052914857864380e-02 2.416545003652572632e-01 -1.180975139141082764e-01 -3.520501777529716492e-02 -1.093699336051940918e-01 3.428238444030284882e-03 -7.836320251226425171e-02 1.152899861335754395e-01 -3.825978636741638184e-01 1.280756294727325439e-01
-4.178661406040191650e-01 4.732220247387886047e-02 1.890528597868978977e-03 1.294040977954864502e-01 3.978065773844718933e-02 1.744935289025306702e-02 -1.537377983331680298e-01 2.034338712692260742e-01 6.244395673274993896e-02 -2.621824145317077637e-01 4.267704859375953674e-02 1.891294568777084351e-01 -8.531081676483154297e-02 1.717600785195827484e-02 5.310892686247825623e-02 -1.046318411827087402e-01 -2.139496207237243652e-01 1.210242211818695068e-01 -2.872143685817718506e-01 -8.723343908786773682e-02 -3.240759074687957764e-01 2.489156574010848999e-01 -3.560414910316467285e-02 -1.302924752235412598e-01 -1.271156519651412964e-01 -3.104989826679229736e-01 1.400875151157379150e-01 -3.863586112856864929e-02 -1.912476122379302979e-01 2.003120332956314087e-01 -2.439931333065032959e-01 -4.744198918342590332e-02
-2.080807536840438843e-01 1.496876925230026245e-01 -1.200680341571569443e-02 1.346569061279296875e-01 -1.160655543208122253e-01 2.391040921211242676e-01 7.342745363712310791e-02 1.839595437049865723e-01 -1.644665300846099854e-01 1.788036674261093140e-01 -1.464636772871017456e-01 3.013445250689983368e-02 -1.283318847417831421e-01 4.026386141777038574e-01 -4.325104877352714539e-02 -1.684459149837493896e-01 -7.124107331037521362e-02 -1.193888932466506958e-01 -6.115291640162467957e-02 2.198835909366607666e-01 -5.305807292461395264e-02 6.108616292476654053e-02 1.807191073894500732e-01 -1.382913440465927124e-01 2.023749649524688721e-01 -1.953908950090408325e-01 -1.311160027980804443e-01 -3.821820020675659180e-01 -1.884945333003997803e-01 2.030657529830932617e-01 -2.576699256896972656e-01 2.525824680924415588e-02
-5.446624010801315308e-02 1.980146318674087524e-01 -1.321479026228189468e-02 5.080595612525939941e-02 5.809333920478820801e-02 5.344669818878173828e-01 2.587854862213134766e-01 -2.355755306780338287e-02 -9.500380605459213257e-02 -8.733024448156356812e-02 2.305423319339752197e-01 -2.156543135643005371e-01 2.628762423992156982e-01 2.442808635532855988e-02 2.225920408964157104e-01 -7.245401293039321899e-02 -1.900811195373535156e-01 -1.583134382963180542e-01 1.134419292211532593e-01 1.080946624279022217e-02 -1.169432923197746277e-01 -1.784379184246063232e-01 -1.589215695858001709e-01 -4.874452948570251465e-02 -7.590187340974807739e-02 -5.839843675494194031e-02 -1.057010740041732788e-01 -9.997037798166275024e-02 -1.372823566198348999e-01 1.896292865276336670e-01 -1.697438657283782959e-01 3.105190396308898926e-01
-5.146997570991516113e-01 4.811524599790573120e-02 2.422699779272079468e-01 3.442730382084846497e-02 -6.495285313576459885e-03 -1.192849874496459961e-01 1.231986805796623230e-01 -3.466302156448364258e-02 -1.173680350184440613e-01 9.347616136074066162e-02 9.049874544143676758e-02 2.135648131370544434e-01 3.965863212943077087e-02 4.458849132061004639e-02 7.803855836391448975e-02 -2.637913823127746582e-01 -5.979100987315177917e-02 1.935460865497589111e-01 -1.400755643844604492e-01 2.096079736948013306e-01 -1.055310368537902832e-01 -1.164988651871681213e-01 -2.807305194437503815e-02 4.935742542147636414e-02 -2.005983889102935791e-02 -4.205297827720642090e-01 7.999726384878158569e-02 1.487753391265869141e-01 -1.265931576490402222e-01 2.707928419113159180e-01 -2.413466572761535645e-01 -2.792560122907161713e-02
-4.314740747213363647e-02 -3.775580553337931633e-03 -1.360787749290466309e-01 1.484545618295669556e-01 -7.525354623794555664e-02 4.396866261959075928e-01 4.018456116318702698e-02 -1.979017555713653564e-01 -1.259900629520416260e-01 1.120556592941284180e-01 3.776984214782714844e-01 -3.683650493621826172e-02 -5.438554286956787109e-02 -1.343479007482528687e-01 1.365830749273300171e-01 8.741267025470733643e-02 -1.958023905754089355e-01 7.269430905580520630e-02 4.830754548311233521e-02 5.731157585978507996e-02 -1.218440830707550049e-01 5.755890905857086182e-02 -2.188596874475479126e-01 -5.725681781768798828e-02 3.851084783673286438e-02 -2.570587098598480225e-01 3.874973952770233154e-01 -1.736256480216979980e-01 2.969803474843502045e-02 1.774504631757736206e-01 -2.672305405139923096e-01 1.668263971805572510e-01
-4.026963114738464355e-01 2.114872038364410400e-01 -3.197644650936126709e-01 6.245423480868339539e-02 2.307839542627334595e-01 2.608629167079925537e-01 2.554875612258911133e-01 2.455274611711502075e-01 -1.845437139272689819e-01 7.107525318861007690e-02 -9.604024142026901245e-02 7.374339550733566284e-02 -9.707579016685485840e-02 9.760063141584396362e-02 -1.018408685922622681e-01 -1.337188780307769775e-01 -4.573231562972068787e-02 -2.920258343219757080e-01 1.045067533850669861e-01 6.539442390203475952e-02 -1.430846452713012695e-01 2.915470898151397705e-01 2.657335065305233002e-02 -6.140092015266418457e-02 7.716429233551025391e-02 -4.132524877786636353e-02 5.869162082672119141e-02 -9.424544125795364380e-02 -1.246495023369789124e-01 1.631221771240234375e-01 -2.480219900608062744e-01 -5.431988835334777832e-02
-1.269656866788864136e-01 4.320172071456909180e-01 1.229616701602935791e-01 1.627439707517623901e-01 4.879722837358713150e-03 2.281096279621124268e-01 1.018681228160858154e-01 -1.076049134135246277e-01 2.186534851789474487e-01 -3.046213388442993164e-01 1.804230511188507080e-01 1.525626182556152344e-01 -4.014274105429649353e-02 1.356451362371444702e-01 1.079200431704521179e-01 -1.535860151052474976e-01 -1.841777712106704712e-01 1.650705337524414062e-01 -1.375993639230728149e-01 2.755137085914611816e-01 2.604736685752868652e-01 -1.791814267635345459e-01 -6.554126739501953125e-02 -1.067226752638816833e-01 -1.622850745916366577e-01 -2.709833979606628418e-01 -2.954523824155330658e-02 1.516657322645187378e-01 -7.774271816015243530e-02 1.370891630649566650e-01 -9.730010479688644409e-02 1.861803606152534485e-02
-8.003916591405868530e-02 4.520872607827186584e-02 -2.798375189304351807e-01 2.824362814426422119e-01 -1.059347316622734070e-01 4.714843034744262695e-01 -1.194023191928863525e-01 -4.764713719487190247e-02 -8.434406481683254242e-03 -1.131312176585197449e-02 -7.590816169977188110e-02 -3.021559119224548340e-02 -7.426827400922775269e-02 -1.296434458345174789e-02 1.406130939722061157e-01 -4.157042503356933594e-01 -1.787141859531402588e-01 7.056441903114318848e-02 -8.592771366238594055e-03 -1.765374988317489624e-01 -2.856437563896179199e-01 -1.135093122720718384e-01 5.756217241287231445e-02 4.163179546594619751e-02 -1.129733100533485413e-01 -3.017605245113372803e-01 2.265225350856781006e-01 -1.469724625349044800e-01 -1.674660667777061462e-02 5.568964034318923950e-02 -1.660948246717453003e-01 5.383208021521568298e-02
-1.794825494289398193e-01 4.338052868843078613e-01 2.586152851581573486e-01 2.959164977073669434e-01 -1.810152679681777954e-01 -4.141309857368469238e-02 5.684084445238113403e-02 9.329268336296081543e-02 1.841759532690048218e-01 -2.746239006519317627e-01 1.281253099441528320e-01 1.160556823015213013e-01 -8.256244473159313202e-03 1.928837597370147705e-02 1.601006537675857544e-01 -3.537648618221282959e-01 -1.302325576543807983e-01 2.234784215688705444e-01 -9.076310694217681885e-02 4.659356176853179932e-02 6.594826281070709229e-02 1.235923841595649719e-01 7.385681569576263428e-02 -5.771012604236602783e-02 -9.642991423606872559e-02 -2.291700690984725952e-01 -9.366679005324840546e-03 9.089384227991104126e-02 -6.993397325277328491e-02 2.152007222175598145e-01 -1.405977308750152588e-01 2.035432755947113037e-01
7.177440077066421509e-02 4.200112819671630859e-01 -2.328459359705448151e-02 2.297552227973937988e-01 7.009728252887725830e-02 3.770970404148101807e-01 2.218097001314163208e-01 1.891894340515136719e-01 -6.212503090500831604e-02 1.292522698640823364e-01 -1.476999819278717041e-01 -1.314678490161895752e-01 2.073277682065963745e-01 1.548936069011688232e-01 2.327594012022018433e-01 -1.586471945047378540e-01 2.686583064496517181e-02 -6.421153247356414795e-02 -8.893366903066635132e-02 -3.857726976275444031e-02 -3.997503966093063354e-02 -2.227165997028350830e-01 -1.202132999897003174e-01 -2.346908003091812134e-01 -1.176703646779060364e-01 -3.268990814685821533e-01 5.038785189390182495e-02 -7.785204797983169556e-02 3.936948254704475403e-02 1.984219253063201904e-01 -1.309869736433029175e-01 -6.820464134216308594e-02
[truncated: 3,271,054 more chars]
