# Supplementary material for: The Language of Innovation
Source: PLoS One. 2020 Apr 30;15(4):e0230107. doi: 10.1371/journal.pone.0230107 (PMC7194493; doi:10.1371/journal.pone.0230107)
Supplement: S27 File — (GZ) [file pone.0230107.s027.tar.gz › 2005-2009/V2Run_17_VS_4500_embeddings2005-2009ED32.txt]

-2.589540183544158936e-02 1.039507389068603516e-01 -3.989203646779060364e-02 1.474287360906600952e-01 5.276341363787651062e-02 7.063520699739456177e-02 -2.158286124467849731e-01 1.601292788982391357e-01 -2.449456155300140381e-01 1.462004631757736206e-01 1.440707296133041382e-01 -5.204100906848907471e-02 -9.130523353815078735e-02 2.641209959983825684e-02 -2.593351602554321289e-01 3.874592781066894531e-01 2.425346970558166504e-01 2.082331180572509766e-01 -3.033411204814910889e-01 -6.959728151559829712e-02 2.996569871902465820e-01 2.120824158191680908e-01 1.124543473124504089e-01 -4.458581656217575073e-02 1.511722207069396973e-01 -2.536016106605529785e-01 1.346287131309509277e-01 -1.491303592920303345e-01 1.195759326219558716e-01 2.540677599608898163e-02 -2.467699944972991943e-01 4.612449929118156433e-02
-1.697786599397659302e-01 6.765043735504150391e-02 -2.063370198011398315e-01 1.018108874559402466e-01 -1.342081725597381592e-01 1.943585723638534546e-01 1.395255327224731445e-01 -2.113479375839233398e-01 -6.860579596832394600e-04 2.252394855022430420e-01 1.376840919256210327e-01 5.000824481248855591e-02 2.252124696969985962e-01 1.356031447649002075e-01 -1.110287755727767944e-02 2.586447894573211670e-01 -3.207029998302459717e-01 -5.429704859852790833e-02 -7.358733564615249634e-02 1.105280593037605286e-01 -6.747384369373321533e-02 -1.048314794898033142e-01 3.319159448146820068e-01 -1.600684672594070435e-01 -5.984431505203247070e-02 -3.501579761505126953e-01 1.668734401464462280e-01 -5.060003697872161865e-02 1.430246829986572266e-01 2.967010438442230225e-01 -2.061987370252609253e-01 5.521497875452041626e-02
1.495790779590606689e-01 9.349139034748077393e-02 1.354275047779083252e-01 6.831832975149154663e-02 1.283083707094192505e-01 1.270128041505813599e-02 -3.764877468347549438e-02 -1.329587548971176147e-01 -3.599312901496887207e-01 -2.561440765857696533e-01 2.173582017421722412e-01 -2.218904197216033936e-01 1.613691635429859161e-02 -1.574419736862182617e-01 -7.157801650464534760e-03 2.311277389526367188e-02 2.940720021724700928e-01 1.341882944107055664e-01 -2.221697270870208740e-01 2.394379377365112305e-01 1.423431336879730225e-01 1.843176335096359253e-01 1.872479915618896484e-01 -2.221012562513351440e-01 -1.820060014724731445e-01 -4.311769902706146240e-01 3.344607353210449219e-02 1.043339539319276810e-02 7.086558640003204346e-02 1.243285313248634338e-01 -4.806202650070190430e-02 5.164189264178276062e-03
2.362439334392547607e-01 2.473350912332534790e-01 -1.063329055905342102e-01 7.049930095672607422e-02 -8.584617078304290771e-02 2.662064433097839355e-01 3.193832933902740479e-02 5.151407048106193542e-02 4.392673820257186890e-02 -1.720388792455196381e-02 -4.975168034434318542e-02 -1.643070280551910400e-01 2.751986496150493622e-02 2.546235620975494385e-01 -8.044272661209106445e-02 4.343192577362060547e-01 -3.711787983775138855e-03 8.234536647796630859e-02 7.691119611263275146e-02 6.537003815174102783e-02 1.745119094848632812e-01 5.527279898524284363e-02 1.836745440959930420e-01 -1.652214229106903076e-01 -5.492109805345535278e-02 -3.465893268585205078e-01 1.994780004024505615e-01 -2.696882784366607666e-01 -1.891776621341705322e-01 2.639287412166595459e-01 -1.978412270545959473e-01 2.563769742846488953e-02
1.514103412628173828e-01 -3.138903900980949402e-02 7.063796371221542358e-02 -1.787877082824707031e-01 3.576706349849700928e-02 1.425476074218750000e-01 -1.666941195726394653e-01 1.282536238431930542e-01 1.080351322889328003e-02 4.947144538164138794e-02 1.744464486837387085e-01 2.013784646987915039e-01 -5.331680551171302795e-02 1.043303236365318298e-01 1.532641649246215820e-01 2.533581554889678955e-01 7.982254773378372192e-02 1.292314976453781128e-01 -1.369652897119522095e-01 1.099031046032905579e-01 3.796762824058532715e-01 3.126326948404312134e-02 4.722394049167633057e-02 3.554331883788108826e-02 -2.937747165560722351e-02 -4.894722104072570801e-01 2.445352375507354736e-01 -2.055114954710006714e-01 -2.971313893795013428e-02 8.798221126198768616e-03 -3.832870721817016602e-01 7.389149814844131470e-02
9.538371115922927856e-02 1.191185191273689270e-01 1.959228143095970154e-02 9.154462069272994995e-02 1.190675422549247742e-02 1.145422160625457764e-01 -5.183701217174530029e-02 -2.035697735846042633e-02 -4.228462874889373779e-01 5.003432184457778931e-02 -4.754194617271423340e-02 1.631886065006256104e-01 1.957475990056991577e-01 8.282327651977539062e-02 1.380859781056642532e-02 2.119088768959045410e-01 -2.589210495352745056e-02 8.475024998188018799e-02 1.355356276035308838e-01 -1.011703163385391235e-01 2.001651376485824585e-02 9.411826729774475098e-02 1.529032886028289795e-01 1.123645901679992676e-01 1.632165014743804932e-01 -3.091573715209960938e-01 4.066781699657440186e-01 -2.493330389261245728e-01 -1.200495287775993347e-01 2.253841906785964966e-01 -3.540368378162384033e-01 1.705071926116943359e-01
1.140390709042549133e-01 1.818391680717468262e-01 4.782746359705924988e-02 -7.229224592447280884e-02 -1.310746073722839355e-01 -4.001584649085998535e-02 -1.778488047420978546e-02 1.338675618171691895e-01 -3.374329209327697754e-01 9.685990959405899048e-02 -6.917072925716638565e-03 -1.288926452398300171e-01 -1.703482936136424541e-03 6.460580229759216309e-02 1.835737749934196472e-02 2.636311054229736328e-01 3.524988517165184021e-02 1.971672028303146362e-01 -3.159043937921524048e-02 3.477477729320526123e-01 1.674085855484008789e-02 -8.063368499279022217e-02 -2.836239151656627655e-02 -1.120105534791946411e-01 7.320310920476913452e-02 -4.001191258430480957e-01 4.151258766651153564e-01 6.888724118471145630e-02 3.419673442840576172e-02 2.124387621879577637e-01 -3.242984712123870850e-01 1.389369666576385498e-01
1.052358075976371765e-01 4.287466034293174744e-02 -1.214553117752075195e-01 6.086146086454391479e-02 7.171744108200073242e-02 2.016698867082595825e-01 2.503577992320060730e-02 -1.080988422036170959e-01 -7.614871114492416382e-02 -2.772697992622852325e-02 4.316140711307525635e-01 1.356571614742279053e-01 -4.666402563452720642e-02 -1.378702074289321899e-01 -1.793770045042037964e-01 3.186100721359252930e-01 -1.707068830728530884e-01 -1.281854510307312012e-01 -2.450186610221862793e-01 6.950508058071136475e-02 2.008904367685317993e-01 1.537497043609619141e-01 -2.984414249658584595e-02 3.669267892837524414e-02 -1.687025427818298340e-01 -2.864941060543060303e-01 3.533006012439727783e-01 -1.333153545856475830e-01 -6.797604262828826904e-02 2.848736345767974854e-01 -1.618664711713790894e-01 -5.090820044279098511e-02
3.993929922580718994e-01 5.222886800765991211e-02 1.645987182855606079e-01 -1.842554099857807159e-02 2.572065405547618866e-02 2.197353839874267578e-01 -2.735710330307483673e-02 6.977436691522598267e-02 -1.663995385169982910e-01 1.701640486717224121e-01 2.537469565868377686e-01 4.298379935789853334e-04 1.381027400493621826e-01 2.106708586215972900e-01 -1.405729502439498901e-01 3.114939332008361816e-01 2.459668181836605072e-02 9.428437799215316772e-02 -2.856247499585151672e-02 2.123860418796539307e-01 4.951658099889755249e-02 -9.097620099782943726e-02 -4.242157563567161560e-02 -1.777286827564239502e-01 -3.992416709661483765e-02 -3.888161778450012207e-01 2.669186890125274658e-01 -1.564511507749557495e-01 -1.965968906879425049e-01 8.279454708099365234e-02 -8.915460854768753052e-02 2.302278280258178711e-01
8.813226222991943359e-02 1.775452941656112671e-01 8.346670866012573242e-02 -1.310875713825225830e-01 -2.162352576851844788e-02 4.463943541049957275e-01 -2.447595745325088501e-01 -1.099055036902427673e-01 -1.174547746777534485e-01 -1.103013008832931519e-01 2.031961083412170410e-01 -9.360346943140029907e-03 2.518247365951538086e-01 -1.641386151313781738e-01 2.846293710172176361e-02 1.672952175140380859e-01 -2.081830948591232300e-01 2.236662991344928741e-02 -4.488055035471916199e-02 -3.337910398840904236e-02 -8.058756589889526367e-02 1.763252764940261841e-01 3.020012378692626953e-01 -1.687491387128829956e-01 -1.513038426637649536e-01 -3.651299476623535156e-01 6.212423369288444519e-02 -3.576145693659782410e-02 -6.217073649168014526e-02 4.986720904707908630e-02 -3.206933736801147461e-01 5.968638509511947632e-02
1.303220689296722412e-01 1.730847805738449097e-01 6.592537462711334229e-02 7.821945101022720337e-02 -9.155566245317459106e-02 1.325425952672958374e-01 -1.703939735889434814e-01 1.553157866001129150e-01 -2.509806454181671143e-01 -2.657190663740038872e-03 1.556291729211807251e-01 -8.020178228616714478e-02 1.045952215790748596e-01 3.556114435195922852e-02 -2.182272076606750488e-02 3.416190445423126221e-01 2.809118628501892090e-01 1.743063181638717651e-01 -4.702302813529968262e-02 1.080448254942893982e-01 -6.867264956235885620e-02 -1.928450614213943481e-01 7.015420496463775635e-02 -2.859758445993065834e-03 1.204578354954719543e-01 -4.558701217174530029e-01 2.299111336469650269e-01 -4.610152915120124817e-02 -1.325053721666336060e-01 -2.274146070703864098e-03 -4.125664830207824707e-01 -7.314777374267578125e-02
4.893062263727188110e-02 8.326903730630874634e-02 -1.984067074954509735e-02 -2.578868269920349121e-01 2.626754157245159149e-02 6.679701060056686401e-02 -1.164592355489730835e-01 1.748964749276638031e-02 -2.559598386287689209e-01 1.403237581253051758e-01 2.955579943954944611e-02 3.111687116324901581e-02 4.759230092167854309e-02 1.312737166881561279e-01 -1.192731261253356934e-01 3.586211800575256348e-01 1.531216800212860107e-01 5.591124668717384338e-02 -1.078388243913650513e-01 -5.394245963543653488e-03 9.006597846746444702e-02 -1.748279184103012085e-01 9.200429171323776245e-02 -7.787714153528213501e-02 7.364818453788757324e-02 -3.364133238792419434e-01 3.058900833129882812e-01 -2.711410224437713623e-01 -9.799717366695404053e-02 1.625066101551055908e-01 -4.767451286315917969e-01 1.222795471549034119e-01
-1.896121948957443237e-01 2.671846151351928711e-01 1.662066578865051270e-01 2.317650020122528076e-01 -1.359720481559634209e-03 -4.001551866531372070e-02 -1.340461373329162598e-01 -6.062621995806694031e-02 -2.044993191957473755e-01 7.282332330942153931e-02 3.294749259948730469e-01 1.147784739732742310e-01 -4.266143962740898132e-02 1.479777395725250244e-01 -5.198403447866439819e-02 2.356278896331787109e-01 2.690689861774444580e-01 1.583734154701232910e-01 5.483015254139900208e-02 1.981113255023956299e-01 2.316378504037857056e-01 -4.569668695330619812e-02 9.347558021545410156e-02 -2.196168601512908936e-01 -4.952380433678627014e-02 -3.364759981632232666e-01 1.781185716390609741e-01 -3.116543292999267578e-01 1.757583171129226685e-01 1.739378646016120911e-02 3.447255352512001991e-03 9.541818499565124512e-02
4.276741296052932739e-02 -1.152460742741823196e-02 2.017078548669815063e-02 2.907474339008331299e-01 4.693948477506637573e-02 1.365783903747797012e-02 2.239465527236461639e-02 -1.119359210133552551e-01 -3.828018903732299805e-01 -2.131952643394470215e-01 8.870542794466018677e-02 -4.872201383113861084e-02 8.998008072376251221e-02 -5.878845229744911194e-02 1.035858988761901855e-01 1.305969208478927612e-01 1.705425232648849487e-01 3.245317637920379639e-01 -5.267259106040000916e-02 6.368279457092285156e-02 -7.800708711147308350e-02 1.123596951365470886e-01 1.249730959534645081e-01 -2.070984989404678345e-01 9.054239094257354736e-02 -4.543168246746063232e-01 -1.584776788949966431e-01 1.579704694449901581e-02 2.077694088220596313e-01 -9.125467389822006226e-02 -3.210378587245941162e-01 -2.076670527458190918e-01
4.090119004249572754e-01 4.627517610788345337e-02 -5.732832476496696472e-03 -8.647781610488891602e-02 -2.098525501787662506e-02 2.953454256057739258e-01 -2.285735160112380981e-01 1.134473234415054321e-01 -2.915484905242919922e-01 -1.121866255998611450e-01 1.339816767722368240e-02 -1.762740015983581543e-01 -1.662913896143436432e-02 -2.505067549645900726e-02 8.722811937332153320e-02 3.167985677719116211e-01 1.047495976090431213e-01 2.484129518270492554e-01 -6.139877066016197205e-02 2.939758896827697754e-01 3.137910971418023109e-03 -7.187405228614807129e-02 2.620381712913513184e-01 -5.372604355216026306e-02 -8.044190704822540283e-02 -2.188473492860794067e-01 1.723741143941879272e-01 4.404579475522041321e-02 -5.605638772249221802e-02 1.510270237922668457e-01 -2.648580372333526611e-01 -1.041168719530105591e-01
6.214965879917144775e-02 2.178967446088790894e-01 6.649897992610931396e-02 2.891421616077423096e-01 2.579462155699729919e-02 2.328659147024154663e-01 -2.153676152229309082e-01 -9.525636583566665649e-02 -2.032566070556640625e-01 -7.348332554101943970e-03 1.349693089723587036e-01 -8.780869841575622559e-02 -2.679145708680152893e-02 9.167858958244323730e-02 -2.299509793519973755e-01 2.381941378116607666e-01 -2.924139499664306641e-01 -6.110570207238197327e-02 -2.578855454921722412e-01 -7.754901051521301270e-02 1.867024451494216919e-01 7.921133935451507568e-02 2.737649977207183838e-01 9.599648416042327881e-02 -6.245996057987213135e-02 -2.798600196838378906e-01 1.250355094671249390e-01 -7.411460578441619873e-02 3.152455687522888184e-01 -4.932057112455368042e-02 -2.645813524723052979e-01 4.510559886693954468e-02
-3.848347580060362816e-03 1.250541508197784424e-01 5.999504402279853821e-02 2.507821023464202881e-01 1.415439099073410034e-01 -5.532016605138778687e-02 1.282267272472381592e-01 -9.901028126478195190e-02 -3.981145918369293213e-01 -1.750983297824859619e-01 1.901556700468063354e-01 3.286788985133171082e-02 -1.013950482010841370e-01 8.232145011425018311e-02 1.309545636177062988e-01 2.530675381422042847e-02 1.057142019271850586e-01 3.078265786170959473e-01 -2.266562134027481079e-01 -2.946969494223594666e-02 2.739586532115936279e-01 -3.850575163960456848e-02 1.864494234323501587e-01 -5.020223185420036316e-02 1.052164658904075623e-01 -4.342407584190368652e-01 -2.316313423216342926e-02 -2.267417907714843750e-01 2.277948558330535889e-01 1.487271338701248169e-01 -7.842060923576354980e-02 -5.946364626288414001e-02
-2.166514284908771515e-02 -8.783690631389617920e-03 6.180737912654876709e-02 -1.131762191653251648e-02 -1.282621026039123535e-01 4.934341013431549072e-01 -1.627807319164276123e-01 -3.427356481552124023e-01 -2.300838083028793335e-01 -1.129422560334205627e-01 1.280791014432907104e-01 1.965166255831718445e-02 6.311549246311187744e-02 1.498207598924636841e-01 -8.281074464321136475e-02 2.011121213436126709e-01 -1.281806379556655884e-01 1.765898615121841431e-01 1.017151251435279846e-01 -9.412254206836223602e-03 6.947143375873565674e-02 1.026259735226631165e-01 3.865869641304016113e-01 4.314072430133819580e-02 -2.113580703735351562e-02 -3.245140016078948975e-01 1.636186242103576660e-01 6.572405248880386353e-02 2.093780785799026489e-01 -1.888541318476200104e-02 -1.504460722208023071e-01 -8.365820348262786865e-02
2.238431274890899658e-01 9.514438919723033905e-03 1.908373832702636719e-01 -1.086496338248252869e-01 -1.787533313035964966e-01 -7.163981348276138306e-02 -1.425914280116558075e-02 1.734269112348556519e-01 -1.472327560186386108e-01 8.004079014062881470e-02 8.735886216163635254e-02 7.149863243103027344e-02 1.740088611841201782e-01 1.487524807453155518e-01 -1.810505688190460205e-01 2.811044752597808838e-01 7.114098966121673584e-02 -6.193563342094421387e-02 -1.270335316658020020e-01 9.583494812250137329e-02 -7.991114258766174316e-02 2.335465252399444580e-01 3.211703896522521973e-01 -4.188016429543495178e-02 -1.181465685367584229e-01 -2.819933593273162842e-01 3.336626291275024414e-01 -3.058493435382843018e-01 -4.865850880742073059e-02 2.332355827093124390e-01 -2.685355842113494873e-01 4.355950281023979187e-02
1.926448345184326172e-01 8.829378336668014526e-02 -1.050411760807037354e-01 8.478237688541412354e-02 -1.108281388878822327e-01 4.304269850254058838e-01 -1.725178211927413940e-01 6.457938998937606812e-02 -2.510168850421905518e-01 6.167969107627868652e-02 7.713959366083145142e-02 -1.450732350349426270e-01 -9.292218834161758423e-02 7.054216694086790085e-03 2.734351437538862228e-03 2.461144179105758667e-01 1.719529330730438232e-01 2.828704416751861572e-01 -2.457110732793807983e-01 3.567133545875549316e-01 -3.854875266551971436e-02 1.867531612515449524e-02 -5.780723318457603455e-02 -5.382519587874412537e-02 2.926618605852127075e-02 -2.285238206386566162e-01 2.523838579654693604e-01 -1.285355687141418457e-01 4.168100282549858093e-02 -4.754988476634025574e-02 -3.158092200756072998e-01 2.166356658563017845e-03
-8.082164824008941650e-02 9.863912314176559448e-02 1.156434193253517151e-01 -4.941634088754653931e-02 3.082726895809173584e-01 7.328100502490997314e-02 -1.787381619215011597e-02 -7.443581521511077881e-02 -1.113581955432891846e-01 -1.401523351669311523e-01 2.661376595497131348e-01 1.447760164737701416e-01 -1.501461714506149292e-01 7.280935347080230713e-02 2.132849022746086121e-02 2.607426643371582031e-01 3.793768882751464844e-01 2.306038588285446167e-01 -1.843423694372177124e-01 1.625644266605377197e-01 -6.910210847854614258e-02 1.109495535492897034e-01 3.870592638850212097e-02 -2.454773038625717163e-01 7.601382210850715637e-03 -3.667648434638977051e-01 1.122297719120979309e-01 -1.529058814048767090e-01 2.633706927299499512e-01 4.834943637251853943e-02 -1.907234936952590942e-01 1.629643887281417847e-01
3.929772377014160156e-01 -1.514847041107714176e-03 -8.428504317998886108e-02 6.590534001588821411e-02 -1.666267514228820801e-01 2.682211995124816895e-01 2.440187335014343262e-02 -8.153229206800460815e-02 -2.695426344871520996e-01 1.432069540023803711e-01 -5.875243991613388062e-02 -5.773073434829711914e-02 -4.683424532413482666e-02 1.253651082515716553e-01 1.937804967164993286e-01 3.882402479648590088e-01 9.353919327259063721e-02 -1.367099136114120483e-01 -1.963650137186050415e-01 8.359483629465103149e-02 -6.769684143364429474e-03 -1.798956543207168579e-01 5.220922827720642090e-02 -6.572058796882629395e-02 6.342045217752456665e-02 -2.355710864067077637e-01 2.960777282714843750e-01 -4.992095381021499634e-02 1.056151371449232101e-02 3.421874344348907471e-01 -2.001791596412658691e-01 4.057268798351287842e-02
-1.007861495018005371e-01 6.503695994615554810e-02 4.759887605905532837e-02 4.849397763609886169e-02 1.658562272787094116e-01 1.114528775215148926e-01 -1.361360400915145874e-01 -2.252354770898818970e-01 -9.662950038909912109e-02 -1.288308948278427124e-02 3.101777136325836182e-01 1.517033278942108154e-01 -4.471534490585327148e-02 2.492482960224151611e-01 2.160766571760177612e-01 1.491895318031311035e-01 2.860240936279296875e-01 1.952891796827316284e-01 -2.596500515937805176e-02 2.410923689603805542e-01 3.253198266029357910e-01 1.520151942968368530e-01 1.754250824451446533e-01 -2.602175176143646240e-01 2.125981599092483521e-01 -3.239809870719909668e-01 7.718715071678161621e-02 -2.364655956625938416e-02 6.811990588903427124e-02 7.136444002389907837e-02 -9.644154459238052368e-02 1.676720529794692993e-01
1.474032998085021973e-01 2.085453420877456665e-01 1.115114148706197739e-02 -1.478694230318069458e-01 -6.646122783422470093e-03 2.643004655838012695e-01 -7.875953800976276398e-03 1.398476958274841309e-01 -2.184461504220962524e-01 1.357183754444122314e-01 9.700767695903778076e-02 -9.077721834182739258e-02 4.299319908022880554e-02 -9.515348821878433228e-02 -1.326953247189521790e-02 1.740352511405944824e-01 1.704306751489639282e-01 1.718018017709255219e-02 -1.715938895940780640e-01 -3.859093785285949707e-02 9.125481545925140381e-02 -4.520971328020095825e-03 1.931878477334976196e-01 1.256420612335205078e-01 -3.935827314853668213e-02 -4.251162409782409668e-01 3.140243887901306152e-01 -2.905943430960178375e-02 -9.834859520196914673e-02 1.880728304386138916e-01 -4.654623568058013916e-01 1.815446019172668457e-01
-2.565583912655711174e-03 -3.258141875267028809e-02 -1.193038076162338257e-01 -2.163424193859100342e-01 -6.526611745357513428e-02 -3.641844168305397034e-02 1.161070913076400757e-02 1.319706737995147705e-01 -4.255386888980865479e-01 2.436185479164123535e-01 2.725551426410675049e-01 -7.942214608192443848e-02 5.614798143506050110e-02 2.764028608798980713e-01 1.316353082656860352e-01 2.060700654983520508e-01 1.976659595966339111e-01 1.119551360607147217e-01 9.823998063802719116e-02 1.099051684141159058e-01 1.675338298082351685e-01 -4.478687793016433716e-02 2.811949700117111206e-03 1.283718924969434738e-02 -9.471215307712554932e-02 -4.168572723865509033e-01 6.558009982109069824e-02 -9.909410029649734497e-02 1.556295342743396759e-02 6.550556421279907227e-02 -3.820648491382598877e-01 -5.862223729491233826e-02
-9.585109539330005646e-03 2.345753312110900879e-01 -4.854210466146469116e-02 1.967553049325942993e-01 2.604605257511138916e-01 -8.366773836314678192e-03 -2.067627161741256714e-01 -5.018966272473335266e-02 -2.227182239294052124e-01 1.188477035611867905e-02 1.521787196397781372e-01 2.351295389235019684e-02 -9.880754351615905762e-02 4.067837074398994446e-02 -2.388993278145790100e-03 -3.719537332653999329e-02 9.099449962377548218e-02 2.152575105428695679e-01 -2.827832009643316269e-03 -1.898245215415954590e-01 3.694860637187957764e-02 9.194354712963104248e-02 -4.215630143880844116e-02 -3.050994575023651123e-01 1.685493290424346924e-01 -6.014118194580078125e-01 -8.796769380569458008e-02 -3.179755806922912598e-02 -2.971048280596733093e-02 3.797277435660362244e-02 -3.275139331817626953e-01 -2.425184845924377441e-02
-5.913415178656578064e-02 -7.564447075128555298e-02 -2.254532650113105774e-03 -9.141746908426284790e-02 -6.972141563892364502e-02 1.310192644596099854e-01 -7.794908434152603149e-02 2.284710109233856201e-01 -2.938282489776611328e-01 9.142579883337020874e-02 3.173913434147834778e-02 1.968147233128547668e-02 6.673396378755569458e-02 1.181314885616302490e-01 -4.364506341516971588e-03 3.068254888057708740e-01 4.085461050271987915e-02 -8.200823515653610229e-02 -1.654658764600753784e-01 3.064002841711044312e-02 1.572097092866897583e-01 -2.678949013352394104e-02 1.344044357538223267e-01 -5.047019943594932556e-02 4.642108827829360962e-02 -5.385629534721374512e-01 3.002519309520721436e-01 2.101682685315608978e-02 -1.169776543974876404e-01 2.870117314159870148e-02 -4.473164379596710205e-01 1.153464317321777344e-01
2.198519855737686157e-01 4.351209849119186401e-02 9.921813011169433594e-02 9.765844792127609253e-02 1.517406702041625977e-01 6.081519648432731628e-02 1.091451048851013184e-01 -1.691963076591491699e-01 -1.591419130563735962e-01 -6.546489149332046509e-02 5.811861157417297363e-02 8.271288871765136719e-02 -1.034273486584424973e-02 -1.042618509382009506e-02 -1.831112243235111237e-02 1.666062474250793457e-01 9.481064975261688232e-02 2.883684933185577393e-01 -6.724891066551208496e-02 2.242465615272521973e-01 2.734417021274566650e-01 1.004676297307014465e-01 1.758046001195907593e-01 -3.450357019901275635e-01 -1.054894626140594482e-01 -5.609570741653442383e-01 7.486701011657714844e-02 -6.333747506141662598e-02 2.407047003507614136e-01 1.299442052841186523e-01 3.677821950986981392e-03 5.437024310231208801e-02
3.483101725578308105e-01 -1.592011749744415283e-01 7.371275126934051514e-02 7.289753993973135948e-04 1.280182041227817535e-02 2.334860414266586304e-01 3.242722526192665100e-02 6.980032473802566528e-02 -1.804652661085128784e-01 3.899544849991798401e-02 1.205442622303962708e-01 -8.983398228883743286e-02 2.433818019926548004e-02 7.225732505321502686e-02 -1.707379221916198730e-01 1.641221493482589722e-01 -2.075201869010925293e-01 1.800453215837478638e-01 1.170402299612760544e-02 -6.960755586624145508e-02 1.373654752969741821e-01 -2.794689834117889404e-01 2.216038405895233154e-01 9.798517078161239624e-02 -7.744531333446502686e-02 -2.781822681427001953e-01 3.803203403949737549e-01 8.316139131784439087e-02 -3.639661893248558044e-02 2.988961338996887207e-01 -3.136605322360992432e-01 9.259257465600967407e-02
2.377913892269134521e-01 4.812115803360939026e-02 -1.426356136798858643e-01 -2.970162034034729004e-01 -1.977811194956302643e-02 2.041633725166320801e-01 1.250635236501693726e-01 -2.229520305991172791e-02 -2.742898166179656982e-01 -1.953020691871643066e-01 1.813049167394638062e-01 -1.077451184391975403e-01 1.871535778045654297e-01 1.544627733528614044e-02 3.135003149509429932e-03 3.498417437076568604e-01 -7.854359596967697144e-02 3.563074022531509399e-02 4.172423854470252991e-02 3.574717417359352112e-02 -1.455423235893249512e-01 2.965124845504760742e-01 1.297428011894226074e-01 -4.054714366793632507e-02 -1.446078121662139893e-01 -1.829399913549423218e-01 2.483110427856445312e-01 -5.455898493528366089e-02 -8.073959033936262131e-04 2.046541720628738403e-01 -3.962007164955139160e-01 5.415154993534088135e-02
5.431456491351127625e-02 -6.876974552869796753e-02 8.559579402208328247e-02 1.321455687284469604e-01 2.287583053112030029e-01 4.818936064839363098e-02 4.501082748174667358e-02 1.724143628962337971e-03 -1.463859528303146362e-01 -2.442698478698730469e-01 1.350171416997909546e-01 9.934978932142257690e-02 1.616803370416164398e-02 -3.753163665533065796e-02 -7.049528509378433228e-02 6.648126244544982910e-02 3.686141073703765869e-01 3.789204359054565430e-01 -1.072584912180900574e-01 2.194079458713531494e-01 1.443241685628890991e-01 2.714999392628669739e-02 3.065072298049926758e-01 -2.888759374618530273e-01 9.011396765708923340e-02 -4.019333124160766602e-01 1.049861684441566467e-01 -1.482369899749755859e-01 1.130916848778724670e-01 1.399940252304077148e-01 -1.119109541177749634e-01 -7.036364823579788208e-02
6.851803511381149292e-02 -4.756276030093431473e-03 -2.542515993118286133e-01 6.292466074228286743e-02 -4.580932110548019409e-02 1.740636378526687622e-01 -5.471710860729217529e-02 -7.547141611576080322e-02 -2.376674860715866089e-01 -9.037996828556060791e-02 4.123280346393585205e-01 1.725214160978794098e-02 -8.269787579774856567e-02 1.372557878494262695e-01 -7.519275695085525513e-02 1.877303421497344971e-01 -1.060347910970449448e-02 -1.400481164455413818e-01 2.343378402292728424e-02 6.064563617110252380e-02 1.117779389023780823e-01 1.742998808622360229e-01 2.913309335708618164e-01 1.207865122705698013e-02 -2.821455523371696472e-02 -2.623085081577301025e-01 1.352765113115310669e-01 -4.351247474551200867e-02 -8.507063984870910645e-02 5.272143483161926270e-01 -3.619896247982978821e-02 2.364467382431030273e-01
-4.772998858243227005e-03 -4.248834401369094849e-02 3.466703742742538452e-02 -5.459696799516677856e-02 -2.267434261739253998e-03 -3.227277100086212158e-02 -1.536553353071212769e-01 3.432867303490638733e-02 -7.914530485868453979e-02 -2.292110323905944824e-01 3.726769685745239258e-01 -6.168279796838760376e-02 3.851640969514846802e-02 2.155805565416812897e-02 2.571774274110794067e-02 4.407094419002532959e-01 1.160475686192512512e-01 1.036864444613456726e-01 2.394313365221023560e-01 1.166883781552314758e-01 3.765372335910797119e-01 -4.438440129160881042e-02 2.604717612266540527e-01 -1.293265223503112793e-01 5.537628382444381714e-02 -2.149393409490585327e-01 1.400448381900787354e-01 -2.945883274078369141e-01 8.068558573722839355e-02 8.976282924413681030e-02 -1.521135270595550537e-01 2.301657795906066895e-01
4.820881783962249756e-02 6.702993810176849365e-02 1.606233566999435425e-01 1.216504722833633423e-01 1.374988704919815063e-01 -4.435229673981666565e-02 1.408298611640930176e-01 -5.788346007466316223e-02 -2.960193157196044922e-01 1.862744539976119995e-01 2.438422143459320068e-01 2.151447534561157227e-01 1.851867511868476868e-02 -9.193344414234161377e-02 2.902401685714721680e-01 2.909755110740661621e-01 3.408098593354225159e-02 1.684293150901794434e-01 -5.154761672019958496e-02 1.354687511920928955e-01 9.563236683607101440e-02 -1.147497445344924927e-01 4.369353652000427246e-01 -1.979917734861373901e-01 -8.598802611231803894e-03 -1.869719177484512329e-01 2.534455657005310059e-01 -1.500581055879592896e-01 -2.025418132543563843e-01 2.915677055716514587e-02 -1.323622316122055054e-01 1.364263445138931274e-01
-1.395533885806798935e-02 2.534070909023284912e-01 1.474786270409822464e-02 -1.199595481157302856e-01 7.341423537582159042e-03 1.758227944374084473e-01 -1.938896030187606812e-01 1.970356702804565430e-01 -2.861031591892242432e-01 -4.968110099434852600e-02 2.914073467254638672e-01 6.253408640623092651e-02 1.848715841770172119e-01 1.839726716279983521e-01 6.813944876194000244e-02 4.122964739799499512e-01 1.822022944688796997e-01 1.222371980547904968e-01 -9.917567670345306396e-02 5.406653881072998047e-02 9.135368466377258301e-02 5.969871208071708679e-02 1.155368760228157043e-01 3.785160183906555176e-02 -2.006375789642333984e-01 -2.534883916378021240e-01 1.835829168558120728e-01 -2.928541898727416992e-01 -1.566257178783416748e-01 1.154875308275222778e-01 -1.537532359361648560e-01 1.572098731994628906e-01
1.458110064268112183e-01 9.171074628829956055e-02 1.291863918304443359e-01 7.055266946554183960e-02 1.518386155366897583e-01 -5.370311811566352844e-02 2.241754531860351562e-02 -9.328340739011764526e-02 -1.917884349822998047e-01 -1.450125873088836670e-01 2.548972368240356445e-01 -4.415291550685651600e-05 -9.472466260194778442e-02 -6.309902295470237732e-03 -2.951160771772265434e-03 1.839592866599559784e-02 1.700001060962677002e-01 2.799394428730010986e-01 -8.174154907464981079e-02 1.792361885309219360e-01 1.857683807611465454e-01 2.305038422346115112e-01 3.348079025745391846e-01 -3.885564804077148438e-01 1.094670034945011139e-02 -4.703048765659332275e-01 5.612073466181755066e-02 -9.767067432403564453e-02 1.958501487970352173e-01 1.013887748122215271e-01 -3.608164191246032715e-02 -2.554075606167316437e-02
3.340063616633415222e-02 1.571207642555236816e-01 1.314343065023422241e-01 5.724545568227767944e-02 2.805905342102050781e-01 6.102245301008224487e-02 1.673615127801895142e-01 1.737556159496307373e-01 -1.915920227766036987e-01 -2.171071916818618774e-01 9.960911422967910767e-02 1.652302294969558716e-01 1.843741536140441895e-01 8.032185584306716919e-02 -3.222643211483955383e-02 1.178415119647979736e-01 1.045332401990890503e-01 2.180104851722717285e-01 -1.549866646528244019e-01 -3.272065892815589905e-02 -7.953683286905288696e-02 1.992855370044708252e-01 1.781513243913650513e-01 -1.029572561383247375e-01 5.587645992636680603e-02 -5.612469315528869629e-01 -2.171766757965087891e-01 -1.471604257822036743e-01 5.115395411849021912e-02 2.497225850820541382e-01 -1.118866875767707825e-01 -1.371103618294000626e-02
1.108325496315956116e-01 -4.168220981955528259e-02 -5.529614165425300598e-02 -1.874777227640151978e-01 -5.419413000345230103e-02 1.074097752571105957e-01 4.862753208726644516e-03 8.085114508867263794e-02 -3.044974505901336670e-01 1.175206974148750305e-01 2.534877359867095947e-01 1.198162287473678589e-01 -1.124090030789375305e-01 2.340870797634124756e-01 7.922554016113281250e-02 1.318786740303039551e-01 3.540163338184356689e-01 2.283693552017211914e-01 4.341448470950126648e-02 -8.640940301120281219e-03 2.723723463714122772e-02 -2.043923586606979370e-01 2.540521919727325439e-01 8.374599367380142212e-02 9.908943437039852142e-03 -4.400494396686553955e-01 1.743969768285751343e-01 6.122394651174545288e-02 -1.560981571674346924e-01 1.537297368049621582e-01 -2.563975155353546143e-01 1.238491833209991455e-01
2.551648914813995361e-01 1.422838419675827026e-01 4.722080752253532410e-02 1.285536140203475952e-01 -1.521418094635009766e-01 1.129018813371658325e-01 -1.434920728206634521e-01 2.004977464675903320e-01 -4.412237107753753662e-01 8.409672975540161133e-02 9.656430780887603760e-02 5.865961313247680664e-02 -2.550727128982543945e-01 1.619866192340850830e-01 -5.681299418210983276e-02 1.300021409988403320e-01 2.090252190828323364e-01 1.739846765995025635e-01 -1.123963966965675354e-01 2.234415262937545776e-01 -7.578741014003753662e-02 1.611805148422718048e-02 1.706369966268539429e-02 -1.471542119979858398e-01 1.624141447246074677e-02 -3.716466724872589111e-01 1.620493233203887939e-01 -8.700218051671981812e-02 -8.370707929134368896e-02 8.135470747947692871e-02 -3.341176211833953857e-01 1.063769161701202393e-01
2.491012029349803925e-02 1.427540332078933716e-01 1.592622250318527222e-01 -3.063147366046905518e-01 -1.886648871004581451e-02 2.665548324584960938e-01 -2.526163123548030853e-02 2.244751155376434326e-01 -2.801752686500549316e-01 1.843678802251815796e-01 -5.910912528634071350e-03 5.553312972187995911e-02 1.352773457765579224e-01 2.691772952675819397e-02 -1.607521921396255493e-01 3.510225415229797363e-01 -5.155696347355842590e-02 2.365549653768539429e-01 -1.013379320502281189e-01 1.043509133160114288e-02 2.563088014721870422e-02 -9.869328141212463379e-02 3.000979721546173096e-01 8.094372600317001343e-02 2.255182713270187378e-02 -4.410711824893951416e-01 1.537052392959594727e-01 3.343487903475761414e-02 -4.790656641125679016e-02 2.476036176085472107e-02 -2.019300162792205811e-01 1.191629469394683838e-01
-3.391252830624580383e-02 6.402662396430969238e-02 -6.764532625675201416e-02 -1.066341772675514221e-01 3.292777389287948608e-02 6.145391613245010376e-02 -2.644792795181274414e-01 9.586305916309356689e-02 -1.985525190830230713e-01 5.112121254205703735e-02 2.448098659515380859e-01 5.150504410266876221e-02 -1.419087965041399002e-02 -5.128697678446769714e-02 2.160917222499847412e-02 1.960348784923553467e-01 2.659235894680023193e-01 9.496905654668807983e-02 4.434487223625183105e-02 -2.570738457143306732e-02 3.798959255218505859e-01 -2.143829315900802612e-02 3.052688837051391602e-01 -5.324773117899894714e-02 -1.430319398641586304e-01 -3.781046867370605469e-01 3.178563117980957031e-01 -6.275536864995956421e-02 -3.738817572593688965e-02 -1.573224514722824097e-01 -3.348546922206878662e-01 1.364541798830032349e-01
2.158537805080413818e-01 3.306384384632110596e-02 8.150801062583923340e-03 2.384399622678756714e-01 3.045125119388103485e-02 3.455497324466705322e-03 8.562278747558593750e-02 -1.844080239534378052e-01 -1.184678226709365845e-01 -6.976768374443054199e-02 8.418309688568115234e-02 2.088145911693572998e-02 8.261609822511672974e-03 1.062148367054760456e-03 -3.193420544266700745e-02 1.388062089681625366e-01 1.814908981323242188e-01 2.221100628376007080e-01 -1.536502987146377563e-01 1.341637223958969116e-01 1.780737340450286865e-01 1.576681733131408691e-01 2.374534308910369873e-01 -3.540451228618621826e-01 -1.066192686557769775e-01 -6.324499249458312988e-01 -2.893795073032379150e-02 -9.202678501605987549e-02 1.443408280611038208e-01 3.157975152134895325e-02 -1.726193167269229889e-02 3.684432059526443481e-02
4.288886860013008118e-02 2.436102181673049927e-01 3.596868366003036499e-02 -1.221241652965545654e-01 -1.233098059892654419e-01 -3.590405685827136040e-03 -4.118150100111961365e-02 7.348574697971343994e-02 -3.728836178779602051e-01 1.006214171648025513e-01 1.018368080258369446e-01 -1.194026699522510171e-04 -1.688709259033203125e-01 2.424051761627197266e-01 5.419858731329441071e-03 3.720287084579467773e-01 2.504306137561798096e-01 1.472465395927429199e-01 -1.188806444406509399e-01 -3.575936704874038696e-02 6.210396811366081238e-02 -1.653824932873249054e-02 1.731978654861450195e-01 8.929707854986190796e-02 -3.900578245520591736e-02 -5.167562365531921387e-01 5.002349987626075745e-02 1.583852432668209076e-02 -1.875350922346115112e-01 -1.860482618212699890e-02 -2.433368861675262451e-01 8.421416580677032471e-02
-1.081649065017700195e-01 -6.407319754362106323e-02 5.464828386902809143e-02 -1.038784831762313843e-01 -7.409881800413131714e-02 -8.257906883955001831e-02 6.571397185325622559e-02 4.202485084533691406e-02 -3.313175439834594727e-01 1.934909522533416748e-01 1.425488889217376709e-01 -1.018847245723009109e-02 3.543426394462585449e-01 -2.073470652103424072e-01 -1.356363296508789062e-01 2.770499885082244873e-01 -1.353607326745986938e-01 1.548453569412231445e-01 -1.067049056291580200e-01 -1.545488387346267700e-01 1.021555811166763306e-01 -2.355539612472057343e-02 1.943165659904479980e-01 6.138318683952093124e-03 1.514067500829696655e-01 5.296412482857704163e-02 3.159258961677551270e-01 -6.290071457624435425e-02 -1.210192441940307617e-01 4.553710818290710449e-01 -1.710524857044219971e-01 1.164626851677894592e-01
1.750478446483612061e-01 2.273887768387794495e-02 -5.006860941648483276e-02 -7.737389951944351196e-02 -6.843863427639007568e-02 4.743332788348197937e-02 -2.051292210817337036e-01 1.828341782093048096e-01 -1.530878990888595581e-01 2.025969177484512329e-01 1.016117855906486511e-01 -2.526728250086307526e-02 3.445706143975257874e-02 -8.909609913825988770e-02 -2.816625870764255524e-02 2.900565862655639648e-01 1.144577711820602417e-01 2.005731761455535889e-01 -1.123679652810096741e-01 7.405078504234552383e-03 -1.400890350341796875e-01 -1.858698762953281403e-02 2.038377523422241211e-02 6.248858943581581116e-02 2.451031282544136047e-02 -5.751382112503051758e-01 2.078725993633270264e-01 -7.073163241147994995e-02 -1.348853409290313721e-01 1.389550417661666870e-01 -2.886125743389129639e-01 3.430894613265991211e-01
1.119177415966987610e-01 -2.943723648786544800e-02 1.503815054893493652e-01 1.733088344335556030e-01 1.074603274464607239e-01 6.052816286683082581e-02 1.645779609680175781e-01 -2.021409571170806885e-02 -2.480025887489318848e-01 -7.987987995147705078e-02 2.248887121677398682e-01 1.483877003192901611e-01 -6.387338042259216309e-02 1.811132766306400299e-02 -1.289986073970794678e-01 -1.021536625921726227e-02 7.927745580673217773e-02 2.762638926506042480e-01 -1.426675077527761459e-02 1.577241271734237671e-01 1.700345575809478760e-01 2.255812734365463257e-01 2.009240090847015381e-01 -3.310991525650024414e-01 -9.570534527301788330e-02 -5.823454856872558594e-01 2.379996888339519501e-02 -2.269430272281169891e-02 1.661978065967559814e-01 2.155390381813049316e-02 -8.348944783210754395e-02 8.781658113002777100e-02
1.284821629524230957e-01 -1.565154828131198883e-02 -1.555831357836723328e-02 1.190441548824310303e-01 2.158664911985397339e-02 -1.221004873514175415e-01 3.413619846105575562e-02 -3.376493975520133972e-02 -3.035248816013336182e-01 -1.523354202508926392e-01 1.269210129976272583e-01 5.774674564599990845e-02 1.376871392130851746e-02 -1.304201483726501465e-01 6.756354123353958130e-02 8.050943166017532349e-02 1.825553476810455322e-01 3.322526812553405762e-01 -9.086470119655132294e-03 3.314280882477760315e-02 2.234924882650375366e-01 2.478671371936798096e-01 1.331887096166610718e-01 -3.650358617305755615e-01 -6.276079267263412476e-02 -5.767065286636352539e-01 2.155361324548721313e-02 -1.379690617322921753e-01 7.395811378955841064e-02 1.188948601484298706e-01 2.671116776764392853e-02 6.712650507688522339e-02
3.349618911743164062e-01 -3.288145065307617188e-01 4.807106032967567444e-02 1.631840169429779053e-01 -4.052724689245223999e-02 2.230685949325561523e-01 1.206810250878334045e-01 -1.130953314714133739e-03 -1.906168758869171143e-01 9.586618840694427490e-02 3.797206878662109375e-01 -9.002881497144699097e-02 6.524505466222763062e-02 -5.843327566981315613e-02 -1.423301249742507935e-01 2.558753490447998047e-01 -2.262569069862365723e-01 4.872572794556617737e-02 1.168426200747489929e-01 6.337516009807586670e-02 5.547495931386947632e-02 3.722805082798004150e-01 7.459510117769241333e-02 -1.001687645912170410e-01 4.295883327722549438e-02 -2.602879106998443604e-01 2.569915950298309326e-01 -6.033544987440109253e-02 8.470345288515090942e-02 8.202378451824188232e-02 -1.085582226514816284e-01 9.145830757915973663e-03
9.790173172950744629e-02 7.094933092594146729e-02 9.769159555435180664e-02 -1.414215117692947388e-01 1.182682588696479797e-01 2.115200906991958618e-01 1.093848235905170441e-02 1.506258249282836914e-01 -1.472401171922683716e-01 1.304883509874343872e-02 -4.567827284336090088e-02 -1.706939935684204102e-01 6.456909328699111938e-02 2.093201577663421631e-01 -2.964419685304164886e-02 2.532278895378112793e-01 2.451158910989761353e-01 2.158846706151962280e-01 -9.313431382179260254e-02 2.245189435780048370e-02 -4.186926409602165222e-02 1.714574545621871948e-02 2.339758574962615967e-01 6.812658160924911499e-02 4.305845126509666443e-02 -4.390760958194732666e-01 2.210505604743957520e-01 -1.145690977573394775e-01 -7.416605949401855469e-02 4.008044674992561340e-02 -3.509218394756317139e-01 3.795502185821533203e-01
8.572565019130706787e-02 -5.912467464804649353e-02 -6.086098030209541321e-02 -9.859174489974975586e-02 -1.377783250063657761e-02 2.936295270919799805e-01 -3.377246260643005371e-01 1.064647659659385681e-01 -1.981009989976882935e-01 9.885950386524200439e-02 1.543382853269577026e-01 1.240118369460105896e-01 -1.960885152220726013e-02 -5.291088297963142395e-02 6.857103854417800903e-02 2.023454159498214722e-01 1.061940267682075500e-01 -1.058742552995681763e-01 2.337808161973953247e-01 8.453386276960372925e-02 1.854884773492813110e-01 -5.480007454752922058e-02 3.148686587810516357e-01 -1.096056327223777771e-01 2.180374711751937866e-01 -2.377367019653320312e-01 1.803348064422607422e-01 -3.862063959240913391e-02 2.313805818557739258e-01 1.355564147233963013e-01 -4.265732169151306152e-01 -4.565869644284248352e-02
-1.699684411287307739e-01 6.477186828851699829e-02 1.117492839694023132e-01 -2.802949585020542145e-02 -7.857578247785568237e-02 2.592647969722747803e-01 2.509805262088775635e-01 6.234162300825119019e-02 -1.346170306205749512e-01 -7.298484444618225098e-02 2.439832538366317749e-01 -4.798747971653938293e-02 8.823930472135543823e-02 3.232561051845550537e-02 1.218567267060279846e-01 5.014733225107192993e-02 1.963240653276443481e-01 4.829125013202428818e-03 5.116435140371322632e-02 -2.035536319017410278e-01 -8.539069443941116333e-02 5.872397124767303467e-02 1.631510704755783081e-01 -1.996181756258010864e-01 1.516012847423553467e-01 -4.524399638175964355e-01 -2.024054080247879028e-01 2.154687345027923584e-01 1.779652237892150879e-01 2.728656828403472900e-01 -1.302551329135894775e-01 3.223356604576110840e-01
1.725669354200363159e-01 -1.194431912153959274e-02 3.136356472969055176e-01 7.764404173940420151e-03 -1.257535666227340698e-01 -8.016935735940933228e-02 1.047103554010391235e-01 -2.807666957378387451e-01 -1.258946210145950317e-01 2.293863147497177124e-02 9.799185395240783691e-02 9.314448386430740356e-02 7.833924144506454468e-02 -9.835536591708660126e-03 1.406065467745065689e-02 3.417155742645263672e-01 -3.521461784839630127e-02 1.141545921564102173e-02 -1.864692568778991699e-01 -3.331045852974057198e-03 2.085789889097213745e-01 8.753069490194320679e-02 2.974225580692291260e-01 5.075867101550102234e-02 2.422502189874649048e-01 -1.334834843873977661e-01 5.914543941617012024e-02 -2.108011543750762939e-01 -5.360246449708938599e-02 4.754649102687835693e-01 -2.408681064844131470e-01 1.095838099718093872e-01
-1.508599519729614258e-01 -2.348098903894424438e-01 -7.127358764410018921e-02 1.596771776676177979e-01 1.080190464854240417e-01 3.242453038692474365e-01 -2.993136942386627197e-01 -4.518984630703926086e-02 -1.570964306592941284e-01 -9.409796446561813354e-03 1.409321129322052002e-01 -1.246397942304611206e-01 -1.578371226787567139e-01 -6.548263132572174072e-02 -2.163717746734619141e-01 2.609893977642059326e-01 1.307964324951171875e-02 2.164079546928405762e-01 -2.183798849582672119e-01 -7.999408990144729614e-03 -8.236417919397354126e-02 1.057127565145492554e-01 2.494093924760818481e-01 -1.209687441587448120e-01 -3.850467503070831299e-02 -2.324996590614318848e-01 -1.287319362163543701e-01 -2.781641483306884766e-01 6.290523707866668701e-02 3.617148399353027344e-01 -2.770071849226951599e-02 6.476555764675140381e-02
2.383935153484344482e-01 -1.906130760908126831e-01 1.296674907207489014e-01 7.488031871616840363e-03 9.709067642688751221e-02 2.828476130962371826e-01 -2.644823789596557617e-01 1.174604967236518860e-01 -3.988645225763320923e-02 5.745604634284973145e-02 1.127928216010332108e-02 -4.592180252075195312e-02 -5.335234478116035461e-02 2.111232429742813110e-01 -5.583422258496284485e-02 1.383727490901947021e-01 -4.358225762844085693e-01 1.568458676338195801e-01 -2.357828058302402496e-02 -1.829174011945724487e-01 -1.843112893402576447e-02 6.808789074420928955e-02 7.381252944469451904e-02 -7.845827937126159668e-02 1.323089152574539185e-01 -2.575049996376037598e-01 3.120626211166381836e-01 -1.310168653726577759e-01 1.464304029941558838e-01 2.803826034069061279e-01 -2.719506025314331055e-01 4.963177815079689026e-02
-9.422659128904342651e-02 1.253007054328918457e-01 -6.317810714244842529e-02 2.387811094522476196e-01 2.141840606927871704e-01 5.826104804873466492e-02 5.233497917652130127e-02 -2.486962825059890747e-03 -4.076575636863708496e-01 1.134759001433849335e-02 3.691326454281806946e-02 9.320563822984695435e-02 6.149283051490783691e-02 -6.186802685260772705e-02 3.555972874164581299e-02 1.523249000310897827e-01 1.458697766065597534e-01 2.745570838451385498e-01 -1.233512386679649353e-01 2.226444482803344727e-01 1.042249798774719238e-01 1.371580064296722412e-01 2.879333496093750000e-01 -3.759142160415649414e-01 7.271472364664077759e-02 -3.446581661701202393e-01 -1.432316899299621582e-01 -5.055725201964378357e-02 1.725430041551589966e-01 2.334470003843307495e-01 -8.449079096317291260e-02 -8.112649433314800262e-03
2.387325018644332886e-01 -8.854044601321220398e-03 1.053294539451599121e-02 -2.441962957382202148e-01 -3.232717514038085938e-02 3.027799427509307861e-01 -8.962470293045043945e-02 -9.491170942783355713e-02 -3.109992444515228271e-01 -8.064500987529754639e-02 4.628805071115493774e-02 -1.281254887580871582e-01 4.980361834168434143e-02 1.862822473049163818e-02 1.258792448788881302e-02 2.624912858009338379e-01 2.142531126737594604e-01 -4.478880763053894043e-02 1.695696115493774414e-01 9.755355305969715118e-03 1.482259929180145264e-01 1.625883728265762329e-01 2.748935222625732422e-01 -6.958889961242675781e-02 1.644138246774673462e-03 -2.019466310739517212e-01 3.572711050510406494e-01 -1.923035085201263428e-01 -1.898281574249267578e-01 2.405849099159240723e-01 -2.728607952594757080e-01 -2.004951611161231995e-02
1.522639244794845581e-01 1.099335327744483948e-01 1.575641566887497902e-03 2.110787332057952881e-01 6.910175085067749023e-02 3.796950355172157288e-02 8.845612406730651855e-02 -6.616277247667312622e-02 -1.683615744113922119e-01 -5.846995487809181213e-02 5.057168751955032349e-02 -1.363944262266159058e-01 1.388634592294692993e-01 -5.228048563003540039e-02 1.299718469381332397e-01 -9.588091634213924408e-03 2.210322916507720947e-01 3.951568305492401123e-01 -9.126259386539459229e-02 1.288193911314010620e-01 2.207679003477096558e-01 1.456164717674255371e-01 1.004585176706314087e-01 -2.837513387203216553e-01 -1.019556969404220581e-01 -5.841733813285827637e-01 2.038294635713100433e-02 -3.483760729432106018e-02 1.811655759811401367e-01 1.637109518051147461e-01 -7.831010967493057251e-02 -1.773023791611194611e-02
-6.349369138479232788e-02 2.087210267782211304e-01 1.610641479492187500e-01 -1.240433156490325928e-01 -4.508890584111213684e-02 2.553251385688781738e-01 -2.410231977701187134e-01 1.161124855279922485e-01 -1.423809379339218140e-01 2.648237943649291992e-01 1.132390052080154419e-01 5.903684534132480621e-03 -9.833844006061553955e-02 2.926757931709289551e-02 -1.857038736343383789e-01 3.327400386333465576e-01 1.652391254901885986e-01 1.415729224681854248e-01 -9.126815944910049438e-02 5.356716364622116089e-02 9.238440543413162231e-02 -1.478199660778045654e-01 4.801111295819282532e-02 -6.901037413626909256e-03 -1.362299323081970215e-01 -4.217247366905212402e-01 3.287433981895446777e-01 -4.117301851511001587e-02 5.584099516272544861e-02 1.670737005770206451e-02 -3.321460485458374023e-01 4.588956385850906372e-02
1.751752495765686035e-01 1.161452010273933411e-01 -1.104184705764055252e-02 2.194713950157165527e-01 6.556726247072219849e-02 -6.404606997966766357e-02 -3.799774125218391418e-02 -9.487344324588775635e-02 -1.490374505519866943e-01 -3.690538462251424789e-03 1.469279676675796509e-01 -7.065586000680923462e-02 -6.815952714532613754e-03 1.347813382744789124e-02 1.001814976334571838e-01 4.699235782027244568e-02 2.121594697237014771e-01 1.889691352844238281e-01 -1.474542543292045593e-02 8.607203513383865356e-02 1.937661617994308472e-01 2.749046981334686279e-01 2.340407818555831909e-01 -3.007648885250091553e-01 -2.793619595468044281e-02 -6.075350642204284668e-01 1.029983395710587502e-03 -1.049718782305717468e-01 2.898650169372558594e-01 9.929770231246948242e-02 -8.930016309022903442e-03 7.648212462663650513e-02
8.248841762542724609e-02 -1.381424665451049805e-01 -4.574574157595634460e-02 -1.546670496463775635e-01 -1.055492670275270939e-03 1.792867034673690796e-01 -1.266772896051406860e-01 -5.549326911568641663e-02 -1.238038241863250732e-01 -1.612877547740936279e-01 2.166626751422882080e-01 4.370900988578796387e-02 3.865585327148437500e-01 -6.290116906166076660e-02 -9.685423225164413452e-02 3.415026068687438965e-01 -2.144405804574489594e-02 -1.852892339229583740e-01 -1.063469424843788147e-01 8.980378508567810059e-03 1.240215301513671875e-01 1.451174728572368622e-02 2.859244346618652344e-01 1.979686133563518524e-02 1.872386634349822998e-01 -4.390256702899932861e-01 2.207413129508495331e-02 -1.949793696403503418e-01 2.157170921564102173e-01 2.388237714767456055e-01 -1.452168449759483337e-03 1.159543022513389587e-01
9.144736826419830322e-02 5.952561274170875549e-02 -3.215091675519943237e-02 -8.897385001182556152e-02 -1.584927439689636230e-01 1.604996770620346069e-01 -1.310234963893890381e-01 1.079370677471160889e-01 -2.407839894294738770e-01 1.341325044631958008e-01 1.317126303911209106e-01 1.353054493665695190e-02 2.439171373844146729e-01 1.332813203334808350e-01 -1.301150619983673096e-01 2.160019278526306152e-01 3.159034848213195801e-01 9.502498805522918701e-02 -4.464786499738693237e-02 -4.828562587499618530e-02 2.361282408237457275e-01 -6.366469711065292358e-02 1.905778795480728149e-01 -4.311116784811019897e-02 -1.799709349870681763e-01 -3.200150430202484131e-01 3.265823423862457275e-01 3.632814809679985046e-02 -5.193589255213737488e-02 2.144205383956432343e-02 -3.885144293308258057e-01 2.389289885759353638e-01
9.622006863355636597e-02 8.322591334581375122e-02 1.932413429021835327e-01 -1.383132189512252808e-01 -1.276392936706542969e-01 1.743772029876708984e-01 -1.674711406230926514e-01 -2.245663106441497803e-01 -3.087092638015747070e-01 1.719958707690238953e-02 5.144676566123962402e-01 3.346567245898768306e-05 -1.177878528833389282e-01 2.339777946472167969e-01 -7.684994488954544067e-02 1.510844975709915161e-01 -3.082690238952636719e-01 -1.133929640054702759e-01 -1.522779613733291626e-01 1.234608367085456848e-01 6.105963885784149170e-02 1.434675753116607666e-01 1.812035441398620605e-01 -8.940801024436950684e-02 -1.025519594550132751e-01 -1.314350515604019165e-01 1.221211813390254974e-02 -9.473648667335510254e-02 7.872600853443145752e-02 1.193444281816482544e-01 -2.632219195365905762e-01 -8.024221658706665039e-02
-1.131934002041816711e-01 9.715340286493301392e-02 3.473497554659843445e-02 -1.509037911891937256e-01 1.492441594600677490e-01 1.888312101364135742e-01 -8.766056969761848450e-03 -1.787830293178558350e-01 -1.821996718645095825e-01 -7.049462944269180298e-02 2.862605452537536621e-01 1.221846416592597961e-01 -1.834906339645385742e-01 -1.413776725530624390e-01 -8.007933385670185089e-03 5.124386772513389587e-02 3.848186135292053223e-01 3.910462856292724609e-01 2.008756250143051147e-02 1.731444597244262695e-01 1.418539881706237793e-01 2.053982950747013092e-02 2.154995352029800415e-01 -2.799880206584930420e-01 2.126243710517883301e-01 -3.260844349861145020e-01 4.325260967016220093e-02 -1.484376788139343262e-01 2.978626824915409088e-02 -1.112423837184906006e-02 -1.380869299173355103e-01 1.120430137962102890e-02
8.987255394458770752e-02 1.179535910487174988e-01 -2.926209243014454842e-03 -1.699437052011489868e-01 -2.106837332248687744e-01 3.274990320205688477e-01 1.596942842006683350e-01 -3.198562860488891602e-01 -3.006354272365570068e-01 -1.312125567346811295e-02 1.060472875833511353e-01 -6.919298321008682251e-02 1.449557766318321228e-02 -2.427816689014434814e-01 -1.059419810771942139e-01 1.779982596635818481e-01 -3.612048178911209106e-02 -1.050257831811904907e-01 -2.344715595245361328e-02 1.417289972305297852e-01 2.036596089601516724e-01 1.549073308706283569e-01 1.644138991832733154e-01 2.599580213427543640e-02 -1.016455143690109253e-01 -4.625126123428344727e-01 -2.657651342451572418e-02 -1.198152452707290649e-01 8.673460036516189575e-02 2.312574684619903564e-01 -1.509298980236053467e-01 -1.084966883063316345e-01
5.887981131672859192e-02 1.179307848215103149e-01 9.518235921859741211e-02 -5.275259912014007568e-02 2.515230178833007812e-01 2.284425497055053711e-01 -3.358577564358711243e-02 -4.926252737641334534e-02 -3.006949722766876221e-01 -2.405481934547424316e-01 2.212033420801162720e-01 1.397305577993392944e-01 -9.165104129351675510e-04 -6.765149533748626709e-02 4.969758167862892151e-02 2.410835921764373779e-01 2.567338645458221436e-01 2.903806269168853760e-01 -1.521910075098276138e-03 1.227420940995216370e-01 9.408307075500488281e-02 9.178004227578639984e-03 1.287549585103988647e-01 -3.475155830383300781e-01 1.327437162399291992e-01 -4.123710691928863525e-01 1.142717078328132629e-01 1.832559518516063690e-02 2.130625694990158081e-01 -2.689122222363948822e-02 3.542991355061531067e-02 9.926013648509979248e-02
1.147816851735115051e-01 9.210179746150970459e-02 1.359366923570632935e-01 3.551040887832641602e-01 2.422893792390823364e-01 1.048767343163490295e-01 -1.574447564780712128e-02 1.239614710211753845e-01 -2.846746146678924561e-01 -1.324419677257537842e-01 8.062038570642471313e-02 -3.600556403398513794e-02 -4.079144820570945740e-02 -1.056201756000518799e-01 -3.266478702425956726e-02 9.308125078678131104e-02 2.551812827587127686e-01 2.119209021329879761e-01 -1.119897067546844482e-01 1.571537554264068604e-01 2.190190106630325317e-01 9.196804463863372803e-02 8.081816881895065308e-02 -4.096980392932891846e-01 2.165548205375671387e-01 -3.058282136917114258e-01 1.630684919655323029e-02 -2.148493826389312744e-01 1.299147903919219971e-01 6.514664739370346069e-02 -1.521230638027191162e-01 1.016128435730934143e-01
2.871909923851490021e-02 1.246235221624374390e-01 2.459750771522521973e-01 -9.813366085290908813e-02 -2.118591777980327606e-02 3.160552382469177246e-01 -1.780638247728347778e-01 -2.220603264868259430e-02 -4.280253350734710693e-01 1.798513829708099365e-01 1.235642954707145691e-01 -1.133693382143974304e-01 -1.428547650575637817e-01 -1.824250519275665283e-01 1.514903455972671509e-01 3.231438100337982178e-01 3.737902641296386719e-02 1.493347585201263428e-01 -4.826363921165466309e-02 -6.701899319887161255e-02 1.652786284685134888e-01 2.251244895160198212e-02 -5.004164949059486389e-02 -5.073509737849235535e-02 -2.219999134540557861e-01 -1.647961884737014771e-01 4.575384408235549927e-02 2.630608379840850830e-01 1.954383999109268188e-01 3.036643564701080322e-01 -8.708961308002471924e-02 -8.420195430517196655e-02
3.755156323313713074e-02 -1.648733615875244141e-01 1.562811061739921570e-02 1.428056061267852783e-01 2.006833441555500031e-02 2.863587439060211182e-01 -1.301206201314926147e-01 7.658638805150985718e-02 -3.496954143047332764e-01 -1.799002885818481445e-01 2.534713782370090485e-02 2.177977114915847778e-01 -4.589711874723434448e-02 -3.912169486284255981e-02 -2.408660203218460083e-01 1.473230719566345215e-01 -1.103826388716697693e-01 2.089977860450744629e-01 -1.981902271509170532e-01 5.522355809807777405e-02 -1.003612354397773743e-01 -2.869971562176942825e-03 1.925526857376098633e-01 -3.804895281791687012e-02 1.561715602874755859e-01 -2.912616729736328125e-01 -1.514703594148159027e-02 2.189859934151172638e-02 3.017615377902984619e-01 3.875532448291778564e-01 -1.506298035383224487e-01 1.969876289367675781e-01
-7.111062109470367432e-02 6.615711003541946411e-02 9.689880907535552979e-02 -4.781971871852874756e-02 -4.380924254655838013e-02 1.484834253787994385e-01 -1.600400358438491821e-01 7.870686054229736328e-02 -3.000444173812866211e-01 -2.224844507873058319e-02 2.686645090579986572e-01 -2.504019998013973236e-02 1.709928065538406372e-01 3.305875658988952637e-01 9.694866836071014404e-02 3.407951593399047852e-01 1.793494671583175659e-01 1.469006985425949097e-01 2.910216711461544037e-02 -7.343613356351852417e-02 1.436689347028732300e-01 3.606700105592608452e-03 6.292998045682907104e-02 1.306101027876138687e-02 -2.777130007743835449e-01 -2.395695298910140991e-01 3.446430265903472900e-01 -2.996206879615783691e-01 -1.368104219436645508e-01 2.124336063861846924e-01 -2.123269811272621155e-02 5.986829102039337158e-02
1.145263239741325378e-01 1.397752016782760620e-02 -1.031755134463310242e-01 -6.060922890901565552e-02 1.158093139529228210e-01 3.266978263854980469e-01 4.437151551246643066e-02 -2.355047166347503662e-01 -3.351863920688629150e-01 -4.983247444033622742e-02 2.736548781394958496e-01 -1.902601420879364014e-01 -1.797600239515304565e-01 9.576944261789321899e-02 -1.052545160055160522e-01 2.056923508644104004e-01 -1.437765508890151978e-01 -3.163850866258144379e-03 -1.265942305326461792e-01 -4.187603946775197983e-03 1.683670468628406525e-02 1.359358727931976318e-01 2.342750132083892822e-01 2.937549166381359100e-02 -2.038634568452835083e-01 -8.690708875656127930e-02 2.901145517826080322e-01 -2.835217118263244629e-01 1.241840608417987823e-02 2.345602214336395264e-01 -3.055255711078643799e-01 -2.418487891554832458e-02
3.270642459392547607e-02 -1.823659539222717285e-01 -1.117647588253021240e-01 1.714804768562316895e-01 5.268730223178863525e-02 9.675541520118713379e-02 -8.764176815748214722e-02 7.600871846079826355e-03 -4.678211212158203125e-01 -2.318451106548309326e-01 2.176440209150314331e-01 2.101255953311920166e-01 -1.955026574432849884e-02 -1.082865074276924133e-01 -2.538211643695831299e-01 1.725440770387649536e-01 -1.172917932271957397e-01 2.014953047037124634e-01 -1.157530918717384338e-01 -9.164657443761825562e-02 -8.122939616441726685e-02 7.692112773656845093e-02 1.843625456094741821e-01 -1.605024933815002441e-01 1.014897525310516357e-01 -2.015474438667297363e-01 -4.052155651152133942e-03 2.748498134315013885e-02 2.779372036457061768e-01 3.919899463653564453e-01 2.392098866403102875e-02 4.327105730772018433e-02
-3.167663142085075378e-02 1.201625689864158630e-01 -5.347577389329671860e-03 3.067432045936584473e-01 -1.455380618572235107e-01 3.714236989617347717e-02 -2.404865622520446777e-01 -1.753300242125988007e-02 -2.582314908504486084e-01 3.876599296927452087e-02 2.553660273551940918e-01 7.195865362882614136e-02 1.154747977852821350e-01 2.320263907313346863e-02 1.239731088280677795e-01 3.620878159999847412e-01 -3.915254473686218262e-01 1.485658735036849976e-01 4.080558195710182190e-03 -1.011816486716270447e-01 1.941500417888164520e-02 -9.063012897968292236e-02 3.244170546531677246e-01 8.822783082723617554e-02 -1.191127076745033264e-01 -2.663473486900329590e-01 1.369004100561141968e-01 2.181843155995011330e-03 8.373429626226425171e-02 2.878699004650115967e-01 2.064188010990619659e-02 -9.689259529113769531e-02
3.432224690914154053e-01 4.452784359455108643e-02 -3.188819438219070435e-02 8.992546051740646362e-02 9.767202287912368774e-02 1.524363607168197632e-01 -2.589815557003021240e-01 1.692083291709423065e-02 -2.559809684753417969e-01 2.527282238006591797e-01 9.848528355360031128e-02 -1.789946854114532471e-02 -1.804592609405517578e-01 -9.266764670610427856e-02 1.652555465698242188e-01 8.228277415037155151e-02 -1.242892891168594360e-01 -4.543570429086685181e-02 -4.447706416249275208e-02 -2.593018487095832825e-02 -5.788534507155418396e-02 3.575731068849563599e-02 2.601480782032012939e-01 6.793624721467494965e-03 8.967711031436920166e-02 -3.866756260395050049e-01 3.659172058105468750e-01 -5.249221250414848328e-02 3.202253580093383789e-01 2.089795023202896118e-01 -1.449871510267257690e-01 -4.861481487751007080e-02
4.424332380294799805e-01 4.860976338386535645e-02 -1.691004931926727295e-01 2.396135032176971436e-02 -3.494827449321746826e-01 3.866383060812950134e-02 -2.295611500740051270e-01 -6.114578573033213615e-04 -2.533802092075347900e-01 3.853001818060874939e-02 2.238419651985168457e-01 1.565423160791397095e-01 -1.331911832094192505e-01 4.301489144563674927e-02 1.078668236732482910e-01 2.167121171951293945e-01 3.149170428514480591e-02 1.457242518663406372e-01 1.263355761766433716e-01 -3.702465444803237915e-02 1.669000685214996338e-01 6.476104259490966797e-02 1.201418563723564148e-01 -3.023272752761840820e-01 -1.518040448427200317e-01 -2.847488820552825928e-01 1.575461477041244507e-01 -8.937910199165344238e-02 -1.383274793624877930e-01 -5.357485637068748474e-02 -1.755629479885101318e-01 1.034198030829429626e-01
2.196056246757507324e-01 6.466749310493469238e-02 6.903005391359329224e-02 4.472778737545013428e-02 1.286404579877853394e-01 -8.827498182654380798e-03 9.685450047254562378e-02 -6.367838941514492035e-03 -1.706667244434356689e-01 -1.059852465987205505e-01 1.596250236034393311e-01 -3.924700617790222168e-02 9.705750271677970886e-03 -2.960001304745674133e-02 6.608873605728149414e-02 -3.398921340703964233e-02 1.817216128110885620e-01 1.992062777280807495e-01 -2.430457323789596558e-01 2.438907027244567871e-01 1.549005359411239624e-01 5.130752921104431152e-02 2.389432191848754883e-01 -3.061028122901916504e-01 1.728351861238479614e-01 -5.794263482093811035e-01 -1.808537244796752930e-01 -2.180589176714420319e-02 1.578759700059890747e-01 1.668155789375305176e-01 -1.435893177986145020e-01 -8.024096488952636719e-03
3.191826641559600830e-01 -2.881263196468353271e-02 7.381865289062261581e-03 1.449634879827499390e-01 -1.794926077127456665e-01 5.193619802594184875e-02 -1.240566745400428772e-01 3.407496958971023560e-02 -3.307106494903564453e-01 4.747529514133930206e-03 3.193139657378196716e-02 -1.820745617151260376e-01 -9.665679186582565308e-02 7.249008864164352417e-02 -7.773473858833312988e-02 2.338644713163375854e-01 6.539971381425857544e-02 2.020463198423385620e-01 -2.663496136665344238e-01 2.129988521337509155e-01 -6.164874508976936340e-02 -9.479846060276031494e-02 -5.894528329372406006e-02 -1.522219032049179077e-01 -2.337423153221607208e-02 -2.993469834327697754e-01 3.351461887359619141e-01 -8.718167245388031006e-02 -8.238992094993591309e-02 6.626041978597640991e-02 -4.286712408065795898e-01 -1.315908739343285561e-03
-3.058211505413055420e-01 1.332275196909904480e-02 1.054080575704574585e-01 -7.361665368080139160e-02 -3.524752333760261536e-02 4.585162401199340820e-01 -3.936922177672386169e-03 -1.398593885824084282e-03 -2.409373670816421509e-01 1.699995398521423340e-01 3.061720430850982666e-01 -5.391290411353111267e-02 6.340831518173217773e-02 -6.489487737417221069e-02 -1.962847709655761719e-01 -8.186580240726470947e-02 2.697043120861053467e-01 -6.090116128325462341e-02 -6.160420179367065430e-02 -2.301108688116073608e-01 2.931961789727210999e-02 1.222954015247523785e-03 1.005620323121547699e-02 -1.984059214591979980e-01 1.451483666896820068e-01 -2.872650325298309326e-01 2.512013725936412811e-02 -1.334140915423631668e-02 2.325574457645416260e-01 1.314777135848999023e-01 -1.301684975624084473e-01 2.738145589828491211e-01
1.693921685218811035e-01 5.838185176253318787e-02 5.416896939277648926e-02 2.498672157526016235e-01 1.468915045261383057e-01 -1.279566087760031223e-03 6.140820309519767761e-02 -4.158833622932434082e-02 -2.097632586956024170e-01 -6.095994263887405396e-02 1.315751969814300537e-01 3.549022600054740906e-02 1.037045717239379883e-01 -1.472786366939544678e-01 3.824190236628055573e-03 -1.948581263422966003e-02 2.097707986831665039e-01 1.646046042442321777e-01 -1.478700190782546997e-01 9.155518561601638794e-02 1.894306540489196777e-01 1.474152505397796631e-01 2.125955075025558472e-01 -2.228080183267593384e-01 -1.241034548729658127e-02 -6.273264288902282715e-01 1.714743673801422119e-01 -6.953364610671997070e-02 2.838611006736755371e-01 2.343256957828998566e-02 -1.106140762567520142e-01 3.504325076937675476e-02
1.586936600506305695e-02 -8.191003650426864624e-02 1.564475446939468384e-01 -3.320610523223876953e-01 -1.614859849214553833e-01 1.005227938294410706e-01 5.797526240348815918e-02 2.041964083909988403e-01 -3.064209222793579102e-01 5.791777744889259338e-02 1.324729323387145996e-01 -1.001681461930274963e-01 9.718974679708480835e-02 1.567948460578918457e-01 -1.561438431963324547e-03 2.662348449230194092e-01 1.118400394916534424e-01 2.423588745296001434e-02 -1.005371585488319397e-01 4.479205608367919922e-02 1.829729378223419189e-01 -7.180352509021759033e-02 1.788833141326904297e-01 1.960307657718658447e-01 6.574360281229019165e-02 -2.191758900880813599e-01 2.896779179573059082e-01 -1.042288392782211304e-01 5.854905024170875549e-02 4.833034574985504150e-01 -1.331121474504470825e-01 1.057157739996910095e-01
-2.515892870724201202e-02 -1.662911176681518555e-01 2.746499180793762207e-01 -8.148130774497985840e-02 -1.061914712190628052e-01 1.288862675428390503e-01 5.949845165014266968e-02 9.657572954893112183e-02 -1.862802952527999878e-01 -5.990144610404968262e-02 7.418905943632125854e-02 1.752386800944805145e-02 3.027126491069793701e-01 -1.281327307224273682e-01 -7.619693409651517868e-03 3.931128084659576416e-01 1.921088993549346924e-01 -7.678478956222534180e-02 -1.281406879425048828e-01 -2.299567610025405884e-01 5.067616701126098633e-02 -3.936529625207185745e-03 1.256034076213836670e-01 3.665286675095558167e-02 4.190715029835700989e-02 -1.717008948326110840e-01 1.841048002243041992e-01 -3.858563024550676346e-03 -1.299330890178680420e-01 4.543932378292083740e-01 -3.437209427356719971e-01 6.072179228067398071e-02
-1.014978513121604919e-01 4.671249911189079285e-02 1.173778474330902100e-01 1.518486887216567993e-01 2.979845702648162842e-01 2.125571668148040771e-01 3.153977915644645691e-02 -1.412939131259918213e-01 -1.758140474557876587e-01 -8.422394096851348877e-02 1.183718293905258179e-01 -1.739511638879776001e-02 -5.779243260622024536e-02 -7.752159982919692993e-02 3.719358891248703003e-02 7.987796515226364136e-02 2.496558576822280884e-01 4.231436848640441895e-01 -1.536072939634323120e-01 2.313154041767120361e-01 1.918698102235794067e-02 -8.123275637626647949e-02 2.020907551050186157e-01 -3.116531074047088623e-01 4.715052247047424316e-02 -4.282495379447937012e-01 2.172936052083969116e-01 6.936466693878173828e-02 1.006530672311782837e-01 -6.831792183220386505e-03 -3.604627680033445358e-03 1.227150335907936096e-01
2.519107460975646973e-01 -2.078394871205091476e-03 4.423556104302406311e-02 -1.783472485840320587e-02 -1.964525729417800903e-01 5.132351443171501160e-02 3.581865876913070679e-02 1.853384971618652344e-01 -2.482134997844696045e-01 8.444983512163162231e-02 1.312196850776672363e-01 1.241142004728317261e-01 9.111719205975532532e-03 2.764493227005004883e-02 1.190897449851036072e-01 1.380626261234283447e-01 4.472916014492511749e-03 3.337247967720031738e-01 -1.374236643314361572e-01 1.884433031082153320e-01 -6.875333935022354126e-02 -5.888033285737037659e-02 -6.658483296632766724e-02 -4.955588281154632568e-02 7.698242366313934326e-02 -3.497951924800872803e-01 2.401794344186782837e-01 -1.526679098606109619e-01 -1.317436993122100830e-01 1.783947944641113281e-01 -5.047877430915832520e-01 -1.667483747005462646e-01
-5.965955555438995361e-02 1.100725159049034119e-01 -1.697857677936553955e-02 -6.506923586130142212e-02 1.028611883521080017e-01 -1.016421616077423096e-02 7.322096824645996094e-02 2.801501452922821045e-01 -3.616071939468383789e-01 -9.968098253011703491e-03 1.503450125455856323e-01 -5.749519914388656616e-02 -2.706156857311725616e-02 -3.616328164935112000e-02 2.543057799339294434e-01 -4.254277795553207397e-02 -6.237604096531867981e-02 1.924236416816711426e-01 -8.778075873851776123e-02 1.283413469791412354e-01 1.775878220796585083e-01 -9.741181880235671997e-02 4.465756118297576904e-01 -3.813201189041137695e-01 3.484239056706428528e-02 -2.247013002634048462e-01 1.205456256866455078e-01 -2.191911190748214722e-01 -9.096834808588027954e-02 2.537422180175781250e-01 5.529730021953582764e-02 -1.379446685314178467e-01
2.375330030918121338e-02 2.792708873748779297e-01 -1.724604666233062744e-01 6.722744554281234741e-02 2.317666411399841309e-01 1.337544769048690796e-01 1.633011102676391602e-01 -4.688202217221260071e-02 -8.107098191976547241e-02 -2.471138983964920044e-01 3.777682185173034668e-01 -3.646005317568778992e-02 -1.069431081414222717e-01 2.878371626138687134e-02 4.688282683491706848e-02 1.577505618333816528e-01 3.624162077903747559e-01 1.579631567001342773e-01 -1.838970184326171875e-02 6.888247281312942505e-02 1.130918860435485840e-01 -1.050330698490142822e-02 1.832368038594722748e-02 -3.645335435867309570e-01 1.004921272397041321e-01 -3.467641472816467285e-01 1.063277870416641235e-01 7.130242884159088135e-02 7.205659151077270508e-02 2.474625259637832642e-01 -4.305853322148323059e-02 1.147461235523223877e-01
8.528713136911392212e-02 4.598793108016252518e-03 6.610245257616043091e-02 3.287145122885704041e-02 -1.691619455814361572e-01 2.331746518611907959e-01 -8.428050577640533447e-02 9.967033565044403076e-02 -1.884526312351226807e-01 -1.462654173374176025e-01 2.618840932846069336e-01 4.409078508615493774e-02 -7.886762917041778564e-02 -1.132774874567985535e-01 -2.683746516704559326e-01 1.902334541082382202e-01 -2.615262567996978760e-01 -7.638346403837203979e-02 7.726250588893890381e-02 1.244039237499237061e-01 2.126031219959259033e-01 3.062286078929901123e-01 4.354516863822937012e-01 -1.303102970123291016e-01 -5.797537043690681458e-02 -3.543129861354827881e-01 6.175750494003295898e-02 -6.958401203155517578e-02 1.044924333691596985e-01 6.768275052309036255e-02 -1.948589980602264404e-01 -1.596546359360218048e-02
-1.190722733736038208e-01 3.588720038533210754e-02 2.179697751998901367e-01 -1.937945038080215454e-01 3.604839742183685303e-02 2.537933588027954102e-01 -5.007417872548103333e-02 1.280016303062438965e-01 -3.240155875682830811e-01 1.544013023376464844e-01 2.470702379941940308e-01 -1.858669519424438477e-01 1.644170656800270081e-02 -2.227348983287811279e-01 9.942203015089035034e-02 2.074823230504989624e-01 -6.122317910194396973e-02 1.575386896729469299e-02 -2.489712685346603394e-01 -9.063155949115753174e-02 2.717933654785156250e-01 2.142536081373691559e-02 1.365546882152557373e-01 -1.302370280027389526e-01 3.609008714556694031e-02 -4.078775644302368164e-03 -4.806103557348251343e-02 1.241604089736938477e-01 2.994625270366668701e-01 4.140942692756652832e-01 -9.862742573022842407e-02 1.165017113089561462e-01
2.972587011754512787e-02 -1.784724891185760498e-01 1.390566956251859665e-02 -1.667853817343711853e-02 -3.256320357322692871e-01 2.202742360532283783e-02 1.008522734045982361e-01 -4.718710109591484070e-02 -2.679109275341033936e-01 5.488575249910354614e-02 1.769076585769653320e-01 -1.523782908916473389e-01 -3.531424403190612793e-01 1.025858148932456970e-01 -1.650813817977905273e-01 2.858679294586181641e-01 -1.244690418243408203e-01 -6.540509313344955444e-02 -2.745787501335144043e-01 -6.030306592583656311e-02 -6.545059382915496826e-02 -1.669159382581710815e-01 4.753886163234710693e-02 -3.656297624111175537e-01 -5.275962129235267639e-02 -3.033024072647094727e-01 -8.971737325191497803e-02 4.605706781148910522e-02 -9.347286075353622437e-02 2.827881574630737305e-01 -7.102490961551666260e-02 9.367887675762176514e-02
-2.004391700029373169e-02 2.087648361921310425e-01 -1.280740350484848022e-01 -1.426521223038434982e-02 -6.018502637743949890e-02 1.738688200712203979e-01 3.378487005829811096e-02 2.719646096229553223e-01 -6.317642331123352051e-02 3.178106248378753662e-02 2.798432409763336182e-01 1.166892349720001221e-01 -1.466180384159088135e-01 1.398429572582244873e-01 1.423842161893844604e-01 2.167429327964782715e-01 2.313429862260818481e-02 8.498663455247879028e-02 -7.946036756038665771e-02 -2.334013283252716064e-01 1.816393435001373291e-01 -8.019034564495086670e-02 1.505856961011886597e-01 9.059426933526992798e-02 7.705439627170562744e-02 -3.773070871829986572e-01 3.197364807128906250e-01 -6.911015510559082031e-02 4.293158277869224548e-02 -5.931297317147254944e-02 -4.684387445449829102e-01 7.912158966064453125e-02
2.294162064790725708e-01 -3.277027606964111328e-02 -1.012936979532241821e-01 2.140582352876663208e-01 -5.898245610296726227e-03 3.469467461109161377e-01 -1.878175586462020874e-01 -2.934716641902923584e-02 -3.088220953941345215e-02 4.757408797740936279e-02 1.466506868600845337e-01 -8.778606355190277100e-02 -7.713074982166290283e-02 -6.367870420217514038e-02 7.622126489877700806e-03 2.370222359895706177e-01 -2.861339449882507324e-01 4.468857869505882263e-02 -2.670483589172363281e-01 6.651517748832702637e-02 2.003726512193679810e-01 4.754486959427595139e-03 2.557922303676605225e-01 1.628473848104476929e-01 2.285888604819774628e-02 -2.938352525234222412e-01 1.458790451288223267e-01 5.607090517878532410e-02 2.458992749452590942e-01 3.957302272319793701e-01 -1.220384165644645691e-01 -4.454275127500295639e-03
1.408289223909378052e-01 1.921116113662719727e-01 5.905076116323471069e-02 1.433993577957153320e-01 5.041755363345146179e-02 4.208967834711074829e-02 1.366611123085021973e-01 -5.740153416991233826e-02 -2.165354192256927490e-01 -1.511593610048294067e-01 2.054173946380615234e-01 2.265279367566108704e-02 4.208841919898986816e-02 1.188644021749496460e-02 -5.493821948766708374e-02 7.907889038324356079e-02 3.082191646099090576e-01 3.006527423858642578e-01 -1.368361860513687134e-01 2.193255126476287842e-01 1.850134581327438354e-01 2.188914120197296143e-01 2.323178499937057495e-01 -3.503085970878601074e-01 -3.543337062001228333e-02 -4.281349480152130127e-01 7.343062013387680054e-02 -8.839010447263717651e-02 2.455730885267257690e-01 -5.074634216725826263e-03 -1.155086047947406769e-02 -4.399460274726152420e-03
2.710709348320960999e-02 8.846718817949295044e-02 -3.028139099478721619e-02 -1.897113323211669922e-01 -5.821493268013000488e-02 2.398324757814407349e-01 1.120118200778961182e-01 -2.261279523372650146e-01 -2.651657164096832275e-01 1.110339984297752380e-01 2.093621045351028442e-01 2.029019743204116821e-01 -4.353420808911323547e-02 -1.378629356622695923e-01 -1.282511800527572632e-01 1.652069389820098877e-01 -2.552177011966705322e-01 2.008286714553833008e-01 3.947898373007774353e-02 8.911820501089096069e-02 9.583335369825363159e-02 3.714710474014282227e-01 2.406293749809265137e-01 -1.381221227347850800e-03 -1.067138463258743286e-01 -2.847041189670562744e-01 2.822486460208892822e-01 -1.483341455459594727e-01 9.234604984521865845e-02 2.283130735158920288e-01 -6.943275779485702515e-02 -1.342419534921646118e-01
1.181235164403915405e-01 1.383713930845260620e-01 2.482970654964447021e-01 4.738978669047355652e-02 -4.742899537086486816e-02 7.280904799699783325e-02 -1.110704839229583740e-01 2.840246260166168213e-02 -3.175269663333892822e-01 1.298514604568481445e-01 1.744772046804428101e-01 -7.530857622623443604e-02 -3.205429911613464355e-01 1.776053011417388916e-02 2.319974601268768311e-01 3.897297009825706482e-02 -1.606513112783432007e-01 4.299788177013397217e-02 -1.294077187776565552e-01 -2.740207873284816742e-02 1.487199366092681885e-01 3.297733664512634277e-01 -3.699465468525886536e-02 -5.162692070007324219e-02 -2.500729262828826904e-02 -7.006862014532089233e-02 3.038134574890136719e-01 9.630766510963439941e-02 1.211664453148841858e-01 1.828742474317550659e-01 -4.843437969684600830e-01 -1.491826493293046951e-02
9.971761144697666168e-03 -1.985443830490112305e-01 1.216833945363759995e-03 -1.329612731933593750e-02 2.943764328956604004e-01 1.544265598058700562e-01 -3.271789550781250000e-01 -1.232749521732330322e-01 -5.181427299976348877e-02 2.453452348709106445e-02 9.676700085401535034e-02 -2.614898383617401123e-01 4.689264670014381409e-02 2.937498688697814941e-02 2.079994529485702515e-01 1.520254909992218018e-01 1.364204734563827515e-01 3.502371907234191895e-01 5.945549532771110535e-02 -3.650862276554107666e-01 -5.505591258406639099e-02 1.200189366936683655e-01 2.280351370573043823e-01 -1.283200224861502647e-03 6.142834573984146118e-02 -3.409074544906616211e-01 -1.747034303843975067e-02 -1.653747409582138062e-01 1.505020656622946262e-03 2.253887653350830078e-01 -1.692952662706375122e-01 4.944121837615966797e-02
-1.206304356455802917e-01 2.397882491350173950e-01 1.553177088499069214e-01 -1.467238366603851318e-01 -1.700046062469482422e-01 8.767374604940414429e-02 -2.289283573627471924e-01 -1.539141535758972168e-01 -2.554190158843994141e-01 -7.331082969903945923e-02 1.683007776737213135e-01 5.944763869047164917e-02 -1.300579309463500977e-01 -2.551851868629455566e-01 2.074366658926010132e-01 6.984890997409820557e-02 -1.316293478012084961e-01 1.067403852939605713e-01 8.404931426048278809e-02 -1.124964058399200439e-01 1.205864101648330688e-01 1.804936975240707397e-01 -9.199674427509307861e-02 -1.044596508145332336e-01 2.596558630466461182e-01 -3.135337829589843750e-01 3.194990009069442749e-02 -3.516634181141853333e-02 2.393869906663894653e-01 3.902612030506134033e-01 -2.028454691171646118e-01 5.936628580093383789e-02
2.899121046066284180e-01 7.911871187388896942e-03 -1.921848580241203308e-02 6.321149319410324097e-02 2.066567540168762207e-02 1.805574744939804077e-01 -6.493928283452987671e-02 1.375102549791336060e-01 -3.811437189579010010e-01 4.041267558932304382e-02 3.782799839973449707e-02 -2.432266017422080040e-03 -1.293354630470275879e-01 1.337248384952545166e-01 -2.754296362400054932e-02 3.361631929874420166e-01 1.041956692934036255e-01 2.718128561973571777e-01 -1.529530882835388184e-01 2.321235686540603638e-01 -2.510538697242736816e-02 -6.497009098529815674e-02 5.708704143762588501e-02 -1.209335029125213623e-01 -1.711966656148433685e-02 -2.186842858791351318e-01 2.519288063049316406e-01 -1.340444833040237427e-01 -8.252739906311035156e-02 1.339447498321533203e-01 -4.603714644908905029e-01 8.751206099987030029e-02
8.771470934152603149e-02 -1.481715589761734009e-01 -7.447178661823272705e-02 8.884280920028686523e-02 -7.005776464939117432e-02 2.405253201723098755e-01 -2.346866577863693237e-01 3.075946308672428131e-02 -1.546099931001663208e-01 1.788809150457382202e-01 4.634068161249160767e-02 -2.876893803477287292e-02 -7.401821017265319824e-02 2.961699962615966797e-01 1.372580826282501221e-01 3.519180417060852051e-01 1.422700732946395874e-01 2.002307921648025513e-01 -2.820347994565963745e-02 6.528172641992568970e-02 -2.164803911000490189e-03 -2.403345145285129547e-02 2.471047639846801758e-01 2.127431780099868774e-01 -1.736322939395904541e-01 -4.119456112384796143e-01 7.965873926877975464e-02 -1.589549630880355835e-01 1.630889922380447388e-01 1.925483345985412598e-01 -2.455396503210067749e-01 1.251134127378463745e-01
-5.411457270383834839e-02 -4.995442926883697510e-02 -1.641797646880149841e-02 2.187043577432632446e-01 2.832867950201034546e-02 1.531842499971389771e-01 -1.998994499444961548e-01 9.156593680381774902e-02 -1.523360162973403931e-01 -1.579487174749374390e-01 3.014690279960632324e-01 -1.321081966161727905e-01 -1.312406063079833984e-01 -7.312551885843276978e-02 -1.393767595291137695e-01 4.781882166862487793e-01 -1.201921328902244568e-01 -6.261629983782768250e-03 5.138057842850685120e-02 1.949601471424102783e-01 -3.827681764960289001e-02 3.684530779719352722e-02 3.491978645324707031e-01 -2.935596741735935211e-02 3.822888061404228210e-02 -1.976350992918014526e-01 3.662034273147583008e-01 -6.105050817131996155e-02 -5.506251379847526550e-02 2.058827131986618042e-01 -1.498807407915592194e-02 2.048308998346328735e-01
2.675217688083648682e-01 -5.431626364588737488e-02 -1.766181737184524536e-02 -3.593521565198898315e-02 -2.652929425239562988e-01 1.792964935302734375e-01 4.396913573145866394e-02 -7.725032977759838104e-03 -3.878571689128875732e-01 -3.700035065412521362e-02 5.524503439664840698e-02 -1.716974540613591671e-03 -1.176342964172363281e-01 3.033382296562194824e-01 9.798457473516464233e-02 2.129752784967422485e-01 1.426466554403305054e-01 1.692411005496978760e-01 -1.835123822093009949e-02 3.263341635465621948e-02 3.717689812183380127e-01 1.107053309679031372e-01 9.064403921365737915e-02 -1.842406392097473145e-01 -1.898885704576969147e-02 -1.921538561582565308e-01 2.406358122825622559e-01 7.729589194059371948e-02 -2.192228585481643677e-01 3.119324892759323120e-02 -2.252517491579055786e-01 2.444064021110534668e-01
-2.008859813213348389e-02 1.072550043463706970e-01 1.617143489420413971e-02 2.806304395198822021e-01 9.715506434440612793e-02 1.240175738930702209e-01 -7.993977516889572144e-02 9.128893911838531494e-02 -2.400684207677841187e-01 1.437932625412940979e-02 2.343758493661880493e-01 1.805298030376434326e-01 6.999272108078002930e-02 -3.147708773612976074e-01 2.632870376110076904e-01 2.192780077457427979e-01 7.083986699581146240e-02 3.080273568630218506e-01 -2.114073783159255981e-01 4.163467511534690857e-02 1.053692698478698730e-01 -7.166594266891479492e-02 2.248986959457397461e-01 -1.946751326322555542e-01 6.142286211252212524e-02 -2.789243161678314209e-01 -1.096634846180677414e-02 -3.803961575031280518e-01 -2.118880301713943481e-02 1.311299204826354980e-02 1.409034729003906250e-01 -6.985219568014144897e-02
9.032136201858520508e-02 1.649590134620666504e-01 -8.499280363321304321e-02 -6.743630021810531616e-02 4.983410611748695374e-02 2.032748460769653320e-01 -8.196444064378738403e-02 2.244304120540618896e-01 -5.217897705733776093e-03 8.577460795640945435e-02 1.021946445107460022e-01 3.665520250797271729e-02 1.540568564087152481e-02 -1.134621445089578629e-02 5.040454864501953125e-02 3.597721457481384277e-01 2.010169625282287598e-02 1.206179782748222351e-01 -3.222347497940063477e-01 3.533654212951660156e-01 -1.662871390581130981e-01 -7.216965407133102417e-02 6.392239034175872803e-02 -2.899506092071533203e-01 1.289094388484954834e-01 -3.359387516975402832e-01 1.431768238544464111e-01 9.162677079439163208e-02 -1.173282191157341003e-01 9.055091440677642822e-02 -3.879955112934112549e-01 7.005231082439422607e-02
1.879900842905044556e-01 6.851296871900558472e-02 1.181076765060424805e-01 3.496875241398811340e-02 -1.089553162455558777e-01 1.543115526437759399e-01 -5.859426036477088928e-02 1.506503373384475708e-01 -4.345376193523406982e-01 6.203234195709228516e-02 1.723590195178985596e-01 -1.237818375229835510e-01 -1.281278729438781738e-01 1.280399113893508911e-01 1.976667046546936035e-01 2.646580636501312256e-01 -4.834947176277637482e-03 3.267040252685546875e-01 5.220576748251914978e-02 8.206458389759063721e-02 3.066894970834255219e-02 -1.603362113237380981e-01 -6.684561818838119507e-02 1.206947024911642075e-03 1.598216593265533447e-01 -3.467218577861785889e-01 2.008540779352188110e-01 -1.495732516050338745e-01 -2.168506532907485962e-01 1.173780411481857300e-01 -2.922118306159973145e-01 3.679058700799942017e-02
-3.413476049900054932e-02 -3.472894802689552307e-02 -3.937945887446403503e-02 9.055028110742568970e-02 2.592341303825378418e-01 1.286109983921051025e-01 -4.948695003986358643e-02 -2.189700305461883545e-01 -2.322944253683090210e-01 -7.619822770357131958e-02 3.646978437900543213e-01 1.009371280670166016e-01 -9.200333803892135620e-02 1.481297314167022705e-01 -1.551100164651870728e-01 1.152485609054565430e-01 2.607825994491577148e-01 2.964245080947875977e-01 7.589317113161087036e-02 1.797086596488952637e-01 1.111381407827138901e-02 -2.414075471460819244e-02 3.199704736471176147e-02 -3.614881634712219238e-01 -6.818397669121623039e-04 -3.472855091094970703e-01 2.055001705884933472e-01 -7.140536606311798096e-02 2.407462745904922485e-01 2.954976819455623627e-02 -9.845741838216781616e-02 1.422466635704040527e-01
-1.356686949729919434e-01 -9.677159786224365234e-02 -1.059477925300598145e-01 9.315869957208633423e-02 1.178129091858863831e-01 2.871639430522918701e-01 -3.504457473754882812e-01 -1.451880484819412231e-01 -4.518299102783203125e-01 -2.095928937196731567e-01 2.009121477603912354e-01 1.424037665128707886e-02 -1.061994060873985291e-01 -1.810452044010162354e-01 -1.486911624670028687e-01 2.129424512386322021e-01 -8.554553240537643433e-02 1.993768066167831421e-01 -2.280213236808776855e-01 1.008429657667875290e-02 -2.957969717681407928e-02 -1.553568337112665176e-02 6.692066043615341187e-02 -2.452562749385833740e-02 1.652478575706481934e-01 -1.165775358676910400e-01 6.071960553526878357e-02 -1.068383529782295227e-01 9.928596764802932739e-02 2.996383607387542725e-01 -1.480138599872589111e-01 1.703690737485885620e-01
1.424450129270553589e-01 -3.402966260910034180e-02 1.075453534722328186e-01 1.183439567685127258e-01 1.444815844297409058e-01 -5.900029838085174561e-02 1.614358648657798767e-02 -1.659861654043197632e-01 -3.652085959911346436e-01 -5.947958678007125854e-02 1.580125689506530762e-01 4.756233841180801392e-02 7.435574382543563843e-02 -3.333318233489990234e-02 -1.712605543434619904e-02 1.821973472833633423e-01 2.576118707656860352e-01 2.788451910018920898e-01 -1.079228594899177551e-01 2.381807863712310791e-01 1.514146924018859863e-01 -5.971300881356000900e-03 2.703097164630889893e-01 -3.247875273227691650e-01 7.950731366872787476e-02 -4.811247587203979492e-01 2.310834638774394989e-02 -1.578656286001205444e-01 1.244317293167114258e-01 1.706972159445285797e-02 1.039170846343040466e-02 5.817877873778343201e-02
9.796047210693359375e-02 8.670278638601303101e-02 -5.618479102849960327e-02 3.779566660523414612e-02 -1.513641793280839920e-02 7.526825368404388428e-02 9.200373291969299316e-02 1.593778654932975769e-02 -2.286347746849060059e-01 -1.747452914714813232e-01 1.512848883867263794e-01 -1.461661159992218018e-01 -5.064525827765464783e-02 -1.176813468337059021e-01 4.379374906420707703e-02 6.143842265009880066e-02 2.213608026504516602e-01 3.426253199577331543e-01 -5.048904195427894592e-02 1.791891455650329590e-01 2.155203968286514282e-01 1.095977723598480225e-01 1.669305562973022461e-01 -3.585812151432037354e-01 2.617205493152141571e-02 -5.734690427780151367e-01 -1.114420071244239807e-01 -2.029264420270919800e-01 1.170441880822181702e-01 -1.213270239531993866e-03 6.009002216160297394e-03 4.093065485358238220e-02
1.990300714969635010e-01 3.111044131219387054e-02 -5.585131421685218811e-02 6.671430915594100952e-02 -2.887173090130090714e-03 2.790454328060150146e-01 -2.670534551143646240e-01 9.755879640579223633e-02 -9.805865585803985596e-02 1.735865473747253418e-01 1.273079961538314819e-01 -1.314240545034408569e-01 2.215176671743392944e-01 3.895350173115730286e-02 -4.718574136495590210e-02 1.987891048192977905e-01 1.266853213310241699e-01 3.329330086708068848e-01 2.191421948373317719e-02 3.378963172435760498e-01 -1.876647323369979858e-01 8.096624910831451416e-02 7.016617059707641602e-02 -2.550907135009765625e-01 1.437827050685882568e-01 -1.859487742185592651e-01 1.721587777137756348e-01 1.597587168216705322e-01 -1.127803102135658264e-01 1.664963513612747192e-01 -3.458526432514190674e-01 6.163215637207031250e-02
1.549949645996093750e-01 2.034223079681396484e-01 1.028215140104293823e-01 -3.823726996779441833e-02 1.505900919437408447e-01 1.400542408227920532e-01 -2.023880928754806519e-01 1.754353344440460205e-01 -9.064419567584991455e-02 1.747933626174926758e-01 5.171668529510498047e-02 -2.866875939071178436e-02 2.460920214653015137e-01 1.849258691072463989e-02 -1.537828147411346436e-01 1.545359045267105103e-01 8.082722872495651245e-02 1.848639696836471558e-01 -3.105451166629791260e-01 1.952023804187774658e-01 1.890098005533218384e-01 -1.503431983292102814e-02 3.206304609775543213e-01 1.432398241013288498e-02 7.118322537280619144e-04 -2.961964309215545654e-01 3.823027312755584717e-01 1.180790811777114868e-01 -2.344909012317657471e-01 2.006761878728866577e-01 -2.170577645301818848e-02 -7.895313203334808350e-03
1.024440750479698181e-01 1.213319078087806702e-01 4.803344607353210449e-02 2.163191586732864380e-01 2.669260278344154358e-02 -3.940252587199211121e-03 1.913708746433258057e-01 -2.726232074201107025e-02 -2.509630620479583740e-01 -5.521769821643829346e-02 6.037056073546409607e-02 -1.148035973310470581e-01 3.678235784173011780e-02 -1.502989828586578369e-01 -1.613291911780834198e-02 7.401795685291290283e-02 1.498618274927139282e-01 2.999318540096282959e-01 -9.907112270593643188e-02 1.881114989519119263e-01 2.477178871631622314e-01 1.059823557734489441e-01 1.846940815448760986e-01 -2.211674600839614868e-01 -6.968286633491516113e-02 -6.151598691940307617e-01 5.647917091846466064e-02 -4.569108411669731140e-02 2.359853088855743408e-01 1.031339243054389954e-01 -6.706468015909194946e-02 4.930233955383300781e-02
1.675920486450195312e-01 -4.237958695739507675e-03 -3.104132413864135742e-02 1.404559314250946045e-01 -2.521808445453643799e-02 2.814113795757293701e-01 1.319977194070816040e-01 3.146123886108398438e-02 -2.068802416324615479e-01 -4.798668250441551208e-02 2.455548197031021118e-01 -1.521389931440353394e-01 -7.880777865648269653e-02 -1.057655736804008484e-01 -1.783249676227569580e-01 2.480567842721939087e-01 -1.220206022262573242e-01 -1.381699889898300171e-01 5.663889274001121521e-02 6.496068835258483887e-02 -8.841131627559661865e-02 4.242908656597137451e-01 4.885472357273101807e-02 -5.400146916508674622e-02 1.905983686447143555e-01 -3.716947436332702637e-01 3.265123367309570312e-01 -2.212755829095840454e-01 9.106817096471786499e-02 9.620917588472366333e-02 -1.299462318420410156e-01 1.210112273693084717e-01
-2.046637684106826782e-01 1.247601769864559174e-02 1.741927862167358398e-01 6.617987155914306641e-02 9.961196780204772949e-02 2.467456609010696411e-01 -7.998872548341751099e-02 -2.075085602700710297e-02 -8.340082317590713501e-02 4.790220409631729126e-02 2.650502622127532959e-01 1.089664548635482788e-01 4.535543918609619141e-02 -1.647938489913940430e-01 4.010146111249923706e-02 3.140949308872222900e-01 1.229259073734283447e-01 2.369556427001953125e-01 2.480186372995376587e-01 6.413590908050537109e-02 2.375780791044235229e-01 -6.916254758834838867e-02 2.850289642810821533e-01 -2.410109043121337891e-01 -3.938082954846322536e-04 -1.161476001143455505e-01 2.433522045612335205e-01 -9.387156367301940918e-02 3.200065791606903076e-01 9.345891326665878296e-02 -1.619484573602676392e-01 2.615669369697570801e-01
-7.172788679599761963e-02 1.948870718479156494e-02 1.916967146098613739e-02 8.643847703933715820e-02 -1.191313117742538452e-01 -1.777236908674240112e-02 -2.870469391345977783e-01 2.247418463230133057e-02 -3.818320110440254211e-02 -9.511001408100128174e-02 4.683390855789184570e-01 1.956425011157989502e-01 -1.409192662686109543e-02 1.856583058834075928e-01 1.425606459379196167e-01 3.396866023540496826e-01 3.612690418958663940e-02 -8.428552187979221344e-03 -5.771063640713691711e-02 2.307509072124958038e-03 1.355696320533752441e-01 1.358876377344131470e-01 3.497931063175201416e-01 -7.268367707729339600e-02 -8.617002516984939575e-02 -2.491695880889892578e-01 3.740561902523040771e-01 -2.011922001838684082e-01 -1.220726147294044495e-01 4.758569411933422089e-03 -1.287496536970138550e-01 -1.118049211800098419e-02
-8.130341023206710815e-02 -3.538454324007034302e-02 1.223482415080070496e-01 -1.142433658242225647e-01 -8.095344156026840210e-02 1.944340318441390991e-01 -1.511818766593933105e-01 -2.350786626338958740e-01 -3.103939583525061607e-03 8.952060341835021973e-02 3.422738611698150635e-01 1.279248297214508057e-01 7.722175121307373047e-02 -1.069930642843246460e-01 -2.093233168125152588e-01 6.786639988422393799e-02 -1.138750240206718445e-01 4.617194458842277527e-02 1.162994429469108582e-01 -1.790439933538436890e-01 1.447588503360748291e-01 3.726552799344062805e-02 4.786894917488098145e-01 -1.878320127725601196e-01 2.152601331472396851e-01 -2.525892555713653564e-01 2.200311049818992615e-02 -1.765844225883483887e-01 1.628150939941406250e-01 1.459240019321441650e-01 -2.933838665485382080e-01 -1.055339723825454712e-01
2.393455505371093750e-01 1.288489997386932373e-01 -3.023394197225570679e-02 6.760935485363006592e-02 3.036664426326751709e-01 1.325890272855758667e-01 9.785968065261840820e-02 8.678404241800308228e-02 -2.596451640129089355e-01 -1.237442158162593842e-02 2.529295682907104492e-01 -1.548429876565933228e-01 1.810308247804641724e-01 4.402893781661987305e-02 -1.354933530092239380e-01 -6.980806589126586914e-02 2.974139899015426636e-02 4.279671013355255127e-01 -1.394336223602294922e-01 8.689104765653610229e-02 -1.007179841399192810e-01 6.914088875055313110e-02 1.227990388870239258e-01 -1.264367103576660156e-01 4.429609701037406921e-02 -4.422253668308258057e-01 -1.828051358461380005e-01 -1.539248973131179810e-01 2.259843051433563232e-01 1.025822311639785767e-01 -4.308773949742317200e-02 -7.181545346975326538e-02
2.935631759464740753e-02 1.853635162115097046e-02 1.405254751443862915e-01 1.476876884698867798e-01 -1.241092570126056671e-02 1.877105683088302612e-01 -3.800043761730194092e-01 6.370612536557018757e-04 -3.061144053936004639e-01 1.099018678069114685e-01 5.862387269735336304e-02 -6.922232359647750854e-02 -1.896965503692626953e-01 -5.902471765875816345e-02 2.832928895950317383e-01 1.203897073864936829e-01 -2.423511743545532227e-01 7.772060483694076538e-02 -9.979792684316635132e-02 -2.201373130083084106e-02 2.595658302307128906e-01 1.411744952201843262e-01 -8.957339078187942505e-02 -2.189041227102279663e-01 9.324923157691955566e-03 -1.269399225711822510e-01 1.536263376474380493e-01 -4.815844353288412094e-03 1.395047158002853394e-01 4.629116952419281006e-01 -1.774898469448089600e-01 -7.529903948307037354e-02
3.965912163257598877e-01 2.849989384412765503e-02 -1.048610061407089233e-01 -6.109591200947761536e-02 -1.112982444465160370e-02 2.763035297393798828e-01 -2.418403327465057373e-01 3.401801362633705139e-02 -9.001412987709045410e-02 1.839776486158370972e-01 9.024497121572494507e-02 -6.821909546852111816e-02 -1.591217070817947388e-01 2.433348298072814941e-01 1.169802621006965637e-01 2.229931205511093140e-01 -1.336890906095504761e-01 3.086371719837188721e-01 -3.376445174217224121e-01 1.843349933624267578e-01 -8.672751486301422119e-02 1.296804100275039673e-01 2.037480175495147705e-01 -1.328000724315643311e-01 -1.077115237712860107e-01 -1.049155145883560181e-01 4.492479935288429260e-02 -2.113844305276870728e-01 1.984530836343765259e-01 5.667202547192573547e-02 -1.762665808200836182e-01 -2.821874059736728668e-02
1.028415933251380920e-01 -1.584957353770732880e-02 -1.893291175365447998e-01 -2.649772912263870239e-02 -1.215831935405731201e-01 2.591377496719360352e-01 -8.167217671871185303e-02 -1.241482049226760864e-01 -1.129969060420989990e-01 -8.658869564533233643e-02 3.535623252391815186e-01 -1.392222940921783447e-01 3.953535109758377075e-02 9.407555311918258667e-02 -4.880590364336967468e-03 1.819195598363876343e-01 4.240739718079566956e-02 -1.757904589176177979e-01 -1.703365594148635864e-01 1.436339318752288818e-01 3.324597701430320740e-02 2.441408336162567139e-01 1.105098500847816467e-01 -8.693794161081314087e-02 -8.193931542336940765e-03 -2.595788240432739258e-01 4.530605375766754150e-01 -3.602516651153564453e-01 -1.232070326805114746e-01 1.918860375881195068e-01 -5.376164242625236511e-02 1.421600282192230225e-01
1.198851466178894043e-01 9.287616610527038574e-02 9.394231438636779785e-02 -1.038305386900901794e-01 -2.155331820249557495e-01 2.610991001129150391e-01 -5.119037348777055740e-03 -2.607453207019716501e-04 -4.339180886745452881e-02 1.642325073480606079e-01 2.615843415260314941e-01 1.193395182490348816e-01 3.879371285438537598e-01 -1.475062072277069092e-01 1.522944718599319458e-01 -6.786195933818817139e-02 1.448372099548578262e-02 2.639874219894409180e-01 -3.119547292590141296e-02 -3.793509304523468018e-02 3.980890810489654541e-01 -7.380741089582443237e-02 -1.720122694969177246e-01 -2.093320637941360474e-01 8.538879454135894775e-02 -2.567992508411407471e-01 3.128527402877807617e-01 -6.559335440397262573e-02 1.362335830926895142e-01 1.075261607766151428e-01 -1.122820079326629639e-01 5.813202261924743652e-02
-1.262722886167466640e-03 1.112135350704193115e-01 -1.051784306764602661e-01 -1.259687393903732300e-01 -2.399551421403884888e-01 2.784260213375091553e-01 -4.153156280517578125e-02 1.471662968397140503e-01 -2.654641270637512207e-01 1.158730387687683105e-01 8.202013373374938965e-02 3.083258308470249176e-02 -1.244411021471023560e-01 -4.326102882623672485e-02 1.894878447055816650e-01 2.612729370594024658e-01 7.825424522161483765e-02 3.267828524112701416e-01 -1.052021086215972900e-01 -1.930613219738006592e-01 2.047864198684692383e-01 1.785554885864257812e-01 2.401806712150573730e-01 -2.022857815027236938e-01 9.891555458307266235e-02 -4.175428301095962524e-02 2.311568111181259155e-01 -6.242579221725463867e-02 -3.192533850669860840e-01 7.610311266034841537e-03 1.404285728931427002e-01 2.547142803668975830e-01
1.268529146909713745e-01 -1.342700719833374023e-01 1.818944960832595825e-01 -3.146912530064582825e-02 8.503899723291397095e-02 1.513378918170928955e-01 -1.223409473896026611e-01 -5.878474912606179714e-04 -9.978318959474563599e-02 5.618729814887046814e-02 3.558613061904907227e-01 1.719523221254348755e-01 3.759225457906723022e-02 -1.210637241601943970e-01 -3.818816244602203369e-01 2.941707968711853027e-01 -3.014803677797317505e-02 1.600775867700576782e-01 -8.538249135017395020e-02 9.978212416172027588e-02 -5.670357495546340942e-02 8.719529211521148682e-02 -7.538534700870513916e-02 -1.267989128828048706e-01 1.701703518629074097e-01 -3.029840588569641113e-01 -1.371979117393493652e-01 -1.057345792651176453e-01 1.898557692766189575e-01 4.179193973541259766e-01 6.651330273598432541e-03 -1.762872785329818726e-01
-4.995000734925270081e-02 -5.782544985413551331e-02 -2.023173272609710693e-01 -8.069356530904769897e-02 -9.735319763422012329e-02 1.803837269544601440e-01 -3.206878900527954102e-01 1.145622581243515015e-01 -1.908317655324935913e-01 -6.056338921189308167e-02 1.034976914525032043e-01 4.647208377718925476e-02 -3.390090167522430420e-02 -1.665557622909545898e-01 4.704397916793823242e-02 1.117793545126914978e-01 4.912213608622550964e-02 7.754670083522796631e-02 -2.408003211021423340e-01 -2.714479267597198486e-01 -1.216020584106445312e-01 -5.798480287194252014e-02 4.410202503204345703e-01 -4.551839828491210938e-02 3.081155121326446533e-01 -2.556436061859130859e-01 1.274373680353164673e-01 -1.093782633543014526e-01 9.610466659069061279e-03 2.051497101783752441e-01 -5.783785134553909302e-02 3.214812576770782471e-01
-2.226774580776691437e-02 -5.700079724192619324e-02 4.191915690898895264e-02 5.786267668008804321e-02 2.012461423873901367e-01 1.583177149295806885e-01 3.094788873568177223e-03 -2.098077721893787384e-02 -2.385148555040359497e-01 -2.142854332923889160e-01 2.176446169614791870e-01 1.558624356985092163e-01 -2.207980863749980927e-02 1.591345667839050293e-02 -6.842108815908432007e-02 1.486671715974807739e-01 4.118537902832031250e-01 5.318363755941390991e-02 -1.376309543848037720e-01 1.885029077529907227e-01 1.381085813045501709e-01 -3.681312501430511475e-02 3.001886606216430664e-01 -3.376075327396392822e-01 1.363583803176879883e-01 -3.356149196624755859e-01 2.046333253383636475e-01 2.097506262362003326e-02 2.952464520931243896e-01 6.188320741057395935e-02 -4.085514321923255920e-02 7.401085644960403442e-02
2.243944406509399414e-01 -1.396604254841804504e-02 6.696477532386779785e-02 3.825108408927917480e-01 -9.357251971960067749e-02 2.142098695039749146e-01 9.463258087635040283e-02 1.078247800469398499e-01 -2.112780362367630005e-01 7.772668730467557907e-03 2.913602292537689209e-01 -1.119971349835395813e-01 -1.512409746646881104e-01 -1.816549152135848999e-01 -1.003747656941413879e-01 4.280458688735961914e-01 -3.664641827344894409e-02 1.324912756681442261e-01 2.120841890573501587e-01 -4.863102920353412628e-03 4.203112795948982239e-02 3.074775338172912598e-01 9.590172022581100464e-02 -5.929221585392951965e-02 9.951367974281311035e-04 -2.314805686473846436e-01 2.266841977834701538e-01 -3.151664882898330688e-02 1.037043109536170959e-01 3.042280860245227814e-02 -1.585067659616470337e-01 -1.282059699296951294e-01
2.667902410030364990e-01 2.999541163444519043e-02 3.740196302533149719e-02 1.054974421858787537e-01 4.979700967669487000e-02 -2.479721419513225555e-02 -8.430418372154235840e-02 -7.650896441191434860e-03 -1.763283461332321167e-01 3.234323263168334961e-01 2.210472077131271362e-01 5.126153305172920227e-02 -9.139414131641387939e-02 3.044284284114837646e-01 7.333638519048690796e-02 3.850823342800140381e-01 4.279970005154609680e-02 1.923105865716934204e-01 -2.769919037818908691e-01 1.037284284830093384e-01 -5.461123585700988770e-02 -2.238627709448337555e-02 1.510345488786697388e-01 2.040431946516036987e-01 -2.000353634357452393e-01 -2.503252625465393066e-01 2.256687879562377930e-01 -2.796024270355701447e-02 1.208768188953399658e-01 1.531770080327987671e-01 -2.233292460441589355e-01 1.633556485176086426e-01
9.848097711801528931e-02 1.397967189550399780e-01 -2.855109609663486481e-02 6.018135324120521545e-02 3.296515941619873047e-01 2.090234905481338501e-01 -1.169701069593429565e-01 -8.105854690074920654e-02 -7.481768727302551270e-02 -5.185934156179428101e-02 3.902461826801300049e-01 1.179792732000350952e-01 2.554033324122428894e-02 -9.053975809365510941e-04 -1.263282299041748047e-01 1.440921425819396973e-01 3.348824679851531982e-01 1.405734866857528687e-01 1.069262158125638962e-02 9.565569460391998291e-02 9.079279005527496338e-02 4.395161196589469910e-02 1.035088226199150085e-01 -3.738598823547363281e-01 1.273001879453659058e-01 -4.551364779472351074e-01 5.305526033043861389e-02 -3.725855425000190735e-02 1.630472242832183838e-01 3.174441400915384293e-03 -5.701160058379173279e-02 1.503356993198394775e-01
-1.543889343738555908e-01 -4.214638471603393555e-02 -5.550304055213928223e-02 6.450925022363662720e-02 8.573318272829055786e-02 3.435008227825164795e-01 -2.876203507184982300e-02 -1.141475397162139416e-03 -1.563136652112007141e-02 8.516689389944076538e-02 -5.700311064720153809e-02 1.063012331724166870e-01 1.048882529139518738e-01 9.119869023561477661e-02 4.639642778784036636e-03 2.611415386199951172e-01 -2.465430647134780884e-02 -1.046986281871795654e-01 -1.986762136220932007e-01 2.622314393520355225e-01 2.810191549360752106e-02 9.624150395393371582e-02 2.796000838279724121e-01 2.771327085793018341e-02 3.333700299263000488e-01 -4.671965837478637695e-01 2.294469326734542847e-01 -5.123441223986446857e-04 -2.116533815860748291e-01 3.072063028812408447e-01 2.143139392137527466e-02 3.003071248531341553e-02
-4.725554585456848145e-02 -1.844628900289535522e-01 -5.853851139545440674e-02 1.248627752065658569e-01 1.147919446229934692e-01 -2.090471796691417694e-02 -2.211174517869949341e-01 4.130284860730171204e-02 -2.385300099849700928e-01 2.725687623023986816e-01 1.587219983339309692e-01 -1.451840400695800781e-01 -2.677942253649234772e-02 1.204270794987678528e-01 1.380894184112548828e-01 1.057278439402580261e-01 1.649800837039947510e-01 -4.511263966560363770e-02 -1.037859693169593811e-01 -2.986727952957153320e-01 -1.787171512842178345e-02 1.180700492113828659e-02 8.218861371278762817e-02 -2.718465328216552734e-01 -2.825164236128330231e-03 -3.382208049297332764e-01 -2.243142127990722656e-01 -3.062301874160766602e-01 2.123786509037017822e-01 2.792932391166687012e-01 -2.536324560642242432e-01 -3.609746322035789490e-02
-2.039113342761993408e-01 1.974589377641677856e-01 1.682459264993667603e-01 -1.075474321842193604e-01 3.260605409741401672e-02 3.152087926864624023e-01 -2.091474682092666626e-01 -9.167052805423736572e-02 -5.393818486481904984e-03 -1.502681523561477661e-01 2.264393121004104614e-01 -1.172665953636169434e-01 3.272164240479469299e-02 -7.076232880353927612e-02 -1.366509199142456055e-01 1.824650466442108154e-01 -9.318744391202926636e-02 3.125853091478347778e-02 -1.290224194526672363e-01 -1.015911325812339783e-01 -3.416356816887855530e-02 1.542184054851531982e-01 4.571342468261718750e-01 -1.855176091194152832e-01 9.151902049779891968e-02 -1.417757272720336914e-01 4.892186820507049561e-02 -2.681063413619995117e-01 7.538907974958419800e-02 3.117343485355377197e-01 -1.927730143070220947e-01 -1.832188963890075684e-01
2.679665982723236084e-01 1.288457661867141724e-01 9.526506811380386353e-02 5.597397312521934509e-02 -1.366082131862640381e-01 2.905106246471405029e-01 -7.966191321611404419e-02 -3.639122098684310913e-02 2.747066877782344818e-02 -1.812368184328079224e-01 3.385907709598541260e-01 -2.259529195725917816e-02 1.254906803369522095e-01 2.538340687751770020e-01 1.256164312362670898e-01 1.955498456954956055e-01 -1.113103404641151428e-01 8.610977977514266968e-02 -2.791896760463714600e-01 1.134403049945831299e-01 1.439208816736936569e-02 2.175518870353698730e-01 1.728086024522781372e-01 3.986206836998462677e-03 8.034510165452957153e-02 -2.310189753770828247e-01 3.627476692199707031e-01 -2.718414962291717529e-01 -8.885998278856277466e-02 1.541790217161178589e-01 1.381220519542694092e-01 4.015273600816726685e-02
1.085010543465614319e-01 3.359951823949813843e-02 1.015491317957639694e-02 -1.273892819881439209e-01 -1.096494272351264954e-01 4.442425817251205444e-02 -1.774627119302749634e-01 8.572535961866378784e-02 -1.537756770849227905e-01 7.056070864200592041e-02 3.458421230316162109e-01 -4.605583101511001587e-02 2.467333972454071045e-01 1.670430898666381836e-01 2.607643902301788330e-01 4.052909016609191895e-01 1.634201258420944214e-01 1.066138148307800293e-01 -7.859563827514648438e-02 9.556227922439575195e-02 1.592251211404800415e-01 -2.195608429610729218e-02 1.298205554485321045e-01 -1.695047169923782349e-01 -1.869360059499740601e-01 -3.037712574005126953e-01 2.723749279975891113e-01 -2.813550233840942383e-01 -1.780599057674407959e-01 7.286001741886138916e-02 -9.002407081425189972e-03 6.378106027841567993e-02
2.158396393060684204e-01 3.053763136267662048e-02 -5.556156486272811890e-02 1.236978396773338318e-01 2.116248710080981255e-03 2.025866359472274780e-01 1.073514074087142944e-01 -4.898802936077117920e-02 -3.587423861026763916e-01 -1.533387750387191772e-01 3.008067607879638672e-01 -1.815980970859527588e-01 1.590352356433868408e-01 3.838516026735305786e-02 -1.335758119821548462e-01 4.071992933750152588e-01 -1.172242313623428345e-01 -1.818848699331283569e-01 -1.774448156356811523e-01 1.012734044343233109e-02 -8.823107928037643433e-03 1.492835879325866699e-01 1.794911623001098633e-01 -1.010762434452772141e-02 3.525834158062934875e-02 -1.691816747188568115e-01 3.351167440414428711e-01 -9.341883659362792969e-02 -2.613740563392639160e-01 1.920586079359054565e-01 -5.621436610817909241e-02 -2.602596394717693329e-02
1.532416939735412598e-01 1.402895003557205200e-01 -5.949516594409942627e-02 2.443556785583496094e-01 -6.497102230787277222e-02 2.542337179183959961e-01 1.977722644805908203e-01 -7.831636816263198853e-02 -2.699310183525085449e-01 1.545192897319793701e-01 2.223165184259414673e-01 -1.390171945095062256e-01 -4.126315563917160034e-02 -3.701570257544517517e-02 8.030270785093307495e-02 2.471967637538909912e-01 -1.879398152232170105e-02 -8.000481873750686646e-02 2.315927445888519287e-01 9.890632703900337219e-03 -6.213688105344772339e-02 3.383906185626983643e-01 1.496914923191070557e-01 -2.038381546735763550e-01 -5.615701526403427124e-02 -1.923248916864395142e-01 2.788176834583282471e-01 3.525484725832939148e-02 -1.067140623927116394e-01 1.530719548463821411e-01 -3.828953504562377930e-01 -4.551253005047328770e-05
3.663577372208237648e-03 3.072041273117065430e-02 7.291841506958007812e-02 -7.546068727970123291e-02 -2.504822313785552979e-01 1.823200434446334839e-01 -1.406344473361968994e-01 1.154194325208663940e-01 1.299276202917098999e-02 3.609700202941894531e-01 1.721227020025253296e-01 2.251535467803478241e-02 1.062929332256317139e-01 -1.613432466983795166e-01 -2.931288778781890869e-01 1.628469526767730713e-01 -7.388826459646224976e-02 1.580895036458969116e-01 6.749691069126129150e-02 -1.720976084470748901e-01 2.368389815092086792e-01 -8.029229938983917236e-02 -5.236873403191566467e-02 -3.731342852115631104e-01 7.813787460327148438e-02 -3.747233450412750244e-01 -6.381914019584655762e-02 -1.984904333949089050e-02 2.924615144729614258e-01 -2.319346368312835693e-02 -4.410593211650848389e-02 2.010763883590698242e-01
2.710158936679363251e-02 8.022553473711013794e-02 1.307654529809951782e-01 3.109024651348590851e-02 3.146259188652038574e-01 2.735698223114013672e-01 -6.955505907535552979e-02 9.513661265373229980e-03 -7.772132754325866699e-02 -2.064257264137268066e-01 2.141160368919372559e-01 -3.607051214203238487e-03 5.003919452428817749e-02 1.088403612375259399e-01 -4.992450401186943054e-02 2.516647577285766602e-01 3.727557957172393799e-01 3.269698619842529297e-01 -1.143822222948074341e-01 1.507565081119537354e-01 9.372847527265548706e-02 2.785264886915683746e-02 1.121682748198509216e-01 -2.948448657989501953e-01 3.933917731046676636e-02 -3.789999186992645264e-01 1.028847470879554749e-01 -1.278923358768224716e-02 2.551416456699371338e-01 8.385140448808670044e-03 6.508706510066986084e-02 7.233238965272903442e-02
1.830338239669799805e-01 -3.260792791843414307e-02 4.596525058150291443e-02 2.327592074871063232e-01 -1.395637691020965576e-01 2.269815951585769653e-01 1.257261037826538086e-01 6.976826488971710205e-02 -1.699107736349105835e-01 6.529213488101959229e-02 2.266015857458114624e-01 -1.864472180604934692e-01 -1.017777174711227417e-01 -2.240176349878311157e-01 -6.375993788242340088e-02 3.181144595146179199e-01 -2.207962423563003540e-01 7.604842633008956909e-02 3.350066021084785461e-02 6.007844954729080200e-02 -1.661377586424350739e-02 4.250859320163726807e-01 -2.123306877911090851e-02 -2.228086292743682861e-01 -2.071672584861516953e-03 -2.651479542255401611e-01 2.948363423347473145e-01 -1.910326182842254639e-01 6.458852440118789673e-02 1.121859252452850342e-01 -9.537655115127563477e-02 1.500190049409866333e-01
2.626755535602569580e-01 -2.630373835563659668e-02 -7.943463325500488281e-02 -1.556152403354644775e-01 -2.763544209301471710e-02 3.673818707466125488e-01 -1.131002157926559448e-01 1.116628795862197876e-01 -1.751275062561035156e-01 1.451426446437835693e-01 2.036748379468917847e-01 1.222018077969551086e-01 -3.365542590618133545e-01 -1.854456663131713867e-01 1.172920167446136475e-01 1.648827791213989258e-01 2.133549749851226807e-02 1.716504991054534912e-01 2.657327242195606232e-02 -1.373420506715774536e-01 8.186645805835723877e-02 -1.402015089988708496e-01 1.035495549440383911e-01 -1.682990342378616333e-01 -4.731480404734611511e-02 -1.175232455134391785e-01 4.903536140918731689e-01 3.286462277173995972e-03 4.553538188338279724e-02 2.330361753702163696e-01 -1.107913777232170105e-01 4.448974132537841797e-02
-6.159359961748123169e-02 -1.001078728586435318e-02 1.031765639781951904e-01 1.377264559268951416e-01 -3.040470927953720093e-02 2.035125195980072021e-01 -3.566057085990905762e-01 -1.036091595888137817e-01 -1.824676096439361572e-01 3.942054137587547302e-02 1.453548371791839600e-01 -5.579763650894165039e-02 -2.027785181999206543e-01 -1.353081762790679932e-01 -1.377734988927841187e-01 2.569478154182434082e-01 -2.245475798845291138e-01 1.124525368213653564e-01 -2.714579105377197266e-01 -1.806835532188415527e-01 1.739078760147094727e-02 -3.744048625230789185e-02 1.641016304492950439e-01 -4.679674282670021057e-02 2.335726022720336914e-01 -3.431484401226043701e-01 -1.425852905958890915e-02 -2.299115508794784546e-01 1.556229405105113983e-02 3.330308198928833008e-01 -6.007460504770278931e-02 -2.058398574590682983e-01
1.946494877338409424e-01 1.095509901642799377e-01 -5.947756767272949219e-02 1.332524418830871582e-01 -2.187178879976272583e-01 1.568997055292129517e-01 -6.224791705608367920e-02 1.266154795885086060e-01 -2.444837987422943115e-01 -7.106388919055461884e-03 -2.017202600836753845e-02 -1.293742954730987549e-01 -1.866497546434402466e-01 1.370242834091186523e-01 -1.514772651717066765e-03 2.467812299728393555e-01 5.299458280205726624e-02 1.606377065181732178e-01 -1.763731688261032104e-01 2.266528308391571045e-01 -1.668046861886978149e-01 -1.178945824503898621e-01 7.916458696126937866e-02 -1.698103249073028564e-01 3.840564563870429993e-02 -4.630400836467742920e-01 1.789589971303939819e-01 -1.379009038209915161e-01 -2.857580408453941345e-02 -1.613827422261238098e-02 -4.309588968753814697e-01 5.767732486128807068e-02
7.382240891456604004e-02 8.810607343912124634e-02 9.932927787303924561e-02 4.757569730281829834e-02 -4.392723366618156433e-02 2.100299149751663208e-01 -2.377019524574279785e-01 1.421685218811035156e-01 -1.106627658009529114e-01 3.394268080592155457e-02 1.098711863160133362e-01 -1.673245877027511597e-01 -6.847590208053588867e-02 -4.769566282629966736e-02 4.070649668574333191e-02 2.713541090488433838e-01 5.700012668967247009e-02 1.819495558738708496e-01 -1.505250185728073120e-01 2.517489492893218994e-01 -1.164267286658287048e-01 -8.139306679368019104e-03 -4.844235256314277649e-02 -2.156231701374053955e-01 1.977204084396362305e-01 -3.861854076385498047e-01 2.540122866630554199e-01 1.256763339042663574e-01 -2.256306409835815430e-01 1.007412523031234741e-01 -4.411455392837524414e-01 8.433374762535095215e-02
-1.304029673337936401e-01 3.839281946420669556e-02 1.674514412879943848e-01 7.201772928237915039e-02 -2.806529998779296875e-01 2.849544882774353027e-01 1.289091408252716064e-01 5.941412597894668579e-02 -3.908145427703857422e-02 2.097163796424865723e-01 9.648460149765014648e-02 -2.275396734476089478e-01 1.442226618528366089e-01 -6.233398616313934326e-02 2.446414530277252197e-01 5.152293294668197632e-02 1.104103550314903259e-01 2.091239541769027710e-01 -2.313129305839538574e-01 -5.883415415883064270e-02 -1.545391678810119629e-01 1.842384934425354004e-01 -3.552145138382911682e-02 -1.902964860200881958e-01 4.171621799468994141e-02 -5.793985724449157715e-02 2.963716685771942139e-01 -3.047302365303039551e-01 2.709215581417083740e-01 1.901978999376296997e-02 -3.265224695205688477e-01 6.163178011775016785e-03
-1.174390837550163269e-01 -1.447894871234893799e-01 -3.401577472686767578e-02 9.835619479417800903e-02 3.117246180772781372e-02 3.299478292465209961e-01 -2.046707272529602051e-01 -5.701573565602302551e-02 -2.452879399061203003e-01 9.783922880887985229e-02 2.909144163131713867e-01 4.069203138351440430e-02 -2.702158987522125244e-01 -8.119452744722366333e-02 -2.083389908075332642e-01 1.135459095239639282e-01 -1.074019297957420349e-01 2.414067238569259644e-01 -2.159626930952072144e-01 -1.366707086563110352e-01 2.196188122034072876e-01 7.488008588552474976e-02 3.173184394836425781e-01 -1.341325640678405762e-01 1.513364017009735107e-01 -2.242154031991958618e-01 -2.011316120624542236e-01 -1.527674943208694458e-01 -6.776411831378936768e-02 2.270720899105072021e-01 -7.046240568161010742e-02 -4.199133068323135376e-02
2.574443221092224121e-01 1.369693279266357422e-01 1.764755323529243469e-02 -1.454882770776748657e-01 2.951252274215221405e-02 2.677044868469238281e-01 -3.666775301098823547e-02 -4.377521947026252747e-02 -3.423618897795677185e-02 1.303281486034393311e-01 1.486564427614212036e-01 -7.185355573892593384e-02 2.356873303651809692e-01 1.142262816429138184e-01 4.279466345906257629e-02 3.784927129745483398e-01 -5.920629575848579407e-02 1.461240351200103760e-01 7.671710103750228882e-02 1.760725080966949463e-01 5.642420053482055664e-02 2.986994981765747070e-01 1.435365974903106689e-01 -1.014276891946792603e-01 1.384459137916564941e-01 -3.460600674152374268e-01 2.893199920654296875e-01 -3.037067651748657227e-01 -1.651117950677871704e-01 1.328808516263961792e-01 -1.029957383871078491e-01 5.609127134084701538e-02
2.622116506099700928e-01 1.103481128811836243e-01 -4.190278425812721252e-02 -8.365705609321594238e-03 -9.379945695400238037e-02 9.139493107795715332e-02 -1.083994135260581970e-01 4.381371289491653442e-02 -2.007324397563934326e-01 1.292042732238769531e-01 -4.695728421211242676e-03 -1.364752948284149170e-01 -3.858419880270957947e-02 -1.256983131170272827e-01 -3.947363793849945068e-02 2.450707554817199707e-01 2.306774854660034180e-01 2.403773665428161621e-01 -1.899489313364028931e-01 3.102240860462188721e-01 -1.341234147548675537e-01 -8.179076761007308960e-02 1.680772751569747925e-02 -3.322134613990783691e-01 1.905036270618438721e-01 -1.554020941257476807e-01 7.483178377151489258e-02 -1.475573331117630005e-01 4.299095645546913147e-02 1.031855493783950806e-01 -4.994099140167236328e-01 5.932550504803657532e-02
4.441064968705177307e-02 -2.091743052005767822e-02 9.706972539424896240e-02 4.795039072632789612e-02 8.993493765592575073e-02 1.020940020680427551e-01 -1.078025698661804199e-01 -2.248580157756805420e-01 -8.518349379301071167e-03 -1.154893785715103149e-01 5.769659876823425293e-01 -3.326010331511497498e-02 3.653153777122497559e-02 -6.931591778993606567e-02 2.691708318889141083e-02 1.980123221874237061e-01 3.531800508499145508e-01 -4.505688790231943130e-03 -6.927495449781417847e-02 8.157585747539997101e-03 2.161543518304824829e-01 -2.135476619005203247e-01 5.751843750476837158e-02 -3.259443342685699463e-01 1.857527298852801323e-03 -2.265281528234481812e-01 6.176957860589027405e-02 -8.391822129487991333e-02 4.008000716567039490e-02 8.952596038579940796e-02 -1.723932772874832153e-01 2.805051505565643311e-01
1.604453921318054199e-01 5.920760799199342728e-03 2.027498781681060791e-01 2.472797483205795288e-01 -2.801038026809692383e-01 3.559340536594390869e-02 -2.200332880020141602e-01 3.123621046543121338e-01 -1.694741398096084595e-01 -3.187405690550804138e-02 2.299766540527343750e-01 -2.049028724431991577e-01 4.149317741394042969e-02 2.696800231933593750e-01 -2.107355445623397827e-01 -1.303145587444305420e-01 -4.747756570577621460e-02 5.806419253349304199e-02 -5.154650658369064331e-02 -1.763860881328582764e-01 -7.427437696605920792e-03 -1.283381432294845581e-01 9.874521940946578979e-02 -1.242754533886909485e-01 8.825127035379409790e-02 -2.317216843366622925e-01 3.363232910633087158e-01 3.258894383907318115e-02 1.419233083724975586e-01 2.603231966495513916e-01 -1.313068568706512451e-01 -1.545289903879165649e-01
-3.531327098608016968e-02 1.406099051237106323e-01 8.443448692560195923e-02 2.287662178277969360e-01 2.464647889137268066e-01 1.008073240518569946e-01 2.473334670066833496e-01 -7.982591539621353149e-02 -3.216708302497863770e-01 -4.080982878804206848e-02 1.690966039896011353e-01 5.264239013195037842e-02 4.619965329766273499e-02 -2.071083337068557739e-01 2.399544604122638702e-02 7.165596634149551392e-02 1.129144430160522461e-01 2.691816091537475586e-01 -2.759072184562683105e-01 -2.142996340990066528e-02 2.260582745075225830e-01 1.026318520307540894e-01 1.866712868213653564e-01 -2.197985649108886719e-01 2.086960524320602417e-02 -4.237922728061676025e-01 -1.316623836755752563e-01 -1.350548863410949707e-01 1.400271803140640259e-01 3.934541717171669006e-02 -1.588740795850753784e-01 -1.588463634252548218e-01
2.823679149150848389e-01 1.342897396534681320e-02 1.004588007926940918e-01 1.231703907251358032e-01 2.997133135795593262e-02 2.656348347663879395e-01 -1.552644222974777222e-01 1.478270590305328369e-01 -2.160667479038238525e-01 -2.522729570046067238e-03 -6.796137895435094833e-03 -1.613807082176208496e-01 -1.910361647605895996e-01 7.128153741359710693e-02 2.374286204576492310e-02 2.461422085762023926e-01 -2.276168912649154663e-01 1.476601660251617432e-01 -1.252202689647674561e-01 -2.812254130840301514e-01 3.084915690124034882e-03 8.719313889741897583e-03 1.987478435039520264e-01 1.288045197725296021e-01 1.302215736359357834e-02 -2.292886674404144287e-01 3.593728542327880859e-01 -4.198820888996124268e-02 2.276428602635860443e-02 3.422137796878814697e-01 -2.720065414905548096e-01 4.549479112029075623e-02
1.279711574316024780e-01 -1.260193139314651489e-01 -4.575511440634727478e-03 7.524329423904418945e-02 2.175573706626892090e-01 4.223557934165000916e-02 2.432315647602081299e-01 -2.675185799598693848e-01 -2.556335926055908203e-01 8.148986101150512695e-02 2.374963611364364624e-01 6.142297014594078064e-02 -1.433681994676589966e-01 -1.774700880050659180e-01 -5.252806097269058228e-02 1.046021562069654465e-02 8.596020191907882690e-02 2.639681100845336914e-01 -1.476318538188934326e-01 1.514001637697219849e-01 1.066080555319786072e-01 2.966003715991973877e-01 7.931970059871673584e-02 -1.072786152362823486e-01 2.395964562892913818e-01 -4.695390760898590088e-01 1.088439822196960449e-01 1.373390108346939087e-01 9.831197559833526611e-02 1.909352242946624756e-01 2.004981599748134613e-02 -3.321971371769905090e-02
-9.757275134325027466e-02 -1.136064976453781128e-01 2.125295698642730713e-01 1.377579569816589355e-01 8.045878261327743530e-03 2.482229769229888916e-01 -1.739550977945327759e-01 -1.595817655324935913e-01 -7.485994696617126465e-02 -3.270935639739036560e-02 3.658861517906188965e-01 7.727136462926864624e-02 -2.705272845923900604e-02 -1.577642410993576050e-01 -1.275222003459930420e-01 7.193724811077117920e-02 1.126385945826768875e-02 1.333588510751724243e-01 -1.552060805261135101e-02 3.902023285627365112e-02 6.526466459035873413e-02 -7.543540000915527344e-02 2.669739425182342529e-01 -9.429943561553955078e-02 1.325084120035171509e-01 -3.304052650928497314e-01 3.379721939563751221e-02 -3.148046731948852539e-01 2.219283208250999451e-02 5.055963993072509766e-01 -4.666985571384429932e-02 -8.593037724494934082e-02
-1.933832913637161255e-01 1.298038065433502197e-01 2.242178283631801605e-02 -1.190535724163055420e-01 1.331184804439544678e-01 4.604462385177612305e-01 -1.279529780149459839e-01 7.449337095022201538e-02 -3.706926107406616211e-02 1.281618624925613403e-01 7.813510484993457794e-03 4.129507765173912048e-02 1.087883636355400085e-01 1.453800648450851440e-01 -1.407278627157211304e-01 3.470438346266746521e-02 -1.057868525385856628e-01 2.736711204051971436e-01 -1.174300611019134521e-01 7.519937306642532349e-02 1.549621969461441040e-01 2.044856995344161987e-01 3.143640458583831787e-01 -4.979689046740531921e-02 -1.741183847188949585e-01 -3.230458199977874756e-01 1.140003651380538940e-01 -2.506896108388900757e-02 6.095962971448898315e-02 3.706300258636474609e-02 -4.235362410545349121e-01 -2.105183154344558716e-02
-2.162596136331558228e-01 2.599762193858623505e-02 5.293800309300422668e-02 8.371187746524810791e-02 5.400206521153450012e-02 1.440482139587402344e-01 7.673658430576324463e-03 -1.748626679182052612e-01 -1.677588671445846558e-01 -1.406193971633911133e-01 4.544506072998046875e-01 -1.802880614995956421e-01 2.311622351408004761e-01 -3.133838530629873276e-03 -8.052310347557067871e-02 5.181666836142539978e-02 1.118341684341430664e-01 2.844551810994744301e-03 -2.338418550789356232e-02 -1.415487006306648254e-02 3.529857397079467773e-01 -1.135297566652297974e-01 1.111876070499420166e-01 -2.533912658691406250e-01 4.492022097110748291e-02 -1.114287599921226501e-01 1.042778193950653076e-01 -1.704984754323959351e-01 1.746343821287155151e-01 3.536574244499206543e-01 -3.053355813026428223e-01 9.157033264636993408e-02
3.079290874302387238e-02 -9.028844535350799561e-02 2.183012431487441063e-03 -1.463880091905593872e-01 -2.013545036315917969e-01 3.491669893264770508e-01 -8.471842110157012939e-02 -2.861844189465045929e-02 -6.630637496709823608e-02 1.044716015458106995e-01 -9.140287525951862335e-03 3.109384328126907349e-02 -6.047057732939720154e-02 -5.681799724698066711e-02 7.354339957237243652e-02 7.827462255954742432e-02 1.335520297288894653e-01 3.376750349998474121e-01 7.727875560522079468e-02 -2.282897531986236572e-01 3.337921202182769775e-01 1.333291977643966675e-01 4.727995768189430237e-02 -4.166976809501647949e-01 -9.546850621700286865e-02 -1.974453181028366089e-01 2.994687855243682861e-01 1.624885201454162598e-01 -2.429560199379920959e-02 1.217515915632247925e-01 -2.685571312904357910e-01 1.322565972805023193e-01
-1.924191117286682129e-01 1.656776815652847290e-01 1.280675232410430908e-01 4.472897853702306747e-03 -1.340460479259490967e-01 2.544999718666076660e-01 -6.065135076642036438e-02 -1.885841488838195801e-01 -1.784504950046539307e-01 -2.660478465259075165e-02 3.377216458320617676e-01 -2.109956145286560059e-01 3.726883605122566223e-02 6.350991874933242798e-02 -1.076362058520317078e-01 -2.055171132087707520e-02 -1.106686443090438843e-01 8.178351819515228271e-02 -1.664327383041381836e-01 2.960179373621940613e-02 2.730290293693542480e-01 1.331308335065841675e-01 -2.503442466259002686e-01 -3.327635526657104492e-01 -4.983503371477127075e-02 -2.939322888851165771e-01 1.780445128679275513e-02 1.317452872171998024e-03 1.366011500358581543e-01 3.947991430759429932e-01 -7.539376616477966309e-02 7.727769762277603149e-02
8.978275209665298462e-02 1.781293451786041260e-01 5.407380312681198120e-02 6.601701676845550537e-02 -1.255028396844863892e-01 6.619433313608169556e-02 -4.404105618596076965e-02 1.134915351867675781e-01 -2.948085963726043701e-02 -8.430082350969314575e-02 2.132912874221801758e-01 2.362963110208511353e-01 2.925786972045898438e-01 1.333679258823394775e-01 -2.350512593984603882e-01 1.468866318464279175e-01 -1.171055883169174194e-01 3.208938539028167725e-01 -2.985166907310485840e-01 -1.639259010553359985e-01 -1.621080040931701660e-01 -6.074089929461479187e-02 9.654211997985839844e-02 -3.286459147930145264e-01 2.234437763690948486e-01 2.529397979378700256e-02 3.724952638149261475e-01 -8.245138823986053467e-02 4.591881111264228821e-02 1.833139061927795410e-01 2.987152338027954102e-02 -1.255590617656707764e-01
4.477994143962860107e-01 1.899159401655197144e-01 -8.403770625591278076e-02 -7.919996231794357300e-02 1.450186520814895630e-01 7.034714519977569580e-02 -5.187909305095672607e-02 6.720969080924987793e-02 -2.229313105344772339e-01 -1.296076625585556030e-01 9.839762002229690552e-02 -7.767488062381744385e-02 2.405448406934738159e-01 2.842733561992645264e-01 1.253112256526947021e-01 2.563916742801666260e-01 -1.173268854618072510e-01 -2.963913790881633759e-02 -1.224644854664802551e-01 -1.079603210091590881e-01 1.732832342386245728e-01 1.043756678700447083e-01 2.139911353588104248e-01 -1.289283633232116699e-01 1.103373914957046509e-01 -1.694023907184600830e-01 2.923071980476379395e-01 -1.667367964982986450e-01 -1.472082547843456268e-02 3.369296193122863770e-01 4.069820046424865723e-02 -2.040732093155384064e-02
-3.163306042551994324e-02 1.357657015323638916e-01 -6.980269681662321091e-03 1.150997206568717957e-01 3.220682963728904724e-02 -1.625019609928131104e-01 2.112146019935607910e-01 -3.306784033775329590e-01 -2.780520617961883545e-01 -1.056373491883277893e-01 6.655441224575042725e-02 -4.887068271636962891e-02 8.373412489891052246e-02 -1.100023835897445679e-01 -2.110105603933334351e-01 1.936801522970199585e-01 1.047988012433052063e-01 1.471893340349197388e-01 -7.824037224054336548e-02 1.288755536079406738e-01 1.667392253875732422e-02 3.363053202629089355e-01 2.979445755481719971e-01 -1.941173672676086426e-01 2.080013453960418701e-01 -4.213922321796417236e-01 2.054118961095809937e-01 -7.611477375030517578e-02 8.646832406520843506e-02 1.066951006650924683e-01 -5.478386301547288895e-03 8.064160495996475220e-02
1.375944763422012329e-01 1.144867390394210815e-01 7.887063920497894287e-02 2.630778253078460693e-01 -1.711691357195377350e-02 -3.323811665177345276e-02 -1.507363375276327133e-02 -1.272387653589248657e-01 -1.620794534683227539e-01 -7.788532972335815430e-02 1.434143036603927612e-01 -2.819810248911380768e-02 7.739944383502006531e-03 -2.010192349553108215e-02 -3.581547737121582031e-02 1.129996329545974731e-01 2.009774744510650635e-01 2.393041849136352539e-01 -1.970047056674957275e-01 9.300143271684646606e-02 2.014534622430801392e-01 1.480164974927902222e-01 2.666608095169067383e-01 -3.886690139770507812e-01 -6.866738200187683105e-02 -5.628408193588256836e-01 -5.876459553837776184e-02 -7.071094959974288940e-02 1.962162703275680542e-01 -4.117175936698913574e-03 2.280790172517299652e-02 8.787564933300018311e-02
-7.980716228485107422e-02 -8.178679645061492920e-02 1.422048062086105347e-01 1.994531601667404175e-02 -2.084610797464847565e-02 4.575423300266265869e-01 -1.976332366466522217e-01 -1.415636539459228516e-01 -9.999177604913711548e-02 5.782426521182060242e-02 2.778305113315582275e-01 2.859161049127578735e-02 -1.140365600585937500e-01 -2.965706959366798401e-02 -8.790790289640426636e-02 1.955437660217285156e-01 4.583837930113077164e-03 4.200861230492591858e-02 -7.308159768581390381e-02 1.018898859620094299e-01 7.801458984613418579e-02 1.059952601790428162e-01 3.335090577602386475e-01 -6.437048316001892090e-02 1.218935102224349976e-01 -1.097570359706878662e-01 4.210345447063446045e-02 -2.625107169151306152e-01 8.046711236238479614e-02 5.317389369010925293e-01 -7.131019979715347290e-02 -6.440287083387374878e-02
2.298169769346714020e-02 -2.170602791011333466e-02 -5.189704895019531250e-02 1.161130964756011963e-01 3.262448683381080627e-02 2.141862064599990845e-01 -1.576725989580154419e-01 -1.402582079172134399e-01 -3.847269415855407715e-01 -2.267686575651168823e-01 2.353839725255966187e-01 9.561713039875030518e-02 7.126964628696441650e-02 -8.432774990797042847e-02 -2.422071844339370728e-01 2.876735031604766846e-01 -2.413237653672695160e-02 2.539098858833312988e-01 -2.808890938758850098e-01 1.701107248663902283e-02 -3.350723534822463989e-02 6.752790510654449463e-02 2.008080780506134033e-01 -7.236251235008239746e-02 8.067711442708969116e-02 -1.255189180374145508e-01 -9.503076970577239990e-02 5.273884016787633300e-05 1.843427270650863647e-01 3.924733698368072510e-01 -1.508360542356967926e-02 2.423438727855682373e-01
-6.135741993784904480e-02 -1.468906104564666748e-01 1.909586489200592041e-01 6.131941825151443481e-02 -1.596900373697280884e-01 2.409276664257049561e-01 -9.663972258567810059e-02 -1.255877614021301270e-01 -7.741413265466690063e-02 -9.995318204164505005e-02 3.360956609249114990e-01 1.267696823924779892e-02 -7.041974365711212158e-02 -2.117409259080886841e-01 -1.312924325466156006e-01 1.456761211156845093e-01 1.064086556434631348e-01 2.282018959522247314e-01 -2.260793745517730713e-02 5.708852782845497131e-02 7.938501983880996704e-02 -5.291722249239683151e-03 2.876833677291870117e-01 -4.150809720158576965e-02 1.558317095041275024e-01 -1.493494808673858643e-01 5.969329178333282471e-02 -3.563279509544372559e-01 5.038996785879135132e-02 4.978486001491546631e-01 -4.790080338716506958e-02 -1.436156034469604492e-01
1.642492413520812988e-01 2.700595557689666748e-02 -6.422969698905944824e-02 7.492490112781524658e-02 1.867187619209289551e-01 -7.707063108682632446e-02 1.295845359563827515e-01 1.675719209015369415e-02 -2.084088623523712158e-01 7.863556593656539917e-02 2.805130481719970703e-01 7.595807313919067383e-02 7.886840030550956726e-03 2.130898181349039078e-03 1.827945560216903687e-01 1.557094156742095947e-01 2.889853157103061676e-02 1.078188121318817139e-01 -2.345795631408691406e-01 -3.381763771176338196e-02 1.583756953477859497e-01 -7.585720717906951904e-02 3.325634002685546875e-01 -2.898365855216979980e-01 -9.192784875631332397e-02 -1.381038278341293335e-01 1.336018592119216919e-01 -5.189968347549438477e-01 -1.564653515815734863e-01 7.617533951997756958e-02 -2.628661096096038818e-01 6.849004328250885010e-02
-8.133921772241592407e-02 -1.407849639654159546e-01 -1.775062531232833862e-01 -3.737813234329223633e-02 7.717683166265487671e-02 3.034178018569946289e-01 -2.182508856058120728e-01 -4.027950018644332886e-02 -1.726936250925064087e-01 8.719892054796218872e-02 1.732474714517593384e-01 -8.982063829898834229e-02 -2.468602061271667480e-01 -1.319900620728731155e-02 -1.134800314903259277e-01 2.050630152225494385e-01 -1.336536258459091187e-01 1.575099378824234009e-01 -2.462681531906127930e-01 -4.661429300904273987e-02 3.471233695745468140e-02 2.319881021976470947e-01 2.763243019580841064e-01 -6.558959186077117920e-02 1.076132208108901978e-01 -2.932003438472747803e-01 -1.091638058423995972e-01 -2.736985981464385986e-01 -1.114618182182312012e-01 3.881958723068237305e-01 -8.685906231403350830e-02 -7.495465874671936035e-02
-2.132977098226547241e-01 -2.016677558422088623e-01 2.603630349040031433e-02 5.899808555841445923e-02 1.928469398990273476e-03 3.081558048725128174e-01 -2.376939803361892700e-01 -1.058688983321189880e-01 -1.475759297609329224e-01 1.587603837251663208e-01 2.040778398513793945e-01 -2.545209415256977081e-02 -1.831042170524597168e-01 -1.504580490291118622e-02 -1.391769200563430786e-01 2.354189008474349976e-01 -8.569388836622238159e-02 1.894831061363220215e-01 -2.344850599765777588e-01 -2.163524627685546875e-01 1.764799058437347412e-01 7.048910111188888550e-02 3.517282009124755859e-01 -6.983295828104019165e-02 1.237746477127075195e-01 -2.188738733530044556e-01 -8.560226857662200928e-02 -1.870378255844116211e-01 -1.738115400075912476e-01 2.860480844974517822e-01 -5.894481763243675232e-02 1.356207430362701416e-01
3.041465766727924347e-02 3.334665298461914062e-01 6.667923927307128906e-02 -1.230773255228996277e-01 -9.621363878250122070e-02 4.169948697090148926e-01 -1.157472506165504456e-01 -6.268563866615295410e-02 -4.488924890756607056e-02 -1.503622829914093018e-01 1.481382548809051514e-01 2.530489861965179443e-01 -9.419596195220947266e-02 3.601722419261932373e-02 -1.165751963853836060e-01 1.294624060392379761e-01 -1.517408937215805054e-01 8.019950240850448608e-02 -8.560831099748611450e-02 -2.151516228914260864e-01 1.350505799055099487e-01 -7.329547405242919922e-02 1.587197035551071167e-01 -2.338739186525344849e-01 3.652022778987884521e-01 -2.508146166801452637e-01 -1.281334161758422852e-01 -8.936470001935958862e-02 1.239559352397918701e-01 2.425904870033264160e-01 -1.834344267845153809e-01 -3.955934941768646240e-02
8.687830716371536255e-02 2.152829468250274658e-01 -5.208857357501983643e-02 -1.371589004993438721e-01 1.073818206787109375e-01 3.786457479000091553e-01 -9.794610738754272461e-02 2.692182958126068115e-01 -1.682586073875427246e-01 1.157520860433578491e-01 1.040828526020050049e-01 3.199252486228942871e-02 2.213192582130432129e-01 7.700283825397491455e-02 9.984347969293594360e-03 1.705791056156158447e-01 2.387794703245162964e-01 1.035925596952438354e-01 -2.179119735956192017e-01 2.820212207734584808e-02 5.779402330517768860e-02 4.828082025051116943e-02 1.587736457586288452e-01 5.157430656254291534e-03 -7.273291796445846558e-02 -3.971178829669952393e-01 2.041961699724197388e-01 1.684544086456298828e-01 -3.237845301628112793e-01 2.472677230834960938e-01 4.593729600310325623e-02 4.290541261434555054e-02
-1.193924769759178162e-01 -3.902032598853111267e-02 1.544140279293060303e-02 8.495084941387176514e-02 7.183602079749107361e-03 2.179235219955444336e-01 -1.168291866779327393e-01 -4.734165966510772705e-02 -2.071488946676254272e-01 -1.386095434427261353e-01 4.041364789009094238e-01 2.348866313695907593e-01 9.766095131635665894e-02 1.550446357578039169e-02 -4.310659766197204590e-01 1.213656216859817505e-01 -6.704711914062500000e-02 1.349786669015884399e-01 -2.005113065242767334e-01 -4.972964897751808167e-02 -1.610154360532760620e-01 -5.021600797772407532e-02 1.116379797458648682e-01 -1.428433805704116821e-01 -4.957415536046028137e-02 -3.288392722606658936e-01 -1.470933109521865845e-01 -1.202790513634681702e-01 2.463370561599731445e-01 1.538786143064498901e-01 -2.279542386531829834e-01 -1.125203147530555725e-01
8.639751374721527100e-02 1.020306497812271118e-01 6.978325080126523972e-03 2.558146119117736816e-01 -3.124690055847167969e-02 1.213404349982738495e-02 2.705301344394683838e-02 -1.328366249799728394e-01 -1.950176954269409180e-01 -1.597013771533966064e-01 1.727893352508544922e-01 -4.558220878243446350e-02 7.216235250234603882e-02 -1.289331018924713135e-01 -1.475083082914352417e-02 2.713370136916637421e-02 2.569964528083801270e-01 2.054247558116912842e-01 -9.481995552778244019e-02 1.000377684831619263e-01 1.683844923973083496e-01 2.598086595535278320e-01 1.662682741880416870e-01 -2.584163248538970947e-01 3.598357364535331726e-02 -6.237432956695556641e-01 6.554079800844192505e-02 -2.086019217967987061e-01 1.098257824778556824e-01 -2.024070173501968384e-02 -6.524129956960678101e-02 8.041988313198089600e-02
8.409890532493591309e-02 -7.798151671886444092e-02 -1.575111448764801025e-01 6.012617051601409912e-02 -1.763444840908050537e-01 2.472305856645107269e-02 -1.331390812993049622e-02 5.145499110221862793e-02 -3.606268167495727539e-01 -8.191529661417007446e-03 1.903433501720428467e-01 6.328067183494567871e-02 -1.224623546004295349e-01 -2.554938495159149170e-01 -7.228968292474746704e-02 2.530601620674133301e-01 -6.196526065468788147e-02 3.824206292629241943e-01 -3.137988448143005371e-01 4.410265013575553894e-02 -1.642626374959945679e-01 6.331868469715118408e-02 3.621293604373931885e-02 -1.901232078671455383e-02 1.703518927097320557e-01 -1.631997376680374146e-01 -1.687105894088745117e-01 -1.513061765581369400e-02 1.650822758674621582e-01 3.656512498855590820e-01 -1.486665010452270508e-01 2.311484813690185547e-01
-1.171149164438247681e-01 -2.564762346446514130e-02 8.413735777139663696e-02 9.533457458019256592e-02 2.735543549060821533e-01 1.544744670391082764e-01 1.531542860902845860e-03 -2.169182896614074707e-02 -2.851917147636413574e-01 -1.021757200360298157e-01 2.551676034927368164e-01 1.287513226270675659e-01 -1.381579786539077759e-02 -3.443163260817527771e-02 -1.704684086143970490e-02 2.442704737186431885e-01 2.589161694049835205e-01 2.288059890270233154e-01 -1.498916298151016235e-01 2.076722830533981323e-01 1.881595551967620850e-01 -4.090325534343719482e-02 1.813406944274902344e-01 -3.834288716316223145e-01 1.016001775860786438e-01 -4.267485439777374268e-01 7.518807053565979004e-02 2.388631366193294525e-02 1.333154290914535522e-01 -2.775755897164344788e-02 2.849784865975379944e-02 -1.245548501610755920e-01
5.396382417529821396e-03 -9.166205674409866333e-02 -5.366439744830131531e-02 1.299290060997009277e-01 7.483106572180986404e-03 2.453023940324783325e-02 -1.236030161380767822e-01 -6.471333652734756470e-02 -1.389387249946594238e-01 2.771921753883361816e-01 1.215158030390739441e-01 -1.548550128936767578e-01 -2.222546190023422241e-02 -4.197371378540992737e-02 1.302780061960220337e-01 1.067474111914634705e-01 1.295366436243057251e-01 3.860764205455780029e-01 -1.536624040454626083e-02 -4.015468657016754150e-01 -4.281894490122795105e-02 -1.547432411462068558e-02 1.160196438431739807e-01 -2.468222053721547127e-03 -9.610702097415924072e-02 -4.006018638610839844e-01 5.680191889405250549e-02 -3.361835479736328125e-01 1.205627899616956711e-02 3.340654075145721436e-01 -2.102983444929122925e-01 3.729271888732910156e-02
-3.048461675643920898e-01 -1.337796151638031006e-01 9.348452091217041016e-02 7.237250357866287231e-02 -1.228213123977184296e-02 -2.062969468533992767e-02 -1.243722885847091675e-01 -3.862288594245910645e-02 -6.244030967354774475e-02 8.218117058277130127e-02 4.774050414562225342e-01 2.625558525323867798e-03 1.664898097515106201e-01 8.575492352247238159e-02 1.399619430303573608e-01 2.189158946275711060e-01 1.662791222333908081e-01 2.047561109066009521e-01 1.829559057950973511e-01 5.850183591246604919e-02 2.362575531005859375e-01 -6.626801192760467529e-02 2.996515333652496338e-01 -2.744526565074920654e-01 -5.550530552864074707e-02 -2.136962413787841797e-01 1.052975207567214966e-01 -6.901433318853378296e-02 1.614643335342407227e-01 9.815692156553268433e-02 -1.959002166986465454e-01 2.145304232835769653e-01
1.732198894023895264e-01 7.688611745834350586e-02 -1.957970857620239258e-01 1.229876652359962463e-01 -1.302473433315753937e-02 2.602495253086090088e-01 -1.226493939757347107e-01 -1.299558579921722412e-01 -1.502724587917327881e-01 -1.182424277067184448e-01 2.720244526863098145e-01 1.048662811517715454e-01 7.099509984254837036e-02 -1.967496722936630249e-01 -1.936970651149749756e-01 2.585426270961761475e-01 -4.871714487671852112e-02 -1.806753426790237427e-01 -1.045157536864280701e-01 -5.215964466333389282e-02 9.187224507331848145e-02 7.884424179792404175e-02 1.516644209623336792e-01 -1.923395395278930664e-01 2.361460775136947632e-01 -2.881770133972167969e-01 -2.634014890645630658e-05 -2.762580215930938721e-01 -1.278843879699707031e-01 3.778394162654876709e-01 1.292880624532699585e-02 2.083045393228530884e-01
-1.683444231748580933e-01 2.019517123699188232e-01 -6.488697230815887451e-02 3.446162864565849304e-02 -1.439636293798685074e-02 4.096178114414215088e-01 -1.218038722872734070e-01 -6.314266473054885864e-02 6.938450783491134644e-02 3.426577746868133545e-01 4.904341697692871094e-02 1.526466906070709229e-01 2.465147078037261963e-01 -1.191896423697471619e-01 -8.399140834808349609e-02 3.200086355209350586e-01 1.308387983590364456e-02 2.188424021005630493e-01 -1.412588655948638916e-01 -1.165114436298608780e-02 6.782415788620710373e-03 -7.772555947303771973e-02 2.715518176555633545e-01 7.787302881479263306e-02 1.861595958471298218e-01 -3.224530518054962158e-01 2.170820534229278564e-01 -9.320269525051116943e-02 -8.017296344041824341e-02 2.199967503547668457e-01 5.133908987045288086e-02 -1.845182292163372040e-02
1.343211233615875244e-01 3.614016622304916382e-02 1.832811236381530762e-01 -1.235982254147529602e-01 1.800591647624969482e-01 1.778597682714462280e-01 5.077748000621795654e-02 -4.139136895537376404e-02 -1.709826141595840454e-01 1.822341978549957275e-01 1.791841834783554077e-01 1.593312472105026245e-01 3.247821331024169922e-02 1.909793764352798462e-01 1.269546449184417725e-01 2.015923410654067993e-01 -1.573239080607891083e-02 -9.287203103303909302e-02 -1.184326130896806717e-02 -4.781530238687992096e-03 5.590481683611869812e-02 -3.371674939990043640e-02 3.273849487304687500e-01 -3.960092365741729736e-01 -1.102479249238967896e-01 -3.127007484436035156e-01 1.686143279075622559e-01 -4.613263905048370361e-01 -5.229591857641935349e-03 1.084052175283432007e-01 -7.716543972492218018e-02 5.466848239302635193e-02
2.276763468980789185e-01 -8.883605897426605225e-02 8.821504563093185425e-02 4.979540780186653137e-02 1.080409660935401917e-01 8.873049914836883545e-02 -6.344297528266906738e-02 -5.289280414581298828e-02 4.342021793127059937e-02 -2.767324633896350861e-02 2.037511616945266724e-01 -6.069510430097579956e-02 -1.457120776176452637e-01 4.704225063323974609e-02 -1.028649583458900452e-01 4.035907983779907227e-01 7.401288300752639771e-02 8.882882446050643921e-02 -1.512604672461748123e-02 3.353753387928009033e-01 -1.092851161956787109e-01 1.114145070314407349e-01 2.549250721931457520e-01 -1.220565959811210632e-01 2.665089964866638184e-01 -4.711576551198959351e-02 3.159192800521850586e-01 -1.238121613860130310e-01 -1.144997775554656982e-01 1.237003579735755920e-01 -4.587280452251434326e-01 3.661327809095382690e-02
-9.653188288211822510e-03 -1.146413665264844894e-02 -1.127974316477775574e-01 1.573563963174819946e-01 -2.959037572145462036e-02 8.453051000833511353e-02 -1.343644559383392334e-01 4.325131326913833618e-02 -4.856514930725097656e-01 -1.761981993913650513e-01 2.466713041067123413e-01 1.897710114717483521e-01 7.012752443552017212e-02 -7.931795716285705566e-02 -2.373678237199783325e-01 1.820332407951354980e-01 2.056566253304481506e-02 2.212880402803421021e-01 -1.555614471435546875e-01 1.265728175640106201e-01 3.032512404024600983e-02 -2.758764661848545074e-02 1.939806789159774780e-01 -4.718511179089546204e-02 1.240432038903236389e-01 -1.795219182968139648e-01 -1.182866767048835754e-01 -3.820754215121269226e-02 2.041371911764144897e-01 4.463393390178680420e-01 -9.885372966527938843e-02 1.581698358058929443e-01
2.271580845117568970e-01 9.503205865621566772e-02 4.317665845155715942e-02 -2.789554558694362640e-02 -1.778090447187423706e-01 3.258084952831268311e-01 3.378371521830558777e-02 2.053001523017883301e-01 -9.887196123600006104e-02 2.486177533864974976e-02 1.042859181761741638e-01 1.183296274393796921e-02 4.986104089766740799e-03 1.917138546705245972e-01 -8.330782502889633179e-02 -1.457761507481336594e-02 1.110901981592178345e-01 8.462357334792613983e-03 -2.543627023696899414e-01 -2.750403285026550293e-01 1.595858298242092133e-02 3.198416829109191895e-01 3.293253481388092041e-01 -1.933104097843170166e-01 5.223871394991874695e-02 -1.763973385095596313e-01 3.706519007682800293e-01 1.823091208934783936e-01 2.458288967609405518e-01 9.020584821701049805e-02 1.342782843858003616e-02 -1.263994127511978149e-01
1.059629246592521667e-01 -6.198047846555709839e-02 2.151776254177093506e-01 -5.400512740015983582e-02 1.601376682519912720e-01 3.585570156574249268e-01 -9.325305931270122528e-03 -4.266228526830673218e-02 -1.373156309127807617e-01 2.363559603691101074e-01 -4.544446617364883423e-02 -1.144052743911743164e-01 1.650690585374832153e-01 2.260944060981273651e-02 -5.937521159648895264e-02 2.352350801229476929e-01 -1.079311296343803406e-01 2.004761844873428345e-01 -3.726892173290252686e-02 1.166439205408096313e-01 1.500481963157653809e-01 3.884100541472434998e-02 2.504730224609375000e-01 4.212610796093940735e-02 -1.967911869287490845e-01 -4.910433888435363770e-01 1.015180125832557678e-01 1.209793612360954285e-01 1.589114405214786530e-02 1.173346787691116333e-01 -3.433203399181365967e-01 -1.051407828927040100e-01
-1.199243813753128052e-01 -4.711505398154258728e-02 7.345399260520935059e-02 3.095780685544013977e-02 -1.747142076492309570e-01 1.174878999590873718e-01 -1.368604898452758789e-01 -1.126216128468513489e-01 -3.457822501659393311e-01 2.186119407415390015e-01 1.225713267922401428e-01 1.012602671980857849e-01 1.740954965353012085e-01 6.874585151672363281e-02 -2.491056546568870544e-02 1.735984534025192261e-01 4.017433896660804749e-02 2.131600230932235718e-01 -5.887181311845779419e-02 7.864113152027130127e-02 8.220274746417999268e-02 4.109634160995483398e-01 3.427623808383941650e-01 1.017352417111396790e-01 8.774075657129287720e-02 -1.895279586315155029e-01 4.354376345872879028e-03 -4.631461575627326965e-02 -5.354038253426551819e-02 4.236722290515899658e-01 2.200745791196823120e-01 7.815838605165481567e-02
1.019610762596130371e-01 1.091992780566215515e-01 6.083353608846664429e-02 1.269029229879379272e-01 -3.191285580396652222e-02 -2.777734026312828064e-02 1.808748394250869751e-01 -5.453656986355781555e-02 -1.518708020448684692e-01 -1.164277344942092896e-01 8.461330831050872803e-02 -2.268617972731590271e-02 1.443215757608413696e-01 -1.179653108119964600e-01 1.689140349626541138e-01 -2.062166109681129456e-02 2.525078952312469482e-01 3.260680437088012695e-01 -9.214256703853607178e-02 1.274905502796173096e-01 2.298741787672042847e-01 2.254355549812316895e-01 1.483939290046691895e-01 -3.626641631126403809e-01 1.892330683767795563e-02 -5.640729069709777832e-01 -8.680829778313636780e-03 -1.348006129264831543e-01 5.292171239852905273e-02 1.252267956733703613e-01 -4.859763383865356445e-02 5.231945216655731201e-02
-1.852696016430854797e-02 -4.569012299180030823e-02 -2.016411572694778442e-01 1.494311727583408356e-02 1.311327423900365829e-02 4.819869250059127808e-02 -4.733124002814292908e-02 -1.279057413339614868e-01 -3.323978483676910400e-01 -4.133103415369987488e-02 3.089658319950103760e-01 6.966438144445419312e-02 2.554166913032531738e-01 -3.609730675816535950e-02 -7.003302127122879028e-02 2.451094537973403931e-01 -6.710763275623321533e-02 1.768537610769271851e-01 -1.998723447322845459e-01 1.534400284290313721e-01 1.256948411464691162e-01 1.114929839968681335e-01 9.888388216495513916e-02 -4.281322658061981201e-02 3.166251480579376221e-01 -5.147610977292060852e-02 -1.323387175798416138e-01 -3.411340713500976562e-01 2.378903925418853760e-01 3.339414894580841064e-01 -1.678120940923690796e-01 1.392360329627990723e-01
2.549360692501068115e-01 6.503835320472717285e-02 -4.025586694478988647e-02 7.053443044424057007e-02 -7.470316439867019653e-02 1.733776628971099854e-01 -1.486485302448272705e-01 1.518078446388244629e-01 -1.780493706464767456e-01 -1.972745917737483978e-02 -7.939633913338184357e-03 -1.373339593410491943e-01 -1.204072460532188416e-01 3.789174184203147888e-02 -8.021443337202072144e-02 1.371073722839355469e-01 1.527183204889297485e-01 1.475712209939956665e-01 -1.117885038256645203e-01 2.710016667842864990e-01 -8.972398936748504639e-02 -1.140584796667098999e-01 -2.523803338408470154e-02 -3.482891619205474854e-01 1.846993863582611084e-01 -4.233383238315582275e-01 3.254278600215911865e-01 -3.415126726031303406e-02 2.311212010681629181e-03 4.196344688534736633e-02 -3.899065852165222168e-01 5.464212223887443542e-02
6.482676416635513306e-02 6.680531799793243408e-02 2.392030209302902222e-01 -1.360289454460144043e-01 -1.934182494878768921e-01 1.998998373746871948e-01 -3.635395318269729614e-02 1.792939305305480957e-01 -1.142159625887870789e-01 1.349704265594482422e-01 2.659848630428314209e-01 8.584431558847427368e-02 1.953293681144714355e-01 2.896358445286750793e-02 1.166590228676795959e-01 5.224460363388061523e-02 3.160223737359046936e-02 1.524452865123748779e-01 -1.202697828412055969e-01 -2.135126292705535889e-01 4.854043722152709961e-01 5.970441922545433044e-02 -1.588262617588043213e-01 -2.558407783508300781e-01 1.804373576305806637e-03 -3.302029073238372803e-01 2.079300284385681152e-01 -3.401022776961326599e-02 1.329711973667144775e-01 7.199483457952737808e-03 -1.543365120887756348e-01 1.758651286363601685e-01
-1.315801292657852173e-01 -1.130355000495910645e-01 1.696341484785079956e-01 1.481934487819671631e-01 -3.444922715425491333e-02 1.380656510591506958e-01 -1.128665879368782043e-01 -4.485480114817619324e-02 -1.249916031956672668e-01 -7.181558012962341309e-02 3.728149533271789551e-01 1.030542179942131042e-01 -6.381714344024658203e-02 -2.334691397845745087e-02 -1.434573680162429810e-01 1.623553037643432617e-01 -3.345011547207832336e-02 2.114808857440948486e-01 5.795953795313835144e-02 1.427706144750118256e-02 4.880807548761367798e-02 -8.520962297916412354e-02 8.135011792182922363e-02 -1.552842259407043457e-01 1.311619132757186890e-01 -2.759147584438323975e-01 6.104065105319023132e-02 -3.761262297630310059e-01 1.792337745428085327e-02 5.283527374267578125e-01 5.265870713628828526e-04 -2.333174198865890503e-01
-3.031932376325130463e-02 -1.169214323163032532e-01 1.607235223054885864e-01 4.875767976045608521e-02 -2.248265296220779419e-01 3.343036770820617676e-01 -1.600699871778488159e-01 -6.497336179018020630e-02 -1.027006879448890686e-01 -1.842710971832275391e-01 3.052712976932525635e-01 -1.801730543375015259e-01 9.854561835527420044e-02 1.464654803276062012e-01 9.784121811389923096e-02 2.177486270666122437e-01 -2.027487568557262421e-02 1.696335710585117340e-02 -8.848637342453002930e-02 1.018630042672157288e-01 2.196800112724304199e-01 2.467767298221588135e-01 1.189308017492294312e-01 3.023113682866096497e-02 1.261375248432159424e-01 -4.870443791151046753e-02 3.261649906635284424e-01 -2.384119629859924316e-01 -2.223789989948272705e-01 2.940160632133483887e-01 -1.374203711748123169e-01 1.653298735618591309e-01
2.059537023305892944e-01 3.380021080374717712e-02 2.217599749565124512e-02 1.691803485155105591e-01 4.118512943387031555e-02 -7.195568084716796875e-02 1.412081718444824219e-01 -1.106196641921997070e-01 -3.374620378017425537e-01 -1.653707772493362427e-01 1.841065734624862671e-01 -7.250179350376129150e-02 5.138716474175453186e-02 -4.821369796991348267e-02 1.027669310569763184e-01 1.157473027706146240e-01 9.458926320075988770e-02 2.821396291255950928e-01 -8.809863775968551636e-02 1.802952587604522705e-01 1.476357132196426392e-01 2.025420963764190674e-01 2.324079573154449463e-01 -3.473393619060516357e-01 -7.033958286046981812e-02 -5.188978910446166992e-01 2.120315469801425934e-02 -9.927144646644592285e-02 1.172470450401306152e-01 4.830573871731758118e-02 4.032042250037193298e-02 1.022965386509895325e-01
2.594771981239318848e-01 -7.018695771694183350e-02 8.038543909788131714e-02 1.608085036277770996e-01 -2.670729756355285645e-01 1.517002135515213013e-01 4.935847595334053040e-02 1.057172194123268127e-02 -2.356274574995040894e-01 8.661224693059921265e-02 -7.881964743137359619e-02 -9.779962152242660522e-02 -7.586566358804702759e-02 5.432615801692008972e-02 -3.578964387997984886e-03 1.088111400604248047e-01 2.726560644805431366e-02 2.827742993831634521e-01 -1.466154903173446655e-01 2.294680923223495483e-01 -3.319389000535011292e-02 -1.184757426381111145e-01 1.119705438613891602e-01 -1.301355510950088501e-01 1.748438477516174316e-01 -4.253524243831634521e-01 2.037913203239440918e-01 -1.578318178653717041e-01 -1.122232973575592041e-01 6.543757021427154541e-02 -4.357180595397949219e-01 1.226604953408241272e-01
-2.571803145110607147e-02 7.980992645025253296e-02 -4.389180615544319153e-02 6.563487648963928223e-02 -6.324148923158645630e-02 3.065716028213500977e-01 2.372510731220245361e-02 2.007069587707519531e-01 -2.234650254249572754e-01 2.136106193065643311e-01 1.724447160959243774e-01 7.196584343910217285e-02 5.712812021374702454e-02 1.992230862379074097e-02 -1.405120920389890671e-02 1.536118537187576294e-01 -2.432097047567367554e-01 1.788707636296749115e-02 3.727101162075996399e-02 -8.526948839426040649e-02 1.378200948238372803e-02 2.309509813785552979e-01 2.452061176300048828e-01 -2.464240938425064087e-01 2.110703289508819580e-02 -4.623349010944366455e-02 3.019734025001525879e-01 1.939143091440200806e-01 9.195403754711151123e-02 2.797070145606994629e-01 -3.573899865150451660e-01 -3.188459277153015137e-01
3.226391226053237915e-02 2.570411264896392822e-01 -1.645250618457794189e-02 2.229718714952468872e-01 8.473142236471176147e-02 1.918523944914340973e-02 -3.508540336042642593e-03 2.116133868694305420e-01 -2.119641900062561035e-01 -4.212199524044990540e-02 3.215128183364868164e-01 -2.640479989349842072e-02 1.796541064977645874e-01 -2.029004991054534912e-01 2.284301072359085083e-01 1.345502138137817383e-01 1.199268326163291931e-01 -1.550879180431365967e-01 -1.689858287572860718e-01 4.592801257967948914e-02 -1.012310851365327835e-02 1.240488886833190918e-01 2.247490882873535156e-01 -2.443042546510696411e-01 -3.738171234726905823e-02 -1.685150563716888428e-01 2.557659447193145752e-01 -3.952598869800567627e-01 -1.525671631097793579e-01 1.156237050890922546e-01 -2.306134402751922607e-01 -2.379508689045906067e-03
2.150279581546783447e-01 2.336303293704986572e-01 2.465803548693656921e-02 7.419530302286148071e-02 2.904647886753082275e-01 1.589294821023941040e-01 4.161527752876281738e-02 -2.600447535514831543e-01 2.574039250612258911e-02 -5.288828909397125244e-02 3.126537203788757324e-01 5.799201130867004395e-02 1.332973837852478027e-01 -3.977533429861068726e-02 -1.333616822957992554e-01 1.601383388042449951e-01 3.771058022975921631e-01 2.200313955545425415e-01 2.094235271215438843e-02 -4.945165291428565979e-02 4.769011400640010834e-03 2.139969728887081146e-02 -6.717672199010848999e-02 -4.260579645633697510e-01 6.757262349128723145e-02 -2.623645961284637451e-01 1.352127045392990112e-01 4.262335970997810364e-02 1.484636962413787842e-01 1.579276025295257568e-01 -1.556104570627212524e-01 4.477738961577415466e-02
2.128129899501800537e-01 5.559796094894409180e-02 1.973729813471436501e-03 -5.753417313098907471e-02 -3.057278692722320557e-01 2.463914602994918823e-01 -1.080303341150283813e-01 -5.497813597321510315e-02 -3.169919550418853760e-01 2.798635326325893402e-02 1.220459565520286560e-01 1.018593236804008484e-01 -8.649182319641113281e-02 2.852925844490528107e-02 1.176077201962471008e-01 -3.748385608196258545e-02 1.539113223552703857e-01 2.095368802547454834e-01 6.288933753967285156e-02 -2.518277764320373535e-01 2.468789964914321899e-01 6.016443949192762375e-03 3.799197496846318245e-03 -2.357888221740722656e-01 -6.216416880488395691e-02 -3.942056000232696533e-02 2.816034555435180664e-01 1.643915325403213501e-01 2.786685526371002197e-01 2.639521956443786621e-01 -3.392740190029144287e-01 -6.020705029368400574e-02
-2.062938660383224487e-01 -2.517911791801452637e-01 -9.900805354118347168e-02 4.028152674436569214e-02 -3.962792456150054932e-02 2.090245038270950317e-01 -2.986379563808441162e-01 -3.773187100887298584e-02 -7.734107226133346558e-02 -3.531513269990682602e-03 2.650511264801025391e-01 -1.053512394428253174e-01 -2.081208676099777222e-01 1.012825407087802887e-02 1.735284179449081421e-02 2.568707764148712158e-01 -1.463585495948791504e-01 1.396401673555374146e-01 -2.387096583843231201e-01 -4.778718575835227966e-02 1.194167286157608032e-01 1.828847825527191162e-01 3.816658258438110352e-01 -7.222443073987960815e-02 4.745549988001585007e-03 -1.994116902351379395e-01 -5.479372665286064148e-02 -1.667508482933044434e-01 -1.377878338098526001e-01 3.771696984767913818e-01 -1.338035613298416138e-01 3.439469635486602783e-02
5.176038667559623718e-02 -9.856856614351272583e-02 2.760857343673706055e-02 2.572426497936248779e-01 -2.600700259208679199e-01 3.047710359096527100e-01 1.381220817565917969e-01 1.237300336360931396e-01 -1.499475687742233276e-01 7.265760749578475952e-02 2.136417478322982788e-01 -2.797582745552062988e-01 -8.031249791383743286e-02 -5.540456250309944153e-02 -8.813548088073730469e-02 2.890513837337493896e-01 -3.296471238136291504e-01 6.889742799103260040e-03 8.078984171152114868e-02 3.582132607698440552e-02 1.526923626661300659e-01 2.624261677265167236e-01 1.246997267007827759e-01 -1.954424828290939331e-01 -1.597149856388568878e-02 -2.816056609153747559e-01 2.516432404518127441e-01 -1.288259327411651611e-01 1.144134551286697388e-01 1.877679079771041870e-01 -5.193941295146942139e-02 -1.655431836843490601e-02
4.770288616418838501e-02 2.000164538621902466e-01 6.223255768418312073e-02 8.636482059955596924e-03 -7.762722671031951904e-03 4.021976590156555176e-01 -7.210581004619598389e-02 1.212942823767662048e-01 -2.573482692241668701e-01 1.498300731182098389e-01 1.522909253835678101e-01 4.362187162041664124e-02 1.122657582163810730e-02 1.208039373159408569e-01 1.304790657013654709e-02 1.606893688440322876e-01 -1.128990128636360168e-01 1.814284771680831909e-01 1.437090635299682617e-01 -1.607911586761474609e-01 1.231964752078056335e-01 3.252108991146087646e-01 2.467007637023925781e-01 -8.336324989795684814e-02 2.467903308570384979e-02 -2.345800772309303284e-02 1.708418726921081543e-01 1.073442324995994568e-01 2.996936812996864319e-02 2.180891335010528564e-01 -4.666594862937927246e-01 -1.689143776893615723e-01
1.169256418943405151e-01 -5.767199769616127014e-02 1.578789949417114258e-01 1.637993305921554565e-01 -8.677000552415847778e-02 2.035756409168243408e-01 -1.324198693037033081e-01 5.472830310463905334e-02 -3.473108112812042236e-01 1.466222256422042847e-01 2.626499235630035400e-01 -1.825981736183166504e-01 -1.563841551542282104e-01 3.777501732110977173e-02 4.419599175453186035e-01 2.058096975088119507e-01 1.282127499580383301e-01 1.245350018143653870e-01 4.561988264322280884e-02 7.052408065646886826e-03 9.981042146682739258e-02 -4.343876242637634277e-02 1.528215110301971436e-01 -1.042723357677459717e-01 -8.275204896926879883e-02 -2.306843847036361694e-01 3.175756335258483887e-01 -1.060418114066123962e-01 -4.824319109320640564e-02 -7.673046737909317017e-02 -2.718059420585632324e-01 1.389769166707992554e-01
1.533320993185043335e-01 -5.473014339804649353e-02 -3.509985283017158508e-02 4.981463402509689331e-02 -1.647202819585800171e-01 3.190313875675201416e-01 -1.387261152267456055e-01 1.417630314826965332e-01 -3.958486616611480713e-01 5.513606593012809753e-02 5.571904126554727554e-03 -1.167803928256034851e-01 -1.110201701521873474e-01 9.098681621253490448e-03 1.377266198396682739e-01 2.036538571119308472e-01 1.304814368486404419e-01 1.050581336021423340e-01 -1.548076122999191284e-01 3.215835392475128174e-01 -1.051232591271400452e-01 -2.896209806203842163e-02 -1.730149798095226288e-02 -2.866906523704528809e-01 1.284883171319961548e-01 -3.043980002403259277e-01 1.702988594770431519e-01 -8.338872343301773071e-02 -5.260522291064262390e-02 5.186513066291809082e-03 -3.851559162139892578e-01 9.582012891769409180e-02
1.067541986703872681e-01 -1.513955928385257721e-02 5.945895239710807800e-02 6.531859934329986572e-02 1.825122721493244171e-02 2.120576202869415283e-01 -5.122022330760955811e-02 -3.904516249895095825e-02 -2.303773164749145508e-01 5.775268003344535828e-02 3.653922379016876221e-01 1.534232497215270996e-01 7.244995236396789551e-02 1.885335519909858704e-02 -3.040355741977691650e-01 2.775660753250122070e-01 -9.763212502002716064e-02 2.737835347652435303e-01 -1.887490414083003998e-02 7.207432389259338379e-02 -8.901087939739227295e-02 8.041059970855712891e-02 -1.564584486186504364e-02 -7.093355804681777954e-02 2.119160741567611694e-01 -3.123613893985748291e-01 -1.258080750703811646e-01 -1.144327074289321899e-01 1.595720797777175903e-01 4.307700991630554199e-01 1.825526058673858643e-01 -1.308465600013732910e-01
2.017007172107696533e-01 -1.105085760354995728e-01 2.395444735884666443e-02 2.340088039636611938e-01 -1.382944136857986450e-01 2.811376750469207764e-01 1.762314140796661377e-02 -4.671790078282356262e-02 -2.589137554168701172e-01 -5.435657687485218048e-03 2.844132184982299805e-01 -2.422149926424026489e-01 -6.304965913295745850e-02 -1.180176883935928345e-01 -1.892080456018447876e-01 4.046599566936492920e-01 -9.088401496410369873e-02 -2.350105717778205872e-02 3.259867429733276367e-02 -1.246616244316101074e-02 1.736027449369430542e-01 3.975881338119506836e-01 1.320632398128509521e-01 -9.933413565158843994e-02 9.764318168163299561e-02 -1.304685473442077637e-01 2.310813516378402710e-01 -1.880195289850234985e-01 7.544047385454177856e-02 4.303743317723274231e-02 4.020148422569036484e-03 1.364473104476928711e-01
-6.083771958947181702e-02 2.586655914783477783e-01 5.061231553554534912e-02 4.012981429696083069e-02 -6.378171383403241634e-04 2.214181274175643921e-01 1.564669460058212280e-01 -4.354978501796722412e-01 -2.529448568820953369e-01 -8.352135308086872101e-03 2.317438274621963501e-01 -5.207185819745063782e-02 -5.079461261630058289e-03 -9.100793302059173584e-02 -9.991953521966934204e-02 2.236644923686981201e-01 -5.344318225979804993e-02 1.001265570521354675e-01 1.367021724581718445e-02 1.218196377158164978e-01 -7.417681813240051270e-02 3.023312687873840332e-01 1.527708172798156738e-01 -2.254726886749267578e-01 -1.345069110393524170e-01 -1.981293708086013794e-01 7.521012425422668457e-02 -1.796452254056930542e-01 1.263383030891418457e-01 3.591907322406768799e-01 -7.872249186038970947e-02 1.667997241020202637e-01
9.593295305967330933e-02 2.081311196088790894e-01 1.128230094909667969e-01 -7.096182554960250854e-02 -2.134988009929656982e-01 5.255627259612083435e-02 -5.614469945430755615e-02 -9.730993956327438354e-02 -3.427428007125854492e-02 -2.206509560346603394e-01 2.037146836519241333e-01 3.624073415994644165e-02 -1.855921931564807892e-02 -2.740473151206970215e-01 -4.619007522705942392e-04 3.709242045879364014e-01 1.153792813420295715e-01 5.756766721606254578e-02 -3.086513280868530273e-01 -1.415089964866638184e-01 2.482899464666843414e-02 -1.424710601568222046e-01 4.331587627530097961e-02 -2.577849030494689941e-01 2.796719968318939209e-01 -2.186225801706314087e-01 1.723589152097702026e-01 -7.501737028360366821e-02 2.831152379512786865e-01 1.356073468923568726e-01 3.054229542613029480e-02 -2.847067713737487793e-01
2.414833158254623413e-01 -1.440759189426898956e-02 1.022781897336244583e-02 -1.069898344576358795e-02 -5.754467565566301346e-03 3.573604673147201538e-02 -1.431878507137298584e-01 -9.742943942546844482e-02 -2.077755033969879150e-01 2.797205746173858643e-01 1.450586467981338501e-01 -9.966719150543212891e-02 -2.022687159478664398e-02 2.451405227184295654e-01 5.861771851778030396e-02 4.429452121257781982e-01 5.124082043766975403e-02 1.479246765375137329e-01 -1.481384932994842529e-01 1.365889906883239746e-01 -3.687703981995582581e-02 -2.439902629703283310e-03 3.688749372959136963e-01 1.022089645266532898e-01 -5.857263505458831787e-02 -2.524273991584777832e-01 1.420697271823883057e-01 -1.321299225091934204e-01 9.604480117559432983e-03 1.279199272394180298e-01 -3.052242100238800049e-01 2.646207213401794434e-01
2.749824523925781250e-01 1.610989570617675781e-01 1.483462303876876831e-01 -6.035377830266952515e-02 -1.718079745769500732e-01 2.509269416332244873e-01 -6.530879996716976166e-03 4.907395318150520325e-02 -2.543978095054626465e-01 -5.797220394015312195e-02 9.538923949003219604e-02 -1.081575900316238403e-01 2.643119692802429199e-01 3.741433918476104736e-01 1.416269093751907349e-01 2.230630666017532349e-01 -4.719492793083190918e-02 -1.532749533653259277e-01 -5.053182318806648254e-02 3.444965928792953491e-02 1.622244864702224731e-01 1.422966271638870239e-01 2.073841094970703125e-01 -1.314812749624252319e-01 1.040736809372901917e-01 -3.816339075565338135e-01 2.015884667634963989e-01 -1.258434951305389404e-01 -1.046211570501327515e-01 2.178142666816711426e-01 -3.799942135810852051e-02 -1.447690464556217194e-02
2.163566350936889648e-01 -3.558902069926261902e-02 1.574631184339523315e-01 2.254107892513275146e-01 -2.072682082653045654e-01 4.219852387905120850e-01 -2.223173528909683228e-01 -6.017379462718963623e-02 -4.349189251661300659e-02 7.521530240774154663e-02 2.165399193763732910e-01 -4.422795772552490234e-02 -1.254054903984069824e-02 4.860384762287139893e-02 -1.347386687994003296e-01 2.366040349006652832e-01 -3.055340647697448730e-01 1.199502646923065186e-01 2.401718497276306152e-02 9.184408932924270630e-03 7.205899804830551147e-02 9.713649749755859375e-02 2.987183630466461182e-01 -7.078176736831665039e-02 -1.152038201689720154e-01 -2.709359228610992432e-01 1.353592127561569214e-01 -7.590482383966445923e-02 1.593678742647171021e-01 -4.986178129911422729e-03 -3.394655287265777588e-01 -2.232161909341812134e-02
-1.459802389144897461e-01 -7.004083693027496338e-02 -3.222668766975402832e-01 1.345894783735275269e-01 5.049190670251846313e-02 8.733695745468139648e-02 -1.270454376935958862e-01 1.482189297676086426e-01 -2.290232181549072266e-01 -2.355538308620452881e-01 2.441757023334503174e-01 2.163164317607879639e-02 -1.806344240903854370e-01 -2.749235630035400391e-01 -1.267503648996353149e-01 1.998555511236190796e-01 5.679235607385635376e-02 2.114679068326950073e-01 -2.166023552417755127e-01 -1.583269983530044556e-01 -6.321236956864595413e-03 -9.808871895074844360e-02 2.392556965351104736e-01 -3.923890646547079086e-03 1.511072069406509399e-01 -2.263482064008712769e-01 1.624399237334728241e-02 -8.929952234029769897e-02 1.831746194511651993e-03 3.268749713897705078e-01 -2.030677646398544312e-01 2.324650585651397705e-01
1.494106948375701904e-01 7.659512013196945190e-02 -3.411830961704254150e-02 1.247323900461196899e-01 -1.149796023964881897e-01 1.092547103762626648e-01 -1.769650131464004517e-01 8.664347231388092041e-02 -3.069331049919128418e-01 2.142480313777923584e-01 3.290597498416900635e-01 -2.732523977756500244e-01 -5.243111029267311096e-02 1.106023788452148438e-01 3.395026922225952148e-01 3.981819152832031250e-01 3.791870176792144775e-02 1.827667057514190674e-01 -1.212208643555641174e-01 4.181871190667152405e-03 -1.941552311182022095e-01 5.659798905253410339e-02 1.793003380298614502e-01 9.790956228971481323e-02 -1.230047568678855896e-01 -1.537851989269256592e-01 2.086841762065887451e-01 1.676123403012752533e-02 -1.335888355970382690e-01 -1.690847333520650864e-03 -1.827202290296554565e-01 1.149925142526626587e-01
-4.351860657334327698e-02 -9.356069564819335938e-02 7.584814727306365967e-02 1.729180812835693359e-01 1.691598296165466309e-01 -5.075524747371673584e-02 1.081201061606407166e-01 1.008876115083694458e-01 -4.276353716850280762e-01 -1.177824195474386215e-02 2.408599257469177246e-01 5.874990299344062805e-02 1.758552491664886475e-01 -1.999635696411132812e-01 3.746803104877471924e-01 5.949281156063079834e-02 3.050137870013713837e-02 2.472976893186569214e-01 -9.636386483907699585e-02 1.606677845120429993e-02 -3.692636266350746155e-02 -7.058779895305633545e-02 2.332777380943298340e-01 -2.257335931062698364e-01 -6.332694739103317261e-02 -6.523606181144714355e-02 1.805726587772369385e-01 -2.838638424873352051e-01 1.041432693600654602e-01 9.865434467792510986e-02 -3.171037733554840088e-01 1.240689456462860107e-01
-4.422989487648010254e-02 -1.134404912590980530e-01 1.124030277132987976e-01 -1.134491637349128723e-01 -2.973359450697898865e-02 1.796835511922836304e-01 -2.073153108358383179e-02 -7.016303390264511108e-02 -2.563320100307464600e-01 1.980795711278915405e-01 1.657543480396270752e-01 1.148850470781326294e-01 5.816700682044029236e-02 8.727720379829406738e-02 -8.913236111402511597e-02 6.821799278259277344e-02 6.441710889339447021e-02 6.151919811964035034e-02 -1.127653717994689941e-01 2.298426181077957153e-01 -4.613068699836730957e-02 4.068996906280517578e-01 2.674008309841156006e-01 1.188223436474800110e-01 2.485163956880569458e-01 -1.986102610826492310e-01 3.293765336275100708e-02 -2.310410588979721069e-01 2.777076363563537598e-01 4.348806440830230713e-01 1.734509505331516266e-02 5.406645312905311584e-02
-2.966316044330596924e-02 -2.326953411102294922e-01 -2.998501434922218323e-02 1.366426497697830200e-01 -8.118320256471633911e-02 2.214753031730651855e-01 4.444301500916481018e-02 2.013385295867919922e-01 -1.322039365768432617e-01 3.184437006711959839e-02 2.882607579231262207e-01 -2.686032056808471680e-01 -2.006951421499252319e-01 1.442094445228576660e-01 -3.016829490661621094e-01 7.493805140256881714e-02 1.644740812480449677e-02 -9.086660295724868774e-02 -8.325356245040893555e-02 -2.219814956188201904e-01 3.479861468076705933e-02 -2.858338952064514160e-01 -9.304855950176715851e-03 -2.549634873867034912e-01 1.087225899100303650e-01 -2.712528407573699951e-01 3.004514575004577637e-01 -1.190011352300643921e-01 6.152224540710449219e-02 2.017469406127929688e-01 -5.996915325522422791e-02 2.125034481287002563e-01
2.335298359394073486e-01 -3.686092048883438110e-02 -5.806522071361541748e-02 -7.547503337264060974e-03 8.921029511839151382e-04 4.033688604831695557e-01 1.352062225341796875e-01 8.453419804573059082e-02 -1.553178876638412476e-01 1.613921821117401123e-01 9.476663172245025635e-02 -1.367605011910200119e-02 1.142378896474838257e-01 -4.450339823961257935e-02 1.895156316459178925e-02 3.943710327148437500e-01 -1.210920978337526321e-02 -2.379372157156467438e-02 1.909341663122177124e-02 -4.623702913522720337e-02 6.439600884914398193e-02 2.383533269166946411e-01 1.825574487447738647e-01 6.612349767237901688e-03 -2.587932348251342773e-02 -1.607176363468170166e-01 3.380376398563385010e-01 3.765681060031056404e-03 2.048130929470062256e-01 -2.865020371973514557e-02 -4.906699359416961670e-01 -2.073867805302143097e-02
1.712883263826370239e-01 4.012503474950790405e-02 -1.254393607378005981e-01 -1.523327678442001343e-01 1.165563911199569702e-01 2.158441953361034393e-02 1.047502681612968445e-01 1.598436199128627777e-02 -3.832542300224304199e-01 1.157290041446685791e-01 3.463507071137428284e-02 2.122643738985061646e-01 1.365677565336227417e-01 5.187854915857315063e-02 -3.881119936704635620e-02 3.702616393566131592e-01 3.506708145141601562e-01 1.170418262481689453e-01 -1.475536972284317017e-01 -1.532002910971641541e-02 1.261377781629562378e-01 9.351726621389389038e-02 1.578042805194854736e-01 4.513262584805488586e-02 2.277955412864685059e-01 -2.478215545415878296e-01 3.730517029762268066e-01 -1.023537367582321167e-01 -1.410198211669921875e-01 -8.846256136894226074e-02 -1.280023455619812012e-01 -1.450443118810653687e-01
-1.139891892671585083e-01 -8.357273042201995850e-02 8.307116478681564331e-02 8.067061752080917358e-02 5.454430356621742249e-02 1.884702295064926147e-01 5.814002826809883118e-02 -1.811252348124980927e-02 -1.838211417198181152e-01 1.398881971836090088e-01 3.352781534194946289e-01 5.737617239356040955e-02 -1.216210722923278809e-01 1.680000573396682739e-01 1.618429645895957947e-02 4.035765230655670166e-01 -3.076469600200653076e-01 1.516323089599609375e-01 -2.858321070671081543e-01 -2.356924861669540405e-01 -2.676991224288940430e-01 6.297700107097625732e-02 -8.344748616218566895e-02 -9.975798428058624268e-02 -3.655254840850830078e-02 -3.700978755950927734e-01 6.843060255050659180e-02 -1.862651295959949493e-02 -1.025707721710205078e-01 5.243765190243721008e-02 1.276687532663345337e-01 1.698620915412902832e-01
-9.470380842685699463e-02 3.236796259880065918e-01 -5.776379257440567017e-02 1.549442559480667114e-01 -1.083572655916213989e-01 -2.861522603780031204e-03 7.614997029304504395e-02 -2.630004882812500000e-01 -1.091042309999465942e-01 4.605565592646598816e-02 3.620113432407379150e-01 -1.415337473154067993e-01 -1.455827504396438599e-01 1.070820633322000504e-02 -2.416749000549316406e-01 1.375515609979629517e-01 3.116803169250488281e-01 1.030133962631225586e-01 -2.243023663759231567e-01 -1.717139780521392822e-01 1.233493387699127197e-01 -9.254573285579681396e-02 -5.113546177744865417e-02 -1.978941112756729126e-01 8.330170065164566040e-02 -1.343423426151275635e-01 1.874562352895736694e-03 1.308395713567733765e-01 2.950986847281455994e-02 2.506152093410491943e-01 -3.513667881488800049e-01 1.615498214960098267e-01
3.200243413448333740e-01 -3.595907986164093018e-02 -9.294926375150680542e-02 -1.388973742723464966e-02 2.034205757081508636e-02 -5.037381500005722046e-02 -1.876323670148849487e-01 1.070639491081237793e-01 -1.159161850810050964e-01 2.736569643020629883e-01 1.626314781606197357e-02 -1.313647627830505371e-01 -1.693156659603118896e-01 7.245615869760513306e-02 -2.140288800001144409e-02 3.912429809570312500e-01 -2.510405480861663818e-01 1.911918818950653076e-01 -4.348855465650558472e-03 6.783023127354681492e-04 1.955581903457641602e-01 1.880701445043087006e-02 3.234736323356628418e-01 -1.293053757399320602e-02 1.432450860738754272e-01 -3.132008016109466553e-01 1.109358295798301697e-01 -4.559843614697456360e-02 3.464779853820800781e-01 1.479995101690292358e-01 -1.624783724546432495e-01 -1.421806029975414276e-02
2.592924833297729492e-01 1.634791940450668335e-01 -1.250089704990386963e-01 2.043944746255874634e-01 -5.931961536407470703e-02 6.184035539627075195e-02 -7.064561545848846436e-02 -1.076720282435417175e-01 -3.395525813102722168e-01 3.187661767005920410e-01 3.703136369585990906e-02 2.430988289415836334e-02 -9.839571267366409302e-02 1.497951596975326538e-01 -1.652670092880725861e-02 1.945828944444656372e-01 -5.964840203523635864e-02 2.161248922348022461e-01 -2.404522150754928589e-01 -3.545373976230621338e-01 1.782073825597763062e-01 2.921839989721775055e-02 2.207334488630294800e-01 -3.761789798736572266e-01 7.056351751089096069e-02 -3.421005979180335999e-02 1.336140632629394531e-01 -1.182340458035469055e-01 -3.423286974430084229e-02 -1.470418423414230347e-01 7.458142936229705811e-02 1.123376414179801941e-01
1.355811208486557007e-01 -4.848588258028030396e-02 3.799557220190763474e-03 -1.047248169779777527e-01 8.578113280236721039e-03 -9.086600691080093384e-02 -1.484673097729682922e-02 2.026948928833007812e-01 -2.447678893804550171e-01 2.803104519844055176e-01 1.244129538536071777e-01 6.008735299110412598e-02 4.239213094115257263e-02 2.708806991577148438e-01 5.864590033888816833e-02 2.759223878383636475e-01 3.651420176029205322e-01 7.231641560792922974e-02 -1.742202490568161011e-01 1.391134969890117645e-02 1.593055129051208496e-01 5.127187073230743408e-02 1.652869284152984619e-01 3.832841292023658752e-02 1.390613466501235962e-01 -4.490981698036193848e-01 2.105642482638359070e-02 1.181772723793983459e-01 -8.220919966697692871e-02 8.905744552612304688e-02 -2.673623561859130859e-01 2.425281852483749390e-01
1.467992812395095825e-01 1.905270665884017944e-01 3.584111854434013367e-02 1.519555598497390747e-01 -2.417722642421722412e-01 1.889299750328063965e-01 -1.326401829719543457e-01 9.994532912969589233e-02 8.382772654294967651e-02 2.074012607336044312e-01 2.839770317077636719e-01 -1.271567791700363159e-01 6.823399662971496582e-02 1.771450042724609375e-01 -6.325861066579818726e-02 1.647872477769851685e-01 2.610526978969573975e-01 1.311235874891281128e-01 -1.718334406614303589e-01 -8.598627150058746338e-02 -8.486301451921463013e-02 2.136907875537872314e-01 1.119961068034172058e-01 -6.476236134767532349e-02 -4.628517851233482361e-02 -6.876387447118759155e-02 3.384311199188232422e-01 2.160082310438156128e-01 3.648733496665954590e-01 1.577720791101455688e-01 4.267407581210136414e-02 -2.494387030601501465e-01
3.088820278644561768e-01 -3.306871652603149414e-02 1.383434329181909561e-02 6.488543748855590820e-02 -2.148277163505554199e-01 1.164787039160728455e-01 -1.589694172143936157e-01 1.039084196090698242e-01 -1.430794149637222290e-01 -1.797299087047576904e-02 2.142475545406341553e-02 -1.519284695386886597e-01 -1.622666269540786743e-01 9.828120470046997070e-02 3.549264743924140930e-03 1.313852071762084961e-01 9.302468597888946533e-02 1.741579174995422363e-01 -2.816438078880310059e-01 2.427285760641098022e-01 -4.236511513590812683e-02 -1.730723679065704346e-01 -1.461828220635652542e-02 -3.120450675487518311e-01 9.415568411350250244e-02 -3.510110378265380859e-01 1.029105782508850098e-01 -1.314297020435333252e-01 -2.999535761773586273e-03 1.114304810762405396e-01 -4.615199863910675049e-01 1.174115613102912903e-01
4.131092503666877747e-02 4.429168999195098877e-02 6.738062947988510132e-02 -1.075515709817409515e-02 -4.762475192546844482e-02 3.562262654304504395e-01 2.067725639790296555e-03 1.234417185187339783e-01 -3.425821363925933838e-01 1.611462831497192383e-01 2.274889945983886719e-01 1.372561603784561157e-01 1.157552599906921387e-01 2.552811987698078156e-02 -3.160282596945762634e-02 2.711739838123321533e-01 -5.397662892937660217e-02 -7.111461460590362549e-02 1.676769368350505829e-02 -3.766645491123199463e-02 -6.393343210220336914e-02 2.577846944332122803e-01 2.049356400966644287e-01 -6.526702642440795898e-02 3.298461064696311951e-02 -1.139994412660598755e-01 1.524808853864669800e-01 2.048150300979614258e-01 1.006932109594345093e-01 1.335605680942535400e-01 -4.818597435951232910e-01 -2.807894349098205566e-01
1.594037413597106934e-01 -2.705368399620056152e-01 2.328809052705764771e-01 2.174952775239944458e-01 -8.658032119274139404e-02 -1.703187078237533569e-01 1.186956912279129028e-01 -5.790699273347854614e-02 -1.314984858036041260e-01 2.422040700912475586e-01 1.187755241990089417e-01 -6.037187576293945312e-02 7.053946703672409058e-02 9.771676268428564072e-04 1.663070470094680786e-01 7.854612916707992554e-02 1.156613081693649292e-01 3.030236959457397461e-01 -4.762060567736625671e-02 -1.046492159366607666e-01 -2.513870783150196075e-02 2.758397720754146576e-02 1.007013246417045593e-01 -1.124988719820976257e-01 -1.075779050588607788e-01 -2.752161324024200439e-01 -1.251685433089733124e-03 -3.700435459613800049e-01 1.021359637379646301e-01 4.031615257263183594e-01 -2.707795202732086182e-01 -1.587511599063873291e-02
1.359746158123016357e-01 3.775699064135551453e-02 -4.725733771920204163e-02 1.956169307231903076e-01 1.010073423385620117e-01 -6.269985437393188477e-02 -1.139031201601028442e-01 7.957728207111358643e-02 -2.346200197935104370e-01 -1.103226616978645325e-01 2.508449554443359375e-01 -2.142117619514465332e-01 -6.004638969898223877e-02 5.562181398272514343e-02 -8.234007656574249268e-02 1.251398175954818726e-01 2.325613647699356079e-01 1.756404191255569458e-01 9.482192806899547577e-03 -2.487577199935913086e-01 1.530910935252904892e-02 3.663343563675880432e-02 3.161220997571945190e-02 -1.374837458133697510e-01 1.537093427032232285e-03 -5.673192739486694336e-01 -1.857956945896148682e-01 -3.987149149179458618e-02 3.943639099597930908e-01 -2.933445619419217110e-03 -1.214992478489875793e-01 6.588069349527359009e-02
1.763823628425598145e-01 1.372954156249761581e-02 -2.514152601361274719e-02 -1.780347824096679688e-01 -1.482673138380050659e-01 2.520539164543151855e-01 -1.118196249008178711e-01 1.285189837217330933e-01 -2.076932936906814575e-01 1.176350340247154236e-01 1.446714401245117188e-01 1.253442615270614624e-01 -4.188446328043937683e-02 -1.641921252012252808e-01 -2.251668646931648254e-02 -6.380137801170349121e-02 1.763892173767089844e-01 3.027725517749786377e-01 6.347131915390491486e-03 -1.929996609687805176e-01 2.392987459897994995e-01 1.098010763525962830e-01 6.151246279478073120e-02 -3.952712416648864746e-01 1.424097716808319092e-01 -5.232863873243331909e-02 2.862780392169952393e-01 1.706780493259429932e-01 1.257524639368057251e-01 1.598825603723526001e-01 -3.534940183162689209e-01 -7.123653590679168701e-02
7.366036623716354370e-02 3.074109554290771484e-01 -1.211040932685136795e-02 7.414843887090682983e-02 -3.733680024743080139e-02 1.318756043910980225e-01 -2.364168763160705566e-01 -8.991295844316482544e-02 -3.368729948997497559e-01 -1.041164398193359375e-01 2.188650518655776978e-01 1.397722167894244194e-03 -1.721677780151367188e-01 -1.786107271909713745e-01 -1.533705890178680420e-01 2.806972861289978027e-01 -1.696107983589172363e-01 1.079073473811149597e-01 -4.707249253988265991e-02 4.132855311036109924e-02 1.169398277997970581e-01 3.282270208001136780e-02 1.884742677211761475e-01 -1.565050184726715088e-01 1.448435615748167038e-02 -1.145660877227783203e-01 -1.780467107892036438e-02 -1.268564313650131226e-01 3.694638311862945557e-01 4.227696657180786133e-01 -1.072041317820549011e-01 1.248879358172416687e-03
8.477374911308288574e-02 -1.334420591592788696e-02 -1.337739229202270508e-01 -2.348706424236297607e-01 -8.830537647008895874e-02 2.430469542741775513e-01 8.001775294542312622e-02 1.766851991415023804e-01 -1.028812378644943237e-01 -3.108614683151245117e-02 -2.938191220164299011e-02 7.494597882032394409e-02 1.222957372665405273e-01 -1.095737740397453308e-01 1.102905441075563431e-02 -1.943689305335283279e-03 3.387449383735656738e-01 2.363858371973037720e-01 -1.697318255901336670e-01 -2.227964699268341064e-01 1.702360361814498901e-01 9.316820651292800903e-02 1.621008813381195068e-01 -3.952127099037170410e-01 -1.359389871358871460e-01 -1.181931197643280029e-01 3.112774491310119629e-01 3.725040704011917114e-02 1.265522371977567673e-02 1.549718379974365234e-01 -3.792768716812133789e-01 4.477291926741600037e-02
3.546425700187683105e-01 -1.803381145000457764e-01 1.237676143646240234e-01 1.303460299968719482e-01 9.809418767690658569e-02 4.095030725002288818e-01 7.349170744419097900e-02 2.048068195581436157e-01 -3.089515864849090576e-01 1.899889111518859863e-01 -1.622193604707717896e-01 7.016464322805404663e-02 1.158504709601402283e-01 6.708268821239471436e-02 5.108967423439025879e-02 2.518893182277679443e-01 -9.704351425170898438e-02 1.189722120761871338e-01 -2.268463224172592163e-01 -1.664902083575725555e-02 1.849784255027770996e-01 5.204704403877258301e-02 1.747586131095886230e-01 -1.702342927455902100e-01 -1.624892093241214752e-02 -1.496536135673522949e-01 1.165754497051239014e-01 -2.346792817115783691e-01 -7.820738106966018677e-02 2.215103507041931152e-01 -1.226172149181365967e-01 -6.836865842342376709e-02
-1.034199632704257965e-02 -1.392758935689926147e-01 2.091914415359497070e-01 2.720498442649841309e-01 1.527780890464782715e-01 1.257212311029434204e-01 1.269425898790359497e-01 9.300679899752140045e-03 -3.673305809497833252e-01 3.538019955158233643e-01 3.984661996364593506e-01 -8.296825736761093140e-02 -6.617873162031173706e-02 9.126230329275131226e-02 -2.786713540554046631e-01 8.878126740455627441e-03 -1.112161949276924133e-02 5.860236287117004395e-02 1.709053665399551392e-02 -1.461768746376037598e-01 1.051497980952262878e-01 8.357412368059158325e-02 1.327103823423385620e-01 -2.176786959171295166e-02 -3.105881065130233765e-02 -3.011266291141510010e-01 -1.392188370227813721e-01 -6.513866037130355835e-02 1.652158498764038086e-01 6.307922303676605225e-02 -1.840120851993560791e-01 2.222980707883834839e-01
-8.222512900829315186e-02 1.409357935190200806e-01 -2.570855915546417236e-01 1.397678405046463013e-01 -1.692449599504470825e-01 3.356905579566955566e-01 -1.338990479707717896e-01 1.329059004783630371e-01 1.591673865914344788e-02 -2.973632514476776123e-01 1.462879329919815063e-01 5.005398020148277283e-02 -6.736893951892852783e-02 -1.731822192668914795e-01 1.434980705380439758e-02 1.017413586378097534e-01 1.798653453588485718e-01 1.693932414054870605e-01 -3.077035248279571533e-01 -1.675571799278259277e-01 6.171882897615432739e-02 3.885858505964279175e-02 3.413208425045013428e-01 9.018135070800781250e-02 1.094459816813468933e-01 -2.296438217163085938e-01 1.784032285213470459e-01 -2.466231286525726318e-01 -5.608667153865098953e-03 1.578449904918670654e-01 -2.098355069756507874e-02 2.380021959543228149e-01
9.371637552976608276e-02 -1.197696179151535034e-01 1.411948800086975098e-01 -9.014625102281570435e-02 -1.341988593339920044e-01 1.330973654985427856e-01 -1.559814512729644775e-01 9.348804503679275513e-02 -1.531019061803817749e-01 -1.265576779842376709e-01 1.673299521207809448e-01 2.222245745360851288e-02 1.456610709428787231e-01 -2.018676400184631348e-01 -1.618454754352569580e-01 -8.319226652383804321e-02 -9.817045181989669800e-02 1.578251570463180542e-01 -2.920446693897247314e-01 -3.282263576984405518e-01 -1.813876777887344360e-01 -1.349982321262359619e-01 3.502967953681945801e-01 -2.214365452527999878e-01 6.379699707031250000e-02 -1.602127403020858765e-01 3.242238759994506836e-01 1.234057266265153885e-02 3.038287162780761719e-01 1.817281395196914673e-01 -1.384920813143253326e-02 7.749632000923156738e-02
2.507007420063018799e-01 -2.435631304979324341e-01 -3.204742819070816040e-02 2.364631891250610352e-01 -3.464645007625222206e-03 2.131590098142623901e-01 9.542008489370346069e-02 7.673124969005584717e-02 -3.424547612667083740e-01 4.056734591722488403e-02 1.535661965608596802e-01 -2.844980061054229736e-01 -1.236492246389389038e-01 -1.014964580535888672e-01 -2.027657255530357361e-02 2.719920277595520020e-01 -8.538042008876800537e-02 -7.928582839667797089e-03 5.772942304611206055e-02 -4.562673717737197876e-02 7.843015715479850769e-03 3.972941637039184570e-01 1.868036985397338867e-01 -1.114534512162208557e-01 8.005768805742263794e-02 -2.989600598812103271e-01 2.849935591220855713e-01 -2.940670773386955261e-02 1.869647651910781860e-01 2.038593217730522156e-02 -2.487775124609470367e-02 -7.188344001770019531e-02
-1.260561943054199219e-01 -4.773662239313125610e-02 -1.351043879985809326e-01 3.467167615890502930e-01 9.969284385442733765e-02 8.557641878724098206e-03 -1.880907081067562103e-02 -8.171482942998409271e-03 -2.810481786727905273e-01 1.800661236047744751e-01 2.974612116813659668e-01 -2.075325511395931244e-02 4.220227152109146118e-02 -4.017873108386993408e-02 1.385693699121475220e-01 5.102377757430076599e-02 -5.572671815752983093e-02 1.944748312234878540e-01 -2.894914448261260986e-01 1.391051560640335083e-01 3.668044880032539368e-02 -1.293918788433074951e-01 2.711006104946136475e-01 -1.335573196411132812e-01 -2.240855246782302856e-02 -4.206787049770355225e-01 -1.382238268852233887e-01 -1.092185527086257935e-01 -3.250193297863006592e-01 1.596826016902923584e-01 -1.136714369058609009e-01 -3.660390153527259827e-02
7.150878012180328369e-02 -1.282779872417449951e-01 5.919499695301055908e-02 2.001607567071914673e-01 -1.010927185416221619e-01 1.279147118330001831e-01 8.127077668905258179e-02 -1.127345114946365356e-01 -2.909214422106742859e-02 -2.150324732065200806e-01 5.529376268386840820e-01 2.886728383600711823e-02 2.504785954952239990e-01 4.339929670095443726e-02 1.024433411657810211e-02 -2.457871288061141968e-02 8.062025159597396851e-02 3.093966096639633179e-02 2.160289697349071503e-02 -2.875188291072845459e-01 -1.713419258594512939e-01 -2.382115274667739868e-02 2.786869108676910400e-01 6.810829043388366699e-02 1.362139880657196045e-01 -3.473426401615142822e-01 6.988656520843505859e-02 -1.890278309583663940e-01 1.477977186441421509e-01 7.003321498632431030e-02 -2.427192032337188721e-01 4.094787687063217163e-02
2.649617493152618408e-01 -7.517053186893463135e-02 6.122942268848419189e-02 -1.190878003835678101e-01 -2.097014784812927246e-01 -8.552880026400089264e-03 6.478360295295715332e-02 -2.978753857314586639e-02 -2.107079029083251953e-01 2.406578958034515381e-01 1.633744239807128906e-01 6.182641163468360901e-02 4.900683462619781494e-02 2.083583176136016846e-01 1.177009567618370056e-01 2.062206119298934937e-01 1.959669440984725952e-01 2.887751162052154541e-01 -1.792619675397872925e-01 8.920606970787048340e-02 1.025584116578102112e-01 -8.392955362796783447e-02 1.671145856380462646e-01 2.124939560890197754e-01 1.578495651483535767e-01 -4.814820885658264160e-01 -7.997288368642330170e-03 -5.494003742933273315e-02 2.728494629263877869e-02 -3.798642009496688843e-02 -2.754847407341003418e-01 1.778357028961181641e-01
-1.473355144262313843e-01 -4.112105444073677063e-02 -4.187124315649271011e-03 -9.891206026077270508e-02 1.080066198483109474e-03 2.298912405967712402e-02 -1.311734877526760101e-02 -3.026369810104370117e-01 -2.993908226490020752e-01 -1.495361179113388062e-01 1.656617224216461182e-01 -1.261297613382339478e-01 2.296410202980041504e-01 8.476974070072174072e-02 -1.572559326887130737e-01 1.699358597397804260e-02 -2.246544137597084045e-02 6.639409810304641724e-02 -1.540689319372177124e-01 6.449846923351287842e-02 1.282269507646560669e-01 1.830676048994064331e-01 -1.221431419253349304e-01 -4.142524003982543945e-01 7.442630827426910400e-02 -4.704549610614776611e-01 1.013245433568954468e-01 4.949230235069990158e-03 2.190141975879669189e-01 2.633053362369537354e-01 -8.865031599998474121e-02 5.116229876875877380e-02
2.978297173976898193e-01 -3.344273194670677185e-02 3.978099673986434937e-02 2.612266540527343750e-01 -1.160852536559104919e-01 2.473230510950088501e-01 3.950047120451927185e-02 2.212962508201599121e-02 -9.183250367641448975e-02 2.802957966923713684e-02 2.146835774183273315e-01 -2.936971187591552734e-01 -1.305828094482421875e-01 -7.596862316131591797e-02 -1.422433764673769474e-03 2.026432603597640991e-01 -2.163707166910171509e-01 8.090759813785552979e-02 1.173762977123260498e-01 9.505359455943107605e-03 8.014318346977233887e-02 4.616822600364685059e-01 9.566926956176757812e-02 -1.069281846284866333e-01 -6.118738278746604919e-02 -3.226348161697387695e-01 2.153046578168869019e-01 -1.092976480722427368e-01 1.924292594194412231e-01 2.028021216392517090e-01 -3.001973591744899750e-02 7.496373355388641357e-02
2.623973190784454346e-01 1.408298760652542114e-01 1.291456259787082672e-02 -2.773928642272949219e-02 -1.435148566961288452e-01 1.908546835184097290e-01 -3.251301348209381104e-01 1.144665852189064026e-01 -1.512314379215240479e-01 1.987618766725063324e-02 -4.642516747117042542e-02 -7.311234623193740845e-02 1.874320507049560547e-01 -2.806615270674228668e-02 -6.918752938508987427e-02 3.317616581916809082e-01 5.513857677578926086e-02 1.945945173501968384e-01 -2.118292152881622314e-01 3.232217431068420410e-01 -1.051851361989974976e-01 9.725897759199142456e-02 -1.631038822233676910e-02 -3.122997879981994629e-01 2.074046581983566284e-01 -2.032850831747055054e-01 9.490931034088134766e-02 3.233379870653152466e-02 6.141894310712814331e-02 1.790781505405902863e-02 -3.667169809341430664e-01 1.070766896009445190e-01
2.827774882316589355e-01 -3.483082056045532227e-01 1.198092289268970490e-02 -7.071109116077423096e-02 -3.011045157909393311e-01 2.174337953329086304e-01 -1.253574490547180176e-01 1.233859807252883911e-01 -2.245632186532020569e-02 -1.142410337924957275e-01 -1.862401515245437622e-02 1.190462335944175720e-01 -1.362765580415725708e-01 4.277227446436882019e-02 -2.609162926673889160e-01 2.455876767635345459e-01 1.857730895280838013e-01 1.338172852993011475e-01 -8.391224592924118042e-02 -2.923524975776672363e-01 1.341712623834609985e-01 -1.699544489383697510e-01 2.083715200424194336e-01 -1.997956186532974243e-01 1.725605279207229614e-01 -2.842852175235748291e-01 1.445949673652648926e-01 2.394554764032363892e-02 1.788101941347122192e-01 9.214834123849868774e-02 3.232633927837014198e-03 -1.116693858057260513e-02
-1.126577258110046387e-01 -8.194442838430404663e-02 1.021381467580795288e-03 -4.972772300243377686e-02 -5.006814375519752502e-02 -1.894535613246262074e-03 -2.604111731052398682e-01 -2.863688953220844269e-02 9.158530831336975098e-02 -1.669643372297286987e-01 3.854205310344696045e-01 -1.332698762416839600e-01 7.139204442501068115e-02 -1.727648675441741943e-01 9.058928489685058594e-02 3.570052683353424072e-01 -2.098218500614166260e-01 7.952536107040941715e-04 -2.218280583620071411e-01 -8.413643389940261841e-02 -2.463872544467449188e-02 -2.488918253220617771e-04 4.079595506191253662e-01 -7.991117238998413086e-02 2.586513161659240723e-01 -3.077335357666015625e-01 1.745592504739761353e-01 -1.374723017215728760e-01 -1.232491210103034973e-01 4.574334621429443359e-02 -1.781980097293853760e-01 7.274793926626443863e-03
-3.042734041810035706e-02 1.646664440631866455e-01 2.932177484035491943e-01 1.628098189830780029e-01 -2.417994439601898193e-01 3.716042637825012207e-01 -2.205458097159862518e-02 1.629596352577209473e-01 4.093082621693611145e-02 -1.296571642160415649e-01 -5.095832794904708862e-02 1.174213960766792297e-01 1.053963899612426758e-01 5.463901534676551819e-02 1.292608231306076050e-01 2.308522462844848633e-01 -1.141680106520652771e-01 3.051618635654449463e-01 -3.478580340743064880e-02 2.226742915809154510e-03 2.143221497535705566e-01 3.307629227638244629e-01 3.930619955062866211e-01 -9.704949706792831421e-02 5.629886314272880554e-02 -3.473820537328720093e-02 4.705737531185150146e-02 -1.975960880517959595e-01 7.771907746791839600e-02 9.356068074703216553e-02 -1.377959400415420532e-01 1.042439937591552734e-01
-4.891839250922203064e-02 2.916455455124378204e-02 3.160586953163146973e-02 1.031392663717269897e-01 -1.823120377957820892e-02 -9.623850882053375244e-02 4.091637581586837769e-02 -3.282811641693115234e-01 -2.201048284769058228e-01 -1.763837784528732300e-01 8.692336827516555786e-02 -4.885270446538925171e-02 -7.929468154907226562e-02 1.992668723687529564e-03 -2.168824672698974609e-01 3.642425313591957092e-02 3.645466640591621399e-02 2.458930313587188721e-01 -1.382186412811279297e-01 1.967244446277618408e-01 5.246679112315177917e-02 3.369110226631164551e-01 3.182297945022583008e-01 -1.938636749982833862e-01 8.946925401687622070e-02 -5.124838352203369141e-01 2.016020268201828003e-01 -1.284458041191101074e-01 8.202626556158065796e-02 1.017468646168708801e-01 2.782750129699707031e-02 3.966337069869041443e-02
-1.490192115306854248e-01 2.131623476743698120e-01 -8.427213877439498901e-02 1.946928501129150391e-01 -2.025679051876068115e-01 2.411137670278549194e-01 3.047057054936885834e-02 1.858358457684516907e-02 -2.558256685733795166e-01 1.418502777814865112e-01 1.810038238763809204e-01 -3.859715163707733154e-01 -2.832376211881637573e-02 1.371238231658935547e-01 1.327424049377441406e-01 7.104846835136413574e-02 -1.506398338824510574e-02 1.746259629726409912e-01 1.649759262800216675e-01 -1.001409292221069336e-01 -1.794071644544601440e-01 2.256050333380699158e-02 2.212725766003131866e-02 -1.986107975244522095e-01 4.735752046108245850e-01 -2.415438741445541382e-01 5.262361466884613037e-02 -8.348439633846282959e-02 1.445628553628921509e-01 -1.870131865143775940e-02 -1.520630121231079102e-01 1.001779804937541485e-03
1.767332255840301514e-01 6.533408164978027344e-02 -6.418570131063461304e-02 -4.261972382664680481e-02 -2.207873910665512085e-01 2.055855393409729004e-01 -8.018284291028976440e-02 7.848363369703292847e-02 -3.427189588546752930e-01 5.279829353094100952e-02 2.315273731946945190e-01 1.119806542992591858e-01 -2.042925655841827393e-01 -8.352212607860565186e-03 5.281022563576698303e-02 1.567278206348419189e-01 -1.382021009922027588e-01 2.760636806488037109e-01 -3.933321535587310791e-01 -3.739157915115356445e-01 1.262294799089431763e-01 1.479914505034685135e-02 -9.440636634826660156e-02 -1.380594372749328613e-01 -1.941102892160415649e-01 -9.461215138435363770e-02 1.303877532482147217e-01 -1.896930634975433350e-01 2.101622223854064941e-01 -6.417607422918081284e-03 1.470654904842376709e-01 -8.338029147125780582e-04
3.994102776050567627e-02 -9.318789839744567871e-02 7.481201738119125366e-02 7.361306995153427124e-02 2.810229361057281494e-01 3.056198358535766602e-01 -4.556532576680183411e-02 1.333880871534347534e-01 -3.940623104572296143e-01 3.130572661757469177e-02 6.757791340351104736e-02 -1.131275445222854614e-01 -1.137873381376266479e-01 -1.392640452831983566e-02 2.449886351823806763e-01 1.629896312952041626e-01 1.116777211427688599e-01 5.616054683923721313e-02 -1.565388143062591553e-01 1.706603169441223145e-01 1.509195566177368164e-01 -1.604774445295333862e-01 4.118010699748992920e-01 -1.687801182270050049e-01 1.719735562801361084e-02 -2.568874657154083252e-01 -3.816485777497291565e-02 -2.709251046180725098e-01 1.275140941143035889e-01 4.888501483947038651e-03 -1.552335172891616821e-01 -1.254029721021652222e-01
2.209346741437911987e-01 1.098067685961723328e-01 1.251217443495988846e-02 1.123903039842844009e-02 2.813250571489334106e-02 2.817108929157257080e-01 5.543845891952514648e-02 1.728031635284423828e-01 -2.021113485097885132e-01 1.237441226840019226e-01 2.536126673221588135e-01 -1.161786615848541260e-01 -1.951825618743896484e-01 1.222259923815727234e-01 2.505249679088592529e-01 2.297479361295700073e-01 1.274823993444442749e-01 7.098776102066040039e-02 -6.918237358331680298e-02 1.625842452049255371e-01 -4.578309506177902222e-02 1.140331402420997620e-01 2.137971371412277222e-01 -1.054818555712699890e-01 1.468054801225662231e-01 -1.324152052402496338e-01 4.293428957462310791e-01 -6.297958642244338989e-02 5.448757112026214600e-02 -1.256143748760223389e-01 -3.806516528129577637e-01 8.787937462329864502e-02
8.156936615705490112e-03 7.439334690570831299e-02 1.097207982093095779e-02 1.906689405441284180e-01 4.802247509360313416e-02 -4.750879108905792236e-02 9.627024084329605103e-02 -2.879754602909088135e-01 -2.439271509647369385e-01 -7.177740335464477539e-02 -5.800167843699455261e-02 -9.713732451200485229e-02 -5.953518208116292953e-03 -4.283001273870468140e-02 -3.774834051728248596e-02 1.973958164453506470e-01 2.548368833959102631e-02 1.246466636657714844e-01 -2.640185654163360596e-01 2.447602003812789917e-01 1.940965838730335236e-02 3.303542137145996094e-01 2.085591405630111694e-01 -2.203335762023925781e-01 1.711503416299819946e-01 -5.113660693168640137e-01 2.429693341255187988e-01 4.306180402636528015e-02 1.234585195779800415e-01 1.298442780971527100e-01 1.011980175971984863e-01 8.836973458528518677e-03
-1.546287834644317627e-01 2.488550990819931030e-01 -1.413538604974746704e-01 -3.266241773962974548e-02 3.851496730931103230e-04 3.548727631568908691e-01 1.990886032581329346e-01 -1.091588661074638367e-01 -1.503424048423767090e-01 -1.598346680402755737e-01 3.064294755458831787e-01 -1.224482655525207520e-01 -3.254714980721473694e-02 -9.582564979791641235e-02 -4.400447383522987366e-02 3.212594985961914062e-01 -1.682305634021759033e-01 2.357596158981323242e-01 1.543688476085662842e-01 -9.971674531698226929e-02 1.129792854189872742e-01 2.216500788927078247e-01 1.734627038240432739e-01 -6.819290667772293091e-02 -2.629761025309562683e-02 -1.350124776363372803e-01 2.037732452154159546e-01 -2.399584054946899414e-01 5.547820031642913818e-02 3.024920821189880371e-01 -9.340988844633102417e-02 -8.706469833850860596e-02
8.283447474241256714e-03 1.003676950931549072e-01 2.258113771677017212e-01 1.564435362815856934e-01 -7.798650115728378296e-02 1.053864359855651855e-01 1.961275935173034668e-01 -1.384161114692687988e-01 -1.752628535032272339e-01 -2.109470218420028687e-01 4.781681597232818604e-01 3.249872103333473206e-02 -6.587947905063629150e-02 9.011570364236831665e-02 -7.453841716051101685e-02 -2.948204521089792252e-03 1.865038722753524780e-01 2.750595211982727051e-01 2.881262451410293579e-02 -1.314474642276763916e-01 -4.033119883388280869e-03 2.162026986479759216e-02 6.058639660477638245e-02 -2.702867984771728516e-01 2.902081310749053955e-01 -1.234760805964469910e-01 -4.568407312035560608e-02 1.395259499549865723e-01 7.609549909830093384e-02 5.486964434385299683e-02 -3.098365366458892822e-01 2.916434705257415771e-01
-9.339427947998046875e-02 -7.259472459554672241e-02 -1.004277821630239487e-02 9.542483836412429810e-02 -7.134374231100082397e-02 2.683480978012084961e-01 1.664638221263885498e-01 2.446208596229553223e-01 -2.075292915105819702e-01 2.967626154422760010e-01 3.943949341773986816e-01 -1.502108126878738403e-01 -7.736509293317794800e-02 3.206133842468261719e-01 -2.182232439517974854e-01 2.304805368185043335e-01 -5.576950497925281525e-04 1.100151762366294861e-01 4.548873752355575562e-02 -5.974918603897094727e-02 1.306400541216135025e-02 -2.005977332592010498e-01 -3.785447403788566589e-02 -7.623256742954254150e-02 1.061006262898445129e-01 -9.379226714372634888e-02 2.761494219303131104e-01 1.436512824147939682e-02 1.650673337280750275e-02 1.375847905874252319e-01 -3.303203582763671875e-01 -5.614492297172546387e-02
2.600845098495483398e-01 5.444501340389251709e-02 -1.172392144799232483e-01 -9.428442455828189850e-03 -2.085527926683425903e-01 2.757402360439300537e-01 4.700978472828865051e-02 1.033210679888725281e-01 -2.437529414892196655e-01 1.673880219459533691e-01 3.121040165424346924e-01 1.192800775170326233e-01 -1.162269786000251770e-01 -1.370260268449783325e-01 -1.519312150776386261e-02 2.242101877927780151e-01 -1.916731446981430054e-01 2.000780552625656128e-01 1.216219738125801086e-01 -2.463802136480808258e-02 1.582586914300918579e-01 3.060982525348663330e-01 2.266278564929962158e-01 -1.344855874776840210e-01 -6.796832382678985596e-02 -2.223885208368301392e-01 2.831254601478576660e-01 -6.586048752069473267e-02 -7.358056306838989258e-02 -1.090309247374534607e-01 3.263285849243402481e-03 2.550399899482727051e-01
-3.488381803035736084e-01 4.015807062387466431e-02 1.337157636880874634e-01 3.264444470405578613e-01 -4.770807549357414246e-02 2.868523597717285156e-01 2.941682189702987671e-02 1.481667254120111465e-02 -2.288119345903396606e-01 1.695300638675689697e-02 2.390740364789962769e-01 2.494768798351287842e-02 2.087087742984294891e-02 7.039473205804824829e-02 -1.371751725673675537e-01 1.483010351657867432e-01 6.740252953022718430e-03 1.581146568059921265e-01 -6.048342585563659668e-02 -2.965063042938709259e-02 3.208713531494140625e-01 7.637768238782882690e-02 -5.143773183226585388e-02 -2.451678961515426636e-01 5.388631299138069153e-02 -3.240393996238708496e-01 -2.296228110790252686e-01 6.974057108163833618e-02 2.238319814205169678e-01 2.214604020118713379e-01 -1.561433225870132446e-01 1.408399641513824463e-01
1.070046238601207733e-02 4.317170754075050354e-02 3.434708341956138611e-02 1.533205360174179077e-01 7.328691333532333374e-02 -8.270890451967716217e-03 -5.210924148559570312e-02 3.348059952259063721e-01 1.717954128980636597e-01 -2.177893817424774170e-01 8.610244840383529663e-02 -1.020055413246154785e-01 6.788589805364608765e-02 1.295619178563356400e-02 -1.518547534942626953e-03 1.539907157421112061e-01 -5.842848122119903564e-02 1.211886405944824219e-01 -1.754015386104583740e-01 3.947262838482856750e-02 1.871965453028678894e-02 1.321458518505096436e-01 1.209819093346595764e-01 -4.583534300327301025e-01 2.609502971172332764e-01 -1.693362444639205933e-01 2.386167347431182861e-01 1.807079315185546875e-01 1.137350201606750488e-01 1.881183683872222900e-01 -2.448634654283523560e-01 3.771225512027740479e-01
-1.199315767735242844e-02 4.522037133574485779e-02 1.383538842201232910e-01 1.549269817769527435e-02 -1.052272841334342957e-01 2.825771868228912354e-01 -2.486081570386886597e-01 -8.873175084590911865e-02 1.163093820214271545e-01 -3.433313220739364624e-02 3.963450491428375244e-01 4.328740760684013367e-02 -1.630104705691337585e-02 4.514032974839210510e-02 -1.851904243230819702e-01 3.273113071918487549e-01 -1.475542038679122925e-01 1.693481579422950745e-02 -6.843526661396026611e-02 1.479246914386749268e-01 -2.742826007306575775e-02 3.263595104217529297e-01 2.305452674627304077e-01 -1.838708855211734772e-02 1.949208080768585205e-01 -2.275903075933456421e-01 2.383067160844802856e-01 -1.208817679435014725e-02 1.758932881057262421e-02 2.028854377567768097e-02 -2.596807777881622314e-01 2.759836316108703613e-01
-4.736023768782615662e-02 -1.698212116025388241e-03 -1.983056403696537018e-02 1.690534353256225586e-01 1.501545011997222900e-01 -2.726524602621793747e-03 -2.819721587002277374e-02 5.918632727116346359e-03 -3.707096874713897705e-01 -2.395223677158355713e-01 2.010786235332489014e-01 -2.432770654559135437e-02 -3.950516134500503540e-02 -4.186218231916427612e-02 -1.311984658241271973e-01 2.517508268356323242e-01 -1.108506917953491211e-01 3.794526755809783936e-01 -3.680752813816070557e-01 -6.578677333891391754e-03 -5.924871191382408142e-02 -2.593130618333816528e-02 1.108858212828636169e-01 2.652810886502265930e-02 3.771763294935226440e-02 -1.374463140964508057e-01 7.093814201653003693e-03 -1.331445127725601196e-01 4.325489699840545654e-02 4.719201326370239258e-01 -3.944620955735445023e-03 2.323966175317764282e-01
-2.512304484844207764e-01 1.951979696750640869e-01 1.542497724294662476e-01 2.185657992959022522e-02 -6.309460848569869995e-02 2.356682270765304565e-01 -7.190845906734466553e-02 -1.965895444154739380e-01 -2.520164251327514648e-01 1.031114152283407748e-04 2.338047176599502563e-01 -1.550021618604660034e-01 -4.028886556625366211e-02 -2.480060420930385590e-02 -2.774103879928588867e-01 6.097092851996421814e-02 -1.246230155229568481e-01 2.346949130296707153e-01 -8.030745387077331543e-02 -2.610236778855323792e-02 3.180515766143798828e-01 2.667278051376342773e-02 2.632241845130920410e-01 -2.068296968936920166e-01 5.443281307816505432e-02 -8.249846845865249634e-02 -6.788231432437896729e-02 4.524588584899902344e-02 2.127695381641387939e-01 3.327871263027191162e-01 -2.675009667873382568e-01 1.018869653344154358e-01
2.988272905349731445e-01 1.682766824960708618e-01 3.370855376124382019e-02 8.528071455657482147e-03 2.235623151063919067e-01 1.301693916320800781e-01 4.308222979307174683e-02 -7.366827130317687988e-02 -2.969574928283691406e-01 5.655361339449882507e-02 2.225047647953033447e-01 -4.781068116426467896e-02 1.464748382568359375e-01 2.386168539524078369e-01 -1.221127808094024658e-01 -6.243623793125152588e-03 2.825101837515830994e-02 2.157609462738037109e-01 -1.844676285982131958e-01 1.812502294778823853e-01 -5.331611633300781250e-02 1.306385546922683716e-01 1.781969964504241943e-01 3.056012792512774467e-03 1.493644863367080688e-01 -4.507069885730743408e-01 -2.951549887657165527e-01 -9.050254523754119873e-02 2.211000323295593262e-01 1.463513821363449097e-01 -1.143024563789367676e-01 -2.057392522692680359e-02
1.345328427851200104e-02 1.020765379071235657e-01 -5.529418587684631348e-02 1.082230359315872192e-01 8.782877027988433838e-02 1.397069245576858521e-01 -2.073268592357635498e-02 -4.569462686777114868e-02 -1.449892520904541016e-01 -7.624191790819168091e-02 3.686829209327697754e-01 2.324666976928710938e-01 -1.063840314745903015e-01 -2.607405483722686768e-01 1.815297603607177734e-01 6.626567989587783813e-02 4.613472521305084229e-02 1.637606881558895111e-02 -3.611247837543487549e-01 2.012388557195663452e-01 1.265675276517868042e-01 -1.516545116901397705e-01 1.333745867013931274e-01 -3.903797566890716553e-01 1.743612289428710938e-01 -2.947900295257568359e-01 -1.402721852064132690e-01 -1.919055581092834473e-01 7.683310657739639282e-02 1.745563894510269165e-01 -6.134082004427909851e-02 -1.223875358700752258e-01
7.817526161670684814e-02 1.950079575181007385e-02 1.864942610263824463e-01 -7.251129299402236938e-02 -4.200180992484092712e-02 1.827557682991027832e-01 -1.321782916784286499e-01 9.744913876056671143e-02 -2.808429598808288574e-01 -4.410969093441963196e-02 2.257236689329147339e-01 4.698169231414794922e-02 3.242549598217010498e-01 1.474000364542007446e-01 2.355927377939224243e-01 3.674226999282836914e-01 9.969102591276168823e-02 1.057661101222038269e-01 1.377070099115371704e-01 -3.147532790899276733e-02 5.121323093771934509e-02 1.052890047430992126e-01 1.792618036270141602e-01 -1.542115658521652222e-01 -1.420113742351531982e-01 -2.521424889564514160e-01 1.930094659328460693e-01 -2.582413256168365479e-01 -2.075898349285125732e-01 3.086918592453002930e-01 -4.844455420970916748e-02 2.953093312680721283e-02
2.656465172767639160e-01 1.597761064767837524e-01 4.971882700920104980e-02 9.721295535564422607e-02 -1.856477856636047363e-01 1.635928899049758911e-01 -7.324722129851579666e-03 1.412238776683807373e-01 -2.297714650630950928e-01 1.460224390029907227e-01 2.753451466560363770e-01 -1.742294281721115112e-01 -4.520412161946296692e-02 1.484171021729707718e-02 3.895474672317504883e-01 2.242235392332077026e-01 1.486508995294570923e-01 3.058432936668395996e-01 6.941682845354080200e-02 4.677180200815200806e-02 -1.966759562492370605e-01 9.004814922809600830e-02 2.126504294574260712e-02 -6.032027676701545715e-02 -1.037736535072326660e-01 -2.868602275848388672e-01 1.990413665771484375e-01 -1.406330615282058716e-01 -7.663487643003463745e-02 -6.730732321739196777e-02 -2.648792862892150879e-01 1.401381343603134155e-01
-1.203173026442527771e-01 -4.498589038848876953e-02 -1.565768867731094360e-01 2.014706581830978394e-01 3.028051257133483887e-01 1.115814894437789917e-01 1.037088781595230103e-01 6.453924626111984253e-02 -1.442893445491790771e-01 2.878390438854694366e-02 2.244712263345718384e-01 -2.119519710540771484e-01 -6.395141780376434326e-02 1.782275289297103882e-01 3.878027573227882385e-02 7.981166243553161621e-02 2.292119860649108887e-01 2.523606121540069580e-01 1.111150458455085754e-01 -1.976992934942245483e-01 1.397891789674758911e-01 2.630310952663421631e-01 1.053255051374435425e-01 -8.961009979248046875e-02 1.310558766126632690e-01 -2.629167735576629639e-01 -1.529446095228195190e-01 -5.058038234710693359e-02 2.917828559875488281e-01 2.468408197164535522e-01 -2.740669548511505127e-01 -1.723558008670806885e-01
1.680458709597587585e-02 -8.445902168750762939e-02 1.574610173702239990e-01 9.747941792011260986e-02 2.373756915330886841e-01 1.409388929605484009e-01 2.535314261913299561e-01 -8.571036905050277710e-02 -1.745616346597671509e-01 2.249212563037872314e-01 3.270294070243835449e-01 4.238414019346237183e-02 -6.996055692434310913e-02 -8.544125407934188843e-02 -5.194968730211257935e-02 1.188131421804428101e-01 1.614210456609725952e-01 3.206723928451538086e-01 -2.610884606838226318e-01 1.635004281997680664e-01 -3.180894628167152405e-02 3.109456300735473633e-01 4.481291398406028748e-02 -7.469303905963897705e-02 9.691923111677169800e-02 -3.969597518444061279e-01 -1.325969099998474121e-01 5.884597823023796082e-02 3.316322341561317444e-02 2.355132997035980225e-01 9.179469943046569824e-02 9.775212407112121582e-02
1.143804192543029785e-01 -3.090019896626472473e-02 -2.373358309268951416e-01 -8.574728667736053467e-02 -6.937111169099807739e-02 1.952211558818817139e-01 1.005801260471343994e-01 8.854731917381286621e-02 -3.835546672344207764e-01 1.912969052791595459e-01 6.892134994268417358e-02 2.036591172218322754e-01 1.052932292222976685e-01 7.521995157003402710e-02 -1.949943229556083679e-02 3.224405348300933838e-01 4.272421598434448242e-01 3.804203495383262634e-02 -1.462618820369243622e-02 -5.388404801487922668e-02 2.425903221592307091e-03 6.006433069705963135e-02 6.535805016756057739e-02 1.222421079874038696e-01 1.405092626810073853e-01 -4.401208460330963135e-01 1.475137025117874146e-01 -6.999208778142929077e-02 1.380304843187332153e-01 -1.116328835487365723e-01 -5.061228293925523758e-03 -1.696904301643371582e-01
-1.225362122058868408e-01 7.346151024103164673e-02 -3.728542476892471313e-02 6.725813448429107666e-02 7.087861746549606323e-02 7.499156892299652100e-02 -4.073851183056831360e-02 -1.451090350747108459e-02 -2.812319397926330566e-01 4.505319520831108093e-03 2.091540396213531494e-01 2.110682129859924316e-01 1.555647999048233032e-01 -1.294233277440071106e-02 -1.866557151079177856e-01 2.373607456684112549e-01 -1.551785171031951904e-01 4.034763872623443604e-01 -3.217476010322570801e-01 2.255753427743911743e-01 1.782866753637790680e-02 -7.535380776971578598e-03 2.696848846971988678e-02 -2.080657780170440674e-01 -1.243401467800140381e-01 -2.514128983020782471e-01 -4.823238775134086609e-02 -1.942437887191772461e-01 -1.011909618973731995e-01 3.946566283702850342e-01 8.660638332366943359e-02 -1.756783388555049896e-02
-4.636426270008087158e-02 1.158128008246421814e-01 1.044218018651008606e-01 1.803806126117706299e-01 1.532532274723052979e-01 -1.566366478800773621e-02 1.401359681040048599e-02 1.816899925470352173e-01 -3.724302947521209717e-01 -4.829925950616598129e-03 2.881624996662139893e-01 -8.747148513793945312e-02 -1.123747229576110840e-01 -1.190670356154441833e-01 2.665848433971405029e-01 5.542301759123802185e-02 9.197739511728286743e-02 1.039852499961853027e-01 -3.451125919818878174e-01 1.622147262096405029e-01 1.208714693784713745e-01 -1.021178141236305237e-01 2.368678301572799683e-01 -2.254012227058410645e-01 -1.509252786636352539e-01 -1.076780259609222412e-01 1.966724693775177002e-01 -3.308142125606536865e-01 5.567428469657897949e-02 2.506986856460571289e-01 -3.103609383106231689e-02 -8.748345822095870972e-02
-2.061865478754043579e-01 -1.580012738704681396e-01 -5.443334579467773438e-02 5.062789469957351685e-02 -1.059392765164375305e-01 3.951707482337951660e-02 -3.078212141990661621e-01 -5.387147143483161926e-02 -1.322550475597381592e-01 -1.009993925690650940e-01 2.549749314785003662e-01 -2.194362580776214600e-01 -1.852610409259796143e-01 -9.555915743112564087e-02 1.194995865225791931e-01 7.710532099008560181e-02 -2.221327871084213257e-01 2.034792751073837280e-01 -2.350496649742126465e-01 -1.677693128585815430e-01 6.936720013618469238e-02 3.383585065603256226e-02 3.956739902496337891e-01 -1.347348392009735107e-01 -3.554350882768630981e-02 -2.115152478218078613e-01 9.436579793691635132e-02 -1.457294374704360962e-01 -1.351771950721740723e-01 2.670593559741973877e-01 -2.364705055952072144e-01 1.885597109794616699e-01
7.232321053743362427e-02 3.332216143608093262e-01 -5.698098614811897278e-02 2.071464955806732178e-01 2.023352533578872681e-01 3.627604842185974121e-01 -4.992737993597984314e-02 2.240782082080841064e-01 -7.871270179748535156e-02 6.286329776048660278e-02 1.672805696725845337e-01 2.777837449684739113e-03 6.033718213438987732e-02 -6.008857116103172302e-02 1.282820403575897217e-01 2.474630177021026611e-01 -6.933119148015975952e-02 1.201901361346244812e-01 -2.545675039291381836e-01 -1.039193794131278992e-01 -2.400396019220352173e-01 3.856422554235905409e-04 2.006289362907409668e-01 -1.614582091569900513e-01 1.858722046017646790e-02 -6.884056329727172852e-02 1.324457526206970215e-01 7.790008187294006348e-02 3.168736398220062256e-01 2.083172500133514404e-01 -1.746579408645629883e-01 -2.597168385982513428e-01
3.134269714355468750e-01 -1.304748654365539551e-01 1.154545098543167114e-01 2.653229832649230957e-01 -7.218743115663528442e-02 1.515868753194808960e-01 2.072570323944091797e-01 1.182747706770896912e-01 -1.740516126155853271e-01 2.053843438625335693e-02 1.761573851108551025e-01 -7.116740942001342773e-02 -5.514129251241683960e-02 -7.011997699737548828e-02 -2.806472182273864746e-01 2.864155769348144531e-01 -2.109514772891998291e-01 6.317645311355590820e-02 7.634459435939788818e-02 -5.375202372670173645e-02 9.559590369462966919e-02 3.918322920799255371e-01 1.319151371717453003e-01 -1.839859932661056519e-01 -2.471827156841754913e-02 -2.916574776172637939e-01 2.224419862031936646e-01 -4.487332701683044434e-02 7.439319044351577759e-02 1.930844485759735107e-01 -7.884357124567031860e-02 1.515879333019256592e-01
1.424921154975891113e-01 -2.799379229545593262e-01 1.030790060758590698e-01 -2.121847420930862427e-01 -1.295460015535354614e-01 1.728811562061309814e-01 9.995675832033157349e-02 -3.361336886882781982e-02 -1.223026067018508911e-01 -1.219218075275421143e-01 1.336335688829421997e-01 -1.397666037082672119e-01 -3.721886873245239258e-01 1.586422771215438843e-01 7.650719583034515381e-02 3.880215585231781006e-01 -3.669658675789833069e-02 6.306091696023941040e-02 -1.713630706071853638e-01 -2.286559641361236572e-01 -9.511147439479827881e-02 3.674566373229026794e-02 1.125627532601356506e-01 -1.672488301992416382e-01 1.829356849193572998e-01 -4.382516443729400635e-01 -1.355804651975631714e-01 -1.412777882069349289e-02 7.212632335722446442e-03 1.332762390375137329e-01 -2.503473311662673950e-02 2.528901677578687668e-03
-2.042751200497150421e-02 7.777999341487884521e-02 -8.549542725086212158e-02 1.228426471352577209e-01 8.677373640239238739e-03 3.307125270366668701e-01 8.876221626996994019e-02 -1.131648197770118713e-01 -4.856678247451782227e-01 2.694419324398040771e-01 -4.911747574806213379e-02 -8.826218545436859131e-02 -2.126519381999969482e-02 1.844179332256317139e-01 2.931514754891395569e-03 8.793731778860092163e-02 1.515247523784637451e-01 1.157524362206459045e-01 -1.939554363489151001e-01 -2.514562606811523438e-01 4.167439416050910950e-02 -3.867812454700469971e-02 1.616566479206085205e-01 -2.673196494579315186e-01 4.010885208845138550e-02 -1.630509197711944580e-01 2.529298663139343262e-01 -2.012464553117752075e-01 -9.958790987730026245e-02 1.141634881496429443e-01 2.923003137111663818e-01 -3.212891146540641785e-02
-1.087532043457031250e-01 -2.541471505537629128e-03 3.222556412220001221e-02 9.817725047469139099e-03 1.007953658699989319e-01 2.933557033538818359e-01 -1.869426965713500977e-01 -1.531624794006347656e-01 -1.288727372884750366e-01 2.267927303910255432e-02 2.390212714672088623e-01 2.052210830152034760e-02 -2.596903443336486816e-01 -3.493190556764602661e-02 -3.062234520912170410e-01 8.432655781507492065e-02 -1.430039852857589722e-01 1.209177672863006592e-01 -1.359417885541915894e-01 -1.004717648029327393e-01 -7.163093890994787216e-03 1.466622501611709595e-01 3.168374001979827881e-01 -1.734689921140670776e-01 1.045780777931213379e-01 -3.149181604385375977e-01 -5.869606509804725647e-02 -3.164173960685729980e-01 4.438382759690284729e-02 3.669523894786834717e-01 -1.058728471398353577e-01 -1.048668846487998962e-01
-1.219718679785728455e-01 -2.402535453438758850e-02 5.551215633749961853e-02 1.557283997535705566e-01 1.818018704652786255e-01 -1.955415308475494385e-02 6.940144812688231468e-04 1.919378191232681274e-01 -3.009585738182067871e-01 9.313642047345638275e-03 3.597964346408843994e-01 -6.691596657037734985e-02 1.536871343851089478e-01 1.605017692781984806e-03 2.334916591644287109e-01 -4.507587477564811707e-02 6.567358225584030151e-02 3.090405166149139404e-01 -3.036087751388549805e-01 7.173576951026916504e-02 1.357238925993442535e-02 -1.861898154020309448e-01 4.018657803535461426e-01 -3.097844719886779785e-01 2.468331344425678253e-02 -8.554279804229736328e-02 1.395351346582174301e-02 -1.469138860702514648e-01 9.995515644550323486e-02 -2.140893042087554932e-02 -5.963718146085739136e-02 2.213674187660217285e-01
2.997125089168548584e-01 3.432444855570793152e-02 2.236401196569204330e-03 5.248301476240158081e-02 -2.074728757143020630e-01 1.762690395116806030e-01 -5.321298539638519287e-02 6.916426867246627808e-02 -3.456346690654754639e-01 5.220095813274383545e-02 -7.485916465520858765e-02 -9.998812340199947357e-03 -9.525879472494125366e-02 -5.110533908009529114e-02 -4.269059002399444580e-02 2.092747688293457031e-01 2.435815185308456421e-01 2.867703437805175781e-01 -2.410404831171035767e-01 2.174382954835891724e-01 -1.951961219310760498e-01 -8.880060911178588867e-02 6.356787681579589844e-02 -1.732365787029266357e-01 2.218233644962310791e-01 -2.872970998287200928e-01 2.526555955410003662e-01 -5.130562186241149902e-02 1.673574745655059814e-02 1.446097437292337418e-02 -3.290832638740539551e-01 7.295203953981399536e-02
1.833665370941162109e-01 -4.378658533096313477e-02 -3.690307959914207458e-02 -1.712744007818400860e-03 4.986329749226570129e-02 -8.145957253873348236e-04 -2.137971818447113037e-01 2.313371896743774414e-01 -3.202048242092132568e-01 8.565399795770645142e-02 5.123838409781455994e-02 -1.367282867431640625e-01 -3.228168487548828125e-01 -1.698400229215621948e-01 -5.271404236555099487e-02 2.137132734060287476e-01 -2.072901427745819092e-01 1.078316047787666321e-01 7.072842866182327271e-02 -2.452884465456008911e-01 -8.892887830734252930e-02 -1.309658121317625046e-02 3.542573451995849609e-01 -2.217739224433898926e-01 1.975247114896774292e-01 -2.263836860656738281e-01 2.230591177940368652e-01 1.500294506549835205e-01 6.322998553514480591e-02 2.037027329206466675e-01 -8.229396492242813110e-02 1.770955324172973633e-01
2.629100978374481201e-01 -4.928290843963623047e-02 -1.070059314370155334e-01 -5.281902104616165161e-02 1.526668518781661987e-01 6.490300595760345459e-02 -2.408385276794433594e-01 1.677183061838150024e-01 -1.840798854827880859e-01 1.228005066514015198e-01 1.899422556161880493e-01 -8.413553982973098755e-02 -2.607344985008239746e-01 -9.602976590394973755e-02 1.668781191110610962e-01 3.277394771575927734e-01 -1.796174943447113037e-01 2.865126729011535645e-02 -7.536113262176513672e-02 3.674428910017013550e-02 -1.501175761222839355e-02 2.062836289405822754e-02 3.209154009819030762e-01 -1.196255907416343689e-01 1.043935641646385193e-01 -2.852087020874023438e-01 2.129528671503067017e-01 6.883507221937179565e-02 3.749707043170928955e-01 2.192771732807159424e-01 3.951663384214043617e-04 -8.302979916334152222e-02
-2.933635003864765167e-02 -2.433867752552032471e-01 -1.177091822028160095e-01 1.753799468278884888e-01 3.778512775897979736e-02 1.212157756090164185e-01 -8.082918822765350342e-03 4.235149919986724854e-02 -4.001624584197998047e-01 2.696394361555576324e-02 2.552510797977447510e-01 3.876203298568725586e-02 3.316865116357803345e-02 -2.935237484052777290e-03 2.184944897890090942e-01 -2.740002237260341644e-02 2.452521920204162598e-01 2.293874919414520264e-01 -2.577750682830810547e-01 -5.541758611798286438e-03 -2.267501875758171082e-02 1.692639477550983429e-02 3.584808111190795898e-01 -3.723821640014648438e-01 7.538471370935440063e-02 -3.726954385638237000e-02 -2.531539648771286011e-02 -2.183459401130676270e-01 -2.719490528106689453e-01 8.179743587970733643e-02 -5.357145518064498901e-02 -1.186098158359527588e-01
-4.790055006742477417e-02 -7.953775674104690552e-02 1.185612529516220093e-01 -1.527313739061355591e-01 1.495431661605834961e-01 3.564593195915222168e-01 -1.086432486772537231e-01 -1.526769846677780151e-01 -9.047284722328186035e-02 2.741729021072387695e-01 1.755987480282783508e-02 3.305777534842491150e-02 1.378093808889389038e-01 9.582345932722091675e-02 2.898973645642399788e-03 8.947205543518066406e-02 -9.494989365339279175e-02 8.532594889402389526e-02 -2.562741041183471680e-01 1.061906889081001282e-01 1.832412034273147583e-01 9.191747754812240601e-02 2.760262191295623779e-01 -1.196131668984889984e-02 -1.233913600444793701e-01 -4.160771071910858154e-01 1.089448109269142151e-01 3.720774874091148376e-02 5.640374124050140381e-02 1.218191161751747131e-01 -4.544767737388610840e-01 -1.036007851362228394e-01
-1.422016769647598267e-01 -1.728829294443130493e-01 1.599505096673965454e-01 4.974566772580146790e-02 -1.920249611139297485e-01 2.864192724227905273e-01 7.502997666597366333e-02 5.723746120929718018e-02 -1.550936102867126465e-01 1.295474916696548462e-01 3.116757869720458984e-01 -8.597845584154129028e-02 -2.386693656444549561e-02 -7.441113889217376709e-02 -3.171201944351196289e-01 -6.642542779445648193e-02 -2.544467337429523468e-03 1.642759889364242554e-01 7.059901207685470581e-02 -2.743912637233734131e-01 1.758498251438140869e-01 -2.077986896038055420e-01 8.878892660140991211e-02 -5.324086546897888184e-02 4.204253200441598892e-03 -3.621406555175781250e-01 2.122268527746200562e-01 2.023245841264724731e-01 1.144866496324539185e-01 1.743981838226318359e-01 -1.006281971931457520e-01 2.732855975627899170e-01
2.419861555099487305e-01 5.678390339016914368e-02 -5.230486858636140823e-03 -2.910556504502892494e-03 4.125690460205078125e-02 2.921832501888275146e-01 -2.055644541978836060e-01 4.408162832260131836e-02 -2.158601433038711548e-01 2.503381967544555664e-01 3.179039806127548218e-02 -7.990884780883789062e-02 1.021847575902938843e-01 -9.117106348276138306e-02 -1.078641265630722046e-01 3.792983889579772949e-01 -1.839440898038446903e-03 3.221349716186523438e-01 -7.086627185344696045e-02 3.091253936290740967e-01 1.321759074926376343e-01 8.193776011466979980e-02 8.745459467172622681e-02 -1.587103158235549927e-01 2.083051651716232300e-01 -1.357264518737792969e-01 8.381902426481246948e-02 1.331873387098312378e-01 -4.820366576313972473e-02 -1.734201796352863312e-02 -3.928964734077453613e-01 1.051050424575805664e-01
1.372470557689666748e-01 -1.159921884536743164e-01 6.123593449592590332e-02 -2.365039847791194916e-02 2.515338659286499023e-01 2.210298627614974976e-01 -5.452370271086692810e-03 7.594280689954757690e-02 -1.825326830148696899e-01 1.141240000724792480e-01 2.735402584075927734e-01 -1.823756992816925049e-01 -7.908054627478122711e-03 -2.662976458668708801e-02 1.413154453039169312e-01 4.145326912403106689e-01 1.389104872941970825e-01 4.473950266838073730e-01 -2.277317047119140625e-01 -2.438200712203979492e-01 -1.208805367350578308e-01 -9.156777709722518921e-02 -1.470802277326583862e-01 -3.800649940967559814e-02 6.139156594872474670e-02 -3.770459815859794617e-02 3.126853108406066895e-01 -3.125249221920967102e-02 -5.638538300991058350e-02 8.682963997125625610e-02 3.979607671499252319e-02 7.340674102306365967e-02
-5.859729833900928497e-03 -6.030054762959480286e-02 -1.352379918098449707e-01 -1.017069667577743530e-01 -6.581719219684600830e-02 9.445531666278839111e-02 -2.611959576606750488e-01 -2.720055580139160156e-01 -3.360338211059570312e-01 3.127243816852569580e-01 1.024120748043060303e-01 -1.161001026630401611e-01 -9.623047895729541779e-03 1.275860816240310669e-01 1.276099234819412231e-01 2.422074377536773682e-01 1.447163671255111694e-01 1.087540909647941589e-01 -2.522695064544677734e-01 1.252769827842712402e-01 -3.418259695172309875e-02 1.626961827278137207e-01 2.660519480705261230e-01 2.223139107227325439e-01 -4.060904961079359055e-03 -3.434312343597412109e-01 2.160075120627880096e-02 -1.397309601306915283e-01 -1.427385360002517700e-01 2.463995367288589478e-01 -8.345318585634231567e-02 -1.659173332154750824e-02
-1.735041290521621704e-01 -4.527474567294120789e-02 2.086511701345443726e-01 2.605424225330352783e-01 3.502367734909057617e-01 1.759870946407318115e-01 3.165192306041717529e-01 1.016598194837570190e-02 -1.334203928709030151e-01 8.740074932575225830e-02 4.398467838764190674e-01 -5.664480477571487427e-02 6.327240914106369019e-02 -3.704758733510971069e-02 1.204057410359382629e-01 1.152106001973152161e-01 -1.725647784769535065e-02 2.320765554904937744e-01 4.526149854063987732e-02 -1.932322829961776733e-01 2.794900722801685333e-02 6.449187546968460083e-02 1.338502466678619385e-01 -7.060082256793975830e-02 7.005198299884796143e-02 -3.347857892513275146e-01 -9.363183751702308655e-03 -1.857227683067321777e-01 -3.600216284394264221e-02 1.449521929025650024e-01 -1.614587903022766113e-01 1.609725207090377808e-01
8.571565896272659302e-02 1.088201254606246948e-01 -4.027630016207695007e-02 -1.788443028926849365e-01 -2.033385783433914185e-01 2.568235993385314941e-01 2.848912775516510010e-02 1.186320483684539795e-01 -2.009523361921310425e-01 4.484939947724342346e-02 1.411805301904678345e-01 1.142680421471595764e-01 -4.522088915109634399e-02 -8.495973423123359680e-03 5.696979910135269165e-02 4.788213409483432770e-03 1.389232277870178223e-01 2.891192436218261719e-01 -8.324239403009414673e-02 -1.554823070764541626e-01 4.057425260543823242e-01 1.697648912668228149e-01 -1.499860547482967377e-02 -3.489900827407836914e-01 -6.413998454809188843e-02 -7.924225926399230957e-02 3.091243505477905273e-01 8.163549751043319702e-02 1.475778520107269287e-01 1.425975412130355835e-01 -3.723584711551666260e-01 -3.749693185091018677e-02
9.747270494699478149e-03 -4.255983605980873108e-02 -9.138599783182144165e-02 -2.007562071084976196e-01 -2.846979200839996338e-01 1.319071054458618164e-01 5.570502206683158875e-02 -1.898417025804519653e-01 -4.794677495956420898e-01 7.174617052078247070e-02 9.025532752275466919e-02 1.066380441188812256e-01 -9.169977903366088867e-02 2.277624458074569702e-01 1.629144400358200073e-01 1.608939468860626221e-01 1.315446197986602783e-01 1.585995852947235107e-01 -7.386799901723861694e-02 -1.761223934590816498e-02 -2.153321914374828339e-02 1.921027749776840210e-01 -1.900250208564102650e-03 -1.343480199575424194e-01 -1.198566481471061707e-01 -3.423003852367401123e-01 3.492153286933898926e-01 -1.891433298587799072e-01 -1.249954700469970703e-01 4.404916241765022278e-02 -1.485837250947952271e-01 1.096769198775291443e-01
1.583554744720458984e-01 -3.249711543321609497e-02 -4.491415992379188538e-02 -7.515291124582290649e-02 -5.361358821392059326e-02 2.539542615413665771e-01 1.836506873369216919e-01 -1.373282670974731445e-01 2.490917779505252838e-02 -1.284570246934890747e-01 1.325836628675460815e-01 1.434780191630125046e-02 -2.463291287422180176e-01 2.111784182488918304e-02 -1.216870471835136414e-01 2.895068824291229248e-01 8.806156367063522339e-02 2.057044208049774170e-01 -2.143481820821762085e-01 3.315270692110061646e-02 6.887738406658172607e-02 -2.175142616033554077e-01 3.349335864186286926e-02 -4.339191019535064697e-01 1.140863671898841858e-01 -1.102695092558860779e-01 -1.842236369848251343e-01 1.250897496938705444e-01 -1.958966255187988281e-02 4.273464381694793701e-01 -2.335791289806365967e-01 -2.627120167016983032e-02
1.240279525518417358e-01 1.198997199535369873e-01 -2.447185516357421875e-01 5.569912493228912354e-02 -1.918921619653701782e-01 3.855230510234832764e-01 -7.268764823675155640e-02 -3.895308449864387512e-02 -1.186522617936134338e-01 -5.079603195190429688e-02 3.514251708984375000e-01 -2.375896833837032318e-02 9.625662118196487427e-03 1.666097156703472137e-02 -4.309357330203056335e-02 1.994657665491104126e-01 1.191303320229053497e-02 -2.111460566520690918e-01 -1.097615361213684082e-01 8.894658833742141724e-02 9.693921357393264771e-02 1.877843141555786133e-01 2.550851106643676758e-01 -4.253807291388511658e-02 1.730913519859313965e-01 -2.914464473724365234e-01 1.564310193061828613e-01 -2.088791280984878540e-01 -6.932548433542251587e-02 2.718741297721862793e-01 3.250328451395034790e-02 3.053865730762481689e-01
3.225941061973571777e-01 4.186647012829780579e-02 -2.169020771980285645e-01 -1.179066598415374756e-01 -1.275472939014434814e-01 3.121108114719390869e-01 -3.205254673957824707e-02 1.172891408205032349e-01 -3.544872403144836426e-01 2.183537632226943970e-01 1.678666099905967712e-02 -1.576314680278301239e-02 -5.905888974666595459e-02 1.179608330130577087e-02 6.646423786878585815e-02 1.857143342494964600e-01 -7.441131770610809326e-02 2.107078880071640015e-01 -5.837422609329223633e-02 -1.173365041613578796e-01 1.438815891742706299e-01 5.652355402708053589e-02 1.779422909021377563e-01 -1.931218653917312622e-01 -7.109966129064559937e-02 -5.029901862144470215e-02 3.053439855575561523e-01 -9.019304066896438599e-02 -2.879080176353454590e-01 3.183615803718566895e-01 5.805975198745727539e-02 1.783938854932785034e-01
2.274962067604064941e-01 -1.130542252212762833e-02 1.680072993040084839e-01 3.960732370615005493e-02 -1.652822047472000122e-01 1.878883540630340576e-01 -2.083384394645690918e-01 1.784760951995849609e-01 3.659737855195999146e-02 4.745357483625411987e-02 8.496180176734924316e-02 2.246052213013172150e-02 -2.747670188546180725e-02 2.169373482465744019e-01 -1.327162086963653564e-01 1.159372702240943909e-01 1.323639154434204102e-01 1.406974196434020996e-01 -1.018723994493484497e-01 -2.685597538948059082e-01 -1.524725705385208130e-01 1.660289764404296875e-01 3.508333861827850342e-01 -1.328903138637542725e-01 1.742052733898162842e-01 -1.501550525426864624e-01 3.873256444931030273e-01 1.253801584243774414e-01 3.558059334754943848e-01 1.742810010910034180e-01 -1.422875467687845230e-02 -5.543008819222450256e-02
4.858249332755804062e-03 -5.295592918992042542e-02 -1.423193067312240601e-01 4.963216371834278107e-03 2.962880730628967285e-01 -8.961936831474304199e-02 5.547410622239112854e-02 -1.527934372425079346e-01 -3.383010327816009521e-01 -2.522209286689758301e-01 2.735823690891265869e-01 -7.932227849960327148e-02 1.499087363481521606e-01 1.005887985229492188e-01 -2.270217686891555786e-01 1.922257095575332642e-01 -1.486745476722717285e-01 -5.740950256586074829e-02 -1.997446417808532715e-01 -1.177232265472412109e-01 1.742321401834487915e-01 1.152432784438133240e-01 -1.015196889638900757e-01 -2.082012146711349487e-01 3.141344711184501648e-02 -3.594039082527160645e-01 1.103555262088775635e-01 -1.088942736387252808e-01 2.597497403621673584e-01 2.594300806522369385e-01 -8.115668594837188721e-02 -4.863610863685607910e-02
-1.254762709140777588e-01 -1.243185438215732574e-02 -6.699784100055694580e-02 -1.170410439372062683e-01 7.395098358392715454e-02 -1.097479462623596191e-01 -4.834217019379138947e-03 -1.611663848161697388e-01 -7.053051143884658813e-02 -8.488564193248748779e-02 3.121435046195983887e-01 -1.088419482111930847e-01 1.108822301030158997e-01 2.652437388896942139e-01 3.132174313068389893e-01 2.928975820541381836e-01 -8.528614789247512817e-02 3.138277530670166016e-01 -3.096077740192413330e-01 -2.327184975147247314e-01 6.181430816650390625e-02 2.341547235846519470e-02 3.046529293060302734e-01 7.235704362392425537e-02 -1.887139827013015747e-01 -1.472430825233459473e-01 9.158272296190261841e-02 1.391274780035018921e-01 9.301647543907165527e-02 1.433456540107727051e-01 -2.467516511678695679e-01 3.286855295300483704e-02
1.528888009488582611e-02 -2.014892697334289551e-01 -8.480404503643512726e-03 2.015202790498733521e-01 -1.147226914763450623e-01 4.003864824771881104e-01 1.302307695150375366e-01 2.613921463489532471e-01 -2.133852690458297729e-01 1.070117801427841187e-01 3.137521743774414062e-01 -1.621829569339752197e-01 -1.686747819185256958e-01 3.907959163188934326e-01 -1.835332959890365601e-01 -1.062989886850118637e-02 3.189477603882551193e-03 9.999866038560867310e-02 -1.026880741119384766e-01 -4.866332188248634338e-02 1.704666530713438988e-03 -1.387150883674621582e-01 3.904522210359573364e-02 -3.735259175300598145e-02 5.503447353839874268e-02 -2.127623260021209717e-01 1.118319481611251831e-01 -6.321991235017776489e-02 3.679542541503906250e-01 1.029955223202705383e-01 -6.845409423112869263e-02 -4.958925396203994751e-02
-6.416796147823333740e-02 6.425851583480834961e-02 1.349410861730575562e-01 1.767215877771377563e-01 1.472664624452590942e-01 1.474638432264328003e-01 1.348958760499954224e-01 -1.211958453059196472e-01 -4.651536941528320312e-01 3.544925525784492493e-02 3.138685822486877441e-01 -5.616578087210655212e-02 -1.464804168790578842e-02 1.438663005828857422e-01 1.319138407707214355e-01 1.733588576316833496e-01 -1.119089350104331970e-01 -3.546092286705970764e-02 -1.964854262769222260e-02 2.685911580920219421e-02 5.070124194025993347e-02 1.046130880713462830e-01 3.753205239772796631e-01 -1.449501514434814453e-01 9.173228591680526733e-02 -3.008705973625183105e-01 -4.368973895907402039e-03 -3.803100883960723877e-01 -3.843945637345314026e-02 -1.494057178497314453e-01 -9.530838578939437866e-02 -1.076147109270095825e-01
-1.935744583606719971e-01 -7.635266333818435669e-02 9.408979862928390503e-02 3.600932890549302101e-03 1.624376326799392700e-02 2.712310105562210083e-02 -1.860111653804779053e-01 -2.098419815301895142e-01 1.845900528132915497e-02 6.424774229526519775e-02 3.652895390987396240e-01 -1.423149853944778442e-01 3.964696079492568970e-02 6.789693236351013184e-02 1.302660852670669556e-01 1.146878972649574280e-01 2.508876621723175049e-01 1.487915813922882080e-01 5.816226452589035034e-02 8.242328464984893799e-02 1.661690771579742432e-01 -1.386711299419403076e-01 3.223226070404052734e-01 -1.914718747138977051e-01 8.781496435403823853e-02 -2.318015694618225098e-01 2.562989294528961182e-01 -1.176936402916908264e-01 1.019912138581275940e-01 1.512294858694076538e-01 -2.692780494689941406e-01 3.798869848251342773e-01
-1.169273182749748230e-01 2.533980011940002441e-01 2.322551794350147247e-02 -3.531461209058761597e-02 8.150995522737503052e-02 3.973258137702941895e-01 -2.114904671907424927e-01 8.636432141065597534e-02 -1.266483962535858154e-01 1.194917969405651093e-02 -8.436441421508789062e-02 -2.932099997997283936e-02 3.545478731393814087e-02 9.900076687335968018e-02 3.068812489509582520e-01 2.129910588264465332e-01 2.914533615112304688e-01 -5.512073636054992676e-02 -3.646025434136390686e-02 2.029113844037055969e-02 1.061124727129936218e-01 2.280764840543270111e-02 4.054779112339019775e-01 -2.481395155191421509e-01 -6.919208168983459473e-02 -1.767726838588714600e-01 2.414399385452270508e-01 -1.720829010009765625e-01 2.244265228509902954e-01 1.291627585887908936e-01 -9.784125536680221558e-02 -2.860078029334545135e-02
-3.015468716621398926e-01 3.746890127658843994e-01 8.457331359386444092e-02 6.826913449913263321e-03 -6.279464066028594971e-02 3.510040938854217529e-01 -9.333602339029312134e-02 -1.124479398131370544e-01 -2.831771075725555420e-01 -2.032034099102020264e-01 2.868615090847015381e-01 5.211795121431350708e-02 -6.664773076772689819e-02 -2.937585301697254181e-02 -1.025401502847671509e-01 6.073245778679847717e-02 -7.854984723962843418e-04 2.618954330682754517e-02 -2.801039442420005798e-02 4.647683724761009216e-02 2.242779731750488281e-01 3.845798969268798828e-02 3.487663567066192627e-01 -1.037726253271102905e-01 5.121074989438056946e-02 -2.778590619564056396e-01 2.961205318570137024e-03 -3.381029516458511353e-02 1.134049072861671448e-01 2.872360944747924805e-01 -1.337851732969284058e-01 7.013775408267974854e-02
-1.023838762193918228e-02 4.433863237500190735e-02 8.996181190013885498e-02 2.625509202480316162e-01 -2.394014969468116760e-02 2.766920030117034912e-01 -5.885145440697669983e-02 3.354942798614501953e-02 -2.872612476348876953e-01 -1.419090013951063156e-02 1.508974581956863403e-01 -1.494400054216384888e-01 -2.204741388559341431e-01 -2.111421152949333191e-02 -3.028477355837821960e-02 1.064576208591461182e-01 7.113688625395298004e-03 -9.585653990507125854e-02 -1.663653850555419922e-01 -3.542870283126831055e-01 1.774452328681945801e-01 1.119039282202720642e-01 2.762608528137207031e-01 -3.798003867268562317e-02 2.154466360807418823e-01 3.383816778659820557e-02 -4.941760376095771790e-02 -3.764259219169616699e-01 1.138423159718513489e-01 4.993817210197448730e-02 -3.910326361656188965e-01 -7.606329768896102905e-02
-1.862059682607650757e-01 1.030450966209173203e-02 9.950254857540130615e-02 -1.398472487926483154e-01 -9.441052377223968506e-02 1.491768956184387207e-01 -6.747682392597198486e-02 -2.363945543766021729e-01 -1.974636912345886230e-01 7.832010090351104736e-02 2.798894047737121582e-01 -7.220785319805145264e-02 -8.397171040996909142e-04 7.078902423381805420e-02 -2.480075955390930176e-01 3.940837830305099487e-02 -7.463905215263366699e-02 1.970192939043045044e-01 -5.324701592326164246e-02 -1.377108693122863770e-01 2.855664491653442383e-01 2.032008022069931030e-01 -2.016502022743225098e-01 -3.341841101646423340e-01 3.170037642121315002e-02 -2.541103661060333252e-01 -1.795849204063415527e-02 7.780659478157758713e-03 2.305884063243865967e-01 4.074033200740814209e-01 -9.685867279767990112e-02 1.074812859296798706e-01
4.000072367489337921e-03 5.948752164840698242e-02 2.857130952179431915e-02 -9.935598820447921753e-02 -1.829200387001037598e-01 5.444227904081344604e-02 -2.195839136838912964e-01 5.320880562067031860e-02 -2.971616387367248535e-01 -1.743256747722625732e-01 1.215641647577285767e-01 -5.881602410227060318e-03 2.739775478839874268e-01 1.043611019849777222e-01 -2.772588282823562622e-02 1.375982463359832764e-01 1.082123816013336182e-01 1.318667829036712646e-01 -3.430526852607727051e-01 -6.081229820847511292e-02 -8.341334760189056396e-02 -1.293770521879196167e-01 3.270704746246337891e-01 -3.134754896163940430e-01 1.878997832536697388e-01 6.708083301782608032e-02 4.311130940914154053e-01 5.135665088891983032e-02 1.522776335477828979e-01 9.004411101341247559e-02 -3.487467020750045776e-02 -1.374282687902450562e-01
7.639276981353759766e-02 -6.537590175867080688e-02 -2.225538343191146851e-01 5.532294884324073792e-02 -1.296724826097488403e-01 1.439026594161987305e-01 -3.486600816249847412e-01 4.363964125514030457e-02 -2.209131717681884766e-01 5.029432103037834167e-02 3.376240432262420654e-01 -8.669401705265045166e-02 -7.568443566560745239e-02 5.259060487151145935e-02 -1.538199484348297119e-01 1.147192791104316711e-01 -1.570693999528884888e-01 1.547134816646575928e-01 -1.846145987510681152e-01 1.271888613700866699e-02 9.395604580640792847e-02 1.999080181121826172e-01 1.202286258339881897e-01 -2.780831418931484222e-02 -1.756039708852767944e-01 -3.925742805004119873e-01 -2.279704958200454712e-01 -2.284737527370452881e-01 1.101792678236961365e-01 3.083188533782958984e-01 -1.121824011206626892e-01 -4.875969141721725464e-02
2.125167846679687500e-02 2.154461741447448730e-01 -4.803331941366195679e-02 -1.533764153718948364e-01 4.525020346045494080e-02 3.490798771381378174e-01 2.087685167789459229e-01 -3.218822479248046875e-01 -1.375396400690078735e-01 3.318089991807937622e-02 3.469296395778656006e-01 -2.274401038885116577e-01 -3.954024240374565125e-02 -1.423119157552719116e-01 -1.470926403999328613e-01 1.860090643167495728e-01 -1.525840610265731812e-01 5.975691974163055420e-02 6.721774488687515259e-02 5.017201602458953857e-02 5.058607459068298340e-02 2.141708880662918091e-01 2.359835356473922729e-01 -1.343079954385757446e-01 -3.448833525180816650e-02 -2.544035017490386963e-01 2.601581811904907227e-01 -2.112244665622711182e-01 9.327363222837448120e-02 1.702934801578521729e-01 -8.786440640687942505e-02 -7.982528209686279297e-02
7.301505655050277710e-02 -9.564469754695892334e-02 -1.295369118452072144e-01 5.905310064554214478e-02 6.175557896494865417e-02 -5.259569361805915833e-02 -1.470741033554077148e-01 3.408670797944068909e-02 -7.858189940452575684e-02 1.434219330549240112e-01 6.490417569875717163e-02 -5.960924923419952393e-02 9.840769320726394653e-02 -2.186427712440490723e-01 1.861509829759597778e-01 2.541395723819732666e-01 9.248903393745422363e-02 3.123639225959777832e-01 -1.542521417140960693e-01 -3.776639997959136963e-01 -7.631408423185348511e-02 -4.608364403247833252e-02 7.259643822908401489e-02 -1.388443410396575928e-01 1.218493506312370300e-01 -2.977506816387176514e-01 -1.869629621505737305e-01 -2.309873402118682861e-01 1.109289191663265228e-02 4.022008776664733887e-01 -1.337210386991500854e-01 2.607962191104888916e-01
6.814384367316961288e-03 1.622879803180694580e-01 4.427741095423698425e-02 2.428039535880088806e-02 -2.188135236501693726e-01 -3.955466672778129578e-02 -5.912499874830245972e-02 -2.158389985561370850e-01 -1.431723088026046753e-01 -1.886490732431411743e-01 2.693219482898712158e-01 -4.153192415833473206e-02 3.896450623869895935e-02 -1.575253605842590332e-01 -1.050228103995323181e-01 2.554095387458801270e-01 -6.698850542306900024e-02 1.522831469774246216e-01 -2.581291198730468750e-01 -2.177369892597198486e-01 6.305874884128570557e-02 -1.724572777748107910e-01 3.255042061209678650e-02 -2.572656273841857910e-01 2.531296610832214355e-01 -1.488063633441925049e-01 3.686993122100830078e-01 5.266427760943770409e-04 -9.164401888847351074e-02 1.418396085500717163e-01 -7.465916872024536133e-02 -3.737223744392395020e-01
1.407891511917114258e-01 1.260139141231775284e-02 -5.777279846370220184e-03 4.589619487524032593e-02 -1.996116936206817627e-01 1.368669718503952026e-01 3.782239183783531189e-02 1.789147853851318359e-01 -3.414070904254913330e-01 -3.371861204504966736e-02 1.828538067638874054e-02 -1.728601306676864624e-01 -9.528217464685440063e-02 5.330752208828926086e-02 5.225249752402305603e-02 1.243204101920127869e-01 5.845544487237930298e-02 1.724974215030670166e-01 -2.757121026515960693e-01 2.479988038539886475e-01 -1.283487081527709961e-01 -3.351396322250366211e-02 -5.552591755986213684e-02 -1.874164193868637085e-01 1.222638785839080811e-01 -3.840347826480865479e-01 1.862052977085113525e-01 -1.005820259451866150e-01 -9.751804172992706299e-02 1.187485158443450928e-01 -4.943195581436157227e-01 7.850874960422515869e-02
2.360044419765472412e-01 -6.816068291664123535e-02 -6.703919917345046997e-02 6.530123203992843628e-02 -2.522339224815368652e-01 7.616060972213745117e-02 -7.692296057939529419e-02 3.034094274044036865e-01 -2.488059699535369873e-01 -2.605007961392402649e-02 2.823477983474731445e-02 -1.144190728664398193e-01 2.379131317138671875e-02 1.505670994520187378e-01 -1.337351929396390915e-02 1.774813234806060791e-01 1.902641505002975464e-01 3.084965646266937256e-01 -1.353040039539337158e-01 1.723042130470275879e-01 -1.561840176582336426e-01 -2.100684344768524170e-01 6.299227476119995117e-02 1.141818799078464508e-02 1.328254044055938721e-01 -3.775784969329833984e-01 2.395907193422317505e-01 -2.007693648338317871e-01 5.144171416759490967e-02 1.018837764859199524e-01 -2.588750720024108887e-01 2.053378820419311523e-01
2.369987219572067261e-01 -1.649805009365081787e-01 1.845705807209014893e-01 2.942178547382354736e-01 2.072789520025253296e-02 2.028176337480545044e-01 9.561493247747421265e-02 1.827924251556396484e-01 -3.082925379276275635e-01 1.834092736244201660e-01 2.118069082498550415e-01 -2.686339616775512695e-01 -8.137430250644683838e-02 -1.617022007703781128e-01 -8.246804028749465942e-02 1.773161739110946655e-01 1.105955839157104492e-01 -6.652652472257614136e-02 7.173009216785430908e-02 -1.251730471849441528e-01 -5.202654749155044556e-02 3.535003662109375000e-01 2.460866421461105347e-01 -3.350952640175819397e-02 6.697119772434234619e-02 -2.512316107749938965e-01 2.249656468629837036e-01 -1.001282930374145508e-01 -1.201011314988136292e-01 8.123177289962768555e-02 -1.360363215208053589e-01 -2.353483624756336212e-02
-3.054699674248695374e-02 -1.672939658164978027e-01 -1.263034641742706299e-01 2.000464200973510742e-01 2.635577023029327393e-01 -5.322857946157455444e-02 -2.065409421920776367e-01 -5.556505918502807617e-02 -2.515753805637359619e-01 1.826364099979400635e-01 1.391673982143402100e-01 -1.667857356369495392e-02 -6.957835704088211060e-02 4.284483566880226135e-02 -6.667314469814300537e-02 1.123599931597709656e-01 -1.464394107460975647e-02 2.232188880443572998e-01 -1.988037079572677612e-01 -3.098209500312805176e-01 -5.509627982974052429e-02 1.074897870421409607e-01 1.891336292028427124e-01 -1.086839437484741211e-01 1.326316297054290771e-01 -2.705702185630798340e-01 -1.339107900857925415e-01 -1.631870120763778687e-01 -2.218951284885406494e-02 4.633767306804656982e-01 -2.405802607536315918e-01 2.915232814848423004e-02
1.441525965929031372e-01 8.251200616359710693e-02 -2.827500738203525543e-02 1.279606372117996216e-01 -8.852589875459671021e-02 4.972424805164337158e-01 -9.362777322530746460e-02 -4.116240143775939941e-02 -1.963316649198532104e-01 2.632667422294616699e-01 2.021510601043701172e-01 -1.025612130761146545e-01 2.849832475185394287e-01 1.724000787362456322e-03 6.726926565170288086e-02 3.981966972351074219e-01 2.758906595408916473e-02 9.588190913200378418e-02 -9.268030524253845215e-02 1.865854859352111816e-01 1.517158597707748413e-01 1.413835585117340088e-01 1.745625585317611694e-01 -1.255331337451934814e-01 5.662492662668228149e-02 -5.241740029305219650e-03 -2.384420111775398254e-02 1.937891393899917603e-01 -1.017570346593856812e-01 7.664516568183898926e-02 -2.888433337211608887e-01 -5.035464465618133545e-02
2.428604215383529663e-01 9.373155236244201660e-02 4.566240310668945312e-02 1.422689259052276611e-01 -3.708288073539733887e-02 2.009371966123580933e-01 -2.651241123676300049e-01 -8.831063657999038696e-02 -2.734301984310150146e-01 1.770385354757308960e-01 5.498011037707328796e-02 -3.138007223606109619e-02 -2.865716442465782166e-02 -6.930814683437347412e-02 1.434854120016098022e-01 3.213044106960296631e-01 -8.629190921783447266e-02 2.277328222990036011e-01 -1.482699066400527954e-01 3.214162588119506836e-01 -3.021959774196147919e-02 -9.773363173007965088e-02 8.871754258871078491e-02 -2.542872428894042969e-01 1.397126019001007080e-01 -2.345127314329147339e-01 2.299351990222930908e-01 -9.470148012042045593e-03 -8.532310277223587036e-02 5.631181877106428146e-03 -3.787005543708801270e-01 6.857978552579879761e-02
1.732042282819747925e-01 2.491872757673263550e-02 -1.337168514728546143e-01 2.867592312395572662e-02 -7.135715335607528687e-02 1.852682381868362427e-01 -1.906897723674774170e-01 2.916070818901062012e-02 -3.654987812042236328e-01 1.651916280388832092e-02 1.522740535438060760e-02 -1.391467750072479248e-01 -5.991587415337562561e-02 1.172077357769012451e-01 -7.703927811235189438e-03 1.348980218172073364e-01 8.411109447479248047e-02 2.698948681354522705e-01 -2.218826711177825928e-01 3.462819159030914307e-01 -1.278587877750396729e-01 -1.537978202104568481e-01 8.517302572727203369e-03 -3.226201236248016357e-01 2.360023558139801025e-01 -2.191731482744216919e-01 2.299050390720367432e-01 -2.174842730164527893e-02 -4.304921999573707581e-02 5.653029307723045349e-02 -3.591514229774475098e-01 2.620147913694381714e-02
2.787122428417205811e-01 -1.029825806617736816e-01 -1.089511811733245850e-01 2.631802856922149658e-01 -1.001726165413856506e-01 1.558074653148651123e-01 -1.348700746893882751e-02 -4.542808234691619873e-02 -2.544784843921661377e-01 -7.116298377513885498e-02 2.160260826349258423e-01 -1.521961539983749390e-01 -1.805920600891113281e-01 -2.060723751783370972e-01 2.550971694290637970e-02 4.105705320835113525e-01 -4.694361984729766846e-02 3.898360300809144974e-03 1.081915944814682007e-02 -7.858552038669586182e-03 1.228256747126579285e-01 3.855561316013336182e-01 1.261145621538162231e-01 -1.812023855745792389e-02 2.223332822322845459e-01 -1.424906104803085327e-01 2.042207121849060059e-01 -1.936769485473632812e-01 -1.154186576604843140e-02 1.665384471416473389e-01 -1.353368908166885376e-01 1.804538071155548096e-01
1.386484783142805099e-02 4.303868114948272705e-02 8.103258907794952393e-02 1.863696277141571045e-01 -3.441031873226165771e-01 3.777433931827545166e-02 2.521433532238006592e-01 7.447274029254913330e-02 -1.048508509993553162e-01 -1.463962495326995850e-01 3.018635213375091553e-01 -3.099572360515594482e-01 -1.418141275644302368e-01 -1.558469384908676147e-01 -1.789206638932228088e-02 1.491723954677581787e-01 2.426531538367271423e-02 1.258619427680969238e-01 -9.916885942220687866e-02 -1.697883903980255127e-01 -2.676413655281066895e-01 -6.205695867538452148e-02 -1.718156225979328156e-02 -1.905213743448257446e-01 -1.751599013805389404e-01 -3.818714320659637451e-01 5.980439111590385437e-02 -1.346925050020217896e-01 1.289044618606567383e-01 2.401926554739475250e-03 -2.554104030132293701e-01 1.839983314275741577e-01
1.287937760353088379e-01 -2.099486291408538818e-01 -9.933559224009513855e-03 1.088441349565982819e-02 1.183847859501838684e-01 9.790053218603134155e-02 2.828662097454071045e-01 1.742383241653442383e-01 -2.329875975847244263e-01 1.147088967263698578e-02 1.183634772896766663e-01 -8.669310063123703003e-02 -2.393707633018493652e-01 2.479482293128967285e-01 -1.560000423341989517e-02 2.158657461404800415e-02 -2.248820960521697998e-01 2.334236949682235718e-01 -5.242452770471572876e-02 -4.023354947566986084e-01 9.679879993200302124e-02 1.215220689773559570e-01 -1.307287602685391903e-03 -1.757906563580036163e-02 1.822817027568817139e-01 -2.646205127239227295e-01 1.132641136646270752e-01 -2.331497669219970703e-01 1.335255801677703857e-01 1.440975815057754517e-01 -2.516172826290130615e-01 2.079579830169677734e-01
-2.381912618875503540e-01 -5.381428822875022888e-02 1.215456947684288025e-01 5.204637534916400909e-03 -2.369063720107078552e-02 2.710709571838378906e-01 -6.342548131942749023e-02 -1.615815758705139160e-01 -7.198103517293930054e-02 7.212060689926147461e-02 3.418435454368591309e-01 -5.533019080758094788e-02 -6.024889275431632996e-02 2.879924606531858444e-03 -3.503198921680450439e-01 -1.962177455425262451e-02 -4.523107036948204041e-02 1.585017740726470947e-01 -1.153247728943824768e-01 -1.439282447099685669e-01 2.042916566133499146e-01 2.244570702314376831e-01 -1.334615498781204224e-01 -2.685489356517791748e-01 4.411901161074638367e-02 -3.009656965732574463e-01 -3.747924044728279114e-02 5.343468859791755676e-02 1.816713511943817139e-01 3.954334855079650879e-01 -1.399345844984054565e-01 1.240044087171554565e-01
8.740314841270446777e-02 5.146047845482826233e-02 6.035200320184230804e-03 -2.734298259019851685e-02 2.478994876146316528e-01 2.494862675666809082e-01 1.859470009803771973e-01 -1.250114738941192627e-01 -1.110033970326185226e-02 -1.872553378343582153e-01 4.950389564037322998e-01 -5.838809069246053696e-03 2.483628690242767334e-01 2.214986234903335571e-01 -1.105194538831710815e-01 -1.269023865461349487e-02 6.463611871004104614e-02 2.117026746273040771e-01 -2.138679623603820801e-01 2.267075143754482269e-02 -8.615928888320922852e-02 3.024509362876415253e-02 8.695367723703384399e-02 -1.608215644955635071e-02 5.710654705762863159e-02 -4.127888083457946777e-01 -1.853198856115341187e-01 -1.527774184942245483e-01 2.411222085356712341e-02 2.237533032894134521e-01 -1.248350068926811218e-01 5.140118300914764404e-02
1.260029226541519165e-01 6.262607127428054810e-02 3.376741707324981689e-02 1.638233959674835205e-01 6.296297907829284668e-02 -1.307942122220993042e-01 1.377115547657012939e-01 -2.654854655265808105e-01 -2.188162207603454590e-01 -1.003762111067771912e-01 1.475390046834945679e-01 -1.479023098945617676e-01 3.032313846051692963e-02 -1.136083751916885376e-01 -1.608336418867111206e-01 1.105475723743438721e-01 -3.011619858443737030e-02 1.423433572053909302e-01 -1.617858558893203735e-01 2.335561960935592651e-01 8.097909390926361084e-02 2.085474133491516113e-01 2.529657483100891113e-01 -3.279901742935180664e-01 1.746202856302261353e-01 -5.184942483901977539e-01 2.321543097496032715e-01 -1.268159784376621246e-02 5.059701949357986450e-02 4.650896042585372925e-02 7.828294485807418823e-02 2.107934653759002686e-02
-1.186184957623481750e-02 -4.229072853922843933e-02 -1.146798953413963318e-01 1.693832725286483765e-01 9.565829485654830933e-02 1.634368449449539185e-01 -4.143207892775535583e-02 1.023328006267547607e-01 -4.408216476440429688e-01 -9.380470961332321167e-02 3.219956159591674805e-01 1.628893166780471802e-01 -1.897969283163547516e-03 1.666348800063133240e-02 -2.252872139215469360e-01 2.921183705329895020e-01 -1.147955581545829773e-01 9.138572961091995239e-02 -3.011461794376373291e-01 1.461902558803558350e-01 1.747628673911094666e-02 4.890973493456840515e-02 1.129930168390274048e-01 -6.233492866158485413e-02 1.222446933388710022e-01 -1.245738193392753601e-01 -9.452062100172042847e-02 -2.312918901443481445e-01 2.001932263374328613e-01 3.589537143707275391e-01 -9.922896325588226318e-02 1.177600100636482239e-01
8.661295473575592041e-02 3.246087580919265747e-02 -3.096358291804790497e-02 1.648458093404769897e-01 1.631723493337631226e-01 -1.366957426071166992e-01 1.349515020847320557e-01 -2.543273568153381348e-01 -2.424498796463012695e-01 -1.081599965691566467e-01 4.309777170419692993e-02 -9.092973917722702026e-02 -7.925289124250411987e-02 -4.837121814489364624e-02 -1.914203315973281860e-01 1.808764934539794922e-01 4.488182067871093750e-02 6.910625845193862915e-02 -2.679802179336547852e-01 2.444113045930862427e-01 5.186333879828453064e-02 2.587715685367584229e-01 2.476830333471298218e-01 -2.381477802991867065e-01 1.235844939947128296e-01 -4.860848188400268555e-01 2.179923057556152344e-01 -8.757527172565460205e-02 8.321762830018997192e-02 1.056874990463256836e-01 -5.369843170046806335e-02 1.508211940526962280e-01
-8.579646050930023193e-02 -8.246424794197082520e-02 1.804713606834411621e-01 7.570139318704605103e-02 -1.634750962257385254e-01 1.899975687265396118e-01 3.169578313827514648e-02 -4.225192219018936157e-02 -2.352030277252197266e-01 -9.220921434462070465e-03 8.584347367286682129e-02 3.523498773574829102e-02 -4.494966268539428711e-01 1.846148222684860229e-01 -1.573362797498703003e-01 3.404062688350677490e-01 -6.481498479843139648e-02 2.171849161386489868e-01 1.166320219635963440e-02 -1.709116697311401367e-01 -1.297674924135208130e-01 8.981815725564956665e-02 9.970974922180175781e-02 -1.857843846082687378e-01 8.500261604785919189e-02 -3.860929906368255615e-01 -1.360545754432678223e-01 -2.212916165590286255e-01 -6.330873817205429077e-02 2.473271340131759644e-01 2.706900797784328461e-02 -3.715621680021286011e-02
1.947697848081588745e-01 2.565297782421112061e-01 -8.824647963047027588e-02 -5.623050406575202942e-02 1.264368146657943726e-01 3.302900493144989014e-02 -2.544048428535461426e-01 3.845006227493286133e-01 -2.892248332500457764e-01 4.670215025544166565e-02 3.262527883052825928e-01 1.105987876653671265e-01 -1.704140454530715942e-01 -1.522021740674972534e-01 -1.276287436485290527e-02 2.465529143810272217e-01 -1.361413747072219849e-01 1.481932103633880615e-01 -9.920227527618408203e-02 -4.976713284850120544e-02 -1.466801911592483521e-01 9.391227364540100098e-02 2.007443010807037354e-01 2.095972746610641479e-02 1.174876466393470764e-01 -1.755722314119338989e-01 -1.729441061615943909e-02 3.491327166557312012e-02 3.014069199562072754e-01 2.454458177089691162e-01 -1.951681822538375854e-02 1.284606307744979858e-01
1.882116869091987610e-02 -1.146754547953605652e-01 2.658735588192939758e-02 -6.121629104018211365e-02 -2.101697772741317749e-01 9.771837294101715088e-02 -2.445181012153625488e-01 -1.574838459491729736e-01 -9.734845906496047974e-02 -9.731890261173248291e-02 3.863292634487152100e-01 -1.972108781337738037e-01 1.718425564467906952e-02 3.546231240034103394e-02 3.743280842900276184e-02 2.064705342054367065e-01 -1.839234530925750732e-01 1.577688753604888916e-02 -2.566498145461082458e-02 3.370485603809356689e-01 2.098874747753143311e-01 2.365021109580993652e-01 3.390449583530426025e-01 -6.203119829297065735e-02 2.853572666645050049e-01 -1.336975693702697754e-01 2.243913561105728149e-01 -5.963368713855743408e-02 -7.407698780298233032e-02 1.375886518508195877e-02 -2.389576882123947144e-01 8.913378417491912842e-02
-8.796904236078262329e-02 1.639133691787719727e-01 1.440883148461580276e-02 1.376491039991378784e-01 6.018048524856567383e-02 -8.922608941793441772e-02 5.847261101007461548e-02 -3.238595724105834961e-01 -2.969205975532531738e-01 -8.385801687836647034e-03 7.109090685844421387e-02 -9.054622799158096313e-02 8.101096004247665405e-02 -1.811441779136657715e-01 -2.792542055249214172e-02 2.034144401550292969e-01 2.750529721379280090e-02 2.905067205429077148e-01 -5.017603188753128052e-02 1.577536761760711670e-01 1.126828640699386597e-01 3.012891411781311035e-01 3.097338080406188965e-01 -1.865914165973663330e-01 8.899962157011032104e-02 -4.912925660610198975e-01 1.847600191831588745e-01 -9.032887406647205353e-03 8.436252176761627197e-02 -4.136359319090843201e-03 3.561726957559585571e-02 -6.815899908542633057e-02
2.895789965987205505e-02 1.534693241119384766e-01 4.971047863364219666e-02 -1.135257333517074585e-01 3.383216559886932373e-01 -1.034113243222236633e-01 -6.525976117700338364e-03 -4.337321966886520386e-02 -7.239928096532821655e-02 -1.392037272453308105e-01 4.783817529678344727e-01 -2.178283408284187317e-02 -6.144409626722335815e-02 4.326818138360977173e-02 -1.382744312286376953e-01 1.563454568386077881e-01 1.584315896034240723e-01 2.815203666687011719e-01 -2.550708502531051636e-02 1.419381499290466309e-01 1.305859982967376709e-01 -8.676262199878692627e-02 6.122407689690589905e-02 -4.332757592201232910e-01 -1.676557585597038269e-02 -3.080234527587890625e-01 7.941804081201553345e-02 1.210896298289299011e-01 4.537284374237060547e-02 1.380747556686401367e-01 -2.248100638389587402e-01 3.186616301536560059e-02
-1.374975312501192093e-02 2.108299545943737030e-02 -9.386838413774967194e-03 -9.780100733041763306e-02 -1.597961932420730591e-01 3.318885266780853271e-01 -1.282310187816619873e-01 1.072077825665473938e-01 -9.303130954504013062e-02 3.156295046210289001e-02 1.841337382793426514e-01 2.454421073198318481e-01 8.597382158041000366e-02 2.032248303294181824e-02 5.436870735138654709e-03 3.735687136650085449e-01 2.030149847269058228e-01 -2.155421860516071320e-02 -7.732714712619781494e-02 1.525474898517131805e-02 -7.805668562650680542e-02 1.400761902332305908e-01 3.966539800167083740e-01 -2.147873789072036743e-01 2.789324820041656494e-01 8.013840019702911377e-02 4.001329839229583740e-01 -1.583374440670013428e-01 6.265319138765335083e-02 -5.667000263929367065e-02 -1.292234063148498535e-01 6.777858734130859375e-02
7.068894058465957642e-02 -2.390177398920059204e-01 -1.009063646197319031e-01 1.793236099183559418e-02 2.943457104265689850e-02 -1.920282542705535889e-01 -2.448144555091857910e-01 -8.206342160701751709e-02 -1.698653995990753174e-01 3.349963426589965820e-01 1.147944182157516479e-01 -1.964704692363739014e-01 6.726368516683578491e-02 -1.272695362567901611e-01 1.233606413006782532e-01 1.924209296703338623e-01 8.685187250375747681e-02 3.318631350994110107e-01 6.948813050985336304e-02 -2.804863750934600830e-01 7.349281013011932373e-02 1.169116944074630737e-01 1.191041246056556702e-01 -1.203441470861434937e-01 1.079894676804542542e-01 -3.459601700305938721e-01 -4.366433992981910706e-02 -9.607844799757003784e-02 -1.222944036126136780e-01 3.044868409633636475e-01 -2.408279329538345337e-01 8.340426720678806305e-03
1.609331220388412476e-01 2.270074188709259033e-02 -1.896777898073196411e-01 -7.970300316810607910e-02 -1.879592053592205048e-02 2.246993035078048706e-01 1.877428889274597168e-01 3.720043897628784180e-01 -6.220159679651260376e-02 1.273150593042373657e-01 1.951002478599548340e-01 -3.043791651725769043e-01 8.568497141823172569e-04 2.688109576702117920e-01 -2.845753431320190430e-01 -3.993595764040946960e-02 6.490065157413482666e-02 1.411087214946746826e-01 -3.788401931524276733e-02 7.201909553259611130e-03 1.252908259630203247e-01 -2.271826379001140594e-02 2.299124747514724731e-01 -2.341223359107971191e-01 2.456960976123809814e-01 -8.441000245511531830e-03 9.429889172315597534e-02 -7.267972081899642944e-02 2.145819067955017090e-01 2.352322787046432495e-01 -2.457340657711029053e-01 1.235922724008560181e-01
1.109860613942146301e-01 -1.196132376790046692e-01 -5.584963783621788025e-02 2.423305213451385498e-01 -1.520749032497406006e-01 3.059365749359130859e-01 1.938727684319019318e-02 3.536086902022361755e-02 -2.680773138999938965e-01 -4.967192932963371277e-02 2.341921329498291016e-01 -1.724106818437576294e-01 -3.157607465982437134e-02 -1.001857966184616089e-01 -1.907641291618347168e-01 3.477611839771270752e-01 -9.642262011766433716e-02 -2.172147110104560852e-02 -4.641176760196685791e-02 4.575534164905548096e-02 1.445410549640655518e-01 5.000473260879516602e-01 1.313290297985076904e-01 -1.351666301488876343e-01 1.406383216381072998e-01 -1.811934262514114380e-01 1.699394434690475464e-01 -1.688828915357589722e-01 -1.738609373569488525e-02 2.581414394080638885e-02 -1.193432509899139404e-02 1.852525621652603149e-01
-5.388880893588066101e-02 -2.077624797821044922e-01 -2.326121926307678223e-01 -6.870704144239425659e-02 -3.365520536899566650e-01 1.415538042783737183e-01 -1.023062840104103088e-01 1.015671640634536743e-01 -1.040459051728248596e-01 2.633993923664093018e-01 6.561278551816940308e-02 2.456147223711013794e-01 1.310640722513198853e-01 3.355587273836135864e-02 -1.595792546868324280e-02 1.961486786603927612e-01 1.345126479864120483e-01 1.562683731317520142e-01 -1.053715217858552933e-02 -2.882544398307800293e-01 -7.388225197792053223e-02 2.025091052055358887e-01 1.014561131596565247e-01 -2.495838254690170288e-01 1.116202771663665771e-01 -1.540445387363433838e-01 4.243285357952117920e-01 1.688522696495056152e-01 1.308198273181915283e-01 1.496057659387588501e-01 -6.374554336071014404e-02 -7.786077260971069336e-02
2.332919090986251831e-01 -6.616964191198348999e-02 1.260766088962554932e-01 -2.036827504634857178e-01 -1.188912838697433472e-01 2.401196509599685669e-01 5.764295160770416260e-02 8.559168875217437744e-02 -1.095315814018249512e-01 1.717958152294158936e-01 2.048600763082504272e-01 7.458192855119705200e-02 -1.449420209974050522e-02 -1.293465644121170044e-01 7.257691118866205215e-03 1.641488075256347656e-02 1.560665667057037354e-01 3.106559514999389648e-01 -1.246378198266029358e-01 -2.023507058620452881e-01 4.465401470661163330e-01 1.121648102998733521e-01 -8.275953680276870728e-02 -2.694641649723052979e-01 1.652043126523494720e-02 -1.239219903945922852e-01 3.359808027744293213e-01 9.111913293600082397e-02 2.778288908302783966e-02 -1.013007108122110367e-02 -2.633837759494781494e-01 1.386542469263076782e-01
-5.272120982408523560e-02 2.028704434633255005e-01 -1.577972322702407837e-01 -4.553431272506713867e-02 -9.757994860410690308e-02 1.569908112287521362e-01 -2.275438010692596436e-01 1.238316670060157776e-02 -2.040171176195144653e-01 8.260160684585571289e-02 1.645053327083587646e-01 -1.534191239625215530e-02 -2.226347178220748901e-01 -1.357709020376205444e-01 -1.004884839057922363e-01 3.822381198406219482e-01 -2.429321967065334320e-02 7.998501509428024292e-02 2.077799662947654724e-02 -5.838863924145698547e-02 5.457014217972755432e-02 7.514518685638904572e-03 3.139698505401611328e-01 -8.518022485077381134e-03 7.704962790012359619e-02 -1.686352193355560303e-01 6.448926776647567749e-02 -1.193131208419799805e-01 4.660987257957458496e-01 4.005351364612579346e-01 -9.151198901236057281e-03 -2.059786114841699600e-03
-7.855577394366264343e-03 -1.718393266201019287e-01 5.372539162635803223e-02 6.531264167279005051e-03 -1.481661200523376465e-01 3.110685348510742188e-01 9.209739416837692261e-02 -7.875793427228927612e-02 -1.031258776783943176e-01 -2.995250746607780457e-02 1.263639479875564575e-01 -2.306869253516197205e-02 -4.196858704090118408e-01 2.426852658390998840e-02 -1.538235992193222046e-01 3.414651751518249512e-01 1.631977409124374390e-02 6.257206946611404419e-02 -2.678841352462768555e-01 -2.041964828968048096e-01 -1.096170246601104736e-01 -9.335038810968399048e-02 1.290825158357620239e-01 -2.384829670190811157e-01 1.247945874929428101e-01 -4.161544442176818848e-01 -1.411025226116180420e-01 -1.102151796221733093e-01 -9.816640615463256836e-02 1.873785257339477539e-01 -1.051817238330841064e-01 -2.300098352134227753e-02
1.333424001932144165e-01 -3.693390637636184692e-02 3.919006884098052979e-02 8.785948902368545532e-02 6.603764742612838745e-02 1.317787617444992065e-01 -6.847137212753295898e-02 5.124867707490921021e-02 6.027740240097045898e-02 -2.550482377409934998e-02 4.496141076087951660e-01 5.774375796318054199e-02 -2.635308802127838135e-01 8.448033779859542847e-02 -1.220755055546760559e-01 2.595418393611907959e-01 2.601892650127410889e-01 3.198481500148773193e-01 5.254481732845306396e-02 1.504749655723571777e-01 1.501553207635879517e-01 7.590595632791519165e-02 -1.825243681669235229e-01 -1.722354292869567871e-01 -4.700545966625213623e-02 -4.240329265594482422e-01 1.305945664644241333e-01 6.463167816400527954e-02 2.250930517911911011e-01 1.198648437857627869e-01 1.361684799194335938e-01 -2.056354656815528870e-02
-2.657899633049964905e-02 -4.544788226485252380e-02 -8.201655000448226929e-02 -8.613177388906478882e-02 -2.578797005116939545e-02 3.653318583965301514e-01 8.984034508466720581e-02 1.470572948455810547e-01 -3.795760273933410645e-01 2.371419668197631836e-01 2.374046146869659424e-01 -1.948701292276382446e-01 -2.103245705366134644e-01 5.710880272090435028e-03 -1.502451449632644653e-01 -9.843988716602325439e-02 -7.742018997669219971e-02 2.958213984966278076e-01 3.449567407369613647e-02 -1.860435307025909424e-01 8.284123241901397705e-02 -5.187335982918739319e-02 1.446368247270584106e-01 -2.005008161067962646e-01 2.238819301128387451e-01 6.422689557075500488e-02 3.628546595573425293e-01 -6.733272224664688110e-02 1.003012359142303467e-01 6.651911139488220215e-02 -1.251538395881652832e-01 1.658198833465576172e-01
-3.777396306395530701e-02 -1.345414388924837112e-02 1.903151720762252808e-01 -3.812231495976448059e-02 -1.046509519219398499e-01 2.572626173496246338e-01 1.224469542503356934e-01 -1.370172351598739624e-01 2.807204611599445343e-02 4.121582955121994019e-02 2.106230109930038452e-01 -4.085764884948730469e-01 -2.115444242954254150e-01 2.256171852350234985e-01 -6.669156998395919800e-02 1.310701668262481689e-01 -1.435535401105880737e-01 -1.072457805275917053e-01 -5.636439844965934753e-02 6.020376086235046387e-02 -1.374937593936920166e-01 9.155072271823883057e-03 2.654078900814056396e-01 -3.791722655296325684e-01 3.303432464599609375e-01 -1.358270347118377686e-01 1.353314071893692017e-01 1.095813512802124023e-01 -3.893853351473808289e-02 1.116459742188453674e-01 -1.300510913133621216e-01 2.405129522085189819e-01
-3.589629754424095154e-02 4.705995321273803711e-02 -1.210151356644928455e-03 1.845193505287170410e-01 7.323266565799713135e-02 -8.040219545364379883e-02 1.637566685676574707e-01 -3.201391100883483887e-01 -3.598984479904174805e-01 -1.133071109652519226e-01 1.337433308362960815e-01 -9.402570314705371857e-03 4.494476318359375000e-02 -2.120231650769710541e-02 -1.500645875930786133e-01 1.714967787265777588e-01 2.219282090663909912e-02 2.584635615348815918e-01 -1.738693118095397949e-01 2.886597216129302979e-01 1.471046507358551025e-01 3.114866614341735840e-01 2.150029838085174561e-01 -2.389121055603027344e-01 1.157421171665191650e-01 -3.055157363414764404e-01 2.538602948188781738e-01 -6.821853667497634888e-02 1.533564776182174683e-01 5.341013520956039429e-02 -3.767831483855843544e-03 3.917035833001136780e-02
-5.289622396230697632e-02 -1.348380297422409058e-01 7.888981699943542480e-02 1.803560405969619751e-01 -1.348818000406026840e-02 1.224852949380874634e-01 -1.986493617296218872e-01 -8.209153264760971069e-02 4.310433939099311829e-02 1.346396356821060181e-01 3.394915163516998291e-01 1.249888911843299866e-01 1.709097176790237427e-01 1.089699864387512207e-01 1.730082631111145020e-01 4.775915145874023438e-01 1.789513081312179565e-01 -8.215194940567016602e-02 1.477570682764053345e-01 2.878178656101226807e-01 4.888894408941268921e-02 2.114665806293487549e-01 1.421360019594430923e-02 -2.003083229064941406e-01 1.439116597175598145e-01 -2.059698402881622314e-01 -1.019450742751359940e-02 -2.388784289360046387e-01 -3.701744601130485535e-02 2.001435607671737671e-01 -1.516941934823989868e-01 -1.152979880571365356e-01
-1.569125503301620483e-01 1.681392341852188110e-01 2.121554166078567505e-01 -2.618564069271087646e-01 1.784219741821289062e-01 4.594979062676429749e-02 -8.091884851455688477e-02 -1.798748522996902466e-01 -1.078392192721366882e-01 2.842042595148086548e-02 2.984831035137176514e-01 5.173693969845771790e-02 1.270975768566131592e-01 2.156632244586944580e-01 1.580412238836288452e-01 3.654472529888153076e-01 -6.427592784166336060e-02 7.563507556915283203e-02 2.755171619355678558e-02 -1.245242431759834290e-01 1.682187020778656006e-01 5.268909037113189697e-02 3.227387964725494385e-01 -2.416798323392868042e-01 3.813962638378143311e-02 -3.094022274017333984e-01 1.314670294523239136e-01 -2.452537119388580322e-01 1.052957121282815933e-02 -9.745547920465469360e-02 -1.358638256788253784e-01 1.132967025041580200e-01
-3.898881375789642334e-02 3.138050436973571777e-02 -5.956006050109863281e-02 -9.623344987630844116e-02 6.678036600351333618e-02 4.734753966331481934e-01 -1.067648380994796753e-01 3.442607447504997253e-02 -2.062739729881286621e-01 7.247104495763778687e-02 2.067463472485542297e-02 9.895707666873931885e-02 1.890225559473037720e-01 -6.291213631629943848e-02 4.733779001981019974e-03 3.851126134395599365e-01 2.191762998700141907e-02 2.285500317811965942e-01 8.698022365570068359e-02 9.104861319065093994e-02 1.074613556265830994e-01 2.203230857849121094e-01 1.632824242115020752e-01 1.666164956986904144e-02 -9.112763218581676483e-03 -2.133307904005050659e-01 2.233904600143432617e-01 5.794891342520713806e-02 1.101744100451469421e-01 1.530881412327289581e-02 -4.686137437820434570e-01 -1.048615351319313049e-01
-8.391372114419937134e-02 -1.214280799031257629e-01 -9.137942641973495483e-02 1.555367410182952881e-01 1.362162977457046509e-01 -1.227765753865242004e-01 -1.688667833805084229e-01 -8.970288187265396118e-02 -1.742444932460784912e-01 1.693027317523956299e-01 1.781280189752578735e-01 -1.497818827629089355e-01 2.447334304451942444e-02 2.310190349817276001e-02 1.865484267473220825e-01 9.671297669410705566e-02 1.526867896318435669e-01 2.450574785470962524e-01 -8.275537937879562378e-02 -3.203597068786621094e-01 -2.120165675878524780e-01 8.665766566991806030e-03 8.195754140615463257e-02 -1.364543735980987549e-01 -8.007191866636276245e-02 -3.790805637836456299e-01 -9.246613085269927979e-02 -2.836657762527465820e-01 5.237381160259246826e-02 3.674027025699615479e-01 -2.737594544887542725e-01 -4.466566443443298340e-02
3.338041603565216064e-01 9.863188862800598145e-02 9.093428403139114380e-02 8.068040758371353149e-02 -7.202851027250289917e-02 2.258415520191192627e-01 -1.970271468162536621e-01 9.144879132509231567e-02 -3.350418806076049805e-01 6.593788415193557739e-02 -4.679517447948455811e-02 -1.373965144157409668e-01 -8.099365234375000000e-02 -4.177028685808181763e-02 4.161939024925231934e-02 1.282810866832733154e-01 6.248322501778602600e-02 2.346348017454147339e-01 -2.454781681299209595e-01 2.147730439901351929e-01 -1.106889769434928894e-01 -2.217764221131801605e-02 3.016721829771995544e-02 -2.944687008857727051e-01 2.612758874893188477e-01 -1.710298657417297363e-01 2.141513973474502563e-01 -3.229534626007080078e-02 -5.986289121210575104e-03 5.835011973977088928e-02 -4.091948270797729492e-01 1.245796084403991699e-01
1.023401245474815369e-01 1.029272004961967468e-01 2.817473374307155609e-02 1.349114328622817993e-01 -2.173330783843994141e-01 1.228780373930931091e-01 2.561183869838714600e-01 6.694184243679046631e-02 -1.801040172576904297e-01 4.372958838939666748e-02 1.679531186819076538e-01 -3.180266022682189941e-01 -7.866309583187103271e-02 8.894488960504531860e-02 1.512261629104614258e-01 1.857435554265975952e-01 -1.895791143178939819e-01 1.617541015148162842e-01 -1.266275495290756226e-01 -1.108039468526840210e-01 -8.310246281325817108e-03 -1.266817748546600342e-01 2.764608152210712433e-02 -2.036452144384384155e-01 4.315712451934814453e-01 -2.714578807353973389e-01 -5.458328872919082642e-02 -1.304436177015304565e-01 2.667551934719085693e-01 -1.217076331377029419e-01 -2.776457369327545166e-01 2.435345202684402466e-02
7.957025617361068726e-02 4.752225801348686218e-02 -1.790464371442794800e-01 -7.821027934551239014e-02 -1.203604191541671753e-01 2.705911695957183838e-01 -2.639572694897651672e-02 7.170447707176208496e-02 -1.139106154441833496e-01 -7.861371338367462158e-02 -4.686815291643142700e-02 2.980205230414867401e-03 6.743222475051879883e-02 -9.119798243045806885e-02 -1.657687313854694366e-02 2.019820064306259155e-01 3.394619524478912354e-01 3.336977958679199219e-01 -2.677691355347633362e-02 -3.486570715904235840e-01 1.454767286777496338e-01 1.064337193965911865e-01 4.100684076547622681e-02 -3.218888640403747559e-01 5.313025414943695068e-02 -8.710291981697082520e-02 2.381096780300140381e-01 -2.310444600880146027e-02 4.579568654298782349e-02 -6.593673676252365112e-02 -4.617919325828552246e-01 1.020049601793289185e-01
-1.789519190788269043e-02 -1.147589273750782013e-02 5.198291316628456116e-02 1.282602548599243164e-02 6.253901869058609009e-02 4.028198774904012680e-03 1.266240924596786499e-01 -4.439879655838012695e-01 -3.578840494155883789e-01 -1.712489724159240723e-01 1.183354854583740234e-01 -5.587375164031982422e-02 -2.384528331458568573e-02 1.801530458033084869e-02 -1.605760306119918823e-01 6.208720058202743530e-02 3.376614768058061600e-03 1.100861132144927979e-01 -1.695575118064880371e-01 9.679031372070312500e-02 1.414775848388671875e-01 3.205829858779907227e-01 1.817169189453125000e-01 -2.442019879817962646e-01 1.124604940414428711e-01 -4.131808578968048096e-01 1.372694820165634155e-01 -1.175759509205818176e-01 2.494826912879943848e-01 1.746593266725540161e-01 -6.640219129621982574e-03 -3.493373282253742218e-03
2.769187092781066895e-01 1.654094904661178589e-01 2.922121249139308929e-02 1.184535324573516846e-01 6.753210723400115967e-02 2.140735685825347900e-01 6.458959728479385376e-02 3.224558010697364807e-02 -1.997372061014175415e-01 1.564902625977993011e-02 4.539404213428497314e-01 -1.072521507740020752e-01 3.300838172435760498e-02 3.004981763660907745e-02 -4.190522059798240662e-02 2.652387619018554688e-01 -9.136860258877277374e-03 9.736036509275436401e-02 3.092634379863739014e-01 4.010346904397010803e-02 7.348003331571817398e-03 3.284636735916137695e-01 9.136773645877838135e-02 8.487160317599773407e-03 9.128979593515396118e-02 -1.513901632279157639e-02 2.593750655651092529e-01 -1.775562949478626251e-02 9.934412688016891479e-02 2.183101624250411987e-01 -3.316698968410491943e-01 -1.637122482061386108e-01
-1.171460002660751343e-01 4.849716275930404663e-02 1.718378663063049316e-01 2.020418830215930939e-02 -1.944997161626815796e-01 2.813349664211273193e-01 -1.165733784437179565e-01 -3.544444143772125244e-01 5.833161249756813049e-02 2.253521978855133057e-02 1.697705239057540894e-01 2.215876877307891846e-01 1.100508347153663635e-01 -1.924201473593711853e-02 -5.350738391280174255e-02 2.172815501689910889e-01 -9.094242006540298462e-02 1.115771103650331497e-02 -3.458520770072937012e-02 -1.015389636158943176e-01 1.325117200613021851e-01 3.935810327529907227e-01 2.654765844345092773e-01 -2.082382738590240479e-01 1.783104836940765381e-01 -3.459464013576507568e-01 -7.003183662891387939e-02 -1.831764169037342072e-02 1.768548041582107544e-01 -9.248883463442325592e-03 -1.985059827566146851e-01 -1.403933316469192505e-01
4.054611921310424805e-01 9.543050080537796021e-03 -1.110553145408630371e-01 9.979159384965896606e-02 -9.712469577789306641e-02 1.956530064344406128e-01 -1.020516753196716309e-01 1.009745746850967407e-01 -2.322790175676345825e-01 2.720706462860107422e-01 4.626641422510147095e-02 -9.802697598934173584e-02 -1.208985131233930588e-02 9.040793776512145996e-02 1.399809122085571289e-01 2.464386522769927979e-01 1.220806613564491272e-01 2.432676106691360474e-01 -1.872848570346832275e-01 1.703640073537826538e-01 -5.823173373937606812e-02 5.899892747402191162e-02 3.303956389427185059e-01 7.573308795690536499e-02 3.138545202091336250e-03 -1.208355724811553955e-01 1.542185544967651367e-01 -9.665501862764358521e-02 1.179907917976379395e-01 1.495981067419052124e-01 -3.988120555877685547e-01 1.161137744784355164e-01
8.699753135442733765e-02 1.575416624546051025e-01 -7.981190830469131470e-02 -2.705644443631172180e-02 5.350474640727043152e-02 3.600084781646728516e-01 -4.442365095019340515e-02 7.443358004093170166e-02 -1.983681917190551758e-01 1.724050045013427734e-01 3.341622054576873779e-01 1.146407797932624817e-01 -6.261963397264480591e-02 -6.424742937088012695e-02 2.135318070650100708e-01 1.692326664924621582e-01 -5.838086456060409546e-02 6.542798876762390137e-02 5.194356292486190796e-02 -1.499677449464797974e-01 -5.490790680050849915e-02 5.951262265443801880e-02 3.823291882872581482e-02 -1.578124165534973145e-01 1.487124562263488770e-01 -1.630965918302536011e-01 3.642966449260711670e-01 3.248588442802429199e-01 1.676957458257675171e-01 1.397355496883392334e-01 -3.435703814029693604e-01 -1.609726101160049438e-01
-1.270338147878646851e-01 4.762579500675201416e-02 6.455826573073863983e-03 4.866951107978820801e-01 7.054206728935241699e-02 1.680698059499263763e-02 1.031747385859489441e-01 9.068436338566243649e-04 -1.534048020839691162e-01 2.828753888607025146e-01 1.344375163316726685e-01 -2.343592196702957153e-01 3.667460009455680847e-02 1.322320550680160522e-01 -1.092986166477203369e-01 2.279708832502365112e-01 -1.382532864809036255e-01 -2.520301192998886108e-02 -4.515833407640457153e-02 -3.418649137020111084e-01 1.174510642886161804e-01 9.559587389230728149e-02 -1.285563260316848755e-01 -2.082228362560272217e-01 2.000242918729782104e-01 -2.472798973321914673e-01 3.194043636322021484e-01 -7.264340668916702271e-02 1.333579421043395996e-01 5.441421270370483398e-02 -1.229742690920829773e-01 -6.067456305027008057e-02
-1.596710681915283203e-01 2.039802074432373047e-01 1.937530487775802612e-01 -1.616660133004188538e-02 -1.917289048433303833e-01 1.396103352308273315e-01 -1.793482750654220581e-01 -1.585227549076080322e-01 -3.681895732879638672e-01 5.074788816273212433e-03 1.645282953977584839e-01 -2.058375775814056396e-01 6.654716283082962036e-02 -4.964986816048622131e-02 -3.819355368614196777e-02 8.954144269227981567e-02 8.077196776866912842e-02 -3.233897034078836441e-03 -6.487554311752319336e-02 -2.715673744678497314e-01 2.440486997365951538e-01 4.574858769774436951e-02 -9.425165504217147827e-02 -3.064501583576202393e-01 2.214242815971374512e-01 -1.586220115423202515e-01 -7.910500466823577881e-02 -8.793777972459793091e-02 3.160907626152038574e-01 1.721045225858688354e-01 -2.144981920719146729e-01 2.179177403450012207e-01
2.638095319271087646e-01 -4.595688357949256897e-02 -6.945136189460754395e-02 1.160627976059913635e-02 -9.279946237802505493e-02 1.185757890343666077e-01 -2.643784135580062866e-02 -1.060417965054512024e-01 -2.861906886100769043e-01 5.482830852270126343e-02 1.338733881711959839e-01 9.658303856849670410e-02 -1.804639026522636414e-02 2.116174399852752686e-01 1.527690440416336060e-01 1.307007670402526855e-01 2.789232879877090454e-02 2.477398067712783813e-01 -1.088526174426078796e-01 2.819701731204986572e-01 -1.537695527076721191e-01 6.716131418943405151e-02 2.720586359500885010e-01 -3.225902020931243896e-01 -6.988605856895446777e-02 -2.243588864803314209e-01 3.411351144313812256e-01 -1.959724910557270050e-02 -2.095269858837127686e-01 -8.316703140735626221e-02 -3.139111399650573730e-01 9.973054379224777222e-02
1.018482297658920288e-01 7.704948633909225464e-02 -7.453782856464385986e-02 1.325834095478057861e-01 3.639385104179382324e-02 3.772819936275482178e-01 3.202672302722930908e-02 1.358251273632049561e-01 -2.236338555812835693e-01 4.645545780658721924e-02 3.061158359050750732e-01 7.438223809003829956e-02 -7.499880343675613403e-02 6.518819928169250488e-02 -2.376427687704563141e-02 2.147429287433624268e-01 -1.527748703956604004e-01 1.279080212116241455e-01 -3.853497654199600220e-02 -1.533853858709335327e-01 6.074677407741546631e-02 8.749060332775115967e-02 2.844120562076568604e-01 -5.445932969450950623e-02 1.902973861433565617e-03 -1.062927208840847015e-02 2.799406051635742188e-01 3.085372447967529297e-01 3.443549573421478271e-02 1.622236669063568115e-01 -4.051766395568847656e-01 -2.533569633960723877e-01
8.711706101894378662e-02 4.999513551592826843e-02 -1.153929829597473145e-01 -6.049660965800285339e-03 -1.342346221208572388e-01 1.462780535221099854e-01 -1.901722997426986694e-01 1.387196779251098633e-01 -3.078577816486358643e-01 1.457048803567886353e-01 7.089928537607192993e-02 4.656064137816429138e-02 1.411741040647029877e-02 2.689377665519714355e-01 1.508273184299468994e-01 3.403224349021911621e-01 -5.376531928777694702e-02 2.469289302825927734e-01 -6.920648366212844849e-02 1.584459990262985229e-01 4.392644390463829041e-02 2.716297209262847900e-01 2.321286499500274658e-01 -3.050716221332550049e-01 -1.483367830514907837e-01 -9.972263872623443604e-02 1.601422429084777832e-01 -1.008988842368125916e-01 4.631189629435539246e-03 -1.541512906551361084e-01 -2.003784179687500000e-01 3.151255249977111816e-01
2.666224241256713867e-01 3.824245333671569824e-01 7.950439304113388062e-02 -4.880828317254781723e-03 1.115970872342586517e-02 1.838579177856445312e-01 1.140535622835159302e-01 1.103143170475959778e-01 -1.672608703374862671e-01 1.560902148485183716e-01 2.246370762586593628e-01 1.672648638486862183e-01 -2.171983718872070312e-01 1.970498114824295044e-01 -6.882439553737640381e-02 1.447060853242874146e-01 3.202487900853157043e-02 -4.747373238205909729e-02 -2.653474453836679459e-03 -1.285415142774581909e-01 1.672747880220413208e-01 7.239834219217300415e-02 1.953855156898498535e-01 -7.263167947530746460e-02 1.035095155239105225e-01 -1.896256506443023682e-01 1.322063654661178589e-01 3.003467917442321777e-01 1.237394958734512329e-01 1.104255914688110352e-01 -4.425703883171081543e-01 2.319638244807720184e-02
-1.113159954547882080e-01 -2.001386433839797974e-01 6.616357713937759399e-02 3.000453487038612366e-02 -2.167972475290298462e-01 2.245652973651885986e-01 -1.012249384075403214e-02 -1.326002180576324463e-01 4.624307621270418167e-03 -9.426986426115036011e-02 3.709891736507415771e-01 -6.423137336969375610e-02 1.043861508369445801e-01 -1.664195060729980469e-01 3.830133005976676941e-02 1.934052631258964539e-02 1.797163486480712891e-01 1.927287578582763672e-01 7.389903813600540161e-02 -5.448643490672111511e-02 7.174348831176757812e-02 1.736641302704811096e-02 4.038751125335693359e-01 -1.233123335987329483e-02 6.006403639912605286e-02 -1.254176795482635498e-01 2.225935161113739014e-01 -3.622361719608306885e-01 2.772375382483005524e-02 4.007967114448547363e-01 -8.589871972799301147e-02 -1.434800475835800171e-01
2.460015192627906799e-02 1.238660663366317749e-01 3.371794223785400391e-01 1.299061328172683716e-01 -2.423771768808364868e-01 -3.037657402455806732e-02 -3.256038427352905273e-01 1.575337797403335571e-01 -3.089712858200073242e-01 1.437663435935974121e-01 2.245754301548004150e-01 -5.999386310577392578e-02 3.546256199479103088e-02 4.078355059027671814e-02 -1.907504498958587646e-01 -1.007153019309043884e-01 -1.546338498592376709e-01 1.215381920337677002e-02 -2.303744256496429443e-01 -2.386191636323928833e-01 1.359648108482360840e-01 5.709060351364314556e-04 3.537212610244750977e-01 -1.555841863155364990e-01 2.163281142711639404e-01 -2.545605599880218506e-01 1.069084927439689636e-01 5.844137631356716156e-03 5.079388990998268127e-02 -1.024691853672266006e-03 -1.236290410161018372e-01 -2.358171530067920685e-02
1.835446059703826904e-02 2.121414840221405029e-01 1.460847407579421997e-01 2.413298040628433228e-01 -2.941799759864807129e-01 1.700129657983779907e-01 8.629681169986724854e-02 -8.761496841907501221e-02 -5.319300293922424316e-02 -3.361389786005020142e-02 3.401589989662170410e-01 -1.731353253126144409e-01 1.398269832134246826e-01 -1.726727187633514404e-02 1.627735495567321777e-01 1.024500131607055664e-01 2.457463294267654419e-01 2.831400036811828613e-01 -1.558639705181121826e-01 -7.088506966829299927e-02 -7.498096209019422531e-03 3.001268506050109863e-01 6.753694266080856323e-02 -1.755377203226089478e-01 1.500735431909561157e-01 -1.204222589731216431e-01 -2.053214460611343384e-01 2.205220758914947510e-01 3.115624561905860901e-02 1.219325587153434753e-01 -1.501814126968383789e-01 2.764705419540405273e-01
1.461877822875976562e-01 1.457229405641555786e-01 -6.579704582691192627e-02 5.015473067760467529e-02 8.682277798652648926e-02 2.128779441118240356e-01 -8.486726880073547363e-02 7.419754564762115479e-02 -2.128412425518035889e-01 3.675511851906776428e-02 1.278306245803833008e-01 -8.566703647375106812e-02 -2.942285686731338501e-02 -2.290468290448188782e-02 -1.019106656312942505e-01 3.812348544597625732e-01 1.549317091703414917e-01 8.159472793340682983e-02 -1.575089395046234131e-01 2.733318209648132324e-01 -5.224217101931571960e-02 -2.179334610700607300e-01 -9.061234444379806519e-02 -2.913704812526702881e-01 1.611239314079284668e-01 -2.266314774751663208e-01 3.155833184719085693e-01 1.440083384513854980e-01 -1.000458523631095886e-01 1.476060748100280762e-01 -3.916843831539154053e-01 3.403788059949874878e-02
1.602602601051330566e-01 -1.764827668666839600e-01 -7.800322026014328003e-02 3.296856582164764404e-02 -2.509643435478210449e-01 1.842627674341201782e-01 -5.720939859747886658e-02 1.492285877466201782e-01 -1.408312916755676270e-01 8.883586525917053223e-02 1.696849465370178223e-01 2.399725914001464844e-01 -4.568400606513023376e-02 8.131030946969985962e-02 -3.091536648571491241e-02 4.176152125000953674e-02 2.212471812963485718e-01 3.207960426807403564e-01 3.965963423252105713e-02 -1.624097973108291626e-01 2.724512219429016113e-01 1.963713616132736206e-01 9.233426302671432495e-02 -3.506568968296051025e-01 -4.535800591111183167e-02 -7.593158632516860962e-02 3.344719707965850830e-01 -3.532803431153297424e-02 -1.585194617509841919e-01 4.371906444430351257e-02 -2.262643873691558838e-01 2.544654011726379395e-01
2.648265063762664795e-01 -4.069066047668457031e-02 2.746241912245750427e-02 2.958415634930133820e-02 2.553417384624481201e-01 2.491877079010009766e-01 1.929674148559570312e-01 4.807910323143005371e-02 -1.089861020445823669e-01 -3.308567404747009277e-02 5.333692952990531921e-02 7.326113432645797729e-02 -1.984388828277587891e-01 -2.098469883203506470e-01 1.929618418216705322e-01 4.050433337688446045e-01 -3.301675990223884583e-02 1.833923459053039551e-01 -9.432157129049301147e-02 -1.519475579261779785e-01 4.522706195712089539e-02 9.757726639509201050e-02 8.306299149990081787e-02 4.869574215263128281e-03 1.654874086380004883e-01 -1.714056432247161865e-01 4.743832051753997803e-01 5.237215384840965271e-02 1.371351331472396851e-01 1.415822356939315796e-01 -2.125551551580429077e-01 8.380909450352191925e-03
-5.766766518354415894e-02 -1.981257796287536621e-01 1.490299552679061890e-01 2.493426762521266937e-02 -2.254850417375564575e-01 1.951161623001098633e-01 -9.235160052776336670e-02 -2.066152691841125488e-01 -1.028187349438667297e-01 -9.980490431189537048e-03 3.226441144943237305e-01 1.321801263839006424e-02 1.342025101184844971e-01 -1.550537347793579102e-01 7.526777684688568115e-02 3.775764256715774536e-02 1.086502447724342346e-01 1.938049942255020142e-01 5.525450408458709717e-02 -1.259758509695529938e-02 -1.153533533215522766e-01 2.719823643565177917e-02 3.073136508464813232e-01 -5.833500251173973083e-02 1.200832352042198181e-01 -1.173044145107269287e-01 2.069770991802215576e-01 -4.450238049030303955e-01 -5.067505687475204468e-02 4.044605493545532227e-01 -1.268268376588821411e-01 -1.208020076155662537e-01
1.273315846920013428e-01 2.164226025342941284e-01 -1.254993528127670288e-01 3.531323671340942383e-01 2.075287699699401855e-02 -5.245085805654525757e-03 1.015839278697967529e-01 8.352639526128768921e-02 -7.285045832395553589e-02 2.434727996587753296e-01 4.686455428600311279e-02 -2.560404837131500244e-01 -3.138251230120658875e-02 -6.746196001768112183e-02 1.440545022487640381e-01 1.758290678262710571e-01 1.062212362885475159e-01 7.080287486314773560e-02 -2.481657080352306366e-02 -2.852030396461486816e-01 6.775078922510147095e-02 -3.515985980629920959e-02 1.350713372230529785e-01 -3.064080178737640381e-01 2.109175473451614380e-01 -2.011936306953430176e-01 -9.090228937566280365e-03 -1.340596824884414673e-01 2.464506328105926514e-01 2.353765517473220825e-01 -2.943044304847717285e-01 -2.592576444149017334e-01
-2.017965614795684814e-01 1.081769764423370361e-01 3.210215270519256592e-02 7.348906714469194412e-03 5.751362442970275879e-02 1.439308524131774902e-01 -8.008965849876403809e-02 -6.152084097266197205e-02 -1.670262962579727173e-01 -1.180976182222366333e-01 2.001444697380065918e-01 1.016038954257965088e-01 2.827990427613258362e-02 1.159359291195869446e-01 -5.918885394930839539e-02 1.657490432262420654e-01 4.415462315082550049e-01 2.581220865249633789e-01 -4.230314493179321289e-02 4.730008542537689209e-02 8.980882167816162109e-02 -4.373063147068023682e-02 3.563547432422637939e-01 -3.180221617221832275e-01 6.039181724190711975e-02 -3.720031678676605225e-01 -6.368561834096908569e-02 6.762006878852844238e-02 2.480620443820953369e-01 1.052402630448341370e-01 1.490680575370788574e-01 1.600321382284164429e-01
-8.854842931032180786e-02 -1.817747503519058228e-01 -1.220679655671119690e-02 -1.855153031647205353e-02 -3.045789338648319244e-02 -1.263021398335695267e-02 5.350633058696985245e-03 -1.819679737091064453e-01 -3.290336430072784424e-01 1.555410623550415039e-01 5.388444662094116211e-01 1.718536019325256348e-02 -3.633143007755279541e-01 -9.959863498806953430e-03 -2.232820726931095123e-02 1.277329325675964355e-01 5.428790673613548279e-02 1.705666780471801758e-01 1.267349570989608765e-01 -1.944627463817596436e-01 -2.210799604654312134e-01 1.243109032511711121e-01 3.072749078273773193e-02 -1.990748941898345947e-01 2.116814106702804565e-01 -2.122329324483871460e-01 7.797663658857345581e-02 1.254099905490875244e-01 -5.870382487773895264e-02 1.883847117424011230e-01 -7.569713890552520752e-02 -7.234124839305877686e-02
-1.360579133033752441e-01 -1.601965278387069702e-01 5.239043012261390686e-02 1.894966810941696167e-01 -2.089925855398178101e-01 2.705172896385192871e-01 -1.339406073093414307e-01 -1.637825369834899902e-01 -2.325409464538097382e-02 1.797806918621063232e-01 2.689263224601745605e-01 1.322835683822631836e-01 -1.157355383038520813e-01 3.312780288979411125e-03 6.716030091047286987e-02 3.113544583320617676e-01 9.128157049417495728e-02 -1.992077194154262543e-02 -1.290521025657653809e-01 -1.154896095395088196e-01 5.191767960786819458e-02 1.307643055915832520e-01 2.923265099525451660e-01 2.187045514583587646e-01 3.117240965366363525e-01 -3.975469172000885010e-01 -1.510480642318725586e-01 -1.483400166034698486e-01 -4.124544560909271240e-02 6.391333788633346558e-02 -1.250137686729431152e-01 -6.896837800741195679e-02
5.938770994544029236e-02 -6.056251376867294312e-02 -7.339134067296981812e-02 1.563693135976791382e-01 -1.484534591436386108e-01 3.014465272426605225e-01 -1.580896526575088501e-01 1.000562459230422974e-01 -2.074027061462402344e-01 2.851344645023345947e-02 9.646751731634140015e-02 2.232322469353675842e-02 3.358937392476946115e-04 1.831973493099212646e-01 7.834254950284957886e-02 3.572948575019836426e-01 3.392736241221427917e-02 2.274884283542633057e-01 -6.366951763629913330e-02 2.882952988147735596e-01 7.494740933179855347e-02 1.026459410786628723e-01 3.803160786628723145e-01 -4.024022519588470459e-01 -9.200087189674377441e-02 3.205813094973564148e-02 2.061483263969421387e-01 -3.718463331460952759e-02 -2.118282169103622437e-01 3.387843817472457886e-02 -5.376463383436203003e-02 1.702684313058853149e-01
-3.460214287042617798e-02 -5.286802724003791809e-02 3.474776819348335266e-02 2.539402246475219727e-01 1.354364007711410522e-01 2.466639503836631775e-02 -1.079749614000320435e-01 1.104936078190803528e-01 -1.516934335231781006e-01 1.270583719015121460e-01 1.932775378227233887e-01 1.326778233051300049e-01 1.013230159878730774e-01 6.921651959419250488e-02 -3.596566617488861084e-01 2.738497555255889893e-01 -9.918306022882461548e-03 5.740795657038688660e-02 5.476804077625274658e-02 1.417366266250610352e-01 -1.295714639127254486e-02 -8.919561281800270081e-03 -9.802854619920253754e-04 -2.412237077951431274e-01 3.670107424259185791e-01 -1.983241587877273560e-01 6.808646768331527710e-02 -2.661683857440948486e-01 1.597348973155021667e-02 4.688601195812225342e-01 1.171897649765014648e-01 -7.568493485450744629e-02
1.185043230652809143e-01 -1.116866841912269592e-01 -1.843808591365814209e-01 -4.435708746314048767e-02 -5.910528078675270081e-02 2.756980806589126587e-02 -2.251350134611129761e-01 -1.690170466899871826e-01 -2.396648824214935303e-01 3.838562965393066406e-01 2.571876347064971924e-01 -1.178725212812423706e-01 -1.944438964128494263e-01 5.791400745511054993e-02 -4.638431593775749207e-02 2.984514534473419189e-01 7.200508564710617065e-02 2.329031974077224731e-01 -1.558844000101089478e-01 -2.894294820725917816e-02 -4.501960426568984985e-02 7.410417497158050537e-02 2.609446942806243896e-01 1.315822005271911621e-01 -8.578827232122421265e-02 -2.256609350442886353e-01 -4.213123768568038940e-02 -2.984313964843750000e-01 -5.957015976309776306e-02 2.418689727783203125e-01 -1.566794067621231079e-01 1.536043882369995117e-01
1.217509806156158447e-01 4.995139315724372864e-02 1.766202505677938461e-03 -6.739338487386703491e-02 1.670450568199157715e-01 3.081302642822265625e-01 1.358206663280725479e-02 1.482214033603668213e-01 -2.708250582218170166e-01 4.267754778265953064e-02 2.326393425464630127e-01 1.805725693702697754e-01 -4.178567230701446533e-02 6.070894747972488403e-02 9.536092728376388550e-02 3.285808861255645752e-01 -1.716414242982864380e-01 3.980344161391258240e-02 1.527973860502243042e-01 -6.159998849034309387e-02 -6.400924175977706909e-02 1.820444315671920776e-02 9.406035393476486206e-02 -1.913460195064544678e-01 6.547024007886648178e-03 -2.908008098602294922e-01 2.086561769247055054e-01 1.950685977935791016e-01 3.025582134723663330e-01 4.849875345826148987e-02 -4.171261489391326904e-01 -8.116400241851806641e-02
-2.025521248579025269e-01 2.681083679199218750e-01 6.917099654674530029e-02 2.455800473690032959e-01 -2.796550840139389038e-02 8.257062733173370361e-02 1.082989126443862915e-01 -4.922242090106010437e-02 -8.142285048961639404e-02 8.559509878978133202e-04 3.357205390930175781e-01 -1.660787612199783325e-01 1.539000310003757477e-02 8.659560978412628174e-02 -1.489958912134170532e-01 1.215097159147262573e-01 3.853004574775695801e-01 1.552904695272445679e-01 -9.948737174272537231e-02 -1.007262617349624634e-01 -9.944069385528564453e-02 -1.540890783071517944e-01 3.724973276257514954e-02 -2.462035417556762695e-01 1.629616320133209229e-01 -1.229034438729286194e-01 4.307227954268455505e-02 1.924890428781509399e-01 -3.116425685584545135e-02 3.788834810256958008e-01 -2.620382010936737061e-01 1.631451994180679321e-01
-1.971337646245956421e-01 5.425791069865226746e-02 5.507306195795536041e-04 -1.832498013973236084e-01 3.439397551119327545e-04 3.007792830467224121e-01 1.127348318696022034e-01 -1.010395586490631104e-01 6.476275622844696045e-02 8.957368880510330200e-02 4.152089953422546387e-01 4.934716969728469849e-02 4.736513644456863403e-02 2.460237778723239899e-02 4.631425067782402039e-02 2.855872213840484619e-01 1.239052228629589081e-02 -9.374251961708068848e-02 1.684108935296535492e-02 -2.974441349506378174e-01 3.030867874622344971e-01 4.265565052628517151e-02 4.394083321094512939e-01 -1.337413787841796875e-01 5.335471406579017639e-02 -2.748323678970336914e-01 7.450791448354721069e-02 -1.443705558776855469e-01 1.518432796001434326e-01 5.819679796695709229e-02 -4.868966341018676758e-02 4.109745100140571594e-02
-1.989710479974746704e-01 6.171955465106293559e-05 -6.381008028984069824e-02 -4.842182248830795288e-02 -6.584972888231277466e-02 1.960508525371551514e-01 -1.222416907548904419e-01 6.385853886604309082e-02 -5.493877530097961426e-01 9.239128790795803070e-03 1.389450132846832275e-01 2.296335399150848389e-01 -1.043316498398780823e-01 -1.154378056526184082e-01 -1.828855574131011963e-01 1.693777441978454590e-01 1.806038990616798401e-02 1.965970247983932495e-01 -2.210591286420822144e-01 -5.585897713899612427e-02 6.386540085077285767e-02 -7.648392021656036377e-02 1.553021073341369629e-01 -1.520607918500900269e-01 2.185296500101685524e-03 -3.153271377086639404e-01 -2.214123904705047607e-01 -1.319682300090789795e-01 1.375506669282913208e-01 2.634661197662353516e-01 -4.879918694496154785e-02 1.648641526699066162e-01
-9.347168356180191040e-02 6.949405372142791748e-02 4.890964925289154053e-02 6.474796682596206665e-02 -3.258382380008697510e-01 -5.657783709466457367e-03 -1.402838081121444702e-01 -2.360028177499771118e-01 -2.036450058221817017e-01 -4.652287065982818604e-02 2.438995093107223511e-01 -2.400029636919498444e-02 1.604532003402709961e-01 -2.430346608161926270e-01 3.253505378961563110e-02 2.782517075538635254e-01 6.204401329159736633e-02 -1.309995073825120926e-02 -2.050282806158065796e-01 -2.445639818906784058e-01 -3.745148330926895142e-02 -2.941112592816352844e-02 7.124791294336318970e-02 -2.530193626880645752e-01 3.334973752498626709e-01 -1.446579992771148682e-01 2.170877009630203247e-01 -9.636498242616653442e-02 1.582923233509063721e-01 2.025890164077281952e-02 -6.372277438640594482e-02 -3.687252104282379150e-01
-1.013580188155174255e-01 -2.945722779259085655e-03 4.597384110093116760e-02 4.990964382886886597e-02 -1.446619331836700439e-01 3.273698985576629639e-01 -2.041807472705841064e-01 1.641010791063308716e-01 -1.250402182340621948e-01 -3.521413356065750122e-02 1.621895134449005127e-01 2.031206339597702026e-01 1.048442572355270386e-01 -1.450954470783472061e-03 1.957295686006546021e-01 4.119014441967010498e-01 2.377262562513351440e-01 -5.885400623083114624e-02 -1.112089306116104126e-01 -1.936416029930114746e-01 -3.270822390913963318e-02 -9.468900039792060852e-03 3.294549882411956787e-01 -1.879749894142150879e-01 5.404541268944740295e-02 -7.627543061971664429e-02 4.116688668727874756e-01 -8.009436726570129395e-02 1.180913597345352173e-01 -9.709151834249496460e-02 -1.351976543664932251e-01 6.194889545440673828e-02
-9.166254103183746338e-02 -2.155081480741500854e-01 1.854839771986007690e-01 2.313310652971267700e-01 -6.539527326822280884e-02 2.910217642784118652e-01 1.048294156789779663e-01 4.554584249854087830e-02 -2.595603466033935547e-01 1.282376497983932495e-01 3.189648091793060303e-01 -1.029965281486511230e-01 -1.733565181493759155e-01 3.152936398983001709e-01 -2.522845566272735596e-01 1.071958392858505249e-01 -4.078620299696922302e-02 -9.312366694211959839e-02 -1.280788984149694443e-02 -2.686108946800231934e-01 -5.538403987884521484e-02 -1.689042448997497559e-01 8.784829825162887573e-02 -8.304592967033386230e-02 2.176406793296337128e-02 -3.391388356685638428e-01 1.834442466497421265e-01 2.781360875815153122e-03 2.324061542749404907e-01 -2.222423627972602844e-02 -1.401476114988327026e-01 4.775021597743034363e-02
-3.027330897748470306e-02 -1.218917518854141235e-01 1.770374476909637451e-01 -1.055194139480590820e-01 -1.115649342536926270e-01 -1.415315568447113037e-01 -1.783676259219646454e-02 1.166506186127662659e-01 -1.149981189519166946e-02 5.877166986465454102e-04 2.797563374042510986e-01 -6.209143251180648804e-02 2.380871623754501343e-01 8.077673614025115967e-02 6.502739340066909790e-02 2.054104655981063843e-01 4.252040758728981018e-02 1.055024489760398865e-01 -3.640848100185394287e-01 -1.046771407127380371e-01 1.404794007539749146e-01 2.056287527084350586e-01 1.394748985767364502e-01 1.401669532060623169e-01 -7.715357095003128052e-02 -1.749627888202667236e-01 2.291826009750366211e-01 -2.094519697129726410e-02 -4.320310428738594055e-02 4.823437333106994629e-01 -2.774000465869903564e-01 2.118718326091766357e-01
1.484596580266952515e-01 7.318618893623352051e-02 -2.174440324306488037e-01 7.731946557760238647e-02 1.044153198599815369e-01 4.286799728870391846e-01 -1.762529015541076660e-01 -1.797602698206901550e-02 -2.125454843044281006e-01 7.775875926017761230e-02 1.968731731176376343e-02 -6.286054849624633789e-04 -1.259944587945938110e-01 5.616505071520805359e-02 -1.519408822059631348e-01 4.365844130516052246e-01 -2.313333600759506226e-01 1.895496547222137451e-01 -1.019021868705749512e-01 -1.182117462158203125e-01 -1.513369847089052200e-02 -4.371387138962745667e-02 2.233973443508148193e-01 2.295883186161518097e-02 5.948274582624435425e-02 -1.540256887674331665e-01 1.703340411186218262e-01 -1.449040919542312622e-01 -5.252247676253318787e-03 3.354653120040893555e-01 -8.151642978191375732e-02 -2.147013545036315918e-01
-6.284391880035400391e-02 -2.127258628606796265e-01 1.410612761974334717e-01 9.235517680644989014e-02 4.967312514781951904e-02 2.561650704592466354e-03 -4.965004324913024902e-02 -1.444220691919326782e-01 -1.039092317223548889e-01 -1.882295683026313782e-02 4.694570004940032959e-01 2.164136059582233429e-02 -3.508520126342773438e-01 -1.704233000054955482e-03 3.446527943015098572e-02 1.451765149831771851e-01 3.910887539386749268e-01 1.282987743616104126e-01 -1.064609959721565247e-01 -1.228970363736152649e-01 -1.709765493869781494e-01 1.846936643123626709e-01 -1.125681772828102112e-01 -2.751255333423614502e-01 2.555847465991973877e-01 -2.328477501869201660e-01 1.322938948869705200e-01 2.088630944490432739e-02 6.828733533620834351e-02 1.393648982048034668e-01 -9.478618949651718140e-02 -3.303395584225654602e-02
-1.319432258605957031e-01 3.415214642882347107e-02 -2.918378822505474091e-02 1.756894588470458984e-02 -2.093205153942108154e-01 1.660129725933074951e-01 -1.807879016268998384e-04 5.305751040577888489e-02 -1.688829362392425537e-01 -3.742504864931106567e-02 4.819989204406738281e-01 6.573452800512313843e-02 2.478880286216735840e-01 1.419458091259002686e-01 6.113956496119499207e-02 4.187478423118591309e-01 -2.815644629299640656e-02 -1.447284966707229614e-01 -1.136303171515464783e-01 -2.616860568523406982e-01 2.868922352790832520e-01 1.362749487161636353e-01 1.218059882521629333e-01 1.554330885410308838e-01 4.606689885258674622e-02 -1.872245371341705322e-01 1.118385195732116699e-01 -1.995322108268737793e-01 -4.782820120453834534e-02 1.638209223747253418e-01 -1.022386327385902405e-01 8.212362974882125854e-02
2.819383442401885986e-01 -7.781308144330978394e-02 1.470413655042648315e-01 1.408189982175827026e-01 1.188674475997686386e-02 3.992674946784973145e-01 9.421771019697189331e-02 2.195362001657485962e-01 -3.166986107826232910e-01 7.484795898199081421e-02 -1.027230769395828247e-01 3.920983523130416870e-02 6.138046458363533020e-02 9.866477549076080322e-02 1.524267792701721191e-01 2.873900830745697021e-01 -1.905538327991962433e-02 1.503583639860153198e-01 -2.102620452642440796e-01 1.695753335952758789e-01 2.492530941963195801e-01 -1.024271175265312195e-02 1.765566468238830566e-01 -2.254688739776611328e-01 3.370257467031478882e-02 -6.718815118074417114e-02 1.228863969445228577e-01 7.585422135889530182e-03 -2.596983909606933594e-01 2.400244623422622681e-01 -1.426175534725189209e-01 -1.125886440277099609e-01
-5.354593694210052490e-02 -7.733038812875747681e-02 -4.866680875420570374e-02 8.797186613082885742e-02 9.651935100555419922e-02 1.992094516754150391e-01 -1.141406297683715820e-01 -7.205090671777725220e-02 -2.055068016052246094e-01 -1.156126558780670166e-01 3.591152131557464600e-01 1.578953713178634644e-01 -7.791820913553237915e-02 -1.652253866195678711e-01 -1.719118952751159668e-01 2.212830036878585815e-01 -7.356579601764678955e-02 1.607546508312225342e-01 -1.880276352167129517e-01 -4.672451410442590714e-03 7.185600697994232178e-02 -3.248573839664459229e-02 1.142962127923965454e-01 -8.659543097019195557e-02 1.802857220172882080e-01 -2.062417268753051758e-01 -2.971940860152244568e-02 -2.822476029396057129e-01 7.012442499399185181e-02 5.541835427284240723e-01 -1.381785720586776733e-01 1.109687164425849915e-01
-2.652065642178058624e-02 -1.023456454277038574e-01 1.455948501825332642e-01 1.573111116886138916e-01 2.385525405406951904e-01 2.193109840154647827e-01 4.483531787991523743e-02 1.004096865653991699e-01 -1.874713003635406494e-01 1.832912676036357880e-02 1.905826777219772339e-01 -6.503111124038696289e-02 -8.426053822040557861e-02 -1.217808797955513000e-01 1.576400697231292725e-01 1.858122944831848145e-01 -7.965033501386642456e-02 2.799058891832828522e-02 -2.263657450675964355e-01 1.097571030259132385e-01 9.863608516752719879e-03 4.291867837309837341e-02 4.372068345546722412e-01 -2.836038172245025635e-01 6.526808720082044601e-03 -2.764369547367095947e-01 1.460779458284378052e-01 -4.392227232456207275e-01 -4.207114875316619873e-02 -1.022696197032928467e-01 -1.457121819257736206e-01 1.814086921513080597e-02
2.842709720134735107e-01 1.341683119535446167e-01 1.566436141729354858e-02 -9.091898053884506226e-02 -2.505795098841190338e-02 2.972883582115173340e-01 1.930278241634368896e-01 2.720894813537597656e-01 -3.248696923255920410e-01 9.754166007041931152e-02 3.304429650306701660e-01 -1.526764035224914551e-01 -4.400566965341567993e-02 1.931226551532745361e-01 1.950920224189758301e-01 2.250181138515472412e-01 -5.963204056024551392e-02 7.242973148822784424e-02 -4.365586861968040466e-02 1.375346630811691284e-01 -4.222286120057106018e-02 -1.533341687172651291e-02 9.888390451669692993e-02 2.012240327894687653e-02 2.476664632558822632e-01 -2.042059302330017090e-01 3.180881142616271973e-01 2.600814774632453918e-02 -7.008890062570571899e-02 -2.968369796872138977e-02 -2.460629194974899292e-01 6.190409883856773376e-02
1.153159886598587036e-01 -7.489819079637527466e-02 -4.500550031661987305e-02 1.560645271092653275e-02 1.045668646693229675e-01 1.101398095488548279e-01 -2.788910269737243652e-01 5.806283652782440186e-02 2.744853496551513672e-02 2.506842017173767090e-01 1.414860486984252930e-01 -7.455187290906906128e-02 -2.026624232530593872e-01 -1.409273743629455566e-01 1.518449336290359497e-01 3.841236531734466553e-01 -1.345287561416625977e-01 7.456040382385253906e-02 -9.283826500177383423e-02 -1.031664945185184479e-02 -1.830786932259798050e-03 5.121741071343421936e-02 3.791396021842956543e-01 -7.791721075773239136e-02 -4.234132822602987289e-03 -2.824991047382354736e-01 2.879997193813323975e-01 -7.467008382081985474e-02 4.106560647487640381e-01 1.613999307155609131e-01 -2.033718116581439972e-02 -7.497992366552352905e-02
-4.537874367088079453e-03 -1.699747890233993530e-01 1.529174149036407471e-01 1.943487823009490967e-01 9.089338034391403198e-02 -2.636529738083481789e-03 -1.402588188648223877e-01 -5.950417742133140564e-02 -4.105057567358016968e-02 2.508998811244964600e-01 4.599928855895996094e-02 -8.726055920124053955e-02 9.344199299812316895e-02 -8.389197289943695068e-02 1.855240613222122192e-01 1.272035092115402222e-01 3.796099871397018433e-02 3.575109541416168213e-01 7.883892208337783813e-02 -3.502160608768463135e-01 -1.367834210395812988e-01 3.408939018845558167e-02 1.375074535608291626e-01 -3.371860980987548828e-01 -7.162231206893920898e-02 -2.898561656475067139e-01 5.952211469411849976e-02 -1.896166205406188965e-01 -4.092743992805480957e-02 3.179025650024414062e-01 -2.086209058761596680e-01 2.285070121288299561e-01
4.030613601207733154e-01 -2.081414125859737396e-02 -1.191221401095390320e-01 -7.834585756063461304e-02 -1.270896941423416138e-01 3.320177793502807617e-01 -5.930085852742195129e-02 2.031606733798980713e-01 -2.247285544872283936e-01 9.772293269634246826e-02 1.984659433364868164e-01 -8.090718835592269897e-02 6.648054718971252441e-02 3.264353377744555473e-03 2.756028473377227783e-01 2.724055647850036621e-01 2.024210542440414429e-01 3.399274051189422607e-01 -8.525165915489196777e-02 -1.562585383653640747e-01 -5.264691635966300964e-02 -5.630875006318092346e-02 -7.088210433721542358e-03 -4.926874861121177673e-02 -1.458810269832611084e-02 -9.609531611204147339e-02 2.942661345005035400e-01 3.498250991106033325e-02 4.721961542963981628e-02 -1.171572878956794739e-02 -9.531334042549133301e-02 2.822724878787994385e-01
-3.450044617056846619e-02 1.957759493961930275e-03 2.310284972190856934e-01 4.403365775942802429e-02 1.201185211539268494e-01 1.896103918552398682e-01 1.341358721256256104e-01 6.846767663955688477e-02 -2.145947068929672241e-01 8.715347200632095337e-02 -4.404110088944435120e-02 1.155694052577018738e-01 9.280105680227279663e-02 1.645914465188980103e-02 2.516684830188751221e-01 3.024321794509887695e-01 1.431790888309478760e-01 1.520354747772216797e-01 -1.912899762392044067e-01 1.054558083415031433e-01 2.647686898708343506e-01 7.822110503911972046e-02 3.272211849689483643e-01 -2.869124412536621094e-01 -9.204070083796977997e-03 -1.072638779878616333e-01 1.791465431451797485e-01 -4.389498233795166016e-01 -1.230846419930458069e-01 2.392398752272129059e-02 -1.348548829555511475e-01 1.029285341501235962e-01
-1.712867617607116699e-01 9.007915109395980835e-02 1.679827421903610229e-01 2.345517873764038086e-01 -2.620765194296836853e-02 -4.681969061493873596e-02 -5.099111050367355347e-02 1.288699917495250702e-02 -1.138236671686172485e-01 2.961191534996032715e-02 1.377377063035964966e-01 3.281087800860404968e-02 2.792497277259826660e-01 -8.731523901224136353e-02 3.733564913272857666e-02 3.000347614288330078e-01 1.888203918933868408e-01 -4.088013246655464172e-02 -1.094099804759025574e-01 1.288106106221675873e-02 3.732731938362121582e-01 -1.747041940689086914e-02 2.544434964656829834e-01 -2.461700439453125000e-01 8.249843865633010864e-02 -3.718333244323730469e-01 -1.162418276071548462e-01 -1.216088682413101196e-01 1.944996714591979980e-01 -2.603391185402870178e-02 -1.662043333053588867e-01 3.298936188220977783e-01
8.403857052326202393e-02 3.332870453596115112e-02 3.557438850402832031e-01 4.293564334511756897e-02 -3.323130011558532715e-01 9.318549185991287231e-02 1.300561428070068359e-01 6.507063657045364380e-02 -2.458869852125644684e-02 1.131116598844528198e-01 4.557357728481292725e-01 -2.216615825891494751e-01 -5.887626856565475464e-02 -1.958148926496505737e-01 -1.426036586053669453e-03 -2.736763097345829010e-03 1.670794188976287842e-01 9.829100966453552246e-02 -8.049999177455902100e-02 -1.070574820041656494e-01 -6.910634785890579224e-02 1.916207605972886086e-03 2.828463315963745117e-01 -3.519745916128158569e-02 1.206371486186981201e-01 -3.018815815448760986e-01 1.045436710119247437e-01 -3.374773859977722168e-01 7.425525784492492676e-02 1.657293736934661865e-01 3.413982316851615906e-02 7.020065188407897949e-02
1.332334131002426147e-01 4.384133964776992798e-02 9.839531034231185913e-02 -1.489615440368652344e-01 -9.870082139968872070e-02 8.432182483375072479e-03 -1.669122725725173950e-01 3.043926134705543518e-02 -3.077618777751922607e-01 -8.727306872606277466e-02 1.464851349592208862e-01 8.607475087046623230e-03 1.617789119482040405e-01 1.917596161365509033e-01 1.665362268686294556e-01 4.296731650829315186e-01 2.573392726480960846e-02 7.566060870885848999e-02 -4.328531399369239807e-02 -2.965133450925350189e-02 1.550764441490173340e-01 1.195186600089073181e-01 4.799401015043258667e-02 -1.346407234668731689e-01 -1.495376974344253540e-01 -3.239668011665344238e-01 3.078499734401702881e-01 -2.950965464115142822e-01 -1.836982518434524536e-01 3.122521042823791504e-01 2.625466510653495789e-02 4.102714732289314270e-02
3.399995863437652588e-01 1.125423014163970947e-01 -7.636771351099014282e-02 4.036558419466018677e-02 -1.619986840523779392e-03 2.874016165733337402e-01 -7.051163166761398315e-02 3.162924945354461670e-01 -1.839303225278854370e-01 1.994381397962570190e-01 1.241302937269210815e-01 -2.587102912366390228e-02 -5.669935420155525208e-02 -1.614580154418945312e-01 1.270379275083541870e-01 4.174572527408599854e-01 -8.345032483339309692e-02 1.892296373844146729e-01 -8.661902695894241333e-02 2.027861475944519043e-01 5.552956089377403259e-02 -1.379098277539014816e-02 6.621962040662765503e-02 -8.845800161361694336e-02 9.502953290939331055e-02 -2.067168354988098145e-01 4.883251711726188660e-02 2.606291510164737701e-02 -2.088755602017045021e-03 1.285346150398254395e-01 -4.322612881660461426e-01 -4.689847677946090698e-02
-1.611257530748844147e-02 1.454939991235733032e-01 9.800567477941513062e-02 1.507973670959472656e-01 -1.143040508031845093e-01 9.046406298875808716e-02 7.800947129726409912e-02 -1.012276485562324524e-01 -8.313757926225662231e-02 -7.178262621164321899e-02 6.479777395725250244e-02 9.452558308839797974e-02 -2.404226511716842651e-01 1.800405234098434448e-01 -1.638132929801940918e-01 3.788015544414520264e-01 1.097599342465400696e-01 2.206483334302902222e-01 -1.428266763687133789e-01 -2.165877632796764374e-02 4.126130789518356323e-02 -8.235000818967819214e-02 1.010568290948867798e-01 -3.817708790302276611e-01 2.978357672691345215e-01 -4.657520726323127747e-02 -1.800249963998794556e-01 5.395730957388877869e-02 -6.469761580228805542e-02 4.656659662723541260e-01 -1.571311205625534058e-01 7.028722763061523438e-02
8.115409314632415771e-02 3.898850828409194946e-02 1.032815426588058472e-01 -2.224375456571578979e-01 -1.372462362051010132e-01 2.841528654098510742e-01 3.104072064161300659e-03 2.428385019302368164e-01 -9.686929732561111450e-02 7.205983996391296387e-02 3.017165958881378174e-01 -2.042611986398696899e-01 1.283983141183853149e-01 -2.485030740499496460e-01 -3.607100620865821838e-02 -9.528083354234695435e-02 -1.563300751149654388e-02 1.949528008699417114e-01 -1.785269528627395630e-01 -1.637376993894577026e-01 2.610760629177093506e-01 -1.240750104188919067e-01 -1.391736716032028198e-01 -1.840590238571166992e-01 2.595725059509277344e-01 -3.258050978183746338e-01 9.051504731178283691e-02 -8.059260994195938110e-02 1.848136186599731445e-01 -1.504608616232872009e-02 -2.153819054365158081e-01 1.857837587594985962e-01
-4.269619658589363098e-02 -7.140432298183441162e-02 -2.100882679224014282e-02 5.858411267399787903e-02 1.137224063277244568e-01 2.560605704784393311e-01 2.977017126977443695e-02 -2.637915872037410736e-02 -1.513374038040637970e-02 -1.212196201086044312e-01 4.324738383293151855e-01 1.642380282282829285e-02 -3.256320357322692871e-01 1.661365479230880737e-02 -1.329930126667022705e-01 1.627423316240310669e-01 3.880218863487243652e-01 9.292437136173248291e-02 -1.280077993869781494e-01 1.547321975231170654e-01 2.038952857255935669e-01 1.652840375900268555e-01 -1.272158324718475342e-01 -2.783835828304290771e-01 8.715591579675674438e-02 -2.190484702587127686e-01 2.375884950160980225e-01 -3.000014275312423706e-02 2.276024967432022095e-01 9.130690246820449829e-02 3.854220733046531677e-02 -1.405799537897109985e-01
-1.749432384967803955e-01 6.718355696648359299e-03 2.072760164737701416e-01 2.228527069091796875e-01 -1.779908537864685059e-01 1.978556960821151733e-01 -4.840091615915298462e-02 8.314601331949234009e-02 -1.002561394125223160e-02 1.018141061067581177e-01 3.947994112968444824e-01 -2.023956477642059326e-01 1.047760993242263794e-01 -3.142691776156425476e-02 8.730678260326385498e-02 -9.873494505882263184e-02 1.023036614060401917e-01 4.332314133644104004e-01 -7.750003039836883545e-02 -1.822346150875091553e-01 -6.063145026564598083e-02 -6.918305531144142151e-03 1.217057257890701294e-01 -2.156271189451217651e-01 8.063099533319473267e-02 -3.070174753665924072e-01 3.449730575084686279e-02 1.481578797101974487e-01 9.879357367753982544e-02 2.992828004062175751e-02 -1.309436261653900146e-01 3.254212141036987305e-01
2.207380682229995728e-01 -1.534913778305053711e-01 -9.711703658103942871e-02 -6.302087008953094482e-02 -2.663523517549037933e-02 2.072633951902389526e-01 -8.498432487249374390e-02 3.635712713003158569e-02 -2.501577734947204590e-01 -3.792941570281982422e-02 3.780746161937713623e-01 6.318944692611694336e-02 -1.918786019086837769e-01 -8.721157908439636230e-02 8.792927861213684082e-02 2.824933826923370361e-01 -1.008487790822982788e-01 2.230847030878067017e-01 -3.325422406196594238e-01 -3.698242306709289551e-01 2.438947092741727829e-03 -4.881813749670982361e-02 2.739228680729866028e-02 -1.762868463993072510e-01 -1.654360443353652954e-01 -7.517733424901962280e-02 2.508609890937805176e-01 5.785365775227546692e-02 6.982173770666122437e-02 -3.286395967006683350e-02 4.224420711398124695e-02 2.657913565635681152e-01
-2.938188984990119934e-02 -4.857858642935752869e-02 4.947070032358169556e-02 -4.253934323787689209e-02 -1.878688633441925049e-01 1.658709049224853516e-01 -1.884516775608062744e-01 8.154741674661636353e-02 -1.053228303790092468e-01 -2.256991267204284668e-01 4.959658160805702209e-02 -1.003204435110092163e-01 9.676971286535263062e-02 6.670558825135231018e-03 -7.596784085035324097e-02 -3.371486440300941467e-02 1.600292176008224487e-01 3.556787669658660889e-01 -1.488954424858093262e-01 -3.815194666385650635e-01 -1.880532689392566681e-02 8.785749971866607666e-02 2.218345850706100464e-01 -3.181441724300384521e-01 1.588440835475921631e-01 -1.018976271152496338e-01 4.077212512493133545e-01 1.954093426465988159e-01 -1.520040165632963181e-02 -4.245049506425857544e-02 -2.439962178468704224e-01 -1.293389201164245605e-01
2.173876613378524780e-01 -3.524508327245712280e-02 6.230920180678367615e-02 1.215838491916656494e-01 -5.749335512518882751e-02 1.414449512958526611e-01 -1.701463311910629272e-01 -1.091045439243316650e-01 -3.033919632434844971e-01 -1.895276010036468506e-01 3.578553795814514160e-01 1.630581319332122803e-01 1.204701066017150879e-01 -1.660096794366836548e-01 -3.457236289978027344e-01 1.451177895069122314e-01 -1.263444274663925171e-01 1.084150895476341248e-01 -2.320492118597030640e-01 9.515702724456787109e-02 -2.102938592433929443e-01 9.888984262943267822e-03 1.870936155319213867e-01 -9.543576836585998535e-02 1.275184899568557739e-01 -2.189114093780517578e-01 -1.660207659006118774e-01 -7.803848385810852051e-02 1.251964420080184937e-01 2.094597667455673218e-01 -2.285782694816589355e-01 1.213021725416183472e-01
2.663581371307373047e-01 -1.435251533985137939e-01 -6.073384732007980347e-02 -4.764630459249019623e-03 1.041289120912551880e-01 2.786378860473632812e-01 2.093006074428558350e-01 9.365560859441757202e-02 -2.521851360797882080e-01 -1.479284763336181641e-01 -6.514096260070800781e-02 6.289713550359010696e-03 -1.387613862752914429e-01 -1.113492250442504883e-01 5.943199619650840759e-02 3.350487053394317627e-01 -6.679929327219724655e-03 6.145130097866058350e-02 -2.381713390350341797e-01 -5.811281502246856689e-02 1.585608571767807007e-01 1.212000250816345215e-01 1.595879197120666504e-01 1.912622004747390747e-01 2.166979014873504639e-01 -1.053282842040061951e-01 4.514169394969940186e-01 -1.231647208333015442e-01 1.678900569677352905e-01 1.406255513429641724e-01 -1.760102808475494385e-01 6.878388673067092896e-02
9.238340705633163452e-02 -3.060145676136016846e-01 2.392815239727497101e-02 5.426749587059020996e-02 -1.798849105834960938e-01 2.226626425981521606e-01 -6.831237673759460449e-02 -1.253796666860580444e-01 -3.476477041840553284e-02 3.837842866778373718e-02 3.697933852672576904e-01 -7.589448243379592896e-02 -1.759068071842193604e-01 6.975822895765304565e-02 5.538452789187431335e-02 3.957211673259735107e-01 -1.267364770174026489e-01 1.034893617033958435e-01 -1.570168286561965942e-01 -3.326367437839508057e-01 -6.215191259980201721e-02 6.887592375278472900e-02 -7.044776529073715210e-02 -1.256822794675827026e-01 1.472324430942535400e-01 -3.472927808761596680e-01 1.284394264221191406e-01 9.336061775684356689e-02 -1.606242209672927856e-01 -1.255751252174377441e-01 -9.991861879825592041e-03 2.251829206943511963e-01
2.772919535636901855e-01 9.751240909099578857e-02 1.138464212417602539e-01 -2.432451955974102020e-02 -1.754788011312484741e-01 1.863399296998977661e-01 -1.203430071473121643e-01 9.432744979858398438e-02 -3.172893226146697998e-01 4.657766222953796387e-02 -6.254150718450546265e-02 -1.594404429197311401e-01 -9.465180337429046631e-02 -4.006850067526102066e-03 4.490463435649871826e-02 1.046322509646415710e-01 1.034792661666870117e-01 1.342794448137283325e-01 -3.074933588504791260e-01 2.373429536819458008e-01 -1.821565628051757812e-01 -1.495322585105895996e-01 6.809976696968078613e-02 -1.868412792682647705e-01 1.880749762058258057e-01 -3.548616468906402588e-01 3.059829771518707275e-01 -1.256720125675201416e-01 4.259335342794656754e-03 1.169766411185264587e-01 -2.969213724136352539e-01 9.871844202280044556e-02
1.382995545864105225e-01 9.721395373344421387e-02 -1.388075798749923706e-01 1.312686055898666382e-01 3.158397674560546875e-01 2.514328993856906891e-02 9.471222758293151855e-02 -1.315479073673486710e-02 -3.298658430576324463e-01 3.501233085989952087e-02 1.044237613677978516e-01 2.956936508417129517e-02 -8.850009739398956299e-02 -2.477063052356243134e-02 -2.085138577967882156e-03 1.936209350824356079e-01 3.834603726863861084e-01 2.323949337005615234e-01 -1.816455274820327759e-01 -1.810666620731353760e-01 1.795210689306259155e-01 -1.732818433083593845e-03 1.396064274013042450e-02 -3.337617516517639160e-01 4.952223971486091614e-03 -3.502156436443328857e-01 -1.805656105279922485e-01 1.266003847122192383e-01 2.125854641199111938e-01 1.020397096872329712e-01 -1.250098943710327148e-01 -6.668320298194885254e-02
-2.284696698188781738e-01 7.870066165924072266e-02 5.071742460131645203e-02 -5.277615040540695190e-02 -9.730012714862823486e-02 1.686936020851135254e-01 -1.807568594813346863e-02 -1.764013320207595825e-01 -2.297227531671524048e-01 6.239135935902595520e-02 3.649851381778717041e-01 -4.231842979788780212e-02 3.534536436200141907e-02 1.029891818761825562e-01 -1.946981698274612427e-01 8.459903299808502197e-02 -6.777969002723693848e-02 4.347278550267219543e-02 -6.643773615360260010e-02 -1.383666992187500000e-01 1.945588141679763794e-01 2.509160339832305908e-01 -1.066991910338401794e-01 -3.762133121490478516e-01 -1.321769878268241882e-02 -3.071794807910919189e-01 -8.468133956193923950e-02 1.128151416778564453e-01 1.944040209054946899e-01 4.080151617527008057e-01 -5.706127732992172241e-02 1.120569184422492981e-01
1.485058814287185669e-01 1.372472643852233887e-01 1.109676063060760498e-01 -2.752411365509033203e-01 1.958493739366531372e-01 1.758642196655273438e-01 -4.330591112375259399e-02 -2.887104749679565430e-01 -2.470549345016479492e-01 6.996779888868331909e-02 2.636636495590209961e-01 -7.680203020572662354e-02 1.848464757204055786e-01 2.130922228097915649e-01 9.460909664630889893e-02 4.129914939403533936e-01 -1.479731872677803040e-02 -4.603935778141021729e-02 2.988452464342117310e-02 6.767348200082778931e-02 1.216061878949403763e-02 -4.925812780857086182e-02 3.516927659511566162e-01 -3.101632297039031982e-01 -5.929831042885780334e-02 -2.459863424301147461e-01 -9.747030213475227356e-03 -1.139825507998466492e-01 5.168939754366874695e-02 2.948254905641078949e-02 -6.253997236490249634e-02 3.529581427574157715e-02
-3.137346357107162476e-02 -2.040284574031829834e-01 -6.327740848064422607e-02 1.308855563402175903e-01 2.249423116445541382e-01 7.255033403635025024e-02 -5.777380242943763733e-02 -1.567793190479278564e-01 -1.970649063587188721e-01 -2.693641483783721924e-01 2.436836659908294678e-01 1.677872836589813232e-01 1.314082890748977661e-01 -9.499338269233703613e-02 -2.389888763427734375e-01 2.708873152732849121e-01 9.473240002989768982e-03 3.733801841735839844e-01 -2.766754031181335449e-01 3.615778870880603790e-03 1.340503394603729248e-01 2.288716472685337067e-02 9.019219875335693359e-02 -1.832134723663330078e-01 -1.039555892348289490e-01 -1.318946033716201782e-01 -2.491795271635055542e-02 -9.017477929592132568e-02 1.696675568819046021e-01 3.751807212829589844e-01 3.425507619976997375e-02 1.132386773824691772e-01
1.655294001102447510e-01 -3.680414706468582153e-02 1.763355103321373463e-03 -9.092093259096145630e-02 -2.270700782537460327e-01 7.065325230360031128e-02 -1.771149039268493652e-01 -7.732219994068145752e-02 -2.035743594169616699e-01 -3.362836316227912903e-02 1.025571674108505249e-01 -4.560509696602821350e-02 -1.004588752985000610e-01 -9.560945630073547363e-02 -8.761225640773773193e-02 3.400180116295814514e-02 3.221524357795715332e-01 4.125857055187225342e-01 -1.323228627443313599e-01 -2.678713798522949219e-01 1.145076602697372437e-01 1.305621117353439331e-01 1.766223162412643433e-01 -3.787381350994110107e-01 -9.437300264835357666e-03 3.745047375559806824e-02 3.684821724891662598e-01 8.428160846233367920e-02 8.259215205907821655e-02 -2.322352677583694458e-02 -2.275097966194152832e-01 -1.194681748747825623e-01
-2.213837802410125732e-01 -2.439171448349952698e-02 8.720667660236358643e-02 1.197225451469421387e-01 -1.426612287759780884e-01 3.159296512603759766e-01 -3.043550252914428711e-02 -4.267850890755653381e-02 1.191702089272439480e-03 1.752128452062606812e-01 3.610393404960632324e-01 3.615513676777482033e-03 -1.129072532057762146e-01 -3.580003604292869568e-02 -7.146988064050674438e-02 -1.274447888135910034e-01 -5.735413730144500732e-02 3.288814425468444824e-01 -2.102839946746826172e-01 -1.722285300493240356e-01 1.645577996969223022e-01 -4.181066900491714478e-02 5.705420672893524170e-02 -2.299876809120178223e-01 -5.269682779908180237e-02 -3.195221424102783203e-01 -4.206699877977371216e-02 1.193317696452140808e-01 -6.928817927837371826e-02 2.966766655445098877e-01 -3.790417686104774475e-02 3.516445457935333252e-01
3.271462023258209229e-02 2.199573516845703125e-01 2.863987348973751068e-02 3.036962077021598816e-02 3.997396677732467651e-02 2.565550804138183594e-01 -1.466523110866546631e-01 8.243767917156219482e-02 -2.870182991027832031e-01 2.294577509164810181e-01 2.789424061775207520e-01 1.958236657083034515e-02 1.192709356546401978e-01 -1.504067778587341309e-01 1.441982090473175049e-01 3.527513742446899414e-01 -9.376323781907558441e-03 -1.155209541320800781e-01 6.370609998703002930e-02 6.598607636988162994e-03 7.841616123914718628e-02 -2.698290348052978516e-02 2.391890436410903931e-01 -2.145526856184005737e-01 1.370415091514587402e-02 -1.145676523447036743e-01 2.414773851633071899e-01 2.291248589754104614e-01 1.816114187240600586e-01 1.227729320526123047e-01 -3.941721320152282715e-01 5.079916492104530334e-02
1.249116435647010803e-01 -2.406128123402595520e-02 -8.663658984005451202e-03 -5.626029893755912781e-02 -3.984648734331130981e-02 6.871679425239562988e-02 -2.948279976844787598e-01 -1.131343990564346313e-01 -1.440731137990951538e-01 1.511115878820419312e-01 2.691002786159515381e-01 -9.743656218051910400e-02 -3.093361854553222656e-02 -2.429380565881729126e-01 1.058702990412712097e-01 5.070496201515197754e-01 -3.711627796292304993e-02 -1.109404210001230240e-02 8.715342730283737183e-02 -1.016455516219139099e-01 9.005307406187057495e-02 -5.648887902498245239e-02 2.920123338699340820e-01 -7.942139357328414917e-02 -1.549920290708541870e-01 -2.508234977722167969e-01 1.054800823330879211e-01 1.113897040486335754e-01 2.866375744342803955e-01 1.472475938498973846e-02 -3.219048976898193359e-01 -4.454112052917480469e-02
2.029798477888107300e-01 9.692273288965225220e-02 6.926310807466506958e-02 1.051218993961811066e-02 -1.123409643769264221e-01 1.139012128114700317e-01 1.296137422323226929e-01 2.204068005084991455e-01 -4.042752683162689209e-01 2.276615649461746216e-01 -2.603869512677192688e-02 1.508639007806777954e-02 2.100942879915237427e-01 5.759012699127197266e-02 -3.849666193127632141e-02 2.397495508193969727e-01 1.426623612642288208e-01 1.355910599231719971e-01 -3.257805109024047852e-01 -3.194727376103401184e-02 2.408177107572555542e-01 -8.662437647581100464e-02 3.464540839195251465e-02 -1.732259392738342285e-01 -1.262744069099426270e-01 -2.992708384990692139e-01 2.346881628036499023e-01 -1.405576467514038086e-01 -2.590285837650299072e-01 4.713898152112960815e-02 -1.653138548135757446e-01 1.065229550004005432e-01
1.014691367745399475e-01 -5.604277551174163818e-02 8.809217065572738647e-02 -1.597986221313476562e-01 -1.379328519105911255e-01 1.663884669542312622e-01 1.141175702214241028e-01 -6.033183634281158447e-02 -3.702496588230133057e-01 4.378248751163482666e-02 1.635033935308456421e-01 1.394485831260681152e-01 2.066398411989212036e-01 2.075608074665069580e-01 1.683546900749206543e-01 3.860775530338287354e-01 4.973444715142250061e-02 7.466780394315719604e-02 -2.613491564989089966e-02 -1.016688123345375061e-01 1.831317245960235596e-01 -5.023865774273872375e-02 1.117994487285614014e-01 -8.835562318563461304e-02 -1.867291927337646484e-01 -3.509307205677032471e-01 1.559854000806808472e-01 -1.998886615037918091e-01 -2.680922448635101318e-01 1.588851958513259888e-01 -2.132389247417449951e-01 -3.465783968567848206e-02
-1.533274203538894653e-01 6.107163429260253906e-02 -2.022201120853424072e-01 1.840310916304588318e-02 -1.934049129486083984e-01 1.503635346889495850e-01 -1.424659937620162964e-01 -2.232647389173507690e-01 -2.535440623760223389e-01 8.385769277811050415e-02 3.741067051887512207e-01 1.515455096960067749e-01 3.603215813636779785e-01 -2.669053710997104645e-02 -1.002051010727882385e-01 2.863876819610595703e-01 1.797714829444885254e-02 -1.133631914854049683e-01 -1.102737151086330414e-02 -1.344593316316604614e-01 1.114594489336013794e-01 -4.915010184049606323e-02 3.546945154666900635e-01 7.508510258048772812e-03 5.642601847648620605e-02 -3.319355845451354980e-01 6.481287628412246704e-02 -1.811462342739105225e-01 -5.571456253528594971e-02 6.419937312602996826e-02 -1.198501884937286377e-01 2.193132787942886353e-02
6.355784088373184204e-02 -9.540522843599319458e-02 -1.506955623626708984e-01 -7.713995128870010376e-02 -1.550800204277038574e-01 1.551480442285537720e-01 -1.515392512083053589e-01 1.264209300279617310e-01 -2.840963006019592285e-01 1.023272275924682617e-01 1.566972583532333374e-01 -8.921561390161514282e-02 -3.463653922080993652e-01 -1.906835883855819702e-01 -1.981894969940185547e-01 2.108973264694213867e-01 -1.179988607764244080e-01 3.004282712936401367e-01 -2.492013126611709595e-01 -1.755066215991973877e-01 2.013545483350753784e-01 1.856309361755847931e-02 1.436311304569244385e-01 -7.932908833026885986e-02 -1.366160213947296143e-01 -1.886432170867919922e-01 1.465933620929718018e-01 -1.851460784673690796e-01 -1.301886886358261108e-01 1.602043658494949341e-01 1.816063523292541504e-01 2.384116947650909424e-01
1.088607981801033020e-01 1.794505417346954346e-01 -1.221341565251350403e-01 -1.750743538141250610e-01 1.560317911207675934e-02 3.228309750556945801e-01 -1.741515994071960449e-01 2.293405681848526001e-01 -2.124210149049758911e-01 2.681913040578365326e-02 1.447564661502838135e-01 -1.634784042835235596e-01 -4.371881484985351562e-02 1.104655265808105469e-01 -2.097193896770477295e-01 2.535156309604644775e-01 2.669186517596244812e-02 2.119367420673370361e-01 -9.319681674242019653e-02 2.370075285434722900e-01 -4.997990094125270844e-03 1.158339902758598328e-01 1.195331849157810211e-02 -3.415128216147422791e-02 1.018667072057723999e-01 -1.958130449056625366e-01 1.144152730703353882e-01 1.217332258820533752e-01 -1.437178105115890503e-01 1.628174781799316406e-01 -5.059326291084289551e-01 4.583436995744705200e-02
-4.285800829529762268e-02 3.507225215435028076e-02 -2.403664141893386841e-01 1.376433819532394409e-01 5.613468959927558899e-02 2.047768086194992065e-01 -4.407000914216041565e-02 -9.119591675698757172e-03 -2.584105134010314941e-01 -2.837189733982086182e-01 3.897181451320648193e-01 2.567304857075214386e-02 3.002633452415466309e-01 4.123400896787643433e-03 -3.787656500935554504e-02 2.695870697498321533e-01 4.513259232044219971e-02 1.484292447566986084e-01 -1.635057330131530762e-01 1.147865578532218933e-01 1.139006316661834717e-01 1.102482527494430542e-01 6.368645280599594116e-02 -7.596207410097122192e-02 2.334032952785491943e-01 -1.240473240613937378e-01 -2.428902685642242432e-01 -1.712091863155364990e-01 2.128367573022842407e-01 2.912436127662658691e-01 -1.444460153579711914e-01 -3.017025068402290344e-02
1.883213073015213013e-01 2.232316583395004272e-01 -6.838145852088928223e-02 8.674167096614837646e-02 -1.473304331302642822e-01 1.913768947124481201e-01 1.955791004002094269e-02 3.307776153087615967e-02 -3.602907061576843262e-02 -2.896494790911674500e-02 4.495559930801391602e-01 4.084762558341026306e-02 2.529772222042083740e-01 2.229325622320175171e-01 -1.110555902123451233e-01 1.472384929656982422e-01 -1.199808493256568909e-01 -8.872135728597640991e-02 -1.480864584445953369e-01 -2.937413938343524933e-02 8.946931920945644379e-03 2.163276076316833496e-01 1.515423804521560669e-01 -5.279588326811790466e-02 1.763242632150650024e-01 -2.898689210414886475e-01 1.878362447023391724e-01 -2.597939372062683105e-01 -1.953479051589965820e-01 2.290869355201721191e-01 8.335623145103454590e-02 2.364536970853805542e-01
8.638903498649597168e-02 -5.768314003944396973e-02 -1.971207410097122192e-01 -7.561874389648437500e-02 -4.020793735980987549e-01 7.316278666257858276e-02 -1.120288670063018799e-01 2.977793663740158081e-02 -5.198357254266738892e-02 1.094556525349617004e-01 1.317431628704071045e-01 7.220076024532318115e-02 -5.467810668051242828e-03 -6.551333516836166382e-02 6.713517010211944580e-02 2.132362313568592072e-02 1.995745301246643066e-01 1.211695000529289246e-01 -2.413246333599090576e-01 -1.292509678751230240e-02 2.429557591676712036e-01 1.294952332973480225e-01 5.108392611145973206e-02 -3.448493480682373047e-01 -1.117361932992935181e-01 -1.434435546398162842e-01 4.418647587299346924e-01 3.454128652811050415e-02 1.524985581636428833e-01 1.128128916025161743e-01 -1.756783127784729004e-01 3.332465291023254395e-01
2.235992401838302612e-01 -5.282888188958168030e-02 -1.555370241403579712e-01 6.892371177673339844e-02 -5.300193279981613159e-02 1.866292506456375122e-01 4.820732399821281433e-02 -1.737484484910964966e-01 -3.858022093772888184e-01 1.151123642921447754e-01 2.510384619235992432e-01 -1.264793723821640015e-01 -3.000669181346893311e-01 -1.532854698598384857e-02 -1.548505872488021851e-01 2.989809513092041016e-01 -4.361801594495773315e-02 1.570571064949035645e-01 7.179255783557891846e-02 -4.764232784509658813e-02 2.384711988270282745e-02 3.570113480091094971e-01 2.043590545654296875e-01 5.173150449991226196e-02 -5.328701063990592957e-02 -2.232416272163391113e-01 2.362670898437500000e-01 -8.011912554502487183e-02 -1.214887872338294983e-01 8.714815229177474976e-02 -1.802960634231567383e-01 1.647019237279891968e-01
-7.606362551450729370e-02 4.717391133308410645e-01 -1.086001284420490265e-02 4.802993312478065491e-02 -1.325812935829162598e-02 2.421308010816574097e-01 -1.044546142220497131e-01 -2.928824536502361298e-02 2.384548634290695190e-02 1.383111774921417236e-01 1.140258163213729858e-01 1.148817017674446106e-01 -6.679029762744903564e-02 -4.240304231643676758e-02 1.170300394296646118e-01 2.046535313129425049e-01 6.974052637815475464e-02 3.570720851421356201e-01 -1.512552797794342041e-01 -2.048276597633957863e-03 -1.472101956605911255e-01 3.675906360149383545e-02 4.175747931003570557e-01 -5.532272905111312866e-02 1.797737479209899902e-01 -6.223190575838088989e-02 1.692121922969818115e-01 -6.530637387186288834e-03 9.837240725755691528e-02 1.760259270668029785e-01 -1.708004325628280640e-01 -3.170866370201110840e-01
-1.359847486019134521e-01 5.003594607114791870e-02 2.864639163017272949e-01 7.096883654594421387e-02 -8.549453318119049072e-02 2.962624132633209229e-01 2.562559023499488831e-02 2.800224125385284424e-01 -6.478162854909896851e-02 6.037682667374610901e-02 3.502563834190368652e-01 -1.054816469550132751e-01 1.633504033088684082e-02 3.090054029598832130e-03 1.050456464290618896e-01 2.531125843524932861e-01 2.640655338764190674e-01 2.492363303899765015e-01 -1.471492201089859009e-01 1.566094607114791870e-01 1.051802486181259155e-01 -9.985611587762832642e-02 3.074198663234710693e-01 -1.463145017623901367e-01 7.924004644155502319e-02 5.242797359824180603e-02 1.876542419195175171e-01 -5.357328429818153381e-02 1.259398907423019409e-01 -1.774232536554336548e-01 -2.631850242614746094e-01 1.484441161155700684e-01
3.398265242576599121e-01 -1.006034314632415771e-01 -9.031776338815689087e-02 1.053346917033195496e-01 -3.130532056093215942e-02 3.371799290180206299e-01 -1.916896402835845947e-01 -8.758144825696945190e-02 -3.062216639518737793e-01 1.394306868314743042e-01 -2.818007767200469971e-02 -2.170779705047607422e-01 8.079559355974197388e-02 2.026020586490631104e-01 9.153028577566146851e-02 1.637930274009704590e-01 -2.485226374119520187e-03 2.874094247817993164e-01 -2.742702960968017578e-01 2.042224109172821045e-01 1.908438280224800110e-02 -3.073002956807613373e-02 3.224756717681884766e-01 -1.231766492128372192e-01 -8.179735392332077026e-02 -2.509498223662376404e-02 1.860170215368270874e-01 3.434221446514129639e-02 2.432832121849060059e-01 1.278248876333236694e-01 -3.081849776208400726e-02 1.120559796690940857e-01
2.424868494272232056e-01 1.068681329488754272e-01 -9.491623938083648682e-02 -9.010696783661842346e-03 -2.529705166816711426e-01 1.208852529525756836e-01 -2.421287894248962402e-01 1.968227922916412354e-01 -2.208430469036102295e-01 1.113374996930360794e-02 2.377578169107437134e-01 -1.730994321405887604e-02 -9.403889626264572144e-02 4.226658865809440613e-02 1.076442748308181763e-01 2.804771363735198975e-01 4.118451103568077087e-02 9.345120191574096680e-02 -6.507267057895660400e-02 -1.438227891921997070e-01 7.500538975000381470e-02 2.483860701322555542e-01 1.144338548183441162e-01 -2.441874593496322632e-01 -5.232752487063407898e-02 -8.133292198181152344e-02 3.397329151630401611e-01 -2.038632482290267944e-01 -3.091277182102203369e-01 1.967995464801788330e-01 5.755126476287841797e-02 2.424473911523818970e-01
1.537832766771316528e-01 3.665060549974441528e-02 3.675344586372375488e-02 1.327809840440750122e-01 6.477476656436920166e-02 -7.084380835294723511e-02 -3.561120107769966125e-02 -1.585808694362640381e-01 -3.231557011604309082e-01 -2.117088437080383301e-01 -6.217590998858213425e-03 -3.409324958920478821e-02 -7.235276699066162109e-02 -4.236059635877609253e-02 -4.675417393445968628e-02 1.461582034826278687e-01 2.725674808025360107e-01 2.595616579055786133e-01 -1.892095655202865601e-01 1.352091878652572632e-01 2.215447276830673218e-01 3.023148179054260254e-01 2.077577412128448486e-01 -2.845468819141387939e-01 1.194986924529075623e-01 -4.329876303672790527e-01 3.572287410497665405e-02 -1.667796075344085693e-01 1.719706952571868896e-01 -7.056196220219135284e-03 -3.369082510471343994e-02 1.319256275892257690e-01
-4.377572610974311829e-02 -1.739900559186935425e-02 1.366590112447738647e-01 -2.190641500055789948e-02 3.380685299634933472e-02 3.162962794303894043e-01 -1.833092123270034790e-01 -1.195261552929878235e-01 -1.141027510166168213e-01 1.467015873640775681e-02 3.996518254280090332e-01 -8.698994666337966919e-02 8.918018639087677002e-02 1.765537112951278687e-01 1.246858164668083191e-01 3.720763325691223145e-01 -6.301356106996536255e-02 -4.244533181190490723e-02 1.686095595359802246e-01 2.419372946023941040e-01 6.439044326543807983e-02 2.060213088989257812e-01 2.011764496564865112e-01 -2.231280207633972168e-01 9.722386300563812256e-02 -1.630537062883377075e-01 3.340166807174682617e-01 -1.936461031436920166e-01 -8.765637129545211792e-02 3.696271032094955444e-02 -1.754672527313232422e-01 3.724929690361022949e-02
1.554528921842575073e-01 2.809690535068511963e-01 -3.244550153613090515e-02 -1.370444893836975098e-01 1.387123316526412964e-01 4.714699685573577881e-01 1.130470409989356995e-01 -7.061705738306045532e-02 -2.011236399412155151e-01 -3.710771352052688599e-02 1.722403168678283691e-01 -6.504125893115997314e-03 -3.352655097842216492e-02 -2.138583660125732422e-01 -2.380770444869995117e-01 2.908230423927307129e-01 -1.324811875820159912e-01 1.882228255271911621e-01 6.641611456871032715e-03 -1.357213258743286133e-01 1.670047640800476074e-01 1.149487197399139404e-01 1.138158142566680908e-01 2.150052785873413086e-02 2.470626980066299438e-01 -1.231780722737312317e-01 1.617406904697418213e-01 -2.062762379646301270e-01 -1.397342979907989502e-01 2.310904264450073242e-01 -7.966890931129455566e-02 -8.915610611438751221e-02
-1.963803768157958984e-01 9.430082142353057861e-02 1.649107635021209717e-01 6.760202348232269287e-02 1.155710499733686447e-02 3.169912099838256836e-01 -2.823674678802490234e-02 -6.425417959690093994e-02 5.852499231696128845e-02 5.434373021125793457e-02 3.471638262271881104e-01 -9.446125477552413940e-03 1.375267505645751953e-01 -9.816052764654159546e-02 -5.436697229743003845e-02 5.762917175889015198e-02 -1.158176138997077942e-01 -4.670170322060585022e-02 -4.377162829041481018e-02 -1.632452458143234253e-01 1.484922617673873901e-01 7.806276530027389526e-02 3.822282850742340088e-01 -1.041316986083984375e-01 3.288505375385284424e-01 -3.262740373611450195e-01 3.003326803445816040e-02 -2.757975757122039795e-01 1.891123205423355103e-01 1.119768247008323669e-01 -2.854449748992919922e-01 -5.317167565226554871e-02
-7.300303131341934204e-02 -2.587943337857723236e-03 1.396301388740539551e-01 8.145930618047714233e-02 -2.231332063674926758e-01 2.848628461360931396e-01 1.356635838747024536e-01 1.667547076940536499e-01 5.774397030472755432e-02 1.860144585371017456e-01 1.280598342418670654e-02 -3.745231330394744873e-01 1.492467075586318970e-01 -5.185914039611816406e-02 1.565677970647811890e-01 6.935270130634307861e-02 -3.238344565033912659e-02 2.759858071804046631e-01 -3.287121057510375977e-01 -2.325931191444396973e-02 1.198236551135778427e-02 -4.463344067335128784e-02 2.926670014858245850e-02 -2.416292577981948853e-01 -8.571323752403259277e-02 -2.991223931312561035e-01 2.254524379968643188e-01 -1.518032103776931763e-01 3.485348224639892578e-01 7.101593166589736938e-02 -2.655691094696521759e-02 1.167254373431205750e-01
5.185266956686973572e-02 -1.711938232183456421e-01 -1.037151440978050232e-01 1.608146280050277710e-01 -8.978667855262756348e-02 1.970422863960266113e-01 -9.144294261932373047e-02 -2.132208049297332764e-01 -2.711244225502014160e-01 1.084835641086101532e-02 1.938712596893310547e-01 2.340324968099594116e-01 6.653276085853576660e-02 -8.911613374948501587e-02 -1.585012823343276978e-01 2.834210097789764404e-01 -3.151703178882598877e-01 2.000907063484191895e-01 -3.266934752464294434e-01 1.142203956842422485e-01 -1.069998815655708313e-01 -3.800002112984657288e-02 8.653736114501953125e-02 -2.636270225048065186e-02 1.492938697338104248e-01 -2.980747222900390625e-01 -4.866199567914009094e-02 1.464260667562484741e-01 2.364925444126129150e-01 2.637733221054077148e-01 -4.263402149081230164e-02 6.620485335588455200e-02
-2.076801098883152008e-02 4.839568585157394409e-02 7.158304005861282349e-02 -6.420017778873443604e-02 2.504636645317077637e-01 2.035715430974960327e-01 3.637985512614250183e-02 -8.595050871372222900e-02 -2.145659029483795166e-01 -2.295791208744049072e-01 1.359174251556396484e-01 -3.884506411850452423e-03 -1.445664651691913605e-02 4.174697026610374451e-02 -6.385610997676849365e-02 1.561515033245086670e-01 3.375610411167144775e-01 2.060779780149459839e-01 -1.960623413324356079e-01 1.284189075231552124e-01 3.058810532093048096e-02 -8.972670137882232666e-02 3.538070619106292725e-01 -3.052477836608886719e-01 1.124425604939460754e-01 -4.297792613506317139e-01 3.083655610680580139e-02 6.079539190977811813e-03 1.964803189039230347e-01 8.658391237258911133e-02 1.139490827918052673e-01 1.770120561122894287e-01
-4.800426773726940155e-03 2.402329817414283752e-03 -9.630092233419418335e-02 9.689300507307052612e-02 7.032264024019241333e-02 -1.692097634077072144e-01 2.879913523793220520e-02 -1.879296302795410156e-01 -2.768087983131408691e-01 -1.453389823436737061e-01 6.029006093740463257e-02 -9.839758276939392090e-02 2.904292196035385132e-02 -8.665060997009277344e-02 -9.843900054693222046e-02 2.380675971508026123e-01 4.276103153824806213e-02 6.222425028681755066e-02 -1.625625044107437134e-01 2.777487933635711670e-01 1.387228518724441528e-01 3.927734792232513428e-01 2.021030932664871216e-01 -2.802191674709320068e-01 4.182272776961326599e-02 -4.915560185909271240e-01 1.962737590074539185e-01 -1.976819895207881927e-02 1.268783658742904663e-01 1.582692265510559082e-01 -9.334595873951911926e-03 1.110998913645744324e-02
9.539699554443359375e-02 7.691702246665954590e-02 -1.880028247833251953e-01 -2.042406983673572540e-02 1.343232989311218262e-01 1.933951079845428467e-01 1.796749085187911987e-01 5.378374084830284119e-02 -4.500769823789596558e-02 2.718699397519230843e-03 3.093084692955017090e-01 -2.666855454444885254e-01 2.898495644330978394e-02 -1.484767794609069824e-01 -1.529021114110946655e-01 2.456668615341186523e-01 -2.253081649541854858e-01 4.772042110562324524e-02 7.463143765926361084e-02 -1.011103913187980652e-01 2.312898337841033936e-01 4.589691162109375000e-01 2.240067869424819946e-01 -1.746589243412017822e-01 1.762956231832504272e-01 -1.480162739753723145e-01 2.073449492454528809e-01 -7.877102494239807129e-02 1.500417292118072510e-01 2.059521377086639404e-01 -4.856396839022636414e-02 4.282421898096799850e-03
-2.201832085847854614e-01 -8.452468551695346832e-03 -1.666885316371917725e-01 1.699724942445755005e-01 -1.530360728502273560e-01 -2.462887763977050781e-01 -5.726518854498863220e-02 1.183379217982292175e-01 -8.273316780105233192e-04 -1.170342117547988892e-01 2.449495345354080200e-01 -2.486336231231689453e-01 -3.228412568569183350e-02 5.390131846070289612e-02 -3.086462244391441345e-02 1.548414528369903564e-01 2.781564928591251373e-02 2.222222387790679932e-01 -2.108719497919082642e-01 -2.233847826719284058e-01 1.418277025222778320e-01 3.463622033596038818e-01 2.366688549518585205e-01 1.044495627284049988e-01 -4.557979106903076172e-02 -3.860838413238525391e-01 1.914805024862289429e-01 -7.486771792173385620e-02 -1.695494167506694794e-02 4.869135469198226929e-02 -2.838491797447204590e-01 2.920973859727382660e-02
-3.233320266008377075e-02 -2.340631484985351562e-01 -4.403788223862648010e-02 4.732559248805046082e-02 1.941176950931549072e-01 -1.822772771120071411e-01 -1.431378424167633057e-01 -1.207441613078117371e-01 -1.694601923227310181e-01 2.401911914348602295e-01 2.669380605220794678e-01 -2.679072618484497070e-01 -9.979865700006484985e-02 8.417978882789611816e-02 5.615496262907981873e-02 -8.133064210414886475e-02 1.583718657493591309e-01 3.623498380184173584e-01 -2.452903091907501221e-01 -1.477867513895034790e-01 -1.419640034437179565e-01 -8.647958189249038696e-02 1.351773142814636230e-01 -1.002674251794815063e-01 8.545504882931709290e-03 -2.886984050273895264e-01 6.807957589626312256e-02 -1.065589785575866699e-01 -1.226148456335067749e-01 3.613886833190917969e-01 -1.943270713090896606e-01 -2.465702779591083527e-02
7.338423281908035278e-02 -1.305181086063385010e-01 -1.380046010017395020e-01 -5.648150574415922165e-03 -1.572572737932205200e-01 1.817391067743301392e-01 -1.860068142414093018e-01 -7.684396579861640930e-03 -1.192570924758911133e-01 2.746267616748809814e-01 7.492315024137496948e-02 2.821046710014343262e-01 8.668560534715652466e-02 8.976078033447265625e-02 1.430710554122924805e-01 2.315096259117126465e-01 2.741783261299133301e-01 2.975848615169525146e-01 -1.353842318058013916e-01 -1.506776660680770874e-01 1.301477849483489990e-01 1.386826038360595703e-01 4.208303615450859070e-02 -3.507484793663024902e-01 5.977397412061691284e-02 -1.306881159543991089e-01 3.534452319145202637e-01 1.975605785846710205e-01 -1.127317324280738831e-01 1.954478025436401367e-01 4.555528983473777771e-03 1.857376843690872192e-02
5.656831339001655579e-02 1.108648255467414856e-01 8.310792595148086548e-02 3.148605525493621826e-01 8.589150011539459229e-02 1.298298090696334839e-01 -1.601805835962295532e-01 -6.631229817867279053e-02 6.646555662155151367e-02 2.304765582084655762e-01 -1.287485752254724503e-02 -2.666405141353607178e-01 7.159338891506195068e-02 -1.873272210359573364e-01 1.068047136068344116e-01 3.113375008106231689e-01 1.853296719491481781e-02 3.655971214175224304e-02 -1.414855867624282837e-01 -3.752541840076446533e-01 1.645780205726623535e-01 4.144518822431564331e-02 1.839054673910140991e-01 -3.223527073860168457e-01 2.509640753269195557e-01 -2.468544542789459229e-01 -2.489139512181282043e-02 -1.948556005954742432e-01 4.890381544828414917e-02 5.957393720746040344e-02 -2.177821248769760132e-01 -4.350979626178741455e-02
-5.741987377405166626e-03 1.014035791158676147e-01 9.494191408157348633e-02 3.274844884872436523e-01 -1.193752884864807129e-01 7.646808028221130371e-02 -2.658008411526679993e-02 4.442182928323745728e-02 -1.449731737375259399e-01 -1.029695048928260803e-01 6.668186932802200317e-02 -8.338282257318496704e-02 -2.383437752723693848e-02 -2.232260070741176605e-02 -4.481021314859390259e-02 2.874295711517333984e-01 6.252969615161418915e-05 -1.479422748088836670e-01 -9.888484328985214233e-02 -4.362431466579437256e-01 2.499631643295288086e-01 2.365230582654476166e-02 1.580746173858642578e-01 -1.060917451977729797e-01 1.349879801273345947e-01 -1.077644452452659607e-01 -5.953186005353927612e-02 -1.218718215823173523e-01 5.307804793119430542e-02 2.223096042871475220e-01 -5.145472288131713867e-01 -1.882836520671844482e-01
1.668221652507781982e-01 -2.578948736190795898e-01 3.271538019180297852e-02 4.266267642378807068e-02 -1.314265578985214233e-01 -3.501687198877334595e-02 4.565074632409960032e-04 -1.141268014907836914e-01 -8.677987009286880493e-02 1.674456447362899780e-01 6.499094516038894653e-02 -1.620959937572479248e-01 3.650121018290519714e-02 -6.402168422937393188e-02 1.917357295751571655e-01 8.742059580981731415e-03 2.380452752113342285e-01 2.277373224496841431e-01 1.641383580863475800e-02 -1.508300006389617920e-01 -2.100505977869033813e-01 -7.115196436643600464e-03 1.722846329212188721e-01 -2.442843317985534668e-01 -1.499624401330947876e-01 -3.929359018802642822e-01 3.434716258198022842e-03 -1.514064669609069824e-01 1.851736754179000854e-01 4.636566340923309326e-01 -6.993971019983291626e-02 2.094021290540695190e-01
-2.166046202182769775e-01 -1.123825982213020325e-01 7.729694992303848267e-02 3.881847113370895386e-02 -1.606165245175361633e-02 1.563251316547393799e-01 -1.338280439376831055e-01 -2.176324129104614258e-01 -3.848227486014366150e-02 3.569976985454559326e-02 3.780264258384704590e-01 -9.664012491703033447e-02 1.288659591227769852e-02 1.148411929607391357e-01 7.419598102569580078e-02 2.568999230861663818e-01 1.805019080638885498e-01 1.928524225950241089e-01 1.057369187474250793e-01 1.945551484823226929e-01 3.863379061222076416e-01 -2.331684976816177368e-01 1.735576987266540527e-01 -2.641490101814270020e-01 3.919188305735588074e-02 -2.452735751867294312e-01 6.703576445579528809e-02 -8.001705259084701538e-02 5.809438601136207581e-02 1.414637863636016846e-01 -2.095909714698791504e-01 2.022674232721328735e-01
-7.575202733278274536e-02 -1.240050643682479858e-01 8.987852185964584351e-02 -7.122843526303768158e-03 -3.970283642411231995e-02 9.776452928781509399e-02 -1.090161968022584915e-02 -2.862457036972045898e-01 -2.721467316150665283e-01 -1.018664836883544922e-01 1.164022609591484070e-01 -1.794360727071762085e-01 1.090161725878715515e-01 -1.300818752497434616e-02 -8.719728142023086548e-02 9.229883551597595215e-02 -7.382562756538391113e-02 8.221577107906341553e-02 -1.488216519355773926e-01 1.631273329257965088e-01 6.553260982036590576e-02 2.393876016139984131e-01 -2.519952952861785889e-01 -4.251505136489868164e-01 4.662064835429191589e-02 -3.570866584777832031e-01 -8.051579445600509644e-02 -6.762083619832992554e-02 2.130232602357864380e-01 3.384467065334320068e-01 -1.949575990438461304e-01 1.170701980590820312e-01
7.766792923212051392e-02 1.455522030591964722e-01 -1.359990984201431274e-01 1.609001904726028442e-01 1.403542757034301758e-01 3.319969773292541504e-02 -3.891194611787796021e-02 -8.899555355310440063e-02 -2.558141052722930908e-01 -1.893554776906967163e-01 7.965838164091110229e-02 -6.004188209772109985e-02 6.289845705032348633e-02 -9.353830665349960327e-02 -2.489225193858146667e-02 1.746497750282287598e-01 2.435130476951599121e-01 1.485179364681243896e-01 -1.909253299236297607e-01 1.249477639794349670e-01 2.099648714065551758e-01 1.130516305565834045e-01 2.290352582931518555e-01 -2.929317951202392578e-01 -2.963489666581153870e-02 -5.876417160034179688e-01 1.304485253058373928e-03 -9.646076709032058716e-02 2.260154932737350464e-01 8.349794149398803711e-02 -2.376910299062728882e-02 2.017522044479846954e-02
5.585779249668121338e-02 1.691478490829467773e-01 -5.167132616043090820e-02 -5.951472371816635132e-02 2.295990288257598877e-01 3.172053098678588867e-01 -1.150336638092994690e-01 3.297614455223083496e-01 -5.980557203292846680e-02 9.109968692064285278e-02 -8.243016898632049561e-02 -2.072411626577377319e-01 1.727405190467834473e-01 -2.525661513209342957e-02 -1.237527281045913696e-01 2.395560890436172485e-01 9.257382154464721680e-02 3.756863996386528015e-02 -8.794305473566055298e-02 2.287624925374984741e-01 1.150478869676589966e-01 3.200246766209602356e-02 1.802923977375030518e-01 -2.488527745008468628e-01 1.279672887176275253e-02 -3.648734390735626221e-01 7.306813448667526245e-02 1.648930832743644714e-02 -3.519548475742340088e-02 9.815964847803115845e-02 -3.825146853923797607e-01 2.170449644327163696e-01
-1.930432766675949097e-01 -1.511425673961639404e-01 -1.177229508757591248e-01 -6.698205601423978806e-03 -3.283148631453514099e-02 -2.508671581745147705e-02 1.413552463054656982e-02 9.728780388832092285e-02 7.043085992336273193e-02 6.904957816004753113e-03 2.481097169220447540e-02 -1.666014343500137329e-01 1.678436696529388428e-01 1.269679814577102661e-01 2.716221660375595093e-02 3.774498701095581055e-01 -1.463774442672729492e-01 3.078028261661529541e-01 -1.413014531135559082e-01 -1.385709494352340698e-01 1.354891657829284668e-01 -3.117003478109836578e-03 4.308041930198669434e-01 -6.216457113623619080e-02 4.185161739587783813e-02 -3.395701944828033447e-01 2.787877917289733887e-01 -6.103741377592086792e-02 2.479126751422882080e-01 3.481103107333183289e-02 -3.141817823052406311e-02 -2.615502774715423584e-01
3.055109679698944092e-01 7.605356723070144653e-02 -1.172490715980529785e-01 9.627104550600051880e-02 1.191286463290452957e-02 1.022529229521751404e-02 -1.962219625711441040e-01 2.039862424135208130e-01 -4.463670775294303894e-02 4.587743058800697327e-02 9.893945604562759399e-02 -8.286967128515243530e-02 1.840317994356155396e-01 2.242025732994079590e-02 -1.117483079433441162e-01 4.565458893775939941e-01 1.688836812973022461e-01 2.208764851093292236e-01 -1.645490676164627075e-01 1.995280683040618896e-01 1.572891473770141602e-01 -5.023569241166114807e-02 2.535102516412734985e-02 8.141193538904190063e-03 -4.639938101172447205e-02 -3.539991676807403564e-01 1.716533750295639038e-01 9.047928452491760254e-02 2.087535336613655090e-02 3.856124728918075562e-02 -3.448900580406188965e-01 2.515907287597656250e-01
-8.822040259838104248e-02 1.800645440816879272e-01 2.145451605319976807e-01 -1.806828975677490234e-01 1.144281178712844849e-01 2.653325200080871582e-01 -2.788508534431457520e-01 -1.815840601921081543e-01 -3.258072435855865479e-01 -1.748666316270828247e-01 8.480687439441680908e-02 1.490549836307764053e-02 -1.437683701515197754e-01 5.048919096589088440e-02 1.613701730966567993e-01 2.237343043088912964e-01 -2.528649568557739258e-01 2.201045900583267212e-01 -3.356494009494781494e-02 5.355849489569664001e-02 1.148989126086235046e-01 1.328703761100769043e-01 3.663158416748046875e-02 -1.653076708316802979e-01 9.197445958852767944e-02 -1.927140951156616211e-01 9.440679848194122314e-02 1.198762506246566772e-01 1.713014543056488037e-01 3.590309917926788330e-01 -1.402230262756347656e-01 -1.439988315105438232e-01
9.689072519540786743e-02 -3.914842754602432251e-02 -4.970331862568855286e-02 -3.840281069278717041e-02 4.542054235935211182e-02 1.557611078023910522e-01 8.284547924995422363e-02 5.353998020291328430e-02 -2.023923397064208984e-01 -8.187115192413330078e-02 1.401351690292358398e-01 2.515940070152282715e-01 1.987647712230682373e-01 6.260763108730316162e-02 2.250634580850601196e-01 4.184332787990570068e-01 1.806282103061676025e-01 -6.187979597598314285e-03 9.308311156928539276e-03 -2.761217951774597168e-02 5.153574422001838684e-02 7.097608596086502075e-02 1.211450323462486267e-01 -1.661794185638427734e-01 -1.907109618186950684e-01 -4.616688787937164307e-01 2.377965301275253296e-01 -2.499552220106124878e-01 -1.945923864841461182e-01 8.053153008222579956e-02 -2.117947936058044434e-01 -8.982492983341217041e-02
1.899845749139785767e-01 2.432931214570999146e-03 -2.874326109886169434e-01 8.533549308776855469e-02 -2.305999696254730225e-01 9.444470703601837158e-02 -3.251712024211883545e-01 4.131522029638290405e-02 -1.914716809988021851e-01 5.456598103046417236e-02 2.672417461872100830e-01 -4.459277843125164509e-04 -1.922087743878364563e-02 3.809758648276329041e-02 -1.762862205505371094e-01 1.073193773627281189e-01 -1.936957836151123047e-01 4.953041672706604004e-02 -2.495129555463790894e-01 1.014224961400032043e-01 -1.657335460186004639e-02 1.899093836545944214e-01 1.313204318284988403e-01 -1.711690574884414673e-01 -9.138060361146926880e-02 -3.625868260860443115e-01 -2.136241644620895386e-01 -1.565363258123397827e-01 2.346088439226150513e-01 2.650220692157745361e-01 -6.751047074794769287e-02 -1.174546703696250916e-01
-2.043123692274093628e-01 -4.626525938510894775e-02 4.141214117407798767e-02 -1.557172983884811401e-01 1.229622438549995422e-01 3.473009765148162842e-01 -2.199855595827102661e-01 1.099305450916290283e-01 -1.042898930609226227e-02 2.460151761770248413e-01 9.297405928373336792e-02 5.126473307609558105e-02 1.791051328182220459e-01 3.384721651673316956e-02 4.890823736786842346e-03 2.116864770650863647e-01 -1.359993815422058105e-01 1.456613093614578247e-01 -1.442533582448959351e-01 1.594518572092056274e-01 2.845500595867633820e-02 2.085343375802040100e-02 2.301709949970245361e-01 -1.529360264539718628e-01 -1.064416319131851196e-01 -4.781420230865478516e-01 2.397476881742477417e-01 1.402099728584289551e-01 2.051782235503196716e-02 1.743051409721374512e-02 -3.166896402835845947e-01 -4.805454239249229431e-02
-2.683799946680665016e-03 -1.131345406174659729e-01 -8.417896926403045654e-02 2.370400354266166687e-02 -4.781861603260040283e-02 4.937234520912170410e-02 -1.239049658179283142e-01 -5.514919012784957886e-02 -4.644224643707275391e-01 -2.033724486827850342e-01 2.108399718999862671e-01 1.209584400057792664e-01 1.710331588983535767e-01 4.407412838190793991e-03 -3.651747852563858032e-02 3.050979673862457275e-01 -7.210358977317810059e-02 1.527180522680282593e-01 -1.771393716335296631e-01 2.027337551116943359e-01 9.432813525199890137e-02 7.961232215166091919e-02 2.490086853504180908e-02 -1.547531932592391968e-01 1.950632631778717041e-01 -1.660924106836318970e-01 -1.987143158912658691e-01 -1.718804389238357544e-01 2.151555567979812622e-01 3.326013386249542236e-01 -2.019960433244705200e-01 2.083606421947479248e-01
1.073117479681968689e-01 -3.972837701439857483e-02 -9.335914254188537598e-02 2.748733200132846832e-02 -1.921538845635950565e-03 3.363964855670928955e-01 9.671938419342041016e-02 1.471505910158157349e-01 -1.053164079785346985e-01 1.317185312509536743e-01 2.922216355800628662e-01 8.022420108318328857e-02 -2.408532053232192993e-02 -6.092695891857147217e-02 1.098084002733230591e-01 4.230532050132751465e-01 -6.802620738744735718e-02 8.690886199474334717e-02 -1.960481852293014526e-01 -3.484153747558593750e-01 -2.463848888874053955e-01 4.714737832546234131e-02 1.768644154071807861e-02 -2.674128711223602295e-01 1.802023053169250488e-01 -1.806017905473709106e-01 2.222160845994949341e-01 1.125727817416191101e-01 -1.269188672304153442e-01 -1.767811328172683716e-01 -6.758054345846176147e-02 1.784263998270034790e-01
-2.747339010238647461e-02 -1.523485779762268066e-01 -1.644525118172168732e-02 8.885689079761505127e-02 1.155725046992301941e-01 -1.478003263473510742e-01 -1.128049716353416443e-01 3.834225237369537354e-02 -2.920901477336883545e-01 2.449177950620651245e-01 2.887961864471435547e-01 1.366698089987039566e-02 -1.159272566437721252e-01 2.203950844705104828e-02 3.147020637989044189e-01 -4.664145782589912415e-02 2.007477283477783203e-01 3.804036080837249756e-01 -4.543013125658035278e-02 5.012002587318420410e-02 -3.345258068293333054e-03 -8.661928772926330566e-02 2.382376939058303833e-01 -1.654399782419204712e-01 -6.673876941204071045e-02 -3.115480840206146240e-01 -3.977370634675025940e-02 -2.784456014633178711e-01 1.536796614527702332e-02 3.008176982402801514e-01 -6.452485918998718262e-02 1.330333650112152100e-01
1.474431157112121582e-01 -1.986296921968460083e-01 -1.569521874189376831e-01 2.050394378602504730e-02 4.398352280259132385e-02 1.008523404598236084e-01 1.797325313091278076e-01 6.574191898107528687e-02 -2.764119803905487061e-01 9.461726248264312744e-02 3.841926455497741699e-01 -2.298079729080200195e-01 2.892028167843818665e-02 -1.513552218675613403e-01 -1.944349110126495361e-01 4.097193181514739990e-01 -1.920829117298126221e-01 -2.875165455043315887e-02 -5.974615365266799927e-02 3.183505311608314514e-02 8.084572851657867432e-02 3.858972489833831787e-01 8.361908793449401855e-02 -4.026526585221290588e-02 1.158080324530601501e-01 -9.389403462409973145e-02 2.328426241874694824e-01 -1.200195699930191040e-01 1.002943739295005798e-01 1.862040311098098755e-01 -6.724173575639724731e-02 5.794361233711242676e-02
1.393287330865859985e-01 7.439768314361572266e-02 2.926176786422729492e-01 1.930805593729019165e-01 -2.781646847724914551e-01 2.015738487243652344e-01 4.489807784557342529e-02 3.352887555956840515e-02 -1.128078787587583065e-03 1.006144359707832336e-01 1.522529572248458862e-01 -3.825467452406883240e-02 -2.688697874546051025e-01 3.240211009979248047e-01 5.260430276393890381e-02 8.639708161354064941e-02 -7.983559370040893555e-02 3.981801867485046387e-02 -1.433595828711986542e-02 -4.916536808013916016e-02 5.644600838422775269e-02 1.500194072723388672e-01 9.783845394849777222e-02 -4.353327453136444092e-01 5.724460631608963013e-02 -2.642955183982849121e-01 2.166256159543991089e-01 2.837288379669189453e-01 1.053591892123222351e-01 9.838426113128662109e-02 -1.515184342861175537e-01 -1.704750210046768188e-01
-9.319794364273548126e-03 -9.098444879055023193e-02 2.235328555107116699e-01 -1.118168756365776062e-01 -2.351990789175033569e-01 5.628344044089317322e-02 3.476704284548759460e-02 1.103795245289802551e-01 -2.201326638460159302e-01 1.816520541906356812e-01 9.867362678050994873e-02 -1.644969545304775238e-02 1.691188365221023560e-01 1.578449606895446777e-01 2.383768558502197266e-02 4.559964835643768311e-01 1.818921566009521484e-01 -5.839547142386436462e-02 -1.273534744977951050e-01 -1.390892267227172852e-02 9.633976966142654419e-02 1.466632336378097534e-01 2.021294087171554565e-01 1.990185976028442383e-01 -3.742169961333274841e-02 -3.531470596790313721e-01 2.364903539419174194e-01 -1.692873686552047729e-01 -4.003977775573730469e-02 2.484506964683532715e-01 -2.124512493610382080e-01 1.430978477001190186e-01
1.682750880718231201e-02 1.938522048294544220e-02 1.492072828114032745e-02 -3.262388985604047775e-03 2.306437343358993530e-01 1.127635389566421509e-01 -2.050521783530712128e-02 -2.439136952161788940e-01 -3.699522912502288818e-01 6.025493517518043518e-02 2.305651158094406128e-01 6.465019285678863525e-02 4.264914616942405701e-02 8.109116926789283752e-03 2.982573211193084717e-02 1.225107461214065552e-01 2.105875015258789062e-01 2.375274598598480225e-01 -8.526939898729324341e-02 2.529786527156829834e-01 2.113397419452667236e-01 -7.553447037935256958e-03 4.002634584903717041e-01 -2.990529537200927734e-01 -1.769061684608459473e-01 -2.781111299991607666e-01 2.162459306418895721e-02 -1.939527541399002075e-01 1.059526279568672180e-01 7.795634865760803223e-02 -1.851055398583412170e-02 1.639810353517532349e-01
9.833689779043197632e-02 1.462869811803102493e-02 -5.300109274685382843e-03 1.863012313842773438e-01 -2.885756269097328186e-02 3.435911536216735840e-01 -8.288756757974624634e-02 8.145897090435028076e-02 -4.094546437263488770e-01 -1.937559992074966431e-01 6.446154415607452393e-02 1.039963588118553162e-01 -3.254830837249755859e-02 -1.350805014371871948e-01 -2.388976812362670898e-01 1.430108100175857544e-01 -1.025216877460479736e-01 1.287403553724288940e-01 -3.586587309837341309e-01 -4.504110664129257202e-02 -3.705988451838493347e-02 5.403456464409828186e-02 2.531399726867675781e-01 -7.252334058284759521e-02 1.314470022916793823e-01 -1.786580681800842285e-01 -5.799447372555732727e-02 8.636871725320816040e-02 1.997692584991455078e-01 3.804184496402740479e-01 -5.513105541467666626e-02 1.640829294919967651e-01
-7.215477526187896729e-02 -9.599084407091140747e-02 -8.356301486492156982e-02 -7.916474342346191406e-02 2.157971560955047607e-01 7.201042771339416504e-02 -2.335605770349502563e-02 -2.058232575654983521e-01 -1.712904721498489380e-01 -1.567930728197097778e-01 1.818443536758422852e-01 -1.676097810268402100e-01 3.565616011619567871e-01 -6.089083105325698853e-02 2.010007388889789581e-02 1.800588518381118774e-01 4.484976828098297119e-02 9.854578226804733276e-02 -2.040537744760513306e-01 -1.236295327544212341e-01 3.538228198885917664e-02 6.550627946853637695e-02 -1.744239777326583862e-01 -3.275760412216186523e-01 1.226544380187988281e-01 -4.423974454402923584e-01 5.178447067737579346e-02 -1.527367979288101196e-01 1.604987829923629761e-01 3.296961188316345215e-01 1.201852709054946899e-01 -3.635665401816368103e-02
2.443669177591800690e-02 -2.690874934196472168e-01 9.480021893978118896e-02 1.057176589965820312e-01 -7.973373681306838989e-02 3.448614776134490967e-01 1.465012878179550171e-01 1.193389482796192169e-02 -1.935273557901382446e-01 7.635065168142318726e-02 2.729518711566925049e-01 -2.269651740789413452e-01 -2.194024026393890381e-01 -2.337984181940555573e-02 7.722140755504369736e-03 3.169515132904052734e-01 -1.652075052261352539e-01 8.323249965906143188e-02 -3.738030791282653809e-01 -2.623681426048278809e-01 -7.970080524682998657e-02 -1.841695792973041534e-02 -1.907690614461898804e-01 -9.063915908336639404e-02 -4.497702419757843018e-02 -2.431971132755279541e-01 1.037174984812736511e-01 -3.735228627920150757e-02 -9.273038804531097412e-02 3.874517977237701416e-02 -1.646700054407119751e-01 1.918753385543823242e-01
-1.021069940179586411e-03 2.623303234577178955e-01 4.405855387449264526e-02 3.123950585722923279e-02 3.496471643447875977e-01 8.843936957418918610e-03 -3.236421942710876465e-02 -9.681900590658187866e-02 -1.268984377384185791e-01 -2.548853158950805664e-01 3.406589925289154053e-01 1.748316688463091850e-03 1.532995104789733887e-01 1.668803244829177856e-01 -9.840048104524612427e-02 1.567328572273254395e-01 2.405157536268234253e-01 3.261381387710571289e-01 1.931351982057094574e-02 -9.266909956932067871e-02 1.020970717072486877e-01 6.120745092630386353e-02 -2.138408720493316650e-01 -3.009954690933227539e-01 2.374823689460754395e-01 -1.867903321981430054e-01 1.516977101564407349e-01 -1.357808336615562439e-02 7.321648299694061279e-02 2.617026567459106445e-01 -2.700250968337059021e-02 7.678379770368337631e-03
-9.777213633060455322e-02 9.611529111862182617e-02 -2.159912139177322388e-01 7.235870510339736938e-02 -1.403252780437469482e-01 -2.848140001296997070e-01 -1.366091370582580566e-01 1.237780526280403137e-01 3.551610186696052551e-02 -1.010217294096946716e-01 3.611193299293518066e-01 -1.891532391309738159e-01 -6.646736711263656616e-02 -3.382907807826995850e-02 -7.639879733324050903e-02 1.545289456844329834e-01 -4.755278641823679209e-04 1.813174039125442505e-01 -1.151303797960281372e-01 -2.317150384187698364e-01 1.354819834232330322e-01 2.355417907238006592e-01 2.248709797859191895e-01 1.227407976984977722e-01 1.812043040990829468e-02 -4.694536328315734863e-01 1.552902162075042725e-01 4.747062921524047852e-02 3.139539062976837158e-02 2.414281666278839111e-01 -1.667349338531494141e-01 -9.023441374301910400e-02
-4.456676542758941650e-02 6.273785233497619629e-02 2.865549363195896149e-02 -1.302231661975383759e-02 -1.815196424722671509e-01 1.350309550762176514e-01 1.351884454488754272e-01 -6.416338682174682617e-02 -2.417935132980346680e-01 -2.041106224060058594e-01 4.437426030635833740e-01 -2.573850452899932861e-01 1.207875236868858337e-01 2.177991345524787903e-02 1.149849891662597656e-01 -1.523185670375823975e-01 2.222545295953750610e-01 1.552928984165191650e-01 -4.559441283345222473e-02 -9.789475798606872559e-02 8.630724996328353882e-02 -4.219992458820343018e-02 1.207770258188247681e-01 -2.071637660264968872e-01 1.007828861474990845e-01 -7.778687030076980591e-02 -2.204791009426116943e-01 -8.650278300046920776e-02 9.214928746223449707e-02 3.573174476623535156e-01 -3.798981904983520508e-01 -6.671763956546783447e-03
1.506689041852951050e-01 2.375518083572387695e-01 -4.446421191096305847e-02 -6.653756648302078247e-02 -1.022147759795188904e-01 1.659297198057174683e-01 -2.061377018690109253e-01 9.718301147222518921e-02 2.572241127490997314e-01 6.333124637603759766e-02 2.095021009445190430e-01 5.471380427479743958e-02 -9.611524641513824463e-02 1.260174661874771118e-01 7.930888980627059937e-02 1.679472625255584717e-01 2.458487898111343384e-01 -4.658054094761610031e-03 -2.506733536720275879e-01 -1.537349969148635864e-01 -1.632984429597854614e-01 9.653471410274505615e-02 6.972537934780120850e-02 -1.391675174236297607e-01 2.254791855812072754e-01 -2.304922193288803101e-01 2.897253930568695068e-01 -9.556496143341064453e-02 3.291302919387817383e-01 1.859393417835235596e-01 -1.585234850645065308e-01 -2.750472724437713623e-01
-1.484278738498687744e-01 4.302443005144596100e-03 -3.142436444759368896e-01 4.726606234908103943e-02 -4.038638621568679810e-02 2.145000994205474854e-01 -1.954259276390075684e-01 2.060610614717006683e-02 -4.635307192802429199e-02 -1.176161095499992371e-01 3.247785940766334534e-02 1.344458162784576416e-01 -1.030244231224060059e-01 -1.844343096017837524e-01 -2.572664618492126465e-02 1.158748269081115723e-01 -6.957286037504673004e-03 1.519589126110076904e-01 -3.413000404834747314e-01 -2.065358161926269531e-01 -7.719358056783676147e-02 1.414502859115600586e-01 3.392731249332427979e-01 -8.100125938653945923e-02 3.150171339511871338e-01 -2.958886027336120605e-01 -2.610165067017078400e-02 -1.352492272853851318e-01 -5.424915999174118042e-02 1.506565511226654053e-01 -2.701078057289123535e-01 2.502069175243377686e-01
-1.643026806414127350e-02 5.352868437767028809e-01 2.437370084226131439e-02 -4.743635281920433044e-02 -9.303377568721771240e-02 4.876966401934623718e-02 -1.535858362913131714e-01 -7.452218234539031982e-02 2.828417718410491943e-02 1.227192673832178116e-02 2.086093276739120483e-01 1.615260094404220581e-01 -1.449713706970214844e-01 -1.688715666532516479e-01 -5.705370754003524780e-02 9.846875816583633423e-02 1.895878091454505920e-02 1.837181150913238525e-01 -4.148957431316375732e-01 -1.378177255392074585e-01 1.083176657557487488e-01 3.800985217094421387e-02 2.792523503303527832e-01 -2.569278180599212646e-01 1.567323058843612671e-01 -1.149187535047531128e-01 1.399674713611602783e-01 -1.629936099052429199e-01 9.699320793151855469e-02 2.148542553186416626e-01 -7.510834932327270508e-02 -9.786477684974670410e-02
1.509276777505874634e-01 1.469321399927139282e-01 7.946056127548217773e-02 1.768662184476852417e-01 -1.409263908863067627e-01 4.497576951980590820e-01 -5.161843076348304749e-02 4.242467135190963745e-02 -2.491571754217147827e-01 1.871228367090225220e-01 1.334774345159530640e-01 1.594743430614471436e-01 2.024651020765304565e-01 5.292795598506927490e-03 -4.642075672745704651e-02 3.403536081314086914e-01 9.910585731267929077e-02 2.857501506805419922e-01 -4.008647426962852478e-02 2.380885779857635498e-01 1.330185979604721069e-01 1.407001018524169922e-01 9.264057874679565430e-02 -1.669432520866394043e-01 3.461663424968719482e-02 5.943733081221580505e-02 9.929099678993225098e-02 -3.465667739510536194e-02 5.876834318041801453e-02 3.882678598165512085e-02 -3.467973172664642334e-01 -1.653478741645812988e-01
1.129756420850753784e-01 -1.305943578481674194e-01 -1.019531767815351486e-02 3.174726366996765137e-01 -3.754176571965217590e-02 9.059158712625503540e-02 -1.085993349552154541e-01 -2.100819498300552368e-01 -2.359068691730499268e-01 -1.408523619174957275e-01 2.059840261936187744e-01 1.012853682041168213e-01 1.906421184539794922e-01 -7.722672075033187866e-03 -1.983431130647659302e-01 3.019183874130249023e-01 -4.279773831367492676e-01 1.163703501224517822e-01 -2.113199532032012939e-01 5.817092210054397583e-02 5.388478934764862061e-02 -7.979582995176315308e-02 9.501734375953674316e-02 -1.850893795490264893e-01 6.987673789262771606e-02 -3.152453601360321045e-01 -1.593635044991970062e-02 -8.195209503173828125e-02 2.057515531778335571e-01 2.344577759504318237e-01 -5.190186947584152222e-02 1.146671548485755920e-02
-9.316331893205642700e-02 -1.184052824974060059e-01 -9.197884052991867065e-02 -6.564345955848693848e-02 -1.596933454275131226e-01 4.834562074393033981e-03 2.937419153749942780e-02 -7.481109816581010818e-03 -4.076355993747711182e-01 -3.389941528439521790e-02 1.928850263357162476e-01 2.079506218433380127e-02 1.522624045610427856e-01 -1.292154788970947266e-01 -1.440905407071113586e-02 2.156618535518646240e-01 -1.179967075586318970e-01 -1.066934596747159958e-02 -2.184439897537231445e-01 1.444861143827438354e-01 1.104123070836067200e-01 2.118944376707077026e-01 -2.138858139514923096e-01 -6.548840552568435669e-02 2.364753484725952148e-01 -3.320285379886627197e-01 -2.308973371982574463e-01 -2.217583805322647095e-01 2.980787754058837891e-01 1.820280551910400391e-01 -2.319329679012298584e-01 1.111183091998100281e-01
8.446556748822331429e-04 -1.718782186508178711e-01 1.128549501299858093e-01 2.262825667858123779e-01 1.617487818002700806e-01 7.548388093709945679e-02 1.003472357988357544e-01 1.181500554084777832e-01 -4.133657813072204590e-01 -5.675514414906501770e-02 2.697408199310302734e-01 -1.676767468452453613e-01 2.018421655520796776e-04 -2.724346332252025604e-02 1.520808190107345581e-01 -8.969550253823399544e-04 1.225628033280372620e-01 2.272550761699676514e-01 -3.222523927688598633e-01 1.569706648588180542e-01 1.294178664684295654e-01 -1.901930868625640869e-01 2.938866019248962402e-01 -1.822599768638610840e-01 -4.589857161045074463e-02 -2.321879416704177856e-01 -1.970959641039371490e-02 -3.108849227428436279e-01 -5.883209407329559326e-02 2.077468857169151306e-02 -1.607246398925781250e-01 3.665595129132270813e-02
3.465805351734161377e-01 3.298602253198623657e-02 7.979204505681991577e-02 -8.122413419187068939e-03 3.730788826942443848e-01 1.715778857469558716e-01 2.929878886789083481e-03 1.450550407171249390e-01 -2.797425091266632080e-01 -2.916122414171695709e-02 1.541024446487426758e-01 3.363446518778800964e-02 -2.063677310943603516e-01 -2.799158543348312378e-02 2.992694452404975891e-02 2.501263320446014404e-01 -7.653235644102096558e-02 3.716052975505590439e-03 4.141894355416297913e-02 -2.316641062498092651e-01 -9.321174025535583496e-02 -1.663129329681396484e-01 2.079133093357086182e-01 -6.327727437019348145e-02 1.656873673200607300e-01 -2.238937318325042725e-01 3.055839538574218750e-01 1.550092548131942749e-01 1.387801617383956909e-01 2.423793077468872070e-01 -2.149857580661773682e-01 -8.841864764690399170e-02
-1.463538855314254761e-01 -2.294008284807205200e-01 7.444103807210922241e-02 1.030570417642593384e-01 -1.922143995761871338e-01 3.517820239067077637e-01 4.677153378725051880e-02 8.022689819335937500e-02 -1.252331137657165527e-01 2.074741385877132416e-02 6.166210025548934937e-02 -1.047624796628952026e-01 -2.079821228981018066e-01 2.324086874723434448e-01 -8.530659973621368408e-02 3.332136273384094238e-01 3.176884353160858154e-02 7.921139150857925415e-02 -2.167172729969024658e-01 -7.710192352533340454e-02 -1.697450280189514160e-01 1.398969739675521851e-01 5.631899833679199219e-02 -2.199536710977554321e-01 1.873290389776229858e-01 -3.261104226112365723e-01 -2.174218893051147461e-01 -1.498152017593383789e-01 -1.511955708265304565e-01 3.126429319381713867e-01 -2.398725040256977081e-02 -3.916002810001373291e-02
5.305840820074081421e-02 -1.668581217527389526e-01 1.844496279954910278e-01 -1.460307836532592773e-01 -2.411607652902603149e-02 -5.449651740491390228e-03 -1.365811284631490707e-02 -9.785202890634536743e-02 -1.653513610363006592e-01 1.899091303348541260e-01 1.064204052090644836e-01 -1.771468967199325562e-01 -8.066320419311523438e-02 9.542882442474365234e-02 1.052588596940040588e-01 2.803143560886383057e-01 -2.508965320885181427e-02 3.463512361049652100e-01 -2.723900973796844482e-01 -3.220096230506896973e-01 -1.990387141704559326e-01 -2.030608206987380981e-01 5.080502480268478394e-02 -1.852200925350189209e-01 -1.307096611708402634e-02 -1.321572661399841309e-01 -1.062595695257186890e-01 -8.812459558248519897e-02 2.604885995388031006e-01 2.079892009496688843e-01 -2.918030917644500732e-01 2.075402736663818359e-01
2.821341156959533691e-02 -2.962961443699896336e-04 6.463223602622747421e-03 -7.475009560585021973e-02 5.871248990297317505e-02 4.049409329891204834e-01 -2.321087568998336792e-01 2.882598713040351868e-02 -1.801188737154006958e-01 1.405120044946670532e-01 6.920884549617767334e-02 -3.790906816720962524e-02 2.445887923240661621e-01 -1.636980887269601226e-04 -1.141227409243583679e-01 4.719303250312805176e-01 4.876057803630828857e-02 1.691088378429412842e-01 -6.387194991111755371e-02 1.125195249915122986e-01 7.311044633388519287e-02 2.459872961044311523e-01 1.010957360267639160e-01 -3.452693670988082886e-02 3.729056939482688904e-02 -1.088738963007926941e-01 1.723531931638717651e-01 1.974361836910247803e-01 5.680016800761222839e-02 -3.659803653135895729e-03 -4.505451023578643799e-01 -6.573718041181564331e-02
1.100320667028427124e-01 -6.895370036363601685e-02 6.284324079751968384e-02 -1.795749366283416748e-02 -6.717500090599060059e-02 6.647699046880006790e-04 -3.959265351295471191e-02 3.501439094543457031e-02 -2.713139951229095459e-01 3.277894258499145508e-01 2.444788217544555664e-01 1.278662681579589844e-01 1.614266335964202881e-01 2.368528693914413452e-01 4.854539409279823303e-02 2.450610995292663574e-01 2.810870110988616943e-01 2.218440175056457520e-01 -1.576285511255264282e-01 3.265207260847091675e-02 1.121957227587699890e-01 -1.231798306107521057e-01 7.650358974933624268e-02 8.070018887519836426e-02 8.132675290107727051e-02 -4.205751121044158936e-01 1.908296346664428711e-01 -1.517746970057487488e-02 -5.767889320850372314e-02 -7.206838577985763550e-02 -3.521018922328948975e-01 1.513596624135971069e-01
1.182441636919975281e-01 -1.701236516237258911e-01 -3.603561818599700928e-01 2.900959253311157227e-01 1.031286567449569702e-01 2.738819420337677002e-01 8.730714023113250732e-02 1.553720682859420776e-01 -3.721791803836822510e-01 1.712654381990432739e-01 2.368722856044769287e-01 -5.872010812163352966e-02 5.156400799751281738e-02 -8.168035000562667847e-02 -6.380732171237468719e-03 -6.990333646535873413e-02 -5.171266570687294006e-02 1.012669056653976440e-01 -1.583647131919860840e-01 5.503845959901809692e-02 1.555621773004531860e-01 7.474549114704132080e-02 2.761290073394775391e-01 -2.304104417562484741e-01 8.949788659811019897e-02 -2.149574756622314453e-01 1.871935278177261353e-02 -1.221449449658393860e-01 -2.052646577358245850e-01 1.051809079945087433e-02 -1.458224952220916748e-01 -2.254671305418014526e-01
1.424522101879119873e-01 -6.146528571844100952e-02 -1.810352504253387451e-01 -4.854373261332511902e-02 7.733552902936935425e-02 6.749282032251358032e-02 1.798053383827209473e-01 2.205324321985244751e-01 -2.281356751918792725e-01 6.140736117959022522e-02 2.376310378313064575e-01 -1.849704831838607788e-01 -4.845128580927848816e-02 3.652782440185546875e-01 1.191434916108846664e-02 7.985547184944152832e-02 2.886359766125679016e-02 2.216307222843170166e-01 1.273743659257888794e-01 -3.753433227539062500e-01 1.081430539488792419e-01 1.489114910364151001e-01 -1.164214015007019043e-01 -1.748690605163574219e-01 2.718426287174224854e-01 -1.483701616525650024e-01 2.640316821634769440e-02 -1.773398369550704956e-01 1.028881669044494629e-01 2.306225448846817017e-01 -2.546232640743255615e-01 1.370302289724349976e-01
-1.644065827131271362e-01 -1.400877535343170166e-01 1.841969490051269531e-01 4.238260164856910706e-02 2.404950745403766632e-02 1.558016985654830933e-03 -1.656326800584793091e-01 -1.885737478733062744e-01 8.548004925251007080e-02 9.675711393356323242e-02 3.771114051342010498e-01 -7.599399238824844360e-02 1.125602200627326965e-01 5.881650745868682861e-02 1.724754869937896729e-01 1.720921546220779419e-01 1.997449547052383423e-01 1.991065144538879395e-01 1.339430920779705048e-02 5.251727253198623657e-02 1.506259143352508545e-01 -1.645031571388244629e-01 2.145332843065261841e-01 -3.579543828964233398e-01 4.600284993648529053e-02 -2.317871600389480591e-01 2.803150191903114319e-02 -2.701692581176757812e-01 1.284210979938507080e-01 1.871728301048278809e-01 -2.399082034826278687e-01 2.623200118541717529e-01
2.433540113270282745e-02 1.057136654853820801e-01 -1.827951893210411072e-02 -3.260783478617668152e-02 1.110229641199111938e-01 -5.489025264978408813e-02 4.161315411329269409e-02 -4.010161161422729492e-01 -2.228453457355499268e-01 -1.666072010993957520e-01 1.027611568570137024e-01 -8.840084075927734375e-02 1.029821932315826416e-01 -1.338299959897994995e-01 -6.802494823932647705e-02 1.829986423254013062e-01 -1.486528851091861725e-02 2.762110233306884766e-01 -4.112866148352622986e-02 8.596417307853698730e-02 2.119556218385696411e-01 3.395635783672332764e-01 2.922744750976562500e-01 -2.231316417455673218e-01 1.340566277503967285e-01 -3.938973248004913330e-01 1.205196976661682129e-01 -1.249236166477203369e-01 1.754682660102844238e-01 1.599252969026565552e-01 7.270320504903793335e-02 2.413072437047958374e-02
4.437405243515968323e-02 7.711412012577056885e-02 8.134242892265319824e-02 2.002225369215011597e-01 -6.706626713275909424e-02 1.885877996683120728e-01 -9.346395730972290039e-02 1.443343702703714371e-03 -4.204056262969970703e-01 -2.737036943435668945e-01 1.111446544528007507e-01 2.104662805795669556e-01 4.441247135400772095e-02 -6.058317609131336212e-03 -1.924678385257720947e-01 1.807029545307159424e-01 -1.708998233079910278e-01 1.501231491565704346e-01 -2.203629016876220703e-01 -7.206925004720687866e-02 -1.208925992250442505e-01 9.470874816179275513e-02 1.549373120069503784e-01 -8.640818297863006592e-02 1.399197429418563843e-01 -2.469041943550109863e-01 -1.317979991436004639e-01 1.815018767956644297e-04 1.395789235830307007e-01 4.725746810436248779e-01 -4.684970900416374207e-02 1.144532486796379089e-01
-3.567596524953842163e-02 5.070033669471740723e-01 1.509232968091964722e-01 -2.471203543245792389e-02 -1.822216808795928955e-01 -4.427515715360641479e-02 -9.740670025348663330e-02 6.082561612129211426e-02 -8.751166611909866333e-02 -9.545793384313583374e-02 1.775382012128829956e-01 -6.433349847793579102e-02 -1.412276029586791992e-01 -1.493141502141952515e-01 1.187833119183778763e-02 2.518761754035949707e-01 -8.174721896648406982e-02 -3.099921904504299164e-02 -2.429909408092498779e-01 -9.034410119056701660e-02 1.761699318885803223e-01 1.187578886747360229e-01 1.485597491264343262e-01 -1.296691447496414185e-01 3.269299864768981934e-01 -3.438422083854675293e-01 5.868406593799591064e-02 2.244672179222106934e-02 1.306267529726028442e-01 3.142651617527008057e-01 1.692630350589752197e-02 -8.739142864942550659e-02
-5.912959575653076172e-02 -1.372552365064620972e-01 8.640127629041671753e-02 4.840922728180885315e-02 3.193594217300415039e-01 1.139683201909065247e-01 2.343976646661758423e-01 -1.961242705583572388e-01 -2.327904105186462402e-01 7.484000176191329956e-02 2.944373786449432373e-01 7.311438024044036865e-02 -8.519177883863449097e-02 3.999234363436698914e-02 -1.864750497043132782e-02 -1.021238695830106735e-02 2.290636897087097168e-01 2.127869278192520142e-01 -1.243979260325431824e-01 1.186716333031654358e-01 -1.674664020538330078e-02 2.384566366672515869e-01 5.931829288601875305e-02 -1.716544330120086670e-01 1.890730857849121094e-01 -5.098197460174560547e-01 5.710332468152046204e-02 1.236085817217826843e-01 7.637601345777511597e-02 2.373640090227127075e-01 6.185183301568031311e-02 2.630538493394851685e-02
-9.970494545996189117e-03 1.724017262458801270e-01 2.921207547187805176e-01 1.636436395347118378e-02 -1.891797035932540894e-01 1.440211534500122070e-01 -2.262702286243438721e-01 1.759485602378845215e-01 -1.552091538906097412e-01 1.839154362678527832e-01 3.243103027343750000e-01 -7.858505845069885254e-02 1.273137927055358887e-01 9.987106174230575562e-02 -1.692354828119277954e-01 -1.457233726978302002e-01 -7.406014949083328247e-02 1.357627939432859421e-02 -3.042746782302856445e-01 -2.215415537357330322e-01 3.122185356914997101e-02 -1.513338834047317505e-01 3.036626279354095459e-01 -2.242078483104705811e-01 1.994887292385101318e-01 -3.056582808494567871e-01 2.075298726558685303e-01 -5.633321779896505177e-05 -1.348181255161762238e-02 8.353175222873687744e-02 5.364890769124031067e-02 -2.331219241023063660e-02
7.249632477760314941e-02 6.576124578714370728e-02 4.191337153315544128e-02 -1.391808986663818359e-01 1.257138550281524658e-01 4.512135684490203857e-01 -1.298089921474456787e-01 4.029276967048645020e-02 -2.070010751485824585e-01 5.707610026001930237e-02 4.299795255064964294e-02 -1.312615573406219482e-01 2.995395362377166748e-01 9.702764451503753662e-02 -2.351032756268978119e-02 3.441728055477142334e-01 -2.602157182991504669e-02 1.858520954847335815e-01 -1.722245514392852783e-01 1.951742023229598999e-01 -5.803685635328292847e-02 2.292993217706680298e-01 -8.077144622802734375e-03 -2.942338399589061737e-02 9.238109737634658813e-02 -1.207822412252426147e-01 1.979403346776962280e-01 2.926591634750366211e-01 4.362899437546730042e-02 1.342247426509857178e-01 -3.181727230548858643e-01 1.383216232061386108e-01
2.782893180847167969e-01 -7.720439136028289795e-02 -5.756640806794166565e-02 2.184136956930160522e-02 7.202935218811035156e-02 2.006940990686416626e-01 -1.945277452468872070e-01 -5.228861793875694275e-02 -2.307534515857696533e-01 -1.602754294872283936e-01 5.829979106783866882e-02 -2.610595226287841797e-01 -4.024216160178184509e-02 3.074915409088134766e-01 3.452859073877334595e-02 2.303163260221481323e-01 -8.779717609286308289e-03 -7.974705100059509277e-02 -1.020097658038139343e-01 -3.173018097877502441e-01 -5.740776285529136658e-02 6.214305385947227478e-02 7.846990972757339478e-02 -1.389046162366867065e-01 2.492857165634632111e-02 -3.519045114517211914e-01 3.963577449321746826e-01 -9.837590903043746948e-02 -1.721309125423431396e-01 8.731676638126373291e-02 -4.513049870729446411e-02 -2.126250863075256348e-01
6.056454405188560486e-02 1.250870823860168457e-01 6.527341902256011963e-02 -9.722436964511871338e-02 2.274428121745586395e-02 1.721012592315673828e-01 -2.026678621768951416e-01 1.594057679176330566e-01 -2.339425124228000641e-02 1.847851127386093140e-01 6.566872447729110718e-02 -2.461287751793861389e-02 3.342483043670654297e-01 -1.025226041674613953e-01 -5.707982927560806274e-02 4.090352952480316162e-01 1.563757061958312988e-01 2.667429149150848389e-01 -8.250127732753753662e-02 1.129607409238815308e-01 7.256674021482467651e-02 6.817214936017990112e-02 5.089916288852691650e-02 -2.128749340772628784e-01 -1.010297052562236786e-02 -1.776121556758880615e-01 2.013685256242752075e-01 -4.489245638251304626e-02 -3.404977321624755859e-01 2.494532018899917603e-01 -3.200577199459075928e-01 1.006619185209274292e-01
2.831133306026458740e-01 2.811905145645141602e-01 1.049834787845611572e-01 -1.060919240117073059e-01 -7.106322795152664185e-02 1.931398659944534302e-01 -1.527763903141021729e-01 1.317227035760879517e-01 -1.061046645045280457e-01 1.428560763597488403e-01 7.901214808225631714e-02 -1.099997758865356445e-01 1.031209155917167664e-01 2.776936590671539307e-01 3.153837099671363831e-02 8.599113672971725464e-02 2.213456630706787109e-01 2.072477489709854126e-01 -1.766352355480194092e-01 1.360294371843338013e-01 8.888084441423416138e-02 1.877922564744949341e-01 4.637324891518801451e-04 -1.366802752017974854e-01 1.072578132152557373e-01 -3.262433111667633057e-01 2.268469184637069702e-01 -1.830394864082336426e-01 -2.628637254238128662e-01 1.401965022087097168e-01 -2.985946834087371826e-01 7.071959227323532104e-02
3.667188808321952820e-02 -5.429694429039955139e-02 -1.764763146638870239e-01 7.395350188016891479e-02 -2.459200173616409302e-01 2.095402926206588745e-01 -1.000291481614112854e-01 1.761277019977569580e-01 -2.057601958513259888e-01 9.066624939441680908e-02 4.934187978506088257e-03 8.208248764276504517e-02 -8.962262421846389771e-03 -8.145320415496826172e-02 -4.053882136940956116e-02 7.194703817367553711e-02 2.042259722948074341e-01 2.684760689735412598e-01 -1.365892291069030762e-01 -1.308747380971908569e-01 2.667440176010131836e-01 2.076346427202224731e-01 -5.448949337005615234e-02 -3.385751843452453613e-01 -4.156607389450073242e-02 -1.209560707211494446e-01 4.320066273212432861e-01 -2.009757757186889648e-01 -1.744618266820907593e-02 -1.618515141308307648e-02 -1.068182736635208130e-01 3.256291747093200684e-01
-8.201477676630020142e-02 -1.853819191455841064e-01 -1.363555788993835449e-01 1.453822702169418335e-01 1.746151149272918701e-01 -1.190591380000114441e-01 -1.155996043235063553e-02 -1.629206538200378418e-01 -2.704973518848419189e-01 2.737973332405090332e-01 1.642176359891891479e-01 -1.050248742103576660e-01 -1.467934250831604004e-01 -4.620553925633430481e-02 1.028841361403465271e-01 3.004440106451511383e-02 2.435026690363883972e-02 4.390738904476165771e-01 -3.042370975017547607e-01 -1.467728763818740845e-01 -1.389120370149612427e-01 1.944291591644287109e-02 1.197815835475921631e-01 -9.055801201611757278e-04 6.553079932928085327e-02 -2.366997897624969482e-01 -6.745278835296630859e-02 -1.270482540130615234e-01 1.576493121683597565e-02 3.107902109622955322e-01 -2.905025780200958252e-01 -1.509505212306976318e-01
-6.075296550989151001e-03 -4.210013523697853088e-02 6.583152711391448975e-02 -3.820895552635192871e-01 -1.945607364177703857e-01 1.324346065521240234e-01 -2.994053438305854797e-02 2.294291406869888306e-01 -2.199899852275848389e-01 7.897437363862991333e-02 3.322263062000274658e-01 8.888123929500579834e-02 -1.309238523244857788e-01 5.841582268476486206e-02 8.619186282157897949e-02 4.434481635689735413e-02 4.836767911911010742e-02 4.160009026527404785e-01 -1.272469311952590942e-01 -2.253300547599792480e-01 -5.392063409090042114e-02 2.088749110698699951e-01 1.498665511608123779e-01 -1.376130729913711548e-01 1.846508979797363281e-01 -3.069065138697624207e-02 3.006798624992370605e-01 -8.737203478813171387e-02 -3.974954411387443542e-02 -1.148816496133804321e-01 -2.265796214342117310e-01 8.118136972188949585e-02
-4.309982061386108398e-03 -7.152547687292098999e-02 1.279142200946807861e-01 1.021730080246925354e-01 2.426284849643707275e-01 1.393996626138687134e-01 2.640142738819122314e-01 -1.729148775339126587e-01 -3.303385153412818909e-02 8.651465922594070435e-02 2.934916019439697266e-01 -8.838964253664016724e-02 -1.008260026574134827e-01 -9.908312559127807617e-02 -1.916575878858566284e-01 8.012284338474273682e-02 2.055857479572296143e-01 1.971903741359710693e-01 -3.091499507427215576e-01 1.572453379631042480e-01 -3.981477767229080200e-02 2.607273459434509277e-01 1.106808055192232132e-02 -1.062644645571708679e-01 2.023448795080184937e-01 -4.621054232120513916e-01 -8.535969071090221405e-03 9.041173756122589111e-02 2.581576444208621979e-02 2.458704710006713867e-01 -1.081353500485420227e-01 8.078759163618087769e-02
6.131191179156303406e-02 1.082189977169036865e-01 1.444776952266693115e-01 1.979785971343517303e-02 -1.953980475664138794e-01 3.342925608158111572e-01 -8.208817243576049805e-02 1.020666956901550293e-01 1.124913915991783142e-01 2.084177285432815552e-01 1.460486948490142822e-01 6.064752861857414246e-02 -2.715416811406612396e-02 1.544532328844070435e-01 -1.249019801616668701e-01 1.122472956776618958e-01 2.703182697296142578e-01 1.411613821983337402e-01 -4.537534341216087341e-02 -1.414649337530136108e-01 -5.096423253417015076e-02 4.078403711318969727e-01 1.721364855766296387e-01 -1.789673119783401489e-01 2.432953864336013794e-01 -1.122753620147705078e-01 3.390012979507446289e-01 6.284710764884948730e-02 1.426942348480224609e-01 1.387624144554138184e-01 -7.519742101430892944e-02 -2.840416729450225830e-01
3.564983978867530823e-02 -6.183181703090667725e-02 -2.734895646572113037e-01 -6.793862581253051758e-02 -2.024294286966323853e-01 7.700774818658828735e-02 -1.690529519692063332e-03 2.566454410552978516e-01 -2.536545097827911377e-01 3.115026652812957764e-02 1.995823830366134644e-01 2.628901898860931396e-01 6.882029026746749878e-02 2.564561367034912109e-01 1.255637109279632568e-01 1.028392612934112549e-01 -7.746669650077819824e-02 2.827678248286247253e-02 -1.030391901731491089e-01 -5.026673898100852966e-02 9.578262269496917725e-02 2.106548845767974854e-01 7.810647785663604736e-02 -3.571270406246185303e-01 -7.641422003507614136e-02 -3.062942624092102051e-01 1.813006252050399780e-01 6.305945664644241333e-02 -1.406423598527908325e-01 -1.718547642230987549e-01 -3.211036026477813721e-01 1.885586977005004883e-01
-1.843516826629638672e-01 1.941804289817810059e-01 1.813674122095108032e-01 1.595978587865829468e-01 -9.151958674192428589e-02 2.409604191780090332e-01 -1.252523511648178101e-01 -2.087351679801940918e-01 -2.124458402395248413e-01 -2.663556858897209167e-02 2.419375926256179810e-01 9.896820038557052612e-02 3.919867426156997681e-02 7.982786744832992554e-02 -3.016436100006103516e-01 1.619903892278671265e-01 3.389977291226387024e-02 9.312447905540466309e-02 -7.843793928623199463e-02 -4.673026874661445618e-02 1.144265308976173401e-01 1.389076560735702515e-01 1.918266564607620239e-01 -2.257197797298431396e-01 1.400520503520965576e-01 -2.759977877140045166e-01 -2.255164533853530884e-01 1.185965910553932190e-01 2.446318715810775757e-01 3.024952113628387451e-01 -2.327780872583389282e-01 -1.993306353688240051e-02
-2.570016682147979736e-02 1.855156756937503815e-02 8.614339865744113922e-03 4.244837909936904907e-03 -8.568598330020904541e-02 2.043439000844955444e-01 -4.745482653379440308e-02 1.525047570466995239e-01 -1.787941008806228638e-01 -3.900142759084701538e-02 1.488685011863708496e-01 3.320167362689971924e-01 1.950928866863250732e-01 4.348913207650184631e-03 -6.180232763290405273e-02 3.139201998710632324e-01 2.549003660678863525e-01 -4.769648425281047821e-03 5.247262492775917053e-02 6.759712938219308853e-03 2.314907610416412354e-01 -5.815515294671058655e-03 -2.549350634217262268e-02 -2.459596097469329834e-01 -1.851721554994583130e-01 -3.445077836513519287e-01 1.584244072437286377e-01 2.721253596246242523e-02 6.500767916440963745e-02 -1.309681832790374756e-01 -4.726352691650390625e-01 1.087389588356018066e-01
1.409410983324050903e-01 -1.525468528270721436e-01 6.767877191305160522e-02 2.360268682241439819e-02 -2.130111455917358398e-01 1.576204746961593628e-01 1.874633878469467163e-02 2.339915484189987183e-01 1.078261807560920715e-01 6.407880783081054688e-02 1.832520216703414917e-01 -8.423655480146408081e-02 -1.504844799637794495e-02 2.626868188381195068e-01 -2.393579035997390747e-01 -2.161290645599365234e-01 -1.867285743355751038e-02 2.427279800176620483e-01 -1.319821476936340332e-01 -8.915466815233230591e-02 -6.761600822210311890e-02 1.834446489810943604e-01 1.062736660242080688e-01 -3.514674603939056396e-01 1.026322171092033386e-01 -1.398211866617202759e-01 2.718417942523956299e-01 -2.151431888341903687e-01 3.067291975021362305e-01 2.870039343833923340e-01 -7.774062454700469971e-02 7.946880161762237549e-02
-7.333581149578094482e-02 -1.943574845790863037e-01 -4.888346791267395020e-02 2.550846524536609650e-02 -1.036347821354866028e-01 1.436568349599838257e-01 -8.341872692108154297e-02 -2.352051623165607452e-02 -3.381729423999786377e-01 -1.894485205411911011e-01 2.220562994480133057e-01 -2.882010070607066154e-03 -1.509253680706024170e-01 1.606135964393615723e-01 -1.667935699224472046e-01 -2.188432775437831879e-02 -5.212562531232833862e-02 3.983287215232849121e-01 -2.347404509782791138e-01 2.398339807987213135e-01 3.363506495952606201e-01 5.419895518571138382e-03 9.875552356243133545e-02 -1.085545681416988373e-02 1.643354594707489014e-01 -2.134984284639358521e-01 -1.006463393568992615e-01 2.540977112948894501e-02 -1.417217403650283813e-01 2.731216847896575928e-01 -6.514766812324523926e-02 2.432047277688980103e-01
3.936202824115753174e-01 3.539066016674041748e-01 5.098749324679374695e-02 -4.073959589004516602e-02 -1.406154334545135498e-01 1.754284352064132690e-01 -7.639916986227035522e-02 1.130769923329353333e-01 -1.314916014671325684e-01 5.150779336690902710e-02 1.664748191833496094e-01 -6.146147102117538452e-02 3.706683963537216187e-02 8.793758600950241089e-02 5.523906648159027100e-02 6.434347480535507202e-02 7.591794431209564209e-02 2.956791222095489502e-01 -1.795236766338348389e-01 2.521407604217529297e-01 1.353021115064620972e-01 -1.571601070463657379e-02 6.551227718591690063e-02 -1.145104914903640747e-01 1.616788059473037720e-01 -2.650673091411590576e-01 1.716900020837783813e-01 -6.954619288444519043e-02 -3.165033161640167236e-01 1.483446061611175537e-01 -2.880864441394805908e-01 1.334504038095474243e-01
1.000698655843734741e-01 -1.103950366377830505e-01 -4.437060654163360596e-02 1.803810745477676392e-01 -1.391024738550186157e-01 3.522634208202362061e-01 4.698705673217773438e-02 6.418615113943815231e-03 -2.209498733282089233e-01 -6.071535870432853699e-02 2.131488323211669922e-01 7.952724397182464600e-02 1.424517780542373657e-01 6.320028007030487061e-02 -2.788585126399993896e-01 5.779268220067024231e-02 -6.708735972642898560e-02 4.564523100852966309e-01 -1.930769383907318115e-01 2.549421787261962891e-02 2.213512659072875977e-01 9.820298850536346436e-02 7.208403944969177246e-02 1.350637245923280716e-02 9.775461256504058838e-02 -3.034981489181518555e-01 -2.642707526683807373e-01 -1.417103707790374756e-01 -1.485457569360733032e-01 1.750973761081695557e-01 -7.545189559459686279e-02 1.521551758050918579e-01
2.971223592758178711e-01 1.684542447328567505e-01 -5.715512111783027649e-02 4.240448027849197388e-02 -5.401437729597091675e-02 6.351191550493240356e-02 -1.310041546821594238e-01 8.981765061616897583e-02 -1.208766400814056396e-01 -1.358385384082794189e-02 2.900694012641906738e-01 -1.185966134071350098e-01 3.102416992187500000e-01 3.691493570804595947e-01 1.884366869926452637e-01 2.634211778640747070e-01 -9.813290089368820190e-02 -1.095878034830093384e-01 -2.546952664852142334e-01 -5.860655382275581360e-02 7.879831828176975250e-03 2.432277500629425049e-01 1.810221374034881592e-01 -2.035441994667053223e-01 6.933422386646270752e-02 -1.409303396940231323e-01 2.172638922929763794e-01 -1.637307107448577881e-01 -5.000269412994384766e-02 2.665899693965911865e-01 -5.793527700006961823e-03 -5.061314906924962997e-03
3.947227597236633301e-01 -1.388480365276336670e-01 4.394451901316642761e-02 -1.789729669690132141e-02 2.066525369882583618e-01 -4.917613696306943893e-03 -8.193031698465347290e-02 1.126483380794525146e-01 -1.529958099126815796e-01 3.571753501892089844e-01 2.168090045452117920e-01 -4.699902608990669250e-02 -1.428113430738449097e-01 -1.473962794989347458e-02 1.407387554645538330e-01 2.619642317295074463e-01 -2.111367434263229370e-01 1.827830672264099121e-01 -5.090633779764175415e-02 9.268348664045333862e-02 1.376561820507049561e-01 2.367943525314331055e-02 2.868632376194000244e-01 -8.177454583346843719e-03 1.598873734474182129e-01 -2.086180746555328369e-01 2.165601402521133423e-01 6.121621932834386826e-03 2.790115475654602051e-01 2.399256378412246704e-01 -9.291972219944000244e-02 1.362223271280527115e-02
[truncated: 3,267,233 more chars]
