# Supplementary material for: The Language of Innovation
Source: PLoS One. 2020 Apr 30;15(4):e0230107. doi: 10.1371/journal.pone.0230107 (PMC7194493; doi:10.1371/journal.pone.0230107)
Supplement: S27 File — (GZ) [file pone.0230107.s027.tar.gz › 2005-2009/V2Run_7_VS_4500_embeddings2005-2009ED32.txt]

1.207711175084114075e-03 -2.018296271562576294e-01 4.370247125625610352e-01 -8.099986612796783447e-02 1.427984982728958130e-01 9.571740403771400452e-03 -3.116255626082420349e-02 -1.718422174453735352e-01 7.529516518115997314e-02 1.064680609852075577e-02 1.758692115545272827e-01 -2.088318020105361938e-02 2.807925269007682800e-02 -1.209718659520149231e-01 3.470189571380615234e-01 -2.385895103216171265e-01 3.625580370426177979e-01 -2.838798165321350098e-01 4.128611832857131958e-02 1.727797538042068481e-01 -3.310934007167816162e-01 1.013636887073516846e-01 -5.861856788396835327e-02 -1.189804896712303162e-01 -1.856859624385833740e-01 -1.025247350335121155e-01 -2.912857569754123688e-02 -1.158378645777702332e-01 -1.165576428174972534e-01 -5.021646991372108459e-02 1.036141416989266872e-03 1.560772955417633057e-01
-2.946425415575504303e-02 -3.358807563781738281e-01 1.363859474658966064e-01 -1.114340648055076599e-01 1.407743543386459351e-01 -5.460311472415924072e-02 2.421481460332870483e-01 8.340602368116378784e-02 2.091321796178817749e-01 2.443964481353759766e-01 -1.403703168034553528e-02 -6.344489753246307373e-02 1.758414953947067261e-01 -2.619140595197677612e-02 3.570680022239685059e-01 2.891598269343376160e-02 3.023163788020610809e-02 -3.569501638412475586e-01 -2.382277995347976685e-01 1.919956803321838379e-01 2.007725536823272705e-01 1.435775309801101685e-01 -1.623816788196563721e-01 -1.793140769004821777e-01 -1.127466931939125061e-01 -1.252888590097427368e-01 -6.989386677742004395e-02 1.766214817762374878e-01 -9.039947390556335449e-02 -9.914326667785644531e-02 2.315399795770645142e-01 1.476104110479354858e-01
5.036449059844017029e-02 -3.026237785816192627e-01 3.138861060142517090e-01 1.377494037151336670e-01 1.242945864796638489e-01 1.050521899014711380e-02 -1.173839494585990906e-01 -2.504443526268005371e-01 2.417086213827133179e-01 4.584864247590303421e-03 4.193222522735595703e-01 -8.114460855722427368e-02 1.693760901689529419e-01 -1.893868446350097656e-01 1.273520886898040771e-01 -7.607942819595336914e-02 2.336406409740447998e-01 8.383448584936559200e-04 3.506449162960052490e-01 -7.342437654733657837e-02 -9.282430261373519897e-02 8.021482080221176147e-02 -3.154655098915100098e-01 -8.311847597360610962e-02 -1.095714420080184937e-01 7.111416757106781006e-02 1.155692040920257568e-01 -5.737199913710355759e-03 1.203111186623573303e-02 -9.281277656555175781e-02 -4.321474954485893250e-02 1.530089229345321655e-01
-1.307587027549743652e-01 8.081128448247909546e-02 1.340596377849578857e-01 -2.272236496210098267e-01 8.133929222822189331e-02 -5.134709551930427551e-02 2.023338340222835541e-02 -5.132064595818519592e-02 2.885591983795166016e-01 -7.387789338827133179e-02 7.576329261064529419e-02 -1.837402582168579102e-01 2.861780524253845215e-01 7.457572221755981445e-02 1.514492481946945190e-01 -2.330406159162521362e-01 3.166546225547790527e-01 6.981001049280166626e-02 -1.643129140138626099e-01 -1.055734381079673767e-01 1.509852055460214615e-02 4.051496982574462891e-01 -2.750454843044281006e-01 -1.077788695693016052e-01 -7.952051609754562378e-02 1.428833901882171631e-01 -2.628041207790374756e-01 3.173178732395172119e-01 -5.947599187493324280e-03 1.716818287968635559e-02 6.152997538447380066e-02 -7.748369872570037842e-02
-1.124271377921104431e-01 8.888164162635803223e-02 5.855281651020050049e-02 -1.701464504003524780e-02 1.062072291970252991e-01 -4.267926514148712158e-02 9.957919269800186157e-02 -5.587556865066289902e-03 8.602423965930938721e-02 -7.548478990793228149e-02 2.396124005317687988e-01 -2.080614566802978516e-01 3.042891919612884521e-01 -1.723912358283996582e-01 -6.139850988984107971e-02 -7.879459857940673828e-02 4.683543741703033447e-01 -3.399329483509063721e-01 -1.226886757649481297e-03 6.974095851182937622e-02 -8.480762131512165070e-03 2.237642109394073486e-01 -1.934285163879394531e-01 -1.495428830385208130e-01 -2.187535315752029419e-01 1.235941797494888306e-01 1.511161774396896362e-01 1.973664946854114532e-02 -3.471894264221191406e-01 -1.498483270406723022e-01 -1.344386190176010132e-01 9.738636016845703125e-02
-4.332492873072624207e-02 -2.918508544098585844e-04 2.457059621810913086e-01 -1.349601000547409058e-01 1.585494726896286011e-01 -9.005121886730194092e-02 1.037322133779525757e-01 2.143292576074600220e-01 1.197020858526229858e-01 -1.784596592187881470e-01 2.740424126386642456e-02 -1.487781405448913574e-01 1.655215173959732056e-01 -2.414895594120025635e-01 1.255633234977722168e-01 -4.619933292269706726e-02 4.178667366504669189e-01 -2.448459714651107788e-01 4.989880323410034180e-02 -9.532592445611953735e-02 1.058825105428695679e-01 3.315686285495758057e-01 -4.289013519883155823e-02 -1.260187923908233643e-01 -1.526868622750043869e-02 2.241482026875019073e-02 -3.146189451217651367e-01 2.842373847961425781e-01 -8.390174806118011475e-02 -2.671241462230682373e-01 2.291640639305114746e-02 1.116930916905403137e-01
8.751101046800613403e-02 1.921528279781341553e-01 3.408488333225250244e-01 -4.151471704244613647e-02 8.404859155416488647e-02 1.505196988582611084e-01 2.051183953881263733e-02 1.710986346006393433e-01 3.464702367782592773e-01 -2.637228667736053467e-01 6.409475952386856079e-02 -6.440163403749465942e-02 2.067382186651229858e-01 8.670889586210250854e-02 2.492683082818984985e-01 1.548456866294145584e-02 3.526831269264221191e-01 -2.243870943784713745e-01 -1.440496146678924561e-01 9.296313673257827759e-02 5.185056105256080627e-02 3.144726753234863281e-01 -1.790630817413330078e-01 -1.917725056409835815e-01 1.044393256306648254e-01 -8.677536994218826294e-02 -1.178865786641836166e-02 1.121257320046424866e-01 -1.424451768398284912e-01 4.768763855099678040e-02 -1.822179704904556274e-01 7.845479995012283325e-02
-6.908003985881805420e-02 -1.178256794810295105e-01 1.467518210411071777e-01 -3.285895660519599915e-02 8.248898200690746307e-03 -2.647759579122066498e-02 -7.283739000558853149e-02 -2.903345040977001190e-02 2.574127614498138428e-01 9.889204055070877075e-02 4.151559770107269287e-01 -4.596713185310363770e-02 1.461949199438095093e-01 1.288780122995376587e-01 3.368258476257324219e-01 6.336207687854766846e-02 2.618757486343383789e-01 -1.442186087369918823e-01 -2.190864235162734985e-01 -8.654712140560150146e-02 1.719027757644653320e-01 3.873625397682189941e-01 1.444258242845535278e-01 -2.297979593276977539e-01 -1.655748337507247925e-01 -1.545878946781158447e-01 -8.596131950616836548e-02 8.435405045747756958e-02 7.577379047870635986e-02 2.282191663980484009e-01 1.517730355262756348e-01 -3.229738026857376099e-02
-3.871481493115425110e-02 5.522830784320831299e-02 -3.047021850943565369e-02 5.299893021583557129e-02 9.894765913486480713e-02 1.786411851644515991e-01 7.610402535647153854e-03 1.023107580840587616e-02 2.071039378643035889e-01 -1.689778417348861694e-01 3.080390095710754395e-01 1.098041329532861710e-02 3.220288753509521484e-01 -8.194475434720516205e-03 2.632175087928771973e-01 -3.901159763336181641e-02 3.395106494426727295e-01 -1.535696089267730713e-01 -6.127564609050750732e-02 -2.127405852079391479e-01 -1.178779453039169312e-01 2.871994078159332275e-01 -2.805393636226654053e-01 5.205519124865531921e-02 -1.483799368143081665e-01 -1.922228187322616577e-02 -5.084259063005447388e-02 3.729675114154815674e-01 -1.361758410930633545e-01 -1.346882879734039307e-01 -1.906792819499969482e-01 -7.774405181407928467e-02
-1.770434081554412842e-01 -2.833574712276458740e-01 1.486107110977172852e-01 4.328300058841705322e-02 2.846991717815399170e-01 3.427488729357719421e-02 3.465102910995483398e-01 -1.895540859550237656e-03 3.805969655513763428e-01 1.506121158599853516e-01 2.291864156723022461e-01 -1.087726801633834839e-01 1.940273493528366089e-01 -8.065950870513916016e-02 2.249174714088439941e-01 -8.751918375492095947e-02 2.629401385784149170e-01 2.159313298761844635e-03 9.049087762832641602e-02 -2.971912361681461334e-02 2.011056058108806610e-02 1.807004958391189575e-01 4.957687109708786011e-02 -1.870751082897186279e-01 -1.267759501934051514e-01 -1.510217040777206421e-01 -1.505998820066452026e-01 7.054395973682403564e-02 -4.152901098132133484e-02 -2.026294469833374023e-01 -1.241757124662399292e-01 -2.331153005361557007e-01
3.032211586833000183e-02 5.368787795305252075e-02 3.100661635398864746e-01 -2.168349325656890869e-01 8.991613239049911499e-02 1.265925914049148560e-01 2.058231271803379059e-03 2.813837677240371704e-02 3.618591129779815674e-01 -1.926744133234024048e-01 2.442175447940826416e-01 5.820162594318389893e-02 1.966797709465026855e-01 -9.291660785675048828e-02 -7.681922614574432373e-02 1.749651134014129639e-01 5.076930522918701172e-01 -1.251423954963684082e-01 -8.608701080083847046e-02 -7.048473227769136429e-03 -1.459036320447921753e-01 2.173638641834259033e-01 -4.240411892533302307e-02 -1.909301429986953735e-01 -7.096687331795692444e-03 -7.130890339612960815e-02 -8.303290605545043945e-02 2.333970367908477783e-01 -1.407217383384704590e-01 -7.147342897951602936e-03 -7.515023648738861084e-02 1.831438392400741577e-01
-2.266227826476097107e-02 1.611504256725311279e-01 2.829956114292144775e-01 -1.025500148534774780e-01 1.363860219717025757e-01 2.490495704114437103e-02 1.744935810565948486e-01 -1.782526075839996338e-02 2.950088679790496826e-01 -1.447945833206176758e-01 3.538036346435546875e-02 -3.191129118204116821e-02 7.128269225358963013e-02 -2.937250137329101562e-01 7.617685198783874512e-02 -5.401915684342384338e-02 3.749397397041320801e-01 -1.142292469739913940e-01 -1.031730324029922485e-01 -3.397332876920700073e-02 -1.468967795372009277e-01 5.022487640380859375e-01 -2.038421630859375000e-01 -7.270798087120056152e-02 -2.027505338191986084e-01 -4.401637241244316101e-02 4.803049564361572266e-02 1.046359911561012268e-01 -1.447819322347640991e-01 -1.200940459966659546e-01 -1.554832905530929565e-01 1.436204761266708374e-01
-1.252136677503585815e-01 -2.825287878513336182e-01 2.811835333704948425e-02 2.234230935573577881e-01 1.754773221909999847e-02 1.040925607085227966e-01 6.684158742427825928e-02 -1.327827274799346924e-01 2.218734323978424072e-01 2.474549226462841034e-03 9.800271689891815186e-02 -2.649133093655109406e-02 2.613447308540344238e-01 -4.741941578686237335e-03 8.098101615905761719e-02 -1.962307691574096680e-01 2.786327600479125977e-01 -1.837119758129119873e-01 -5.068619549274444580e-02 -1.135426689870655537e-03 -7.219599187374114990e-02 3.454037606716156006e-01 -2.955456972122192383e-01 -7.895116577856242657e-04 -1.856005191802978516e-01 1.983714550733566284e-01 -2.630196213722229004e-01 -1.035845279693603516e-01 -5.042220652103424072e-02 1.199232116341590881e-01 -3.247838094830513000e-02 3.874439895153045654e-01
-1.022176295518875122e-01 -2.662496566772460938e-01 4.645057320594787598e-01 -5.948682129383087158e-02 -1.910171099007129669e-02 1.054604724049568176e-02 -3.957815170288085938e-01 -8.379911072552204132e-03 2.636002302169799805e-01 -1.114507615566253662e-01 2.157965004444122314e-01 1.252131462097167969e-01 2.744315266609191895e-01 -1.425123214721679688e-01 2.710886597633361816e-01 -1.464049965143203735e-01 1.004931554198265076e-01 -1.968207396566867828e-02 2.025284469127655029e-01 7.276152074337005615e-02 -7.146835792809724808e-03 9.760025888681411743e-02 -1.657747477293014526e-01 -2.691420912742614746e-02 1.425763219594955444e-01 9.644090384244918823e-02 -7.583218812942504883e-02 -1.330983191728591919e-01 -3.405354917049407959e-02 -1.425759643316268921e-01 4.067379236221313477e-02 1.914506852626800537e-01
-1.203552540391683578e-02 -4.465876519680023193e-02 2.895903289318084717e-01 2.167692966759204865e-02 -1.008755043148994446e-01 4.995051305741071701e-03 2.177966237068176270e-01 8.166349143721163273e-04 4.751388430595397949e-01 -2.208289951086044312e-01 5.491311103105545044e-02 -2.314618676900863647e-01 2.848666310310363770e-01 -4.353618249297142029e-02 8.478894084692001343e-02 1.079257801175117493e-01 3.837766051292419434e-01 -2.858731895685195923e-02 6.086613051593303680e-03 -1.399827748537063599e-01 -4.019365087151527405e-02 1.394252777099609375e-01 -1.319265365600585938e-01 -2.342795580625534058e-01 -3.206383809447288513e-02 7.658697664737701416e-02 4.147932678461074829e-02 2.652520239353179932e-01 -1.956994384527206421e-01 1.302120983600616455e-01 -8.626464754343032837e-02 -1.419479101896286011e-01
4.532480984926223755e-02 -2.552404999732971191e-01 4.292631745338439941e-01 2.067227102816104889e-02 -1.180366799235343933e-01 -1.151373311877250671e-01 1.599193811416625977e-01 -9.016624093055725098e-02 4.696475565433502197e-01 1.848054677248001099e-01 1.748831123113632202e-01 -1.071790009737014771e-01 1.361913084983825684e-01 3.672339394688606262e-02 5.328575149178504944e-02 7.118059694766998291e-02 1.787671595811843872e-01 -1.380796283483505249e-01 -9.635164588689804077e-02 -2.328478172421455383e-02 2.905979156494140625e-01 5.936842784285545349e-02 1.184439584612846375e-01 8.311399072408676147e-02 -1.344846189022064209e-01 -2.983158528804779053e-01 -1.302161365747451782e-01 1.324104070663452148e-01 -1.331739574670791626e-01 -1.090657040476799011e-01 1.470479518175125122e-01 -5.927800666540861130e-03
-4.215931519865989685e-02 -4.967283010482788086e-01 3.415208458900451660e-01 9.666207432746887207e-02 1.287220045924186707e-02 8.983030915260314941e-02 -7.990913465619087219e-03 -8.803890645503997803e-02 2.589769363403320312e-01 -1.714583188295364380e-01 7.786992937326431274e-02 4.713662713766098022e-02 3.273533880710601807e-01 -1.001550033688545227e-01 1.539033800363540649e-01 -1.223880350589752197e-01 1.191535219550132751e-01 -4.902859777212142944e-02 1.970502436161041260e-01 1.078783869743347168e-01 -3.060550987720489502e-02 7.831057906150817871e-02 -5.813338980078697205e-02 -2.237704843282699585e-01 -9.414672106504440308e-02 2.584313750267028809e-01 1.804852299392223358e-02 7.911650091409683228e-02 1.148043870925903320e-01 1.311168074607849121e-01 7.374956458806991577e-02 3.212611377239227295e-01
-5.923800170421600342e-02 -1.574025005102157593e-01 -6.249031797051429749e-02 -2.047810256481170654e-01 1.556754410266876221e-01 -7.222145050764083862e-02 1.637824326753616333e-01 -1.344507839530706406e-02 5.068253278732299805e-01 2.356955409049987793e-01 1.455671638250350952e-01 -1.833772100508213043e-02 2.445571720600128174e-01 -7.654385268688201904e-02 7.673600316047668457e-02 -1.869737207889556885e-01 4.113986492156982422e-01 -4.620469734072685242e-02 -2.361065894365310669e-02 1.960595324635505676e-02 2.606357932090759277e-01 3.069006651639938354e-02 -1.531014740467071533e-01 -1.637541353702545166e-01 -6.749475747346878052e-02 -5.011695623397827148e-02 -2.255265414714813232e-01 -5.016176030039787292e-03 -4.420604929327964783e-02 -2.755880951881408691e-01 -1.021619141101837158e-02 -3.921522572636604309e-02
-2.088997364044189453e-01 -3.000067546963691711e-02 1.399490386247634888e-01 7.759105879813432693e-03 2.982828207314014435e-02 1.700388789176940918e-01 1.164100915193557739e-01 -1.791291236877441406e-01 1.545787304639816284e-01 -1.101694181561470032e-01 2.725886739790439606e-02 -1.045244410634040833e-01 6.394296884536743164e-02 -2.600207030773162842e-01 9.081675112247467041e-02 -1.035508587956428528e-01 4.017581939697265625e-01 -2.567022442817687988e-01 -1.663735508918762207e-01 5.267267674207687378e-02 1.478936430066823959e-02 3.949469923973083496e-01 -8.450054377317428589e-02 -2.408901415765285492e-02 3.835996240377426147e-02 -1.048561334609985352e-01 -2.479447871446609497e-01 3.540231585502624512e-01 -1.540955603122711182e-01 2.347178161144256592e-01 4.387501161545515060e-03 -1.489560306072235107e-01
-2.689732238650321960e-02 -3.962203487753868103e-02 3.869049251079559326e-01 -2.484806999564170837e-02 4.132758453488349915e-02 2.286995574831962585e-02 2.331123650074005127e-01 3.936729207634925842e-02 3.936077952384948730e-01 -3.063239157199859619e-01 2.360873967409133911e-01 1.193986907601356506e-01 1.645583063364028931e-01 3.320436552166938782e-02 1.239323541522026062e-01 2.729674242436885834e-02 3.733379244804382324e-01 -1.292922496795654297e-01 -1.615223735570907593e-01 -8.694612979888916016e-02 -9.218844026327133179e-02 6.325058639049530029e-02 -9.231282770633697510e-02 -1.364525109529495239e-01 7.828722149133682251e-02 1.307772099971771240e-01 1.376370191574096680e-01 2.434119880199432373e-01 -1.585273891687393188e-01 -1.579582691192626953e-01 -1.936349123716354370e-01 -8.855757117271423340e-02
-8.242534101009368896e-02 -3.057555854320526123e-01 2.938829362392425537e-01 2.189900130033493042e-01 1.431761831045150757e-01 1.725858151912689209e-01 2.554000318050384521e-01 -7.483633607625961304e-02 1.983807682991027832e-01 6.641429662704467773e-02 1.887970566749572754e-01 1.333786547183990479e-01 2.087755650281906128e-01 -4.885919764637947083e-02 2.009802311658859253e-01 -1.752482950687408447e-01 2.093432694673538208e-01 -1.920587867498397827e-01 1.524470150470733643e-01 1.859171390533447266e-01 -2.767894975841045380e-02 1.864592432975769043e-01 -2.417291253805160522e-01 1.531409472227096558e-01 -7.886629551649093628e-02 3.157524466514587402e-01 2.884694375097751617e-02 -1.108272746205329895e-01 -1.399113330990076065e-02 -1.721074283123016357e-01 3.165024518966674805e-02 1.556075960397720337e-01
-3.769446536898612976e-02 -1.583664268255233765e-01 4.059865176677703857e-01 -1.729723811149597168e-01 1.120645739138126373e-02 -8.358035236597061157e-02 -7.838346809148788452e-02 7.922600209712982178e-02 2.232397347688674927e-01 -2.039004862308502197e-01 3.649026528000831604e-02 3.047964535653591156e-02 1.936681717634201050e-01 -5.602935701608657837e-02 1.737459301948547363e-01 -2.014670670032501221e-01 4.566517174243927002e-01 -3.199869766831398010e-02 -8.222416043281555176e-02 -2.033853679895401001e-01 3.996187448501586914e-02 2.599205076694488525e-01 -2.226239070296287537e-02 -1.954440772533416748e-01 -7.319354265928268433e-02 -9.576337039470672607e-02 -1.329621970653533936e-01 1.609455645084381104e-01 -4.518203064799308777e-02 1.498960256576538086e-01 -2.879626452922821045e-01 -1.518352031707763672e-01
-1.201434656977653503e-01 -4.497244656085968018e-01 1.381967961788177490e-01 2.026499211788177490e-01 -7.848210632801055908e-02 2.291960269212722778e-01 3.561348188668489456e-03 8.064950257539749146e-02 3.486547470092773438e-01 -4.419124126434326172e-02 1.776059418916702271e-01 4.795588925480842590e-02 1.353973615914583206e-02 -2.177938967943191528e-01 6.605157256126403809e-02 -1.093184128403663635e-01 2.004041075706481934e-01 -8.504396677017211914e-02 -1.399278175085783005e-02 7.691255211830139160e-02 -1.849773824214935303e-01 3.367002606391906738e-01 -1.536341905593872070e-01 1.008557602763175964e-01 -2.086275666952133179e-01 2.285177111625671387e-01 -1.287872344255447388e-01 3.565495461225509644e-02 -1.216705664992332458e-01 -1.317828446626663208e-01 -9.208397008478641510e-03 2.364955395460128784e-01
1.430079154670238495e-02 -2.635258622467517853e-02 4.431009888648986816e-01 -1.693506240844726562e-01 6.329233292490243912e-03 1.236027255654335022e-01 1.857385188341140747e-01 -3.434939309954643250e-02 5.499395728111267090e-02 -8.692677319049835205e-02 8.346270024776458740e-02 -5.472440645098686218e-02 3.320141136646270752e-01 -5.505497381091117859e-02 6.469544768333435059e-02 9.909979999065399170e-03 4.787137508392333984e-01 -8.140250295400619507e-02 -2.613290213048458099e-02 7.568702846765518188e-02 -6.964757293462753296e-02 3.702406585216522217e-01 -1.442236155271530151e-01 -2.106560319662094116e-01 -1.715627163648605347e-01 -3.722941875457763672e-02 -4.098821431398391724e-02 1.322131603956222534e-01 -2.544710040092468262e-01 -1.371707171201705933e-01 -1.062919199466705322e-02 -4.497379437088966370e-02
1.782967150211334229e-01 1.057569123804569244e-02 1.066824346780776978e-01 -9.891287982463836670e-02 1.988283246755599976e-01 -6.030060723423957825e-02 -6.638842821121215820e-02 -1.035806685686111450e-01 2.265137992799282074e-02 -1.230643987655639648e-01 2.457961887121200562e-01 -1.225154176354408264e-01 1.255279630422592163e-01 -1.502553522586822510e-01 1.054769083857536316e-01 -2.371518872678279877e-02 5.307359099388122559e-01 -1.647891253232955933e-01 -2.053346335887908936e-01 -9.785459935665130615e-02 -1.480273306369781494e-01 4.099150300025939941e-01 -2.146130651235580444e-01 -1.281461715698242188e-01 1.155233755707740784e-01 1.067491993308067322e-01 2.648814115673303604e-03 -1.526485681533813477e-01 1.709746569395065308e-02 9.775618463754653931e-02 -6.021317560225725174e-03 2.767523229122161865e-01
-1.321372576057910919e-02 -2.980953752994537354e-01 2.313240766525268555e-01 3.567038178443908691e-01 1.099528819322586060e-01 -6.455989927053451538e-02 -2.368942052125930786e-01 -9.393762052059173584e-02 1.687293499708175659e-01 -1.538882553577423096e-01 2.043102234601974487e-01 1.856817677617073059e-02 9.168968349695205688e-02 1.084415093064308167e-01 2.876649200916290283e-01 -2.553500235080718994e-01 6.504731625318527222e-02 1.081605255603790283e-01 -2.763510681688785553e-03 1.943818777799606323e-01 -5.695712193846702576e-02 2.426897138357162476e-01 -1.563595980405807495e-01 -1.153827980160713196e-01 9.657274931669235229e-02 1.144417524337768555e-01 -8.708618581295013428e-02 -3.752782195806503296e-02 -4.072964191436767578e-02 8.081489056348800659e-02 4.352215528488159180e-01 6.329537183046340942e-02
-6.669404357671737671e-02 1.248605176806449890e-02 2.627321779727935791e-01 -1.963055431842803955e-01 8.005505055189132690e-02 1.880225539207458496e-02 7.819887250661849976e-02 2.660847268998622894e-02 7.176885008811950684e-02 -1.708972454071044922e-01 2.212012112140655518e-01 -1.295916140079498291e-01 3.632825911045074463e-01 -1.822442114353179932e-01 1.610849350690841675e-01 1.196923851966857910e-02 4.608629643917083740e-01 -1.439276039600372314e-01 -1.404737085103988647e-01 2.095591835677623749e-02 7.282312214374542236e-02 3.728943765163421631e-01 -5.501954630017280579e-02 4.217385500669479370e-02 -8.701470494270324707e-02 -1.690012812614440918e-01 -1.962133496999740601e-02 5.345947295427322388e-02 -3.132205009460449219e-01 -1.021673679351806641e-01 -9.687643498182296753e-02 1.521176993846893311e-01
7.504969835281372070e-02 -1.366289258003234863e-01 3.998124599456787109e-01 1.697407215833663940e-01 -1.840771548449993134e-02 1.670051515102386475e-01 6.378895789384841919e-02 -1.786364614963531494e-01 2.982204854488372803e-01 -8.408389985561370850e-03 2.752457559108734131e-01 -2.013987116515636444e-02 2.796116769313812256e-01 -1.040193289518356323e-01 -1.116442009806632996e-01 -1.326340287923812866e-01 2.466287910938262939e-01 3.082033060491085052e-02 2.884944379329681396e-01 4.689749330282211304e-02 -1.861433982849121094e-01 2.662800550460815430e-01 -1.853685379028320312e-01 -3.469524905085563660e-02 -1.586413830518722534e-01 9.297735244035720825e-02 -1.969512850046157837e-01 -5.583673715591430664e-02 3.885264322161674500e-02 -1.157627627253532410e-01 1.461763381958007812e-01 1.956437677145004272e-01
-9.518716484308242798e-02 -1.317961364984512329e-01 2.532817423343658447e-01 -1.708770692348480225e-01 3.854188136756420135e-03 -2.026267349720001221e-01 -9.375890344381332397e-02 1.010872125625610352e-01 2.055498808622360229e-01 -1.818312406539916992e-01 9.912978857755661011e-02 -1.088955551385879517e-01 8.928449451923370361e-02 -7.826650887727737427e-02 1.994036287069320679e-01 1.427348107099533081e-01 2.243885695934295654e-01 9.370006620883941650e-02 -3.305777162313461304e-02 1.756972819566726685e-02 4.605591297149658203e-02 3.633087873458862305e-01 -1.604347079992294312e-01 -3.240228891372680664e-01 -7.777066528797149658e-02 -2.323967069387435913e-01 -1.040927618741989136e-01 2.758801281452178955e-01 -4.092893302440643311e-01 -4.900297522544860840e-02 4.904829338192939758e-02 6.483545154333114624e-02
-2.025594115257263184e-01 2.006042003631591797e-02 1.034870445728302002e-01 -1.399104893207550049e-01 -6.293646246194839478e-02 6.589842587709426880e-02 2.562972009181976318e-01 1.542220562696456909e-01 2.558541297912597656e-01 1.054197270423173904e-02 1.207562312483787537e-01 3.798182308673858643e-02 3.529184162616729736e-01 -1.968175619840621948e-01 3.642861247062683105e-01 -2.927664434537291527e-03 2.631050944328308105e-01 -9.365472197532653809e-02 1.349387764930725098e-01 5.314690619707107544e-02 1.594642996788024902e-01 3.709837198257446289e-01 -5.743411928415298462e-02 -1.310194134712219238e-01 -2.245384454727172852e-01 1.239444017410278320e-01 -3.842707350850105286e-02 4.063336923718452454e-02 -1.077805832028388977e-01 -2.277735434472560883e-02 1.779612153768539429e-01 -2.400911450386047363e-01
4.798030108213424683e-02 -4.262162744998931885e-01 4.170150756835937500e-01 8.649789541959762573e-02 -3.569915518164634705e-02 1.651140600442886353e-01 -1.826873631216585636e-03 -2.872290909290313721e-01 1.464476585388183594e-01 2.315962314605712891e-02 1.825203895568847656e-01 -7.569236308336257935e-02 2.418326288461685181e-01 -3.090898692607879639e-01 1.205110698938369751e-01 -2.803656756877899170e-01 1.961968094110488892e-01 -9.837532043457031250e-02 1.300118267536163330e-01 -1.078610029071569443e-02 -2.059600949287414551e-01 1.763837225735187531e-02 -1.828787773847579956e-01 5.948682129383087158e-02 -4.313271865248680115e-02 1.015139296650886536e-01 -1.038657128810882568e-01 -1.578634679317474365e-01 -3.373808786273002625e-02 -2.541755884885787964e-02 1.059921011328697205e-01 9.819402545690536499e-02
-3.987720310688018799e-01 -3.162533044815063477e-01 1.087962761521339417e-01 -1.480219215154647827e-01 -2.056638449430465698e-01 9.968319535255432129e-02 -1.362848877906799316e-01 1.121025998145341873e-02 3.324635326862335205e-01 -7.062599062919616699e-02 2.100033015012741089e-01 -1.139402613043785095e-01 -2.602501027286052704e-02 -1.099654957652091980e-01 3.040740787982940674e-01 -8.862439543008804321e-02 2.153808772563934326e-01 -2.496168613433837891e-01 -9.075328707695007324e-02 -3.069759719073772430e-02 2.444679588079452515e-01 1.896313875913619995e-01 -6.316419690847396851e-02 1.509016845375299454e-02 -1.452475041151046753e-01 8.631295524537563324e-03 -1.344764679670333862e-01 2.507538199424743652e-01 6.248595658689737320e-03 3.474665433168411255e-02 8.290588855743408203e-02 -1.500821560621261597e-01
-1.848032623529434204e-01 -2.726091444492340088e-02 1.452978700399398804e-02 9.578924626111984253e-02 2.242233306169509888e-01 1.765819266438484192e-02 7.990503311157226562e-02 -7.760192453861236572e-02 4.308738410472869873e-01 2.811478450894355774e-03 2.565166652202606201e-01 -2.858786880970001221e-01 7.208023965358734131e-02 -4.895829409360885620e-02 -7.041274011135101318e-02 -2.942021004855632782e-02 6.948830932378768921e-02 -3.737059831619262695e-01 -8.649465627968311310e-03 -1.086286455392837524e-01 -1.226155832409858704e-01 3.095671832561492920e-01 -2.606970667839050293e-01 -3.529021143913269043e-02 -1.581384390592575073e-01 1.243283748626708984e-01 -9.090734273195266724e-02 -9.787224233150482178e-02 -1.182170212268829346e-01 -2.525623440742492676e-01 2.552676200866699219e-01 9.193463623523712158e-02
1.275552064180374146e-01 -4.042881131172180176e-01 1.067154016345739365e-02 -1.471370160579681396e-01 1.395059674978256226e-01 1.271287053823471069e-01 5.165471881628036499e-02 1.190108135342597961e-01 2.118891328573226929e-01 -8.870063722133636475e-02 -1.218724437057971954e-02 -9.078639745712280273e-02 3.115043044090270996e-01 -2.613766789436340332e-01 5.326353758573532104e-02 -1.094069257378578186e-01 7.865993678569793701e-02 -3.333049416542053223e-01 1.691534817218780518e-01 -1.595745831727981567e-01 -2.337330579757690430e-02 3.662378489971160889e-01 -2.528764903545379639e-01 3.343954309821128845e-02 -2.141063213348388672e-01 2.473997771739959717e-01 -8.524294942617416382e-03 7.451964169740676880e-02 -9.509998559951782227e-02 -8.826368302106857300e-02 -2.318720892071723938e-02 6.002673879265785217e-02
-1.331265270709991455e-01 -1.554149836301803589e-01 7.124035060405731201e-02 1.046971678733825684e-01 1.616922467947006226e-01 9.827085584402084351e-02 2.134949900209903717e-02 2.036731317639350891e-02 2.312926501035690308e-01 -1.795107126235961914e-01 2.416082471609115601e-01 -3.172158598899841309e-01 3.221139609813690186e-01 -1.375544816255569458e-01 -2.309630811214447021e-02 -9.276108443737030029e-02 3.250238001346588135e-01 -1.622367948293685913e-01 -1.737317740917205811e-01 -9.293784201145172119e-02 -2.923982143402099609e-01 4.360818862915039062e-01 -9.876359999179840088e-02 -1.377777010202407837e-01 -8.922839164733886719e-02 -4.660653322935104370e-02 -5.954209715127944946e-02 1.115842163562774658e-01 1.133134122937917709e-02 -1.267426609992980957e-01 -4.209338501095771790e-02 -9.798242896795272827e-02
8.070110529661178589e-02 -3.078699409961700439e-01 3.306670486927032471e-01 6.985966116189956665e-02 9.005794674158096313e-02 1.110143214464187622e-01 -1.825722865760326385e-02 -1.958755552768707275e-01 2.015811204910278320e-01 7.619258016347885132e-02 2.121706306934356689e-01 -1.889019273221492767e-02 2.938792407512664795e-01 -2.560723721981048584e-01 7.555818557739257812e-02 -2.168781757354736328e-01 3.126601576805114746e-01 8.367374539375305176e-02 2.487359195947647095e-01 9.553436189889907837e-02 -1.266637891530990601e-01 1.337150633335113525e-01 -2.420438081026077271e-01 -2.000413537025451660e-01 -1.282750815153121948e-01 1.826872676610946655e-01 -3.780867159366607666e-02 -1.875467970967292786e-02 -6.723842769861221313e-02 -1.231042295694351196e-01 9.605708718299865723e-02 2.001461237668991089e-01
2.006189152598381042e-02 -3.141936063766479492e-01 3.311506211757659912e-01 1.082888618111610413e-01 -1.849569976329803467e-01 2.324953824281692505e-01 -1.817057132720947266e-01 -7.179220765829086304e-02 4.885604679584503174e-01 2.231346443295478821e-02 1.031227782368659973e-01 -2.172011137008666992e-01 2.278501987457275391e-01 -1.500849891453981400e-02 1.221307292580604553e-01 -9.740992635488510132e-02 4.472659155726432800e-02 -1.024204120039939880e-01 6.874073296785354614e-02 2.174452841281890869e-01 -1.426982730627059937e-01 -1.855313079431653023e-03 -2.444831132888793945e-01 -2.226428687572479248e-01 2.950222976505756378e-02 1.265348792076110840e-01 1.349809169769287109e-01 1.028692200779914856e-01 6.393674761056900024e-02 -1.528394669294357300e-01 1.082338765263557434e-01 2.147290110588073730e-02
6.419595330953598022e-02 -1.153853684663772583e-01 2.088839411735534668e-01 7.719730585813522339e-02 -1.546105891466140747e-01 1.023896932601928711e-01 1.862882054410874844e-04 -2.906343154609203339e-02 1.612055599689483643e-01 -1.312952339649200439e-01 9.823993593454360962e-02 7.448825240135192871e-02 1.925120800733566284e-01 -7.864173501729965210e-02 2.858890406787395477e-02 3.271974623203277588e-02 5.149968266487121582e-01 -1.760230213403701782e-01 -2.098409235477447510e-01 -6.161563843488693237e-02 -9.381007403135299683e-02 3.753093183040618896e-01 -3.179515600204467773e-01 -1.437740325927734375e-01 -7.318551838397979736e-02 -3.215667977929115295e-02 1.671590954065322876e-01 7.777643203735351562e-02 -1.685883998870849609e-01 -2.096762508153915405e-01 8.326143026351928711e-02 2.429494261741638184e-01
5.342575162649154663e-02 -2.968326397240161896e-02 3.307556211948394775e-01 -8.688380569219589233e-02 -3.780027106404304504e-02 1.112601011991500854e-01 -6.493127346038818359e-02 1.292265057563781738e-01 2.831588685512542725e-01 -3.379158079624176025e-01 1.766670346260070801e-01 1.867225170135498047e-01 3.796929121017456055e-01 -1.584480106830596924e-01 1.527599543333053589e-01 2.261625975370407104e-01 2.932723164558410645e-01 -2.196803987026214600e-01 -5.838758125901222229e-02 8.002021908760070801e-02 -5.323050543665885925e-02 1.341219693422317505e-01 -2.408374845981597900e-01 -1.551730483770370483e-01 -4.128439351916313171e-03 1.336980462074279785e-01 1.455423235893249512e-02 2.482054680585861206e-01 -6.391526013612747192e-02 4.882654466200619936e-04 -9.513930976390838623e-02 -2.371267788112163544e-02
-3.857118636369705200e-02 5.579842999577522278e-02 1.410347819328308105e-01 -2.377841388806700706e-03 2.329482138156890869e-01 8.701335638761520386e-02 1.350062191486358643e-01 1.904634758830070496e-02 2.814493775367736816e-01 -4.195288941264152527e-02 -1.302443258464336395e-02 -1.028538718819618225e-01 2.483184933662414551e-01 5.133327096700668335e-02 7.004533708095550537e-02 1.478460151702165604e-02 5.020535588264465332e-01 5.754522606730461121e-02 2.772438526153564453e-02 -3.072556480765342712e-02 1.255520503036677837e-03 3.785272538661956787e-01 -1.684031933546066284e-01 -4.401747137308120728e-02 -1.249738335609436035e-01 -2.846745252609252930e-01 4.432017728686332703e-02 2.447742223739624023e-01 -3.143710494041442871e-01 -4.778234660625457764e-02 2.003172039985656738e-02 2.078902423381805420e-01
-5.454315245151519775e-02 -2.000029534101486206e-01 1.841607689857482910e-01 -5.283530335873365402e-03 2.242174297571182251e-01 -5.665943399071693420e-02 4.430455341935157776e-02 -1.722146756947040558e-03 4.670511931180953979e-02 9.033367037773132324e-02 1.580703407526016235e-01 -1.283797174692153931e-01 2.160044163465499878e-01 -9.453198313713073730e-02 3.743385896086692810e-02 -1.691636592149734497e-01 2.887296676635742188e-01 -3.224605023860931396e-01 -2.024830728769302368e-01 -5.175755172967910767e-02 -2.221361398696899414e-01 2.648737430572509766e-01 -3.432194888591766357e-01 2.328957617282867432e-02 -1.999146938323974609e-01 3.281791508197784424e-02 5.171442404389381409e-02 -2.171494662761688232e-01 -3.063690066337585449e-01 -2.207537293434143066e-01 -1.546581983566284180e-01 6.290727853775024414e-02
1.395867466926574707e-01 -2.857287228107452393e-01 2.408857345581054688e-01 3.904701024293899536e-02 1.482615768909454346e-01 2.200115472078323364e-01 -4.295201227068901062e-02 -1.010015308856964111e-01 2.802082002162933350e-01 3.731587529182434082e-02 3.389861583709716797e-01 1.765595749020576477e-02 3.734458982944488525e-01 -1.030633822083473206e-01 -4.238228872418403625e-02 -1.904422044754028320e-01 2.694655656814575195e-01 8.343628048896789551e-02 3.715566992759704590e-01 5.017737299203872681e-02 -1.399083435535430908e-01 1.482776701450347900e-01 -1.097614020109176636e-01 -1.215454339981079102e-01 -6.894725561141967773e-02 -8.040217835514340550e-06 -1.420638114213943481e-01 -8.904101699590682983e-02 5.010056495666503906e-02 -5.533861741423606873e-02 1.753728091716766357e-01 1.260612010955810547e-01
1.351496577262878418e-01 -1.087982580065727234e-01 2.086367160081863403e-01 -2.157716155052185059e-01 -4.584064707159996033e-02 1.507596522569656372e-01 -7.186670601367950439e-02 1.088300794363021851e-01 5.349282175302505493e-02 -2.027685940265655518e-01 9.604272246360778809e-02 2.066803164780139923e-02 3.219782710075378418e-01 -2.690190374851226807e-01 1.257001161575317383e-01 -1.073553636670112610e-01 4.002903103828430176e-01 -7.669160515069961548e-02 -1.706161051988601685e-01 3.623513877391815186e-02 -5.025382339954376221e-02 3.916028738021850586e-01 -4.582577571272850037e-02 -2.178846448659896851e-01 -7.371676154434680939e-03 1.114349719136953354e-02 2.328964173793792725e-01 2.426030784845352173e-01 -1.294813156127929688e-01 -7.135523110628128052e-02 6.507784873247146606e-02 1.990501582622528076e-01
-1.738164275884628296e-01 1.947861164808273315e-02 3.158253803849220276e-02 -3.037225455045700073e-02 8.529054373502731323e-02 3.543527796864509583e-02 9.342025220394134521e-02 -3.200704231858253479e-02 3.252990245819091797e-01 -1.521746963262557983e-01 -1.049038320779800415e-01 -7.094372808933258057e-02 1.879281848669052124e-01 -2.827815413475036621e-01 -1.139178797602653503e-01 -3.397870436310768127e-02 3.942166566848754883e-01 -1.512058973312377930e-01 1.943358182907104492e-01 9.904599934816360474e-02 -1.208481937646865845e-01 5.199485644698143005e-02 1.086404826492071152e-02 -2.538526952266693115e-01 -4.685344547033309937e-02 -3.724079728126525879e-01 -2.268027067184448242e-01 6.514115631580352783e-02 -2.214021235704421997e-02 5.063172802329063416e-02 4.091935455799102783e-01 -2.371030626818537712e-03
4.027085006237030029e-02 1.531523466110229492e-02 4.059889316558837891e-01 -1.013026461005210876e-01 2.247616797685623169e-01 3.198795393109321594e-02 -1.288097053766250610e-01 -5.300695821642875671e-02 1.319010704755783081e-01 -1.292113214731216431e-01 1.825923770666122437e-01 -2.308249175548553467e-01 2.333146184682846069e-01 -3.830181434750556946e-02 -2.252885326743125916e-02 7.316421717405319214e-02 4.460051059722900391e-01 -2.239159047603607178e-01 -1.105240508913993835e-01 6.140425428748130798e-02 2.433826960623264313e-02 2.266206741333007812e-01 -2.924647927284240723e-01 -1.852332986891269684e-02 -1.113831549882888794e-01 -7.883113622665405273e-02 1.848462373018264771e-01 2.757680416107177734e-01 -8.384494483470916748e-02 -1.717817038297653198e-01 -3.722651302814483643e-02 6.465390324592590332e-04
1.305993646383285522e-02 -2.775748670101165771e-01 3.147046267986297607e-01 1.546169519424438477e-01 -1.176876295357942581e-02 1.037899404764175415e-01 -6.358765810728073120e-02 -2.004407495260238647e-01 2.892813086509704590e-01 -2.344106137752532959e-02 3.696193397045135498e-01 -4.820919129997491837e-03 2.150097787380218506e-01 -9.422121942043304443e-02 -1.694184541702270508e-01 -3.221527040004730225e-01 2.762756347656250000e-01 -3.129090368747711182e-02 2.628808319568634033e-01 1.945061683654785156e-01 -6.458905339241027832e-02 1.862742900848388672e-01 -1.477343589067459106e-01 -8.056285977363586426e-02 -6.316730380058288574e-02 1.569378376007080078e-01 -1.165004447102546692e-01 -5.279191210865974426e-02 1.743879355490207672e-02 -1.302043348550796509e-01 7.449893653392791748e-02 1.304630339145660400e-01
1.564946025609970093e-01 -2.794250845909118652e-01 2.367121428251266479e-01 8.374707400798797607e-02 1.054035872220993042e-01 1.492130011320114136e-01 -1.097646802663803101e-01 -2.109731584787368774e-01 2.987341582775115967e-01 6.024372577667236328e-02 2.838225364685058594e-01 -7.250348106026649475e-03 3.083482384681701660e-01 -2.003165930509567261e-01 4.020269587635993958e-02 -2.968473136425018311e-01 1.249656900763511658e-01 1.461451947689056396e-01 3.154058754444122314e-01 1.046749800443649292e-01 -7.249967753887176514e-02 1.721099317073822021e-01 -2.611672580242156982e-01 -6.400351226329803467e-02 -1.057151407003402710e-01 7.883325219154357910e-02 -1.298301666975021362e-01 6.159449741244316101e-02 7.091864012181758881e-03 -7.412870228290557861e-02 1.733987778425216675e-01 1.333615779876708984e-01
7.018433511257171631e-02 -2.049190402030944824e-01 1.616151183843612671e-01 -1.073715090751647949e-01 -1.191619858145713806e-01 -2.139039523899555206e-02 2.108463644981384277e-01 6.153121590614318848e-02 1.650924831628799438e-01 6.907571223564445972e-04 3.313515186309814453e-01 -1.240988378413021564e-03 -4.292502999305725098e-02 1.699914485216140747e-01 1.597711294889450073e-01 -2.092048972845077515e-01 1.994980722665786743e-01 -1.003159955143928528e-01 -4.019383713603019714e-02 6.705496460199356079e-02 -5.982489138841629028e-02 2.698186039924621582e-01 3.769398853182792664e-02 -3.175081312656402588e-01 -2.646897919476032257e-02 2.382734268903732300e-01 -3.308916687965393066e-01 1.605107039213180542e-01 -1.646111458539962769e-01 -1.574812084436416626e-01 2.951371371746063232e-01 -2.216563224792480469e-01
4.770145192742347717e-02 -2.403503656387329102e-02 2.554561793804168701e-01 -4.488314315676689148e-02 9.987945109605789185e-02 -6.637059152126312256e-02 1.369763761758804321e-01 -2.079966664314270020e-01 1.447047740221023560e-01 -3.397795855998992920e-01 1.024973541498184204e-01 -1.066465675830841064e-01 2.401258349418640137e-01 -1.310568954795598984e-02 -7.689080387353897095e-02 -5.904948338866233826e-02 3.807308971881866455e-01 -1.599346250295639038e-01 -2.163827419281005859e-01 6.525700539350509644e-02 -4.273622110486030579e-02 2.780167758464813232e-01 -2.839024066925048828e-01 -1.922224164009094238e-01 -5.950883030891418457e-02 -1.577425301074981689e-01 2.151817455887794495e-02 2.919467389583587646e-01 -2.037328332662582397e-01 -1.773510128259658813e-01 -1.187446638941764832e-01 9.221227467060089111e-02
5.364109203219413757e-02 -1.369316726922988892e-01 2.046232074499130249e-01 -1.489932239055633545e-01 -4.377689212560653687e-02 -9.865296632051467896e-02 1.125525236129760742e-01 2.054343968629837036e-01 5.185031294822692871e-01 -7.257759571075439453e-02 1.427342444658279419e-01 -2.351976335048675537e-01 2.061323374509811401e-01 3.299247100949287415e-02 1.613713055849075317e-02 1.179665625095367432e-01 3.048374056816101074e-01 2.667398564517498016e-02 -1.626766920089721680e-01 -4.222019016742706299e-02 7.222057133913040161e-02 2.756126821041107178e-01 -2.134058028459548950e-01 6.279975175857543945e-02 -2.460273057222366333e-01 -2.104824781417846680e-02 -1.854303926229476929e-01 -4.563128948211669922e-02 -4.565362259745597839e-02 -1.321890503168106079e-01 -2.368913888931274414e-01 1.206677332520484924e-01
-1.328734904527664185e-01 -1.632864624261856079e-01 3.974515199661254883e-02 -8.652779459953308105e-02 -6.650444865226745605e-02 -3.147539496421813965e-02 2.490524947643280029e-02 -3.133899569511413574e-01 4.530255198478698730e-01 -1.550689637660980225e-01 1.335577517747879028e-01 -1.180491819977760315e-01 -1.147851645946502686e-01 -2.187132239341735840e-01 1.347139328718185425e-01 -1.488142181187868118e-02 2.182225435972213745e-01 -6.714084744453430176e-02 -8.177025616168975830e-02 9.777159243822097778e-02 -1.352040171623229980e-01 1.291876882314682007e-01 -2.088352441787719727e-01 -1.064377203583717346e-01 3.554167449474334717e-01 1.989575773477554321e-01 -1.178514212369918823e-02 -1.108086332678794861e-01 -2.776685357093811035e-01 2.115478813648223877e-01 1.044062674045562744e-01 1.804863661527633667e-01
-2.029434591531753540e-01 -8.715090155601501465e-02 1.131532937288284302e-01 9.245524555444717407e-02 1.677128970623016357e-01 -1.222316026687622070e-01 -1.573439687490463257e-01 -2.812901437282562256e-01 1.984157711267471313e-01 -1.965861320495605469e-01 1.215208545327186584e-01 -1.193690896034240723e-01 2.068050503730773926e-01 -2.781055271625518799e-01 2.515371423214673996e-03 -5.193478614091873169e-02 1.516210585832595825e-01 -1.493665575981140137e-01 -1.636273711919784546e-01 1.367390304803848267e-01 2.162484526634216309e-01 9.578469395637512207e-02 -7.477336376905441284e-02 -2.118047475814819336e-01 -3.870102167129516602e-01 -1.430825442075729370e-01 -2.488342076539993286e-01 2.361251562833786011e-01 -1.352440565824508667e-01 3.738965466618537903e-02 2.179836630821228027e-01 -2.796047367155551910e-02
-1.923338510096073151e-02 -2.089601010084152222e-01 2.256789207458496094e-01 -2.018356174230575562e-01 -2.215360850095748901e-02 -2.924884855747222900e-01 -1.745891869068145752e-01 -7.059087604284286499e-02 3.237807154655456543e-01 6.592097133398056030e-02 3.483774606138467789e-03 -1.797773838043212891e-01 -4.696304723620414734e-02 -9.630058705806732178e-02 2.436406165361404419e-01 -1.969149261713027954e-01 3.001072704792022705e-01 -2.916937768459320068e-01 9.125795960426330566e-02 5.069328472018241882e-02 -7.343862205743789673e-02 1.378601342439651489e-01 1.136569753289222717e-01 -1.321458518505096436e-01 -3.261010050773620605e-01 4.446897283196449280e-02 1.499258726835250854e-02 1.399210691452026367e-01 2.346355468034744263e-01 -7.381624728441238403e-02 1.886701881885528564e-01 1.631491482257843018e-01
1.235001608729362488e-01 4.492630250751972198e-03 2.930515408515930176e-01 -1.090998426079750061e-01 -1.149185448884963989e-01 -4.306965172290802002e-01 9.904026985168457031e-02 -1.109491214156150818e-01 2.140560895204544067e-01 -6.330896168947219849e-02 1.110620573163032532e-01 -2.263828814029693604e-01 2.404423430562019348e-02 -8.110146969556808472e-02 3.389480113983154297e-01 9.749483317136764526e-02 8.882817625999450684e-02 -1.630788594484329224e-01 1.348757892847061157e-01 -1.125007420778274536e-01 3.543562069535255432e-02 1.859044134616851807e-01 -3.160124719142913818e-01 -1.072289198637008667e-01 -1.708104014396667480e-01 -1.320582032203674316e-01 -1.380914002656936646e-01 1.455587297677993774e-01 -2.036970406770706177e-01 -2.574245631694793701e-01 6.558245420455932617e-02 -9.858202934265136719e-02
6.430219858884811401e-02 -3.295300304889678955e-01 4.252586662769317627e-01 1.206446886062622070e-01 9.165070950984954834e-02 4.665201157331466675e-02 -1.800272464752197266e-01 -7.494666427373886108e-02 2.824703752994537354e-01 1.310411095619201660e-01 1.717102080583572388e-01 -7.592802494764328003e-02 2.261567711830139160e-01 -1.387635618448257446e-01 2.628618665039539337e-02 -4.103056490421295166e-01 1.127071604132652283e-01 -1.088993325829505920e-01 1.133834868669509888e-01 1.289032101631164551e-01 -1.022075861692428589e-01 1.001172289252281189e-01 -1.005708053708076477e-01 -9.839321672916412354e-02 -7.029776275157928467e-02 7.017892599105834961e-02 5.541219562292098999e-02 -4.060051217675209045e-02 1.165408268570899963e-01 -4.113435000181198120e-02 7.512407004833221436e-02 3.765830993652343750e-01
-2.271588593721389771e-01 4.966277629137039185e-02 6.211775541305541992e-02 -2.331900149583816528e-01 -8.761700242757797241e-02 1.057418137788772583e-01 3.889482617378234863e-01 2.995831519365310669e-02 1.475771069526672363e-01 -4.641938209533691406e-02 3.378066718578338623e-01 -1.305972933769226074e-01 7.482267171144485474e-02 -2.236792743206024170e-01 1.586296260356903076e-01 -1.700926721096038818e-01 4.272280037403106689e-01 -1.045398637652397156e-01 -4.347502440214157104e-02 -1.588139981031417847e-01 2.716560848057270050e-02 3.259630799293518066e-01 -1.553008556365966797e-01 -1.715386211872100830e-01 -7.656208425760269165e-02 -3.472847864031791687e-02 -2.534711733460426331e-02 1.966045498847961426e-01 -1.025852784514427185e-01 -7.847766578197479248e-02 3.860009834170341492e-02 -7.872348278760910034e-02
1.543060988187789917e-01 -3.083479106426239014e-01 2.687786817550659180e-01 9.429843723773956299e-02 1.606374233961105347e-01 1.086932197213172913e-01 -2.089039087295532227e-01 -1.615503132343292236e-01 2.827876508235931396e-01 -6.507122516632080078e-02 2.032844722270965576e-01 -1.228765696287155151e-01 2.960816025733947754e-01 -1.302105635404586792e-01 9.215676039457321167e-02 -2.436615824699401855e-01 1.280128210783004761e-01 7.097275555133819580e-02 3.545823097229003906e-01 1.346291303634643555e-01 -1.277415901422500610e-01 1.305232346057891846e-01 -2.364925444126129150e-01 -6.617267429828643799e-02 -2.313657104969024658e-02 1.213258504867553711e-01 -1.705815792083740234e-01 7.557495683431625366e-02 2.620700933039188385e-02 -8.788516372442245483e-02 1.072567999362945557e-01 2.249231040477752686e-01
1.088379994034767151e-01 2.827462852001190186e-01 3.228056430816650391e-01 5.025768652558326721e-02 2.352775782346725464e-01 4.839575663208961487e-02 1.746149510145187378e-01 -5.545940250158309937e-02 2.905792295932769775e-01 -2.100025303661823273e-02 4.929326102137565613e-02 1.982676051557064056e-02 1.892134100198745728e-01 1.817359775304794312e-02 3.351258859038352966e-02 -1.375584583729505539e-02 5.142763257026672363e-01 -1.316698640584945679e-01 -1.273276656866073608e-01 2.021016739308834076e-02 -1.309063732624053955e-01 3.303946852684020996e-01 -3.852463513612747192e-02 1.299457252025604248e-02 -1.761591285467147827e-01 -7.748685032129287720e-02 -1.444580852985382080e-01 -3.039260394871234894e-03 -2.762988209724426270e-01 -1.231353655457496643e-01 -5.078152194619178772e-02 8.177585154771804810e-02
9.654188901185989380e-02 -2.166017144918441772e-01 3.294489979743957520e-01 8.808759599924087524e-02 2.133014202117919922e-01 1.257678121328353882e-01 -1.282620280981063843e-01 -2.019960433244705200e-01 3.480177819728851318e-01 -7.910715416073799133e-03 1.879902034997940063e-01 1.271936446428298950e-01 2.459496706724166870e-01 -7.551991939544677734e-02 8.455805480480194092e-02 -1.937399804592132568e-01 2.705369591712951660e-01 8.451387286186218262e-02 2.477083951234817505e-01 1.923183798789978027e-01 -1.894552707672119141e-01 1.724564433097839355e-01 -2.522011101245880127e-01 -2.271123081445693970e-01 -4.952957481145858765e-02 5.911922454833984375e-02 -1.602597534656524658e-01 -9.785921126604080200e-02 1.238265186548233032e-01 -5.584619566798210144e-02 4.704804345965385437e-02 6.284791976213455200e-02
-1.982000172138214111e-01 -1.534250527620315552e-01 1.844405531883239746e-01 -1.124640367925167084e-02 1.969120502471923828e-01 1.147048920392990112e-01 9.744520485401153564e-02 -8.835557103157043457e-02 1.940498501062393188e-01 1.018147915601730347e-01 3.626701235771179199e-01 -3.963998556137084961e-01 2.105647772550582886e-01 -7.715064287185668945e-02 8.477247506380081177e-02 8.593219332396984100e-03 3.580454885959625244e-01 -2.660469114780426025e-01 -1.213605701923370361e-01 1.438862830400466919e-01 1.497193276882171631e-01 -2.130414173007011414e-02 2.955861017107963562e-02 1.595741324126720428e-02 -6.575842201709747314e-02 -8.298749476671218872e-02 -2.070671021938323975e-01 5.966789275407791138e-02 8.726061880588531494e-02 -1.767749339342117310e-01 2.747710645198822021e-01 9.563795477151870728e-02
-4.472161829471588135e-02 -3.526925295591354370e-02 1.951867341995239258e-01 4.874147474765777588e-02 2.915234565734863281e-01 4.918584227561950684e-02 5.218131840229034424e-02 1.116832941770553589e-01 1.373871117830276489e-01 -4.920367151498794556e-02 2.062527537345886230e-01 1.182253006845712662e-02 2.145542055368423462e-01 -2.545091882348060608e-02 7.609527092427015305e-03 -1.119273230433464050e-01 4.829183220863342285e-01 -4.911269247531890869e-02 -2.878906726837158203e-01 1.052126288414001465e-01 -2.265647351741790771e-01 4.061407446861267090e-01 -1.648314297199249268e-01 -4.028295353055000305e-02 -1.921453028917312622e-01 -1.622335612773895264e-01 -4.692291468381881714e-02 1.165202483534812927e-01 -2.004983276128768921e-01 -1.503121405839920044e-01 -1.181725487112998962e-01 3.871879074722528458e-03
-1.719211339950561523e-01 -1.248218491673469543e-01 -7.960296422243118286e-02 -3.769102320075035095e-02 4.748459160327911377e-02 -1.893118023872375488e-01 2.424199879169464111e-01 -2.460872828960418701e-01 3.659808635711669922e-01 1.766384840011596680e-01 3.961613178253173828e-01 -1.873682886362075806e-01 1.024266630411148071e-01 7.100319862365722656e-02 3.042252659797668457e-01 4.439058899879455566e-02 2.075018584728240967e-01 -2.309840917587280273e-01 7.027208060026168823e-02 -1.106878146529197693e-01 1.434831917285919189e-01 1.665419787168502808e-01 -1.211301684379577637e-01 -1.475986540317535400e-01 -9.355843812227249146e-02 1.000548601150512695e-01 -4.058184102177619934e-02 1.483358591794967651e-01 -1.180754750967025757e-01 2.117037028074264526e-01 -1.155784875154495239e-01 -9.756893664598464966e-02
-1.660830229520797729e-01 -3.206556439399719238e-01 3.981733024120330811e-01 2.759646773338317871e-01 6.364072114229202271e-02 1.442470103502273560e-01 1.734805554151535034e-01 -1.342882364988327026e-01 1.196616590023040771e-01 -1.487057935446500778e-02 2.148274034261703491e-01 -4.576214402914047241e-02 -3.238418698310852051e-02 -1.942842900753021240e-01 1.663141846656799316e-01 -3.503786325454711914e-01 6.086955592036247253e-02 -2.883050963282585144e-02 1.715680360794067383e-01 9.681894630193710327e-02 -7.631433755159378052e-02 3.107605874538421631e-01 -2.269364893436431885e-01 2.561231702566146851e-02 -1.885086745023727417e-01 4.948372021317481995e-02 -8.058511465787887573e-02 -1.245699729770421982e-02 -2.515832185745239258e-01 -8.482966572046279907e-03 -1.003646571189165115e-02 6.251290440559387207e-02
-1.038782577961683273e-02 -2.999268658459186554e-02 -1.107178861275315285e-03 1.060413122177124023e-01 1.439619692973792553e-03 5.469364672899246216e-02 -3.622680902481079102e-02 4.318059887737035751e-03 5.486412048339843750e-01 3.527200222015380859e-01 2.997994720935821533e-01 -1.449353396892547607e-01 2.314209006726741791e-02 -1.598722189664840698e-01 1.103558391332626343e-01 2.745581418275833130e-02 2.595559358596801758e-01 -6.493430584669113159e-02 9.663462638854980469e-02 -8.432135730981826782e-02 1.804957389831542969e-01 2.436090856790542603e-01 -3.681378066539764404e-02 -1.893902420997619629e-01 -2.261969298124313354e-01 -1.274858266115188599e-01 -3.958079218864440918e-02 2.699360549449920654e-01 -1.131949108093976974e-02 -1.331454068422317505e-01 1.580148041248321533e-01 7.895683497190475464e-02
-9.544067829847335815e-02 -2.859729826450347900e-01 4.151469767093658447e-01 2.610602974891662598e-01 3.200758621096611023e-02 1.288263946771621704e-01 3.499885275959968567e-02 -6.259663403034210205e-02 1.585512608289718628e-01 1.424556523561477661e-01 3.258321881294250488e-01 -4.180737212300300598e-02 9.136912226676940918e-02 -2.534784749150276184e-02 9.146073460578918457e-02 -2.202506363391876221e-01 2.070154994726181030e-01 -7.305283844470977783e-02 1.139086037874221802e-01 -5.009915679693222046e-02 -2.582088112831115723e-01 2.125215977430343628e-01 -1.921746879816055298e-01 1.259605586528778076e-01 -1.005224138498306274e-01 2.751832604408264160e-01 2.746157161891460419e-02 3.470121696591377258e-02 -1.422357559204101562e-01 -9.453230537474155426e-03 1.973576247692108154e-01 2.264140546321868896e-01
1.911440193653106689e-01 -4.005899727344512939e-01 3.657770454883575439e-01 4.247968271374702454e-02 2.491162344813346863e-02 -7.672061026096343994e-02 -1.423719078302383423e-01 -2.020769566297531128e-01 2.277372181415557861e-01 5.843171477317810059e-02 2.085284590721130371e-01 2.435701200738549232e-03 1.767659187316894531e-01 3.958916664123535156e-02 4.199767857789993286e-02 -3.097327053546905518e-01 1.906275153160095215e-01 -8.534967899322509766e-02 1.598948240280151367e-01 1.190577223896980286e-01 -3.526410087943077087e-02 1.415425688028335571e-01 -2.860357463359832764e-01 2.995203807950019836e-02 -1.312180608510971069e-01 2.667270600795745850e-01 6.892979145050048828e-02 -1.529356688261032104e-01 -9.378781914710998535e-02 1.526651680469512939e-01 4.261724650859832764e-02 1.809017807245254517e-01
2.183683402836322784e-02 -8.377984166145324707e-02 2.793760001659393311e-01 2.148044481873512268e-02 8.925311267375946045e-02 -2.148841470479965210e-01 1.403554081916809082e-01 3.303001821041107178e-01 4.537767469882965088e-01 9.019122272729873657e-02 1.772473305463790894e-01 -9.995448589324951172e-02 -1.081217080354690552e-01 -3.946915641427040100e-02 2.291912734508514404e-01 1.885773092508316040e-01 2.435170859098434448e-01 -1.708449274301528931e-01 2.586637139320373535e-01 -5.207519978284835815e-02 -8.479647338390350342e-02 2.866516113281250000e-01 4.955689236521720886e-02 1.121354624629020691e-01 5.635441467165946960e-02 2.486147917807102203e-02 -1.044528186321258545e-02 8.906466513872146606e-02 -4.369847476482391357e-02 2.235777527093887329e-01 1.750109833665192127e-03 2.191498130559921265e-01
-7.401823997497558594e-02 -1.523335278034210205e-01 3.287369608879089355e-01 -1.758761852979660034e-01 -1.184725901111960411e-03 -1.268860995769500732e-01 -3.256524354219436646e-02 -1.366812884807586670e-01 3.049496114253997803e-01 -7.582622766494750977e-02 2.572348415851593018e-01 -3.176298737525939941e-01 -9.297795593738555908e-02 4.609229415655136108e-02 5.051817744970321655e-02 -2.625918984413146973e-01 1.569340229034423828e-01 -1.346157491207122803e-01 1.119718700647354126e-01 1.432820409536361694e-01 2.244712412357330322e-01 -2.468914166092872620e-02 -3.933504223823547363e-02 -3.583677709102630615e-01 -5.961776524782180786e-02 -9.483660757541656494e-02 -4.940402507781982422e-02 2.488772124052047729e-01 8.272543549537658691e-02 1.797056049108505249e-01 1.236646622419357300e-01 2.454489171504974365e-01
6.291282363235950470e-03 9.861637838184833527e-03 1.161644160747528076e-01 2.032920122146606445e-01 8.268033713102340698e-02 1.141952574253082275e-01 8.034145832061767578e-02 3.183076903223991394e-02 1.099104955792427063e-01 -1.614325642585754395e-01 2.201965451240539551e-01 -2.134445011615753174e-01 1.772536486387252808e-01 -1.124996542930603027e-01 -4.798332229256629944e-03 -3.577139377593994141e-01 3.629089891910552979e-01 -2.778284549713134766e-01 -1.656367629766464233e-01 -1.947529017925262451e-01 -1.823604702949523926e-01 3.507473468780517578e-01 -1.367150545120239258e-01 -1.073364913463592529e-01 -6.229711696505546570e-02 -6.851672381162643433e-02 -2.460147142410278320e-01 1.950092762708663940e-01 -3.638849593698978424e-03 -1.876656413078308105e-01 4.569951817393302917e-02 -9.087966382503509521e-02
-1.547034233808517456e-01 -7.416043430566787720e-02 9.732721745967864990e-02 -1.006476953625679016e-01 -2.412913888692855835e-01 -1.436801999807357788e-01 3.347579240798950195e-01 -1.127720475196838379e-01 1.869225054979324341e-01 7.626523077487945557e-02 1.571162045001983643e-01 7.803514599800109863e-02 1.600567996501922607e-01 2.870158292353153229e-02 3.145153224468231201e-01 -7.422034163028001785e-03 4.224826097488403320e-01 -2.214603573083877563e-01 1.342052221298217773e-01 -2.271513044834136963e-01 2.033754289150238037e-01 2.913422882556915283e-01 -6.015255302190780640e-02 -8.364063501358032227e-02 -1.938023120164871216e-01 -2.500500343739986420e-02 -5.671889707446098328e-02 1.762105077505111694e-01 1.085135042667388916e-01 -7.498931605368852615e-03 1.789566874504089355e-01 7.789780385792255402e-03
-4.820291697978973389e-02 -1.106022074818611145e-01 4.063455462455749512e-01 -1.032838374376296997e-01 -2.492868900299072266e-02 1.095357630401849747e-02 1.400349289178848267e-01 -1.849077343940734863e-01 3.773624897003173828e-01 -2.770478464663028717e-02 2.650196850299835205e-01 -3.577296137809753418e-01 -7.670100033283233643e-02 1.096046715974807739e-01 4.293647408485412598e-02 -1.366019845008850098e-01 2.288951277732849121e-01 -2.129169404506683350e-01 1.973084956407546997e-01 1.644970178604125977e-01 -2.497840300202369690e-02 -6.622540950775146484e-02 -9.645777195692062378e-02 -2.305037975311279297e-01 -1.697443276643753052e-01 -4.667026922106742859e-02 -5.793722346425056458e-02 2.030385434627532959e-01 1.883770227432250977e-01 6.812483072280883789e-02 1.489820331335067749e-01 7.927151769399642944e-02
-1.268867552280426025e-01 -2.434527873992919922e-01 3.178302049636840820e-01 1.226596301421523094e-03 1.272522956132888794e-01 -1.258218586444854736e-01 2.957908809185028076e-01 -9.327537566423416138e-02 2.649807929992675781e-01 -1.914789900183677673e-02 3.349976614117622375e-02 -8.872627466917037964e-02 -3.641968593001365662e-02 -4.612229019403457642e-02 4.085353910923004150e-01 1.872169226408004761e-02 3.066406548023223877e-01 -9.894151240587234497e-02 -2.064258903264999390e-01 -2.098971605300903320e-01 3.179955482482910156e-02 5.364348366856575012e-02 -1.294149179011583328e-02 -1.032133102416992188e-01 -8.573503047227859497e-02 -3.192025125026702881e-01 -1.334366053342819214e-01 -1.262803226709365845e-01 -1.144850254058837891e-01 7.139412313699722290e-02 2.778381109237670898e-01 3.909218311309814453e-02
1.172259896993637085e-01 -3.235863447189331055e-01 5.500013232231140137e-01 -1.234014630317687988e-01 7.775232940912246704e-02 -2.139486968517303467e-01 1.913594603538513184e-01 1.065169274806976318e-01 2.077828347682952881e-01 -3.224260509014129639e-01 6.365825235843658447e-02 -2.927463352680206299e-01 2.102605067193508148e-02 1.137349978089332581e-01 1.342904716730117798e-01 1.323744058609008789e-01 1.094133779406547546e-01 -6.415817886590957642e-02 -2.172191441059112549e-02 2.467190474271774292e-02 -1.145331636071205139e-01 2.274865061044692993e-01 -1.807800680398941040e-02 2.701955102384090424e-02 9.427617304027080536e-03 -6.264086812734603882e-02 -1.900182217359542847e-01 4.538863897323608398e-02 -1.057282462716102600e-01 1.321649644523859024e-02 1.717280894517898560e-01 -1.100032627582550049e-01
-2.290223538875579834e-02 -2.334277331829071045e-01 1.543136499822139740e-02 3.376178070902824402e-02 8.732214570045471191e-02 4.771823436021804810e-02 2.817373350262641907e-02 3.397814929485321045e-01 1.956525444984436035e-01 -4.845435544848442078e-02 2.344335466623306274e-01 9.090687334537506104e-02 5.527939274907112122e-02 -2.010946124792098999e-01 -1.145654246211051941e-01 -1.437029242515563965e-01 3.513797819614410400e-01 -1.537378430366516113e-01 -6.287550926208496094e-02 2.364310249686241150e-02 -6.638655811548233032e-02 2.430666983127593994e-01 -2.659356594085693359e-01 -2.232334166765213013e-01 -2.173826284706592560e-02 1.153917014598846436e-01 3.638976067304611206e-02 4.423037767410278320e-01 -1.631172448396682739e-01 2.368071675300598145e-01 6.255502253770828247e-02 -5.777911469340324402e-02
1.431441009044647217e-01 -3.313691616058349609e-01 3.883576393127441406e-01 6.145706027746200562e-02 1.445170938968658447e-01 1.391136199235916138e-01 -1.965956985950469971e-01 -1.399694383144378662e-01 1.165545359253883362e-01 1.219549216330051422e-02 2.740757167339324951e-01 -1.358548402786254883e-01 2.656474709510803223e-01 -3.544864058494567871e-02 1.022684872150421143e-01 -1.980505734682083130e-01 1.344845592975616455e-01 -9.838648140430450439e-02 2.263718098402023315e-01 1.924448162317276001e-01 -1.531860828399658203e-01 -3.374202176928520203e-02 -1.476899236440658569e-01 -2.472094744443893433e-01 -1.291587352752685547e-01 2.652823030948638916e-01 -1.149175316095352173e-01 1.078242585062980652e-01 -5.818638205528259277e-02 -1.641525179147720337e-01 2.367317862808704376e-02 1.464767307043075562e-01
6.568301469087600708e-02 6.434259563684463501e-02 4.132140576839447021e-01 -1.050417125225067139e-01 5.937280878424644470e-02 5.274265632033348083e-02 1.217162013053894043e-01 1.172393038868904114e-01 3.733552098274230957e-01 -3.157776594161987305e-01 4.895269870758056641e-02 1.488173753023147583e-01 2.113993763923645020e-01 -4.618103802204132080e-02 8.225361257791519165e-02 2.450183406472206116e-02 5.174816250801086426e-01 -9.462507814168930054e-02 -4.378071427345275879e-02 -7.488921284675598145e-02 1.387029290199279785e-01 7.728530466556549072e-02 -1.397425979375839233e-01 -1.313743442296981812e-01 -5.641091614961624146e-03 1.802569329738616943e-01 -1.223649922758340836e-02 2.517394125461578369e-01 -8.277727663516998291e-02 6.506252288818359375e-02 -4.725867882370948792e-02 -3.778775781393051147e-02
-1.097190566360950470e-02 -2.455176264047622681e-01 -1.471630930900573730e-01 -1.885635256767272949e-01 -2.234274893999099731e-01 4.982975125312805176e-02 1.218534037470817566e-01 -2.650562822818756104e-01 3.701162338256835938e-01 -4.800489172339439392e-02 2.937736511230468750e-01 -9.597354382276535034e-02 5.391158536076545715e-02 1.139413192868232727e-01 7.996593415737152100e-02 6.421825289726257324e-02 6.240575388073921204e-02 -1.842968910932540894e-01 4.637557268142700195e-02 2.758725583553314209e-01 -7.368227094411849976e-02 2.667261362075805664e-01 -2.358609586954116821e-01 1.131439134478569031e-01 5.180945154279470444e-03 -1.158690899610519409e-01 1.385534107685089111e-01 1.358217000961303711e-01 -1.800227016210556030e-01 2.607755064964294434e-01 1.570038683712482452e-02 2.660713791847229004e-01
1.725750863552093506e-01 -2.627598047256469727e-01 3.518541157245635986e-01 2.892767265439033508e-02 3.493807464838027954e-02 3.037544526159763336e-02 -1.316776275634765625e-01 -2.774641811847686768e-01 1.857686787843704224e-01 5.856928974390029907e-02 2.400339096784591675e-01 5.515066906809806824e-02 2.356610894203186035e-01 -9.794067591428756714e-02 8.405182510614395142e-02 -2.610059976577758789e-01 1.775034517049789429e-01 -1.681129634380340576e-02 3.498133420944213867e-01 3.307386115193367004e-02 -1.679733097553253174e-01 1.491444259881973267e-01 -2.996334433555603027e-01 -1.830220818519592285e-01 -8.374316990375518799e-02 1.374214887619018555e-01 -1.905669867992401123e-01 2.536241896450519562e-02 -3.253096714615821838e-02 -1.156801879405975342e-01 1.438916623592376709e-01 1.190021261572837830e-01
3.266135603189468384e-02 1.057423204183578491e-01 1.800669431686401367e-01 2.145529985427856445e-01 1.563670858740806580e-02 1.098768860101699829e-01 2.668680809438228607e-02 -8.058390021324157715e-02 2.847922146320343018e-01 -1.761232018470764160e-01 8.227916806936264038e-02 -1.986347585916519165e-01 6.032045930624008179e-02 -4.093824625015258789e-01 1.103060320019721985e-01 -1.394574344158172607e-01 3.763548433780670166e-01 -4.247201606631278992e-02 -8.686149865388870239e-02 -9.867777675390243530e-02 -3.582013025879859924e-02 2.640697062015533447e-01 4.652160778641700745e-02 -1.231950372457504272e-01 -1.996961086988449097e-01 -2.819066047668457031e-01 -9.432424604892730713e-02 1.500284522771835327e-01 -3.280358016490936279e-01 8.109679073095321655e-02 6.615905463695526123e-02 -1.008387729525566101e-01
-1.423099488019943237e-01 1.902099251747131348e-01 3.213668465614318848e-01 -3.070608945563435555e-03 9.604798257350921631e-02 -1.809698790311813354e-01 2.882486768066883087e-02 -1.444202512502670288e-01 2.091931104660034180e-01 -7.263377308845520020e-02 -6.249843910336494446e-02 2.153933793306350708e-02 1.692755818367004395e-01 -3.531430959701538086e-01 1.544953286647796631e-01 -1.796084940433502197e-01 1.559956818819046021e-01 -2.832343578338623047e-01 -7.787190377712249756e-02 5.096335709095001221e-02 -5.018822476267814636e-02 3.351643681526184082e-01 -6.995778530836105347e-02 -3.496440052986145020e-01 -9.160774946212768555e-02 -3.037499189376831055e-01 -9.915465116500854492e-02 4.699356481432914734e-02 -1.076558157801628113e-01 1.253518164157867432e-01 1.310657262802124023e-01 3.640146553516387939e-02
-3.780880197882652283e-02 -2.757764756679534912e-01 2.583993077278137207e-01 -2.361730113625526428e-02 2.906208671629428864e-02 7.792587578296661377e-02 6.144061684608459473e-02 -1.288570580072700977e-03 1.803058981895446777e-01 -4.122089222073554993e-02 2.777884602546691895e-01 -1.087822690606117249e-01 1.409152895212173462e-01 -1.305550634860992432e-01 1.341618597507476807e-01 -3.889641463756561279e-01 1.227276772260665894e-01 -1.245810985565185547e-01 2.016947567462921143e-01 1.968409633263945580e-03 -3.027285933494567871e-01 1.655840128660202026e-01 -3.116345107555389404e-01 1.793085634708404541e-01 -1.486832797527313232e-01 2.909580767154693604e-01 -7.036472856998443604e-02 -5.185277387499809265e-02 7.983149588108062744e-02 -1.273278594017028809e-01 5.786360427737236023e-02 2.348581701517105103e-01
2.542595937848091125e-02 1.075236275792121887e-01 2.561876475811004639e-01 -3.998681008815765381e-01 -6.587508320808410645e-02 6.141921132802963257e-02 3.534578904509544373e-02 -2.106699161231517792e-02 1.958125233650207520e-01 -2.129379659891128540e-01 7.709231972694396973e-02 -1.433087233453989029e-02 1.410492509603500366e-01 -1.631231456995010376e-01 1.184642314910888672e-01 -7.031930238008499146e-02 4.555680453777313232e-01 -2.922361195087432861e-01 -6.223909184336662292e-02 -4.340056702494621277e-02 -3.962345421314239502e-02 3.858778253197669983e-02 -3.646704554557800293e-01 -2.074945569038391113e-01 7.073734700679779053e-02 9.312635660171508789e-02 -2.886648848652839661e-02 1.803874075412750244e-01 -1.326030343770980835e-01 -1.508240960538387299e-02 -1.995256096124649048e-01 1.211384311318397522e-01
5.897794663906097412e-02 -4.149498343467712402e-01 3.837530314922332764e-01 4.755788482725620270e-03 2.971433997154235840e-01 1.412311047315597534e-01 1.247151102870702744e-02 -2.268710732460021973e-02 1.133155357092618942e-02 -2.847223877906799316e-01 7.446395605802536011e-02 -1.926822364330291748e-01 9.731356054544448853e-02 4.887820780277252197e-02 2.734300866723060608e-02 -3.294951319694519043e-01 -2.947307005524635315e-02 -2.258106321096420288e-01 8.868253976106643677e-02 -4.906353726983070374e-02 2.439913898706436157e-01 2.160588651895523071e-01 -6.119628623127937317e-02 -7.128531485795974731e-02 -1.502092480659484863e-01 1.545075476169586182e-01 -1.211803965270519257e-02 1.771366596221923828e-01 -1.735672652721405029e-01 -1.536505017429590225e-02 1.248250380158424377e-01 1.484084427356719971e-01
2.401710487902164459e-03 -2.380449026823043823e-01 2.433633506298065186e-01 2.083748281002044678e-01 6.524002645164728165e-03 9.452518075704574585e-02 2.911489903926849365e-01 -1.457270383834838867e-01 2.899620831012725830e-01 -2.291217893362045288e-01 2.292858958244323730e-01 3.301208838820457458e-02 2.821333520114421844e-02 -3.376662358641624451e-02 1.723730862140655518e-01 -1.817713975906372070e-01 1.879322677850723267e-01 6.206728890538215637e-02 1.040689125657081604e-01 1.582375764846801758e-01 -2.498035579919815063e-01 1.001048684120178223e-01 -1.995111107826232910e-01 -1.030273083597421646e-02 -9.076534211635589600e-02 2.511666119098663330e-01 9.569086134433746338e-02 -2.709628343582153320e-01 -1.917935311794281006e-01 -9.507530182600021362e-02 1.059620082378387451e-01 2.691629230976104736e-01
6.131243333220481873e-02 -1.226317435503005981e-01 1.662395894527435303e-01 1.937838196754455566e-01 -1.590342372655868530e-01 -3.964615985751152039e-02 8.096006512641906738e-02 3.494133427739143372e-02 5.228148102760314941e-01 2.488362044095993042e-02 1.849912106990814209e-01 -1.727518439292907715e-01 4.537867382168769836e-02 1.688659936189651489e-01 1.818597614765167236e-01 -1.856913268566131592e-01 2.184592932462692261e-01 -6.549087166786193848e-02 -5.739307776093482971e-02 2.593463659286499023e-02 2.669591307640075684e-01 2.423416674137115479e-01 2.608646638691425323e-03 -3.560957312583923340e-01 -8.455561101436614990e-02 -7.450000941753387451e-02 -2.734925150871276855e-01 1.171035990118980408e-01 5.207467824220657349e-02 -1.464948803186416626e-01 3.898032009601593018e-02 -7.440067082643508911e-02
-6.826303433626890182e-03 -3.281290531158447266e-01 7.793315500020980835e-02 -1.779810339212417603e-01 6.846551317721605301e-03 -7.329339534044265747e-02 -1.694253878667950630e-03 2.048540711402893066e-01 3.247471153736114502e-01 -3.093341179192066193e-02 2.183360904455184937e-01 -6.541261821985244751e-02 -1.513333469629287720e-01 -2.257303297519683838e-01 2.173554301261901855e-01 1.650051474571228027e-01 1.462567746639251709e-01 -2.809824049472808838e-01 5.312107875943183899e-02 1.846018880605697632e-01 -4.917146638035774231e-02 1.893852055072784424e-01 1.093515306711196899e-01 2.146510779857635498e-01 7.432964444160461426e-02 -1.255585700273513794e-01 -1.667118966579437256e-01 1.258660256862640381e-01 -5.012547969818115234e-02 3.313998281955718994e-01 -5.001824349164962769e-02 2.951772809028625488e-01
1.181995645165443420e-01 -7.410667836666107178e-02 2.396678030490875244e-01 -3.528750240802764893e-01 -6.559135857969522476e-03 -2.415899336338043213e-01 2.358987033367156982e-01 -2.953024804592132568e-01 1.235644817352294922e-01 2.234299667179584503e-02 1.622335910797119141e-01 2.182102948427200317e-01 9.318497031927108765e-02 -3.048065900802612305e-01 2.885715961456298828e-01 -3.018302321434020996e-01 2.287378311157226562e-01 -6.003642082214355469e-02 -7.632759213447570801e-02 -8.968165516853332520e-02 -1.583270728588104248e-01 -3.540421277284622192e-02 -3.314977884292602539e-02 9.230662137269973755e-02 -4.767976701259613037e-02 9.733731299638748169e-02 5.595768615603446960e-02 1.921613216400146484e-01 1.144339665770530701e-01 1.927931010723114014e-01 1.486179381608963013e-01 4.189848527312278748e-02
1.046225801110267639e-01 4.055837169289588928e-02 2.640464603900909424e-01 9.552210569381713867e-02 -1.679609715938568115e-01 -1.610307246446609497e-01 -1.434523519128561020e-02 1.061955392360687256e-01 2.056269496679306030e-01 -3.521929308772087097e-02 1.762078702449798584e-01 -4.168343544006347656e-02 2.802968621253967285e-01 4.559669643640518188e-02 9.799692779779434204e-02 -6.226836889982223511e-02 3.224643170833587646e-01 -1.884685307741165161e-01 -2.384203672409057617e-01 -3.801911696791648865e-02 -2.304979227483272552e-02 3.871089518070220947e-01 -1.535511165857315063e-01 1.516296863555908203e-01 -1.423755884170532227e-01 -1.607068814337253571e-02 5.635652691125869751e-02 -9.471572935581207275e-02 -3.906795680522918701e-01 -2.809137701988220215e-01 3.348323702812194824e-02 1.114252433180809021e-01
1.561681777238845825e-01 -3.648085296154022217e-01 3.201972544193267822e-01 -9.641131758689880371e-02 -9.117348492145538330e-02 -1.840196549892425537e-01 1.671068519353866577e-01 4.633501544594764709e-02 3.384272754192352295e-01 -3.711959347128868103e-02 8.285190165042877197e-02 -1.454077959060668945e-01 2.388429492712020874e-01 6.748313456773757935e-02 2.725476622581481934e-01 1.337988674640655518e-01 2.914570868015289307e-01 -1.940345764160156250e-01 -1.528424676507711411e-02 -9.536550939083099365e-02 1.877781450748443604e-01 -7.637514173984527588e-02 8.715170621871948242e-02 -1.251740604639053345e-01 -1.908377408981323242e-01 -1.043640747666358948e-01 -2.525146901607513428e-01 1.561226099729537964e-01 7.784147560596466064e-02 -1.003831252455711365e-01 1.122021302580833435e-01 -1.724560000002384186e-02
-9.490597061812877655e-03 -3.374862670898437500e-01 2.811617255210876465e-01 2.286756932735443115e-01 3.415089473128318787e-02 1.146384794265031815e-02 -2.373264543712139130e-02 -8.047423511743545532e-02 2.604246139526367188e-01 3.951060026884078979e-02 2.198448181152343750e-01 3.982941061258316040e-02 2.620305120944976807e-01 -1.804673373699188232e-01 -6.726080551743507385e-03 -2.575829327106475830e-01 2.837211191654205322e-01 5.426208022981882095e-03 3.850980103015899658e-01 1.105711236596107483e-01 -1.606644392013549805e-01 6.942646950483322144e-02 -2.431908696889877319e-01 -3.001943789422512054e-02 -1.592554710805416107e-02 1.347482353448867798e-01 -1.247602328658103943e-01 2.145442366600036621e-02 -6.966625899076461792e-02 -7.755759358406066895e-02 1.420758515596389771e-01 2.493766993284225464e-01
5.048382282257080078e-02 -7.892186939716339111e-02 -1.131703406572341919e-01 3.890515863895416260e-02 -1.129931062459945679e-01 1.175102218985557556e-02 7.814670354127883911e-02 1.750172860920429230e-02 3.225093781948089600e-01 2.038223594427108765e-01 4.261045157909393311e-01 -3.659328445792198181e-02 9.081276506185531616e-02 -1.429342031478881836e-01 3.146131038665771484e-01 -1.737787723541259766e-01 3.291375935077667236e-01 1.911449799081310630e-04 -5.535408481955528259e-02 -6.501059979200363159e-03 3.651652336120605469e-01 2.398825436830520630e-01 -3.959109075367450714e-03 -2.499649524688720703e-01 -1.919543743133544922e-01 3.218545764684677124e-02 -1.828699856996536255e-01 2.843077480792999268e-02 -5.003614351153373718e-02 1.049077957868576050e-01 1.441834568977355957e-01 3.093891311436891556e-03
6.012348458170890808e-02 -1.271917372941970825e-01 1.975586712360382080e-01 -2.463298849761486053e-02 1.616968065500259399e-01 -2.302497774362564087e-01 1.358302384614944458e-01 1.423601508140563965e-01 1.932682693004608154e-01 5.140260979533195496e-02 1.588219702243804932e-01 2.334737777709960938e-02 -2.523117363452911377e-01 -5.666689574718475342e-02 2.573283314704895020e-01 6.532333046197891235e-02 4.985088407993316650e-01 -1.842693835496902466e-01 1.075012981891632080e-02 3.274578973650932312e-02 -1.484788507223129272e-01 2.036940455436706543e-01 -2.109849154949188232e-01 7.115994393825531006e-02 1.208191290497779846e-01 7.408165931701660156e-02 -2.676247358322143555e-01 9.192889183759689331e-02 -2.344609349966049194e-01 6.051193457096815109e-03 -1.896692961454391479e-01 -1.779334396123886108e-01
1.262733042240142822e-01 -2.031093835830688477e-01 1.703960597515106201e-01 1.104376465082168579e-01 -4.039922729134559631e-02 -2.421513646841049194e-01 -3.080583214759826660e-01 -2.291691899299621582e-01 3.495628833770751953e-01 -6.340859830379486084e-02 1.216384768486022949e-02 -1.152747943997383118e-01 1.926821768283843994e-01 2.149979174137115479e-01 2.585968375205993652e-01 -1.298273205757141113e-01 2.850312590599060059e-01 -1.926935911178588867e-01 3.578326106071472168e-02 5.463441088795661926e-02 -3.068974055349826813e-02 2.721317112445831299e-01 1.138168722391128540e-01 6.456431746482849121e-02 -1.601652652025222778e-01 6.452560424804687500e-02 1.880051791667938232e-01 1.655186861753463745e-01 8.394715934991836548e-02 -2.682532072067260742e-01 -2.534869126975536346e-02 1.364138908684253693e-02
-1.605675965547561646e-01 -1.080248653888702393e-01 4.575471859425306320e-03 2.250772714614868164e-02 1.020921617746353149e-01 -9.255123138427734375e-02 9.445880353450775146e-02 2.289246767759323120e-02 2.986133992671966553e-01 1.040419563651084900e-01 1.788348853588104248e-01 -2.419807389378547668e-02 -1.223248839378356934e-01 9.542093425989151001e-02 4.229871630668640137e-01 -5.374529957771301270e-02 4.274805784225463867e-01 2.751087211072444916e-02 1.948489807546138763e-02 -2.530562691390514374e-02 -5.550409108400344849e-02 5.396839603781700134e-02 -1.210018023848533630e-01 7.465272396802902222e-02 -9.000743180513381958e-02 1.607152260839939117e-02 -2.171908318996429443e-01 1.073645651340484619e-01 -1.251069642603397369e-02 2.494112253189086914e-01 -1.939101964235305786e-01 4.662639796733856201e-01
1.155417636036872864e-01 3.591831773519515991e-02 3.011460006237030029e-01 -1.436803936958312988e-01 7.308205962181091309e-02 5.251767486333847046e-02 2.305380254983901978e-02 1.549513787031173706e-01 3.553295135498046875e-01 -2.789209485054016113e-01 1.275108009576797485e-01 4.311126656830310822e-03 3.355726003646850586e-01 -6.911163032054901123e-02 2.168801128864288330e-01 4.645446315407752991e-02 4.194781780242919922e-01 -6.683614104986190796e-02 -1.099776700139045715e-01 -1.482632458209991455e-01 -2.812386676669120789e-02 1.254461258649826050e-01 -2.738589346408843994e-01 -1.662719696760177612e-01 -1.367355138063430786e-01 1.815906763076782227e-01 -5.345425754785537720e-02 1.729363650083541870e-01 -1.571052968502044678e-01 -8.326096832752227783e-02 -4.846584051847457886e-02 -4.893221706151962280e-02
2.292073518037796021e-01 -2.843890488147735596e-01 2.565376758575439453e-01 -1.277552992105484009e-01 3.346107900142669678e-03 -6.127497553825378418e-02 -1.680538430809974670e-02 -1.561784893274307251e-01 3.165110051631927490e-01 -1.788805723190307617e-01 -6.314216554164886475e-02 -1.313879042863845825e-01 7.366577535867691040e-02 -8.329305797815322876e-02 3.089429065585136414e-02 5.319695547223091125e-02 4.782316386699676514e-01 -2.292760014533996582e-01 -3.521315753459930420e-01 -1.294000893831253052e-01 8.910121023654937744e-02 2.510844171047210693e-01 -3.418013453483581543e-02 -8.465125225484371185e-03 -1.999593824148178101e-01 7.341448962688446045e-02 7.703881245106458664e-03 1.765846759080886841e-01 -1.090599596500396729e-01 -4.050335288047790527e-02 3.368474543094635010e-02 -3.028939105570316315e-02
1.033083498477935791e-01 -2.293493226170539856e-02 3.470423817634582520e-01 -1.415726095438003540e-01 -3.318190202116966248e-02 -9.306618571281433105e-02 7.367972284555435181e-02 -7.603591075167059898e-04 3.401615917682647705e-01 -6.653573364019393921e-02 1.782425642013549805e-01 -9.602189809083938599e-02 4.389932379126548767e-02 1.388198137283325195e-01 7.151015847921371460e-02 -7.407791912555694580e-02 1.440850049257278442e-01 -4.606660306453704834e-01 -1.509822458028793335e-01 -5.317361280322074890e-02 2.021935433149337769e-01 1.873282641172409058e-01 -4.969258233904838562e-02 6.215874105691909790e-03 -1.782437711954116821e-01 1.546238660812377930e-01 -4.286803305149078369e-01 1.057837307453155518e-01 2.243528217077255249e-01 -9.301700629293918610e-03 -2.858646959066390991e-02 -3.533845022320747375e-02
7.560507953166961670e-02 -5.707703903317451477e-02 5.113101378083229065e-02 2.477941811084747314e-01 -8.416651748120784760e-03 -3.796502575278282166e-02 2.865708768367767334e-01 2.659146189689636230e-01 1.455689072608947754e-01 -2.436943501234054565e-01 2.277906537055969238e-01 1.147304624319076538e-01 3.096621334552764893e-01 -1.343778520822525024e-01 1.203438565135002136e-01 -1.473156809806823730e-01 4.377346932888031006e-01 -2.161756604909896851e-01 -1.423036307096481323e-01 -6.091571599245071411e-02 -9.510465711355209351e-02 2.782321870326995850e-01 -1.767995059490203857e-01 -1.522438526153564453e-01 -5.117856897413730621e-03 1.008620485663414001e-01 -4.359107837080955505e-02 1.924095004796981812e-01 3.183620050549507141e-02 1.104227378964424133e-01 -1.012501940131187439e-01 3.353199735283851624e-02
1.135303601622581482e-01 -2.949618697166442871e-01 3.117547333240509033e-01 7.049328088760375977e-02 1.431497931480407715e-01 2.016763091087341309e-01 -5.727880448102951050e-02 -8.928152918815612793e-02 1.283806562423706055e-01 -1.104987338185310364e-01 2.093485146760940552e-01 -1.402892023324966431e-01 1.936844289302825928e-01 -2.596074948087334633e-03 1.398762166500091553e-01 -3.908282518386840820e-01 4.150334000587463379e-02 -3.346816003322601318e-01 1.426717936992645264e-01 -1.490638852119445801e-01 8.820214867591857910e-02 1.900128275156021118e-01 1.431746482849121094e-01 4.218360036611557007e-02 -2.924030721187591553e-01 7.215356826782226562e-02 -9.286287240684032440e-03 1.085244584828615189e-03 -4.031915217638015747e-02 2.286783754825592041e-01 -1.954209059476852417e-01 1.346263140439987183e-01
8.780642412602901459e-03 1.616950184106826782e-01 5.016328096389770508e-01 -1.175874397158622742e-01 1.672023236751556396e-01 1.235730871558189392e-01 1.435173898935317993e-01 6.424631923437118530e-02 2.827069163322448730e-01 -1.420294642448425293e-01 2.282919436693191528e-01 -1.390022635459899902e-01 2.847572267055511475e-01 8.466787636280059814e-02 1.927787810564041138e-01 5.458696559071540833e-02 2.078483998775482178e-01 -1.463246345520019531e-01 -1.599891185760498047e-01 -4.845840856432914734e-02 -4.199031367897987366e-02 7.680056244134902954e-02 -4.369037598371505737e-02 9.751025587320327759e-02 -1.525614559650421143e-01 1.088960841298103333e-01 1.330911517143249512e-01 2.851966619491577148e-01 -1.820327341556549072e-01 6.465855240821838379e-02 -1.810138821601867676e-01 1.566168814897537231e-01
1.803082525730133057e-01 1.410253494977951050e-01 1.332709938287734985e-01 -2.631993293762207031e-01 6.426241248846054077e-02 3.289731685072183609e-03 -4.582303389906883240e-02 2.956646122038364410e-02 3.979630172252655029e-01 -2.860297858715057373e-01 1.540299206972122192e-01 2.799293212592601776e-02 3.294038176536560059e-01 -1.154346093535423279e-01 3.495333343744277954e-02 1.709485426545143127e-02 3.295271992683410645e-01 -1.843912601470947266e-01 1.140774190425872803e-01 -2.235402166843414307e-01 -7.485450804233551025e-02 2.121463268995285034e-01 -2.238104790449142456e-01 -2.755359113216400146e-01 1.292790472507476807e-01 -1.452314574271440506e-02 5.279832705855369568e-02 1.554828882217407227e-01 -1.905577331781387329e-01 -3.709934279322624207e-02 -2.855449169874191284e-02 2.873838506639003754e-02
1.364516559988260269e-02 -2.243714630603790283e-01 3.309188187122344971e-01 2.700747549533843994e-01 5.428198724985122681e-02 3.016550242900848389e-01 1.529586762189865112e-01 -5.560610443353652954e-02 2.708171606063842773e-01 2.892930060625076294e-02 2.598766088485717773e-01 -8.877871930599212646e-02 9.405993670225143433e-02 -1.069855168461799622e-01 1.904114186763763428e-01 -2.084532231092453003e-01 1.595752537250518799e-01 -5.734029039740562439e-02 -4.798552393913269043e-02 1.004096418619155884e-01 -6.950480490922927856e-02 1.841805279254913330e-01 -3.273964822292327881e-01 4.210309311747550964e-02 -1.034169793128967285e-01 2.984460294246673584e-01 -1.608477830886840820e-01 -1.051392033696174622e-01 -1.098807528614997864e-01 -1.004826277494430542e-01 -2.719265036284923553e-02 2.203213572502136230e-01
-9.099128097295761108e-02 -8.789002150297164917e-02 2.871960401535034180e-01 -1.528865247964859009e-01 1.215076670050621033e-01 -6.402534246444702148e-02 3.166653588414192200e-02 -8.754201233386993408e-03 4.246291518211364746e-01 8.842533826828002930e-02 8.432408422231674194e-02 -1.886409819126129150e-01 -1.448396295309066772e-01 8.666428178548812866e-02 2.153866887092590332e-01 -1.344504803419113159e-01 3.797542154788970947e-01 -2.603767514228820801e-01 2.194806784391403198e-01 -3.755589947104454041e-03 8.397953957319259644e-02 -8.943472802639007568e-02 -6.508623808622360229e-02 -1.867691874504089355e-01 -1.060170456767082214e-01 1.531973183155059814e-01 -1.765518933534622192e-01 1.624886989593505859e-01 1.218270435929298401e-01 8.622646331787109375e-02 2.776682078838348389e-01 1.684959977865219116e-01
1.232037469744682312e-01 -2.982125580310821533e-01 3.994176387786865234e-01 1.943069100379943848e-01 6.904552876949310303e-02 1.739442646503448486e-01 -9.127996116876602173e-02 -1.076316535472869873e-01 2.726010382175445557e-01 1.448426991701126099e-01 3.055922389030456543e-01 -6.804716587066650391e-02 2.416504919528961182e-01 -1.521800756454467773e-01 9.063988178968429565e-02 -2.509100735187530518e-01 1.862981915473937988e-01 -1.262286454439163208e-01 2.468729019165039062e-01 8.178842253983020782e-04 -1.203545331954956055e-01 1.258089542388916016e-01 -1.609272956848144531e-01 -1.148705109953880310e-01 -4.375016316771507263e-02 2.213588058948516846e-01 -1.433663666248321533e-01 -2.772377431392669678e-02 2.852137573063373566e-02 2.767454832792282104e-02 7.272052764892578125e-02 1.937257051467895508e-01
-3.147269831970334053e-03 -3.390000164508819580e-01 2.837775349617004395e-01 3.929187729954719543e-02 1.375780552625656128e-01 1.057840362191200256e-01 -8.489035069942474365e-02 -1.245533451437950134e-01 2.020961046218872070e-01 1.796272769570350647e-02 3.080984055995941162e-01 -4.651595279574394226e-02 2.779653370380401611e-01 -1.645312160253524780e-01 -2.409855090081691742e-02 -2.798761129379272461e-01 2.272499203681945801e-01 1.493992358446121216e-01 3.780715763568878174e-01 1.551163941621780396e-01 -8.932708203792572021e-02 1.190233528614044189e-01 -1.561302542686462402e-01 -1.278366446495056152e-01 -1.557691395282745361e-01 1.125410348176956177e-01 -1.778098642826080322e-01 2.263959124684333801e-02 -1.379605531692504883e-01 1.969368942081928253e-02 8.360387757420539856e-03 1.904765814542770386e-01
5.049976706504821777e-02 -2.790603041648864746e-02 3.721482157707214355e-01 -9.861801564693450928e-02 2.318663746118545532e-01 1.718682199716567993e-01 3.817225620150566101e-02 5.373352207243442535e-03 3.983414769172668457e-01 8.859798312187194824e-02 9.497147798538208008e-02 -1.086551696062088013e-01 3.693456947803497314e-01 1.012355536222457886e-01 2.441090643405914307e-01 1.017561182379722595e-01 2.803052961826324463e-01 -9.380838274955749512e-02 -1.444305032491683960e-01 6.531232595443725586e-02 -8.251492679119110107e-02 3.341451287269592285e-02 -6.674318015575408936e-02 -5.034292116761207581e-03 1.553425490856170654e-01 2.750605642795562744e-01 1.097200140357017517e-01 2.630167603492736816e-01 -1.276189982891082764e-01 -5.721034854650497437e-02 -1.847683787345886230e-01 9.901432320475578308e-03
-1.247992068529129028e-01 -9.643728286027908325e-02 1.098518669605255127e-01 -2.809186279773712158e-02 1.441040039062500000e-01 1.696850210428237915e-01 1.337660104036331177e-01 1.156761571764945984e-01 1.173439398407936096e-01 -1.746875494718551636e-01 8.050721138715744019e-02 -3.044502735137939453e-01 2.179010510444641113e-01 1.506944745779037476e-01 2.018325328826904297e-01 -2.739824913442134857e-02 3.830738067626953125e-01 -1.233159005641937256e-01 7.684550434350967407e-02 7.483399659395217896e-02 -2.939434349536895752e-01 2.839844822883605957e-01 1.849710345268249512e-01 -1.930141635239124298e-02 -2.269842773675918579e-01 4.255763813853263855e-02 2.044131979346275330e-02 3.001475334167480469e-01 -2.796005606651306152e-01 -1.502105444669723511e-01 -8.117690682411193848e-02 -6.197932176291942596e-03
1.018764823675155640e-01 -1.851553171873092651e-01 2.757418751716613770e-01 6.451168656349182129e-02 4.638304188847541809e-02 2.205619402229785919e-02 -1.205719783902168274e-01 -1.824490278959274292e-01 2.940713763236999512e-01 4.800837486982345581e-02 3.461340963840484619e-01 7.292757183313369751e-02 3.831112086772918701e-01 -1.158356070518493652e-01 6.216554343700408936e-02 -2.114992886781692505e-01 1.188964843750000000e-01 3.550603240728378296e-02 3.732211887836456299e-01 9.067081660032272339e-02 -2.682851254940032959e-01 1.339111030101776123e-01 -1.337367892265319824e-01 -1.122245341539382935e-01 -1.346870660781860352e-01 1.376554965972900391e-01 -1.099829077720642090e-01 -3.391036018729209900e-02 -4.407485947012901306e-03 -7.941707968711853027e-02 1.044364497065544128e-01 2.260778099298477173e-01
4.340275004506111145e-02 5.500832945108413696e-02 2.462906688451766968e-01 -4.559735581278800964e-02 -6.723168492317199707e-02 -1.394521631300449371e-02 1.490404456853866577e-01 -1.005770191550254822e-01 2.416093796491622925e-01 7.529221940785646439e-03 4.751906991004943848e-01 1.880262047052383423e-02 -7.629585266113281250e-02 1.294170767068862915e-01 1.767911761999130249e-01 -1.180214434862136841e-01 2.584682404994964600e-01 -2.407483011484146118e-01 1.216061529703438282e-03 6.508914381265640259e-02 1.832934319972991943e-01 3.716195523738861084e-01 -7.471430581063032150e-03 -6.758458912372589111e-02 -2.533314749598503113e-02 8.008749783039093018e-02 -1.595907062292098999e-01 9.340837597846984863e-02 -5.400683358311653137e-02 -2.020675241947174072e-01 3.236668705940246582e-01 -2.188148200511932373e-01
-1.098483949899673462e-01 -4.373384118080139160e-01 -3.120600245893001556e-02 -3.169575473293662071e-03 2.413473874330520630e-01 -2.762278309091925621e-03 2.551132738590240479e-01 -2.285601198673248291e-02 4.059453308582305908e-01 2.235409244894981384e-02 1.457023769617080688e-01 -1.516721546649932861e-01 1.349488794803619385e-01 -1.354604363441467285e-01 -7.624578475952148438e-02 1.127289161086082458e-01 1.648783087730407715e-01 -1.813498586416244507e-01 4.210555180907249451e-02 -2.943615801632404327e-02 -2.279897779226303101e-01 2.044582813978195190e-01 -2.194890081882476807e-01 5.779180303215980530e-02 -1.865265369415283203e-01 3.997968882322311401e-02 -1.755417287349700928e-01 -1.181857287883758545e-01 -2.659864425659179688e-01 5.155483260750770569e-02 7.247865200042724609e-02 1.984266936779022217e-01
-1.476568579673767090e-01 -1.572427600622177124e-01 5.791489779949188232e-02 2.079752534627914429e-01 1.596491225063800812e-02 4.166658595204353333e-02 1.375554054975509644e-01 1.117222830653190613e-01 2.727607190608978271e-01 -1.827430278062820435e-01 1.086187884211540222e-01 -2.930269241333007812e-01 3.436371982097625732e-01 2.943219058215618134e-02 1.011093854904174805e-01 -2.176464647054672241e-01 1.577665060758590698e-01 -4.033823907375335693e-01 -2.026812881231307983e-01 -5.375193059444427490e-02 -3.721161931753158569e-02 2.647142112255096436e-01 -2.090149819850921631e-01 2.577392943203449249e-02 -3.280944526195526123e-01 -7.080702483654022217e-02 2.018508128821849823e-02 -8.993059396743774414e-02 2.797903493046760559e-02 7.799030095338821411e-02 4.634069278836250305e-02 -1.179587095975875854e-01
-1.725125908851623535e-01 -1.732834279537200928e-01 -3.629939258098602295e-02 -6.885825842618942261e-02 2.518922463059425354e-02 -6.025690957903862000e-02 1.499871611595153809e-01 -2.593554258346557617e-01 6.477093696594238281e-01 -4.390852525830268860e-03 4.603648558259010315e-02 -8.833228796720504761e-02 7.197831571102142334e-02 -1.654903739690780640e-01 1.806299388408660889e-01 1.801841892302036285e-03 1.924942880868911743e-01 -1.386078596115112305e-01 -2.895410172641277313e-02 1.854630261659622192e-01 2.122049331665039062e-01 1.751044392585754395e-01 -1.791480183601379395e-02 7.026734948158264160e-02 -2.519164681434631348e-01 -2.050427645444869995e-01 -4.946100339293479919e-02 -2.763721160590648651e-03 -7.480693608522415161e-02 -2.124872058629989624e-01 3.922744467854499817e-02 1.129750683903694153e-01
-6.508132070302963257e-02 -2.719858884811401367e-01 1.938244700431823730e-01 8.219316601753234863e-02 -2.292614579200744629e-01 1.564109176397323608e-01 -1.453061550855636597e-01 -1.081887185573577881e-01 1.458150893449783325e-01 -1.198887601494789124e-01 1.595945656299591064e-01 -2.203314155340194702e-01 3.372453749179840088e-01 1.501086950302124023e-01 2.043887227773666382e-01 -3.190052807331085205e-01 2.783668935298919678e-01 -9.709373116493225098e-02 1.677825003862380981e-01 1.300560384988784790e-01 -6.281933933496475220e-02 -7.291726768016815186e-02 -1.931616365909576416e-01 -2.754988372325897217e-01 4.603010788559913635e-02 2.054869197309017181e-02 5.703783780336380005e-02 -4.786666482686996460e-02 1.321634463965892792e-02 -8.003357052803039551e-02 7.639262825250625610e-02 3.212573826313018799e-01
7.424167543649673462e-02 -1.156714409589767456e-01 1.336622536182403564e-01 -2.734507061541080475e-02 1.344040483236312866e-01 -3.415161371231079102e-01 -7.735205441713333130e-02 1.593285650014877319e-01 4.347329139709472656e-01 -3.453839570283889771e-02 7.460119575262069702e-02 -1.436472088098526001e-01 -2.082715034484863281e-01 1.426152884960174561e-01 2.707020938396453857e-01 1.825288534164428711e-01 3.695323169231414795e-01 -1.698954701423645020e-01 1.294842511415481567e-01 -1.094464119523763657e-02 -1.405423283576965332e-01 6.320606172084808350e-02 -2.665448188781738281e-01 -6.993427872657775879e-02 -3.161758929491043091e-02 -1.302634030580520630e-01 -2.167145758867263794e-01 1.585681587457656860e-01 -1.069265138357877731e-02 1.181714981794357300e-01 -6.497351825237274170e-02 1.391549706459045410e-01
1.918222308158874512e-01 -2.486305832862854004e-01 2.541826069355010986e-01 -1.120377983897924423e-02 -5.271955206990242004e-02 1.943958178162574768e-02 2.389259338378906250e-01 5.975410342216491699e-02 4.217037856578826904e-01 2.574610337615013123e-02 4.560652375221252441e-02 -1.662218011915683746e-02 1.606446057558059692e-01 1.249932646751403809e-01 2.366566956043243408e-01 -5.883662775158882141e-02 2.785289287567138672e-01 -8.483832329511642456e-02 -1.360896378755569458e-01 -4.525964558124542236e-01 3.266672044992446899e-02 -9.049186855554580688e-02 -2.391665130853652954e-01 -2.886988595128059387e-02 -3.528555482625961304e-02 5.807589739561080933e-02 1.677954196929931641e-01 1.552571207284927368e-01 -1.123649254441261292e-01 1.064997166395187378e-01 1.648941189050674438e-01 -8.730468153953552246e-02
-3.107219040393829346e-01 -2.703908830881118774e-02 2.719208411872386932e-02 6.256929785013198853e-02 7.972299307584762573e-02 2.907312475144863129e-02 -2.955506555736064911e-02 3.712648153305053711e-02 1.987397670745849609e-01 -3.204833343625068665e-02 3.592829406261444092e-01 -8.052922785282135010e-02 1.161005422472953796e-01 1.298471540212631226e-01 3.595440983772277832e-01 -1.934420168399810791e-01 2.716826498508453369e-01 -3.544111549854278564e-01 -1.041320115327835083e-01 -1.686797887086868286e-01 4.080423712730407715e-02 2.760954201221466064e-01 -1.592985391616821289e-01 -1.759434193372726440e-01 -1.556073725223541260e-01 5.733122304081916809e-02 -2.218898832798004150e-01 1.287503838539123535e-01 -2.612289041280746460e-02 1.603288925252854824e-03 1.171173155307769775e-01 -1.866379827260971069e-01
-1.403320878744125366e-01 -1.129019819200038910e-02 -5.416109692305326462e-03 -5.933510512113571167e-02 2.215888947248458862e-01 -2.603673376142978668e-02 -2.092889882624149323e-02 2.275622785091400146e-01 4.916943907737731934e-01 1.716330274939537048e-02 3.008582592010498047e-01 3.390968143939971924e-01 1.225185096263885498e-01 -9.593356400728225708e-02 -3.756505250930786133e-02 4.481698200106620789e-02 1.428351998329162598e-01 -1.564692854881286621e-01 -1.177293732762336731e-01 2.853924036026000977e-01 -1.347430646419525146e-01 6.280130892992019653e-02 -1.633504629135131836e-01 7.369590550661087036e-02 -1.552125960588455200e-01 -9.462625533342361450e-02 1.537546981126070023e-02 1.094056963920593262e-01 -3.399765789508819580e-01 7.820650935173034668e-02 1.896409243345260620e-01 4.594049975275993347e-02
1.090094596147537231e-01 -2.200472652912139893e-01 3.751612966880202293e-03 -1.990936845541000366e-01 1.843261271715164185e-01 -2.332036197185516357e-01 2.691079974174499512e-01 1.990362703800201416e-01 2.111645489931106567e-01 -1.712621003389358521e-01 1.444513499736785889e-01 4.718070104718208313e-02 2.303596735000610352e-01 -5.443202704191207886e-02 -1.913572251796722412e-01 -5.488287284970283508e-02 1.558949202299118042e-01 -4.361081719398498535e-01 1.674510240554809570e-01 6.797527521848678589e-02 -8.354961127042770386e-02 5.046699568629264832e-02 -2.618260979652404785e-01 -5.172586441040039062e-02 -1.765214353799819946e-01 6.778725981712341309e-02 7.463166117668151855e-02 2.396292537450790405e-01 2.096262574195861816e-01 -5.834962427616119385e-02 1.664004921913146973e-01 -7.268895208835601807e-02
-6.069694086909294128e-02 -5.466725304722785950e-02 2.119343280792236328e-01 -5.525875836610794067e-02 -1.229244619607925415e-01 -8.815016597509384155e-02 -2.962063439190387726e-02 -1.581074148416519165e-01 3.540021479129791260e-01 -1.438327431678771973e-01 3.809665441513061523e-01 -2.996303439140319824e-01 -4.294721782207489014e-02 -2.236098796129226685e-01 4.188213944435119629e-01 -6.256792694330215454e-02 6.256661564111709595e-02 -1.177673563361167908e-01 -7.918287068605422974e-02 -3.942720964550971985e-02 -7.196061313152313232e-02 4.251423850655555725e-02 5.111216753721237183e-02 -2.187171578407287598e-01 -2.439218610525131226e-01 2.188289305195212364e-03 1.121293529868125916e-01 4.303339868783950806e-02 1.460146456956863403e-01 6.669217348098754883e-02 -9.347124397754669189e-02 3.050151467323303223e-01
-6.194446980953216553e-02 -1.488836407661437988e-01 2.365376800298690796e-01 2.836622111499309540e-02 -1.364891603589057922e-02 -1.032161191105842590e-01 -4.216183722019195557e-02 -6.379792094230651855e-02 3.547533750534057617e-01 2.396043948829174042e-02 2.830154495313763618e-03 -1.275733411312103271e-01 5.172619596123695374e-02 2.831779420375823975e-01 7.093586027622222900e-02 -4.502589404582977295e-01 2.941030263900756836e-01 -3.151259720325469971e-01 1.248854920268058777e-01 -1.835788041353225708e-01 1.213396042585372925e-01 -7.956776767969131470e-02 -6.445416063070297241e-02 6.492332369089126587e-02 -2.107032537460327148e-01 -2.600373327732086182e-01 -3.980672918260097504e-03 2.411130815744400024e-01 -1.249545589089393616e-01 2.738338336348533630e-02 8.770418167114257812e-02 9.204565733671188354e-02
-2.422688528895378113e-02 -2.959946990013122559e-01 3.044348657131195068e-01 2.762835621833801270e-01 7.844880223274230957e-02 1.029766947031021118e-01 1.265065371990203857e-01 -3.588497266173362732e-02 3.480421304702758789e-01 7.429851591587066650e-02 2.989303767681121826e-01 9.667603671550750732e-02 7.931865006685256958e-02 -2.013817578554153442e-01 6.991648674011230469e-02 -3.132828176021575928e-01 2.629313766956329346e-01 -4.704982414841651917e-02 2.203965000808238983e-02 -1.185127571225166321e-01 -2.177001982927322388e-01 4.776900261640548706e-02 -1.046031638979911804e-01 1.229313760995864868e-01 -3.415404632687568665e-02 2.516805827617645264e-01 -1.223927363753318787e-01 -1.000545769929885864e-01 4.216340836137533188e-03 -1.271392554044723511e-01 9.579485654830932617e-02 2.388120144605636597e-01
2.271731495857238770e-01 -8.853498846292495728e-02 1.741921007633209229e-01 -1.752789020538330078e-01 -1.614953130483627319e-01 5.778183788061141968e-02 9.781701862812042236e-02 2.478754147887229919e-02 3.146474957466125488e-01 -6.171753630042076111e-02 3.363212943077087402e-01 6.934986263513565063e-02 -9.632290154695510864e-02 5.717895925045013428e-02 2.231692820787429810e-01 -2.424400001764297485e-01 2.572366893291473389e-01 -4.160907492041587830e-02 6.555651873350143433e-02 8.101762086153030396e-02 7.873297482728958130e-02 3.981317281723022461e-01 8.712217211723327637e-02 -5.754502117633819580e-02 -1.221397742629051208e-01 -1.201155944727361202e-03 -3.033998012542724609e-01 1.958875171840190887e-02 -2.283989936113357544e-01 -3.507902845740318298e-02 8.207222074270248413e-02 -2.759770452976226807e-01
5.000694394111633301e-01 -7.440762221813201904e-02 2.898903787136077881e-01 -4.738395288586616516e-02 3.895322605967521667e-02 1.204591337591409683e-02 5.781054496765136719e-03 -2.619003131985664368e-02 7.943811267614364624e-02 -1.096260547637939453e-01 6.564836949110031128e-02 -1.197743862867355347e-01 2.581495940685272217e-01 -2.560905739665031433e-02 5.952240899205207825e-03 -7.652785629034042358e-02 4.687436819076538086e-01 -2.749920487403869629e-01 -3.046935498714447021e-01 -1.348095387220382690e-01 4.876695200800895691e-02 1.662097722291946411e-01 1.095812022686004639e-02 -1.315631568431854248e-01 -8.654897660017013550e-02 -2.977385930716991425e-02 1.666538789868354797e-02 2.379194498062133789e-01 -1.346547454595565796e-01 -1.019664760679006577e-02 8.995663374662399292e-02 1.353744138032197952e-02
-3.502330556511878967e-02 -2.870058715343475342e-01 2.022030651569366455e-01 3.029125332832336426e-01 1.821621209383010864e-01 2.362693250179290771e-01 1.198658049106597900e-01 4.893972724676132202e-02 3.453994095325469971e-01 1.333508193492889404e-01 2.508066296577453613e-01 -9.278600662946701050e-02 4.452204331755638123e-02 -6.161494180560112000e-02 1.159529462456703186e-01 -2.751086056232452393e-01 2.063288092613220215e-01 -2.784398570656776428e-02 2.732388861477375031e-02 2.054779231548309326e-01 -1.527978777885437012e-01 1.114876642823219299e-01 -3.078883588314056396e-01 4.293370246887207031e-02 -9.550027549266815186e-02 1.477809250354766846e-01 9.724211692810058594e-02 -1.734732687473297119e-01 -8.034369349479675293e-02 4.000040516257286072e-02 1.613957285881042480e-01 2.261477112770080566e-01
-1.976672708988189697e-01 -7.456114143133163452e-02 1.664529889822006226e-01 -1.348244994878768921e-01 2.002773731946945190e-01 1.064783427864313126e-02 4.696208983659744263e-03 -2.525062859058380127e-02 5.929754674434661865e-02 9.819883853197097778e-02 1.724187731742858887e-01 -2.900014519691467285e-01 2.912434637546539307e-01 1.920982748270034790e-01 3.544341772794723511e-02 -1.450539659708738327e-02 3.245572447776794434e-01 -1.145854219794273376e-01 -8.907302469015121460e-02 1.390537172555923462e-01 -9.325210005044937134e-02 4.382197558879852295e-02 1.081786863505840302e-02 -3.162758052349090576e-02 -3.786756694316864014e-01 -8.497879840433597565e-03 -2.549217641353607178e-01 4.459755718708038330e-01 -3.264598548412322998e-02 -1.670167297124862671e-01 1.339446902275085449e-01 8.186139166355133057e-02
1.112544834613800049e-01 -4.295801818370819092e-01 7.576163113117218018e-02 3.303984412923455238e-03 8.146484196186065674e-02 -1.135602816939353943e-01 -3.554686605930328369e-01 -1.785178184509277344e-01 2.465190738439559937e-01 6.063284724950790405e-02 -1.966848783195018768e-02 -2.406594306230545044e-01 2.862866222858428955e-02 4.537938162684440613e-03 3.391076028347015381e-01 -1.153616979718208313e-01 1.692634820938110352e-01 -1.479821801185607910e-01 4.934243485331535339e-02 2.745347842574119568e-02 -1.552256494760513306e-01 2.137401700019836426e-01 -1.943876221776008606e-02 1.067805662751197815e-01 -3.827968612313270569e-02 6.576529890298843384e-02 1.188587844371795654e-01 3.341014385223388672e-01 -1.033888235688209534e-01 -1.378436833620071411e-01 2.545175850391387939e-01 7.982013374567031860e-02
-2.074924260377883911e-01 -1.221179068088531494e-01 2.708076126873493195e-02 -2.120168358087539673e-01 5.681601539254188538e-02 -3.964950889348983765e-02 1.851154118776321411e-01 -1.343695521354675293e-01 4.808439314365386963e-01 4.178931005299091339e-03 6.156963482499122620e-02 3.879589587450027466e-02 1.191835403442382812e-01 -1.625159829854965210e-01 3.600868582725524902e-01 -7.759825885295867920e-02 1.704535484313964844e-01 -2.876969277858734131e-01 9.321027249097824097e-02 7.685808092355728149e-02 1.539949476718902588e-01 1.237862035632133484e-01 2.197933644056320190e-01 1.614248752593994141e-02 -2.597747147083282471e-01 -1.333369761705398560e-01 -2.279312461614608765e-01 4.911824595183134079e-03 -1.299209613353013992e-02 -1.931250244379043579e-01 -1.227215006947517395e-01 1.503681689500808716e-01
-1.167488545179367065e-01 -3.171036019921302795e-02 1.204858720302581787e-01 4.311329685151576996e-03 1.944511979818344116e-01 8.630667626857757568e-02 -6.244844198226928711e-02 6.263806484639644623e-03 3.322377502918243408e-01 8.839523792266845703e-02 2.630487978458404541e-01 -1.891127973794937134e-01 2.032126337289810181e-01 2.866808883845806122e-02 3.320738375186920166e-01 -1.216207370162010193e-01 8.479401469230651855e-03 -2.953879535198211670e-01 4.411578178405761719e-02 -2.054793834686279297e-01 -8.633849769830703735e-02 2.285659164190292358e-01 -6.340250372886657715e-02 8.956608176231384277e-02 -1.329253762960433960e-01 -1.328640133142471313e-01 -1.714005619287490845e-01 2.389183491468429565e-01 -1.888697594404220581e-01 8.956078439950942993e-02 2.135221511125564575e-01 -3.420445919036865234e-01
1.308805192820727825e-03 4.280154127627611160e-03 4.179796949028968811e-02 2.997339703142642975e-02 2.299856245517730713e-01 1.615910679101943970e-01 1.398931294679641724e-01 -2.790484391152858734e-02 2.315534949302673340e-01 -1.434367001056671143e-01 2.124604433774948120e-01 -9.220693260431289673e-02 3.125887811183929443e-01 -9.328534454107284546e-02 -6.464318931102752686e-02 -1.997065693140029907e-01 3.041967153549194336e-01 -3.285723924636840820e-01 -1.074609160423278809e-01 -2.395055294036865234e-01 -2.130376845598220825e-01 4.285206496715545654e-01 -1.280159205198287964e-01 1.250619888305664062e-01 -1.210732907056808472e-01 -4.272115603089332581e-02 1.125585331465117633e-04 2.163235247135162354e-01 1.955167623236775398e-03 -4.547101631760597229e-02 1.456963568925857544e-01 -5.142514780163764954e-02
-2.441258728504180908e-01 -6.747309118509292603e-02 -4.751300904899835587e-03 -1.613567918539047241e-01 -2.035303041338920593e-02 5.600199103355407715e-02 5.854355543851852417e-02 6.110844016075134277e-02 2.492547184228897095e-01 -1.219862774014472961e-01 2.822419703006744385e-01 -1.703738979995250702e-02 2.814023792743682861e-01 3.946004435420036316e-02 1.789144575595855713e-01 6.912142504006624222e-03 4.325495064258575439e-01 -2.078877836465835571e-01 7.946338504552841187e-02 -7.305960357189178467e-02 -1.459347456693649292e-02 2.553060352802276611e-01 9.445425122976303101e-02 1.964943297207355499e-02 -4.277406260371208191e-02 -1.483619213104248047e-01 -2.801909744739532471e-01 2.013243883848190308e-01 2.115015173330903053e-03 5.262797698378562927e-02 3.146647512912750244e-01 -2.607291042804718018e-01
6.804339587688446045e-02 -1.209850981831550598e-01 1.048266217112541199e-01 -2.529580295085906982e-01 -1.921814978122711182e-01 1.829781942069530487e-02 1.260834187269210815e-01 1.351792961359024048e-01 3.461567759513854980e-01 1.286664325743913651e-02 3.627288937568664551e-01 1.063983961939811707e-01 7.929527759552001953e-02 -1.347816139459609985e-01 9.893529117107391357e-02 1.774779111146926880e-01 2.978044152259826660e-01 -1.961512416601181030e-01 6.910456717014312744e-02 1.392303109169006348e-01 1.106786206364631653e-01 3.536552488803863525e-01 -2.306554466485977173e-02 -1.155366227030754089e-01 1.047512590885162354e-01 4.295619949698448181e-02 -3.285421133041381836e-01 1.535618752241134644e-01 -9.912484884262084961e-02 -1.161268502473831177e-01 -3.965840116143226624e-02 -1.842417120933532715e-01
-1.352673321962356567e-01 -5.066515505313873291e-02 -1.238435432314872742e-01 -2.163017392158508301e-01 8.343096077442169189e-02 -6.726781278848648071e-02 4.034663364291191101e-02 -1.831859052181243896e-01 3.760212063789367676e-01 7.305224239826202393e-02 1.074872016906738281e-01 1.765584498643875122e-01 1.312088966369628906e-02 -1.434502303600311279e-01 1.389670222997665405e-01 -4.357507918030023575e-03 2.722150087356567383e-01 -1.440935879945755005e-01 -5.621307343244552612e-02 2.963305413722991943e-01 -4.108630120754241943e-01 1.536043733358383179e-01 -2.339419536292552948e-02 2.140315175056457520e-01 -2.485360652208328247e-01 -2.075337320566177368e-01 -9.390773251652717590e-03 7.050351798534393311e-02 -2.195837199687957764e-01 1.567896753549575806e-01 1.124871075153350830e-01 1.444224864244461060e-01
-7.467539608478546143e-02 -3.169870376586914062e-01 2.457974851131439209e-01 2.052173316478729248e-01 6.122735887765884399e-02 2.067686170339584351e-01 7.248527556657791138e-02 -9.423895925283432007e-02 1.393467783927917480e-01 7.236933708190917969e-02 2.379028946161270142e-01 1.305923461914062500e-01 5.750995501875877380e-02 -8.344345539808273315e-02 1.525952666997909546e-01 -3.722597360610961914e-01 2.956500351428985596e-01 -1.676800847053527832e-01 1.070709004998207092e-01 1.426921784877777100e-01 -3.213950395584106445e-01 4.989299178123474121e-02 -2.376053333282470703e-01 1.394532769918441772e-01 -7.738817483186721802e-02 2.564841210842132568e-01 -2.349556423723697662e-02 -9.302464872598648071e-02 -1.355567574501037598e-01 -2.293602190911769867e-02 9.918929636478424072e-02 1.468946784734725952e-01
4.326701909303665161e-02 4.517526831477880478e-03 2.367457151412963867e-01 2.115686610341072083e-02 -2.193543910980224609e-01 -6.195157300680875778e-03 1.528217792510986328e-01 6.699880957603454590e-02 2.538521587848663330e-01 -1.416267156600952148e-01 5.122499465942382812e-01 2.013850212097167969e-01 -9.627668559551239014e-02 1.620798259973526001e-01 1.627706587314605713e-01 -1.089584678411483765e-01 1.056473404169082642e-01 -2.476483881473541260e-01 8.182432502508163452e-02 2.120556868612766266e-02 1.406377274543046951e-02 3.328936398029327393e-01 1.262547075748443604e-02 -1.304884999990463257e-01 -1.701257228851318359e-01 3.144891932606697083e-02 -2.366384416818618774e-01 1.374711543321609497e-01 -9.944770485162734985e-02 -4.745703190565109253e-02 2.172439545392990112e-01 -1.795820593833923340e-01
1.607552915811538696e-02 1.370640750974416733e-02 3.738622963428497314e-01 -1.780525892972946167e-01 3.338492661714553833e-02 -4.591564536094665527e-01 2.585767209529876709e-01 2.666770815849304199e-01 1.658023446798324585e-01 -4.082822427153587341e-02 2.222495526075363159e-01 -5.869241058826446533e-02 7.743118703365325928e-02 3.219642862677574158e-02 -1.602561920881271362e-01 -8.362446725368499756e-02 3.321443498134613037e-01 -1.775201410055160522e-01 7.683479040861129761e-02 -2.643618732690811157e-02 -2.114493101835250854e-01 1.865004301071166992e-01 -1.642542034387588501e-01 -1.023713424801826477e-01 -2.102763950824737549e-01 -7.064186036586761475e-02 -1.146871224045753479e-01 1.373922824859619141e-01 -7.194080203771591187e-02 6.024527922272682190e-02 -6.470225285738706589e-03 3.137641400098800659e-02
1.041047722101211548e-01 -1.110243052244186401e-01 1.580628454685211182e-01 -2.422425597906112671e-01 6.233327090740203857e-02 -2.149461358785629272e-01 -1.328584998846054077e-01 -1.576161533594131470e-01 4.020698964595794678e-01 1.085949838161468506e-01 1.378499120473861694e-01 -1.568494439125061035e-01 -8.108340948820114136e-02 -2.246982008218765259e-01 4.158275127410888672e-01 -6.758021563291549683e-02 1.969964206218719482e-01 -1.573742628097534180e-01 1.473861634731292725e-01 -1.333073675632476807e-01 3.262145817279815674e-02 -8.280357718467712402e-02 5.290937423706054688e-02 -1.431068964302539825e-02 -3.897078037261962891e-01 -1.262500286102294922e-01 -8.775368332862854004e-03 1.250367611646652222e-01 -6.639172136783599854e-02 -5.181371793150901794e-02 1.683370471000671387e-01 1.266624331474304199e-01
1.447578668594360352e-01 -5.912536010146141052e-02 3.744789063930511475e-01 -2.867689356207847595e-03 1.036102697253227234e-01 2.863592281937599182e-02 3.907576203346252441e-02 1.017892453819513321e-02 3.198032975196838379e-01 -3.268646001815795898e-01 2.439716905355453491e-01 5.789303779602050781e-02 2.794525027275085449e-01 -4.436138644814491272e-02 2.075279876589775085e-02 7.303439825773239136e-02 3.484447300434112549e-01 -1.564161926507949829e-01 -1.426174398511648178e-02 -2.235068194568157196e-02 5.658129975199699402e-02 1.173717826604843140e-01 -1.962087750434875488e-01 -1.244767531752586365e-01 4.178886860609054565e-02 2.129265964031219482e-01 -4.078405722975730896e-02 2.840167284011840820e-01 -2.342339009046554565e-01 3.851529583334922791e-02 -2.428522408008575439e-01 4.488519951701164246e-02
-4.940922185778617859e-02 2.173391431570053101e-01 4.440287649631500244e-01 -1.003340706229209900e-01 1.088354885578155518e-01 1.880212724208831787e-01 4.489499330520629883e-02 1.448741704225540161e-01 3.647896647453308105e-01 1.579981180839240551e-03 2.575805783271789551e-01 -4.948055371642112732e-02 2.646353542804718018e-01 4.319694638252258301e-02 7.452785968780517578e-02 1.745415478944778442e-02 3.252717256546020508e-01 -2.233930081129074097e-01 4.259356856346130371e-02 -3.380635753273963928e-02 1.184219960123300552e-02 1.078507378697395325e-01 -1.094945147633552551e-02 -3.493412584066390991e-02 -6.244706735014915466e-02 1.624181717634201050e-01 2.805676124989986420e-02 2.401983737945556641e-01 -2.596809267997741699e-01 -5.768626555800437927e-02 -2.302107214927673340e-01 9.470873326063156128e-02
-2.347728982567787170e-02 -6.633071601390838623e-02 2.023119032382965088e-01 4.715212434530258179e-02 1.834169924259185791e-01 -8.789776265621185303e-02 -5.539239570498466492e-02 2.555673941969871521e-02 3.616430461406707764e-01 2.874726988375186920e-02 2.805788516998291016e-01 1.996154040098190308e-01 2.292910516262054443e-01 -1.038369312882423401e-01 -1.343086957931518555e-01 -7.595002651214599609e-02 2.558991611003875732e-01 -2.350397109985351562e-01 2.145882993936538696e-01 8.366867154836654663e-02 7.159958779811859131e-02 -4.801998287439346313e-02 1.645373106002807617e-01 3.043519556522369385e-01 1.887689083814620972e-01 -1.238990500569343567e-01 -3.012893795967102051e-01 1.275089085102081299e-01 -3.081689774990081787e-01 1.224555522203445435e-01 -1.483659911900758743e-02 1.859189011156558990e-02
-1.326349936425685883e-02 -2.837233543395996094e-01 7.646089047193527222e-02 -1.998001635074615479e-01 4.858483746647834778e-02 -1.519668996334075928e-01 1.400019973516464233e-02 -2.081833034753799438e-01 4.736547470092773438e-01 3.918062523007392883e-02 6.890270859003067017e-02 -8.383280783891677856e-02 -1.641916781663894653e-01 -1.156015098094940186e-01 2.662302553653717041e-01 -2.841533124446868896e-01 1.855033785104751587e-01 -2.608585655689239502e-01 2.040183842182159424e-01 -4.078054055571556091e-02 -9.774181246757507324e-02 -1.703381352126598358e-02 6.557089835405349731e-02 -1.664856821298599243e-01 -3.660798668861389160e-01 1.067743450403213501e-01 7.967371493577957153e-02 1.021257564425468445e-01 -1.877057179808616638e-02 8.986189961433410645e-03 1.484591662883758545e-01 5.188963562250137329e-02
-5.863689631223678589e-02 1.650862842798233032e-01 8.436504006385803223e-02 -5.500043556094169617e-02 6.636764854192733765e-02 9.253135323524475098e-02 1.901527643203735352e-01 -7.210926711559295654e-02 2.537839710712432861e-01 6.552845239639282227e-03 1.721815019845962524e-01 -1.584597676992416382e-01 3.101345300674438477e-01 2.906276285648345947e-02 2.379162609577178955e-01 -4.704286903142929077e-02 2.082954794168472290e-01 -2.212776243686676025e-01 -9.472151100635528564e-02 -1.688008606433868408e-01 -1.092298477888107300e-01 4.094103276729583740e-01 -1.487819999456405640e-01 -5.127527564764022827e-02 -1.141736730933189392e-01 8.492457121610641479e-02 -2.348193526268005371e-01 3.962247371673583984e-01 -5.269088596105575562e-02 -8.425211161375045776e-02 2.228312790393829346e-01 -6.124178692698478699e-02
9.009248763322830200e-02 1.567968130111694336e-01 4.415310323238372803e-01 -2.147560752928256989e-02 1.518753767013549805e-01 1.426291167736053467e-01 -1.573256589472293854e-02 -2.461067214608192444e-02 4.155924320220947266e-01 -2.024484723806381226e-01 2.742898166179656982e-01 3.244896978139877319e-02 1.287005841732025146e-01 1.333294087089598179e-03 2.571538090705871582e-01 3.771007806062698364e-02 2.715348303318023682e-01 -2.414113096892833710e-02 -1.134683117270469666e-01 -1.228073164820671082e-01 -1.282943934202194214e-01 -1.966064795851707458e-02 -2.880614995956420898e-01 -6.295403093099594116e-02 3.780493512749671936e-02 1.468093544244766235e-01 7.485692948102951050e-02 1.863565444946289062e-01 -1.828444749116897583e-01 1.282056272029876709e-01 -1.739923804998397827e-01 6.326883286237716675e-02
9.561663866043090820e-02 -1.806600689888000488e-01 1.207259669899940491e-02 2.490795999765396118e-01 2.362667620182037354e-01 1.659144461154937744e-01 6.969293951988220215e-02 -1.828519701957702637e-01 3.628488481044769287e-01 -7.288739830255508423e-02 2.967056632041931152e-01 -1.179350391030311584e-01 -9.743500500917434692e-02 2.489183470606803894e-02 4.834821820259094238e-02 -2.280214726924896240e-01 6.808930635452270508e-02 -3.089961707592010498e-01 -1.095872893929481506e-01 1.707883626222610474e-01 -1.879063844680786133e-01 2.739659547805786133e-01 -1.685022115707397461e-01 1.543742567300796509e-01 -6.665550917387008667e-02 2.020038366317749023e-01 -1.910457909107208252e-01 -1.752134859561920166e-01 -1.453277766704559326e-01 -6.884540617465972900e-02 8.553598076105117798e-02 1.467174142599105835e-01
4.530857130885124207e-02 -6.398894637823104858e-02 1.763930916786193848e-01 -4.558581709861755371e-01 -1.335553675889968872e-01 -2.529776655137538910e-03 -1.560562103986740112e-01 -2.402257919311523438e-01 1.138733848929405212e-01 -3.886006015818566084e-04 1.662245951592922211e-02 -1.066277399659156799e-01 1.667097061872482300e-01 -4.272254556417465210e-02 5.686770752072334290e-02 -2.282966822385787964e-01 2.277831584215164185e-01 8.482038974761962891e-03 1.375430673360824585e-01 1.837593317031860352e-01 4.719704017043113708e-02 -6.473156809806823730e-02 -2.428483963012695312e-01 8.741520345211029053e-03 -7.605370134115219116e-02 -1.391058564186096191e-01 -2.518182098865509033e-01 1.715697050094604492e-01 -4.772108197212219238e-01 -5.926869437098503113e-02 1.587450206279754639e-01 3.006252646446228027e-02
2.632485330104827881e-02 -4.540475308895111084e-01 2.935610711574554443e-01 3.979785367846488953e-02 -5.631164461374282837e-02 -1.853285823017358780e-03 -4.247552528977394104e-02 -1.843430250883102417e-01 3.306944668292999268e-01 -1.164513006806373596e-01 1.591632366180419922e-01 -4.709922522306442261e-02 2.471654713153839111e-01 -1.333690583705902100e-01 1.025955453515052795e-01 -3.389110565185546875e-01 -3.216804191470146179e-02 -4.514152929186820984e-02 2.970714867115020752e-01 8.428023755550384521e-02 -3.929478675127029419e-02 2.502687871456146240e-01 -1.006689369678497314e-01 -1.618487089872360229e-01 -3.631038591265678406e-02 1.058974340558052063e-01 7.549770921468734741e-02 -2.073998749256134033e-02 2.004482038319110870e-02 -2.220977842807769775e-02 1.002899184823036194e-02 3.051164150238037109e-01
7.314347475767135620e-02 -1.567115485668182373e-01 3.612959086894989014e-01 -2.670317292213439941e-01 -1.036836882121860981e-03 -3.553107380867004395e-01 1.241427809000015259e-01 7.819700986146926880e-02 1.526420116424560547e-01 -1.038764268159866333e-01 -4.509519785642623901e-02 -1.226957049220800400e-02 4.297967255115509033e-02 -3.321161866188049316e-02 3.253851532936096191e-01 1.179014053195714951e-02 3.122927844524383545e-01 -1.683264225721359253e-01 6.023833528161048889e-02 -2.133431285619735718e-01 4.153449460864067078e-02 2.148021161556243896e-01 -1.202763542532920837e-01 -2.857421524822711945e-03 -1.435177028179168701e-01 -1.442761868238449097e-01 -2.057702839374542236e-01 3.100400567054748535e-01 -1.978296786546707153e-01 -1.517852395772933960e-02 1.276820898056030273e-01 -4.843756929039955139e-02
2.469648271799087524e-01 -1.820802837610244751e-01 3.977096080780029297e-01 2.836217582225799561e-01 -1.639724522829055786e-01 1.053022816777229309e-01 7.110992819070816040e-02 -1.256012618541717529e-01 1.733137369155883789e-01 2.110442668199539185e-01 3.584797978401184082e-01 -1.661950647830963135e-01 1.565750539302825928e-01 -1.123342663049697876e-01 2.648218870162963867e-01 -7.145930826663970947e-02 1.705605238676071167e-01 -5.314965546131134033e-02 2.188054174184799194e-01 1.599922627210617065e-01 -1.121354326605796814e-01 2.674789428710937500e-01 4.510837420821189880e-02 -8.881407976150512695e-02 -1.039685681462287903e-02 1.323101967573165894e-01 -4.308415949344635010e-02 -3.378710150718688965e-02 7.274774461984634399e-02 -1.953438483178615570e-02 3.098701126873493195e-02 1.966680139303207397e-01
-2.815321981906890869e-01 -1.883286833763122559e-01 2.152493000030517578e-01 -3.005726076662540436e-02 6.118286866694688797e-03 -1.279026549309492111e-02 -5.512013286352157593e-02 -4.901515319943428040e-02 4.445213079452514648e-01 1.953657530248165131e-02 1.576808094978332520e-01 -2.107151597738265991e-01 -3.776326403021812439e-02 -2.496190220117568970e-01 2.849907875061035156e-01 -1.592192202806472778e-01 1.219514757394790649e-01 -2.285761982202529907e-01 5.184561386704444885e-02 -2.195230871438980103e-02 1.554427891969680786e-01 1.073271036148071289e-01 1.693491190671920776e-01 -1.394590269774198532e-02 -3.278175890445709229e-01 2.559655532240867615e-02 -1.855206862092018127e-02 5.664135515689849854e-02 -1.721339523792266846e-01 -4.609881713986396790e-02 1.857184767723083496e-01 2.864970266819000244e-01
1.708602011203765869e-01 -2.559079602360725403e-02 4.728975705802440643e-03 -1.319433599710464478e-01 9.809097647666931152e-02 1.208981201052665710e-01 3.829950690269470215e-01 -9.593135863542556763e-02 3.688054382801055908e-01 1.164023578166961670e-02 1.653315275907516479e-01 -1.979710012674331665e-01 3.546293675899505615e-01 8.236209303140640259e-02 1.653162389993667603e-01 -3.855475410819053650e-02 2.176005542278289795e-01 -1.651440560817718506e-02 1.044889073818922043e-02 1.372858434915542603e-01 2.253664582967758179e-01 2.839044034481048584e-01 1.342321038246154785e-01 -1.142112016677856445e-01 -4.257610440254211426e-02 -2.075671963393688202e-02 -5.176781862974166870e-02 1.313655227422714233e-01 -3.180246949195861816e-01 -1.686884015798568726e-01 -1.495535224676132202e-01 7.332959026098251343e-02
-9.684083610773086548e-02 -2.717753946781158447e-01 6.110328249633312225e-03 -2.174003608524799347e-02 1.323590427637100220e-01 2.037717401981353760e-01 8.917352557182312012e-02 -2.479665726423263550e-01 4.090543985366821289e-01 2.030889503657817841e-02 1.710564047098159790e-01 -6.851623766124248505e-03 -3.112900769338011742e-03 7.849251478910446167e-02 5.437794327735900879e-02 2.291611023247241974e-02 1.687744557857513428e-01 -3.125383555889129639e-01 4.565434996038675308e-03 2.444814592599868774e-01 -7.820954918861389160e-02 1.755740344524383545e-01 4.042184725403785706e-02 -4.031841456890106201e-02 -1.043113786727190018e-02 -1.005925685167312622e-01 -2.896249592304229736e-01 1.708466745913028717e-02 -2.196314632892608643e-01 -2.212764769792556763e-01 1.819325387477874756e-01 3.608437180519104004e-01
1.073426380753517151e-02 3.816160559654235840e-02 4.834498837590217590e-02 1.379477698355913162e-02 6.400067359209060669e-02 -6.286532431840896606e-02 1.241272985935211182e-01 3.606125712394714355e-01 3.312970697879791260e-01 2.051016315817832947e-02 2.693949639797210693e-01 1.075141057372093201e-01 1.777244657278060913e-01 1.833154261112213135e-02 -1.197646483778953552e-01 -2.058101296424865723e-01 4.902998208999633789e-01 -1.512224525213241577e-01 5.208034068346023560e-02 3.584268093109130859e-01 -1.647983342409133911e-01 9.548185020685195923e-02 -3.025384545326232910e-01 1.528062373399734497e-01 2.362747862935066223e-02 3.731198841705918312e-03 -4.460827261209487915e-02 -1.549520064145326614e-03 -1.019642571918666363e-03 1.032925918698310852e-01 -7.308976724743843079e-03 2.412234619259834290e-02
1.745200343430042267e-02 -1.625158339738845825e-01 1.090262308716773987e-01 -2.452520579099655151e-01 1.982607692480087280e-01 -3.203269094228744507e-03 7.024981081485748291e-02 -1.232178881764411926e-01 3.275669515132904053e-01 -1.975733041763305664e-02 3.548664152622222900e-01 -5.073168780654668808e-03 -1.773239076137542725e-01 4.518098011612892151e-02 9.747978299856185913e-02 1.013196259737014771e-01 1.941179335117340088e-01 5.795400589704513550e-02 2.331624180078506470e-01 2.461100369691848755e-01 -9.188096225261688232e-02 1.779469251632690430e-01 -1.018463447690010071e-01 1.636609621345996857e-02 -1.268372833728790283e-01 -9.805396944284439087e-02 -3.196267411112785339e-02 1.704949736595153809e-01 -5.430431663990020752e-02 -1.483475267887115479e-01 8.772124350070953369e-02 5.096544027328491211e-01
5.791708081960678101e-02 7.706627994775772095e-02 -2.646710909903049469e-02 -6.650326400995254517e-02 6.226922199130058289e-02 1.778116971254348755e-01 -1.852011121809482574e-02 2.574056088924407959e-01 1.846013218164443970e-01 -1.559939086437225342e-01 4.912126436829566956e-02 -8.955845236778259277e-02 1.675286591053009033e-01 3.581914305686950684e-02 3.576006889343261719e-01 -3.361855149269104004e-01 -4.939781129360198975e-02 -1.041187196969985962e-01 1.221751943230628967e-01 1.153029426932334900e-01 1.644136011600494385e-01 -3.785351663827896118e-02 -3.101425468921661377e-01 -1.162161827087402344e-01 -1.806830316781997681e-01 -2.274128943681716919e-01 -1.981343328952789307e-01 2.085482627153396606e-01 -8.093354105949401855e-02 2.449158430099487305e-01 1.930960416793823242e-01 3.062686324119567871e-01
-1.118746399879455566e-01 1.552921906113624573e-02 2.199361920356750488e-01 -1.008831411600112915e-01 2.140814252197742462e-02 -1.095533091574907303e-02 2.381089888513088226e-02 -3.880024328827857971e-02 2.064807415008544922e-01 -9.267188608646392822e-02 1.382138729095458984e-01 -1.283314824104309082e-01 4.389646649360656738e-01 1.544124037027359009e-01 2.103736400604248047e-01 -3.667191788554191589e-02 2.161713391542434692e-01 -2.487522214651107788e-01 1.121485754847526550e-01 -2.049386650323867798e-01 -1.494030561298131943e-02 2.975107729434967041e-01 -7.452941685914993286e-02 3.249330073595046997e-02 2.169681191444396973e-01 -1.762931793928146362e-01 -2.982653677463531494e-01 2.534127831459045410e-01 2.266624383628368378e-02 1.044393181800842285e-01 2.360955476760864258e-01 -1.417216062545776367e-01
1.775499731302261353e-01 -2.845011949539184570e-01 2.663458883762359619e-01 9.587460756301879883e-02 -1.218479499220848083e-01 1.118933558464050293e-01 8.982492983341217041e-02 -2.358061075210571289e-02 2.413357347249984741e-01 2.877148687839508057e-01 3.647155761718750000e-01 1.944721788167953491e-01 2.555179595947265625e-01 -2.253181636333465576e-01 2.112015187740325928e-01 -1.195003464818000793e-01 2.856845259666442871e-01 3.434432670474052429e-03 2.751291394233703613e-01 7.307025045156478882e-02 6.192635744810104370e-02 1.060812473297119141e-01 -7.765215635299682617e-02 -1.053368374705314636e-01 -9.403935074806213379e-02 3.103998675942420959e-02 -1.289580762386322021e-01 4.105038940906524658e-02 1.872255951166152954e-01 -6.956415623426437378e-02 -1.388048939406871796e-02 1.467099785804748535e-01
4.184053838253021240e-02 -3.248915672302246094e-01 3.315709531307220459e-01 1.001856029033660889e-01 2.169237583875656128e-01 2.042824029922485352e-01 -7.985218614339828491e-02 -1.002314835786819458e-01 3.194204568862915039e-01 7.522967457771301270e-02 2.033832669258117676e-01 -1.910701580345630646e-02 2.514491677284240723e-01 -1.547206193208694458e-01 6.634207814931869507e-02 -1.926569193601608276e-01 2.971634864807128906e-01 4.329178482294082642e-02 3.487513959407806396e-01 8.315435796976089478e-02 -1.205778345465660095e-01 1.521334201097488403e-01 -2.195830941200256348e-01 -8.213593810796737671e-02 -9.266314655542373657e-02 9.431867301464080811e-02 -1.030498147010803223e-01 -2.362995594739913940e-02 5.059705302119255066e-02 6.291798502206802368e-02 7.993350923061370850e-02 1.909693926572799683e-01
-2.256937623023986816e-01 -1.512520462274551392e-01 1.461584120988845825e-01 -3.249782323837280273e-02 1.382589191198348999e-01 -1.266190260648727417e-01 -3.416067734360694885e-02 -8.804541826248168945e-02 3.823953270912170410e-01 6.888771057128906250e-02 1.605733782052993774e-01 -1.951144635677337646e-01 -9.654676169157028198e-02 -2.189049273729324341e-01 2.826426029205322266e-01 -2.270010672509670258e-02 2.220116853713989258e-01 -2.108725458383560181e-01 8.266790211200714111e-02 -1.888570934534072876e-02 2.789901383221149445e-02 9.621091187000274658e-02 1.937602609395980835e-01 -1.363059580326080322e-01 -3.543288707733154297e-01 1.386553645133972168e-01 -2.282750457525253296e-01 1.520979702472686768e-01 -1.571148782968521118e-01 -7.883927226066589355e-02 8.813203871250152588e-02 2.853805720806121826e-01
-8.875795453786849976e-02 -2.191254496574401855e-01 2.875140309333801270e-01 3.602103888988494873e-02 -9.439506381750106812e-02 -5.360106006264686584e-02 1.685272604227066040e-01 -1.202508509159088135e-01 4.060954451560974121e-01 -1.197954546660184860e-02 1.864955127239227295e-01 -3.017084896564483643e-01 -1.277493238449096680e-01 5.541195347905158997e-02 2.061093002557754517e-01 -2.537097334861755371e-01 1.896524280309677124e-01 -3.134835958480834961e-01 1.354863941669464111e-01 9.741733968257904053e-02 -1.265034545212984085e-02 -2.745300903916358948e-02 -3.146793320775032043e-02 -2.554012238979339600e-01 -7.455570995807647705e-02 -9.139916300773620605e-02 -1.051771715283393860e-01 1.521283984184265137e-01 2.199374735355377197e-01 1.261520385742187500e-01 1.688251942396163940e-01 1.351532042026519775e-01
-2.662754654884338379e-01 -3.430611640214920044e-02 1.244767904281616211e-01 7.657880336046218872e-02 1.292156428098678589e-02 -5.672426149249076843e-02 4.057416692376136780e-02 -1.357594728469848633e-01 4.457916021347045898e-01 -6.430212408304214478e-02 1.905200332403182983e-01 -1.260912567377090454e-01 9.602862410247325897e-03 -3.214750587940216064e-01 2.909932434558868408e-01 -1.165984570980072021e-01 7.029090821743011475e-02 -2.813229262828826904e-01 1.766627728939056396e-01 -2.112282440066337585e-02 1.146577671170234680e-01 7.150410115718841553e-02 1.686248481273651123e-01 -7.341855764389038086e-02 -3.722614645957946777e-01 9.475205093622207642e-02 -8.435117080807685852e-03 -7.360381423495709896e-04 -1.482574194669723511e-01 -8.165574073791503906e-02 2.289017140865325928e-01 1.727201193571090698e-01
1.200918927788734436e-01 -1.994136571884155273e-01 1.412114202976226807e-01 -5.203939601778984070e-02 -5.604338948614895344e-04 1.411675661802291870e-01 -4.691516980528831482e-02 -6.952023506164550781e-02 2.763653993606567383e-01 -2.645363509654998779e-01 -1.601350679993629456e-02 -2.396002858877182007e-01 1.563272476196289062e-01 -3.575605526566505432e-02 2.463005110621452332e-02 -3.862165808677673340e-01 1.402274966239929199e-01 -3.363669812679290771e-01 1.249833554029464722e-01 -2.240454107522964478e-01 1.161824092268943787e-01 4.623598158359527588e-01 -6.746798008680343628e-02 1.117691919207572937e-01 -3.147417306900024414e-02 1.789381057024002075e-01 1.628794223070144653e-01 6.465622037649154663e-02 -2.239387109875679016e-02 -4.170874133706092834e-02 4.390276223421096802e-02 7.655730098485946655e-02
-4.328314960002899170e-02 -2.048037648200988770e-01 7.339210063219070435e-02 -2.572835683822631836e-01 6.499176379293203354e-03 -1.372744292020797729e-01 -7.459039986133575439e-02 -1.000994592905044556e-01 4.523963630199432373e-01 -2.560728788375854492e-02 5.880999565124511719e-02 -8.700898289680480957e-02 4.678111523389816284e-02 -8.594560623168945312e-02 3.672037720680236816e-01 -2.062843292951583862e-01 2.886087000370025635e-01 -2.195819467306137085e-01 1.179753690958023071e-01 -1.025383472442626953e-01 -1.156987994909286499e-01 -2.766378223896026611e-02 1.330466717481613159e-01 -1.685665249824523926e-01 -3.533206284046173096e-01 5.829316750168800354e-02 3.576565533876419067e-02 1.594648361206054688e-01 1.426236778497695923e-01 -7.649869471788406372e-02 2.202510684728622437e-01 3.097320161759853363e-02
1.252548117190599442e-02 -2.080684006214141846e-01 7.990576326847076416e-03 -2.440353333950042725e-01 7.948144525289535522e-02 -1.599329710006713867e-01 -1.570543972775340080e-03 -2.514172196388244629e-01 3.399374186992645264e-01 1.488093752413988113e-02 9.760904312133789062e-02 -1.571663171052932739e-01 -9.416997432708740234e-02 -5.578039586544036865e-02 2.895318567752838135e-01 -2.236279994249343872e-01 1.760403662919998169e-01 -2.775140702724456787e-01 7.568831741809844971e-02 -2.269138209521770477e-02 -1.482276022434234619e-01 4.411944374442100525e-02 1.606605201959609985e-01 -1.153515726327896118e-01 -4.814635217189788818e-01 1.228612009435892105e-02 -1.161486003547906876e-02 2.781673967838287354e-01 -7.912766188383102417e-02 -3.016564808785915375e-02 8.216419816017150879e-02 7.296130806207656860e-02
1.642962992191314697e-01 -1.849186271429061890e-01 -3.023523278534412384e-02 -2.166769951581954956e-01 1.103802323341369629e-01 2.351017855107784271e-02 3.042361438274383545e-01 -2.570973932743072510e-01 6.413044333457946777e-01 -7.779309060424566269e-03 7.603655010461807251e-02 -1.634270399808883667e-01 -2.674635313451290131e-02 -2.186731249094009399e-02 7.819592952728271484e-02 -3.472985923290252686e-01 -2.349542640149593353e-02 6.428031623363494873e-02 -1.217365264892578125e-02 1.257604220882058144e-03 -1.213672086596488953e-01 -4.836637992411851883e-03 4.236809909343719482e-02 -8.991310745477676392e-02 -2.348128855228424072e-01 -1.421102136373519897e-01 -1.183035150170326233e-01 -5.828165914863348007e-03 -8.650388568639755249e-02 3.940188884735107422e-02 -3.964184224605560303e-02 1.355422586202621460e-01
-3.065872192382812500e-02 7.037227507680654526e-03 2.782701700925827026e-02 -2.679390311241149902e-01 1.417589783668518066e-01 1.773424148559570312e-01 9.645297378301620483e-02 -2.345122024416923523e-02 1.287572234869003296e-01 -3.185289353132247925e-02 7.083256728947162628e-03 -1.815467141568660736e-02 3.793813288211822510e-01 8.326273411512374878e-02 1.802232116460800171e-01 -1.014959514141082764e-01 3.883929848670959473e-01 -2.402092218399047852e-01 1.444173306226730347e-01 4.511110857129096985e-02 -3.832110762596130371e-01 2.948405146598815918e-01 7.906290143728256226e-02 -6.531456112861633301e-02 -2.063257545232772827e-01 -1.670488715171813965e-01 -1.133006513118743896e-01 2.366439700126647949e-01 -9.116052836179733276e-02 -1.648375093936920166e-01 -5.378863587975502014e-02 -1.016009715385735035e-03
-2.463663071393966675e-01 -8.213251084089279175e-02 2.886216342449188232e-01 -2.958644628524780273e-01 1.132358517497777939e-02 -2.117140591144561768e-02 1.332089304924011230e-01 -2.568845450878143311e-01 3.273148238658905029e-01 1.991320848464965820e-01 3.113475739955902100e-01 -3.086359202861785889e-01 5.707875639200210571e-02 6.621574610471725464e-02 3.323230147361755371e-01 -1.770872622728347778e-01 4.942838475108146667e-02 -9.541895240545272827e-02 1.812884807586669922e-01 2.623714208602905273e-01 -2.707698568701744080e-02 -2.183454297482967377e-02 -9.211412072181701660e-02 -1.376118510961532593e-01 -1.101161763072013855e-01 6.862521171569824219e-03 8.206387609243392944e-02 1.664246432483196259e-02 6.933130323886871338e-03 -9.272845089435577393e-02 3.100943192839622498e-02 1.353115737438201904e-01
5.282490700483322144e-02 -2.341156005859375000e-01 2.095182985067367554e-01 2.483426593244075775e-02 1.248569339513778687e-01 8.884084969758987427e-02 -1.260510385036468506e-01 -1.422871500253677368e-01 2.716229259967803955e-01 1.127925813198089600e-01 3.799281120300292969e-01 1.148146018385887146e-01 4.388419687747955322e-01 -1.784165948629379272e-01 1.071096807718276978e-01 -2.358987331390380859e-01 1.144464835524559021e-01 8.739005774259567261e-02 3.066451847553253174e-01 1.237838715314865112e-01 -1.966526955366134644e-01 1.657731831073760986e-01 -1.664123684167861938e-01 -1.774470806121826172e-01 -8.991824090480804443e-02 1.321973502635955811e-01 -7.494003325700759888e-02 -5.971131380647420883e-03 1.060660928487777710e-02 5.167859606444835663e-03 2.262182906270027161e-02 1.241674050688743591e-01
1.630037277936935425e-01 -1.515100598335266113e-01 2.229696661233901978e-01 -2.264223843812942505e-01 -9.977616369724273682e-02 1.032237783074378967e-01 -2.268482744693756104e-02 -1.351189799606800079e-02 3.483516573905944824e-01 -4.636590927839279175e-02 1.109803467988967896e-01 -2.761802375316619873e-01 -9.858832508325576782e-02 -8.170907199382781982e-02 8.180262148380279541e-02 -2.650877535343170166e-01 3.509917259216308594e-01 -1.733076870441436768e-01 2.486645057797431946e-02 1.314489096403121948e-01 4.648086428642272949e-02 -1.327209919691085815e-01 5.173204466700553894e-02 -6.829150766134262085e-02 6.921443343162536621e-02 -3.502934426069259644e-02 -1.740035600960254669e-02 4.521855413913726807e-01 2.218576073646545410e-01 6.318314373493194580e-02 1.455663889646530151e-01 1.982330530881881714e-01
2.636508829891681671e-02 -3.029718101024627686e-01 3.353509902954101562e-01 2.136608362197875977e-01 1.258861720561981201e-01 1.518074125051498413e-01 4.650922119617462158e-02 2.696010516956448555e-03 1.400170624256134033e-01 -8.088467270135879517e-02 2.944846153259277344e-01 -4.004000872373580933e-02 6.319342553615570068e-02 -1.882596462965011597e-01 7.768049091100692749e-02 -3.721865117549896240e-01 2.511976659297943115e-01 -2.019449770450592041e-01 2.126474976539611816e-01 7.276616245508193970e-02 -1.403854042291641235e-01 1.322492361068725586e-01 -1.731371879577636719e-01 3.713668882846832275e-02 -1.867627352476119995e-01 1.734986305236816406e-01 -1.280349344015121460e-01 -1.407850682735443115e-01 -2.813419140875339508e-02 8.102766238152980804e-03 1.226314753293991089e-01 2.642615139484405518e-01
5.472502112388610840e-02 -2.204732745885848999e-01 7.658253610134124756e-02 1.150493770837783813e-01 -8.101183921098709106e-02 -2.475099563598632812e-01 -2.673432826995849609e-01 -2.375369369983673096e-01 2.361972779035568237e-01 -1.395391523838043213e-01 -6.582690775394439697e-02 -9.461016207933425903e-02 2.386453300714492798e-01 9.856312721967697144e-02 3.003787398338317871e-01 -1.010748893022537231e-01 2.923517823219299316e-01 -2.087637484073638916e-01 5.483521893620491028e-02 -3.505454957485198975e-02 -7.750668376684188843e-02 2.619613707065582275e-01 -8.639392256736755371e-02 1.991397701203823090e-02 -1.106496378779411316e-01 1.058659609407186508e-02 2.467070817947387695e-01 3.241966962814331055e-01 -1.157998591661453247e-01 3.917918726801872253e-02 2.227572500705718994e-01 1.387542337179183960e-01
-9.107472747564315796e-02 -3.184501826763153076e-01 1.242900714278221130e-01 1.033209040760993958e-01 1.700412034988403320e-01 1.284734755754470825e-01 7.843809574842453003e-02 -2.179545611143112183e-01 4.230374395847320557e-01 -4.684165120124816895e-02 2.937152422964572906e-02 -1.485909707844257355e-02 1.915603727102279663e-01 -8.272669464349746704e-02 2.251864410936832428e-02 -6.974006444215774536e-02 4.933565855026245117e-02 -2.679079174995422363e-01 -1.858306229114532471e-01 -2.706822939217090607e-02 -1.725748777389526367e-01 2.938381433486938477e-01 -1.476254165172576904e-01 2.182267606258392334e-01 -1.487859785556793213e-01 5.108633637428283691e-02 -3.072327971458435059e-01 6.313895434141159058e-02 -1.119227856397628784e-01 -1.610031574964523315e-01 1.339659392833709717e-01 2.437473833560943604e-01
-2.843295931816101074e-01 -1.501140445470809937e-01 2.280432498082518578e-03 -1.817992925643920898e-01 1.153041496872901917e-01 1.588088870048522949e-01 -1.549765169620513916e-01 -1.039918735623359680e-01 4.016944468021392822e-01 5.746052600443363190e-03 3.296401798725128174e-01 -2.958213984966278076e-01 -4.464395716786384583e-02 1.193117350339889526e-02 2.640552222728729248e-01 -1.527736335992813110e-01 2.542725801467895508e-01 -1.068042665719985962e-01 -8.535400778055191040e-02 -1.574268192052841187e-01 7.926102727651596069e-02 6.701092422008514404e-02 -7.999558001756668091e-02 -5.898706987500190735e-02 -1.783193796873092651e-01 1.890746504068374634e-01 -1.653849184513092041e-01 1.201382800936698914e-01 4.367127642035484314e-02 9.089814871549606323e-02 2.850339412689208984e-01 -8.902848511934280396e-02
-1.540763527154922485e-01 -1.571494340896606445e-01 6.394241750240325928e-02 -1.810943484306335449e-01 1.594021320343017578e-01 1.273448765277862549e-01 7.215002924203872681e-02 -6.049592420458793640e-02 7.472603023052215576e-02 1.649794429540634155e-01 -1.410420238971710205e-02 -3.069278001785278320e-01 2.151319384574890137e-01 3.516135364770889282e-02 4.484652876853942871e-01 -1.907046884298324585e-01 1.786803305149078369e-01 -3.843846544623374939e-02 -1.801661103963851929e-01 -9.186503291130065918e-02 -9.809244424104690552e-02 -4.662726074457168579e-03 -7.207721471786499023e-02 2.843618951737880707e-02 -3.385473489761352539e-01 -3.494442626833915710e-02 -1.388586908578872681e-01 2.617278397083282471e-01 -2.606182694435119629e-01 -1.583157479763031006e-01 -9.289815276861190796e-02 2.383089810609817505e-01
-1.429124176502227783e-01 -3.529236316680908203e-01 1.766370534896850586e-01 -1.085859462618827820e-01 -1.040510237216949463e-01 1.723120808601379395e-01 1.071375608444213867e-01 -1.129587590694427490e-01 2.269628942012786865e-01 -9.827814996242523193e-02 6.580898165702819824e-02 -1.082489714026451111e-01 3.029411137104034424e-01 -1.742112785577774048e-01 -5.575582012534141541e-02 -3.563100695610046387e-01 -2.329481579363346100e-02 -1.779640018939971924e-01 -6.648094952106475830e-02 -2.486559599637985229e-01 1.467838138341903687e-01 4.159634113311767578e-01 -1.095837056636810303e-01 -3.175208345055580139e-02 4.604750871658325195e-02 -5.559787899255752563e-02 -3.929898887872695923e-02 2.954741716384887695e-01 -1.996697159484028816e-03 -6.653810292482376099e-02 -2.465493045747280121e-02 1.127563714981079102e-01
-6.222299113869667053e-02 1.418714374303817749e-01 2.142160981893539429e-01 -1.595162302255630493e-01 5.434722453355789185e-02 -1.636244505643844604e-01 3.919501788914203644e-03 4.752637818455696106e-02 5.399358272552490234e-01 -1.885524988174438477e-01 2.008785605430603027e-01 5.378291383385658264e-02 2.351959943771362305e-01 9.617873281240463257e-02 4.379603639245033264e-02 3.727652505040168762e-02 1.735278367996215820e-01 -2.365460395812988281e-01 -1.705032587051391602e-01 -1.072563417255878448e-02 9.542807936668395996e-02 1.756286770105361938e-01 -2.849901653826236725e-02 -1.508801151067018509e-02 -2.636705935001373291e-01 3.672987222671508789e-01 -1.822811812162399292e-01 3.487882018089294434e-02 -6.210275739431381226e-02 -8.675082027912139893e-02 -6.603616476058959961e-02 -1.536310911178588867e-01
-2.557417154312133789e-01 -2.515921592712402344e-01 3.602233827114105225e-01 -1.273234281688928604e-02 4.523760825395584106e-02 6.805379688739776611e-02 1.062446311116218567e-01 -9.201209247112274170e-02 3.330269753932952881e-01 1.091462653130292892e-02 1.493910551071166992e-01 -3.686211407184600830e-01 -1.116195917129516602e-01 -1.824128627777099609e-02 -5.128768272697925568e-03 -3.227273225784301758e-01 1.548351496458053589e-01 -2.735458016395568848e-01 1.262812167406082153e-01 1.870819628238677979e-01 -9.917316958308219910e-03 -3.024524264037609100e-02 -7.533080130815505981e-02 -2.133121043443679810e-01 -8.183098584413528442e-02 -6.809118390083312988e-02 2.646981738507747650e-02 1.751427054405212402e-01 1.083788275718688965e-01 6.729054450988769531e-02 1.304311901330947876e-01 2.254195809364318848e-01
-2.493936009705066681e-02 -1.218486111611127853e-02 1.803858131170272827e-01 -3.163791298866271973e-01 -8.495561778545379639e-02 -4.521755129098892212e-02 3.256171196699142456e-02 3.069924116134643555e-01 2.285251617431640625e-01 -1.187529787421226501e-01 1.142872944474220276e-01 -2.539978623390197754e-01 4.120995849370956421e-02 9.205162525177001953e-02 1.958422213792800903e-01 -3.867978453636169434e-01 1.763515025377273560e-01 -1.582114249467849731e-01 1.971656456589698792e-02 1.898273676633834839e-01 -1.249964013695716858e-01 3.788078948855400085e-02 -2.528089582920074463e-01 1.114217042922973633e-01 5.158187448978424072e-02 -3.234998509287834167e-02 -1.393505781888961792e-01 1.444400381296873093e-02 -4.162661433219909668e-01 -3.473549382761120796e-03 8.769333362579345703e-02 -1.724321544170379639e-01
1.477077156305313110e-01 -6.412696838378906250e-02 1.478574275970458984e-01 -1.232194826006889343e-01 2.938848137855529785e-01 1.103484630584716797e-01 1.666321754455566406e-01 -7.736582309007644653e-02 2.333234697580337524e-01 4.519761726260185242e-02 3.959078714251518250e-02 -1.029238998889923096e-01 2.025203108787536621e-01 4.218883067369461060e-02 2.699990868568420410e-01 -1.558898538351058960e-01 4.022814035415649414e-01 7.017902284860610962e-02 -4.840406402945518494e-02 8.572150021791458130e-02 2.240255028009414673e-01 3.640663623809814453e-01 5.549268424510955811e-02 3.092486178502440453e-03 -1.119692400097846985e-01 -6.428208947181701660e-02 -1.192487627267837524e-01 1.789514720439910889e-01 -3.514633178710937500e-01 -1.964981202036142349e-04 -2.029024511575698853e-01 -7.882409542798995972e-02
-1.375302970409393311e-01 -1.744098812341690063e-01 7.818674296140670776e-02 1.090105250477790833e-01 -1.723017096519470215e-01 2.046813815832138062e-01 2.977783791720867157e-02 -2.365027815103530884e-01 1.542184054851531982e-01 -7.389143854379653931e-02 2.084338366985321045e-01 -1.911720931529998779e-01 -9.481737017631530762e-02 -2.268967181444168091e-01 2.570549845695495605e-01 -4.773742984980344772e-04 3.480015993118286133e-01 -2.913910150527954102e-01 -1.098191365599632263e-01 4.497728496789932251e-02 -7.436676323413848877e-02 -7.298847287893295288e-02 1.311667114496231079e-01 -1.000631526112556458e-01 -3.048420250415802002e-01 4.256320372223854065e-02 -2.224267572164535522e-01 3.722019195556640625e-01 -1.027500331401824951e-01 -7.969160377979278564e-02 4.214782267808914185e-02 9.422291815280914307e-02
9.082697331905364990e-02 -2.080711722373962402e-01 3.089933395385742188e-01 5.908565968275070190e-02 1.336648166179656982e-01 9.786988049745559692e-02 -1.978531479835510254e-01 -1.954180151224136353e-01 3.395193517208099365e-01 -3.983195126056671143e-02 1.994998455047607422e-01 4.354687035083770752e-02 2.917896509170532227e-01 -1.380764991044998169e-01 5.600189417600631714e-02 -2.105943113565444946e-01 1.102502271533012390e-01 3.867289051413536072e-02 4.209710061550140381e-01 1.419834196567535400e-01 -1.426153928041458130e-01 1.396286934614181519e-01 -1.805318295955657959e-01 -1.617923825979232788e-01 -1.559374332427978516e-01 1.349513679742813110e-01 -1.688517630100250244e-01 7.500333338975906372e-02 -5.080230534076690674e-02 -8.469448238611221313e-02 9.763110429048538208e-02 1.699410825967788696e-01
-1.413730233907699585e-01 -2.298539578914642334e-01 2.359546124935150146e-01 -1.345097124576568604e-01 3.959047049283981323e-02 3.426200747489929199e-01 -1.191761791706085205e-01 -1.409081965684890747e-01 3.736101984977722168e-01 1.195319890975952148e-01 3.011682629585266113e-01 -3.315796256065368652e-01 -1.400579605251550674e-02 -1.403003484010696411e-01 8.709353208541870117e-02 -1.433695256710052490e-01 1.485711336135864258e-01 -1.875127404928207397e-01 -1.388549804687500000e-01 1.254910677671432495e-01 -1.416499912738800049e-01 -3.926778584718704224e-02 4.785938560962677002e-02 -2.244960665702819824e-01 -1.583561152219772339e-01 -4.598415270447731018e-02 -9.128591418266296387e-02 1.436250060796737671e-01 1.218488886952400208e-01 1.873691752552986145e-02 1.845115572214126587e-01 1.609505712985992432e-01
1.784610152244567871e-01 6.019886583089828491e-02 3.940213918685913086e-01 -1.001970469951629639e-01 1.269509196281433105e-01 2.812756896018981934e-01 5.862616002559661865e-02 9.555568546056747437e-02 3.814503848552703857e-01 -1.952897012233734131e-01 2.233997881412506104e-01 6.868905574083328247e-02 1.430407911539077759e-01 -1.254414916038513184e-01 1.375020444393157959e-01 5.115871876478195190e-02 3.174890577793121338e-01 -2.121780812740325928e-01 1.982664130628108978e-02 8.654980361461639404e-02 -1.613931730389595032e-02 3.717888519167900085e-02 -5.835879966616630554e-02 -6.694812327623367310e-02 -3.423185274004936218e-02 1.447643935680389404e-01 1.166759952902793884e-01 2.535207569599151611e-01 -2.497515231370925903e-01 -2.412372455000877380e-02 -2.476769089698791504e-01 -8.886507898569107056e-02
-7.828625291585922241e-02 1.109238620847463608e-02 1.154060214757919312e-01 3.614118555560708046e-03 8.881553262472152710e-02 -2.840537726879119873e-01 -5.590700078755617142e-03 9.785212576389312744e-02 3.455575406551361084e-01 1.036111786961555481e-01 2.474255114793777466e-01 3.510074317455291748e-01 1.378233581781387329e-01 1.493478864431381226e-01 3.333282098174095154e-02 -1.038626879453659058e-01 2.579082548618316650e-01 -7.469141483306884766e-02 -1.663734465837478638e-01 2.169830501079559326e-01 -1.847381740808486938e-01 1.059305965900421143e-01 -2.172037214040756226e-01 1.165328323841094971e-01 -2.898055613040924072e-01 -1.047602947801351547e-02 2.647187747061252594e-02 3.385457396507263184e-02 -3.369484841823577881e-01 1.744696944952011108e-01 2.986029908061027527e-02 1.751929372549057007e-01
-3.505150675773620605e-01 -2.749132551252841949e-02 2.117157727479934692e-01 -5.083737522363662720e-02 1.673113740980625153e-02 -4.947078973054885864e-02 -2.990915253758430481e-02 -1.157149150967597961e-01 3.643801808357238770e-01 -5.312359705567359924e-02 2.216041982173919678e-01 -6.511642783880233765e-02 7.053349167108535767e-02 -2.979136705398559570e-01 4.025607407093048096e-01 -1.031394451856613159e-01 -2.115278970450162888e-03 -3.014275729656219482e-01 4.343503341078758240e-02 -9.198450297117233276e-02 5.477597936987876892e-02 4.704632610082626343e-02 1.789229214191436768e-01 -4.505837708711624146e-02 -2.655406892299652100e-01 1.079587414860725403e-01 9.306198358535766602e-02 1.564168781042098999e-01 -1.299521699547767639e-02 -1.055963337421417236e-01 4.846053197979927063e-02 2.952452003955841064e-01
-5.077243968844413757e-02 2.493580803275108337e-02 2.063669078052043915e-02 -5.925549566745758057e-02 2.347823418676853180e-02 7.450540363788604736e-02 -1.235111951828002930e-01 1.225733477622270584e-02 3.810541331768035889e-01 -4.559663310647010803e-02 2.799819409847259521e-01 -1.539952009916305542e-01 1.751299053430557251e-01 -7.291229814291000366e-02 2.090572714805603027e-01 -2.705050706863403320e-01 9.981705993413925171e-02 -3.874292373657226562e-01 -2.532115876674652100e-01 -1.432170718908309937e-01 5.793066695332527161e-03 5.863726884126663208e-02 4.554133117198944092e-02 -2.421587556600570679e-01 -4.420788586139678955e-02 -8.227901905775070190e-02 -3.583305180072784424e-01 1.876576691865921021e-01 -1.933525875210762024e-02 -2.059140503406524658e-01 4.849711433053016663e-02 -2.067848742008209229e-01
1.052556335926055908e-01 -2.896468639373779297e-01 2.865125536918640137e-01 1.264592111110687256e-01 8.225794881582260132e-02 1.612332165241241455e-01 -1.357005536556243896e-01 -1.933300644159317017e-01 1.824553608894348145e-01 -2.072024159133434296e-02 3.115385472774505615e-01 -1.236602012068033218e-02 3.452795147895812988e-01 -8.121962845325469971e-02 8.225860446691513062e-02 -2.312663048505783081e-01 3.397591114044189453e-01 7.888683117926120758e-03 3.181512057781219482e-01 -5.748087540268898010e-02 -1.018782779574394226e-01 1.491022109985351562e-01 -1.488575637340545654e-01 -8.920334279537200928e-02 -3.127294778823852539e-02 1.271298527717590332e-01 -2.170153707265853882e-01 -8.142735064029693604e-02 7.526002079248428345e-02 1.896132365800440311e-03 8.606477081775665283e-02 1.862988620996475220e-01
1.356716603040695190e-01 -2.045143954455852509e-02 3.723348677158355713e-01 -5.578264221549034119e-02 2.312471866607666016e-01 7.697199285030364990e-02 -3.366072475910186768e-02 1.101192533969879150e-01 3.246409595012664795e-01 -2.672437131404876709e-01 8.084771037101745605e-02 2.075954079627990723e-01 1.415566653013229370e-01 -5.791337415575981140e-02 1.064210310578346252e-01 5.527787283062934875e-02 4.115813374519348145e-01 -2.158013433218002319e-01 1.174977868795394897e-01 1.576707116328179836e-03 -2.107484824955463409e-02 5.574543029069900513e-02 -3.061367869377136230e-01 -2.407826930284500122e-01 -2.787062153220176697e-02 1.248376350849866867e-02 6.702360510826110840e-02 2.172415852546691895e-01 -1.847282946109771729e-01 -1.647053286433219910e-02 -1.668580174446105957e-01 5.170030891895294189e-02
2.117533385753631592e-01 -8.074544370174407959e-02 1.573040634393692017e-01 -3.121003508567810059e-01 -4.045420140027999878e-02 -1.467420905828475952e-01 2.844616398215293884e-02 2.564770877361297607e-01 3.574672937393188477e-01 2.621378004550933838e-01 1.564229577779769897e-01 -5.156442150473594666e-02 1.083140373229980469e-01 -7.452952861785888672e-02 2.173518985509872437e-01 9.581719338893890381e-02 4.487001001834869385e-01 -1.496581546962261200e-02 9.543929249048233032e-02 1.981963217258453369e-01 8.056858787313103676e-04 1.186708807945251465e-01 -1.061308979988098145e-01 -9.380304068326950073e-02 1.050135642290115356e-01 -1.357083618640899658e-01 -1.899292021989822388e-01 -2.465211413800716400e-02 -2.422379404306411743e-01 -1.003773510456085205e-01 9.593141824007034302e-02 -1.059200614690780640e-01
1.237142980098724365e-01 -1.644832789897918701e-01 2.874274551868438721e-01 -4.512253031134605408e-02 -1.032309755682945251e-01 7.346390932798385620e-02 2.804148197174072266e-02 -1.493699252605438232e-01 3.435215055942535400e-01 -9.759709984064102173e-02 1.081151887774467468e-01 -3.263485133647918701e-01 2.170396894216537476e-01 9.963206946849822998e-02 -7.956843078136444092e-02 -1.883337646722793579e-01 -1.388334948569536209e-02 -3.834525048732757568e-01 1.180590316653251648e-01 -2.172454595565795898e-01 -3.422686085104942322e-02 4.362541139125823975e-01 -3.270869329571723938e-02 9.576840698719024658e-02 -1.722550392150878906e-01 9.316069632768630981e-02 4.775026440620422363e-02 1.015686839818954468e-01 3.548997640609741211e-02 8.065391331911087036e-02 5.898129194974899292e-02 -1.303736865520477295e-01
5.293873324990272522e-02 -1.614165157079696655e-01 2.883851528167724609e-01 1.126901730895042419e-01 1.862786561250686646e-01 2.089368551969528198e-01 1.406592279672622681e-01 1.405402924865484238e-02 2.150638550519943237e-01 -7.911260239779949188e-03 1.964322328567504883e-01 -9.189005941152572632e-02 -9.983640164136886597e-02 7.340827584266662598e-02 2.921741306781768799e-01 -2.401735335588455200e-01 2.191147059202194214e-01 3.744283691048622131e-02 1.838256418704986572e-01 2.044114321470260620e-01 -1.196946799755096436e-01 1.852883249521255493e-01 -3.018006682395935059e-01 6.804668158292770386e-02 1.840145438909530640e-01 1.890486925840377808e-01 -1.136714145541191101e-01 -2.850132584571838379e-01 -1.743626594543457031e-01 -4.002416878938674927e-02 1.523944735527038574e-01 1.919536441564559937e-01
6.469454616308212280e-02 4.802411422133445740e-03 4.565789550542831421e-02 -5.062590166926383972e-02 7.949153333902359009e-02 -2.670953571796417236e-01 9.741547703742980957e-02 4.104314744472503662e-01 2.874811291694641113e-01 2.804382145404815674e-01 2.596627771854400635e-01 4.188851267099380493e-02 5.868770182132720947e-02 7.554876804351806641e-02 1.511414945125579834e-01 -1.559701859951019287e-01 4.002013802528381348e-01 -1.319633275270462036e-01 1.628680080175399780e-01 1.623787134885787964e-01 -2.369825392961502075e-01 -5.529677029699087143e-03 -8.538596332073211670e-02 1.822345517575740814e-02 -3.305564820766448975e-02 -3.590412065386772156e-02 2.785075083374977112e-02 1.312729418277740479e-01 -1.374911069869995117e-01 1.522646099328994751e-01 -2.365083396434783936e-01 1.898733079433441162e-01
-5.178570747375488281e-02 -1.870826184749603271e-01 1.537103205919265747e-01 -1.573762893676757812e-01 3.041638731956481934e-01 -1.514326930046081543e-01 6.895194947719573975e-02 -1.316248625516891479e-01 4.420433640480041504e-01 -4.231149703264236450e-02 -9.237025678157806396e-02 -1.325540710240602493e-02 -6.037993356585502625e-02 -1.058865264058113098e-01 2.537817955017089844e-01 -2.542682886123657227e-01 2.651456296443939209e-01 -2.126307338476181030e-01 6.500092893838882446e-02 -1.420653015375137329e-01 -4.947170242667198181e-02 5.462546367198228836e-03 1.005041003227233887e-01 -2.339784055948257446e-02 -4.345194399356842041e-01 8.574043400585651398e-03 5.401588976383209229e-02 1.505450457334518433e-01 2.089297771453857422e-02 -7.759822905063629150e-02 2.292458713054656982e-01 -7.736611180007457733e-03
1.104729622602462769e-01 -9.893892705440521240e-02 1.918339878320693970e-01 9.048062376677989960e-03 -1.544552445411682129e-01 -3.264864534139633179e-02 6.559839099645614624e-02 -1.128462031483650208e-01 3.217643499374389648e-01 -1.800513416528701782e-01 2.516709268093109131e-01 6.187078356742858887e-02 -1.428932547569274902e-01 4.769421741366386414e-02 3.748680055141448975e-01 -3.667388111352920532e-02 1.440793871879577637e-01 -4.469187930226325989e-03 -6.336139142513275146e-02 1.726463586091995239e-01 -1.931210234761238098e-02 3.179729580879211426e-01 -1.057440266013145447e-01 -2.721005380153656006e-01 -6.552148610353469849e-02 -8.056691288948059082e-02 -3.173857629299163818e-01 6.405522674322128296e-02 -8.303200453519821167e-02 -1.857499778270721436e-01 2.588496804237365723e-01 -2.572194933891296387e-01
2.747477591037750244e-01 -1.911734044551849365e-01 9.852400422096252441e-02 -1.441031098365783691e-01 -1.840962469577789307e-02 -6.712422519922256470e-02 -1.454265229403972626e-02 1.956138163805007935e-01 3.038967251777648926e-01 3.291878402233123779e-01 1.291113793849945068e-01 -2.391256988048553467e-01 1.384028345346450806e-01 -1.682110279798507690e-01 2.433318942785263062e-01 -3.760723024606704712e-02 3.647659718990325928e-01 -5.330758541822433472e-02 1.271057408303022385e-02 1.506750136613845825e-01 -7.475475221872329712e-02 2.116680145263671875e-01 -4.797476157546043396e-02 4.832023009657859802e-02 -8.721403777599334717e-02 -4.241768643260002136e-02 -2.622597515583038330e-01 1.618385463953018188e-01 -1.761860549449920654e-01 -2.760278061032295227e-03 -1.947358101606369019e-01 -2.106940001249313354e-01
2.463989257812500000e-01 -1.680721193552017212e-01 1.134914383292198181e-01 2.445648191496729851e-03 7.253897190093994141e-02 -2.314581163227558136e-02 9.965953230857849121e-02 -4.237441718578338623e-02 2.733862996101379395e-01 -3.870981559157371521e-02 1.177675127983093262e-01 9.269006550312042236e-02 1.829961091279983521e-01 3.688493743538856506e-02 -1.094410195946693420e-01 3.943485394120216370e-02 3.819763660430908203e-01 -4.759163856506347656e-01 2.038125880062580109e-02 -2.294781655073165894e-01 -1.133059784770011902e-01 3.395117223262786865e-01 -3.074056804180145264e-01 -6.964451074600219727e-02 1.813254132866859436e-02 1.165129765868186951e-01 -7.747323065996170044e-02 7.491022348403930664e-02 -1.791626214981079102e-01 1.509684771299362183e-01 -1.237348373979330063e-02 -7.322879508137702942e-03
-8.527535013854503632e-03 -5.503904074430465698e-02 4.254370033740997314e-01 -6.070192530751228333e-02 1.171125695109367371e-01 3.882291167974472046e-02 -1.189136318862438202e-02 9.302128106355667114e-02 4.370261430740356445e-01 -2.803818881511688232e-01 2.184119075536727905e-01 9.555440396070480347e-02 3.050443530082702637e-01 -5.934529751539230347e-02 4.561190679669380188e-02 2.392143011093139648e-02 3.258191943168640137e-01 -1.011290401220321655e-01 -1.044257655739784241e-01 1.128290127962827682e-02 -1.043144091963768005e-01 -1.970237679779529572e-02 -2.413404881954193115e-01 -2.265313416719436646e-01 -3.352101193740963936e-03 1.635288000106811523e-01 6.908766925334930420e-02 7.223260402679443359e-02 -1.530179828405380249e-01 1.625105552375316620e-02 -2.165145576000213623e-01 -8.356790989637374878e-02
-2.604685127735137939e-01 -8.307609707117080688e-02 2.119083106517791748e-01 -1.247074380517005920e-01 -1.001351624727249146e-01 -9.029375016689300537e-02 -1.188319772481918335e-01 -1.280316412448883057e-01 3.692469894886016846e-01 -2.158586829900741577e-01 3.288192749023437500e-01 -3.353486061096191406e-01 -2.349467203021049500e-02 -2.316961884498596191e-01 3.701900839805603027e-01 -6.897036731243133545e-02 6.854584813117980957e-02 -3.584727644920349121e-02 -8.252288401126861572e-02 8.528854697942733765e-03 -3.598578646779060364e-02 7.058437913656234741e-03 -5.793500691652297974e-02 -1.755225807428359985e-01 -1.094064489006996155e-01 4.274156689643859863e-02 -2.088336460292339325e-02 1.940641999244689941e-01 1.790042519569396973e-01 1.172798126935958862e-02 5.807851254940032959e-02 2.841302156448364258e-01
2.793229557573795319e-02 -4.890228062868118286e-02 1.277090609073638916e-01 -8.031383901834487915e-02 -1.588173210620880127e-01 -4.022734984755516052e-02 1.377125680446624756e-01 -3.375558182597160339e-02 2.973351478576660156e-01 -1.639879047870635986e-01 4.483540356159210205e-01 -5.136495456099510193e-02 -5.183793976902961731e-02 1.343667507171630859e-01 1.689242720603942871e-01 -1.426876187324523926e-01 2.229262590408325195e-01 -2.799663245677947998e-01 2.962255105376243591e-02 9.196866303682327271e-02 -1.275617536157369614e-02 3.116971552371978760e-01 8.903304487466812134e-02 -1.443762630224227905e-01 -1.299341022968292236e-01 3.245964646339416504e-02 -1.766404807567596436e-01 9.592898935079574585e-02 3.107065521180629730e-02 -2.133494317531585693e-01 2.970836162567138672e-01 -2.862541079521179199e-01
7.588490098714828491e-02 -2.475895285606384277e-01 -5.136123509146273136e-04 4.433551803231239319e-02 -7.809109240770339966e-02 1.097337976098060608e-01 1.699295341968536377e-01 -2.055320739746093750e-01 5.572077631950378418e-01 3.040820360183715820e-02 3.053107857704162598e-01 4.716432094573974609e-02 3.936984017491340637e-02 -3.085859715938568115e-01 -1.790906861424446106e-02 1.055048033595085144e-01 1.869380772113800049e-01 -6.053305417299270630e-02 -1.848684437572956085e-02 9.328780323266983032e-02 2.288058251142501831e-01 1.573247164487838745e-01 -1.640153527259826660e-01 -1.279898583889007568e-01 -1.867322325706481934e-01 1.224649697542190552e-01 -2.022247761487960815e-01 1.089981123805046082e-01 1.817569136619567871e-01 -4.121070727705955505e-02 1.427257806062698364e-01 2.928428351879119873e-02
1.526328623294830322e-01 4.208970069885253906e-02 3.271240741014480591e-02 -1.905346512794494629e-01 -6.620012968778610229e-02 2.164967209100723267e-01 1.621915400028228760e-01 2.565057389438152313e-02 5.058639645576477051e-01 -2.363463938236236572e-01 1.032267734408378601e-01 -4.994672909379005432e-02 1.260346323251724243e-01 -1.436442881822586060e-02 4.377014636993408203e-01 -1.603920198976993561e-02 2.389916405081748962e-02 -5.714038014411926270e-02 2.168596833944320679e-01 -1.203816160559654236e-01 -6.996571272611618042e-02 4.567346349358558655e-02 -2.105213552713394165e-01 1.387095600366592407e-01 -2.787479758262634277e-01 -2.131248116493225098e-01 -1.535561028867959976e-02 -1.085521802306175232e-01 -7.249964773654937744e-02 7.103710621595382690e-02 7.592480629682540894e-02 1.984831541776657104e-01
2.633467316627502441e-01 -1.541122347116470337e-01 1.687142997980117798e-01 -1.856092596426606178e-03 1.353047043085098267e-01 9.003511629998683929e-03 5.857773497700691223e-02 -1.204580292105674744e-01 1.863144040107727051e-01 -1.251745820045471191e-01 7.469897158443927765e-03 -1.567106992006301880e-01 1.964429020881652832e-01 -8.031257987022399902e-02 5.386764928698539734e-02 -3.070044331252574921e-03 4.926197230815887451e-01 -2.610951066017150879e-01 -3.747021555900573730e-01 -2.132170945405960083e-01 2.108015120029449463e-02 2.039874047040939331e-01 -2.239832729101181030e-01 -9.771981090307235718e-02 -1.448743343353271484e-01 -1.584790274500846863e-02 -3.422100469470024109e-02 2.117421478033065796e-01 -1.134581118822097778e-01 -4.972003027796745300e-02 1.858938038349151611e-01 -5.937442556023597717e-02
-2.562562525272369385e-01 5.314296111464500427e-03 4.447974730283021927e-03 4.596422892063856125e-03 1.973405778408050537e-01 -5.960778519511222839e-02 -3.118976019322872162e-02 -1.879897862672805786e-01 2.686454355716705322e-01 -8.089493960142135620e-02 2.137038856744766235e-01 -3.461733087897300720e-02 4.416464269161224365e-01 6.653647869825363159e-02 2.193990051746368408e-01 -1.676855236291885376e-02 2.165094017982482910e-01 -1.016244590282440186e-01 -1.121408306062221527e-03 -1.241562515497207642e-01 -5.293459817767143250e-02 2.639857530593872070e-01 -2.327303290367126465e-01 -2.234142273664474487e-02 1.016576886177062988e-01 -1.288353800773620605e-01 -1.324290186166763306e-01 3.346968889236450195e-01 -1.873017698526382446e-01 -1.260402519255876541e-02 2.362743616104125977e-01 -1.861313283443450928e-01
1.295376569032669067e-01 -2.755790650844573975e-01 1.835497766733169556e-01 -4.633234348148107529e-03 1.716436631977558136e-02 -1.481953412294387817e-01 1.226554363965988159e-01 -1.236352697014808655e-01 4.369240105152130127e-01 1.721168905496597290e-01 2.564695179462432861e-01 -3.404847905039787292e-02 1.906033009290695190e-01 4.284032061696052551e-02 2.231740951538085938e-01 -1.202797982841730118e-02 2.355006784200668335e-01 -2.785104140639305115e-02 -1.406970769166946411e-01 -7.106994092464447021e-02 1.652993261814117432e-01 4.544175043702125549e-02 -7.323051244020462036e-02 -2.143075913190841675e-01 -2.643869817256927490e-01 -1.238716915249824524e-01 -2.254067212343215942e-01 5.717464908957481384e-02 -2.080536335706710815e-01 -2.354002147912979126e-01 1.190917007625102997e-02 -2.132444530725479126e-01
2.158051915466785431e-02 -1.928199827671051025e-01 4.241470396518707275e-01 -8.189198374748229980e-02 1.291828155517578125e-01 -2.667221240699291229e-02 -3.714778646826744080e-02 -2.448062412440776825e-02 4.328114986419677734e-01 -6.016493774950504303e-03 -3.351428732275962830e-02 9.177910163998603821e-03 -4.913480207324028015e-02 1.247455179691314697e-01 9.766362607479095459e-02 -3.530375063419342041e-01 1.601601690053939819e-01 -2.837731242179870605e-01 1.060048267245292664e-01 1.937689334154129028e-01 1.792539656162261963e-01 2.692367509007453918e-02 1.885765641927719116e-01 1.046380698680877686e-01 -1.347237676382064819e-01 2.428062027320265770e-03 1.688125915825366974e-02 1.597949564456939697e-01 1.030997633934020996e-01 1.140655279159545898e-01 3.297036886215209961e-01 7.071378827095031738e-02
2.549901604652404785e-01 -2.019494026899337769e-01 7.303794473409652710e-02 -2.099506855010986328e-01 4.179930314421653748e-02 -4.650749638676643372e-02 1.602811738848686218e-02 6.238528527319431305e-03 4.385905563831329346e-01 -7.304048538208007812e-02 1.204362064599990845e-01 -8.977176249027252197e-02 1.781418919563293457e-01 -3.347562393173575401e-03 -1.408832371234893799e-01 -4.876969009637832642e-02 3.123461008071899414e-01 -2.348667383193969727e-01 -1.995572894811630249e-01 -1.837721914052963257e-01 -3.060707636177539825e-02 2.509835362434387207e-01 -1.928298771381378174e-01 -2.407654374837875366e-01 6.256617605686187744e-02 -4.147461801767349243e-02 1.530434787273406982e-01 2.015110403299331665e-01 -1.906795352697372437e-01 8.613956719636917114e-02 1.871712803840637207e-01 -1.801938563585281372e-01
1.005802154541015625e-01 -2.033314853906631470e-01 1.012327671051025391e-01 -9.299493581056594849e-02 2.651340961456298828e-01 6.990929692983627319e-02 -2.355606406927108765e-01 -1.688198149204254150e-01 2.532060444355010986e-01 -8.069694042205810547e-02 -4.013318195939064026e-02 -6.923832744359970093e-02 2.588923573493957520e-01 -1.600092798471450806e-01 1.705423183739185333e-02 -3.543604016304016113e-01 1.366522759199142456e-01 -2.691991031169891357e-01 2.255655825138092041e-01 -1.692241132259368896e-01 1.098471581935882568e-01 3.695478737354278564e-01 -6.712649017572402954e-02 3.577018901705741882e-02 2.202867344021797180e-02 9.132886677980422974e-02 -2.309322915971279144e-02 1.146769076585769653e-01 -1.432467103004455566e-01 1.270503401756286621e-01 -9.766796976327896118e-02 2.848936021327972412e-01
-3.961462527513504028e-03 -6.679337471723556519e-02 8.015917241573333740e-02 2.333472669124603271e-01 -1.542883217334747314e-01 1.322487462311983109e-02 4.010012373328208923e-02 2.183706313371658325e-02 1.710767596960067749e-01 -1.298141013830900192e-02 2.215182334184646606e-01 -3.058446943759918213e-01 1.955538690090179443e-01 -3.035020232200622559e-01 2.058873325586318970e-01 -1.089828908443450928e-01 1.659061610698699951e-01 -2.457924783229827881e-01 -7.235354185104370117e-02 1.367235183715820312e-01 -2.754577435553073883e-02 -1.650802046060562134e-01 1.485824584960937500e-01 -2.246571183204650879e-01 -2.325367778539657593e-01 1.091074123978614807e-01 -2.926664054393768311e-01 3.104809224605560303e-01 1.580312699079513550e-01 -6.769929826259613037e-02 1.602790355682373047e-01 1.902937293052673340e-01
1.798884272575378418e-01 -1.198497712612152100e-01 2.203833907842636108e-01 -2.522720992565155029e-01 -2.727326154708862305e-01 -2.061015665531158447e-01 2.368310699239373207e-03 -2.457684576511383057e-01 3.246372640132904053e-01 -1.125314645469188690e-02 1.983768492937088013e-01 -8.664543926715850830e-02 1.877674460411071777e-01 -1.990323662757873535e-01 -5.680525675415992737e-02 4.791576787829399109e-02 1.217166893184185028e-02 -9.924318641424179077e-02 4.813487455248832703e-02 6.346578896045684814e-02 -2.721542418003082275e-01 1.682158559560775757e-01 -9.083577990531921387e-02 1.965586543083190918e-01 3.805598616600036621e-02 -2.303237654268741608e-02 -1.547734588384628296e-01 3.368524610996246338e-01 -1.173873767256736755e-01 4.909960087388753891e-03 3.343341648578643799e-01 -2.116062119603157043e-02
1.298767179250717163e-01 3.161336481571197510e-02 8.754915744066238403e-02 6.988103687763214111e-02 4.992979392409324646e-02 -1.943381279706954956e-01 2.848545014858245850e-01 1.000592485070228577e-01 2.883141636848449707e-01 9.851510077714920044e-02 3.204120993614196777e-01 -1.251776814460754395e-01 2.380813211202621460e-01 -9.455750137567520142e-02 1.827456653118133545e-01 -9.464970976114273071e-02 3.873828649520874023e-01 -2.653084695339202881e-02 -7.013720273971557617e-02 -8.009217679500579834e-02 1.847254931926727295e-01 2.345890253782272339e-01 2.460431493818759918e-02 -1.628675907850265503e-01 -5.429850891232490540e-02 4.278483986854553223e-02 -6.993838399648666382e-02 9.534151107072830200e-02 -4.285971820354461670e-01 3.992949053645133972e-02 -4.268576949834823608e-02 -1.864556968212127686e-01
-3.069633841514587402e-01 -1.316643953323364258e-01 3.585647419095039368e-02 -1.605015546083450317e-01 -4.440858587622642517e-02 -4.300773143768310547e-02 -3.612113744020462036e-02 2.042201310396194458e-01 1.069404333829879761e-01 -2.067752778530120850e-01 1.112447157502174377e-01 1.446953415870666504e-01 5.382010340690612793e-02 1.672798767685890198e-02 2.790810167789459229e-01 -2.822748422622680664e-01 3.762457966804504395e-01 -2.426591515541076660e-01 -1.252183467149734497e-01 -1.168221011757850647e-01 -9.012825042009353638e-02 4.199574887752532959e-01 -7.731454819440841675e-02 -1.504528224468231201e-01 -2.291924133896827698e-02 1.180803962051868439e-02 1.867005527019500732e-01 8.958681486546993256e-03 -2.457741349935531616e-01 -4.027831926941871643e-02 5.433163419365882874e-02 1.511931866407394409e-01
-1.109207421541213989e-01 -2.379090189933776855e-01 -3.992862254381179810e-02 -2.612153887748718262e-01 1.669506193138659000e-03 -1.784477233886718750e-01 -4.463135730475187302e-03 -3.707280009984970093e-02 3.703050017356872559e-01 -2.534432113170623779e-01 3.296847343444824219e-01 2.572492361068725586e-01 -1.093943715095520020e-01 -2.518217563629150391e-01 1.322212070226669312e-01 -3.210072517395019531e-01 2.924260795116424561e-01 8.922214061021804810e-02 -1.614227890968322754e-01 -1.251785904169082642e-01 2.835343219339847565e-02 2.213953249156475067e-02 8.039182424545288086e-02 1.730229407548904419e-01 -1.818760670721530914e-02 -1.124663129448890686e-01 -2.178359962999820709e-02 1.716544330120086670e-01 3.915379196405410767e-02 -3.634561970829963684e-02 1.911485940217971802e-01 2.615324594080448151e-02
-1.477301418781280518e-01 7.892312854528427124e-02 1.030129641294479370e-01 5.112908035516738892e-02 2.581912875175476074e-01 -7.540831575170159340e-04 4.450758695602416992e-01 -2.210494428873062134e-01 3.661696910858154297e-01 3.760680928826332092e-02 2.766506746411323547e-02 -1.992629840970039368e-02 2.415504306554794312e-02 9.895061142742633820e-03 2.110328078269958496e-01 -3.145017623901367188e-01 1.496665030717849731e-01 2.314513549208641052e-02 6.962364912033081055e-02 2.462115585803985596e-01 -2.380662858486175537e-01 1.444076299667358398e-01 -1.066063046455383301e-01 1.227596215903759003e-02 2.045188695192337036e-01 4.807678982615470886e-02 1.057747974991798401e-01 3.743611648678779602e-02 -1.278583556413650513e-01 1.724670641124248505e-02 1.553794145584106445e-01 2.989196777343750000e-01
2.347862720489501953e-01 -2.974053025245666504e-01 4.077918827533721924e-01 -2.230577021837234497e-01 1.971971988677978516e-01 -1.389927715063095093e-01 1.362748891115188599e-01 8.790238760411739349e-03 1.384923011064529419e-01 -1.397919058799743652e-01 2.727459967136383057e-01 -3.503682613372802734e-01 3.177769854664802551e-02 1.555563211441040039e-01 2.024780660867691040e-01 3.621491370722651482e-03 2.445129752159118652e-01 7.946445047855377197e-02 -1.419816464185714722e-01 -1.583442091941833496e-01 1.634713262319564819e-01 1.145082563161849976e-01 -1.360020488500595093e-01 5.953437834978103638e-02 -1.358846127986907959e-01 -4.714439064264297485e-02 -3.728730976581573486e-02 4.937804490327835083e-02 -2.143326252698898315e-01 9.444571100175380707e-03 1.325042098760604858e-01 1.116670016199350357e-02
8.662173897027969360e-02 -6.625682860612869263e-02 -1.581567227840423584e-01 -1.838062307797372341e-03 -2.492449060082435608e-02 -1.434635818004608154e-01 1.691147536039352417e-01 9.447003155946731567e-02 2.469448894262313843e-01 -2.319153547286987305e-01 2.825213074684143066e-01 -2.791439183056354523e-02 1.193236336112022400e-01 6.520128250122070312e-02 1.081144362688064575e-01 -3.860634863376617432e-01 2.204006463289260864e-01 -2.035249471664428711e-01 3.989379703998565674e-01 -1.418204456567764282e-01 -1.826343089342117310e-01 3.543274942785501480e-03 -3.080565631389617920e-01 -1.664674580097198486e-01 1.674607209861278534e-02 -1.978696286678314209e-01 4.653196036815643311e-02 7.037733495235443115e-02 -3.281733393669128418e-02 2.048787027597427368e-01 5.625620856881141663e-02 -1.084692850708961487e-01
2.046925127506256104e-01 -6.745932996273040771e-02 6.454439461231231689e-02 1.168334297835826874e-02 -9.688366949558258057e-02 1.237293854355812073e-01 -6.068500503897666931e-02 -1.520495046861469746e-03 1.404002606868743896e-01 -2.898563146591186523e-01 1.307460069656372070e-01 -1.716882139444351196e-01 2.214888185262680054e-01 -2.343570441007614136e-01 9.223880618810653687e-02 -1.324051897972822189e-02 5.460976362228393555e-01 -2.371977418661117554e-01 -2.286603450775146484e-01 3.751206025481224060e-02 -2.041459083557128906e-01 1.733880341053009033e-01 -1.022281199693679810e-01 -1.371180564165115356e-01 -4.010703880339860916e-03 -5.746410414576530457e-02 1.592236161231994629e-01 8.019138127565383911e-02 -1.535831135697662830e-03 -2.429152280092239380e-01 -8.620850741863250732e-02 2.172352522611618042e-01
1.119274348020553589e-01 -1.182193160057067871e-01 3.086981130763888359e-03 -8.841406553983688354e-02 2.985174395143985748e-02 2.134130597114562988e-01 1.620763987302780151e-01 3.831167817115783691e-01 2.501456439495086670e-01 -7.357037067413330078e-02 1.268758326768875122e-01 -3.167603909969329834e-01 1.083462592214345932e-02 -1.158540174365043640e-01 2.518522143363952637e-01 -1.925439238548278809e-01 6.754498183727264404e-02 -1.764165163040161133e-01 1.433711051940917969e-01 1.656622290611267090e-01 -8.682782948017120361e-02 -1.454072892665863037e-01 -1.733604222536087036e-01 1.617756299674510956e-02 5.193201825022697449e-02 8.179139695130288601e-04 -8.917845040559768677e-02 2.054314762353897095e-01 -4.591070711612701416e-01 -8.414228260517120361e-02 1.798554956912994385e-01 -4.452201351523399353e-02
6.684643030166625977e-02 1.274635493755340576e-01 4.069948494434356689e-01 -9.519726154394447803e-05 5.943040177226066589e-02 7.438157498836517334e-02 -1.462358236312866211e-01 9.508673101663589478e-03 3.268058001995086670e-01 -2.877771258354187012e-01 2.157535105943679810e-01 7.126828283071517944e-02 1.478435993194580078e-01 -1.173458471894264221e-01 1.711028069257736206e-01 2.563270181417465210e-02 3.671895563602447510e-01 -1.973966509103775024e-01 5.071887373924255371e-02 -1.103901583701372147e-02 -1.533554960042238235e-02 -7.160467095673084259e-03 -1.691609174013137817e-01 -5.982003360986709595e-02 -7.813545316457748413e-02 6.709619611501693726e-02 1.216857880353927612e-01 2.893669605255126953e-01 -2.273307442665100098e-01 1.429457366466522217e-01 -2.848079502582550049e-01 7.034229487180709839e-02
9.430854767560958862e-02 -8.660563826560974121e-02 1.477856189012527466e-01 -8.289102464914321899e-02 3.352142125368118286e-02 -1.378401648253202438e-02 1.962941586971282959e-01 2.030816301703453064e-02 3.522376418113708496e-01 3.163492381572723389e-01 1.380338519811630249e-01 -1.791588217020034790e-01 9.424324333667755127e-02 -1.729905456304550171e-01 2.854796051979064941e-01 1.004543155431747437e-01 4.807057380676269531e-01 2.841639332473278046e-02 1.795166544616222382e-02 4.409210756421089172e-02 -3.416412975639104843e-03 2.930509746074676514e-01 -1.400246769189834595e-01 7.078968733549118042e-02 7.153071463108062744e-02 9.505354613065719604e-02 -1.850093305110931396e-01 2.632373198866844177e-02 -2.844549417495727539e-01 -2.737755700945854187e-02 -3.511905297636985779e-02 -1.797458827495574951e-01
2.724864520132541656e-02 -2.360706776380538940e-01 9.338711202144622803e-02 2.554228305816650391e-01 -8.055848628282546997e-02 8.300800621509552002e-02 -3.269065618515014648e-01 -3.164241015911102295e-01 2.444683462381362915e-01 -8.872491121292114258e-02 -2.295694313943386078e-02 -3.421919047832489014e-02 2.213538438081741333e-01 -1.186700835824012756e-01 2.368792444467544556e-01 -2.374031394720077515e-01 1.024919077754020691e-01 -3.089563250541687012e-01 -5.527015030384063721e-02 3.143857792019844055e-02 -1.489317566156387329e-01 2.037955224514007568e-01 1.012510955333709717e-01 -7.927223294973373413e-02 7.224676758050918579e-02 -4.330072179436683655e-02 1.773174703121185303e-01 3.345980942249298096e-01 -1.616002321243286133e-01 7.681635022163391113e-02 1.753491759300231934e-01 -2.830981835722923279e-02
1.214354066178202629e-03 -5.552595257759094238e-01 1.426459401845932007e-01 -5.281837191432714462e-03 2.060095071792602539e-01 -3.794864984229207039e-03 -2.019012272357940674e-01 -1.063255220651626587e-01 1.425097584724426270e-01 -1.696737855672836304e-01 2.249869108200073242e-01 3.589795157313346863e-02 2.333514243364334106e-01 7.954403012990951538e-02 2.843200266361236572e-01 -1.480164676904678345e-01 2.287344932556152344e-01 1.238553971052169800e-01 1.818745434284210205e-01 3.647653460502624512e-01 -1.388508453965187073e-02 1.019421964883804321e-01 -1.058066040277481079e-01 7.276903837919235229e-02 7.284875214099884033e-02 7.120018452405929565e-02 -4.451399296522140503e-02 1.648549176752567291e-02 -3.674204647541046143e-02 -8.090636879205703735e-02 1.132361367344856262e-01 1.343065202236175537e-01
2.995739923790097237e-03 -4.553919285535812378e-02 1.256682574748992920e-01 -6.930491328239440918e-02 3.187179192900657654e-02 -8.277164399623870850e-02 5.655583739280700684e-02 4.165628254413604736e-01 2.276503741741180420e-01 1.119702309370040894e-01 3.384309113025665283e-01 -1.533701270818710327e-01 1.568096131086349487e-01 -6.912775337696075439e-02 1.613005995750427246e-01 -1.320648491382598877e-01 2.029927521944046021e-01 -2.148234695196151733e-01 -1.667647808790206909e-02 3.586214780807495117e-01 -2.362849265336990356e-01 6.786607205867767334e-02 -2.491163015365600586e-01 1.973195523023605347e-01 -4.716438800096511841e-02 -1.867574639618396759e-02 9.378868341445922852e-02 1.389528214931488037e-01 -1.139273121953010559e-01 2.521111071109771729e-01 -1.282415390014648438e-01 1.270779371261596680e-01
-2.559097483754158020e-02 -4.137622565031051636e-02 7.222779095172882080e-02 -1.889968365430831909e-01 1.176437735557556152e-01 -1.335698962211608887e-01 2.357114553451538086e-01 5.644303560256958008e-02 4.608328640460968018e-01 6.787810474634170532e-02 1.739508956670761108e-01 -3.578101098537445068e-01 -6.485392153263092041e-02 4.039709921926259995e-03 2.405471205711364746e-01 1.282360311597585678e-02 3.479422628879547119e-01 -7.024266570806503296e-02 1.333637535572052002e-01 1.042648311704397202e-02 7.386074960231781006e-02 -4.628785699605941772e-02 -9.775321185588836670e-02 -1.980108916759490967e-01 -1.788905411958694458e-01 -4.197967797517776489e-02 -2.097301036119461060e-01 1.064587980508804321e-01 7.966148853302001953e-02 1.026896089315414429e-01 6.142338737845420837e-03 3.499879837036132812e-01
-7.457679510116577148e-02 4.138100892305374146e-03 2.139450460672378540e-01 3.152343258261680603e-02 1.129813939332962036e-01 -4.330392181873321533e-02 2.733876109123229980e-01 2.614513039588928223e-01 1.570067256689071655e-01 -5.619987845420837402e-03 2.189586907625198364e-01 -8.630055189132690430e-02 2.458445727825164795e-01 -1.063832938671112061e-01 -3.160055726766586304e-02 -2.741586565971374512e-01 2.912524342536926270e-01 -2.865312695503234863e-01 -5.256907269358634949e-02 3.563523590564727783e-01 8.806204423308372498e-03 -9.430830180644989014e-02 -1.426158249378204346e-01 3.102044165134429932e-01 -5.578917637467384338e-02 1.529998928308486938e-01 -2.244563773274421692e-02 2.048351168632507324e-01 -1.304340064525604248e-01 1.815494894981384277e-01 -1.237926483154296875e-01 7.367977499961853027e-02
1.775180250406265259e-01 -5.399756878614425659e-02 1.055321916937828064e-01 -2.708302736282348633e-01 1.645375043153762817e-01 -1.377173811197280884e-01 2.578899264335632324e-01 -3.000909462571144104e-02 1.522812247276306152e-01 -6.766131520271301270e-02 -8.748084306716918945e-02 2.508651837706565857e-02 2.046689391136169434e-01 -3.100772760808467865e-02 3.311927318572998047e-01 -1.945448666810989380e-01 1.670538932085037231e-01 -3.305234014987945557e-01 1.463616639375686646e-01 -2.243979126214981079e-01 -1.514237821102142334e-01 7.353798300027847290e-02 -1.148870810866355896e-01 -3.313744366168975830e-01 -1.156961843371391296e-01 9.122573584318161011e-02 -4.627024009823799133e-02 3.310834467411041260e-01 -1.885277479887008667e-01 4.310661554336547852e-02 -8.864825218915939331e-02 -4.694448411464691162e-02
-6.208731979131698608e-02 -2.392809391021728516e-01 1.001499444246292114e-01 -2.565333843231201172e-01 -3.308165967464447021e-01 -8.421211689710617065e-02 -7.889930903911590576e-02 -3.160814046859741211e-01 2.588044404983520508e-01 7.118277251720428467e-02 1.623204350471496582e-01 7.590507715940475464e-02 7.281234860420227051e-02 1.698301639407873154e-03 8.763112127780914307e-02 -8.277099579572677612e-02 1.360281556844711304e-01 -2.358406633138656616e-01 2.720445096492767334e-01 2.214710712432861328e-01 -2.416674792766571045e-01 3.282479941844940186e-01 1.045860201120376587e-01 -1.133563518524169922e-01 3.400718048214912415e-02 1.211923360824584961e-01 1.118580549955368042e-01 -8.780048228800296783e-03 -1.665224730968475342e-01 -1.652970612049102783e-01 1.719059795141220093e-01 1.274272799491882324e-01
6.081426050513982773e-03 9.740585461258888245e-03 2.470970302820205688e-01 -8.184179663658142090e-03 -2.825623936951160431e-02 5.535522475838661194e-02 6.973718851804733276e-02 -2.319603711366653442e-01 1.812134981155395508e-01 1.089868787676095963e-02 7.793021202087402344e-02 -7.667335867881774902e-02 -3.937236592173576355e-02 2.849589288234710693e-01 2.785792388021945953e-02 -3.340325355529785156e-01 3.904146552085876465e-01 -4.871497154235839844e-01 1.097305789589881897e-01 -3.627305850386619568e-02 9.525734931230545044e-02 -2.337869256734848022e-02 4.367267340421676636e-02 2.937408089637756348e-01 -2.448519468307495117e-01 -5.937872827053070068e-02 -1.858175098896026611e-01 8.425449021160602570e-03 -8.233498036861419678e-02 -3.940373659133911133e-02 1.373041421175003052e-01 1.001502051949501038e-01
-6.248330697417259216e-02 1.207310929894447327e-01 1.256553232669830322e-01 -2.239677160978317261e-01 7.908057421445846558e-02 -6.892562657594680786e-02 9.318139404058456421e-02 -5.420295987278223038e-03 3.623547852039337158e-01 -2.717891335487365723e-01 1.095571517944335938e-01 -4.186191409826278687e-02 2.271666973829269409e-01 -7.987269014120101929e-02 1.202744767069816589e-01 -2.946135699748992920e-01 1.879911310970783234e-02 -1.983565092086791992e-01 1.388228684663772583e-01 2.410155683755874634e-01 2.005590945482254028e-01 -1.598768234252929688e-01 -2.208434604108333588e-02 7.923736423254013062e-02 -6.422558426856994629e-02 -2.958320677280426025e-01 -1.473539024591445923e-01 3.518648743629455566e-01 -2.376011759042739868e-01 5.965087935328483582e-02 1.188486143946647644e-01 1.294927895069122314e-01
1.778744161128997803e-01 -1.007670685648918152e-01 2.521010339260101318e-01 -1.328755766153335571e-01 -5.169664695858955383e-02 3.974333405494689941e-02 2.717784047126770020e-01 -8.868172764778137207e-02 1.983621120452880859e-01 -1.384072750806808472e-01 3.223293721675872803e-01 4.226390738040208817e-03 -1.548924595117568970e-01 1.029027178883552551e-01 2.287676334381103516e-01 -1.926292926073074341e-01 2.809059917926788330e-01 -8.074478805065155029e-02 1.311891227960586548e-01 1.155351176857948303e-01 -1.183822099119424820e-02 2.717360258102416992e-01 3.377318754792213440e-02 -8.093396574258804321e-02 4.112573340535163879e-03 -8.449989371001720428e-03 -1.485016644001007080e-01 2.316867113113403320e-01 -9.648879617452621460e-02 -1.651398837566375732e-01 1.344969123601913452e-01 -4.200325608253479004e-01
1.786325722932815552e-01 -3.686897754669189453e-01 2.235359996557235718e-01 -1.738536208868026733e-01 4.005880653858184814e-02 1.352575123310089111e-01 -2.669983804225921631e-01 -9.955256432294845581e-02 1.908844411373138428e-01 -5.942244082689285278e-02 -1.344597619026899338e-02 -2.228825688362121582e-01 4.055569320917129517e-02 -1.339704096317291260e-01 1.346298158168792725e-01 -3.364656269550323486e-01 1.217316761612892151e-01 -2.852737903594970703e-01 1.326602846384048462e-01 -6.676822900772094727e-02 -2.364632040262222290e-01 1.430312842130661011e-01 -8.008474856615066528e-02 -1.667846441268920898e-01 -2.410455793142318726e-01 1.172649487853050232e-01 1.717400848865509033e-01 -2.114250510931015015e-02 -3.577384725213050842e-02 1.801112592220306396e-01 1.312844157218933105e-01 1.688286811113357544e-01
-1.334158927202224731e-01 8.508226834237575531e-03 -1.216716412454843521e-02 -3.592021018266677856e-02 5.650317296385765076e-03 -4.852187994401901960e-04 1.941525638103485107e-01 -2.225669473409652710e-01 2.889163494110107422e-01 -1.596448570489883423e-01 9.800869971513748169e-02 -3.906868994235992432e-01 3.107204437255859375e-01 3.772002458572387695e-02 1.616539061069488525e-01 -1.331935077905654907e-01 1.637671738862991333e-01 -3.685192763805389404e-01 1.045088022947311401e-01 2.098338007926940918e-01 5.275377258658409119e-02 5.074627324938774109e-02 -3.214804083108901978e-02 1.386390179395675659e-01 5.789550393819808960e-02 1.422189623117446899e-01 5.252387002110481262e-02 -1.169394329190254211e-01 -1.798897683620452881e-01 -2.499544471502304077e-01 3.180817067623138428e-01 -3.415425494313240051e-02
1.460095643997192383e-01 -1.868580132722854614e-01 1.530227810144424438e-02 -1.001328229904174805e-01 8.509871363639831543e-02 1.600398123264312744e-01 -1.528873741626739502e-01 -1.700797528028488159e-01 1.859494149684906006e-01 -1.698682904243469238e-01 4.567094892263412476e-02 5.341531336307525635e-02 2.164262980222702026e-01 -1.669809818267822266e-01 9.387874603271484375e-02 3.685192391276359558e-02 5.236735343933105469e-01 -1.822820901870727539e-01 -2.153237313032150269e-01 1.969532817602157593e-01 5.343818292021751404e-02 2.254469096660614014e-01 -2.987412810325622559e-01 -2.184595763683319092e-01 -2.819375693798065186e-02 -7.977771572768688202e-03 1.763784438371658325e-01 1.774145364761352539e-01 -1.900749653577804565e-01 -7.883038371801376343e-02 -3.020259179174900055e-02 -7.152127474546432495e-02
5.564055964350700378e-02 -2.774811685085296631e-01 2.044054865837097168e-01 -5.114314705133438110e-02 3.356079570949077606e-03 2.677306234836578369e-01 1.302584409713745117e-01 -3.091125190258026123e-01 1.588461399078369141e-01 -5.042447894811630249e-02 3.283137381076812744e-01 1.070283949375152588e-01 -5.301516503095626831e-02 -1.380130797624588013e-01 1.161342114210128784e-01 8.290115743875503540e-02 2.730953097343444824e-01 3.415670990943908691e-02 6.130746006965637207e-02 1.777837276458740234e-01 -6.793108582496643066e-02 1.633524000644683838e-01 -2.872171103954315186e-01 -2.346820235252380371e-01 -1.030310690402984619e-01 -2.811253964900970459e-01 -8.213696628808975220e-02 6.261119246482849121e-02 2.192176645621657372e-03 4.641266912221908569e-02 6.331312656402587891e-02 3.400031924247741699e-01
2.340877354145050049e-01 -1.716776490211486816e-01 1.861015558242797852e-01 -3.913783282041549683e-02 -1.236785575747489929e-01 7.526470720767974854e-02 2.258177995681762695e-01 5.171461962163448334e-03 2.429307103157043457e-01 -1.621334850788116455e-01 3.772999942302703857e-01 -2.221421152353286743e-02 -1.512021869421005249e-01 9.765947610139846802e-02 2.934853136539459229e-01 -2.919580601155757904e-02 2.452462017536163330e-01 -1.846321076154708862e-01 -5.027761310338973999e-02 8.571067452430725098e-02 1.274717450141906738e-01 2.558643221855163574e-01 -1.965003320947289467e-03 -3.553620725870132446e-02 -7.386630773544311523e-02 2.225534990429878235e-02 -2.413067966699600220e-01 1.848652362823486328e-01 -1.072956398129463196e-01 -2.294578105211257935e-01 2.368090450763702393e-01 -2.331459373235702515e-01
-8.366803824901580811e-02 1.229316294193267822e-01 3.436033427715301514e-01 3.446233924478292465e-03 1.302797198295593262e-01 8.697803318500518799e-02 -4.124262556433677673e-02 1.178464367985725403e-01 3.688309490680694580e-01 -9.807514399290084839e-02 3.121775090694427490e-01 -1.725437194108963013e-01 1.675126254558563232e-01 -6.391166150569915771e-02 3.496825993061065674e-01 7.854447513818740845e-02 3.769240379333496094e-01 -9.234652668237686157e-02 -1.931356936693191528e-01 1.445080619305372238e-02 -4.100099205970764160e-02 -2.690363209694623947e-03 3.935765475034713745e-02 9.539972990751266479e-02 1.319951564073562622e-01 1.527859419584274292e-01 1.343557834625244141e-01 2.895613610744476318e-01 -6.861161440610885620e-02 8.641004562377929688e-02 -1.596554070711135864e-01 -7.373103499412536621e-02
3.532959520816802979e-02 9.380123019218444824e-02 1.126649752259254456e-01 -2.464687079191207886e-01 -5.997217819094657898e-02 -6.527727842330932617e-02 2.059997469186782837e-01 -8.750025182962417603e-02 1.184139996767044067e-01 -4.791959747672080994e-02 2.609133124351501465e-01 -2.408092170953750610e-01 1.735397726297378540e-01 -6.566907465457916260e-02 1.181066259741783142e-01 -3.612935543060302734e-01 4.837138578295707703e-02 -2.893482334911823273e-02 -2.328480407595634460e-02 1.891784816980361938e-01 3.381469100713729858e-02 1.952252909541130066e-02 -3.571876287460327148e-01 1.547422409057617188e-01 -3.076594471931457520e-01 -2.726593017578125000e-01 2.217898666858673096e-01 2.675397098064422607e-01 -8.460927754640579224e-02 1.114514395594596863e-01 1.278902143239974976e-01 -1.378660202026367188e-01
1.114498171955347061e-02 -1.747088581323623657e-01 -4.802279546856880188e-02 -5.691334977746009827e-02 3.105285465717315674e-01 -7.674860954284667969e-02 6.364719569683074951e-02 -1.062963232398033142e-01 3.386674225330352783e-01 -1.755210757255554199e-01 2.712998390197753906e-01 -1.593754254281520844e-02 1.494495421648025513e-01 8.123526722192764282e-02 2.826325595378875732e-01 -1.668515615165233612e-02 1.860449314117431641e-01 -3.402098119258880615e-01 -8.024484664201736450e-02 5.248179286718368530e-02 2.239975333213806152e-01 7.588396221399307251e-02 -4.735546931624412537e-02 1.759436577558517456e-01 -3.417805731296539307e-01 -2.141506224870681763e-01 -2.278003096580505371e-01 -2.512336708605289459e-02 7.176399696618318558e-03 -4.908094927668571472e-02 1.766933202743530273e-01 -1.418583244085311890e-01
-5.554437264800071716e-02 -5.288058891892433167e-02 -7.723782211542129517e-02 -1.066751480102539062e-01 1.879377104341983795e-02 5.644902214407920837e-02 1.738820374011993408e-01 5.209202412515878677e-03 4.998003542423248291e-01 -9.404538571834564209e-02 5.052721872925758362e-02 6.921193748712539673e-02 2.690536975860595703e-01 -5.973940715193748474e-02 2.071435302495956421e-01 -2.689693570137023926e-01 8.822668343782424927e-02 -2.501640915870666504e-01 -1.491743177175521851e-01 1.030944194644689560e-02 1.169720664620399475e-01 -6.053444743156433105e-02 1.633392721414566040e-01 -3.005438745021820068e-01 4.685782641172409058e-02 -1.409434378147125244e-01 -3.066729009151458740e-01 -1.252841949462890625e-02 -1.667410880327224731e-01 3.245367705821990967e-01 -8.510439097881317139e-02 -4.536108672618865967e-02
2.012162059545516968e-01 -2.910154759883880615e-01 2.115092575550079346e-01 1.524755209684371948e-01 -1.004582047462463379e-01 6.682505458593368530e-02 -4.298943653702735901e-02 2.515581622719764709e-02 1.698453575372695923e-01 1.519882082939147949e-01 5.108729004859924316e-01 5.228346213698387146e-02 1.595744341611862183e-01 -2.439279854297637939e-01 1.721048653125762939e-01 -6.392289698123931885e-02 2.335958629846572876e-01 1.033532470464706421e-01 1.402147263288497925e-01 4.837518092244863510e-03 -5.260667204856872559e-02 1.717025190591812134e-01 -2.418605983257293701e-02 -2.858367860317230225e-01 -1.267394125461578369e-01 1.447554677724838257e-01 -2.315541207790374756e-01 1.008750796318054199e-01 6.467616558074951172e-02 -1.250363886356353760e-02 6.092418730258941650e-02 2.170818895101547241e-01
2.056812942028045654e-01 -1.805053651332855225e-02 -1.534802317619323730e-01 3.142897039651870728e-02 -4.717071540653705597e-03 -2.191236466169357300e-01 9.501002728939056396e-02 -2.710049450397491455e-01 1.972341984510421753e-01 -1.125999614596366882e-01 2.774792611598968506e-01 -3.587371110916137695e-02 1.503102630376815796e-01 -2.690570056438446045e-01 2.985508739948272705e-01 -1.096913367509841919e-01 1.446488946676254272e-01 -2.122543565928936005e-02 1.863821893930435181e-01 9.282141178846359253e-02 -1.479386836290359497e-01 5.388979986310005188e-02 -1.274339854717254639e-01 -1.554349660873413086e-01 3.157963454723358154e-01 -3.734121099114418030e-02 -2.111312747001647949e-01 1.273629963397979736e-01 -3.874912261962890625e-01 -1.072558164596557617e-01 -9.917605668306350708e-02 1.139301359653472900e-01
3.068440556526184082e-01 -1.366196870803833008e-01 -6.085298955440521240e-02 -1.343224197626113892e-02 -9.313783049583435059e-02 -2.077491134405136108e-01 -7.268030196428298950e-02 1.452784985303878784e-01 3.723107576370239258e-01 -2.026687562465667725e-01 3.086960613727569580e-01 -1.057561021298170090e-02 -2.673815563321113586e-02 -1.100894138216972351e-01 2.057151310145854950e-02 -1.987258642911911011e-01 1.389949470758438110e-01 -1.226403713226318359e-01 2.231525033712387085e-01 -6.950295716524124146e-02 -1.443101763725280762e-01 6.399077922105789185e-02 -1.958116143941879272e-01 2.310187965631484985e-01 -3.591722548007965088e-01 -1.850885301828384399e-01 2.871269732713699341e-02 2.070820927619934082e-01 -1.993651501834392548e-02 1.073810756206512451e-01 2.110812067985534668e-01 -9.031890332698822021e-02
2.350435107946395874e-01 -2.656744122505187988e-01 4.183160066604614258e-01 -2.575814723968505859e-02 6.170356646180152893e-02 2.526462310925126076e-03 4.641705378890037537e-02 -3.872470930218696594e-02 3.520066738128662109e-01 -1.425521224737167358e-01 -4.855453222990036011e-02 -1.390099972486495972e-01 1.374988704919815063e-01 4.075189307332038879e-02 -8.860778994858264923e-03 -1.792274415493011475e-01 2.103731483221054077e-01 -2.306179106235504150e-01 1.921842098236083984e-01 -3.215147554874420166e-01 6.783109158277511597e-02 2.665517330169677734e-01 7.894231006503105164e-03 -1.583469808101654053e-01 2.745320834219455719e-02 2.250909805297851562e-01 -1.197758689522743225e-01 -1.402085721492767334e-01 -5.029382556676864624e-02 -7.749979943037033081e-02 -7.827944308519363403e-02 1.837136000394821167e-01
2.720151841640472412e-01 -2.977683907374739647e-03 3.230941295623779297e-01 -4.019378870725631714e-02 -8.625281602144241333e-02 -3.329918719828128815e-03 9.648770093917846680e-02 2.154078148305416107e-02 3.326722681522369385e-01 3.655877709388732910e-02 2.732500135898590088e-01 1.009259745478630066e-01 1.575114279985427856e-01 4.459831863641738892e-02 4.444517195224761963e-02 -1.152835935354232788e-01 2.088248282670974731e-01 -2.705819904804229736e-01 -1.136991828680038452e-01 -3.303854465484619141e-01 -4.021688923239707947e-02 4.060135483741760254e-01 -1.536337584257125854e-01 -7.872477918863296509e-02 -1.643121615052223206e-02 6.297319382429122925e-02 -1.712472736835479736e-02 -1.447013206779956818e-02 -2.737880647182464600e-01 1.475121825933456421e-01 -1.647460758686065674e-01 -8.746466599404811859e-03
1.067746728658676147e-01 -1.748954951763153076e-01 3.750308752059936523e-01 1.889920532703399658e-01 -1.206414960324764252e-02 4.915567487478256226e-02 3.188921883702278137e-02 5.411376804113388062e-02 2.801073789596557617e-01 1.615035235881805420e-01 3.763088583946228027e-01 1.336492449045181274e-01 2.210382521152496338e-01 -2.738118767738342285e-01 2.633432149887084961e-01 -1.033975929021835327e-01 1.622445732355117798e-01 6.408691406250000000e-02 2.462518066167831421e-01 4.173173382878303528e-02 -1.501765996217727661e-01 1.116754785180091858e-01 -3.034584596753120422e-02 -2.419682145118713379e-01 -2.542452700436115265e-02 -3.377649560570716858e-02 -2.265897542238235474e-01 8.856267482042312622e-02 1.846461743116378784e-01 -3.638852760195732117e-02 2.840384468436241150e-02 1.508236974477767944e-01
3.796604648232460022e-02 -2.558578848838806152e-01 1.355455722659826279e-02 -4.833747074007987976e-02 -8.504819869995117188e-02 1.544058769941329956e-01 2.877257764339447021e-01 4.700470715761184692e-02 4.051214456558227539e-01 -2.224683761596679688e-02 2.449745237827301025e-01 -9.263608604669570923e-02 1.280508488416671753e-01 -7.930761575698852539e-02 3.365865051746368408e-01 8.302213996648788452e-02 1.477480977773666382e-01 -3.714217618107795715e-02 9.264539927244186401e-03 -4.275555256754159927e-03 2.827032208442687988e-01 3.572748005390167236e-01 2.375637926161289215e-02 1.255122870206832886e-01 -2.607240676879882812e-01 6.437756866216659546e-02 -1.557489484548568726e-02 9.532041847705841064e-02 1.112556383013725281e-01 -7.328790426254272461e-02 2.968579828739166260e-01 6.246761977672576904e-02
-3.658379986882209778e-02 -1.322135627269744873e-01 2.224060297012329102e-01 -1.495191454887390137e-01 1.918559819459915161e-01 1.275917738676071167e-01 1.232743263244628906e-01 -2.265725284814834595e-01 3.313775658607482910e-01 -5.654183030128479004e-02 1.854934543371200562e-01 1.007227413356304169e-02 -1.104794070124626160e-01 -1.008112058043479919e-01 1.657803356647491455e-01 -2.307361513376235962e-01 1.973645016551017761e-02 -1.397644914686679840e-02 -5.711782351136207581e-02 3.944475948810577393e-01 -6.179068237543106079e-02 1.323853284120559692e-01 -6.698817759752273560e-02 -6.516566127538681030e-02 1.381185650825500488e-01 3.836304843425750732e-01 9.561556391417980194e-03 -5.254252627491950989e-02 -4.087840914726257324e-01 -4.560052976012229919e-02 4.939607158303260803e-02 9.430421888828277588e-02
6.044445186853408813e-02 1.968523859977722168e-02 1.999300420284271240e-01 -3.274371027946472168e-01 -3.436296582221984863e-01 -2.044686079025268555e-01 3.065755590796470642e-02 -1.059667021036148071e-01 1.692015379667282104e-01 -3.977483883500099182e-02 2.378485500812530518e-01 1.816277056932449341e-01 3.521366715431213379e-01 -7.577921450138092041e-02 3.298435360193252563e-02 -2.932105772197246552e-02 2.541288137435913086e-01 -7.515910267829895020e-02 -2.107603847980499268e-02 9.053206443786621094e-02 -3.926635906100273132e-02 3.191482126712799072e-01 -7.817155867815017700e-02 1.784986704587936401e-01 1.129709705710411072e-01 4.178644716739654541e-02 -2.716711163520812988e-01 2.046424895524978638e-02 -2.643627524375915527e-01 -6.184704229235649109e-02 1.895359307527542114e-01 8.149980008602142334e-02
1.613271087408065796e-01 -1.129488497972488403e-01 1.338703930377960205e-01 -2.489151619374752045e-02 -8.101943135261535645e-02 -7.231939584016799927e-02 2.138980180025100708e-01 2.926975190639495850e-01 2.997119724750518799e-01 -1.247283816337585449e-01 3.732263445854187012e-01 6.574256718158721924e-02 4.902995377779006958e-02 2.078686282038688660e-02 -2.534156143665313721e-01 -1.925987750291824341e-01 2.688275575637817383e-01 -1.853089481592178345e-01 -5.744146183133125305e-03 1.167542263865470886e-01 -4.034014791250228882e-02 2.987995743751525879e-01 4.185626283288002014e-02 -5.305486544966697693e-02 -1.617727279663085938e-01 -1.183781027793884277e-02 -7.162116467952728271e-02 2.853549122810363770e-01 -2.114195609465241432e-03 -1.161648109555244446e-01 1.971283257007598877e-01 -2.555958926677703857e-01
-1.561120003461837769e-01 -2.957081198692321777e-01 2.038589417934417725e-01 -2.615578472614288330e-01 9.774900041520595551e-03 -2.425270900130271912e-02 8.906959742307662964e-02 -2.830035984516143799e-01 3.892431259155273438e-01 7.636497169733047485e-02 1.091414690017700195e-01 2.782341279089450836e-02 1.258370466530323029e-02 5.515601858496665955e-02 1.623863875865936279e-01 -1.011658683419227600e-01 1.530803442001342773e-01 -2.727128565311431885e-01 1.138672530651092529e-01 2.969325780868530273e-01 -1.663548052310943604e-01 8.340291678905487061e-02 -7.059735059738159180e-02 1.613587737083435059e-01 5.466634407639503479e-02 1.829335540533065796e-01 -1.067137122154235840e-01 6.350395828485488892e-02 1.050471886992454529e-01 -1.767377369105815887e-02 1.162860449403524399e-02 3.895215094089508057e-01
-2.848796844482421875e-01 -1.492362320423126221e-01 2.482714205980300903e-01 -8.292420208454132080e-02 3.290915861725807190e-02 8.559793978929519653e-02 1.176406294107437134e-01 1.574291735887527466e-01 1.674879342317581177e-01 -1.084804609417915344e-01 2.824820578098297119e-01 -5.682364478707313538e-02 2.992716133594512939e-01 -1.167946979403495789e-01 1.075934246182441711e-01 -1.287397444248199463e-01 -4.600012302398681641e-02 7.965989410877227783e-02 -5.524734780192375183e-02 3.343363106250762939e-02 8.785067498683929443e-02 -7.387781143188476562e-02 -1.513524800539016724e-01 7.363130152225494385e-02 2.318709492683410645e-01 9.294622391462326050e-02 -7.311239838600158691e-02 2.466359287500381470e-01 -3.820498883724212646e-01 2.054474353790283203e-01 1.829327791929244995e-01 3.499630987644195557e-01
-5.556647852063179016e-02 -1.547074615955352783e-01 1.487433910369873047e-01 -7.555774599313735962e-02 1.768413186073303223e-01 -4.126418009400367737e-02 -4.823450930416584015e-03 -1.097880080342292786e-01 5.642538070678710938e-01 -4.546508193016052246e-02 2.523572146892547607e-01 -1.519777327775955200e-01 5.730393528938293457e-02 1.054061017930507660e-02 1.596306264400482178e-01 -1.313437242060899734e-02 1.155929081141948700e-02 -3.315509259700775146e-01 -2.106353193521499634e-01 1.014849320054054260e-01 1.089577898383140564e-01 2.463859319686889648e-01 6.919351965188980103e-02 -2.138028293848037720e-01 -1.666420102119445801e-01 7.644731551408767700e-02 -2.311556041240692139e-01 7.350819557905197144e-02 -5.719108507037162781e-02 -1.634900122880935669e-01 -7.819654792547225952e-02 -2.178167551755905151e-01
-1.939344033598899841e-02 -1.615751236677169800e-01 1.984826326370239258e-01 4.844537936151027679e-03 -5.540025234222412109e-02 9.678360819816589355e-02 3.817742690443992615e-02 -8.271749317646026611e-02 3.551488816738128662e-01 -1.431286036968231201e-01 1.160268634557723999e-01 -2.895416915416717529e-01 -4.391714558005332947e-02 -8.012522757053375244e-02 1.573822796344757080e-01 -2.970131933689117432e-01 1.457158327102661133e-01 -2.330487072467803955e-01 1.823878288269042969e-01 2.085968255996704102e-01 1.550102829933166504e-01 -1.686445251107215881e-02 -4.887797310948371887e-02 -1.318210363388061523e-01 -9.520138055086135864e-02 -1.300357282161712646e-01 1.149255111813545227e-01 2.264371812343597412e-01 2.362543642520904541e-01 2.522399127483367920e-01 3.713615834712982178e-01 6.252053380012512207e-02
-5.471874400973320007e-02 -1.894234865903854370e-01 -3.428358957171440125e-02 -1.294030845165252686e-01 1.703846156597137451e-01 -9.679441154003143311e-02 1.450812816619873047e-01 -1.138917431235313416e-01 4.794241189956665039e-01 2.419037371873855591e-01 1.325577944517135620e-01 -8.975823223590850830e-02 -1.053658798336982727e-01 -2.016509184613823891e-03 2.424731850624084473e-01 -2.540879547595977783e-01 7.869078218936920166e-02 -1.584101766347885132e-01 2.084762156009674072e-01 2.938534021377563477e-01 7.701494544744491577e-02 1.821027547121047974e-01 -7.273506373167037964e-03 -1.149147525429725647e-01 -5.686165019869804382e-02 -7.670398056507110596e-02 -1.200764179229736328e-01 7.335723191499710083e-02 -8.426335453987121582e-02 -4.301954433321952820e-02 -7.281325012445449829e-02 4.070782959461212158e-01
2.571025630459189415e-03 -2.351540923118591309e-01 1.690575927495956421e-01 8.466386049985885620e-02 -1.214618757367134094e-01 6.011690944433212280e-02 -2.499924898147583008e-01 -9.995052218437194824e-02 6.817308813333511353e-02 -7.306446880102157593e-02 2.060041874647140503e-01 -2.991351783275604248e-01 1.507146060466766357e-01 -1.462452951818704605e-02 1.980509310960769653e-01 -2.618701159954071045e-01 2.785154581069946289e-01 -6.420049816370010376e-02 4.041770100593566895e-02 2.084907889366149902e-01 -1.393398493528366089e-01 -1.744821220636367798e-01 -1.861234307289123535e-01 -4.362827837467193604e-01 6.413423269987106323e-02 1.455197632312774658e-01 -1.062880232930183411e-01 1.091911792755126953e-01 -6.738113611936569214e-02 -2.015388906002044678e-01 8.660137653350830078e-02 2.065284997224807739e-01
1.153487637639045715e-01 -2.662678360939025879e-01 4.269250929355621338e-01 -4.129612073302268982e-02 1.433641463518142700e-01 3.594152927398681641e-01 3.671013191342353821e-02 -2.184228450059890747e-01 3.292395472526550293e-01 -7.444005459547042847e-02 1.296875923871994019e-01 -1.703685522079467773e-01 9.420452266931533813e-02 -2.126708813011646271e-02 1.864640414714813232e-01 -2.199616283178329468e-01 5.892758816480636597e-02 -1.030086502432823181e-01 1.602975875139236450e-01 -1.245257332921028137e-01 1.468686014413833618e-01 -3.292470937594771385e-03 1.002122741192579269e-02 3.266730532050132751e-02 -2.693138718605041504e-01 2.373970448970794678e-01 -5.188395828008651733e-02 -1.073834747076034546e-01 -7.192144542932510376e-02 -4.042717441916465759e-02 8.798412233591079712e-02 2.123232930898666382e-01
-1.199150234460830688e-01 6.183482334017753601e-02 -5.710093677043914795e-02 8.002315461635589600e-02 1.358290314674377441e-01 1.019155234098434448e-01 1.322382092475891113e-01 -5.093704909086227417e-02 2.653865516185760498e-01 -1.816881895065307617e-01 1.432601958513259888e-01 -2.324873656034469604e-01 3.006758987903594971e-01 -2.179715484380722046e-01 1.650875806808471680e-01 -3.107293546199798584e-01 1.832920908927917480e-01 -2.947037518024444580e-01 -8.310933411121368408e-02 -2.365625947713851929e-01 -8.352450281381607056e-02 3.568891584873199463e-01 -8.547868579626083374e-02 -1.222870051860809326e-01 8.924127370119094849e-02 -4.373766109347343445e-02 -1.450780332088470459e-01 3.245436847209930420e-01 1.951991021633148193e-02 -8.015880733728408813e-02 1.534326840192079544e-02 1.608647778630256653e-02
2.304129004478454590e-01 -1.305827200412750244e-01 1.257292628288269043e-01 -1.641988456249237061e-01 -6.467127799987792969e-02 1.199052780866622925e-01 -4.717698693275451660e-02 5.615736823529005051e-03 2.890629768371582031e-01 -1.462823748588562012e-01 2.203884571790695190e-01 3.363582864403724670e-02 2.496964186429977417e-01 1.253109276294708252e-01 -1.564829647541046143e-01 -2.470937184989452362e-02 4.327138662338256836e-01 -1.854020804166793823e-01 -7.019101828336715698e-02 -2.011543363332748413e-01 -2.607440054416656494e-01 2.772932648658752441e-01 -2.386289238929748535e-01 5.245310813188552856e-02 1.721428930759429932e-01 1.047935113310813904e-01 -3.470014780759811401e-02 1.289649754762649536e-01 -1.383901387453079224e-01 1.971951723098754883e-01 8.424928039312362671e-02 -1.153230220079421997e-01
3.737075999379158020e-02 -4.994422197341918945e-01 2.766589522361755371e-01 7.184342294931411743e-02 -5.378362536430358887e-02 2.372165583074092865e-02 -8.704466372728347778e-02 -2.037275433540344238e-01 2.198694646358489990e-01 -1.199938952922821045e-01 1.279857754707336426e-01 -2.003791034221649170e-01 1.307006478309631348e-01 7.931169122457504272e-02 1.600865274667739868e-01 -8.435966819524765015e-02 1.679442226886749268e-01 1.182136610150337219e-01 1.744531840085983276e-02 3.427364528179168701e-01 -6.924162060022354126e-02 2.404575943946838379e-01 3.570050746202468872e-02 1.793995648622512817e-01 1.547068953514099121e-01 -1.287830621004104614e-01 1.595567315816879272e-01 1.103984713554382324e-01 -1.400242596864700317e-01 -2.230462431907653809e-01 1.044154688715934753e-01 1.583724170923233032e-01
1.900597065687179565e-01 -1.133071035146713257e-01 2.719998955726623535e-01 1.581457704305648804e-01 -1.005825847387313843e-01 9.216299653053283691e-02 -3.305048123002052307e-02 -1.209714189171791077e-01 1.627966910600662231e-01 -9.402494132518768311e-02 3.744862973690032959e-01 -2.901818752288818359e-01 8.866106718778610229e-02 -4.657736048102378845e-02 2.802400887012481689e-01 -8.589949458837509155e-02 1.538726091384887695e-01 -2.170857042074203491e-01 2.275505959987640381e-01 3.282602429389953613e-01 -9.524475038051605225e-02 2.370717972517013550e-01 1.430604755878448486e-01 -3.189871832728385925e-02 1.608295924961566925e-02 2.462328076362609863e-01 7.570251822471618652e-02 -8.657322078943252563e-02 1.424357891082763672e-01 7.341905683279037476e-02 -5.485262721776962280e-02 2.051282078027725220e-01
-6.422162055969238281e-02 -5.349498242139816284e-02 1.264902502298355103e-01 -2.706922888755798340e-01 1.651804596185684204e-01 3.583941236138343811e-02 1.477570980787277222e-01 1.200773492455482483e-01 6.087490543723106384e-02 -2.303735613822937012e-01 7.117947190999984741e-02 9.907133132219314575e-02 -3.193165734410285950e-02 5.583582818508148193e-02 8.367790281772613525e-02 -3.162484765052795410e-01 5.357735753059387207e-01 -2.013031095266342163e-01 -1.465338915586471558e-01 5.119307711720466614e-02 -4.666722565889358521e-02 3.159966766834259033e-01 -1.290118396282196045e-01 -1.161171644926071167e-01 8.194185048341751099e-02 6.148303300142288208e-02 1.533366739749908447e-01 -9.420200437307357788e-02 -1.790009737014770508e-01 -1.880083382129669189e-01 2.404513210058212280e-01 6.476086378097534180e-02
-7.362481951713562012e-02 -2.077072113752365112e-01 3.944511115550994873e-01 -2.022583782672882080e-01 3.692078590393066406e-02 1.924828067421913147e-02 5.078927055001258850e-02 -3.716450929641723633e-01 1.696967631578445435e-01 -1.250309348106384277e-01 1.725329309701919556e-01 -2.018872052431106567e-01 -1.592990458011627197e-01 -2.316325157880783081e-01 2.333224564790725708e-01 -3.011195659637451172e-01 2.617468833923339844e-01 -1.583452075719833374e-01 4.128342960029840469e-03 -6.103459745645523071e-04 -9.459312260150909424e-02 -2.228553891181945801e-01 -1.103633418679237366e-01 -1.789369434118270874e-01 -7.964392006397247314e-02 -1.192146986722946167e-01 -4.947045817971229553e-02 -1.805482991039752960e-02 1.746852099895477295e-01 -4.459783434867858887e-02 9.473943710327148438e-02 1.103851497173309326e-01
1.441875845193862915e-01 -1.567385196685791016e-01 3.825636208057403564e-01 2.340075746178627014e-02 2.504875957965850830e-01 2.051860392093658447e-01 1.109624281525611877e-01 -5.728987976908683777e-02 1.320858150720596313e-01 -1.604337692260742188e-01 1.160642355680465698e-01 -2.443207651376724243e-01 9.032805263996124268e-02 -1.501432061195373535e-02 8.965326845645904541e-02 -1.739848852157592773e-01 -9.253400377929210663e-03 -4.292382299900054932e-01 2.276517301797866821e-01 -1.644836217164993286e-01 1.999416351318359375e-01 2.647898793220520020e-01 -6.168979033827781677e-02 3.369880467653274536e-02 -7.845561206340789795e-02 1.317869126796722412e-01 8.473803848028182983e-02 1.512720137834548950e-01 -8.399201184511184692e-02 6.826608628034591675e-02 -1.809057407081127167e-02 2.835245728492736816e-01
-1.178038492798805237e-01 -1.332822293043136597e-01 1.909058839082717896e-01 -1.609077304601669312e-01 3.310089707374572754e-01 -2.202616035938262939e-01 6.870527565479278564e-02 -1.643068194389343262e-01 3.488403260707855225e-01 -1.109595149755477905e-01 -7.897201925516128540e-02 2.941509336233139038e-02 -1.001367494463920593e-01 1.167461946606636047e-01 2.562136352062225342e-01 -1.677892953157424927e-01 1.924475729465484619e-01 -3.917993605136871338e-01 1.393974721431732178e-01 -1.472163051366806030e-01 4.970778900315053761e-05 3.771624714136123657e-02 -3.703617304563522339e-02 6.491142511367797852e-02 -3.630244135856628418e-01 -7.030452042818069458e-02 4.995287209749221802e-02 1.549768298864364624e-01 -4.459682479500770569e-02 -4.479566216468811035e-02 2.224557548761367798e-01 4.778886958956718445e-02
2.826325893402099609e-01 -3.085028231143951416e-01 7.409187406301498413e-02 -3.189029395580291748e-01 9.813977032899856567e-02 1.002659276127815247e-01 1.531878262758255005e-01 1.310338973999023438e-01 4.098788499832153320e-01 1.752279549837112427e-01 2.211852371692657471e-01 -1.828300952911376953e-01 1.052826717495918274e-01 5.245213955640792847e-02 2.365245223045349121e-01 -6.334045436233282089e-03 2.453420013189315796e-01 9.760855883359909058e-02 -1.195834279060363770e-01 -1.170842796564102173e-01 -2.049979120492935181e-01 -1.085512414574623108e-01 3.018721565604209900e-02 3.470983728766441345e-02 3.038627468049526215e-02 -7.270441204309463501e-02 -2.412281334400177002e-01 1.039945781230926514e-01 -1.952465027570724487e-01 1.062949672341346741e-01 1.579648852348327637e-01 -5.761818960309028625e-02
1.464599370956420898e-01 -1.864717602729797363e-01 2.526907026767730713e-01 1.963355898624286056e-04 -1.545502096414566040e-01 5.309463664889335632e-02 8.564590662717819214e-02 1.099315732717514038e-01 1.875473856925964355e-01 -1.533814370632171631e-01 4.419511854648590088e-01 6.078779697418212891e-02 -6.219436600804328918e-02 8.986504375934600830e-02 2.616023123264312744e-01 -1.806581169366836548e-01 1.643255650997161865e-01 -9.516313672065734863e-02 -1.700755581259727478e-02 4.380014911293983459e-02 1.652840971946716309e-01 1.889359056949615479e-01 8.193838596343994141e-02 -1.763004362583160400e-01 3.538914769887924194e-02 2.624748088419437408e-02 -2.858764231204986572e-01 2.097917050123214722e-01 -1.276882439851760864e-01 -1.666544675827026367e-01 3.036106526851654053e-01 -2.450563162565231323e-01
1.375712454319000244e-01 -1.287103444337844849e-01 1.659217625856399536e-01 -2.493648678064346313e-01 1.193289384245872498e-01 -2.368460297584533691e-01 2.684240341186523438e-01 -2.725371122360229492e-01 1.474057734012603760e-01 4.783017560839653015e-02 4.616958498954772949e-01 1.219930276274681091e-01 9.490431100130081177e-02 -2.079165428876876831e-01 2.500685453414916992e-01 -2.375310510396957397e-01 9.878307580947875977e-02 -6.991545110940933228e-02 4.338637366890907288e-02 -1.252413690090179443e-01 2.177827432751655579e-02 1.642387919127941132e-02 5.965023115277290344e-02 6.111944839358329773e-02 -6.712256371974945068e-02 1.403605341911315918e-01 1.766510009765625000e-01 2.766348421573638916e-01 6.910246331244707108e-03 -8.389464020729064941e-02 2.323291748762130737e-01 4.031060263514518738e-02
-4.559140652418136597e-02 -2.137389332056045532e-01 1.892849653959274292e-01 1.013358756899833679e-01 -4.239384829998016357e-02 -1.869641244411468506e-01 7.450354099273681641e-02 5.973518267273902893e-02 6.666285544633865356e-02 -1.246829181909561157e-01 8.916377276182174683e-02 2.112791091203689575e-01 -3.817316517233848572e-02 2.031210623681545258e-02 2.476659864187240601e-01 -4.320164024829864502e-01 1.970286071300506592e-01 -2.646449804306030273e-01 4.170032441616058350e-01 -1.044197008013725281e-01 -4.115180671215057373e-02 4.102165251970291138e-02 -2.611962854862213135e-01 -2.217241674661636353e-01 1.258382797241210938e-01 -8.875685185194015503e-02 1.556814927607774734e-02 2.379375398159027100e-01 -1.654869765043258667e-01 4.795642942190170288e-02 8.710184693336486816e-02 -7.474160939455032349e-02
-2.740177325904369354e-02 -2.065285444259643555e-01 2.958215028047561646e-02 -2.122059762477874756e-01 1.234116777777671814e-02 -1.384378373622894287e-01 1.499384827911853790e-02 -2.588137090206146240e-01 4.706377685070037842e-01 8.242823928594589233e-02 5.808574333786964417e-02 -1.377055794000625610e-01 -6.602916866540908813e-02 -1.312782764434814453e-01 3.878503143787384033e-01 -1.885593384504318237e-01 2.173948138952255249e-01 -1.650193929672241211e-01 1.108294874429702759e-01 1.198294758796691895e-02 8.662743121385574341e-02 5.107268318533897400e-02 2.967464737594127655e-02 -1.822126060724258423e-01 -3.989888429641723633e-01 4.868762195110321045e-02 -8.008578419685363770e-02 9.852205961942672729e-02 4.568033665418624878e-02 -1.564642935991287231e-01 1.879547536373138428e-02 1.738878637552261353e-01
-3.391482750885188580e-04 -3.564577102661132812e-01 2.185675501823425293e-01 -1.048836782574653625e-01 -5.418528337031602859e-03 6.332395225763320923e-02 -1.557688564062118530e-01 -1.818859130144119263e-01 2.946939766407012939e-01 -1.501490175724029541e-01 -9.358486533164978027e-02 -1.232213824987411499e-01 6.209161877632141113e-02 -1.645320206880569458e-01 -2.388166263699531555e-02 -3.770582675933837891e-01 -1.351660117506980896e-02 -3.547621667385101318e-01 1.464295685291290283e-01 -7.263850420713424683e-02 9.973853826522827148e-02 2.290071994066238403e-01 -2.174449115991592407e-01 1.848821528255939484e-02 3.455504775047302246e-02 1.950045377016067505e-01 -3.712791204452514648e-02 1.346269100904464722e-01 -2.208557128906250000e-01 1.463267803192138672e-01 -2.207685820758342743e-02 2.315307259559631348e-01
9.564155712723731995e-03 -1.181873376481235027e-03 4.189045727252960205e-01 -1.095615848898887634e-01 1.873782426118850708e-01 1.180321648716926575e-01 8.562922477722167969e-02 1.431504637002944946e-01 3.724642992019653320e-01 -3.855451047420501709e-01 2.245897501707077026e-01 1.366671770811080933e-01 2.210927158594131470e-01 -1.432611495256423950e-01 1.152217686176300049e-01 4.090543836355209351e-03 2.524232268333435059e-01 -9.746198356151580811e-02 3.048688545823097229e-02 -2.455100789666175842e-02 3.207314759492874146e-02 -3.333875164389610291e-02 -2.254496812820434570e-01 -1.729864925146102905e-01 -4.414171725511550903e-02 1.285723596811294556e-01 5.104076862335205078e-02 2.491733282804489136e-01 -1.521359086036682129e-01 3.719091787934303284e-02 -1.682158410549163818e-01 -5.221579968929290771e-02
3.168840706348419189e-01 -1.787744760513305664e-01 2.439015060663223267e-01 -2.183642685413360596e-01 1.887644380331039429e-01 -4.268563687801361084e-01 1.938643120229244232e-02 1.365761756896972656e-01 2.272989749908447266e-01 -2.225114107131958008e-01 2.795084118843078613e-01 -1.416282653808593750e-01 8.505383133888244629e-02 8.595388382673263550e-02 9.862972795963287354e-02 2.577274478971958160e-02 1.092933565378189087e-01 -5.270373448729515076e-02 -3.432139381766319275e-02 1.944667473435401917e-02 1.158347725868225098e-01 1.587321311235427856e-01 4.916282370686531067e-02 6.481245160102844238e-02 -1.890898309648036957e-02 -6.696870177984237671e-02 -2.102216929197311401e-01 3.448460996150970459e-01 6.408062577247619629e-02 2.103035748004913330e-01 1.460717320442199707e-01 -8.760035969316959381e-03
3.526612818241119385e-01 -1.470745801925659180e-01 3.946019709110260010e-01 -1.791840046644210815e-01 1.948397904634475708e-01 -2.499626427888870239e-01 1.975964307785034180e-01 1.097233891487121582e-01 2.099639624357223511e-01 -1.772398352622985840e-01 1.725483983755111694e-01 -3.810388445854187012e-01 1.535304039716720581e-01 1.463662534952163696e-01 1.930345594882965088e-01 -9.031262993812561035e-02 7.318118959665298462e-02 6.993667036294937134e-02 6.025458872318267822e-02 -8.620129525661468506e-02 -7.935144007205963135e-03 1.050571277737617493e-01 -5.317180603742599487e-02 -1.072660163044929504e-01 -1.253331452608108521e-01 9.651578031480312347e-03 -2.685656845569610596e-01 -3.181348368525505066e-02 -8.039025217294692993e-02 8.655876666307449341e-02 1.441377103328704834e-01 5.801152437925338745e-02
2.290966063737869263e-01 -3.087126016616821289e-01 1.683715879917144775e-01 -1.188483685255050659e-01 1.595801264047622681e-01 3.615101277828216553e-01 1.308087632060050964e-02 -2.171988040208816528e-01 2.511158883571624756e-01 -1.902958899736404419e-01 9.873502701520919800e-02 8.252913132309913635e-03 5.792436003684997559e-02 -1.497038640081882477e-02 3.983113542199134827e-02 -4.184453785419464111e-01 1.880948096513748169e-01 -2.527148425579071045e-01 2.926696836948394775e-01 -1.060734987258911133e-01 -3.685009479522705078e-02 1.195412278175354004e-01 8.426026254892349243e-02 -2.184326946735382080e-01 -4.481371119618415833e-02 -4.544558003544807434e-02 1.590618491172790527e-01 2.607820555567741394e-02 -9.758869558572769165e-02 8.828254416584968567e-03 -7.920336723327636719e-02 -6.590622663497924805e-02
1.379674673080444336e-01 -1.632230877876281738e-01 8.033414930105209351e-02 -6.215700414031744003e-03 2.459625601768493652e-01 3.033939376473426819e-02 2.406314611434936523e-01 -1.567522287368774414e-01 3.041995167732238770e-01 -1.125552412122488022e-02 1.369145959615707397e-01 -2.444835305213928223e-01 2.379012107849121094e-01 -3.762544319033622742e-02 1.232174262404441833e-01 5.354316532611846924e-02 3.119348585605621338e-01 1.989212632179260254e-02 -1.249622181057929993e-01 1.737145334482192993e-01 2.641716003417968750e-01 3.286938369274139404e-01 1.349158287048339844e-01 2.614219486713409424e-02 -1.966552138328552246e-01 9.335552901029586792e-02 -1.346452981233596802e-01 1.599857807159423828e-01 -3.262176513671875000e-01 -9.482344985008239746e-02 -7.776767015457153320e-02 6.261415034532546997e-02
-1.585657447576522827e-01 -1.941775530576705933e-01 -1.721263490617275238e-02 -3.411883413791656494e-01 -2.087574005126953125e-01 -1.068382710218429565e-01 1.955590993165969849e-01 -2.997846007347106934e-01 3.148301839828491211e-01 -1.863732561469078064e-02 5.279863625764846802e-02 1.333641111850738525e-01 1.677707880735397339e-01 2.454924583435058594e-01 1.282745152711868286e-01 -5.565889179706573486e-02 1.129500046372413635e-01 -2.211446464061737061e-01 -1.060036271810531616e-01 1.752190738916397095e-01 -2.874895036220550537e-01 5.250001326203346252e-02 -1.991075873374938965e-01 5.328393355011940002e-02 -8.109789341688156128e-02 2.468696422874927521e-02 6.407993286848068237e-02 1.594084650278091431e-01 -2.042619287967681885e-01 6.943152099847793579e-02 2.343603074550628662e-01 1.991743594408035278e-01
1.720749139785766602e-01 2.072521746158599854e-01 2.816240191459655762e-01 -4.980638250708580017e-02 2.126697450876235962e-01 1.936833001673221588e-02 1.725066155195236206e-01 4.332213476300239563e-02 3.835488855838775635e-01 1.053577437996864319e-01 2.159670293331146240e-01 -1.481289267539978027e-01 2.458575069904327393e-01 -2.641097269952297211e-02 2.346673011779785156e-01 2.178493142127990723e-02 3.695393502712249756e-01 -7.916007936000823975e-02 -1.942751407623291016e-01 1.662699319422245026e-02 -1.782187074422836304e-02 3.906866908073425293e-02 -1.068414896726608276e-01 -1.486741453409194946e-01 6.751726567745208740e-02 4.360779002308845520e-02 3.336309641599655151e-02 3.093912303447723389e-01 -2.338668853044509888e-01 -3.945819288492202759e-02 -1.934800744056701660e-01 -1.083269193768501282e-01
1.304666697978973389e-01 -9.149491041898727417e-02 1.321304142475128174e-01 -1.502734124660491943e-01 5.012434441596269608e-03 -3.972831666469573975e-01 -1.988039165735244751e-01 4.406766593456268311e-02 3.501473665237426758e-01 -2.805787920951843262e-01 3.622424900531768799e-01 1.094627156853675842e-01 2.162895202636718750e-01 -3.479281067848205566e-02 -1.639382541179656982e-01 -2.054308950901031494e-01 2.702603936195373535e-01 1.658577471971511841e-02 1.266464143991470337e-01 -4.574922844767570496e-02 6.696400791406631470e-02 1.360274106264114380e-01 -1.358041763305664062e-01 -8.992920815944671631e-02 1.971917226910591125e-02 -3.810446709394454956e-02 1.153126880526542664e-01 2.089498788118362427e-01 -1.103682443499565125e-01 -2.455713599920272827e-01 3.518516942858695984e-02 1.249071210622787476e-02
9.069115668535232544e-02 -1.748535931110382080e-01 5.769308283925056458e-02 1.525133252143859863e-01 1.130153387784957886e-01 -1.550627592951059341e-02 -8.268003351986408234e-03 -8.293373137712478638e-02 1.525226533412933350e-01 -6.814122945070266724e-02 3.522080805851146579e-05 -1.584449261426925659e-01 7.886530458927154541e-02 -7.017903029918670654e-02 6.372171640396118164e-02 -1.476283967494964600e-01 6.635245084762573242e-01 -1.104393303394317627e-01 -3.186676204204559326e-01 -3.186597302556037903e-02 8.604750968515872955e-03 -4.770212993025779724e-02 -2.406334877014160156e-02 -2.065800577402114868e-01 -2.630606591701507568e-01 1.694673746824264526e-01 -6.880170851945877075e-02 2.341883480548858643e-01 -5.145234055817127228e-03 -9.039975702762603760e-02 2.377225160598754883e-01 -4.247482866048812866e-02
-4.706415813416242599e-03 -3.256455957889556885e-01 7.484740763902664185e-02 -1.937217563390731812e-01 -5.546888709068298340e-02 -4.298236686736345291e-03 -4.269285127520561218e-02 -3.288275003433227539e-01 1.363511830568313599e-01 -1.121757179498672485e-01 1.806067526340484619e-01 -3.352033495903015137e-01 1.489590555429458618e-01 3.232981637120246887e-02 1.207055822014808655e-01 -1.746982187032699585e-01 7.262552529573440552e-02 -3.361926972866058350e-01 1.005760803818702698e-01 1.884409934282302856e-01 -1.539806425571441650e-01 4.338456690311431885e-01 9.762225300073623657e-02 3.190801292657852173e-02 1.332368850708007812e-01 2.066541314125061035e-01 6.138648837804794312e-02 -3.715183958411216736e-02 -7.678702473640441895e-02 -1.307475715875625610e-01 6.199685111641883850e-02 1.201303750276565552e-01
-1.395073533058166504e-01 -8.342039585113525391e-02 1.891581714153289795e-01 -1.699185371398925781e-01 6.918087601661682129e-02 -2.172046452760696411e-01 1.038829907774925232e-01 3.764277100563049316e-01 2.342269867658615112e-01 6.713021546602249146e-02 3.854716420173645020e-01 8.136551827192306519e-02 8.876805752515792847e-02 -4.408081993460655212e-02 4.699754714965820312e-02 -8.304478228092193604e-02 3.325694203376770020e-01 -1.844960451126098633e-01 1.518019437789916992e-01 3.597655594348907471e-01 -2.465960830450057983e-01 9.562771767377853394e-02 -1.780709177255630493e-01 1.213269978761672974e-01 -7.100527733564376831e-02 7.926227152347564697e-02 8.728244155645370483e-02 2.768536563962697983e-03 -1.586036235094070435e-01 -1.467672828584909439e-02 -1.136855185031890869e-01 1.488223206251859665e-02
-6.436184793710708618e-02 -5.378264188766479492e-02 1.994289010763168335e-01 3.419112414121627808e-02 -1.545024514198303223e-01 -1.105874851346015930e-01 6.033036112785339355e-02 1.768130809068679810e-01 -4.520028084516525269e-02 -6.215325370430946350e-02 2.562903761863708496e-01 3.104600682854652405e-02 3.275247216224670410e-01 -3.515646159648895264e-01 1.187314838171005249e-01 -1.924223899841308594e-01 4.778468310832977295e-01 -2.230987101793289185e-01 -1.390847563743591309e-01 -1.705152839422225952e-01 -1.690566092729568481e-01 1.350894719362258911e-01 -1.613527536392211914e-01 -1.693059690296649933e-02 -4.049827344715595245e-03 1.526782214641571045e-01 1.692473888397216797e-02 2.008863240480422974e-01 1.674097478389739990e-01 1.423313766717910767e-01 8.405098319053649902e-02 8.644977957010269165e-02
3.024577349424362183e-02 -1.435139626264572144e-01 7.753068208694458008e-02 -1.276818215847015381e-01 3.671831637620925903e-02 -2.642001956701278687e-02 3.927791118621826172e-01 -2.796581387519836426e-01 1.831357479095458984e-01 -8.531074225902557373e-02 2.307568639516830444e-01 -1.880291402339935303e-01 1.143111512064933777e-01 -1.991743966937065125e-02 7.925357669591903687e-02 -3.496379554271697998e-01 2.032497376203536987e-01 1.251278817653656006e-01 -1.530650407075881958e-01 1.264064013957977295e-01 -2.102291882038116455e-01 -2.579260850325226784e-03 1.347330063581466675e-01 -1.491583585739135742e-01 -6.852936744689941406e-02 2.104663848876953125e-01 -8.866029791533946991e-03 2.451710850000381470e-01 -4.603257030248641968e-02 2.021954953670501709e-01 5.285510048270225525e-02 3.380508422851562500e-01
-2.659456729888916016e-01 -1.505680680274963379e-01 1.294023543596267700e-01 -1.540048122406005859e-01 -1.159228011965751648e-02 3.534767031669616699e-02 -1.747032701969146729e-01 -1.590882837772369385e-01 2.667602896690368652e-01 1.031350716948509216e-01 3.173834085464477539e-01 -3.518887236714363098e-02 9.967383742332458496e-02 1.141082197427749634e-01 2.564758360385894775e-01 -1.149017363786697388e-01 2.252331376075744629e-01 -3.175308704376220703e-01 -1.156917214393615723e-01 -1.716069430112838745e-01 7.611046731472015381e-02 2.235725820064544678e-01 -7.924212142825126648e-03 1.986396685242652893e-02 -1.267671138048171997e-01 1.180829294025897980e-02 -3.299396634101867676e-01 2.134379148483276367e-01 -1.004696264863014221e-01 -5.440036579966545105e-02 2.594764828681945801e-01 -1.469292342662811279e-01
4.770985618233680725e-02 -1.237550675868988037e-01 1.234817951917648315e-01 -1.720313131809234619e-01 -5.409108847379684448e-02 -3.721835315227508545e-01 1.312500536441802979e-01 1.755722910165786743e-01 9.863562136888504028e-02 -8.489689975976943970e-02 1.994107812643051147e-01 -9.960792958736419678e-02 2.318501621484756470e-01 -4.917960241436958313e-02 -5.863388068974018097e-03 -2.259671688079833984e-01 2.532074153423309326e-01 -2.814883589744567871e-01 7.755011320114135742e-02 -1.142518743872642517e-01 -1.717387288808822632e-01 2.037572264671325684e-01 -1.597409844398498535e-01 -1.206923574209213257e-01 -1.591650247573852539e-01 -1.755573786795139313e-02 -1.467474550008773804e-02 4.732092022895812988e-01 9.806949645280838013e-02 1.499418318271636963e-01 -8.230363577604293823e-02 -1.095701530575752258e-01
1.334895491600036621e-01 -1.297881752252578735e-01 2.691265046596527100e-01 -3.410125970840454102e-01 4.327123984694480896e-02 -2.489762566983699799e-02 4.084236919879913330e-02 2.584800720214843750e-01 1.575468182563781738e-01 -8.700617402791976929e-02 7.434356957674026489e-02 -4.246776103973388672e-01 1.329837739467620850e-01 1.232305192388594151e-03 1.651808470487594604e-01 -3.185613751411437988e-01 6.855946499854326248e-03 -5.975805222988128662e-02 1.234406232833862305e-01 8.326442539691925049e-02 -1.047567725181579590e-01 -6.084385141730308533e-02 -2.837560772895812988e-01 3.150223940610885620e-02 -9.070590883493423462e-02 -6.751359254121780396e-02 -1.494417488574981689e-01 2.046698778867721558e-01 -3.148230612277984619e-01 -1.642121672630310059e-01 1.183177158236503601e-01 -4.315413534641265869e-02
-5.096522718667984009e-02 -2.471098750829696655e-01 2.426363974809646606e-01 -1.568492054939270020e-01 -6.544474512338638306e-02 3.243546187877655029e-01 -4.862379282712936401e-02 -1.380929797887802124e-01 1.956667453050613403e-01 6.175874173641204834e-02 4.582332372665405273e-01 -1.168665103614330292e-02 -6.263965368270874023e-02 6.906908750534057617e-02 3.162718713283538818e-01 -1.278907507658004761e-01 7.022371888160705566e-02 -4.955879598855972290e-02 7.584457099437713623e-02 2.127374149858951569e-02 -2.347289323806762695e-01 1.749700009822845459e-01 -1.958407908678054810e-01 -3.058639466762542725e-01 -9.144631773233413696e-02 -1.990659981966018677e-01 1.542113348841667175e-02 -5.826477706432342529e-02 1.490231789648532867e-02 -3.355183452367782593e-02 2.161421477794647217e-01 1.172674745321273804e-01
1.630953848361968994e-01 -4.016326740384101868e-03 1.689135432243347168e-01 3.064445555210113525e-01 2.593078911304473877e-01 -7.365424185991287231e-02 2.478666789829730988e-02 4.655017703771591187e-02 3.689309656620025635e-01 -1.790691614151000977e-01 1.093387380242347717e-01 -1.398271024227142334e-01 1.530984491109848022e-01 -1.471764035522937775e-02 2.239931225776672363e-01 -5.256135389208793640e-02 3.646594882011413574e-01 -2.702864706516265869e-01 -1.070638671517372131e-01 1.200156193226575851e-02 4.050586745142936707e-02 2.058835029602050781e-01 5.151758715510368347e-02 1.285270750522613525e-01 1.012738272547721863e-01 -2.448234856128692627e-01 1.099922358989715576e-01 -1.393679380416870117e-01 1.963785290718078613e-01 -4.466775804758071899e-02 2.391540706157684326e-01 1.375220566987991333e-01
1.878151744604110718e-01 -5.655245110392570496e-02 8.274275064468383789e-02 -2.778714895248413086e-01 -4.959050416946411133e-01 -1.267457306385040283e-01 1.252004355192184448e-01 -6.049611419439315796e-02 2.389366179704666138e-01 -2.186258882284164429e-01 2.303780764341354370e-01 -4.909674823284149170e-02 2.033408582210540771e-01 -4.986518621444702148e-02 1.457632333040237427e-01 -1.145136356353759766e-01 2.795501425862312317e-02 -5.293262377381324768e-02 -1.517832577228546143e-01 1.823366731405258179e-01 -2.064305245876312256e-01 1.885102689266204834e-01 4.636320099234580994e-02 1.411500871181488037e-01 9.678582847118377686e-02 1.509044598788022995e-02 -2.721190452575683594e-01 1.585811674594879150e-01 -9.535884857177734375e-02 -1.018925383687019348e-01 1.601355820894241333e-01 2.087551951408386230e-01
7.619630545377731323e-02 -4.559858143329620361e-01 1.320257037878036499e-01 -5.927749350666999817e-02 -6.916993856430053711e-02 6.612119264900684357e-03 1.213004961609840393e-01 -6.842011958360671997e-02 2.088862359523773193e-01 -2.338372766971588135e-01 1.784160882234573364e-01 -1.171025112271308899e-01 2.115906327962875366e-01 -2.460111230611801147e-01 1.455137319862842560e-02 -2.406463325023651123e-01 6.412412226200103760e-02 -3.641071915626525879e-01 1.855978220701217651e-01 -7.559442520141601562e-02 2.021507918834686279e-01 3.014640212059020996e-01 8.399843424558639526e-02 -8.859798312187194824e-02 2.305487729609012604e-02 1.888080686330795288e-01 -1.509798020124435425e-01 -1.228362098336219788e-01 6.413781642913818359e-02 -1.504229903221130371e-01 2.876671776175498962e-02 -9.327474981546401978e-02
-8.174636960029602051e-02 -3.417252898216247559e-01 -2.950672432780265808e-02 2.576490342617034912e-01 1.894806474447250366e-01 4.306951537728309631e-02 1.020300835371017456e-01 -5.775333940982818604e-02 2.627888917922973633e-01 -9.697346389293670654e-02 1.486144810914993286e-01 8.343382924795150757e-02 1.661532074213027954e-01 -4.395576193928718567e-02 9.738114476203918457e-02 -1.742798462510108948e-02 3.118984401226043701e-02 -4.285196959972381592e-01 -1.794534474611282349e-01 -7.177374791353940964e-04 -2.314146757125854492e-01 2.067121714353561401e-01 -9.148539602756500244e-02 -2.774065732955932617e-02 -5.826839804649353027e-02 8.162745088338851929e-02 -2.247448414564132690e-01 8.040264248847961426e-02 -2.595761716365814209e-01 -2.630528211593627930e-01 1.586230397224426270e-01 2.448480278253555298e-01
1.188550963997840881e-01 -2.056669890880584717e-01 8.267222344875335693e-02 -9.866422414779663086e-02 2.672497332096099854e-01 9.077154099941253662e-02 2.824735939502716064e-01 1.578902006149291992e-01 2.835781276226043701e-01 8.989161252975463867e-02 2.478829473257064819e-01 -2.448437660932540894e-01 1.248713135719299316e-01 3.099452471360564232e-03 -1.162407249212265015e-01 -2.590080797672271729e-01 2.385319024324417114e-01 -1.566232591867446899e-01 -1.338788270950317383e-01 -3.153951466083526611e-01 -2.679513394832611084e-02 -1.386162592098116875e-03 -1.934086903929710388e-03 1.387916505336761475e-02 -1.871351748704910278e-01 1.498486697673797607e-01 -1.798362582921981812e-01 9.052952378988265991e-02 -2.339241802692413330e-01 -1.024537831544876099e-01 -7.590463012456893921e-02 2.603835463523864746e-01
-1.535415500402450562e-01 -2.844016253948211670e-01 1.196936219930648804e-01 2.567425742745399475e-02 1.612781584262847900e-01 1.186722517013549805e-01 6.811734288930892944e-02 -8.563229441642761230e-02 5.092263221740722656e-01 9.218160063028335571e-02 1.117891222238540649e-01 -1.033690646290779114e-01 -1.323212683200836182e-01 8.439917862415313721e-02 2.275255918502807617e-01 -2.143146693706512451e-01 1.865026652812957764e-01 -1.007314622402191162e-01 5.920864641666412354e-02 6.742027401924133301e-02 1.938378959894180298e-01 2.379860430955886841e-01 -1.579670980572700500e-02 -3.500035032629966736e-02 -8.590999990701675415e-02 -1.396614313125610352e-01 -3.097230792045593262e-01 -4.404505342245101929e-02 -4.732394590973854065e-03 -8.230967074632644653e-02 -1.018245890736579895e-01 3.529602587223052979e-01
2.556482553482055664e-01 -1.325883716344833374e-01 1.173950638622045517e-02 -8.427363634109497070e-02 -5.611396953463554382e-02 -3.647728264331817627e-01 7.604534178972244263e-02 -1.455818414688110352e-01 2.506762742996215820e-01 1.929668709635734558e-02 4.900622647255659103e-03 -1.910305768251419067e-01 6.745909899473190308e-02 -2.363109290599822998e-01 2.074122875928878784e-01 -3.861634135246276855e-01 1.492902785539627075e-01 -2.945191860198974609e-01 2.354875355958938599e-01 -6.591967493295669556e-02 -6.390678137540817261e-02 1.658377945423126221e-01 1.833101958036422729e-01 -1.054385676980018616e-01 4.072488099336624146e-02 -1.548801809549331665e-01 -2.494451850652694702e-01 -1.727759838104248047e-01 -1.298424154520034790e-01 -5.521517619490623474e-02 1.076643392443656921e-01 -4.569657612591981888e-03
-3.008032217621803284e-02 -1.589827984571456909e-01 1.058139204978942871e-01 -2.273338288068771362e-01 1.792888194322586060e-01 -6.714549846947193146e-03 1.176896467804908752e-01 -2.619820535182952881e-01 4.580661058425903320e-01 -2.414721623063087463e-02 3.115211725234985352e-01 1.626358777284622192e-01 -1.419999599456787109e-01 -2.266769669950008392e-02 1.512024402618408203e-01 3.267292678356170654e-02 1.557289510965347290e-01 -3.970889747142791748e-02 9.216257184743881226e-02 1.729875057935714722e-01 -4.700888320803642273e-02 1.876680850982666016e-01 -9.271813184022903442e-02 -1.388927269726991653e-02 -1.432149708271026611e-01 -1.670266091823577881e-01 -4.916766658425331116e-03 7.696980983018875122e-02 4.311933368444442749e-02 7.156736217439174652e-03 4.633963108062744141e-02 4.988747239112854004e-01
1.095688268542289734e-01 1.128364354372024536e-01 1.901074796915054321e-01 -1.880876421928405762e-01 -2.617223071865737438e-04 1.552537232637405396e-01 1.812047809362411499e-01 1.992948800325393677e-01 1.859607994556427002e-01 -2.637437582015991211e-01 4.973379895091056824e-02 -3.202137351036071777e-02 3.241504430770874023e-01 1.160671114921569824e-01 5.005416646599769592e-02 -2.619013786315917969e-01 -3.847458958625793457e-02 -3.644474446773529053e-01 1.633681654930114746e-01 1.975571513175964355e-01 1.134121268987655640e-01 7.173242419958114624e-02 -2.693596184253692627e-01 1.160450186580419540e-02 -1.160255745053291321e-01 -2.423598170280456543e-01 -3.100131452083587646e-01 6.406830158084630966e-03 2.304078638553619385e-02 6.415695697069168091e-02 1.250198036432266235e-01 1.745276898145675659e-01
-1.784604489803314209e-01 -2.531424164772033691e-01 1.903046518564224243e-01 -1.239128708839416504e-01 -3.531258553266525269e-02 -1.805156618356704712e-01 1.745771765708923340e-01 -1.590462625026702881e-01 2.451296597719192505e-01 -1.361476071178913116e-02 2.553140930831432343e-02 -1.006613001227378845e-01 2.000270485877990723e-01 3.602751763537526131e-03 3.020598590373992920e-01 -1.527460962533950806e-01 5.075544118881225586e-01 -1.838792562484741211e-01 1.911330595612525940e-02 4.030860215425491333e-02 -7.571786642074584961e-02 -1.572005152702331543e-01 1.037936434149742126e-01 -2.096309661865234375e-01 -2.725102603435516357e-01 -9.240735089406371117e-04 1.951646506786346436e-01 -2.675401512533426285e-03 1.779488623142242432e-01 1.489061769098043442e-02 9.891325980424880981e-02 -6.807242333889007568e-02
4.606964811682701111e-02 -6.071593612432479858e-02 1.938341185450553894e-02 -2.601023912429809570e-01 -6.733855605125427246e-02 3.809284418821334839e-02 5.682923644781112671e-02 -6.164770945906639099e-02 3.678815662860870361e-01 1.161757633090019226e-01 3.447416722774505615e-01 -7.491965591907501221e-02 1.245631203055381775e-01 -1.716430485248565674e-01 1.467794328927993774e-01 9.074780158698558807e-03 7.736065238714218140e-02 6.634741555899381638e-03 1.377716809511184692e-01 1.053254753351211548e-01 2.786574363708496094e-01 4.027943611145019531e-01 -2.671473287045955658e-02 -1.065875813364982605e-01 -2.824592292308807373e-01 1.256989594548940659e-02 -2.845895886421203613e-01 1.748695522546768188e-01 2.662857435643672943e-02 -2.159823775291442871e-01 1.833621412515640259e-01 1.126384809613227844e-01
1.329503059387207031e-01 -1.841807067394256592e-01 1.060583908110857010e-02 9.096733480691909790e-02 -3.990032523870468140e-02 -6.406095623970031738e-02 -2.153730839490890503e-01 -8.548188954591751099e-02 2.992160618305206299e-01 -1.099698767066001892e-01 5.525703541934490204e-03 -5.375512689352035522e-02 1.842040717601776123e-01 3.174047172069549561e-01 2.360404431819915771e-01 -1.247189417481422424e-01 3.314188420772552490e-01 -2.012715488672256470e-01 2.176808565855026245e-02 2.154446952044963837e-02 8.724410086870193481e-03 1.342392712831497192e-01 1.505313515663146973e-01 -9.495264850556850433e-03 2.885102108120918274e-02 3.158253431320190430e-02 7.578693330287933350e-02 3.621370196342468262e-01 4.295253381133079529e-02 1.371607780456542969e-01 2.987258732318878174e-01 3.597086966037750244e-01
6.375594437122344971e-02 -1.204644292593002319e-01 -1.720151677727699280e-02 -8.559427410364151001e-02 -2.058201283216476440e-02 2.043143957853317261e-01 4.887281730771064758e-02 8.609398454427719116e-02 4.114768207073211670e-01 -3.437923789024353027e-01 1.330532282590866089e-01 -1.214225143194198608e-01 3.235360085964202881e-01 -1.772013604640960693e-01 3.621900975704193115e-01 -3.567450121045112610e-02 2.173587121069431305e-02 7.418815791606903076e-02 1.825695484876632690e-01 9.234920889139175415e-02 3.058518515899777412e-03 -2.874454855918884277e-02 -9.034655988216400146e-02 4.010897129774093628e-02 -8.087871223688125610e-02 -4.606532454490661621e-01 -1.554119028151035309e-02 -6.733053829520940781e-03 -8.013029396533966064e-02 -9.911181032657623291e-02 2.941147424280643463e-02 1.968949884176254272e-01
6.136404350399971008e-02 1.488527562469244003e-02 4.372665882110595703e-01 -1.329027563333511353e-01 1.476251333951950073e-01 1.425386667251586914e-01 1.102420501410961151e-02 1.068602949380874634e-01 3.544970750808715820e-01 -3.457511961460113525e-01 1.417912542819976807e-01 1.635914295911788940e-01 2.349875867366790771e-01 -2.696407586336135864e-02 4.972321167588233948e-02 -8.643439412117004395e-02 3.619990050792694092e-01 -1.999389380216598511e-01 5.556183680891990662e-02 4.001319408416748047e-02 4.333878681063652039e-02 2.196189947426319122e-02 -1.569100022315979004e-01 -4.841058701276779175e-02 -1.788466051220893860e-02 5.825174227356910706e-02 8.117475360631942749e-02 2.868436574935913086e-01 -1.517011970281600952e-01 2.105290628969669342e-02 -2.333501428365707397e-01 -2.373078372329473495e-03
1.721431612968444824e-01 -5.342171713709831238e-02 2.659247815608978271e-01 -1.190188601613044739e-01 1.360988318920135498e-01 1.026540547609329224e-01 -1.132912561297416687e-01 6.195092946290969849e-02 3.216085433959960938e-01 -5.137000679969787598e-01 1.140197291970252991e-01 -2.359451353549957275e-02 7.181348651647567749e-02 -9.434272535145282745e-03 -1.166071556508541107e-02 6.870851665735244751e-02 4.073420166969299316e-01 -2.709871232509613037e-01 -9.500028192996978760e-02 2.343502826988697052e-02 -8.537513017654418945e-02 1.150276660919189453e-01 -2.313102334737777710e-01 -5.252152681350708008e-02 -1.432787030935287476e-01 4.573272168636322021e-02 4.229955002665519714e-02 2.556004822254180908e-01 -1.272216886281967163e-01 5.156888812780380249e-02 -9.180156886577606201e-02 5.644001811742782593e-02
1.151215061545372009e-01 -1.205117702484130859e-01 1.511847972869873047e-01 -4.659180413000285625e-04 -2.615542411804199219e-01 -5.416629463434219360e-02 1.267793029546737671e-01 -1.122348159551620483e-01 2.120968848466873169e-01 -1.259170323610305786e-01 2.104133069515228271e-01 1.029638200998306274e-01 -8.805619180202484131e-02 1.914428770542144775e-01 2.787536382675170898e-01 -2.611154317855834961e-01 3.597829341888427734e-01 -2.113364338874816895e-01 1.181596983224153519e-02 -1.789255999028682709e-02 2.311215363442897797e-02 3.476090133190155029e-01 1.235984861850738525e-01 -1.941445767879486084e-01 1.034844815731048584e-01 8.294554054737091064e-02 -8.173174411058425903e-02 1.465782523155212402e-01 -2.312545329332351685e-01 -2.985479310154914856e-02 1.666255593299865723e-01 -2.579884827136993408e-01
-1.287975069135427475e-02 -2.677973508834838867e-01 7.409378886222839355e-02 -6.455861032009124756e-02 2.807488478720188141e-02 -3.619757667183876038e-02 -1.892526894807815552e-01 -2.294925153255462646e-01 3.420965969562530518e-01 -2.028478533029556274e-01 -7.227341830730438232e-02 -8.709587156772613525e-02 1.634381152689456940e-02 9.350219368934631348e-02 4.526638984680175781e-01 -1.168591603636741638e-01 4.226752221584320068e-01 -1.491944491863250732e-01 1.301902234554290771e-01 1.458965986967086792e-01 1.620556577108800411e-03 6.102224439382553101e-02 9.095717966556549072e-02 -6.225109472870826721e-02 -5.267205834388732910e-02 4.394739493727684021e-02 1.805222183465957642e-01 2.674565911293029785e-01 1.963647454977035522e-01 -9.534898214042186737e-03 1.224000453948974609e-01 1.088111326098442078e-01
1.284128874540328979e-01 -1.047971844673156738e-01 1.751440763473510742e-01 2.872941456735134125e-02 6.455896794795989990e-02 -8.873208612203598022e-02 3.983449637889862061e-01 3.979587927460670471e-02 2.388581782579421997e-01 2.553306221961975098e-01 2.046267241239547729e-01 -2.353387922048568726e-01 2.706997990608215332e-01 -6.367457658052444458e-02 2.984107434749603271e-01 -8.336827158927917480e-02 2.313701361417770386e-01 -9.504806995391845703e-02 -1.450319141149520874e-01 -9.653736837208271027e-03 -2.889636717736721039e-02 9.472733736038208008e-02 -1.585385994985699654e-03 -1.571790426969528198e-01 1.237968578934669495e-01 1.641560196876525879e-01 8.888437412679195404e-03 3.355688750743865967e-01 -8.839485049247741699e-02 2.532301098108291626e-02 -3.005182743072509766e-01 -6.287551671266555786e-02
5.033528059720993042e-02 1.163365133106708527e-02 3.565277159214019775e-01 -1.387332081794738770e-01 2.291222512722015381e-01 1.280394047498703003e-01 1.833960562944412231e-01 9.221321344375610352e-02 3.605042994022369385e-01 -1.068692654371261597e-01 2.233954221010208130e-01 6.242381781339645386e-02 2.153597176074981689e-01 -1.111231595277786255e-01 2.483330816030502319e-01 1.648024022579193115e-01 2.613364756107330322e-01 -3.188764750957489014e-01 -2.123015969991683960e-01 -1.281026452779769897e-01 -2.654818585142493248e-03 4.196534305810928345e-02 -5.681969597935676575e-02 -7.584585994482040405e-02 1.247952971607446671e-02 2.206542491912841797e-01 2.047861367464065552e-02 2.174240797758102417e-01 -1.424339115619659424e-01 1.439701169729232788e-01 -1.251761615276336670e-01 4.205385968089103699e-02
-3.506735200062394142e-03 -3.021524287760257721e-02 4.249511659145355225e-01 5.692361667752265930e-02 1.325226575136184692e-01 1.321095228195190430e-01 -1.214449666440486908e-02 1.659653782844543457e-01 5.019982457160949707e-01 -2.377704083919525146e-01 8.871898800134658813e-02 1.546609252691268921e-01 2.137376517057418823e-01 -1.634073108434677124e-01 1.705466657876968384e-01 6.844957917928695679e-02 3.546534776687622070e-01 -7.403502613306045532e-02 -8.971953392028808594e-02 -9.108413755893707275e-02 -1.424454450607299805e-01 -5.468389764428138733e-02 -1.378656625747680664e-01 2.112039551138877869e-02 -1.409702003002166748e-03 9.202734380960464478e-02 5.967978388071060181e-02 2.021490186452865601e-01 -1.616248637437820435e-01 9.949405491352081299e-02 -1.559245735406875610e-01 -4.987194016575813293e-02
-5.175228789448738098e-02 -5.086127785034477711e-04 3.578441217541694641e-02 -9.048189967870712280e-02 -1.933931373059749603e-02 -1.150518432259559631e-01 1.665555983781814575e-01 -1.095176395028829575e-02 2.417126744985580444e-01 -3.183586895465850830e-01 4.316155016422271729e-01 3.676495701074600220e-02 -2.865050919353961945e-02 7.981579750776290894e-02 2.150928080081939697e-01 -2.269905954599380493e-01 3.199004828929901123e-01 -2.327678948640823364e-01 1.703931950032711029e-02 2.229899726808071136e-02 1.915320754051208496e-01 2.228863388299942017e-01 1.357734203338623047e-01 -1.124045848846435547e-01 -1.111345589160919189e-01 1.243069991469383240e-01 -2.221878021955490112e-01 5.740336701273918152e-02 -1.037560850381851196e-01 -1.408750265836715698e-01 1.868427246809005737e-01 -2.706597447395324707e-01
-4.191317036747932434e-02 7.381629943847656250e-02 3.270671665668487549e-01 -5.886101722717285156e-02 1.194533035159111023e-01 -2.953539490699768066e-01 -5.806293804198503494e-03 -2.885449528694152832e-01 2.751263082027435303e-01 -5.814090743660926819e-02 2.574185729026794434e-01 -1.222671046853065491e-01 1.564027070999145508e-01 9.886432439088821411e-02 1.663459241390228271e-01 -1.755776703357696533e-01 -5.142305791378021240e-02 -2.026258856058120728e-01 1.704764813184738159e-01 4.727911669760942459e-03 1.364370584487915039e-01 -1.483407616615295410e-02 -1.831880398094654083e-02 -7.962021976709365845e-02 3.573047220706939697e-01 -5.189449992030858994e-03 2.055763453245162964e-01 1.259393841028213501e-01 -3.525332510471343994e-01 1.431232541799545288e-01 3.089344874024391174e-02 1.212784573435783386e-01
-1.262838691473007202e-01 -2.884436845779418945e-01 1.049612835049629211e-01 -6.243865564465522766e-02 -1.723399013280868530e-01 -4.013826251029968262e-01 -5.726388469338417053e-02 -1.784829646348953247e-01 2.456627488136291504e-01 -2.238167077302932739e-01 2.628922164440155029e-01 6.395007669925689697e-02 1.675963401794433594e-02 -1.130188554525375366e-01 1.176286712288856506e-01 -3.454546676948666573e-03 3.427528142929077148e-01 -1.007960364222526550e-01 7.857988774776458740e-02 -2.784322202205657959e-02 -8.552022278308868408e-02 1.200026199221611023e-01 -1.020456552505493164e-01 2.298537939786911011e-01 1.904155611991882324e-01 -2.339844107627868652e-01 -3.097382187843322754e-02 4.160052537918090820e-02 -6.519403308629989624e-02 -1.271517872810363770e-01 3.388591408729553223e-01 3.089531138539314270e-02
-3.195461630821228027e-02 -1.574153006076812744e-01 2.166505344212055206e-02 -2.293356060981750488e-01 -1.873553171753883362e-02 -3.024581447243690491e-02 1.340867131948471069e-01 -2.502904832363128662e-01 4.429566860198974609e-01 -3.291307762265205383e-02 3.740710318088531494e-01 9.773536771535873413e-02 -8.957254886627197266e-02 7.397568225860595703e-02 2.414730638265609741e-01 1.479678303003311157e-01 8.117456734180450439e-02 -1.394833624362945557e-01 5.210235342383384705e-02 2.459049969911575317e-01 -6.565869599580764771e-02 1.181586161255836487e-01 1.728124567307531834e-03 7.191023230552673340e-02 -1.520397067070007324e-01 3.181372582912445068e-02 3.678259998559951782e-02 1.736548095941543579e-01 8.094902336597442627e-02 -7.610543072223663330e-02 1.828496009111404419e-01 4.297427237033843994e-01
-2.977211587131023407e-02 -2.658204436302185059e-01 1.234598979353904724e-01 -8.891724795103073120e-02 -1.779634356498718262e-01 1.200350895524024963e-01 -3.309676889330148697e-03 -2.072115689516067505e-01 1.510404050350189209e-01 8.461269736289978027e-02 1.486052423715591431e-01 -3.074872493743896484e-01 1.511103510856628418e-01 -3.288890793919563293e-02 2.149806171655654907e-01 -1.116140186786651611e-01 3.268832564353942871e-01 -3.823992609977722168e-01 5.837275832891464233e-02 3.728789985179901123e-01 -1.385410726070404053e-01 -7.672421634197235107e-02 -1.451505720615386963e-01 -1.236439719796180725e-01 1.213196292519569397e-01 6.425535678863525391e-02 4.760796204209327698e-02 -1.900198608636856079e-01 1.404673908837139606e-03 -1.693959534168243408e-01 1.817920804023742676e-01 1.056000292301177979e-01
2.746934890747070312e-01 -1.427301168441772461e-01 3.450625836849212646e-01 1.510687917470932007e-01 5.785392597317695618e-02 -7.353632897138595581e-02 9.926427155733108521e-02 2.725607529282569885e-02 2.043495774269104004e-01 2.565051913261413574e-01 3.826449811458587646e-01 4.181353840976953506e-03 1.294515877962112427e-01 -2.091581523418426514e-01 1.264090985059738159e-01 -6.158178672194480896e-02 2.669833004474639893e-01 4.908346571028232574e-03 2.656950354576110840e-01 7.858368754386901855e-02 -3.121340088546276093e-02 8.648879826068878174e-02 -1.518445909023284912e-01 -2.635032534599304199e-01 3.120424598455429077e-02 1.466437429189682007e-01 -2.029818743467330933e-01 -1.645885780453681946e-02 1.371421962976455688e-01 -4.547220095992088318e-02 1.854484379291534424e-01 2.010709345340728760e-01
-2.524867057800292969e-01 -2.014863342046737671e-01 2.893374264240264893e-01 -1.117331087589263916e-01 1.628769189119338989e-02 6.061683967709541321e-02 9.387852251529693604e-02 -2.122433297336101532e-02 2.836969196796417236e-01 3.656712919473648071e-02 2.864593863487243652e-01 -3.192085325717926025e-01 -6.035744026303291321e-02 -1.460225414484739304e-02 1.762690693140029907e-01 -2.900778055191040039e-01 2.421992123126983643e-01 -2.784381806850433350e-01 6.735070049762725830e-02 1.000759899616241455e-01 -5.443301424384117126e-02 -1.163897365331649780e-01 7.968962192535400391e-02 -2.570659816265106201e-01 -6.848428398370742798e-02 2.131686545908451080e-02 1.690616086125373840e-02 2.209849506616592407e-01 2.064284086227416992e-01 5.354183912277221680e-02 1.647942066192626953e-01 1.866009980440139771e-01
2.072515785694122314e-01 -3.020065426826477051e-01 2.708917856216430664e-01 1.148617565631866455e-01 2.144636772572994232e-02 -6.463678926229476929e-02 4.884945973753929138e-02 9.186188131570816040e-02 1.645186394453048706e-01 1.561530679464340210e-01 4.306531846523284912e-01 -9.003491699695587158e-02 2.173127084970474243e-01 -1.716203093528747559e-01 1.920143365859985352e-01 -2.502537369728088379e-01 2.308166027069091797e-01 1.581225395202636719e-01 2.214179486036300659e-01 7.881422340869903564e-02 -1.179067343473434448e-01 2.040030807256698608e-01 -1.544850319623947144e-01 -1.596084833145141602e-01 -1.194674894213676453e-01 5.442003253847360611e-03 -1.785436719655990601e-01 -1.989382505416870117e-02 1.663670837879180908e-01 8.189218491315841675e-02 1.488323360681533813e-01 3.346424549818038940e-02
4.653322696685791016e-02 -6.911309808492660522e-02 1.929332762956619263e-01 -1.649678796529769897e-01 -4.046180099248886108e-02 -3.322221636772155762e-01 1.297015696763992310e-01 -2.056356519460678101e-01 1.921040862798690796e-01 -1.376949101686477661e-01 2.965878844261169434e-01 1.700662970542907715e-01 -2.192377299070358276e-02 -6.407860666513442993e-02 3.503614664077758789e-01 -2.082639783620834351e-01 1.789140552282333374e-01 8.318875916302204132e-03 -1.440795809030532837e-01 2.699612639844417572e-02 -6.278013437986373901e-02 -1.387209747917950153e-03 2.556977868080139160e-01 -9.056593477725982666e-02 -2.043284028768539429e-01 2.844130396842956543e-01 3.679706528782844543e-02 2.789578437805175781e-01 5.939533933997154236e-02 -7.003399729728698730e-02 1.979445368051528931e-01 1.830782592296600342e-01
7.356368750333786011e-02 -8.200819790363311768e-02 3.471552133560180664e-01 -2.674301266670227051e-01 1.560604572296142578e-01 -1.526779979467391968e-01 2.063248455524444580e-01 3.305708169937133789e-01 4.170241951942443848e-01 -2.305729836225509644e-01 1.633949279785156250e-01 -3.245745897293090820e-01 6.163734942674636841e-03 8.387874811887741089e-02 1.617326885461807251e-01 -1.201748400926589966e-01 1.883660852909088135e-01 -5.790568515658378601e-02 -2.105392515659332275e-02 -2.698648720979690552e-02 -4.113563150167465210e-02 -2.645574510097503662e-02 2.095378339290618896e-01 -1.549855917692184448e-01 7.856114208698272705e-02 -8.288183063268661499e-02 7.723710034042596817e-03 6.168518587946891785e-02 8.838491886854171753e-02 5.882516503334045410e-02 1.555794775485992432e-01 1.637495309114456177e-01
-1.167688444256782532e-01 -5.659889057278633118e-02 -4.354787990450859070e-02 4.642962664365768433e-02 1.156157553195953369e-01 1.856314949691295624e-02 3.266331925988197327e-02 5.957589671015739441e-02 5.200316309928894043e-01 -2.055531293153762817e-01 2.901104092597961426e-01 -2.039850354194641113e-01 1.247775703668594360e-01 1.541228294372558594e-01 2.104699611663818359e-01 6.370443105697631836e-02 7.980115711688995361e-02 -3.977579474449157715e-01 -1.151823550462722778e-01 9.874117374420166016e-02 1.725616902112960815e-01 6.594501435756683350e-02 -1.532724797725677490e-01 -1.589888334274291992e-01 -1.437933444976806641e-01 1.570273488759994507e-01 -2.758657634258270264e-01 1.153365969657897949e-01 3.233639523386955261e-02 -8.455746620893478394e-02 1.110403798520565033e-02 -1.452362835407257080e-01
1.338588893413543701e-01 -1.650997549295425415e-01 2.001391053199768066e-01 1.552616655826568604e-01 2.070351131260395050e-02 5.856542382389307022e-03 2.921976149082183838e-02 1.188747063279151917e-01 2.239038646221160889e-01 1.550677716732025146e-01 4.365367591381072998e-01 1.578622758388519287e-01 2.710959613323211670e-01 -1.995509117841720581e-01 2.523227632045745850e-01 -9.285008162260055542e-02 1.187106966972351074e-01 -4.690259322524070740e-02 2.779857814311981201e-01 7.138725370168685913e-02 3.180069616064429283e-03 1.099969372153282166e-01 -2.802552841603755951e-02 -2.318858057260513306e-01 -2.722974419593811035e-01 1.515587419271469116e-01 -1.959653347730636597e-01 -2.203002572059631348e-02 1.146058291196823120e-01 -1.658354769460856915e-03 1.402827501296997070e-01 2.565121650695800781e-01
7.052569091320037842e-02 -2.324470579624176025e-01 6.634111702442169189e-02 3.173364996910095215e-01 5.958779715001583099e-03 1.802076101303100586e-01 1.628021448850631714e-01 -8.208262734115123749e-03 2.294156998395919800e-01 6.948787719011306763e-02 1.956299394369125366e-01 -1.006275042891502380e-02 1.421656087040901184e-02 6.469209492206573486e-02 2.059317678213119507e-01 -2.868027985095977783e-01 1.164316758513450623e-01 -1.854404658079147339e-01 7.923665642738342285e-02 2.276068031787872314e-01 -1.362000852823257446e-01 5.834599211812019348e-02 -4.023992717266082764e-01 -1.919715479016304016e-02 -7.265885174274444580e-02 1.258964240550994873e-01 1.410732325166463852e-02 -7.149777561426162720e-02 -2.968320250511169434e-01 -2.223161458969116211e-01 8.968564867973327637e-02 2.993853390216827393e-01
-7.753422111272811890e-02 -1.930408775806427002e-01 1.116170659661293030e-01 -1.111027970910072327e-01 9.991722553968429565e-02 2.784219384193420410e-02 6.723146140575408936e-02 4.418062865734100342e-01 3.260550200939178467e-01 -9.251509606838226318e-02 3.488362729549407959e-01 -2.188557535409927368e-01 2.754747271537780762e-01 -4.378456622362136841e-02 -1.388911623507738113e-02 -2.708103954792022705e-01 -5.796104669570922852e-02 -1.895126998424530029e-01 -1.863874942064285278e-01 -3.072883188724517822e-02 -4.167832434177398682e-02 1.914272457361221313e-01 4.374788329005241394e-02 -8.715406060218811035e-02 -2.128035426139831543e-01 -2.070737034082412720e-01 -1.038831174373626709e-01 3.716822713613510132e-02 -2.379823178052902222e-01 5.545610561966896057e-02 -4.399558156728744507e-02 2.872183918952941895e-02
1.731152385473251343e-01 -1.990111321210861206e-01 2.172846719622612000e-02 9.867676347494125366e-02 -6.338973063975572586e-03 -1.464070826768875122e-01 -2.757280468940734863e-01 -2.964513935148715973e-02 1.940703541040420532e-01 -1.365378797054290771e-01 -5.956728383898735046e-02 -1.459442079067230225e-01 1.464966833591461182e-01 1.147155165672302246e-01 3.944796025753021240e-01 -2.277885973453521729e-01 3.192665576934814453e-01 -1.187178492546081543e-01 3.580139577388763428e-02 1.604122519493103027e-01 1.553414016962051392e-02 2.638905048370361328e-01 2.722935751080513000e-02 -3.284661099314689636e-02 -7.169305533170700073e-02 8.912651240825653076e-02 1.323131769895553589e-01 4.446298182010650635e-01 -1.167847774922847748e-02 -1.843749880790710449e-01 1.160508319735527039e-01 8.908905833959579468e-02
4.905007034540176392e-02 -1.311150193214416504e-01 7.572215795516967773e-02 -7.256112247705459595e-02 -3.243044018745422363e-01 -2.334650754928588867e-01 9.756713360548019409e-02 -1.480524707585573196e-02 -6.319759041070938110e-02 -2.873030258342623711e-03 2.331223934888839722e-01 -4.924480989575386047e-02 2.273540496826171875e-01 -2.628622055053710938e-01 3.301267027854919434e-01 -3.475083038210868835e-02 2.108287513256072998e-01 -2.538462877273559570e-01 5.343401432037353516e-02 1.058646962046623230e-01 -1.880487650632858276e-01 -5.965236201882362366e-02 -2.101491242647171021e-01 2.929991185665130615e-01 1.138179600238800049e-01 -4.493545740842819214e-03 -2.991828322410583496e-01 8.330061286687850952e-02 -1.707570254802703857e-01 1.853900030255317688e-02 2.140474319458007812e-01 1.777981519699096680e-01
8.358121663331985474e-02 -5.508635565638542175e-02 1.080722957849502563e-01 -4.759999737143516541e-02 -1.710979826748371124e-02 6.524386256933212280e-02 1.816414594650268555e-01 -1.174866408109664917e-01 2.909878790378570557e-01 -1.595990061759948730e-01 3.585380315780639648e-01 6.673578917980194092e-02 -5.809457972645759583e-02 9.594494104385375977e-02 2.010514587163925171e-01 -1.766387224197387695e-01 2.029794454574584961e-01 -3.090078532695770264e-01 4.726551845669746399e-02 9.484380483627319336e-02 1.079975627362728119e-02 2.801923453807830811e-01 9.018006175756454468e-02 -1.201996803283691406e-01 -1.878425292670726776e-02 2.546126581728458405e-02 -3.258948326110839844e-01 2.169045805931091309e-01 8.940897881984710693e-02 -9.649582207202911377e-02 2.791961133480072021e-01 -3.141703605651855469e-01
7.529447227716445923e-02 -1.384863257408142090e-02 1.380879282951354980e-01 6.209553033113479614e-02 1.941388994455337524e-01 -2.142720818519592285e-01 1.066221594810485840e-01 3.469268083572387695e-01 2.734655141830444336e-01 -8.438842743635177612e-02 3.982967510819435120e-02 -5.508305504918098450e-02 4.266822338104248047e-01 -2.263716310262680054e-01 8.843467384576797485e-02 -2.336079180240631104e-01 2.972795963287353516e-01 -2.102558873593807220e-02 2.082767188549041748e-01 1.061669141054153442e-01 8.622986823320388794e-02 -5.443857237696647644e-02 -3.560563325881958008e-01 2.090061157941818237e-01 -5.051756277680397034e-02 -8.951789140701293945e-02 -1.222694441676139832e-01 6.180334836244583130e-02 -9.690853767096996307e-03 -1.219535470008850098e-01 6.565020233392715454e-02 -2.696814574301242828e-02
-1.235855594277381897e-01 4.016920179128646851e-02 7.357645779848098755e-02 -6.605785340070724487e-02 1.609726846218109131e-01 -2.171339541673660278e-01 -4.123724624514579773e-02 2.073719799518585205e-01 2.498085945844650269e-01 1.146352142095565796e-01 4.146824777126312256e-01 8.323124796152114868e-02 2.047645449638366699e-01 5.645591765642166138e-02 -4.433576017618179321e-02 -1.673834174871444702e-01 3.244375288486480713e-01 -1.731429249048233032e-01 1.853099465370178223e-02 2.950367033481597900e-01 -1.722121089696884155e-01 1.334639340639114380e-01 -3.551398813724517822e-01 1.728137582540512085e-01 -8.028240501880645752e-02 6.064807996153831482e-02 6.472311168909072876e-02 7.216747105121612549e-02 -2.323108613491058350e-01 1.577674150466918945e-01 -3.244558721780776978e-02 -2.282028086483478546e-02
1.234927102923393250e-01 -1.472268551588058472e-01 -1.520905829966068268e-02 -1.354179680347442627e-01 1.033478304743766785e-01 -1.623594611883163452e-01 1.551220566034317017e-01 2.056819349527359009e-01 3.364250957965850830e-01 -9.007339924573898315e-02 1.078263297677040100e-01 -4.896747171878814697e-01 -6.922826915979385376e-02 2.689606882631778717e-02 3.816932737827301025e-01 -1.578174084424972534e-01 1.929302662611007690e-01 -1.000523418188095093e-01 -8.018063753843307495e-02 -1.870162226259708405e-02 1.072509735822677612e-01 8.083453774452209473e-02 -5.639166012406349182e-02 -7.649262994527816772e-02 -1.109150350093841553e-01 -7.776733487844467163e-02 -1.099529713392257690e-01 6.785567849874496460e-02 1.517928438261151314e-03 2.003877907991409302e-01 9.439767152070999146e-02 3.564943671226501465e-01
1.877493858337402344e-01 -2.574575692415237427e-02 1.612325310707092285e-01 -3.268909752368927002e-01 4.356978088617324829e-02 -2.179930508136749268e-01 1.730033606290817261e-01 -3.764022588729858398e-01 2.185186892747879028e-01 3.137099090963602066e-03 2.778015732765197754e-01 8.450775593519210815e-02 -5.076545756310224533e-03 -3.518063575029373169e-02 2.493434101343154907e-01 -2.993845045566558838e-01 1.876171976327896118e-01 -1.304962858557701111e-02 -1.629794016480445862e-02 -5.472986027598381042e-02 -1.840534806251525879e-01 -3.525772690773010254e-02 2.481048852205276489e-01 3.239576891064643860e-02 -2.394247353076934814e-01 5.116412043571472168e-02 3.806135803461074829e-02 2.981315553188323975e-01 1.392643153667449951e-02 -1.233435943722724915e-01 9.242681413888931274e-02 1.203503757715225220e-01
2.474526911973953247e-01 -1.866607218980789185e-01 2.078401893377304077e-01 3.240876495838165283e-01 -1.560567170381546021e-01 2.521931529045104980e-01 1.354152411222457886e-01 -2.023405581712722778e-01 1.284930408000946045e-01 -1.095046941190958023e-02 1.220027804374694824e-01 -6.490676850080490112e-02 -5.830536782741546631e-02 5.249734222888946533e-02 1.969224512577056885e-01 -1.707171797752380371e-01 3.554404675960540771e-01 4.977410659193992615e-02 4.343649744987487793e-02 2.487102150917053223e-01 -2.031387388706207275e-01 1.832167655229568481e-01 -2.720340192317962646e-01 2.309598028659820557e-01 -2.363312691450119019e-01 2.510883286595344543e-02 1.781285181641578674e-02 6.715205311775207520e-02 -1.289755403995513916e-01 -1.102532967925071716e-01 7.028141617774963379e-02 9.421934187412261963e-02
3.091705963015556335e-03 -1.477223932743072510e-01 -1.258032470941543579e-01 -1.287981420755386353e-01 -3.385098874568939209e-01 -4.104237556457519531e-01 2.081235349178314209e-01 1.056426540017127991e-01 1.734413504600524902e-01 -1.416122168302536011e-01 3.422916531562805176e-01 2.086718799546360970e-03 1.829983443021774292e-01 -5.953300371766090393e-02 4.450419545173645020e-02 -5.997790023684501648e-02 1.869033128023147583e-01 -3.355723023414611816e-01 2.325953394174575806e-01 1.421765387058258057e-01 -1.973539888858795166e-01 -6.853929255157709122e-03 -8.236598968505859375e-02 1.002367362380027771e-01 -5.507928133010864258e-02 -7.645866274833679199e-02 -1.028900146484375000e-01 1.912443935871124268e-01 -2.141633629798889160e-01 2.199152112007141113e-02 2.254931023344397545e-03 1.350848078727722168e-01
-1.064282655715942383e-01 -6.465903669595718384e-02 7.525396347045898438e-02 -1.319306939840316772e-01 1.530406475067138672e-01 -4.900895655155181885e-01 -2.564661204814910889e-02 -6.592687219381332397e-02 1.523859798908233643e-01 6.325422227382659912e-02 3.470369875431060791e-01 4.299789667129516602e-02 1.768799424171447754e-01 -2.007780671119689941e-01 3.615947961807250977e-01 -1.723933219909667969e-01 -7.911124825477600098e-02 -2.078652083873748779e-01 -4.122581705451011658e-02 1.265807747840881348e-01 3.424483537673950195e-02 1.516823321580886841e-01 1.168390586972236633e-01 1.879859268665313721e-01 1.496268808841705322e-01 1.113207265734672546e-01 -3.270452022552490234e-01 1.502394229173660278e-01 -7.656934857368469238e-02 -3.406581003218889236e-03 -2.413521520793437958e-02 -1.040443312376737595e-02
-7.579305674880743027e-03 -2.944648265838623047e-01 2.670864164829254150e-01 1.011375635862350464e-01 -8.638360351324081421e-02 -4.477014020085334778e-02 9.490741416811943054e-03 -1.456694770604372025e-02 1.885025501251220703e-01 1.167609691619873047e-01 3.042453527450561523e-01 5.271806940436363220e-02 2.388462126255035400e-01 -3.155851662158966064e-01 1.888602226972579956e-01 -4.093543812632560730e-02 1.946050673723220825e-01 -9.091432392597198486e-02 2.770620584487915039e-01 1.100655496120452881e-01 -3.739377856254577637e-02 2.333888560533523560e-01 -1.273631155490875244e-01 -1.041492074728012085e-01 -2.120061069726943970e-01 -7.575165014714002609e-03 -3.676887452602386475e-01 4.779196344316005707e-03 2.265390455722808838e-01 -1.295228209346532822e-02 5.341441556811332703e-02 1.757560968399047852e-01
-2.666165530681610107e-01 -6.124808266758918762e-02 8.257248997688293457e-02 1.563742011785507202e-01 1.486258059740066528e-01 -9.761436842381954193e-03 -1.390911787748336792e-01 5.709483847022056580e-02 4.729119837284088135e-01 -1.695555895566940308e-01 1.863863468170166016e-01 -2.224295735359191895e-01 1.138081029057502747e-01 -2.222811579704284668e-01 1.000010073184967041e-01 -8.200542069971561432e-03 8.753783255815505981e-02 -3.459768891334533691e-01 -1.127962097525596619e-01 -1.779953576624393463e-02 -1.183832660317420959e-01 2.782756686210632324e-01 -8.818170428276062012e-02 3.109959652647376060e-03 -2.216381281614303589e-01 2.082688957452774048e-01 -2.149309813976287842e-01 6.333795934915542603e-02 1.574088633060455322e-01 -8.181047439575195312e-02 -1.620007306337356567e-01 -1.471518073230981827e-03
2.675152942538261414e-02 -2.230116128921508789e-01 1.214649714529514313e-02 -9.981462359428405762e-02 1.092763468623161316e-01 6.090010702610015869e-02 3.246923983097076416e-01 -2.008931636810302734e-01 1.871324628591537476e-01 -9.214042872190475464e-02 2.917967736721038818e-01 -2.516315579414367676e-01 2.255688160657882690e-01 -2.621220350265502930e-01 2.429268136620521545e-02 -1.553481221199035645e-01 2.114449813961982727e-02 -2.846287190914154053e-01 -2.033984065055847168e-01 -1.938762888312339783e-02 5.928064510226249695e-02 3.790217638015747070e-01 -1.665692478418350220e-01 1.471617370843887329e-01 -5.142380669713020325e-02 8.059397339820861816e-02 -1.561837345361709595e-01 3.376203402876853943e-02 8.985316008329391479e-02 -1.816851943731307983e-01 -1.258307099342346191e-01 1.742163449525833130e-01
-1.194600984454154968e-01 -9.893173724412918091e-02 2.440606504678726196e-01 -1.549620628356933594e-01 4.550816863775253296e-02 -1.230152472853660583e-01 3.517301082611083984e-01 1.173182502388954163e-01 3.093750774860382080e-01 1.130350455641746521e-01 1.855473965406417847e-01 -1.988878846168518066e-01 2.059730738401412964e-01 -5.608547106385231018e-02 8.285385370254516602e-02 -4.942200705409049988e-02 4.401821196079254150e-01 3.413598239421844482e-02 -1.699552834033966064e-01 1.340530067682266235e-01 1.899218857288360596e-01 2.453298121690750122e-01 1.219734773039817810e-01 -7.472447305917739868e-02 6.257978826761245728e-02 4.965229704976081848e-02 6.113002449274063110e-02 1.598842889070510864e-01 -2.969614565372467041e-01 -1.262809187173843384e-01 -3.414287697523832321e-03 4.477472230792045593e-02
1.402036398649215698e-01 -2.537734210491180420e-01 -1.833730004727840424e-02 2.004420384764671326e-02 7.442698627710342407e-02 -1.365550160408020020e-01 -3.007064759731292725e-01 -2.536040842533111572e-01 2.084329426288604736e-01 -1.998177021741867065e-01 -1.217085272073745728e-01 -1.228420212864875793e-01 1.350998878479003906e-01 2.921201661229133606e-02 3.783321976661682129e-01 -1.879003942012786865e-01 3.891532719135284424e-01 -1.921208649873733521e-01 9.525223821401596069e-02 1.409344971179962158e-01 2.054627053439617157e-02 1.542705595493316650e-01 -5.401526577770709991e-03 -2.581316977739334106e-02 3.065718151628971100e-02 4.409559816122055054e-02 1.436235904693603516e-01 2.578898072242736816e-01 -6.646516174077987671e-02 -1.475439518690109253e-01 1.548811346292495728e-01 2.075061202049255371e-01
2.043087333440780640e-01 -4.732376709580421448e-02 4.117102026939392090e-01 -6.243241205811500549e-02 4.313388094305992126e-02 6.785535067319869995e-02 4.057724401354789734e-02 1.839397847652435303e-01 4.193175435066223145e-01 -2.288181632757186890e-01 1.011461317539215088e-01 1.305194012820720673e-02 1.903083622455596924e-01 -4.271293431520462036e-02 1.958478242158889771e-01 8.525126427412033081e-02 3.371898233890533447e-01 -1.383594721555709839e-01 -3.104986064136028290e-02 -3.012169525027275085e-02 -8.107731491327285767e-02 -5.233502760529518127e-02 -2.861441969871520996e-01 1.322195399552583694e-02 -1.559327915310859680e-02 2.084346413612365723e-01 1.916766725480556488e-02 2.906740307807922363e-01 -1.224153786897659302e-01 2.884287852793931961e-03 -1.741052716970443726e-01 -1.359680294990539551e-01
2.408046126365661621e-01 -1.916268467903137207e-01 -5.556324124336242676e-02 -1.962952315807342529e-01 -5.136148631572723389e-02 -2.801253795623779297e-01 3.900982066988945007e-02 -2.407001852989196777e-01 1.468386650085449219e-01 -1.544598788022994995e-01 2.416644245386123657e-01 -4.987248033285140991e-02 2.764990031719207764e-01 -2.882649600505828857e-01 3.248360157012939453e-01 -6.825800240039825439e-02 7.350130379199981689e-02 -5.817329138517379761e-02 2.092355042695999146e-01 1.866302788257598877e-01 -2.134540118277072906e-02 1.018228307366371155e-01 3.444502502679824829e-02 -6.320307962596416473e-03 9.842956811189651489e-02 1.662635803222656250e-02 -5.665525794029235840e-02 4.046779125928878784e-02 -4.389188289642333984e-01 8.829250186681747437e-02 -1.205978393554687500e-01 1.335064619779586792e-01
3.414674475789070129e-02 -1.250199228525161743e-01 9.657211601734161377e-02 -2.225392460823059082e-01 2.179900407791137695e-01 2.447872050106525421e-02 1.222032681107521057e-01 2.287138104438781738e-01 1.112866699695587158e-01 6.811531633138656616e-02 3.019406199455261230e-01 -2.818263322114944458e-02 1.961531490087509155e-01 1.396744102239608765e-01 -6.573178619146347046e-02 -3.428872823715209961e-01 4.039875268936157227e-01 -1.679148375988006592e-01 -1.427194923162460327e-01 2.380214929580688477e-01 -1.318271160125732422e-01 4.200083203613758087e-03 -2.192394882440567017e-01 3.386410772800445557e-01 -7.519555836915969849e-02 9.331458061933517456e-02 1.012834832072257996e-01 1.692437678575515747e-01 -5.418091639876365662e-02 -3.497305512428283691e-02 -1.135132610797882080e-01 3.543420135974884033e-02
1.062202304601669312e-01 -2.518589198589324951e-01 1.496308147907257080e-01 1.384721249341964722e-01 -1.316036880016326904e-01 1.469970494508743286e-01 -1.427137386053800583e-02 5.923524498939514160e-03 3.032365441322326660e-01 1.053071469068527222e-01 4.452808797359466553e-01 6.413520127534866333e-02 2.075394093990325928e-01 -2.189875990152359009e-01 2.475896924734115601e-01 -6.993259489536285400e-02 1.147270426154136658e-01 6.275046616792678833e-02 1.831559240818023682e-01 9.948846697807312012e-02 -6.718368083238601685e-02 2.638713717460632324e-01 -1.797753721475601196e-01 -2.547075152397155762e-01 -9.320992976427078247e-02 -1.334837172180414200e-02 -7.226502150297164917e-02 2.612754702568054199e-02 2.291833162307739258e-01 5.667496845126152039e-02 1.020947471261024475e-01 2.628533244132995605e-01
1.020352467894554138e-01 -5.445209518074989319e-02 2.168419510126113892e-01 -1.377300620079040527e-01 -2.129926830530166626e-01 1.375559568405151367e-01 1.538175195455551147e-01 1.972744911909103394e-01 3.184005022048950195e-01 2.082976251840591431e-01 3.055999875068664551e-01 -1.044874191284179688e-01 3.631495684385299683e-02 -1.266380548477172852e-01 3.979356586933135986e-01 7.909600436687469482e-02 1.642567366361618042e-01 -1.407976448535919189e-02 -5.949676036834716797e-03 2.340820990502834320e-02 -4.065572842955589294e-02 3.770169913768768311e-01 -2.566480450332164764e-02 4.730430617928504944e-02 -9.959295392036437988e-03 1.649676561355590820e-01 -2.635594606399536133e-01 8.830368518829345703e-02 -1.226622238755226135e-01 -6.700997054576873779e-02 1.357792913913726807e-01 -2.138425409793853760e-01
-1.127057671546936035e-01 -2.972841560840606689e-01 -7.564323395490646362e-02 8.768037706613540649e-02 -2.999948710203170776e-02 -9.625479578971862793e-02 1.887704730033874512e-01 -8.563305437564849854e-02 6.932932138442993164e-01 -1.452987175434827805e-02 3.530140593647956848e-02 2.104840055108070374e-02 1.930732429027557373e-01 1.344513744115829468e-01 1.413310021162033081e-01 -2.065806388854980469e-01 3.006530925631523132e-02 -2.302705310285091400e-02 -1.216072123497724533e-02 2.888796627521514893e-01 9.805598109960556030e-02 1.771041601896286011e-01 -8.475231379270553589e-02 -1.745388209819793701e-01 -2.037231177091598511e-01 -4.055292904376983643e-02 -6.690930575132369995e-02 -1.146199181675910950e-01 2.902924828231334686e-02 6.811799108982086182e-02 -9.241227060556411743e-03 -4.272858425974845886e-02
2.101843208074569702e-01 -2.314976304769515991e-01 2.906023263931274414e-01 -1.013749688863754272e-01 1.657239645719528198e-01 -6.372504681348800659e-02 5.982033442705869675e-03 6.641795486211776733e-02 2.751635313034057617e-01 -1.559002250432968140e-01 5.736254528164863586e-02 -1.092088595032691956e-01 2.445552796125411987e-01 2.225864119827747345e-02 1.418318450450897217e-01 -4.745197296142578125e-02 4.673608839511871338e-01 -1.448821276426315308e-01 -2.425921708345413208e-01 -2.011953294277191162e-01 -1.575878635048866272e-02 7.517180591821670532e-02 -1.213055551052093506e-01 -7.549087516963481903e-03 -1.557494793087244034e-02 1.497289985418319702e-01 1.080500334501266479e-01 1.260179281234741211e-01 -3.272111713886260986e-01 6.840992718935012817e-02 8.804577519185841084e-04 -2.285641282796859741e-01
2.402748316526412964e-01 -1.322574168443679810e-01 3.387348949909210205e-01 4.748573526740074158e-02 -3.973258286714553833e-02 -1.709219217300415039e-01 1.216006129980087280e-01 2.810376584529876709e-01 2.594577372074127197e-01 2.096911370754241943e-01 1.257560849189758301e-01 -6.512026488780975342e-02 1.431214213371276855e-01 5.043399333953857422e-02 1.653974950313568115e-01 1.540473313070833683e-03 5.004259943962097168e-01 -1.063917651772499084e-01 4.314806428737938404e-04 8.766226470470428467e-02 -9.592998772859573364e-02 1.092630550265312195e-01 -2.807032549753785133e-03 -2.597504935692995787e-04 5.274550616741180420e-02 8.860032074153423309e-03 -2.931278645992279053e-01 -6.797380745410919189e-02 -3.169325292110443115e-01 3.146521747112274170e-02 -1.204159483313560486e-01 3.959310427308082581e-02
3.956185281276702881e-02 -8.732308447360992432e-02 5.989564210176467896e-02 -1.668926328420639038e-01 5.294885113835334778e-02 -1.897101849317550659e-01 3.008388355374336243e-02 -5.670351907610893250e-02 2.510947585105895996e-01 1.013439744710922241e-01 1.964818537235260010e-01 -1.039818376302719116e-01 2.103972584009170532e-01 7.723962422460317612e-03 1.564720720052719116e-01 -2.045651674270629883e-01 -4.716563597321510315e-02 4.661870002746582031e-02 1.645935773849487305e-01 6.364213675260543823e-02 -3.094927072525024414e-01 3.513304591178894043e-01 1.724452972412109375e-01 -1.368806809186935425e-01 2.298657745122909546e-01 -2.816300690174102783e-01 -8.015199750661849976e-02 2.291719764471054077e-01 -2.916189134120941162e-01 -1.577962636947631836e-01 2.628750503063201904e-01 9.842436760663986206e-02
8.133534342050552368e-02 4.748163744807243347e-02 -2.191003412008285522e-01 -7.936532050371170044e-02 1.940733939409255981e-02 1.075574308633804321e-01 1.005218625068664551e-01 -1.272869557142257690e-01 3.207219839096069336e-01 -2.799841016530990601e-02 1.913556307554244995e-01 3.141545876860618591e-02 -1.870693564414978027e-01 7.542508095502853394e-02 1.874524205923080444e-01 4.227396566420793533e-03 3.146597743034362793e-01 -2.021847814321517944e-01 1.319436430931091309e-01 2.569174766540527344e-01 -1.580199748277664185e-01 1.012603417038917542e-01 -1.404930949211120605e-01 -2.692097239196300507e-02 2.876944653689861298e-02 2.531942352652549744e-02 -2.295510470867156982e-01 2.041003555059432983e-01 -1.441324651241302490e-01 2.710874006152153015e-02 -1.850606501102447510e-02 5.336859226226806641e-01
9.850293397903442383e-02 -1.266263425350189209e-02 2.731464803218841553e-01 1.491485387086868286e-01 1.938462108373641968e-01 -2.867623418569564819e-02 1.710315793752670288e-01 2.293637841939926147e-01 3.233775496482849121e-01 -1.156648099422454834e-01 1.119060814380645752e-01 1.660649031400680542e-01 2.998162508010864258e-01 -2.617732584476470947e-01 4.755799472332000732e-02 -2.339748293161392212e-02 2.484029233455657959e-01 -2.675786018371582031e-01 -6.507515162229537964e-02 -2.330675870180130005e-01 -1.930741518735885620e-01 2.127715796232223511e-01 -2.049444019794464111e-01 -2.275078445672988892e-01 8.612719178199768066e-02 1.451844424009323120e-01 8.411039412021636963e-02 1.398129761219024658e-01 -4.257215559482574463e-02 1.672081649303436279e-01 2.621965855360031128e-02 1.508476794697344303e-03
2.028523832559585571e-01 -2.372698038816452026e-01 2.071457654237747192e-01 -1.907517611980438232e-01 -6.094206124544143677e-02 -1.617597490549087524e-01 1.244167387485504150e-01 1.621745675802230835e-01 2.226493656635284424e-01 1.895371675491333008e-01 2.344967722892761230e-01 -9.895959496498107910e-02 2.727442383766174316e-01 -3.495942056179046631e-02 3.432757556438446045e-01 2.042293921113014221e-02 4.311294257640838623e-01 1.240119114518165588e-01 -5.027229711413383484e-02 1.525954902172088623e-01 3.694898635149002075e-02 1.322606950998306274e-01 6.210590072441846132e-05 2.577207796275615692e-02 -1.182435918599367142e-02 -6.463409215211868286e-02 -2.435730248689651489e-01 5.084121972322463989e-02 -2.615374326705932617e-01 -1.620297320187091827e-02 -2.540125697851181030e-02 -1.591421812772750854e-01
1.990034282207489014e-01 -1.091244518756866455e-01 4.411357268691062927e-02 2.659308910369873047e-01 6.005948409438133240e-02 1.931967027485370636e-02 2.829096913337707520e-01 1.190318316221237183e-01 4.043829143047332764e-01 -1.395287960767745972e-01 2.124413102865219116e-01 -1.374974697828292847e-01 1.517203897237777710e-01 -1.627962738275527954e-01 -4.549030214548110962e-02 -1.608694791793823242e-01 1.617902666330337524e-01 -1.400736719369888306e-01 -2.499275803565979004e-01 -1.973365694284439087e-01 -1.615886390209197998e-01 8.383662253618240356e-02 -2.921315133571624756e-01 -8.268676698207855225e-02 2.966834977269172668e-02 2.163924425840377808e-01 2.970809675753116608e-02 2.350784689188003540e-01 -1.950578838586807251e-01 6.581856310367584229e-02 7.237484306097030640e-02 -1.707304120063781738e-01
3.939732313156127930e-01 -1.486483365297317505e-01 2.705863416194915771e-01 -1.298021078109741211e-01 -8.523690700531005859e-02 -2.006379514932632446e-01 -8.229062706232070923e-02 1.242223083972930908e-01 2.522432804107666016e-01 1.575778722763061523e-01 4.819209128618240356e-02 -8.484257012605667114e-02 5.029974970966577530e-03 -6.270264089107513428e-02 1.306998878717422485e-01 -6.501756608486175537e-02 3.279100656509399414e-01 -1.866818405687808990e-02 -2.586485147476196289e-01 2.296169847249984741e-01 -2.462487667798995972e-01 1.903076171875000000e-01 -3.944218531250953674e-02 -4.429507628083229065e-02 -5.945336073637008667e-02 1.142247617244720459e-01 -2.688199579715728760e-01 -9.918530704453587532e-04 -2.964636683464050293e-01 -1.236923187971115112e-01 -1.326411366462707520e-01 -4.640422388911247253e-02
-2.756285369396209717e-01 7.619232684373855591e-02 1.676407009363174438e-01 2.879111468791961670e-01 -1.846838369965553284e-02 -1.186319515109062195e-01 -9.116082801483571529e-04 -6.814185529947280884e-02 3.474999666213989258e-01 7.173119485378265381e-02 4.398204386234283447e-02 -4.379673674702644348e-02 2.018727213144302368e-01 -2.263580113649368286e-01 3.251582682132720947e-01 -1.534728407859802246e-01 1.495961248874664307e-01 -2.833561897277832031e-01 -6.096756085753440857e-02 5.626383051276206970e-02 1.791077554225921631e-01 1.658003777265548706e-01 2.374222576618194580e-01 3.418784961104393005e-02 -2.542924284934997559e-01 -2.304453868418931961e-03 -4.106583073735237122e-02 1.615871861577033997e-02 -2.093793451786041260e-01 -1.401006150990724564e-02 2.721951305866241455e-01 1.604329645633697510e-01
1.300400942564010620e-01 2.746832072734832764e-01 -1.254468560218811035e-01 -2.303650677204132080e-01 -3.031544759869575500e-02 9.287586808204650879e-02 -1.811126321554183960e-01 -1.044698208570480347e-01 4.265327453613281250e-01 -1.638795286417007446e-01 2.197018563747406006e-01 -1.301080733537673950e-01 1.997233927249908447e-01 -1.431985795497894287e-01 2.795303463935852051e-01 -8.449245244264602661e-02 5.491473525762557983e-02 -1.764455735683441162e-01 3.899650881066918373e-03 1.647610366344451904e-01 1.300056558102369308e-02 2.492378279566764832e-02 -1.889049112796783447e-01 1.411552876234054565e-01 -1.279928088188171387e-01 -4.046052694320678711e-02 -3.174419701099395752e-01 5.564620718359947205e-03 -2.936916649341583252e-01 8.718980103731155396e-02 1.267875134944915771e-01 1.394856125116348267e-01
-1.113848835229873657e-01 -1.412431299686431885e-01 2.724985778331756592e-01 -4.620328173041343689e-02 5.099749937653541565e-02 -1.744933873414993286e-01 2.462449669837951660e-01 -3.267328739166259766e-01 2.334128618240356445e-01 -3.336305916309356689e-01 2.035482674837112427e-01 -5.192278698086738586e-02 -9.435558319091796875e-02 -2.785746939480304718e-02 1.752987205982208252e-01 -1.208604201674461365e-01 -2.915574051439762115e-02 -1.064092293381690979e-01 8.887477964162826538e-02 3.498373329639434814e-01 5.126543343067169189e-02 2.182661145925521851e-01 -2.216265797615051270e-01 -1.858460903167724609e-02 1.931361109018325806e-01 1.499672383069992065e-01 -3.750105574727058411e-02 -5.296360701322555542e-03 -2.364635169506072998e-01 1.708615124225616455e-01 -4.586495831608772278e-02 1.877534836530685425e-01
4.650270193815231323e-02 1.953891962766647339e-01 3.888937830924987793e-01 -1.357028782367706299e-01 1.376094520092010498e-01 1.665777117013931274e-01 1.903385072946548462e-01 1.484753042459487915e-01 3.983902335166931152e-01 -7.546751946210861206e-02 1.756728887557983398e-01 1.742267459630966187e-01 2.345115691423416138e-01 5.218905955553054810e-02 1.817681640386581421e-01 8.537477254867553711e-02 2.276180386543273926e-01 -1.640738695859909058e-01 -8.838511258363723755e-02 4.893388971686363220e-02 -8.303423970937728882e-02 8.579722791910171509e-02 -8.116839081048965454e-02 -1.395753175020217896e-01 -1.200999990105628967e-01 1.011776924133300781e-01 2.466826513409614563e-02 2.703518271446228027e-01 -3.199074268341064453e-01 1.839397661387920380e-02 -1.582027077674865723e-01 7.775671035051345825e-02
1.092991232872009277e-01 -8.375839889049530029e-02 6.203929334878921509e-02 -5.203512497246265411e-03 1.825540959835052490e-01 4.686536267399787903e-04 2.258788347244262695e-01 2.555370330810546875e-01 8.682715892791748047e-02 1.041546687483787537e-01 2.864184975624084473e-01 2.180501371622085571e-01 1.457006484270095825e-01 -1.744072735309600830e-01 3.769630566239356995e-02 -2.296990454196929932e-01 3.478356003761291504e-01 -3.197136223316192627e-01 -9.492112323641777039e-03 1.837570071220397949e-01 -1.406336873769760132e-01 1.325771808624267578e-01 -3.747317790985107422e-01 1.821620464324951172e-01 -9.545757621526718140e-02 3.649421781301498413e-02 5.964256823062896729e-02 1.724389195442199707e-01 -4.637901857495307922e-02 1.470254510641098022e-01 -2.086179517209529877e-02 -1.943040490150451660e-01
2.692077159881591797e-01 -3.449942916631698608e-02 1.832627058029174805e-01 -1.201602164655923843e-02 -1.658269464969635010e-01 -2.616575062274932861e-01 1.863596290349960327e-01 9.981758147478103638e-02 1.423702985048294067e-01 -1.884720772504806519e-01 2.472621798515319824e-01 -1.029461398720741272e-01 2.031020820140838623e-01 5.860068276524543762e-02 -1.363903749734163284e-02 -8.147156238555908203e-02 5.030711889266967773e-01 -1.006378605961799622e-01 1.036545187234878540e-01 -7.256852090358734131e-02 1.159441545605659485e-01 1.971629709005355835e-01 2.475656569004058838e-03 -1.318355649709701538e-01 -1.927370876073837280e-01 5.227654799818992615e-02 -2.284941226243972778e-01 -2.190570533275604248e-02 -2.519534528255462646e-01 2.085021585226058960e-01 1.395092457532882690e-01 -7.075721025466918945e-02
-2.166916579008102417e-01 7.698758691549301147e-02 1.941589266061782837e-01 2.616254985332489014e-01 5.001106113195419312e-02 3.365232050418853760e-02 -1.985529251396656036e-02 -3.641631081700325012e-02 3.978515863418579102e-01 3.617068007588386536e-02 4.898649826645851135e-02 -4.479330405592918396e-02 1.238418146967887878e-01 -2.607547044754028320e-01 2.924314737319946289e-01 -1.197445839643478394e-01 9.491039812564849854e-02 -3.173630833625793457e-01 3.440723754465579987e-03 -1.304064225405454636e-02 2.376004010438919067e-01 6.056619435548782349e-02 1.453821808099746704e-01 -5.690980702638626099e-02 -2.208866477012634277e-01 1.172173023223876953e-01 -7.021751254796981812e-02 1.031112149357795715e-01 -2.110179960727691650e-01 -5.540585517883300781e-02 3.910824060440063477e-01 1.240560710430145264e-01
1.844404786825180054e-01 -1.981603056192398071e-01 1.685979366302490234e-01 2.639724127948284149e-02 1.628842651844024658e-01 -3.256220817565917969e-01 -1.923183947801589966e-01 -2.824723720550537109e-01 2.958523333072662354e-01 9.135371446609497070e-02 -3.589509427547454834e-02 2.140392921864986420e-02 3.010175824165344238e-01 4.003415629267692566e-02 2.285462021827697754e-01 -2.046494334936141968e-01 1.574814468622207642e-01 -3.367813071236014366e-03 7.997416704893112183e-02 9.195156395435333252e-02 -2.489844411611557007e-01 2.794196009635925293e-01 1.623334884643554688e-01 8.637747727334499359e-03 1.155189573764801025e-01 -2.278952896595001221e-01 -1.730533540248870850e-01 -3.322676196694374084e-02 -1.989193409681320190e-01 -1.215356141328811646e-01 7.942713052034378052e-02 3.413864597678184509e-02
-2.485497295856475830e-01 -3.446941673755645752e-01 2.562557160854339600e-01 4.184278845787048340e-02 -4.452821239829063416e-02 2.109981030225753784e-01 8.441592007875442505e-02 -2.011436074972152710e-01 3.738201558589935303e-01 7.063306123018264771e-02 2.767540812492370605e-01 1.055237948894500732e-01 2.106091938912868500e-02 4.411249607801437378e-02 3.686349838972091675e-02 -2.700667083263397217e-01 2.364233434200286865e-01 2.110832603648304939e-03 -7.919144816696643829e-03 -4.610757157206535339e-02 -2.339648008346557617e-01 5.877588409930467606e-03 -2.871203422546386719e-01 1.153866127133369446e-01 -4.532990232110023499e-02 1.781429052352905273e-01 -2.172044068574905396e-01 -7.729410193860530853e-03 2.634141221642494202e-02 -8.643528074026107788e-02 -8.955489099025726318e-02 2.072027176618576050e-01
8.298920840024948120e-02 7.641796767711639404e-02 8.036439120769500732e-02 1.131753399968147278e-01 -6.835489068180322647e-03 -1.842563152313232422e-01 2.171471267938613892e-01 -2.685599327087402344e-01 1.765790283679962158e-01 -6.572306901216506958e-02 1.487735062837600708e-01 1.134275197982788086e-01 -1.955863833427429199e-01 -2.712951302528381348e-01 2.547943294048309326e-01 -3.184346258640289307e-01 2.842014729976654053e-01 2.195079252123832703e-02 1.263770610094070435e-01 1.813504397869110107e-01 7.572987582534551620e-03 3.066568076610565186e-01 -8.422983437776565552e-02 9.783543646335601807e-02 -6.038692593574523926e-02 3.210219740867614746e-01 -2.900713123381137848e-02 2.118813693523406982e-01 -1.118991747498512268e-01 -3.978041466325521469e-03 2.450980097055435181e-01 1.165961474180221558e-02
-1.039613336324691772e-01 -3.362689912319183350e-01 -8.186426013708114624e-03 -8.427549898624420166e-02 7.364739477634429932e-02 -2.238466590642929077e-01 -2.939222753047943115e-02 -1.709214150905609131e-01 8.046052604913711548e-02 -4.754585400223731995e-02 9.473512321710586548e-02 -1.968987882137298584e-01 1.015685573220252991e-01 -1.081065982580184937e-01 3.025960624217987061e-01 -3.819647431373596191e-01 3.413394987583160400e-01 -1.614546775817871094e-01 -1.337509453296661377e-01 1.099881157279014587e-01 9.178880602121353149e-02 -5.586361885070800781e-02 2.270947992801666260e-01 -4.512343555688858032e-02 -3.345356285572052002e-01 8.250468969345092773e-02 -1.795302182435989380e-01 1.038594096899032593e-01 -1.343656778335571289e-01 -2.126497030258178711e-01 4.071896150708198547e-02 5.478332191705703735e-02
6.606995314359664917e-02 -1.867051869630813599e-01 1.896585226058959961e-01 4.376119002699851990e-03 9.791304916143417358e-02 -1.306787598878145218e-02 3.360948562622070312e-01 8.080073446035385132e-02 3.266683816909790039e-01 -1.842585802078247070e-01 1.416948288679122925e-01 1.743554510176181793e-02 2.560246586799621582e-01 -1.611089706420898438e-01 1.322083622217178345e-01 -1.430501192808151245e-01 -1.832432299852371216e-02 -2.998081445693969727e-01 -3.708122670650482178e-01 -1.864790469408035278e-01 -1.626788675785064697e-01 7.236275821924209595e-02 -1.843149811029434204e-01 -1.230888292193412781e-01 -2.694861730560660362e-03 1.130704954266548157e-01 -9.314855188131332397e-02 2.165494412183761597e-01 3.563432395458221436e-02 2.223909348249435425e-01 1.111868098378181458e-01 -1.739974021911621094e-01
-1.888915300369262695e-01 1.180538609623908997e-01 2.678227722644805908e-01 -7.075982540845870972e-02 5.639920011162757874e-02 6.998361647129058838e-02 -8.813440799713134766e-02 -1.284385025501251221e-01 3.516058325767517090e-01 -6.226730346679687500e-02 2.731137573719024658e-01 -2.399966418743133545e-01 1.577494442462921143e-01 -2.733708918094635010e-01 2.401291579008102417e-01 3.530015423893928528e-02 -2.299891039729118347e-02 -2.833498716354370117e-01 -9.015278518199920654e-02 2.919089049100875854e-02 -1.134245470166206360e-01 -1.080780848860740662e-01 5.752929486334323883e-03 -1.325605213642120361e-01 -2.603215575218200684e-01 1.906111985445022583e-01 1.366092115640640259e-01 1.922826617956161499e-01 2.244368642568588257e-01 -1.608677804470062256e-01 9.947362123057246208e-04 2.348476648330688477e-01
1.898952573537826538e-01 -2.179899066686630249e-01 3.896978497505187988e-02 3.124733082950115204e-02 6.355915963649749756e-02 -1.140705645084381104e-01 -1.728289276361465454e-01 -9.334507584571838379e-02 1.848344206809997559e-01 -5.157278105616569519e-02 8.133471012115478516e-03 -6.100920587778091431e-02 1.028277948498725891e-01 -8.041453361511230469e-02 8.672434091567993164e-02 -1.378294080495834351e-01 6.286828517913818359e-01 -1.913938671350479126e-01 -1.466466933488845825e-01 -1.684374213218688965e-01 1.159680932760238647e-01 4.683704301714897156e-02 -6.625746935606002808e-02 -1.160803139209747314e-01 -3.162868916988372803e-01 1.110170483589172363e-01 1.079009771347045898e-01 2.617559432983398438e-01 1.927331276237964630e-02 -2.264931052923202515e-02 2.552653253078460693e-01 1.724092662334442139e-02
3.671471774578094482e-01 -1.462496221065521240e-01 1.800024211406707764e-01 -3.223915770649909973e-02 -7.727369666099548340e-02 -1.466388851404190063e-01 2.473173290491104126e-01 6.615723669528961182e-02 2.441001236438751221e-01 1.486748605966567993e-01 1.689281910657882690e-01 -1.404089927673339844e-01 1.952619850635528564e-01 5.058439448475837708e-02 1.414391845464706421e-01 5.847170576453208923e-02 4.639392197132110596e-01 -1.565720736980438232e-01 -3.888796269893646240e-02 2.813125960528850555e-03 -1.380254030227661133e-01 1.209140494465827942e-01 -4.817038029432296753e-02 -5.324838683009147644e-02 -9.572660923004150391e-02 3.699600324034690857e-02 -2.741370201110839844e-01 -1.349609792232513428e-01 -3.394955396652221680e-01 6.143713742494583130e-02 -1.294432878494262695e-01 -5.932597815990447998e-02
-3.051165938377380371e-01 4.024505987763404846e-02 7.524314522743225098e-02 -8.154889196157455444e-02 1.613854765892028809e-01 -5.449295975267887115e-03 3.238218426704406738e-01 -2.408712506294250488e-01 3.212960660457611084e-01 -2.181967943906784058e-01 1.286939978599548340e-01 -1.842475682497024536e-02 1.082747429609298706e-01 -3.214225545525550842e-02 2.079115062952041626e-01 -2.470875531435012817e-01 2.441884018480777740e-02 -1.719110831618309021e-02 1.475306749343872070e-01 3.107621967792510986e-01 -1.012122482061386108e-01 2.601005136966705322e-01 -1.345997005701065063e-01 -2.630924433469772339e-02 2.138504981994628906e-01 1.749178916215896606e-01 1.549252271652221680e-01 -7.802132051438093185e-03 -1.547749489545822144e-01 8.484231680631637573e-02 1.017355322837829590e-01 2.478087544441223145e-01
1.312680989503860474e-01 -2.897963523864746094e-01 -1.237909644842147827e-01 -1.393804550170898438e-01 -3.826738521456718445e-02 1.863643378019332886e-01 1.322308629751205444e-01 -1.004760712385177612e-01 4.155896306037902832e-01 -4.193225502967834473e-02 7.997854053974151611e-02 -3.081494569778442383e-01 1.796318590641021729e-01 -2.092867791652679443e-01 1.569770127534866333e-01 -8.844739198684692383e-02 3.361484268680214882e-03 -1.495083868503570557e-01 -2.078734338283538818e-01 1.985424309968948364e-01 3.422397002577781677e-02 3.616140484809875488e-01 5.679048597812652588e-02 3.023508004844188690e-02 -2.186831086874008179e-01 -8.811628818511962891e-02 -9.076113998889923096e-02 -1.915940940380096436e-01 -1.613583713769912720e-01 -1.744315177202224731e-01 1.304508000612258911e-01 2.858953177928924561e-02
-1.289856284856796265e-01 -2.997740805149078369e-01 2.939012944698333740e-01 -1.377288401126861572e-01 1.408411413431167603e-01 -1.830346137285232544e-02 1.011328548192977905e-01 -1.243564561009407043e-01 3.123860657215118408e-01 7.043849676847457886e-02 1.394360959529876709e-01 -2.440282404422760010e-01 -1.786295771598815918e-01 -1.493043545633554459e-02 1.036534309387207031e-01 -3.776871562004089355e-01 2.480970919132232666e-01 -2.168501764535903931e-01 1.515286713838577271e-01 1.210598498582839966e-01 -9.889763593673706055e-02 -2.040494829416275024e-01 -2.560470439493656158e-02 -1.068808287382125854e-01 -1.242358237504959106e-01 7.315753400325775146e-02 -1.269957572221755981e-01 2.261357307434082031e-01 7.885334640741348267e-02 1.502695083618164062e-01 3.868248313665390015e-02 2.172319740056991577e-01
1.447589993476867676e-01 -2.357625588774681091e-02 4.476226493716239929e-02 -1.379005890339612961e-02 -1.075753569602966309e-01 2.792910486459732056e-02 9.664906561374664307e-02 7.446952164173126221e-02 5.822051167488098145e-01 -2.199359834194183350e-01 1.517702192068099976e-01 1.151508465409278870e-01 3.159112334251403809e-01 -9.103433042764663696e-02 2.818858325481414795e-01 -6.154660508036613464e-02 -1.640655472874641418e-02 -1.426534950733184814e-01 1.484877020120620728e-01 6.548015028238296509e-02 -2.136104181408882141e-02 -9.438461624085903168e-03 6.633785367012023926e-02 1.047114580869674683e-01 -1.009998396039009094e-01 -3.702793121337890625e-01 -6.964844465255737305e-02 -2.200740873813629150e-01 3.972485288977622986e-02 -1.151776090264320374e-01 1.254467964172363281e-01 2.001357525587081909e-01
7.794846594333648682e-02 -1.736176759004592896e-01 1.908713579177856445e-01 1.490093208849430084e-02 1.125091984868049622e-01 8.545895107090473175e-03 2.248627245426177979e-01 2.494832873344421387e-01 1.864659935235977173e-01 4.212772846221923828e-02 2.199017554521560669e-01 -1.951575577259063721e-01 2.693185210227966309e-01 -4.492085799574851990e-02 -7.925129495561122894e-03 -4.256607294082641602e-01 1.168258339166641235e-01 -2.581005990505218506e-01 -1.842692196369171143e-01 -1.333526670932769775e-01 -5.655303131788969040e-03 8.753196895122528076e-02 -1.477812081575393677e-01 6.524593383073806763e-02 -3.637759685516357422e-01 -9.140606224536895752e-02 -1.031769812107086182e-01 -5.713802576065063477e-02 -2.909843325614929199e-01 8.464908599853515625e-02 -7.601816952228546143e-02 6.925235688686370850e-02
7.602986693382263184e-02 -1.474181562662124634e-01 1.075698584318161011e-01 -3.292057216167449951e-01 -4.003011286258697510e-01 -1.908921152353286743e-01 -5.898436158895492554e-02 -1.555341482162475586e-01 3.718720674514770508e-01 -9.510569274425506592e-02 2.800703644752502441e-01 6.261512637138366699e-02 2.062209397554397583e-01 -3.931211307644844055e-02 2.270687371492385864e-01 -8.304364979267120361e-02 -1.321544498205184937e-01 3.153298795223236084e-02 -1.507639139890670776e-01 1.003193408250808716e-01 -1.425056308507919312e-01 2.764010727405548096e-01 4.309840127825737000e-02 4.430607706308364868e-02 1.078224480152130127e-01 2.779226563870906830e-02 5.421700887382030487e-03 2.488043010234832764e-01 -2.084748148918151855e-01 5.983442440629005432e-02 1.509094536304473877e-01 6.358260754495859146e-03
1.497286856174468994e-01 3.963891416788101196e-02 2.168021202087402344e-01 2.192109376192092896e-01 1.639768183231353760e-01 1.395097821950912476e-01 -8.046825416386127472e-03 -1.135174259543418884e-01 2.397400736808776855e-01 -1.572995781898498535e-01 9.280536323785781860e-02 -8.935955911874771118e-02 6.246487051248550415e-02 -3.342868089675903320e-01 1.376210600137710571e-01 -1.983137279748916626e-01 3.126895427703857422e-01 -2.720391154289245605e-01 -2.042900174856185913e-01 4.919145628809928894e-02 -2.597619406878948212e-02 1.583242565393447876e-01 2.551110647618770599e-02 -1.106167659163475037e-01 -7.205053418874740601e-02 -4.702066779136657715e-01 -6.349139660596847534e-02 1.518085747957229614e-01 1.834192723035812378e-01 3.078707377426326275e-04 6.394744664430618286e-02 -5.709813535213470459e-02
1.537482738494873047e-01 -1.689128279685974121e-01 3.399767875671386719e-01 -4.076765775680541992e-01 2.004506252706050873e-02 -1.746114492416381836e-01 2.142694219946861267e-02 5.129279196262359619e-02 4.043444097042083740e-01 3.076908923685550690e-02 1.133506558835506439e-02 -1.272074431180953979e-01 1.506634652614593506e-01 -1.171015128493309021e-01 3.839159309864044189e-01 5.990075692534446716e-02 1.389903575181961060e-01 -1.108511239290237427e-01 1.257460713386535645e-01 -3.177640140056610107e-01 4.244094714522361755e-02 6.951835006475448608e-02 1.055388748645782471e-01 -1.932372152805328369e-01 -1.477910131216049194e-01 -7.993014156818389893e-02 -7.806953787803649902e-02 9.018194675445556641e-02 1.316973101347684860e-02 -1.710839755833148956e-02 1.320090144872665405e-01 -8.045059628784656525e-03
1.593526303768157959e-01 5.855612829327583313e-02 1.919820532202720642e-02 1.919915527105331421e-01 1.116024330258369446e-01 8.379189670085906982e-02 1.079979166388511658e-01 -3.430132865905761719e-01 2.364117205142974854e-01 6.947765499353408813e-02 2.256138771772384644e-01 -3.721992298960685730e-02 -5.169802904129028320e-02 -2.428427785634994507e-01 2.113298922777175903e-01 -3.413493633270263672e-01 3.239801824092864990e-01 1.280405670404434204e-01 1.006284579634666443e-01 2.554136216640472412e-01 -5.546255409717559814e-02 1.593155115842819214e-01 -1.308008097112178802e-02 8.196508884429931641e-02 -4.436827078461647034e-02 3.627447187900543213e-01 9.135185927152633667e-02 1.597012132406234741e-01 -1.773664802312850952e-01 -5.549538880586624146e-02 3.580024093389511108e-02 -1.184581294655799866e-01
-1.358606666326522827e-01 -1.086136251688003540e-01 4.294486716389656067e-03 -1.872649788856506348e-02 9.119728207588195801e-02 4.047232493758201599e-02 -1.124056875705718994e-01 -6.740247458219528198e-02 1.736131161451339722e-01 -1.083405688405036926e-01 2.778128385543823242e-01 -3.819118738174438477e-01 2.032638192176818848e-01 -2.146168798208236694e-01 2.312426269054412842e-01 -2.475441247224807739e-01 9.580747038125991821e-02 -1.653731018304824829e-01 -1.980667412281036377e-01 9.244976937770843506e-02 2.564707584679126740e-02 2.845466434955596924e-01 -1.256806403398513794e-01 -1.245478466153144836e-01 -2.277868241071701050e-01 -2.849111258983612061e-01 -1.032882630825042725e-01 -7.063661515712738037e-02 -8.369240909814834595e-02 -1.425799280405044556e-01 1.772761344909667969e-01 -2.654857039451599121e-01
8.653282374143600464e-02 8.113651536405086517e-03 7.498814165592193604e-02 -1.035662069916725159e-01 1.622108221054077148e-01 -1.190559193491935730e-01 3.805700838565826416e-01 -5.936434492468833923e-02 6.543742865324020386e-02 -9.569717943668365479e-02 5.330160260200500488e-02 -2.382269129157066345e-02 4.546567499637603760e-01 1.371434926986694336e-01 2.459149807691574097e-01 -1.191742718219757080e-01 3.110334873199462891e-01 -2.132280915975570679e-01 7.998583465814590454e-02 -1.614529788494110107e-01 -2.718479335308074951e-01 -3.761273622512817383e-02 -1.005083024501800537e-01 -2.379675656557083130e-01 -7.836776971817016602e-02 2.116531431674957275e-01 -8.090346306562423706e-02 2.254472225904464722e-01 -1.542426347732543945e-01 9.823620319366455078e-02 -9.249181300401687622e-02 -5.639827996492385864e-02
-2.001869082450866699e-01 -2.267290800809860229e-01 2.277822345495223999e-01 -1.877568513154983521e-01 1.059855334460735321e-02 -4.422589018940925598e-02 -3.463036566972732544e-02 -1.449922174215316772e-01 4.333526194095611572e-01 -3.047618083655834198e-02 1.329316645860671997e-01 -2.904955446720123291e-01 -7.993803918361663818e-02 -1.066866219043731689e-01 2.520004212856292725e-01 -1.527610868215560913e-01 2.544029653072357178e-01 -3.837740421295166016e-01 1.319900155067443848e-01 1.998777501285076141e-02 4.283086210489273071e-02 6.643638480454683304e-03 8.786210417747497559e-02 -7.613549381494522095e-02 -2.494896501302719116e-01 7.181422412395477295e-02 -6.676108390092849731e-02 6.190594285726547241e-02 1.257788687944412231e-01 5.809193849563598633e-02 9.857230633497238159e-02 2.277604937553405762e-01
2.283831536769866943e-01 -2.341731786727905273e-01 2.340675145387649536e-01 -1.665778309106826782e-01 1.456260979175567627e-01 -7.686162716709077358e-04 -8.675732463598251343e-02 -1.128204092383384705e-01 1.751071810722351074e-01 -2.029108852148056030e-01 2.297036647796630859e-01 -1.753077507019042969e-01 3.205520510673522949e-01 2.990830503404140472e-02 7.031109929084777832e-02 -3.338955044746398926e-01 -7.087017595767974854e-02 -4.361321926116943359e-01 1.647336222231388092e-02 -1.721065491437911987e-01 1.772478967905044556e-01 1.482587903738021851e-01 1.369324047118425369e-02 -1.082968711853027344e-01 -8.187450468540191650e-02 2.013149261474609375e-01 -9.061413258314132690e-02 -1.032806783914566040e-01 -5.499441176652908325e-02 -1.185910180211067200e-01 -1.059836149215698242e-01 9.341711550951004028e-02
2.079789936542510986e-01 8.499237895011901855e-02 2.629450261592864990e-01 -1.232124492526054382e-01 -9.695257991552352905e-02 -1.998786628246307373e-02 2.714746259152889252e-02 -6.869267672300338745e-03 1.392986029386520386e-01 -2.226406522095203400e-02 3.344040811061859131e-01 2.826873213052749634e-02 2.321464121341705322e-01 6.172851100564002991e-02 1.692988574504852295e-01 1.997445523738861084e-02 3.221692144870758057e-01 -3.209393918514251709e-01 7.444006390869617462e-03 -2.577473819255828857e-01 -1.128328591585159302e-01 3.354831635951995850e-01 -1.167205870151519775e-01 -8.406059443950653076e-02 1.228949353098869324e-01 -6.401056889444589615e-03 2.109173312783241272e-02 1.198263689875602722e-01 -4.002508223056793213e-01 1.388761103153228760e-01 -7.571244146674871445e-03 -8.112642168998718262e-02
2.630945742130279541e-01 -2.219115346670150757e-01 3.136258125305175781e-01 -1.786947697401046753e-01 2.182881683111190796e-01 -9.710610657930374146e-02 3.407537937164306641e-01 2.065427787601947784e-02 1.407866328954696655e-01 -2.015706002712249756e-01 1.984886825084686279e-01 -4.317967593669891357e-01 5.202068388462066650e-02 1.115681231021881104e-01 3.079329729080200195e-01 -2.909273281693458557e-02 4.703532531857490540e-02 -2.270039618015289307e-01 -4.253805801272392273e-02 -5.471668019890785217e-02 9.488027542829513550e-02 5.057354271411895752e-02 -2.544060535728931427e-02 1.045974716544151306e-02 -1.471665054559707642e-01 -2.146440595388412476e-01 -5.431178584694862366e-02 -3.864902630448341370e-02 -1.467184275388717651e-01 1.038983613252639771e-01 6.658704578876495361e-02 -2.669173665344715118e-02
1.033091247081756592e-01 -1.568638086318969727e-01 -1.659823954105377197e-02 1.614830195903778076e-01 -7.918803393840789795e-02 -5.707173049449920654e-02 -2.824488878250122070e-01 -2.269762754440307617e-01 3.018324077129364014e-01 -1.583031564950942993e-01 -1.020205840468406677e-01 3.945981618016958237e-03 2.020729631185531616e-01 1.944885104894638062e-01 3.762158453464508057e-01 -8.229543268680572510e-02 4.313920140266418457e-01 -2.579982578754425049e-01 4.645171761512756348e-02 -4.435238242149353027e-02 -2.044430747628211975e-02 1.333433538675308228e-01 5.983452498912811279e-02 7.602876517921686172e-03 7.875158637762069702e-02 1.117524690926074982e-02 -4.435501620173454285e-02 2.399595975875854492e-01 -1.555972099304199219e-01 4.638125374913215637e-02 2.432415448129177094e-02 2.693272531032562256e-01
2.591024041175842285e-01 -1.917810142040252686e-01 9.652998298406600952e-02 -1.045155227184295654e-01 9.238316863775253296e-02 -2.311937808990478516e-01 -1.037163659930229187e-01 1.639225631952285767e-01 2.399002313613891602e-01 -1.835812777280807495e-01 3.580056726932525635e-01 7.517580687999725342e-02 2.365616112947463989e-01 1.890592426061630249e-01 -1.982625573873519897e-01 -7.493091374635696411e-02 3.165774047374725342e-01 -6.398469209671020508e-02 -1.130406185984611511e-01 -3.096411749720573425e-02 3.922431543469429016e-02 1.047459840774536133e-01 -4.000848829746246338e-01 -7.595364749431610107e-02 -1.079915687441825867e-01 -7.433436810970306396e-03 -3.598088398575782776e-02 2.713756859302520752e-01 -1.294470876455307007e-01 1.129638254642486572e-01 1.594715006649494171e-02 -4.126180335879325867e-02
4.619057849049568176e-02 -3.484909832477569580e-01 1.618596352636814117e-02 -8.616960793733596802e-02 2.083172947168350220e-01 1.249073892831802368e-01 1.665630042552947998e-01 -1.476802825927734375e-01 1.469768285751342773e-01 -3.051506876945495605e-01 1.377112865447998047e-01 -8.414669334888458252e-02 2.833677828311920166e-01 -1.901694685220718384e-01 -2.343410067260265350e-02 -3.545477986335754395e-01 -1.157839503139257431e-02 -2.977574467658996582e-01 -8.928633481264114380e-02 -2.579270303249359131e-01 -2.369419112801551819e-02 1.506525278091430664e-01 -2.100269198417663574e-01 -2.362939417362213135e-01 -1.567703634500503540e-01 6.311058253049850464e-02 3.284873440861701965e-03 1.553364545106887817e-01 -1.309110820293426514e-01 5.398637801408767700e-02 -1.303378790616989136e-01 2.161677554249763489e-02
-1.219426244497299194e-01 -3.632696866989135742e-01 2.126714214682579041e-02 9.200721979141235352e-02 -1.582207530736923218e-02 -6.200781092047691345e-02 -1.097556948661804199e-01 -2.181302309036254883e-01 4.094663858413696289e-01 6.474072486162185669e-02 2.599141895771026611e-01 2.736470475792884827e-02 2.357215136289596558e-01 -1.116503998637199402e-01 -9.641233086585998535e-02 -3.658907860517501831e-02 -8.918919414281845093e-02 -3.016785085201263428e-01 3.395840525627136230e-02 1.172579824924468994e-01 -1.646893173456192017e-01 2.504124045372009277e-01 -2.870693504810333252e-01 -9.024486690759658813e-02 -1.260590851306915283e-01 4.650326818227767944e-02 -1.800691485404968262e-01 1.614602096378803253e-02 -1.282533258199691772e-01 6.002806127071380615e-02 4.489587247371673584e-02 3.076462745666503906e-01
-1.381478011608123779e-01 2.688899077475070953e-02 4.844110924750566483e-03 1.878138929605484009e-01 -1.474439054727554321e-01 4.472492635250091553e-02 2.864362671971321106e-02 -1.215302050113677979e-01 4.669624269008636475e-01 -1.492178440093994141e-01 2.229293733835220337e-01 9.645725786685943604e-02 1.791007518768310547e-01 -5.030094459652900696e-02 2.403045296669006348e-01 -1.748329699039459229e-01 1.348343342542648315e-01 -4.134779572486877441e-01 9.214028716087341309e-02 -1.684116013348102570e-02 1.845451593399047852e-01 1.505440194159746170e-02 2.761022448539733887e-01 1.095665171742439270e-01 8.054948598146438599e-02 4.620921239256858826e-02 3.285413607954978943e-02 -4.338819906115531921e-02 -3.104906082153320312e-01 1.464387774467468262e-01 1.779936552047729492e-01 4.205334559082984924e-02
-8.864594250917434692e-02 1.158126890659332275e-01 6.430739164352416992e-02 8.545234799385070801e-02 1.466818600893020630e-01 2.326145768165588379e-02 1.421329528093338013e-01 5.867316201329231262e-02 1.444050967693328857e-01 -1.464744955301284790e-01 1.663259863853454590e-01 -1.539840996265411377e-01 3.401486277580261230e-01 -2.246257811784744263e-01 7.436176389455795288e-02 -3.742397427558898926e-01 2.578697204589843750e-01 -2.270651757717132568e-01 1.574781024828553200e-03 -1.708333939313888550e-01 -8.498183637857437134e-02 3.940642178058624268e-01 -7.639848161488771439e-03 -8.057884871959686279e-02 2.977554313838481903e-02 -4.008246213197708130e-02 -1.529694497585296631e-01 3.291865587234497070e-01 -9.461761265993118286e-02 -8.853611350059509277e-02 2.072631418704986572e-01 -7.653307914733886719e-02
1.864970624446868896e-01 7.154606282711029053e-02 2.975860834121704102e-01 -3.304156661033630371e-01 -9.162064641714096069e-03 8.552026003599166870e-03 1.998449563980102539e-01 4.173268377780914307e-02 3.462367057800292969e-01 -9.527457505464553833e-02 2.074684053659439087e-01 -1.337748914957046509e-01 2.506978213787078857e-01 9.103344380855560303e-02 2.621833384037017822e-01 3.191455453634262085e-02 2.579830586910247803e-01 -8.486288040876388550e-02 -8.761481195688247681e-02 -1.289611905813217163e-01 -2.271117120981216431e-01 1.212171092629432678e-01 -1.310911476612091064e-01 -1.447403579950332642e-01 -1.082078590989112854e-01 1.951538622379302979e-01 6.028011441230773926e-02 8.766732364892959595e-02 -2.775923013687133789e-01 1.397038903087377548e-02 -1.592338085174560547e-01 -1.534495204687118530e-01
6.937752664089202881e-02 -4.357763752341270447e-02 1.225040927529335022e-01 -4.937379434704780579e-02 8.908765017986297607e-02 -8.322758972644805908e-02 2.677331566810607910e-01 -2.973207235336303711e-01 2.902622520923614502e-01 6.232571229338645935e-02 3.345592916011810303e-01 -1.399563848972320557e-01 1.243475899100303650e-01 6.427949666976928711e-02 9.569925069808959961e-02 -3.839772939682006836e-01 8.666541427373886108e-02 4.311964288353919983e-02 -7.113166898488998413e-02 9.636666625738143921e-02 -6.676378846168518066e-02 5.125273764133453369e-02 3.015427291393280029e-01 -1.744981557130813599e-01 -2.347761020064353943e-02 1.610708385705947876e-01 5.233369395136833191e-02 1.974125802516937256e-01 -6.473376415669918060e-03 1.813778877258300781e-01 5.830634012818336487e-02 3.851359784603118896e-01
-3.550541028380393982e-02 -9.744963049888610840e-02 2.032486349344253540e-02 -9.853117167949676514e-02 1.281385272741317749e-01 -1.597862392663955688e-01 -1.340354084968566895e-01 -1.064585149288177490e-01 3.276902735233306885e-01 -1.665999889373779297e-01 2.675778567790985107e-01 1.144444197416305542e-01 2.875044643878936768e-01 -1.028844788670539856e-01 1.089671179652214050e-01 1.224343180656433105e-01 4.138952866196632385e-02 -2.009962201118469238e-01 -2.392503246665000916e-02 4.603832364082336426e-01 -2.741462290287017822e-01 -2.594779431819915771e-02 -6.536164134740829468e-02 5.766925215721130371e-02 -1.993348747491836548e-01 -9.780589491128921509e-02 1.957486756145954132e-02 1.518349051475524902e-01 -3.162884712219238281e-01 9.282360970973968506e-02 -7.561510801315307617e-02 2.067769914865493774e-01
4.218982160091400146e-02 -2.187311276793479919e-02 1.726661026477813721e-01 3.166071772575378418e-01 8.829753845930099487e-03 5.352606624364852905e-02 4.753018915653228760e-02 -1.072255894541740417e-01 1.282677054405212402e-01 -1.853131949901580811e-01 1.945519447326660156e-02 -8.371862024068832397e-02 7.854745537042617798e-02 -7.002550363540649414e-02 2.431800961494445801e-01 -3.017192780971527100e-01 3.062055706977844238e-01 7.767326384782791138e-02 1.261510252952575684e-01 2.599355280399322510e-01 -2.056711465120315552e-01 1.572927236557006836e-01 -2.136634737253189087e-01 2.680473625659942627e-01 -3.951481282711029053e-01 2.096365690231323242e-01 -3.045430034399032593e-02 -7.152334600687026978e-02 -1.953735947608947754e-01 -3.366876393556594849e-02 1.093076467514038086e-01 7.974611222743988037e-02
-1.847035735845565796e-01 -3.445962071418762207e-01 1.466289013624191284e-01 -1.740107834339141846e-01 1.341576725244522095e-01 -9.551311284303665161e-02 -8.579855784773826599e-03 -2.644842863082885742e-01 3.114813268184661865e-01 -2.805144190788269043e-01 5.935141071677207947e-02 1.903467066586017609e-02 1.089428812265396118e-01 7.144296914339065552e-02 1.346186697483062744e-01 -2.880249544978141785e-02 -4.597083851695060730e-02 -2.867519855499267578e-01 -1.486331503838300705e-02 2.252639234066009521e-01 -2.746786475181579590e-01 2.363558299839496613e-02 -1.055939421057701111e-01 1.692086160182952881e-01 1.261522769927978516e-01 1.827762573957443237e-01 -1.615997701883316040e-01 1.994104087352752686e-01 -2.695508599281311035e-01 1.724612712860107422e-01 1.108979582786560059e-01 4.123708978295326233e-02
1.724750548601150513e-01 -1.466675847768783569e-01 4.446312412619590759e-02 -2.412658482789993286e-01 6.022354215383529663e-02 -2.632536292076110840e-01 -4.493474215269088745e-02 1.517622619867324829e-01 2.547501921653747559e-01 -3.228254616260528564e-01 3.492459654808044434e-01 1.573738604784011841e-01 -1.746684461832046509e-01 -1.077719628810882568e-01 -1.882409304380416870e-02 -2.637441158294677734e-01 2.363262623548507690e-01 -1.028668060898780823e-01 1.248470321297645569e-01 -1.552515178918838501e-01 -1.095823049545288086e-01 6.937596946954727173e-02 -2.347858101129531860e-01 8.775795996189117432e-02 -2.261359393596649170e-01 -1.751712709665298462e-01 -2.288619428873062134e-02 1.833874583244323730e-01 -1.691939532756805420e-01 6.578852981328964233e-02 1.626268029212951660e-01 3.916961327195167542e-02
-3.426660224795341492e-02 2.072882056236267090e-01 1.958553940057754517e-01 -1.500242948532104492e-01 1.307197213172912598e-01 -1.581076066941022873e-03 1.228424683213233948e-01 3.389050662517547607e-01 2.662927508354187012e-01 -1.271003335714340210e-01 1.810352653264999390e-01 -1.667355559766292572e-02 2.445551306009292603e-01 -5.115056410431861877e-02 1.485639959573745728e-01 -4.758743047714233398e-01 3.713113069534301758e-02 -1.482914984226226807e-01 4.888280108571052551e-02 2.312878519296646118e-01 -1.421735286712646484e-01 -1.087815538048744202e-01 -1.591409444808959961e-01 2.569634914398193359e-01 -9.715808928012847900e-02 5.036153644323348999e-02 -8.069808036088943481e-02 1.316316276788711548e-01 -1.203149855136871338e-01 1.180295273661613464e-01 1.923036128282546997e-01 1.141350120306015015e-01
-1.064196228981018066e-01 -1.376074552536010742e-01 3.172713220119476318e-01 -3.071312792599201202e-02 -1.001580357551574707e-01 -1.536202877759933472e-01 1.276222914457321167e-01 -1.065038740634918213e-01 3.791396021842956543e-01 -2.054719068109989166e-02 1.560612022876739502e-01 -2.509658634662628174e-01 -5.550887435674667358e-02 4.145422950387001038e-02 8.500552922487258911e-02 -2.825388908386230469e-01 1.318820267915725708e-01 -3.794368505477905273e-01 6.568849086761474609e-02 1.398107260465621948e-01 4.815953597426414490e-02 -1.556943506002426147e-01 -1.238963007926940918e-01 -3.722233772277832031e-01 -9.929404407739639282e-02 -2.649476937949657440e-02 -5.972825735807418823e-02 6.839692126959562302e-03 1.489544212818145752e-01 -1.350367069244384766e-01 2.060210257768630981e-01 1.441562473773956299e-01
-1.874067075550556183e-02 -7.851184904575347900e-02 1.018501669168472290e-01 -6.384593248367309570e-02 -1.586980670690536499e-01 -1.832100749015808105e-01 3.519118428230285645e-01 -1.445409469306468964e-02 1.424966901540756226e-01 -2.931497693061828613e-01 2.035691142082214355e-01 -1.344397962093353271e-01 6.437190622091293335e-02 8.412550389766693115e-02 5.119570344686508179e-02 2.283836342394351959e-02 4.671054184436798096e-01 -1.239822357892990112e-01 1.293693184852600098e-01 -9.437859803438186646e-02 1.551897525787353516e-01 1.920623034238815308e-01 -9.103255718946456909e-02 -9.061013162136077881e-02 -2.083037942647933960e-01 7.025725394487380981e-02 3.918166458606719971e-02 -1.359670981764793396e-02 -3.320125639438629150e-01 2.241174578666687012e-01 2.520812451839447021e-01 -7.340775430202484131e-02
1.686778515577316284e-01 -2.036382406949996948e-01 -4.578652977943420410e-02 -3.291273415088653564e-01 4.860855638980865479e-02 -2.232155501842498779e-01 -2.051419168710708618e-01 4.757015779614448547e-02 1.942423582077026367e-01 -1.905458234250545502e-02 3.457617759704589844e-01 2.219493836164474487e-01 -1.632688790559768677e-01 -1.932670176029205322e-01 3.056843876838684082e-01 -2.785647809505462646e-01 2.252816110849380493e-01 1.219064556062221527e-02 -1.022043600678443909e-01 -9.816410392522811890e-02 8.770293742418289185e-02 1.797110438346862793e-01 -2.425846159458160400e-01 1.387647837400436401e-01 -3.950656577944755554e-02 9.857691079378128052e-02 -9.518560022115707397e-02 1.912278085947036743e-01 -9.277476370334625244e-02 7.887127995491027832e-02 1.402629166841506958e-01 -2.620208822190761566e-02
-9.587341337464749813e-04 -5.111544206738471985e-02 3.314356207847595215e-01 -1.011232659220695496e-01 2.055921554565429688e-01 6.784337013959884644e-02 -7.773278653621673584e-02 1.066216751933097839e-01 4.042640328407287598e-01 -4.148783087730407715e-01 1.466946750879287720e-01 1.026422828435897827e-01 1.883423924446105957e-01 -1.399824172258377075e-01 1.280597448348999023e-01 5.604743584990501404e-02 2.903345227241516113e-01 -1.111866012215614319e-01 1.441152649931609631e-03 2.274563163518905640e-02 1.031966763548552990e-03 7.368651777505874634e-02 -2.894903421401977539e-01 -3.357706591486930847e-02 2.436245232820510864e-02 1.881865411996841431e-01 -5.327945947647094727e-02 3.013394474983215332e-01 -1.372593641281127930e-01 2.675085328519344330e-02 -1.844775527715682983e-01 -5.852263886481523514e-03
5.466303974390029907e-02 -2.423918843269348145e-01 3.481126129627227783e-01 -3.702157409861683846e-03 7.276813685894012451e-02 1.630109995603561401e-01 -6.242763996124267578e-02 -1.786837428808212280e-01 2.810655236244201660e-01 -1.643519401550292969e-01 2.015061229467391968e-01 -1.412446238100528717e-02 1.045134812593460083e-01 1.737812906503677368e-01 1.943283826112747192e-01 -3.320633471012115479e-01 1.425028890371322632e-01 2.572022676467895508e-01 1.383383274078369141e-01 2.382481992244720459e-01 -7.182292640209197998e-02 2.802602052688598633e-01 -2.362295091152191162e-01 2.493756636977195740e-02 8.356130123138427734e-02 2.558524906635284424e-01 3.878157213330268860e-02 -1.204700097441673279e-01 1.369899045675992966e-02 -1.393729937262833118e-03 7.975352555513381958e-02 1.261047422885894775e-01
3.738962486386299133e-02 -1.516225337982177734e-01 1.105181053280830383e-01 -2.314980179071426392e-01 1.892545670270919800e-01 8.805824071168899536e-02 1.591375619173049927e-01 -3.393694460391998291e-01 4.000767469406127930e-01 3.181803971529006958e-02 2.739766240119934082e-01 8.798713237047195435e-02 -8.895234018564224243e-02 -2.729645697399973869e-03 2.680367827415466309e-01 1.892978511750698090e-02 1.202479377388954163e-01 -7.744020223617553711e-02 1.276297569274902344e-01 3.045831322669982910e-01 -1.324003487825393677e-01 1.662476807832717896e-01 -8.869419246912002563e-02 -2.192890271544456482e-02 -1.365262717008590698e-01 -8.651155978441238403e-02 -8.811601996421813965e-02 2.117815911769866943e-01 7.533654570579528809e-02 2.001927979290485382e-02 2.488329447805881500e-02 3.650627434253692627e-01
-5.693938955664634705e-02 -1.655499041080474854e-01 4.093579575419425964e-02 3.710564225912094116e-02 1.311453878879547119e-01 7.981934398412704468e-02 3.111788332462310791e-01 -1.188160181045532227e-01 4.221219420433044434e-01 9.325700253248214722e-02 1.622192412614822388e-01 -3.497518971562385559e-02 2.093916386365890503e-01 3.483177628368139267e-03 6.646721810102462769e-02 -2.194609493017196655e-01 -8.986875414848327637e-03 -1.296936720609664917e-01 -7.008983287960290909e-03 -2.390740513801574707e-01 1.416811645030975342e-01 4.587193429470062256e-01 -1.729892045259475708e-01 -1.136433482170104980e-01 4.277781024575233459e-02 8.756719529628753662e-02 -9.761964529752731323e-02 2.657208144664764404e-01 8.886770904064178467e-02 -2.327064871788024902e-01 -8.679272979497909546e-02 1.194025129079818726e-01
-5.533730611205101013e-02 -2.993043065071105957e-01 2.731815874576568604e-01 9.846675395965576172e-02 2.017673999071121216e-01 1.327060759067535400e-01 7.054149359464645386e-02 -9.550359100103378296e-02 2.736646234989166260e-01 -3.757158294320106506e-02 2.784126400947570801e-01 -1.659512519836425781e-01 -1.200635582208633423e-01 -3.249548003077507019e-02 2.285990417003631592e-01 -2.719970643520355225e-01 1.060928925871849060e-01 -2.902365326881408691e-01 1.407159268856048584e-01 8.192887902259826660e-02 -7.413310557603836060e-02 -7.622920721769332886e-02 -7.056239247322082520e-02 -1.912900954484939575e-01 -1.297516673803329468e-01 -2.548662014305591583e-02 1.281230594031512737e-03 1.477281562983989716e-02 2.344053238630294800e-01 1.692418456077575684e-01 3.487417697906494141e-01 1.724704653024673462e-01
8.300944417715072632e-02 4.963180795311927795e-02 1.795951575040817261e-01 -1.204600259661674500e-01 1.009328812360763550e-01 -7.183735817670822144e-02 9.187757968902587891e-02 3.450342118740081787e-01 2.867981195449829102e-01 -1.278216242790222168e-01 1.979529410600662231e-01 -4.662366583943367004e-02 2.704736292362213135e-01 -4.255100339651107788e-02 1.154118496924638748e-02 -3.011294007301330566e-01 1.169361397624015808e-01 -6.215281784534454346e-02 2.030812948942184448e-01 4.541113078594207764e-01 -1.215900927782058716e-01 1.154188364744186401e-01 -9.692403674125671387e-02 3.430252671241760254e-01 -1.914436519145965576e-01 2.250900678336620331e-02 8.906944096088409424e-02 1.234168857336044312e-01 -4.979255050420761108e-02 1.109934002161026001e-01 4.746769554913043976e-03 2.712843241170048714e-03
-3.584961220622062683e-02 -3.140527606010437012e-01 1.180919185280799866e-01 -2.791773080825805664e-01 -8.935587853193283081e-02 1.939870975911617279e-02 7.722569257020950317e-02 -2.160871624946594238e-01 5.424765944480895996e-01 -4.524320363998413086e-02 9.804280102252960205e-02 1.078042238950729370e-01 -1.328585594892501831e-01 1.304024159908294678e-01 1.258481591939926147e-01 -1.710413843393325806e-01 -6.510692089796066284e-02 -1.799116879701614380e-01 8.353719115257263184e-02 1.859643310308456421e-01 -3.070081472396850586e-01 5.785798281431198120e-02 1.664422452449798584e-02 6.739953905344009399e-02 -1.289687901735305786e-01 1.407127976417541504e-01 3.017995506525039673e-02 3.216033056378364563e-02 -2.235620766878128052e-01 2.236741781234741211e-01 1.432601213455200195e-01 1.018296331167221069e-01
7.923207432031631470e-02 -2.245089709758758545e-01 1.076602935791015625e-01 -1.689917445182800293e-01 1.183016672730445862e-01 -7.346107810735702515e-02 3.672790229320526123e-01 2.773775756359100342e-01 3.322339951992034912e-01 5.212806165218353271e-02 3.296895623207092285e-01 -9.663949161767959595e-02 1.843893080949783325e-01 -1.518071144819259644e-01 2.185462117195129395e-01 7.122246921062469482e-02 2.321050912141799927e-01 -1.046454086899757385e-01 -1.451610922813415527e-01 -3.452488407492637634e-02 -1.300145536661148071e-01 2.087182402610778809e-01 -8.337784092873334885e-04 -3.836226090788841248e-02 -8.392048627138137817e-02 6.742978096008300781e-02 -9.752886742353439331e-02 -1.201278641819953918e-01 -2.937462627887725830e-01 5.337480455636978149e-02 -2.205560505390167236e-01 9.270641207695007324e-02
1.182717233896255493e-01 -3.290308266878128052e-02 3.713321983814239502e-01 -8.498627692461013794e-02 1.467709839344024658e-01 -8.231499791145324707e-02 4.334917962551116943e-01 1.378307342529296875e-01 2.271977663040161133e-01 -5.315045360475778580e-03 3.209317028522491455e-01 -2.123152464628219604e-01 2.540856301784515381e-01 7.349600642919540405e-02 2.571911215782165527e-01 -2.432101406157016754e-02 1.537595540285110474e-01 -1.599310338497161865e-01 -1.395372301340103149e-01 -1.034865081310272217e-01 -1.009757723659276962e-02 1.155546978116035461e-01 7.101865857839584351e-02 5.137049127370119095e-03 -1.920064687728881836e-01 4.838929325342178345e-02 -8.639531582593917847e-02 -3.302579522132873535e-01 -8.279867470264434814e-02 -7.926823943853378296e-02 -6.529761012643575668e-03 3.630313277244567871e-02
-8.559144288301467896e-02 -1.650850661098957062e-02 1.291543245315551758e-01 -7.822690159082412720e-02 -2.840413339436054230e-02 -1.007623150944709778e-01 1.391456574201583862e-01 1.364007443189620972e-01 1.267508119344711304e-01 -3.044095635414123535e-01 -6.489708274602890015e-02 6.379938870668411255e-02 4.691399037837982178e-01 -4.800929129123687744e-02 2.144630998373031616e-01 -2.055597305297851562e-01 4.291310906410217285e-01 -1.929431110620498657e-01 -7.648521661758422852e-02 -2.040917873382568359e-01 -3.342215716838836670e-01 2.240609377622604370e-01 -7.538940012454986572e-02 -1.875654794275760651e-02 1.915303245186805725e-02 -6.240890920162200928e-02 -9.612870216369628906e-02 1.327493041753768921e-01 -6.645350158214569092e-02 5.849565565586090088e-02 -6.371364742517471313e-02 1.147455945611000061e-01
-3.381990641355514526e-02 -1.131819710135459900e-01 2.455991692841053009e-02 7.818404585123062134e-02 2.253781855106353760e-01 1.231392472982406616e-01 2.117881923913955688e-01 5.508303642272949219e-02 -1.601398736238479614e-02 -1.490164399147033691e-01 2.257159799337387085e-01 7.361772656440734863e-02 2.941088676452636719e-01 -2.020102441310882568e-01 5.782697349786758423e-02 -2.974388897418975830e-01 3.711442351341247559e-01 -1.081502959132194519e-01 -1.444735229015350342e-01 -1.454299986362457275e-01 -3.523850813508033752e-02 3.984831571578979492e-01 -9.815841168165206909e-02 -2.939853966236114502e-01 -1.349703818559646606e-01 1.509908307343721390e-02 -1.367606669664382935e-01 2.301452308893203735e-01 -5.650371685624122620e-02 -6.352395564317703247e-02 1.090745180845260620e-01 1.035906523466110229e-01
-2.035216391086578369e-01 -2.846377789974212646e-01 6.941319257020950317e-02 2.166464179754257202e-02 1.805130206048488617e-02 5.393429845571517944e-02 2.038104534149169922e-01 -5.183335766196250916e-02 3.086386919021606445e-01 1.953889131546020508e-01 -1.491058431565761566e-02 -3.142925798892974854e-01 1.974261999130249023e-01 -4.054598137736320496e-02 2.411565780639648438e-01 -1.871257424354553223e-01 2.971022129058837891e-01 -2.451373189687728882e-01 -2.259808927774429321e-01 1.055628061294555664e-01 -6.999405473470687866e-02 2.975460886955261230e-01 -1.103363782167434692e-01 4.449221119284629822e-02 -2.145153135061264038e-01 -2.154693603515625000e-01 4.156717658042907715e-02 -7.133557810448110104e-04 1.086503714323043823e-01 -1.420717090368270874e-01 1.176723018288612366e-01 -2.036042697727680206e-02
1.748704314231872559e-01 -1.699175126850605011e-02 1.103742718696594238e-01 -1.820845305919647217e-01 -1.254347413778305054e-01 -2.253837883472442627e-01 8.044906705617904663e-02 1.054940894246101379e-01 2.609955370426177979e-01 -1.503280550241470337e-01 1.549864113330841064e-01 2.046706900000572205e-02 -3.374417871236801147e-02 -7.886911742389202118e-03 1.998264156281948090e-02 -2.458052635192871094e-01 2.614212036132812500e-01 -3.299835324287414551e-01 2.028682976961135864e-01 -8.324629813432693481e-02 -1.507111042737960815e-01 -8.701056987047195435e-02 -6.565728783607482910e-02 -1.928284578025341034e-02 -4.006474912166595459e-01 1.275758910924196243e-02 1.105032935738563538e-01 3.201220035552978516e-01 2.229592949151992798e-02 4.766465723514556885e-02 3.496499955654144287e-01 -4.250961542129516602e-02
1.365535855293273926e-01 2.474599480628967285e-01 3.520139455795288086e-01 -8.837382495403289795e-02 2.933443486690521240e-01 -4.150363430380821228e-02 9.841085225343704224e-02 -3.964101895689964294e-02 4.511271715164184570e-01 -6.006418913602828979e-02 1.665485352277755737e-01 -1.140915527939796448e-01 2.107400894165039062e-01 -9.163841605186462402e-02 2.048707753419876099e-01 5.523084104061126709e-02 1.928849369287490845e-01 -6.503868848085403442e-02 -7.889667898416519165e-02 3.489724546670913696e-02 -8.016633987426757812e-02 2.763899266719818115e-01 4.964533448219299316e-02 -9.733384847640991211e-02 9.485898539423942566e-03 1.520356982946395874e-01 -1.811211742460727692e-02 3.031629025936126709e-01 -2.151235640048980713e-01 -2.191193960607051849e-02 -1.756993830204010010e-01 -8.336858451366424561e-02
-2.366231679916381836e-01 -1.942270994186401367e-01 2.501147091388702393e-01 -2.092954218387603760e-01 1.828423701226711273e-02 2.976246178150177002e-01 -4.061922430992126465e-03 -1.658372431993484497e-01 2.932581901550292969e-01 1.330730468034744263e-01 3.942266702651977539e-01 -3.076462745666503906e-01 1.052989214658737183e-01 -7.648567855358123779e-02 1.621681749820709229e-01 -1.531730145215988159e-01 1.460319459438323975e-01 -2.959065139293670654e-01 -9.253838658332824707e-02 1.626009792089462280e-01 -1.633588820695877075e-01 -9.608397632837295532e-02 5.870498716831207275e-02 -1.948903948068618774e-01 -1.210721433162689209e-01 1.641481369733810425e-02 -3.669516369700431824e-02 -5.095562338829040527e-02 9.200108051300048828e-02 1.031602323055267334e-01 5.148202553391456604e-02 3.404473513364791870e-02
-1.450073570013046265e-01 -8.398051559925079346e-02 1.638604700565338135e-01 -1.076214313507080078e-01 1.141723021864891052e-01 1.766559481620788574e-01 -1.775387227535247803e-01 -1.201239079236984253e-01 3.093915879726409912e-01 -1.150721684098243713e-01 1.928345263004302979e-01 -2.586226463317871094e-01 1.404871344566345215e-01 1.107410937547683716e-01 3.348714709281921387e-01 -5.168826133012771606e-02 1.306088566780090332e-01 -2.592806816101074219e-01 -9.552884101867675781e-02 -1.025633588433265686e-01 -2.287000119686126709e-01 2.193091213703155518e-01 -6.545031070709228516e-02 3.567610681056976318e-02 -1.994562894105911255e-02 -8.662099391222000122e-02 -3.573306202888488770e-01 1.170036420226097107e-01 2.760050445795059204e-02 -4.467973485589027405e-03 1.736952215433120728e-01 -3.055061101913452148e-01
-8.385993540287017822e-03 -1.904941201210021973e-01 1.418200284242630005e-01 4.204605519771575928e-02 4.238200560212135315e-02 -1.237383484840393066e-01 2.448346167802810669e-01 2.912319004535675049e-01 2.124647051095962524e-01 5.109574273228645325e-02 1.627217978239059448e-01 9.804573655128479004e-02 1.373209804296493530e-01 -3.202483057975769043e-01 -1.162206009030342102e-01 -1.970576792955398560e-01 1.911095678806304932e-01 -3.765261173248291016e-01 5.761877819895744324e-02 3.147141337394714355e-01 -6.868440657854080200e-02 7.346924394369125366e-02 -2.435096204280853271e-01 -1.337994448840618134e-02 -1.449481304734945297e-02 -3.293076157569885254e-01 1.449875980615615845e-01 1.195694580674171448e-01 -1.348534524440765381e-01 3.722526505589485168e-02 -8.696483075618743896e-02 -3.062877990305423737e-02
7.419034838676452637e-02 -4.725719615817070007e-02 -4.932152479887008667e-02 -1.473548412322998047e-01 -2.044043391942977905e-01 -1.941750794649124146e-01 6.329679489135742188e-02 4.300941526889801025e-02 1.559668332338333130e-01 -7.890216074883937836e-03 3.681307733058929443e-01 1.038469299674034119e-01 4.389153048396110535e-02 -3.066865960136055946e-03 2.138161063194274902e-01 -7.244426012039184570e-02 3.612438440322875977e-01 -3.412480056285858154e-01 2.191489562392234802e-02 5.811457335948944092e-02 1.789940893650054932e-01 3.260549604892730713e-01 4.590142145752906799e-02 -2.942271530628204346e-01 -1.938701868057250977e-01 1.366261094808578491e-01 -3.352827858179807663e-03 2.052399814128875732e-01 -6.077990308403968811e-02 -2.876332262530922890e-03 2.654965221881866455e-01 -9.365559369325637817e-02
2.575663924217224121e-01 -1.823033392429351807e-01 1.366812884807586670e-01 -2.834844291210174561e-01 2.088066786527633667e-01 1.909005790948867798e-01 5.543466284871101379e-02 1.907745599746704102e-01 4.513940811157226562e-01 2.142953276634216309e-01 -1.803283765912055969e-02 -8.989106118679046631e-02 9.053865075111389160e-02 -6.661807745695114136e-02 4.317640662193298340e-01 -1.227691918611526489e-01 4.227748885750770569e-02 -1.399929076433181763e-01 -1.057604327797889709e-01 -1.167159825563430786e-01 -1.008399352431297302e-01 -7.786433398723602295e-02 1.195003092288970947e-01 7.475406676530838013e-02 -7.093445211648941040e-02 -5.068543553352355957e-02 -1.474155634641647339e-01 4.443280026316642761e-02 -2.306189984083175659e-01 -1.459867358207702637e-01 1.150897592306137085e-01 9.117910265922546387e-02
1.393736600875854492e-01 -1.834150105714797974e-01 1.246325895190238953e-01 -4.821380600333213806e-02 7.641884684562683105e-02 -1.139013096690177917e-03 1.502880547195672989e-02 -1.564138531684875488e-01 2.552841901779174805e-01 -8.669295907020568848e-02 1.406557857990264893e-01 2.233701199293136597e-01 2.651807963848114014e-01 -1.199153885245323181e-01 -2.457882277667522430e-02 -1.306275576353073120e-01 5.103129521012306213e-02 -3.198125958442687988e-01 -2.200223803520202637e-01 -8.178776502609252930e-02 -2.419166862964630127e-01 1.769301146268844604e-01 9.194988757371902466e-02 2.942929416894912720e-02 -7.389081269502639771e-02 -5.874334275722503662e-02 -2.847515344619750977e-01 5.531061068177223206e-02 -4.864137768745422363e-01 1.274137347936630249e-01 -9.640005230903625488e-02 1.987475007772445679e-01
2.096121609210968018e-01 -2.842867076396942139e-01 3.242630064487457275e-01 -5.173808336257934570e-02 -8.804233744740486145e-03 6.633813492953777313e-03 7.321570068597793579e-02 1.589004509150981903e-02 3.618943691253662109e-01 -1.745880991220474243e-01 6.959879398345947266e-02 -1.896349638700485229e-01 8.470777422189712524e-02 -1.291754543781280518e-01 2.113435715436935425e-01 -2.265745550394058228e-01 3.082458674907684326e-01 7.269605994224548340e-02 -2.071869224309921265e-01 -3.223812282085418701e-01 -1.040484011173248291e-01 -1.273925155401229858e-01 5.109410360455513000e-02 -1.759133040904998779e-01 1.428394913673400879e-01 7.723148446530103683e-03 1.206453591585159302e-01 1.455660760402679443e-01 -2.533197700977325439e-01 1.711554452776908875e-02 -1.051275655627250671e-01 -8.794847875833511353e-03
-1.279154792428016663e-02 -7.764557003974914551e-02 9.709495306015014648e-02 -2.567367628216743469e-03 -3.156807646155357361e-02 -1.979877799749374390e-01 6.754130870103836060e-02 1.852605491876602173e-01 1.484101712703704834e-01 -8.852972835302352905e-02 2.873978614807128906e-01 -2.121736854314804077e-01 2.359435409307479858e-01 2.100151404738426208e-02 -9.596607834100723267e-02 -1.698621958494186401e-01 1.979638636112213135e-01 -3.420729637145996094e-01 7.607280462980270386e-02 -1.819740794599056244e-02 -2.657664418220520020e-01 2.704857289791107178e-01 -2.182005643844604492e-01 -9.688516706228256226e-02 -1.809378266334533691e-01 5.566546693444252014e-02 -6.720247119665145874e-02 3.039214313030242920e-01 1.146736443042755127e-01 1.347923278808593750e-01 2.863598167896270752e-01 -2.109175771474838257e-01
2.423507347702980042e-02 -2.926344573497772217e-01 2.737781107425689697e-01 1.615720838308334351e-01 2.321242913603782654e-02 6.435935944318771362e-02 -7.934143394231796265e-02 -1.096849292516708374e-01 3.028125762939453125e-01 1.508685797452926636e-01 2.519377470016479492e-01 1.593130826950073242e-01 2.991613745689392090e-01 -1.508205235004425049e-01 2.790161669254302979e-01 -2.025879323482513428e-01 2.472146153450012207e-01 1.014447882771492004e-01 2.604339718818664551e-01 -7.030915468931198120e-02 -2.029467225074768066e-01 2.097184211015701294e-01 -1.002847552299499512e-01 -1.961137205362319946e-01 -5.484648048877716064e-02 1.766652464866638184e-01 -1.422528177499771118e-01 -2.735244575887918472e-03 -1.564143411815166473e-02 -2.882922533899545670e-03 1.163485646247863770e-02 1.501729786396026611e-01
-1.825054548680782318e-02 -1.338423639535903931e-01 1.013839617371559143e-02 8.683694899082183838e-02 3.441437706351280212e-02 -1.389196068048477173e-01 1.366389542818069458e-01 3.378415480256080627e-02 4.038412272930145264e-01 1.554764509201049805e-01 3.274709284305572510e-01 -1.319169402122497559e-01 2.018216699361801147e-01 -9.508465975522994995e-02 1.589162349700927734e-01 -6.192171014845371246e-03 3.839105740189552307e-02 -3.916097283363342285e-01 -1.242419630289077759e-01 -1.605479419231414795e-01 -6.513334810733795166e-02 3.481433093547821045e-01 -1.843222826719284058e-01 -7.973870262503623962e-03 -9.917595982551574707e-02 1.590651124715805054e-01 -2.697100639343261719e-01 1.902356296777725220e-01 -1.866632513701915741e-02 -1.737094074487686157e-01 -7.796187698841094971e-02 -1.031941026449203491e-01
-1.674219965934753418e-02 -1.054795458912849426e-01 9.639479219913482666e-03 -3.840476274490356445e-02 -1.159666255116462708e-01 -6.674905121326446533e-02 1.249477788805961609e-01 8.252274245023727417e-02 2.970691025257110596e-01 -3.021406382322311401e-02 4.457506239414215088e-01 -2.378531992435455322e-01 1.450513601303100586e-01 3.864518925547599792e-02 2.860200405120849609e-01 1.069683432579040527e-01 2.325127869844436646e-01 1.269490718841552734e-01 1.142177134752273560e-01 -2.238314300775527954e-01 4.730720072984695435e-02 3.325571119785308838e-01 7.873304188251495361e-02 -4.804942384362220764e-02 -2.290717214345932007e-01 -5.723229050636291504e-02 -3.156552836298942566e-02 2.172650545835494995e-01 8.178377896547317505e-02 -9.493399411439895630e-02 3.068986237049102783e-01 1.341063380241394043e-01
1.304793544113636017e-02 -1.608666777610778809e-01 -6.161423027515411377e-02 -2.171276807785034180e-01 -5.657945945858955383e-02 1.857685670256614685e-02 1.344784945249557495e-01 -2.191380113363265991e-01 4.393811225891113281e-01 -2.236101217567920685e-02 1.289488077163696289e-01 -1.121592000126838684e-01 1.939521878957748413e-01 -3.019977547228336334e-02 2.821222245693206787e-01 7.404860109090805054e-02 1.608438044786453247e-01 -2.802064120769500732e-01 -2.192019112408161163e-02 2.458287328481674194e-01 9.752494841814041138e-02 2.527641654014587402e-01 1.875278651714324951e-01 -3.520053578540682793e-03 -2.633673250675201416e-01 -1.550048775970935822e-02 -5.139415711164474487e-02 -2.251329720020294189e-01 -1.898951977491378784e-01 -1.651068478822708130e-01 3.251370415091514587e-02 2.140209376811981201e-01
1.096749454736709595e-01 3.838678076863288879e-02 1.579103767871856689e-01 -8.730584383010864258e-02 1.971520781517028809e-01 -2.140654921531677246e-01 6.140076089650392532e-03 -1.900457143783569336e-01 3.154889345169067383e-01 2.940537035465240479e-02 1.703114509582519531e-01 1.186545342206954956e-01 4.066213369369506836e-01 -2.832908928394317627e-02 1.895035989582538605e-02 -1.656797155737876892e-02 1.991908848285675049e-01 -4.149422943592071533e-01 2.473250925540924072e-01 8.677189797163009644e-02 7.300915569067001343e-02 -2.050822228193283081e-01 -9.004539996385574341e-02 1.990446746349334717e-01 4.660429805517196655e-02 -8.941340446472167969e-02 3.898295341059565544e-03 1.497763544321060181e-01 -1.718573570251464844e-01 -3.159518167376518250e-02 -1.067924797534942627e-01 2.694624364376068115e-01
1.067397519946098328e-01 -1.613222658634185791e-01 2.875321209430694580e-01 -1.071699932217597961e-01 -1.208838075399398804e-01 -1.092241927981376648e-01 2.576210498809814453e-01 -2.570316195487976074e-01 3.438573777675628662e-01 6.643649935722351074e-02 2.538898885250091553e-01 -2.057421207427978516e-01 2.347167767584323883e-02 -1.203909143805503845e-02 2.030572295188903809e-01 -8.424404263496398926e-02 1.884923428297042847e-01 -2.680320441722869873e-01 -3.280973806977272034e-02 3.073994629085063934e-02 1.755069345235824585e-01 -2.543110251426696777e-01 -1.326631158590316772e-01 -2.501673698425292969e-01 -3.991214931011199951e-02 -1.374211013317108154e-01 -2.036383002996444702e-02 1.738812327384948730e-01 2.026521712541580200e-01 2.594110742211341858e-02 2.218486517667770386e-01 6.198265403509140015e-02
-1.883330345153808594e-01 -3.043352961540222168e-01 3.748418688774108887e-01 1.732329428195953369e-01 2.416599728167057037e-02 2.577185034751892090e-01 1.148320138454437256e-01 -9.212964773178100586e-02 2.263383418321609497e-01 1.176700070500373840e-01 2.877192199230194092e-01 7.621034979820251465e-02 1.807976961135864258e-01 -1.155150122940540314e-02 1.750372499227523804e-01 -2.580843567848205566e-01 2.003383040428161621e-01 -1.011695787310600281e-01 9.895616769790649414e-02 -9.904063493013381958e-02 -3.058830201625823975e-01 6.248777359724044800e-02 -2.045602351427078247e-01 1.400664448738098145e-01 -1.047890707850456238e-01 8.024840801954269409e-02 -4.555465653538703918e-02 6.672370433807373047e-02 6.833647936582565308e-02 -1.676885038614273071e-01 1.952293328940868378e-02 2.072729170322418213e-01
6.672794371843338013e-02 -2.574693858623504639e-01 1.913593262434005737e-01 2.454793155193328857e-01 -1.143263503909111023e-01 -5.873825773596763611e-02 1.038909554481506348e-01 -4.761739075183868408e-02 3.456357419490814209e-01 1.897791326045989990e-01 3.704635202884674072e-01 1.627486348152160645e-01 1.852827221155166626e-01 -2.617392838001251221e-01 2.044933736324310303e-01 -6.019658222794532776e-02 2.543857097625732422e-01 1.073597893118858337e-01 1.951510608196258545e-01 6.684879213571548462e-02 -7.109134644269943237e-02 1.305472105741500854e-01 -2.505834586918354034e-02 -2.850248515605926514e-01 -6.274955230765044689e-04 4.948015883564949036e-02 -1.775178611278533936e-01 5.995606258511543274e-02 1.472461819648742676e-01 -4.117272421717643738e-02 1.676678806543350220e-01 1.533240973949432373e-01
2.634991407394409180e-01 -1.354656368494033813e-01 -2.336207963526248932e-02 -1.712508499622344971e-01 -5.561345443129539490e-02 1.632880270481109619e-01 1.824364960193634033e-01 -1.017577424645423889e-01 1.854153871536254883e-01 -4.355629906058311462e-02 3.314906060695648193e-01 -1.101433187723159790e-01 4.344241321086883545e-02 6.477446854114532471e-02 4.381452500820159912e-01 8.059911429882049561e-03 1.576261818408966064e-01 -1.716436445713043213e-01 1.576068550348281860e-01 1.468316316604614258e-01 2.066314667463302612e-01 3.891968727111816406e-01 4.597900435328483582e-02 5.273106694221496582e-02 -6.302091479301452637e-02 7.486113905906677246e-02 -2.025370895862579346e-01 1.576061248779296875e-01 1.436358094215393066e-01 -1.189494654536247253e-01 1.711920052766799927e-01 -1.150740683078765869e-01
1.945703923702239990e-01 2.789264172315597534e-02 3.100088834762573242e-01 1.401886194944381714e-01 2.068963795900344849e-01 5.015522986650466919e-02 1.782221943140029907e-01 -2.518705725669860840e-01 1.432295590639114380e-01 -3.034258782863616943e-01 -5.577097088098526001e-02 1.712097674608230591e-01 1.694916188716888428e-01 4.458516836166381836e-02 2.600395381450653076e-01 -1.753639429807662964e-01 1.911422908306121826e-01 -2.918272912502288818e-01 -1.423817425966262817e-01 1.566958278417587280e-01 1.094592884182929993e-01 7.380156219005584717e-02 -3.364241123199462891e-02 1.934272646903991699e-01 -2.285281866788864136e-01 5.100427661091089249e-03 -1.609245091676712036e-01 1.137157306075096130e-01 2.358270883560180664e-01 -2.373608052730560303e-01 5.727228149771690369e-02 4.665449634194374084e-02
2.239102125167846680e-01 -2.126328945159912109e-01 -1.903389766812324524e-02 1.392392665147781372e-01 7.174898684024810791e-02 -6.963104009628295898e-02 -3.754084706306457520e-01 -1.632764041423797607e-01 2.955956161022186279e-01 -1.779341250658035278e-01 -5.882078781723976135e-03 -9.545807540416717529e-02 -7.713833451271057129e-02 -5.404968559741973877e-02 4.059181213378906250e-01 -1.397340893745422363e-01 3.054203987121582031e-01 -2.860349118709564209e-01 8.080332726240158081e-02 1.781233400106430054e-01 4.755759984254837036e-02 1.837122142314910889e-01 -7.697135210037231445e-02 -1.368773281574249268e-01 6.866668909788131714e-02 -1.769592799246311188e-02 2.010242342948913574e-01 2.390211075544357300e-01 -3.394037857651710510e-02 5.763866007328033447e-02 -5.001876503229141235e-02 -4.889394342899322510e-02
4.856200516223907471e-02 -2.057013809680938721e-01 1.161478012800216675e-01 8.341594785451889038e-02 4.590049386024475098e-02 -1.517488062381744385e-01 7.665547728538513184e-02 3.265410065650939941e-01 1.749341338872909546e-01 -1.392617672681808472e-01 1.870743781328201294e-01 2.770842984318733215e-02 4.435119032859802246e-01 -3.078856766223907471e-01 -6.316838413476943970e-02 -2.383746504783630371e-01 4.327853322029113770e-01 -8.350127027370035648e-04 1.083233579993247986e-01 2.260295599699020386e-01 1.959169842302799225e-02 -3.981045912951231003e-03 -1.876091510057449341e-01 1.437791739590466022e-03 -1.957448720932006836e-01 -1.049002557992935181e-01 -3.348643705248832703e-02 -2.916740998625755310e-02 2.749913558363914490e-02 -1.050071883946657181e-02 3.969142958521842957e-02 -1.403953135013580322e-01
1.654805839061737061e-01 -3.696248829364776611e-01 1.583557873964309692e-01 1.658726483583450317e-01 7.816348224878311157e-02 -2.162121087312698364e-01 1.593289710581302643e-02 -1.315445005893707275e-01 2.357654571533203125e-01 4.339026659727096558e-02 2.292204415425658226e-03 -1.119234785437583923e-01 1.161032766103744507e-01 1.862674206495285034e-01 4.559592008590698242e-01 -1.182086765766143799e-01 8.878733962774276733e-02 -9.909284859895706177e-02 1.921006143093109131e-01 -6.330522149801254272e-02 5.122056696563959122e-03 2.282049655914306641e-01 2.346570603549480438e-02 1.105223316699266434e-02 1.940485090017318726e-01 -2.599595785140991211e-01 4.327365756034851074e-02 2.965687587857246399e-02 -3.447549343109130859e-01 2.496932260692119598e-02 1.052718386054039001e-01 1.516694575548171997e-01
2.250945568084716797e-01 -1.793336272239685059e-01 1.076377034187316895e-01 -1.477434933185577393e-01 3.910338971763849258e-03 -1.076628863811492920e-01 -2.832735516130924225e-02 -1.520061343908309937e-01 3.377317488193511963e-01 9.964124858379364014e-02 -5.367545783519744873e-02 -1.963453888893127441e-01 4.854460433125495911e-02 -1.262670904397964478e-01 3.630608618259429932e-01 -2.460553497076034546e-01 9.548506699502468109e-03 -1.936043649911880493e-01 4.791421070694923401e-02 1.817562244832515717e-02 -1.024782136082649231e-01 3.372098803520202637e-01 1.430681794881820679e-01 4.294282197952270508e-02 1.866158246994018555e-01 -4.376830756664276123e-01 -1.232834681868553162e-01 -6.537225842475891113e-02 -1.438790261745452881e-01 2.126584062352776527e-03 1.358451992273330688e-01 2.035037241876125336e-02
-1.758077740669250488e-02 -9.719901531934738159e-02 -2.776747941970825195e-02 1.801923364400863647e-01 1.952828653156757355e-02 2.039400301873683929e-02 -3.775309622287750244e-01 -2.852968573570251465e-01 2.944802939891815186e-01 -2.339985407888889313e-02 2.399257384240627289e-02 6.108430773019790649e-02 2.651511430740356445e-01 3.769289329648017883e-02 3.075699210166931152e-01 -7.674678415060043335e-02 2.507655918598175049e-01 -1.822231262922286987e-01 1.482035666704177856e-01 -5.457989498972892761e-02 -1.711975932121276855e-01 7.407002151012420654e-02 6.249056011438369751e-02 -2.889515645802021027e-02 4.097430408000946045e-02 1.459889262914657593e-01 -1.965048536658287048e-02 4.217836558818817139e-01 -2.432852983474731445e-01 -8.288094401359558105e-02 1.554551422595977783e-01 1.281553208827972412e-01
-8.289675414562225342e-02 -2.423173785209655762e-01 -2.917892672121524811e-02 2.086494714021682739e-01 1.200537458062171936e-01 1.830134391784667969e-01 -8.525797724723815918e-02 -1.453732103109359741e-01 3.643184602260589600e-01 1.158441230654716492e-02 8.810622245073318481e-02 3.794110193848609924e-02 2.538868412375450134e-02 -1.928758621215820312e-01 8.328610099852085114e-03 -1.676231175661087036e-01 1.906253099441528320e-01 -3.115694224834442139e-01 -1.573224663734436035e-01 -5.891460925340652466e-03 -1.306123882532119751e-01 2.016984671354293823e-01 -2.961992919445037842e-01 -6.919794529676437378e-02 -1.876539289951324463e-01 -7.787615992128849030e-03 -2.881928086280822754e-01 -8.386634290218353271e-02 -2.749831080436706543e-01 -1.782984435558319092e-01 6.859125941991806030e-02 2.443389147520065308e-01
1.465821862220764160e-01 -2.057271152734756470e-01 2.395414710044860840e-01 -1.388035118579864502e-01 2.304837256669998169e-01 1.177354156970977783e-01 7.634985446929931641e-02 -1.496728509664535522e-01 3.018967807292938232e-01 1.590866446495056152e-01 3.376195132732391357e-01 3.216118738055229187e-02 -1.174797043204307556e-01 -1.363920271396636963e-01 6.519538164138793945e-02 6.642243266105651855e-02 2.053483277559280396e-01 -3.345365822315216064e-02 3.777400776743888855e-02 2.850499749183654785e-01 -5.810167267918586731e-02 2.958931773900985718e-02 -1.489427536725997925e-01 -2.503734230995178223e-01 -1.509101241827011108e-01 -1.324149072170257568e-01 -7.651210576295852661e-02 1.709659248590469360e-01 2.287586964666843414e-02 6.272167712450027466e-02 1.575462818145751953e-01 4.147661328315734863e-01
1.559358239173889160e-01 -2.933813035488128662e-01 3.567109107971191406e-01 1.483817696571350098e-01 1.578487008810043335e-01 1.338599771261215210e-01 -5.447846278548240662e-02 -1.613044738769531250e-01 1.821804344654083252e-01 1.481771320104598999e-01 2.085050642490386963e-01 -4.609519150108098984e-03 2.449543029069900513e-01 -1.705646514892578125e-01 9.650425612926483154e-02 -1.975529789924621582e-01 3.051746785640716553e-01 -1.060061389580368996e-03 3.387369215488433838e-01 -5.418534576892852783e-02 -1.671990156173706055e-01 8.318470418453216553e-02 -2.308447360992431641e-01 -8.883102983236312866e-02 1.970155164599418640e-02 1.748221665620803833e-01 -9.057353436946868896e-02 1.058293282985687256e-01 3.602365404367446899e-02 -7.705605030059814453e-02 2.138038873672485352e-01 1.492788940668106079e-01
1.643151789903640747e-01 1.475176960229873657e-01 2.123504728078842163e-01 -1.956843882799148560e-01 6.046389043331146240e-02 3.405733108520507812e-01 2.368298918008804321e-01 5.963766947388648987e-02 2.858330011367797852e-01 2.054394036531448364e-02 1.020120754837989807e-01 -2.497600466012954712e-01 2.047318667173385620e-01 -1.236427947878837585e-02 1.376531869173049927e-01 -5.142436921596527100e-02 3.361921310424804688e-01 -1.464978605508804321e-01 -2.118204385042190552e-01 1.123517975211143494e-01 -3.758190199732780457e-02 4.409566149115562439e-02 -5.123923718929290771e-02 5.307776480913162231e-02 -7.901430875062942505e-02 -1.405723690986633301e-01 1.016210764646530151e-01 3.526172041893005371e-01 -1.884874403476715088e-01 -1.096394509077072144e-01 -2.345273941755294800e-01 7.742723822593688965e-02
-2.060465514659881592e-02 -1.208671256899833679e-01 1.256734430789947510e-01 2.007514238357543945e-01 -1.857970468699932098e-02 7.596422731876373291e-02 2.378205657005310059e-01 3.637710586190223694e-03 1.471389979124069214e-01 -2.961269021034240723e-01 3.105601072311401367e-01 -8.915622532367706299e-02 8.367827534675598145e-02 2.220933288335800171e-01 3.126390576362609863e-01 -2.242731153964996338e-01 2.556936144828796387e-01 -1.844792813062667847e-01 -3.020043373107910156e-01 3.392774239182472229e-02 2.919599413871765137e-01 -6.467983126640319824e-02 -2.406652122735977173e-01 1.986993104219436646e-01 -7.333719637244939804e-03 -2.175549119710922241e-01 -2.193342149257659912e-02 6.668680161237716675e-02 -4.314738139510154724e-02 -7.831927388906478882e-02 6.921710073947906494e-02 6.621299684047698975e-02
9.190277755260467529e-02 1.071309149265289307e-01 6.319222599267959595e-02 -1.089603230357170105e-01 2.178354263305664062e-01 1.135145649313926697e-01 7.998094707727432251e-02 5.382653325796127319e-02 3.327166438102722168e-01 -1.921930909156799316e-01 9.170427173376083374e-02 -1.229679733514785767e-01 1.564216762781143188e-01 -5.470004305243492126e-02 5.850745737552642822e-02 5.793288350105285645e-02 4.196070730686187744e-01 -1.928883045911788940e-01 -3.525096178054809570e-01 1.864654868841171265e-01 -7.555413246154785156e-02 1.109829321503639221e-01 -1.964583396911621094e-01 -7.636490464210510254e-02 -1.046872958540916443e-01 9.056472033262252808e-02 1.233447119593620300e-01 3.380745053291320801e-01 -3.032566606998443604e-01 -8.792243152856826782e-02 3.871019184589385986e-02 -6.742495298385620117e-02
-2.444166876375675201e-02 -1.345058381557464600e-01 1.454553902149200439e-01 -4.822224378585815430e-02 2.753981016576290131e-02 -1.567466109991073608e-01 2.030320316553115845e-01 -9.200068190693855286e-03 6.045811176300048828e-01 8.912946283817291260e-02 5.439229682087898254e-02 -2.522071264684200287e-02 -7.657500356435775757e-02 -1.464900672435760498e-01 2.849442660808563232e-01 -2.084717340767383575e-02 2.926258146762847900e-01 4.231495782732963562e-02 1.288383454084396362e-01 2.074290439486503601e-02 -3.880666196346282959e-02 1.526370197534561157e-01 -5.202904716134071350e-02 -3.209253400564193726e-02 -1.715411394834518433e-01 -3.998655453324317932e-02 -2.657156586647033691e-01 -6.500045210123062134e-02 2.131876945495605469e-01 2.208461761474609375e-01 -2.492899000644683838e-01 9.986045956611633301e-02
-2.404299378395080566e-01 -1.724545061588287354e-01 6.378289312124252319e-03 -1.131309270858764648e-01 1.920690685510635376e-01 2.601413987576961517e-03 5.880814045667648315e-02 3.821720182895660400e-02 -3.995664790272712708e-02 -2.344787418842315674e-01 3.338130414485931396e-01 -6.095501128584146500e-03 3.258191943168640137e-01 -1.618598848581314087e-01 1.373181790113449097e-01 -2.302845716476440430e-01 2.981891036033630371e-01 -1.927435994148254395e-01 -1.463382542133331299e-01 -1.530950367450714111e-01 -3.469939157366752625e-02 4.468187391757965088e-01 -3.656546818092465401e-03 -1.086664497852325439e-01 -1.379169523715972900e-02 1.403300911188125610e-01 -1.259797215461730957e-01 1.922421902418136597e-01 -5.081764608621597290e-02 -4.322156310081481934e-02 4.301245510578155518e-02 1.513414382934570312e-01
-1.091492921113967896e-01 -7.923395931720733643e-02 2.871601879596710205e-01 -1.809060722589492798e-01 -1.890459060668945312e-01 -1.799212098121643066e-01 1.640149354934692383e-01 -9.540682286024093628e-02 3.399912714958190918e-01 1.010181158781051636e-01 8.129273355007171631e-02 -5.705423280596733093e-02 2.761840522289276123e-01 -5.610702186822891235e-02 2.824891805648803711e-01 -1.322042047977447510e-01 2.953557968139648438e-01 -1.950856149196624756e-01 -2.252632938325405121e-02 5.575735867023468018e-02 -1.102450788021087646e-01 -1.852107942104339600e-01 -4.520648717880249023e-02 -2.526124417781829834e-01 -2.841650843620300293e-01 1.030906382948160172e-02 1.701552420854568481e-01 -6.426740437746047974e-02 2.657738029956817627e-01 7.852601259946823120e-02 1.040297076106071472e-01 8.575551956892013550e-02
4.866443201899528503e-02 1.889386773109436035e-02 1.014338657259941101e-01 -3.966013714671134949e-02 2.215137332677841187e-01 1.655724495649337769e-01 4.585358202457427979e-01 -7.543763518333435059e-02 1.626455038785934448e-01 -4.350805655121803284e-02 1.577489078044891357e-01 -1.571054011583328247e-01 2.437259852886199951e-01 8.377946913242340088e-03 2.448208779096603394e-01 9.814714640378952026e-02 3.799917101860046387e-01 -1.605601906776428223e-01 -1.339384466409683228e-01 1.884914338588714600e-01 1.564612239599227905e-01 1.474316716194152832e-01 -1.554216351360082626e-02 1.770583093166351318e-01 -5.143801495432853699e-02 -7.572743296623229980e-02 -1.626031547784805298e-01 1.329891681671142578e-01 -3.229695856571197510e-01 -4.002264514565467834e-02 -1.338969022035598755e-01 9.073788672685623169e-02
-1.183586716651916504e-01 -1.814565211534500122e-01 2.267720997333526611e-01 -2.081197053194046021e-01 2.521169930696487427e-02 1.854733824729919434e-01 -6.450225412845611572e-02 -8.574344962835311890e-02 2.607543468475341797e-01 1.428290456533432007e-01 3.911772966384887695e-01 -3.454454243183135986e-01 -7.152748852968215942e-02 -6.532295048236846924e-02 9.913860261440277100e-02 -2.287843376398086548e-01 2.484744638204574585e-01 -3.216690719127655029e-01 -3.206646442413330078e-02 6.727577745914459229e-02 -1.664998978376388550e-01 -7.294007390737533569e-02 -4.321439936757087708e-02 -2.852401137351989746e-01 -6.214634329080581665e-02 -8.368513733148574829e-02 -1.031017825007438660e-01 9.996061027050018311e-02 1.345665901899337769e-01 8.890037983655929565e-02 1.946345716714859009e-02 1.859122067689895630e-01
1.119815558195114136e-01 -1.791983544826507568e-01 4.056219756603240967e-02 -4.206464290618896484e-01 5.315748509019613266e-03 -2.073303312063217163e-01 3.215375170111656189e-02 1.954508870840072632e-01 1.568195074796676636e-01 -1.591496616601943970e-01 5.292242765426635742e-01 1.070406660437583923e-01 8.334549516439437866e-02 -2.194668501615524292e-01 1.836998201906681061e-02 -2.085313051939010620e-01 1.783648431301116943e-01 -9.149669669568538666e-03 -4.860977455973625183e-02 -9.399561583995819092e-02 4.497102648019790649e-02 4.346708953380584717e-02 -2.604416906833648682e-01 5.277086794376373291e-02 -2.797572501003742218e-02 -9.559679031372070312e-02 -6.683789938688278198e-02 1.838595271110534668e-01 -2.402004450559616089e-01 -1.737799048423767090e-01 -1.096320804208517075e-02 -1.694978401064872742e-02
7.403686642646789551e-02 -2.680778801441192627e-01 1.238318905234336853e-01 1.087016984820365906e-01 1.039692759513854980e-01 1.793317124247550964e-02 -1.955134421586990356e-01 -3.715529143810272217e-01 9.405513107776641846e-02 -8.069481700658798218e-03 6.800005212426185608e-03 -1.110644862055778503e-01 1.406137645244598389e-01 -4.118579998612403870e-02 1.907351016998291016e-01 -1.224271580576896667e-01 2.120584398508071899e-01 -4.814428985118865967e-01 1.173553541302680969e-01 -9.273288398981094360e-02 1.304362248629331589e-02 2.367206662893295288e-01 -1.460574418306350708e-01 -1.081662550568580627e-01 4.037143290042877197e-02 3.706571087241172791e-02 1.683308482170104980e-01 3.167790770530700684e-01 -4.767096042633056641e-02 -2.761658281087875366e-03 -1.888509839773178101e-02 3.021130859851837158e-01
7.300159335136413574e-02 -4.728252813220024109e-02 2.234070748090744019e-01 -1.917012184858322144e-01 -7.161441445350646973e-02 -2.082509733736515045e-02 5.235000699758529663e-02 1.009346321225166321e-01 1.982505321502685547e-01 -1.476337611675262451e-01 2.832245528697967529e-01 -1.315101087093353271e-01 6.891319062560796738e-03 1.130012273788452148e-01 2.508405745029449463e-01 -1.342155337333679199e-01 3.106518983840942383e-01 -1.354065537452697754e-01 4.863328486680984497e-02 1.680755019187927246e-01 -1.060724072158336639e-02 2.848548293113708496e-01 2.083521783351898193e-01 -1.620914936065673828e-01 -3.871014714241027832e-02 1.984594464302062988e-01 -2.736241519451141357e-01 1.436168104410171509e-01 1.487994659692049026e-02 -1.790071576833724976e-01 3.975908756256103516e-01 -1.086529940366744995e-01
1.562404930591583252e-01 1.809018850326538086e-01 2.632887661457061768e-01 -2.458097785711288452e-01 -2.844592742621898651e-02 -2.656162083148956299e-01 -1.040100082755088806e-01 8.099422603845596313e-02 4.519606530666351318e-01 5.473069101572036743e-02 1.803156733512878418e-01 -6.259065121412277222e-02 -9.826514869928359985e-02 -1.987674273550510406e-02 8.895961940288543701e-02 -3.423784673213958740e-01 1.221905350685119629e-01 -8.989366143941879272e-02 7.598894834518432617e-02 2.217358201742172241e-01 -1.811162196099758148e-02 1.364463269710540771e-01 -1.869611740112304688e-01 -4.239081963896751404e-02 6.266887485980987549e-02 1.426835358142852783e-01 -1.486345976591110229e-01 -8.965301513671875000e-02 -3.739344775676727295e-01 -3.898065537214279175e-02 -9.608030319213867188e-03 -1.264650374650955200e-01
-1.011410169303417206e-02 1.141264289617538452e-01 1.608529835939407349e-01 1.157486215233802795e-01 7.423710823059082031e-02 6.723251193761825562e-02 -4.354831203818321228e-02 -1.498672366142272949e-01 5.938674136996269226e-02 -1.324236541986465454e-01 1.409880220890045166e-01 -5.119749903678894043e-02 1.674146503210067749e-01 -2.537326812744140625e-01 7.157383859157562256e-02 -1.606876403093338013e-01 4.491254687309265137e-01 -2.755165100097656250e-01 -3.635585904121398926e-01 -8.182349056005477905e-02 -1.251498907804489136e-01 2.381859272718429565e-01 -1.067697778344154358e-01 -1.347029805183410645e-01 -1.542725712060928345e-01 -1.644590646028518677e-01 -1.815526038408279419e-01 1.975088268518447876e-01 -2.411103397607803345e-01 3.568869456648826599e-02 2.132857143878936768e-01 -1.230265013873577118e-02
6.262767314910888672e-02 -3.281117379665374756e-01 3.032590150833129883e-01 2.409383505582809448e-01 1.445616632699966431e-01 2.721879780292510986e-01 8.067163079977035522e-02 -2.155396789312362671e-01 2.454353719949722290e-01 2.139985188841819763e-02 3.346588909626007080e-01 -1.542341411113739014e-01 1.598504781723022461e-01 -1.199609786272048950e-01 2.109173499047756195e-02 -2.266588360071182251e-01 5.369208008050918579e-02 -1.979159861803054810e-01 1.556304749101400375e-02 -2.030940651893615723e-01 -1.779100149869918823e-01 1.880967170000076294e-01 -8.201885968446731567e-02 -6.826468557119369507e-02 -8.976215124130249023e-02 9.119727462530136108e-02 -1.599346995353698730e-01 2.624480798840522766e-02 9.530676156282424927e-02 -1.821384578943252563e-02 -6.256716698408126831e-02 2.903037965297698975e-01
4.787952452898025513e-02 -9.898094087839126587e-02 2.993141412734985352e-01 -1.014387160539627075e-01 -7.249296456575393677e-02 1.304347533732652664e-02 1.490540951490402222e-01 -5.607726797461509705e-02 4.900558888912200928e-01 -8.135139197111129761e-02 2.617193162441253662e-01 -2.596670687198638916e-01 -9.703439474105834961e-02 1.446666419506072998e-01 4.788039997220039368e-02 -1.492195576429367065e-01 2.309016138315200806e-01 -2.003542631864547729e-01 2.159672379493713379e-01 1.389059126377105713e-01 1.403922289609909058e-01 -1.663496494293212891e-01 -8.554148674011230469e-02 -8.317985385656356812e-02 -1.004164218902587891e-01 -9.925092011690139771e-02 -6.046288833022117615e-02 2.718327641487121582e-01 1.767044067382812500e-01 2.657632576301693916e-03 2.205607742071151733e-01 1.458435356616973877e-01
-1.246915087103843689e-01 -2.132276445627212524e-01 3.032261133193969727e-01 -1.881581544876098633e-01 1.185665428638458252e-01 2.578989565372467041e-01 6.641466170549392700e-02 -1.773653626441955566e-01 -2.381873084232211113e-03 -6.094687804579734802e-02 4.508502781391143799e-01 2.599065005779266357e-02 -6.844564527273178101e-02 1.318506523966789246e-02 3.038817644119262695e-01 1.070635765790939331e-01 2.960819602012634277e-01 -8.553144335746765137e-02 1.003776267170906067e-01 4.785940051078796387e-02 -1.586924865841865540e-02 1.976415067911148071e-01 -1.205528751015663147e-01 -1.319764256477355957e-01 1.123744994401931763e-01 -1.780491620302200317e-01 3.141783550381660461e-02 -1.295057982206344604e-01 -4.262265190482139587e-02 -1.321058813482522964e-02 2.677139043807983398e-01 2.539857029914855957e-01
-1.055009141564369202e-01 -1.083129867911338806e-01 -3.506006207317113876e-03 -3.178984820842742920e-01 -5.826248601078987122e-02 -3.389233946800231934e-01 -2.002341486513614655e-02 -5.032450705766677856e-02 8.905842155218124390e-02 -1.108029708266258240e-01 4.132736921310424805e-01 2.013317048549652100e-01 -1.864251494407653809e-02 -2.049898952245712280e-01 1.901157498359680176e-01 -2.364495396614074707e-01 2.264682799577713013e-01 -4.893849138170480728e-03 -8.557903021574020386e-02 -4.175306856632232666e-02 1.419486254453659058e-01 3.968906775116920471e-02 -1.411587148904800415e-01 3.237578552216291428e-03 -3.945196047425270081e-03 1.028552837669849396e-02 5.431357398629188538e-02 3.652877807617187500e-01 -2.946136295795440674e-01 -9.242030233144760132e-02 1.794789731502532959e-01 1.510372310876846313e-01
-1.424965709447860718e-01 -2.028177231550216675e-01 9.859665483236312866e-02 9.941641241312026978e-02 4.273682087659835815e-02 4.127227663993835449e-01 9.821361303329467773e-02 -1.734659192152321339e-03 3.319264650344848633e-01 -1.513075530529022217e-01 1.433166563510894775e-01 7.604214362800121307e-03 -1.557604819536209106e-01 -2.164780534803867340e-02 1.748303920030593872e-01 -1.788676530122756958e-01 2.011949419975280762e-01 8.859577775001525879e-02 2.061726450920104980e-01 2.413329929113388062e-01 -6.988565623760223389e-02 9.856565296649932861e-02 -3.520088791847229004e-01 1.009329706430435181e-01 4.896460473537445068e-02 5.804170668125152588e-02 8.262237161397933960e-02 -6.748983263969421387e-02 -2.090288847684860229e-01 1.301680505275726318e-02 2.863731682300567627e-01 2.353493869304656982e-01
1.265570372343063354e-01 -8.140105009078979492e-02 3.963453173637390137e-01 9.018766880035400391e-02 2.134038656949996948e-01 5.874900519847869873e-02 1.964107453823089600e-01 -3.044018149375915527e-01 2.537215948104858398e-01 -2.925109565258026123e-01 -6.351417303085327148e-02 1.208356618881225586e-01 2.740493416786193848e-02 -4.299822077155113220e-02 2.272237986326217651e-01 -1.224882751703262329e-01 1.212791204452514648e-01 -2.257071733474731445e-01 -1.621443629264831543e-01 2.065621912479400635e-01 8.458764106035232544e-02 2.567959390580654144e-02 -1.103820577263832092e-01 2.178902477025985718e-01 -1.842187643051147461e-01 -5.690183490514755249e-02 -5.327281728386878967e-02 5.942972004413604736e-02 2.063827067613601685e-01 -3.030191063880920410e-01 2.867749892175197601e-03 -1.185070723295211792e-01
-9.722767025232315063e-02 -1.854549646377563477e-01 1.773135960102081299e-01 4.093268141150474548e-02 -3.258397802710533142e-02 1.482464075088500977e-01 -1.136120632290840149e-01 -3.682195544242858887e-01 3.855289220809936523e-01 -2.241164743900299072e-01 1.924501061439514160e-01 1.032277867197990417e-01 1.406279653310775757e-01 1.263237651437520981e-02 1.023986004292964935e-02 -2.073920965194702148e-01 6.548836082220077515e-02 -2.227290570735931396e-01 -7.480252534151077271e-02 2.967956364154815674e-01 -2.781499549746513367e-02 -1.661581173539161682e-02 1.868407726287841797e-01 -1.173692569136619568e-01 2.656112015247344971e-01 5.778078339062631130e-04 -1.916436254978179932e-01 -4.866500571370124817e-02 -2.194245755672454834e-01 -9.005161374807357788e-02 8.177449554204940796e-02 2.683208882808685303e-01
4.463554918766021729e-02 -2.037497758865356445e-01 2.486034184694290161e-01 -1.804469376802444458e-01 5.420943722128868103e-02 1.828061789274215698e-01 2.292336151003837585e-02 3.724912703037261963e-01 3.030425310134887695e-01 -1.510006375610828400e-02 8.952832221984863281e-02 -3.494196236133575439e-01 -3.189643844962120056e-02 1.003140285611152649e-01 3.028138279914855957e-01 -1.541080027818679810e-01 8.476782590150833130e-02 -1.130765378475189209e-01 3.079241327941417694e-02 -4.619442299008369446e-02 -1.394178718328475952e-01 -8.705461025238037109e-02 -2.379346042871475220e-01 9.092098474502563477e-02 -5.061515048146247864e-02 -1.944375187158584595e-01 -6.422667205333709717e-02 1.200637966394424438e-01 -3.413834869861602783e-01 -1.070525273680686951e-01 1.481219381093978882e-01 1.183148398995399475e-01
-4.133080691099166870e-02 -1.897919774055480957e-01 2.630997002124786377e-01 -1.642266809940338135e-01 1.121345832943916321e-01 5.562788993120193481e-02 -9.935117326676845551e-03 -1.031456589698791504e-01 4.284674823284149170e-01 7.509235292673110962e-02 2.821093983948230743e-02 -3.312664851546287537e-02 -2.447061799466609955e-02 2.596822977066040039e-01 9.962393343448638916e-02 -4.277939498424530029e-01 2.267975062131881714e-01 -2.756006419658660889e-01 5.559965595602989197e-02 -1.401264499872922897e-02 5.080703645944595337e-02 3.783219959586858749e-03 8.997156471014022827e-02 1.461894959211349487e-01 -2.756947278976440430e-01 -1.021655201911926270e-01 3.583173453807830811e-02 1.600876599550247192e-01 -3.439727472141385078e-03 -5.193918198347091675e-02 3.222400248050689697e-01 7.029838114976882935e-02
1.010378301143646240e-01 -7.514488883316516876e-03 1.402233690023422241e-01 -2.655352465808391571e-02 1.068119034171104431e-01 1.652213782072067261e-01 2.740130424499511719e-01 -6.034360453486442566e-02 5.693567991256713867e-01 2.995882369577884674e-02 1.082495134323835373e-02 -2.757245302200317383e-02 -4.624138399958610535e-02 5.854466930031776428e-03 4.031958878040313721e-01 -2.951888740062713623e-01 1.485773082822561264e-02 -3.054834902286529541e-02 1.162548139691352844e-01 -9.077114611864089966e-02 -4.859129339456558228e-02 -1.185822933912277222e-01 8.423650637269020081e-03 1.680865585803985596e-01 -1.408922225236892700e-01 -2.081216275691986084e-01 -2.250961065292358398e-01 -1.248248293995857239e-02 -2.311657965183258057e-01 9.759311564266681671e-03 1.382429450750350952e-01 1.408151984214782715e-01
-2.558274008333683014e-02 -2.540961802005767822e-01 9.661366045475006104e-02 6.653392687439918518e-03 2.595526911318302155e-02 -8.616486936807632446e-02 2.551099359989166260e-01 2.347949426621198654e-03 2.135779261589050293e-01 6.241808086633682251e-02 1.970110088586807251e-01 -1.000902503728866577e-01 2.904325425624847412e-01 -6.775003671646118164e-02 3.273626565933227539e-01 2.642335742712020874e-02 3.099227547645568848e-01 -5.654142424464225769e-02 -2.715883255004882812e-01 6.908629834651947021e-02 -4.286168888211250305e-02 -2.895173244178295135e-02 -2.202894538640975952e-02 -1.160075664520263672e-01 -7.111533731222152710e-02 3.295031189918518066e-01 -1.145811751484870911e-01 3.232597708702087402e-01 -2.217392027378082275e-01 -5.205541476607322693e-02 -2.482401728630065918e-01 -1.338348090648651123e-01
-5.883142724633216858e-02 -1.845457702875137329e-01 3.293479084968566895e-01 -1.723841950297355652e-02 -8.274289220571517944e-02 -5.200251936912536621e-02 2.145550996065139771e-01 -2.507081329822540283e-01 3.799011409282684326e-01 1.083945706486701965e-01 3.289440870285034180e-01 -1.498028486967086792e-01 5.142334382981061935e-03 2.703071944415569305e-02 2.595059275627136230e-01 -7.543904334306716919e-02 7.548058032989501953e-02 -1.700958609580993652e-01 3.895317669957876205e-03 -9.940302930772304535e-03 -1.915756985545158386e-02 -2.463374882936477661e-01 -1.191914081573486328e-01 -3.215074837207794189e-01 -1.557031571865081787e-01 -2.051383405923843384e-01 -1.511766463518142700e-01 3.202757239341735840e-02 6.881107389926910400e-02 7.068559527397155762e-03 2.563813924789428711e-01 2.599996887147426605e-02
-1.024045795202255249e-02 -2.512060999870300293e-01 2.662296295166015625e-01 -2.020401954650878906e-01 3.753342479467391968e-02 2.561375498771667480e-01 -9.835129976272583008e-02 -1.072305068373680115e-01 2.478565126657485962e-01 2.324244529008865356e-01 3.954743146896362305e-01 -1.621229015290737152e-02 3.535261377692222595e-02 -4.634251073002815247e-02 9.304725378751754761e-02 -6.364645808935165405e-02 1.102544143795967102e-01 -2.018389254808425903e-01 -1.215078681707382202e-01 1.967665404081344604e-01 -5.222358554601669312e-02 -5.321804061532020569e-02 9.112873673439025879e-02 -2.420426607131958008e-01 1.953949034214019775e-02 -2.035873234272003174e-01 1.028106082230806351e-02 4.232313036918640137e-01 1.069601178169250488e-01 -4.481895267963409424e-02 7.115682959556579590e-02 1.740270107984542847e-01
1.162821352481842041e-01 -2.161459624767303467e-01 2.976315021514892578e-01 -6.953119765967130661e-03 1.171608790755271912e-01 -3.120236564427614212e-03 -2.129013277590274811e-02 -2.694768011569976807e-01 2.860300540924072266e-01 -1.032275110483169556e-01 -3.421521186828613281e-02 4.899392649531364441e-02 1.404578983783721924e-01 1.199303474277257919e-02 8.762630075216293335e-02 -3.423630595207214355e-01 -2.703204564750194550e-02 -4.101623296737670898e-01 3.320901989936828613e-01 -1.333131045103073120e-01 3.252134099602699280e-02 1.646769493818283081e-01 -1.207452714443206787e-01 -2.662172019481658936e-01 -4.100343585014343262e-02 1.166398972272872925e-01 -5.116170272231101990e-02 -1.301567256450653076e-01 -2.278569489717483521e-01 -1.076604332774877548e-02 1.108122617006301880e-02 1.608313918113708496e-01
3.279837369918823242e-01 -1.930925995111465454e-01 2.516579031944274902e-01 -2.217219769954681396e-01 6.987451016902923584e-02 -4.119935035705566406e-01 1.500848680734634399e-01 -4.387382790446281433e-02 2.486529052257537842e-01 -1.653766185045242310e-01 1.538200527429580688e-01 2.522617764770984650e-02 2.037302404642105103e-01 1.559412628412246704e-01 2.069651335477828979e-01 1.249642819166183472e-01 3.134193122386932373e-01 6.778228282928466797e-02 -6.222316529601812363e-03 -5.682620033621788025e-02 -4.952690750360488892e-02 2.298510521650314331e-01 -1.186191365122795105e-01 4.864707216620445251e-02 -1.222550421953201294e-01 -1.099331676959991455e-02 -1.853915750980377197e-01 -3.673939406871795654e-02 -1.206598579883575439e-01 2.198544889688491821e-01 7.043935358524322510e-02 -9.679936617612838745e-02
2.981955707073211670e-01 -6.659322977066040039e-02 1.998879909515380859e-01 -1.820703744888305664e-01 -7.357439398765563965e-02 -2.271777838468551636e-01 9.250479191541671753e-02 -3.111248612403869629e-01 1.933867186307907104e-01 -1.272366791963577271e-01 2.405385971069335938e-01 1.201084908097982407e-02 6.460516154766082764e-02 -2.264135628938674927e-01 1.982449740171432495e-01 -3.288370966911315918e-01 2.115957140922546387e-01 -1.938068270683288574e-01 -6.329069286584854126e-02 6.843183189630508423e-02 -7.707230746746063232e-02 -1.299131363630294800e-01 3.571657240390777588e-01 3.331319987773895264e-02 -1.110060736536979675e-01 1.821468025445938110e-01 -1.017183624207973480e-02 1.653817445039749146e-01 1.935095191001892090e-01 -3.298740461468696594e-02 4.804297164082527161e-02 1.961468905210494995e-02
1.657324731349945068e-01 -1.967307180166244507e-01 -4.091681446880102158e-03 1.133123710751533508e-01 1.297279149293899536e-01 -3.011772036552429199e-01 1.540405675768852234e-02 -1.601039171218872070e-01 4.045462012290954590e-01 -2.088659554719924927e-01 1.023199930787086487e-01 1.234157085418701172e-01 2.411669120192527771e-02 -3.780443966388702393e-02 2.205025106668472290e-01 -6.953969597816467285e-02 1.071947216987609863e-01 -3.162734210491180420e-01 -1.003717407584190369e-01 3.972546383738517761e-02 -1.077185049653053284e-01 -1.498050149530172348e-02 -3.665203973650932312e-02 8.279480785131454468e-02 1.234641224145889282e-01 -5.710546672344207764e-02 3.257449865341186523e-01 4.259234070777893066e-01 -3.940251842141151428e-02 -6.704497151076793671e-03 7.966048270463943481e-02 2.048120796680450439e-01
1.064450666308403015e-01 2.947991481050848961e-03 2.484799623489379883e-01 -1.380163580179214478e-01 1.074437946081161499e-01 -9.492060542106628418e-02 3.468055129051208496e-01 1.662373356521129608e-02 3.144532442092895508e-01 2.666041851043701172e-01 2.164019048213958740e-01 -1.576787233352661133e-01 2.932752072811126709e-01 -7.597877830266952515e-02 2.580130398273468018e-01 3.865906596183776855e-02 2.590040266513824463e-01 -7.521500438451766968e-02 -1.544762253761291504e-01 9.573986381292343140e-02 2.726453542709350586e-02 2.198492884635925293e-01 2.644621022045612335e-02 5.817139521241188049e-03 -6.542147696018218994e-02 9.193999692797660828e-03 1.156252548098564148e-01 2.062107920646667480e-01 -2.877703011035919189e-01 -8.639547228813171387e-02 -1.628238856792449951e-01 -1.806720197200775146e-01
1.346911936998367310e-01 -1.740434393286705017e-02 2.234824746847152710e-02 -4.300611466169357300e-02 1.692795157432556152e-01 1.570675522089004517e-01 -6.538675725460052490e-02 1.618968881666660309e-02 1.844772249460220337e-01 -1.400248259305953979e-01 1.788915097713470459e-01 5.043773911893367767e-03 3.093278110027313232e-01 -7.810436934232711792e-02 5.666309595108032227e-02 2.672236971557140350e-02 5.633754730224609375e-01 -2.003752887248992920e-01 -1.821456849575042725e-01 7.142837345600128174e-02 -2.267983257770538330e-01 3.268658518791198730e-01 -1.678815186023712158e-01 -1.593614518642425537e-01 -9.360823035240173340e-02 3.195483935996890068e-03 1.481636613607406616e-01 -1.297080982476472855e-02 -8.920636028051376343e-02 -1.879789829254150391e-01 -5.333006754517555237e-02 2.127358764410018921e-01
2.599607408046722412e-01 -3.607355952262878418e-01 1.707444936037063599e-01 -1.467453390359878540e-01 2.692136466503143311e-01 1.209516674280166626e-01 -1.613715440034866333e-01 3.387576714158058167e-02 2.642124891281127930e-01 -1.799845546483993530e-01 1.473024394363164902e-02 -8.520744740962982178e-02 1.573550142347812653e-02 -1.788017898797988892e-01 1.374683529138565063e-01 -8.855395764112472534e-02 2.685238122940063477e-01 -2.260473817586898804e-01 2.933581173419952393e-01 -1.892735622823238373e-02 -2.540899813175201416e-01 3.321333974599838257e-02 9.879008680582046509e-02 -2.080864012241363525e-01 5.053654313087463379e-02 1.381027102470397949e-01 -3.203312307596206665e-02 3.860832005739212036e-02 -1.672541052103042603e-01 5.945390090346336365e-02 2.064018547534942627e-01 -2.051202803850173950e-01
1.062880381941795349e-01 -2.776831090450286865e-01 -1.720810681581497192e-02 1.311461329460144043e-01 -2.131217122077941895e-01 -1.994916200637817383e-01 5.096919462084770203e-02 -1.914304494857788086e-01 1.595471054315567017e-01 -1.142258569598197937e-02 4.133564233779907227e-01 -2.336588129401206970e-02 -1.378795225173234940e-02 -6.643536686897277832e-02 2.100560814142227173e-01 -1.644296944141387939e-02 3.238567411899566650e-01 -1.734393984079360962e-01 3.944697603583335876e-02 -5.583251640200614929e-02 -1.126186847686767578e-01 1.212024912238121033e-01 -2.123076468706130981e-01 2.832211554050445557e-01 2.412822544574737549e-01 -2.648977339267730713e-01 1.022744476795196533e-01 1.047020219266414642e-02 -1.846289485692977905e-01 -2.292905468493700027e-03 2.397757768630981445e-01 2.833275124430656433e-02
-2.794110216200351715e-02 -3.555239737033843994e-01 -1.365487724542617798e-01 2.183520197868347168e-01 2.072994709014892578e-01 1.893818825483322144e-01 -1.495631486177444458e-01 -2.046789228916168213e-01 2.968878746032714844e-01 -5.741634219884872437e-02 1.047101393342018127e-01 -1.199988946318626404e-01 8.630068600177764893e-02 -1.168437525629997253e-01 1.419822871685028076e-01 -7.943660765886306763e-02 7.557464390993118286e-02 -2.820947170257568359e-01 -1.679860949516296387e-01 -6.666227709501981735e-03 -1.535941064357757568e-01 1.395268887281417847e-01 -8.437845855951309204e-02 4.069271683692932129e-02 -4.657537862658500671e-02 1.732883900403976440e-01 -2.670794427394866943e-01 1.971291303634643555e-01 -3.000070154666900635e-01 -1.499382704496383667e-01 1.511679440736770630e-01 2.364554852247238159e-01
-3.412491083145141602e-02 -3.185062706470489502e-01 2.269191592931747437e-01 -2.555792778730392456e-02 7.876858115196228027e-02 1.086133271455764771e-01 2.868217788636684418e-02 -3.594158217310905457e-02 2.224909365177154541e-01 1.713215708732604980e-01 4.837929606437683105e-01 2.671289257705211639e-02 1.509371399879455566e-01 -2.605351209640502930e-01 1.878679096698760986e-01 -1.339829117059707642e-01 1.217289865016937256e-01 1.146851405501365662e-01 1.640379428863525391e-01 1.607639491558074951e-01 -2.494857273995876312e-02 2.596336603164672852e-01 -1.647595465183258057e-01 -2.457153201103210449e-01 -1.413149982690811157e-01 -1.255888119339942932e-02 -2.800059020519256592e-01 -3.356232494115829468e-02 1.223961859941482544e-01 -2.318712323904037476e-02 4.673269391059875488e-02 1.181576550006866455e-01
-1.398530695587396622e-02 -3.474100679159164429e-02 2.740945816040039062e-01 -1.073448285460472107e-01 -1.784372329711914062e-01 3.463366255164146423e-02 4.905111715197563171e-02 -1.884479969739913940e-01 5.501031875610351562e-01 -9.284804761409759521e-02 1.726976633071899414e-01 -2.868302166461944580e-01 -9.381144307553768158e-03 1.803788170218467712e-02 1.255083233118057251e-01 -1.311303079128265381e-01 1.592521518468856812e-01 -2.495020031929016113e-01 1.492167115211486816e-01 1.550623476505279541e-01 9.910978376865386963e-02 -3.322989121079444885e-02 -2.211370428994996473e-06 -2.891959547996520996e-01 -5.553516000509262085e-02 -9.769485890865325928e-02 -5.353483185172080994e-02 1.881465911865234375e-01 2.185717821121215820e-01 1.104625836014747620e-01 5.903587490320205688e-02 2.036156952381134033e-01
1.277708411216735840e-01 -4.879971034824848175e-03 1.310938894748687744e-01 1.023568734526634216e-01 7.195774465799331665e-02 9.008253365755081177e-02 1.687914431095123291e-01 -8.813422173261642456e-02 4.714629650115966797e-01 -1.046403571963310242e-01 4.368882626295089722e-02 3.917712345719337463e-02 -1.109709367156028748e-01 7.388681918382644653e-02 5.335194468498229980e-01 -1.158642247319221497e-01 8.815189450979232788e-02 7.886804640293121338e-02 1.731877177953720093e-01 4.985683038830757141e-02 -2.968859672546386719e-02 4.765899851918220520e-02 8.698248118162155151e-02 -1.280909329652786255e-01 -2.121506780385971069e-01 -2.569655776023864746e-01 -1.013955101370811462e-01 5.160991847515106201e-02 -2.854700684547424316e-01 5.840266123414039612e-02 -1.543457657098770142e-01 2.182167470455169678e-01
4.511738941073417664e-02 -2.005113661289215088e-01 3.816539347171783447e-01 1.620867997407913208e-01 -1.747539639472961426e-01 2.360985428094863892e-01 8.396152406930923462e-02 -1.144082844257354736e-01 7.550054043531417847e-02 7.530794478952884674e-03 3.137724101543426514e-01 -2.269169986248016357e-01 1.903778165578842163e-01 -1.814108192920684814e-01 2.544040977954864502e-01 -1.443798243999481201e-01 3.132230639457702637e-01 -1.595738083124160767e-01 1.583017557859420776e-01 1.880235671997070312e-01 -1.423952281475067139e-01 2.359807789325714111e-01 6.323751062154769897e-02 3.811981528997421265e-02 1.122997179627418518e-01 5.639206990599632263e-02 1.115252301096916199e-01 -1.099380403757095337e-01 1.345872133970260620e-01 3.603856265544891357e-02 -1.594937220215797424e-02 2.088121026754379272e-01
4.458095133304595947e-02 2.464337646961212158e-01 -1.083214879035949707e-01 -2.129238843917846680e-01 4.205007478594779968e-02 6.402157992124557495e-02 -6.416957080364227295e-02 -1.222183480858802795e-01 3.748833537101745605e-01 -1.193689331412315369e-01 1.192530542612075806e-01 -1.637573242187500000e-01 3.094144165515899658e-01 -1.244904175400733948e-01 2.866266667842864990e-01 -1.736160218715667725e-01 5.859787017107009888e-02 -8.231196552515029907e-02 1.670617796480655670e-02 1.689311563968658447e-01 1.464448869228363037e-02 -1.228322908282279968e-01 -2.252026051282882690e-01 4.034639894962310791e-02 -1.710323542356491089e-01 -8.044844865798950195e-02 -3.117117583751678467e-01 1.310912966728210449e-01 -3.975672423839569092e-01 -3.271809965372085571e-02 9.589849039912223816e-03 1.413036137819290161e-01
5.356420576572418213e-02 1.463900413364171982e-02 4.350427985191345215e-01 -5.906749516725540161e-02 2.299098372459411621e-01 -6.523189693689346313e-02 9.858687222003936768e-02 2.623770944774150848e-02 2.384893447160720825e-01 1.742741912603378296e-01 1.697592064738273621e-02 -1.038493402302265167e-02 4.200434088706970215e-01 -1.441593319177627563e-01 3.106207847595214844e-01 6.243082135915756226e-02 2.000574022531509399e-01 -1.073753610253334045e-01 -4.865115880966186523e-02 1.572020947933197021e-01 5.741672590374946594e-02 2.392357587814331055e-01 1.680233478546142578e-01 -6.564902514219284058e-02 1.575445756316184998e-02 -6.022820249199867249e-02 -3.810568153858184814e-02 2.852361798286437988e-01 -1.771590262651443481e-01 -1.005560010671615601e-01 -1.900603175163269043e-01 -1.240440905094146729e-01
-4.673271905630826950e-03 -1.069091707468032837e-01 3.653371632099151611e-01 -1.744926571846008301e-01 6.387636810541152954e-02 -1.439151763916015625e-01 1.782765984535217285e-01 -2.565358579158782959e-02 4.587666317820549011e-02 4.441222921013832092e-02 1.203527525067329407e-01 -5.738888308405876160e-02 1.531700193881988525e-01 -2.976349368691444397e-02 3.641197979450225830e-01 -1.748006492853164673e-01 1.444403678178787231e-01 -1.299896538257598877e-01 1.589243263006210327e-01 -1.389107406139373779e-01 5.319239944219589233e-02 3.677968084812164307e-01 -2.304320335388183594e-01 1.281384676694869995e-01 3.030510433018207550e-02 -2.177259474992752075e-01 1.328063160181045532e-01 2.511307001113891602e-01 7.144905626773834229e-02 2.175110578536987305e-02 1.839614212512969971e-01 -3.157112002372741699e-01
-7.995761930942535400e-02 1.656439602375030518e-01 1.122493743896484375e-01 -1.245985776185989380e-01 2.652960121631622314e-01 -1.506573799997568130e-02 1.354921013116836548e-01 1.005007624626159668e-01 4.238749742507934570e-01 -8.533957600593566895e-02 2.742404676973819733e-02 -2.366414666175842285e-01 4.362676143646240234e-01 -6.283777952194213867e-02 1.506284251809120178e-02 -1.808955222368240356e-01 2.263807952404022217e-01 -1.278988867998123169e-01 -1.956464499235153198e-01 -2.813272923231124878e-02 -2.531928718090057373e-01 1.858365237712860107e-01 7.407539337873458862e-02 -1.260657161474227905e-01 -2.804132550954818726e-02 -6.205392628908157349e-02 4.377895593643188477e-02 3.305293023586273193e-01 -3.524557873606681824e-02 -1.400497257709503174e-01 -2.374743483960628510e-02 6.422026455402374268e-02
-6.839515175670385361e-03 5.827834457159042358e-02 1.579725146293640137e-01 -6.085639819502830505e-02 1.416894048452377319e-01 2.203920334577560425e-01 1.278786510229110718e-01 6.290046870708465576e-02 3.002162277698516846e-01 -3.473751619458198547e-02 3.043955750763416290e-02 1.528989076614379883e-01 2.585043609142303467e-01 1.740432977676391602e-01 1.753574162721633911e-01 -1.551594026386737823e-02 4.155335426330566406e-01 -1.655939370393753052e-01 4.085724428296089172e-02 -4.586173593997955322e-02 -2.521768808364868164e-01 2.903298139572143555e-01 -1.030016317963600159e-01 -1.634171307086944580e-01 -1.234500482678413391e-01 1.104234158992767334e-01 1.062032952904701233e-01 4.506021142005920410e-01 1.219868659973144531e-03 3.109092637896537781e-02 -4.117746651172637939e-02 -4.138706251978874207e-02
4.461300093680620193e-03 -1.299454420804977417e-01 1.185244619846343994e-01 4.690582677721977234e-02 2.835412882268428802e-02 -2.469136416912078857e-01 1.404472291469573975e-01 1.883379667997360229e-01 1.319340467453002930e-01 -5.832906439900398254e-02 2.695496976375579834e-01 2.508493065834045410e-01 4.360478371381759644e-02 -1.571758687496185303e-01 -1.073992326855659485e-01 -3.251200914382934570e-01 3.186837434768676758e-01 -3.292334675788879395e-01 -9.702421724796295166e-02 3.384588956832885742e-01 -4.615278169512748718e-02 1.105824634432792664e-01 -3.252222836017608643e-01 -3.040239587426185608e-02 -7.790959626436233521e-02 -1.306683123111724854e-01 1.732632964849472046e-01 1.130757853388786316e-01 -5.512314662337303162e-02 1.506456732749938965e-01 -8.270835503935813904e-03 -5.402440205216407776e-02
1.893164664506912231e-01 -1.086296960711479187e-01 9.402750432491302490e-02 1.109510380774736404e-02 5.157089605927467346e-02 -1.839898526668548584e-01 -2.234717756509780884e-01 -2.426464557647705078e-01 1.776641160249710083e-01 -2.161568999290466309e-01 -9.993799775838851929e-02 3.362575545907020569e-02 3.255921974778175354e-02 4.818723350763320923e-02 4.101065695285797119e-01 -1.174757853150367737e-01 1.926641762256622314e-01 -3.068204224109649658e-01 1.199466288089752197e-01 2.816002368927001953e-01 5.422721430659294128e-02 2.570479810237884521e-01 -1.135529726743698120e-01 -2.359560579061508179e-01 -1.359794437885284424e-01 1.181610152125358582e-01 1.793351918458938599e-01 2.091197818517684937e-01 1.136696264147758484e-01 8.188548684120178223e-02 3.930139541625976562e-02 1.767653524875640869e-01
7.538274675607681274e-02 9.580443054437637329e-02 1.925020366907119751e-01 9.380772709846496582e-02 7.143858820199966431e-02 -3.444262444972991943e-01 -2.480252832174301147e-02 2.342477142810821533e-01 3.667033910751342773e-01 -1.067453399300575256e-01 2.653328180313110352e-01 1.280067712068557739e-01 2.187452763319015503e-01 -3.145560026168823242e-01 5.677948519587516785e-02 -5.601096153259277344e-02 2.629785425961017609e-02 -2.325696647167205811e-01 -6.367755704559385777e-04 9.318456798791885376e-02 -2.979809939861297607e-01 1.957157161086797714e-03 -1.246264725923538208e-01 2.491753697395324707e-01 -1.413000673055648804e-01 -7.218111306428909302e-02 8.144120126962661743e-02 1.852408349514007568e-01 -9.633731842041015625e-02 -7.406500726938247681e-02 1.693431437015533447e-01 -1.865631490945816040e-01
1.660531908273696899e-01 -1.815476417541503906e-01 1.936017125844955444e-01 2.084881365299224854e-01 -1.575005054473876953e-01 3.641614317893981934e-02 1.041043326258659363e-01 -1.862658858299255371e-01 2.252956777811050415e-01 8.859539404511451721e-03 3.991377353668212891e-01 -1.364641934633255005e-01 1.131218373775482178e-01 -1.014844551682472229e-01 1.910251826047897339e-01 -1.299143135547637939e-01 3.076613843441009521e-01 -6.697408109903335571e-02 2.420283854007720947e-01 4.324052631855010986e-01 -4.757283627986907959e-02 1.436632871627807617e-01 1.222769767045974731e-01 -2.245869487524032593e-02 4.099651053547859192e-02 6.846217811107635498e-02 -4.523585550487041473e-03 -1.100989133119583130e-01 1.247984096407890320e-01 1.293313801288604736e-01 -7.893770188093185425e-02 2.037762850522994995e-01
-2.483285591006278992e-02 -9.354038536548614502e-02 1.277367472648620605e-01 -1.425799727439880371e-01 -2.524672262370586395e-02 4.576835408806800842e-02 -1.908367276191711426e-01 3.693175315856933594e-01 3.272263109683990479e-01 -2.599932439625263214e-02 1.279288530349731445e-01 -3.214450776576995850e-01 9.125511348247528076e-02 -2.991881780326366425e-02 1.861881166696548462e-01 -2.966294884681701660e-01 2.245033830404281616e-01 2.388714253902435303e-02 1.182719022035598755e-01 2.610322460532188416e-02 -1.158921048045158386e-01 -1.092693060636520386e-01 -1.989888101816177368e-01 1.209971308708190918e-01 3.479872271418571472e-02 -1.698830537497997284e-02 -2.318883538246154785e-01 1.904089748859405518e-01 -3.533436357975006104e-01 -2.251620888710021973e-01 5.147294327616691589e-02 -6.435806304216384888e-02
1.467865854501724243e-01 5.438658595085144043e-02 1.053493991494178772e-01 -1.336580794304609299e-02 -1.753138937056064606e-02 -1.597156375646591187e-01 1.437833905220031738e-02 4.153907895088195801e-01 2.110684216022491455e-01 5.314885824918746948e-02 1.401406377553939819e-01 -4.728757962584495544e-02 3.595974743366241455e-01 -1.305186301469802856e-01 -6.983231753110885620e-02 -3.026369512081146240e-01 1.576690524816513062e-01 -2.978231310844421387e-01 -2.289163023233413696e-01 1.091066449880599976e-01 -2.237344980239868164e-01 2.135292291641235352e-01 -2.464770376682281494e-01 -1.520161181688308716e-01 1.059193387627601624e-01 2.580036409199237823e-02 5.228847730904817581e-03 1.910364180803298950e-01 1.355309225618839264e-02 -7.244200911372900009e-03 1.586614996194839478e-01 1.496379077434539795e-01
-1.769239157438278198e-01 -2.327931970357894897e-01 1.554139405488967896e-01 1.572386175394058228e-02 2.912440523505210876e-02 -1.035609170794487000e-01 9.407614916563034058e-02 -2.356106340885162354e-01 5.765129923820495605e-01 4.279404133558273315e-02 1.069143339991569519e-01 -2.065742164850234985e-01 -7.987391948699951172e-02 3.169143199920654297e-02 9.800742566585540771e-02 -2.217358350753784180e-01 8.815448731184005737e-02 -3.170071914792060852e-02 -6.376596167683601379e-03 2.393449991941452026e-01 -5.083915218710899353e-02 1.455526202917098999e-01 -2.866860013455152512e-03 -2.298497408628463745e-01 -8.142994344234466553e-02 -2.370974607765674591e-02 -8.334841579198837280e-02 1.424064189195632935e-01 6.403108686208724976e-02 -1.530897766351699829e-01 -3.011342696845531464e-02 3.926006555557250977e-01
-1.351762413978576660e-01 -5.750026926398277283e-02 2.218527793884277344e-01 -1.885782182216644287e-02 2.754883170127868652e-01 -1.809858367778360844e-03 2.234867215156555176e-01 1.469855010509490967e-01 1.445731520652770996e-01 1.060841754078865051e-01 1.820543557405471802e-01 7.893873006105422974e-02 4.230323731899261475e-01 -1.965018212795257568e-01 -6.224226951599121094e-02 -9.979172050952911377e-02 3.604914546012878418e-01 -4.854710400104522705e-02 -1.761585623025894165e-01 6.583437323570251465e-02 -1.895958036184310913e-01 3.192385137081146240e-01 -1.903069764375686646e-01 -4.392389580607414246e-02 -1.482903063297271729e-01 8.412177115678787231e-02 2.287525497376918793e-02 -2.539949864149093628e-02 -2.806845605373382568e-01 -1.099012419581413269e-01 -1.060021575540304184e-02 1.165085360407829285e-01
5.651630088686943054e-02 -6.768012046813964844e-02 2.181948870420455933e-01 -8.187375962734222412e-03 -1.651675701141357422e-01 4.825819656252861023e-02 1.022496894001960754e-01 9.834735840559005737e-02 2.956020832061767578e-01 -1.410107500851154327e-02 -4.652749001979827881e-02 1.007831022143363953e-01 2.503720344975590706e-03 -1.312277764081954956e-01 1.776862591505050659e-01 -1.838767528533935547e-01 8.261892199516296387e-02 -2.242753505706787109e-01 2.359161972999572754e-01 6.326275318861007690e-02 1.882824487984180450e-02 -3.094821423292160034e-02 -3.346232175827026367e-01 3.464692533016204834e-01 1.076279729604721069e-01 -1.441244930028915405e-01 -2.127363532781600952e-01 3.034310936927795410e-01 -3.146398961544036865e-01 1.005024909973144531e-01 2.373701483011245728e-01 1.645147204399108887e-01
3.506220877170562744e-01 -2.463681548833847046e-01 1.915748864412307739e-01 -3.852319717407226562e-02 -2.248066477477550507e-02 1.587645858526229858e-01 -2.114848196506500244e-01 4.844297841191291809e-02 3.566118478775024414e-01 -7.234612107276916504e-02 3.297114670276641846e-01 -4.186695814132690430e-02 -2.780357301235198975e-01 1.801018789410591125e-02 1.614719927310943604e-01 -2.858327329158782959e-01 8.596207946538925171e-02 -2.642989158630371094e-01 3.908198326826095581e-02 1.388694792985916138e-01 1.501203179359436035e-01 -1.661789119243621826e-01 -1.616281867027282715e-01 -8.345655351877212524e-02 -1.197975873947143555e-01 2.067027390003204346e-01 -2.000469528138637543e-02 6.504218280315399170e-02 2.382733300328254700e-02 4.026839509606361389e-02 1.458231508731842041e-01 1.032946035265922546e-01
-2.462840639054775238e-02 1.130710318684577942e-01 2.832037806510925293e-01 -1.638774015009403229e-02 -2.542306855320930481e-02 2.444997131824493408e-01 4.082330316305160522e-02 1.608500927686691284e-01 2.715083360671997070e-01 -1.856726035475730896e-02 1.501513123512268066e-01 1.441022939980030060e-02 2.433660924434661865e-01 1.575423479080200195e-01 1.730567663908004761e-01 -9.267413616180419922e-02 3.499782085418701172e-01 -1.532977521419525146e-01 2.192669082432985306e-03 -1.096634492278099060e-01 -2.777287364006042480e-01 1.989927738904953003e-01 -3.964000940322875977e-02 -1.838453412055969238e-01 -8.647351711988449097e-02 1.559087485074996948e-01 1.114196553826332092e-01 4.687714576721191406e-01 -1.380298882722854614e-01 -2.027623850153759122e-05 -6.682121008634567261e-02 3.449592739343643188e-02
-4.718870669603347778e-02 -2.615858018398284912e-01 3.126906603574752808e-02 -1.017346233129501343e-01 -1.114215105772018433e-01 1.420879960060119629e-01 -1.627662181854248047e-01 9.643232822418212891e-02 4.652523100376129150e-01 -1.895855069160461426e-01 3.036439418792724609e-01 -1.813216954469680786e-01 -1.267502605915069580e-01 -5.340047553181648254e-02 8.849509805440902710e-02 -1.920450329780578613e-01 4.190582931041717529e-01 -1.614793390035629272e-01 5.501553788781166077e-02 2.056212425231933594e-01 3.401932120323181152e-02 -2.111736685037612915e-01 4.345207661390304565e-02 -1.322159469127655029e-01 -1.499557793140411377e-01 1.584652960300445557e-01 9.436450898647308350e-02 -1.120887473225593567e-01 -3.307080641388893127e-02 -1.881376467645168304e-02 1.070939004421234131e-01 1.200702488422393799e-01
-1.642271131277084351e-01 2.166535891592502594e-02 1.380079537630081177e-01 1.450632140040397644e-02 2.494734972715377808e-01 2.825650013983249664e-02 1.033084988594055176e-01 -2.913086209446191788e-03 2.149096131324768066e-01 1.252944860607385635e-02 3.269983530044555664e-01 -1.726189404726028442e-01 4.015631079673767090e-01 2.106377035379409790e-01 1.223866492509841919e-01 -9.215484559535980225e-02 2.471317648887634277e-01 -2.266533821821212769e-01 7.261392474174499512e-02 -1.378270089626312256e-01 -3.143009915947914124e-02 9.403920918703079224e-02 -2.225911170244216919e-01 1.040759459137916565e-01 1.791914403438568115e-01 -1.245594918727874756e-01 -1.897444725036621094e-01 1.490574777126312256e-01 -5.391758680343627930e-02 6.687534600496292114e-02 2.894262671470642090e-01 -2.520098090171813965e-01
[truncated: 3,266,885 more chars]
