# Supplementary material for: The Language of Innovation
Source: PLoS One. 2020 Apr 30;15(4):e0230107. doi: 10.1371/journal.pone.0230107 (PMC7194493; doi:10.1371/journal.pone.0230107)
Supplement: S27 File — (GZ) [file pone.0230107.s027.tar.gz › 2005-2009/V2Run_18_VS_4500_embeddings2005-2009ED32.txt]

-2.412186712026596069e-01 -2.007098644971847534e-01 3.243312984704971313e-02 -8.852434158325195312e-02 -2.221316546201705933e-01 2.175022810697555542e-01 -8.976193517446517944e-02 1.661600321531295776e-01 1.326705366373062134e-01 1.971402019262313843e-01 -3.676205873489379883e-01 -8.627892285585403442e-02 2.908088080585002899e-02 1.360613256692886353e-01 -2.279413491487503052e-01 3.031180053949356079e-02 2.170296199619770050e-02 1.358850598335266113e-01 1.506805047392845154e-02 -1.269684452563524246e-02 -1.266462355852127075e-01 -1.752985827624797821e-02 -4.326857030391693115e-01 3.261370360851287842e-01 1.453456655144691467e-02 -3.747555613517761230e-02 6.288070976734161377e-02 2.801539003849029541e-01 -1.059277541935443878e-02 1.081654727458953857e-01 -1.684821695089340210e-01 -1.884895861148834229e-01
-3.066628873348236084e-01 -1.034994870424270630e-01 1.068432778120040894e-01 -3.337037563323974609e-02 1.596684008836746216e-01 2.150859534740447998e-01 -2.950852215290069580e-01 -4.512136057019233704e-02 3.674488142132759094e-02 -9.606285393238067627e-02 1.268403828144073486e-01 1.797800511121749878e-01 -7.965369522571563721e-02 4.148380830883979797e-02 -2.816171944141387939e-01 2.142729163169860840e-01 1.176401376724243164e-01 1.894495636224746704e-01 -7.485656440258026123e-02 -1.512790322303771973e-01 1.346329599618911743e-01 4.712432622909545898e-02 -2.991781830787658691e-01 1.342219393700361252e-02 6.538473814725875854e-02 -5.553893372416496277e-02 4.342242330312728882e-02 1.170589253306388855e-01 1.604420095682144165e-01 4.289989769458770752e-01 -1.404236704111099243e-01 -2.981152832508087158e-01
-3.612874448299407959e-01 -2.928472757339477539e-01 -9.415099024772644043e-02 -1.327473819255828857e-01 -4.039248079061508179e-02 9.716265648603439331e-02 4.718880355358123779e-02 -1.863721460103988647e-01 4.012325406074523926e-02 -3.232389688491821289e-02 -2.166846245527267456e-01 -1.877364665269851685e-01 -6.796184927225112915e-02 -1.659859716892242432e-01 -1.360279917716979980e-01 -1.477792859077453613e-01 7.068853825330734253e-02 2.381053864955902100e-01 -5.201175436377525330e-02 -2.530254721641540527e-01 2.730340883135795593e-02 -2.268891632556915283e-01 -3.096955418586730957e-01 4.322092980146408081e-02 2.170993201434612274e-02 -8.322811126708984375e-02 -1.055432781577110291e-01 3.154542744159698486e-01 -1.781979650259017944e-01 -1.253134310245513916e-01 -1.729228794574737549e-01 -2.792791724205017090e-01
-2.319113165140151978e-01 -1.248460859060287476e-01 1.546476930379867554e-01 -3.159530833363533020e-02 -6.655213981866836548e-02 -8.590570837259292603e-02 1.218465808779001236e-02 -1.822718083858489990e-01 -8.280309289693832397e-02 1.078892946243286133e-01 -1.608120091259479523e-02 -5.467233806848526001e-02 -3.317382186651229858e-02 -8.684979379177093506e-02 -1.079086512327194214e-01 -2.519308924674987793e-01 1.681465208530426025e-01 -1.276650093495845795e-02 2.224628776311874390e-01 -1.655690819025039673e-01 1.242765858769416809e-01 3.813307033851742744e-03 -2.297340631484985352e-01 7.159426808357238770e-02 2.405399978160858154e-01 4.078963305801153183e-03 4.434836506843566895e-01 2.198080271482467651e-01 2.626143395900726318e-01 3.705542087554931641e-01 3.436085581779479980e-02 -2.569169402122497559e-01
-1.701379716396331787e-01 6.285269558429718018e-02 5.105183646082878113e-02 2.248434908688068390e-02 -3.278052210807800293e-01 1.148240044713020325e-01 -1.621841937303543091e-01 -2.078406810760498047e-01 1.925887614488601685e-01 4.936039820313453674e-02 -2.325063347816467285e-01 -2.440955638885498047e-01 -1.011886820197105408e-01 1.888023018836975098e-01 -4.731274023652076721e-02 -2.574681863188743591e-02 1.317571848630905151e-01 5.053845047950744629e-02 6.596671044826507568e-02 -1.096494942903518677e-01 2.110180258750915527e-01 -1.700602769851684570e-01 -2.362564057111740112e-01 2.965317964553833008e-01 -1.273305118083953857e-01 -1.725282669067382812e-01 9.420964866876602173e-02 2.145703136920928955e-01 -1.104176137596368790e-02 2.461734563112258911e-01 1.015430465340614319e-01 -3.827241063117980957e-01
-1.546673625707626343e-01 -1.132377460598945618e-01 2.286761105060577393e-01 -7.195470388978719711e-03 -2.303946167230606079e-01 2.192798629403114319e-02 3.897038102149963379e-02 1.699391901493072510e-01 -2.369274199008941650e-02 1.680450439453125000e-01 -7.783580571413040161e-02 -1.268548071384429932e-01 -3.959619998931884766e-02 -2.818485796451568604e-01 4.893888160586357117e-02 1.383927613496780396e-01 1.804840862751007080e-01 3.536868840456008911e-02 -5.058595445007085800e-03 5.074867233633995056e-02 2.101844400167465210e-01 -1.732828319072723389e-01 -2.792496085166931152e-01 1.656962484121322632e-01 -8.658353984355926514e-02 -2.026134729385375977e-02 2.342819124460220337e-01 2.501831054687500000e-01 2.033383548259735107e-01 4.271076321601867676e-01 -7.156305015087127686e-02 -3.210965991020202637e-01
-2.509124279022216797e-01 -1.997849941253662109e-01 6.314299255609512329e-02 6.461031734943389893e-02 -2.374136000871658325e-01 1.084846537560224533e-02 -3.403814435005187988e-01 -6.828761193901300430e-03 9.482083469629287720e-02 -8.529958873987197876e-02 -1.238439008593559265e-01 -7.580795884132385254e-02 -3.593965992331504822e-02 -2.499232739210128784e-01 -1.005180627107620239e-01 -6.620389968156814575e-02 2.459236532449722290e-01 -1.502541601657867432e-01 8.098514750599861145e-03 -1.521375477313995361e-01 -1.041002273559570312e-01 -3.263423591852188110e-02 -3.441545069217681885e-01 2.209506928920745850e-01 6.727899610996246338e-02 -1.142048239707946777e-01 1.267081052064895630e-01 1.649731844663619995e-01 -1.239938810467720032e-01 4.337167739868164062e-01 8.786046504974365234e-02 -2.085978537797927856e-01
-7.963000237941741943e-02 -1.630846858024597168e-01 1.659209728240966797e-01 -1.042603030800819397e-01 8.988485485315322876e-02 2.369227074086666107e-02 -1.722484529018402100e-01 -1.257331222295761108e-01 7.265129685401916504e-02 -8.242224901914596558e-02 6.589174270629882812e-02 -1.912742406129837036e-01 1.268059909343719482e-01 1.238988861441612244e-01 -2.413012236356735229e-01 -1.259227842092514038e-01 2.712119817733764648e-01 1.961698085069656372e-01 -1.326284855604171753e-01 1.756622493267059326e-01 -7.611402869224548340e-02 1.202942579984664917e-01 -3.742815554141998291e-01 1.169727533124387264e-03 -4.419135674834251404e-02 -1.991832554340362549e-01 1.212524771690368652e-01 3.527987003326416016e-01 1.087546274065971375e-01 1.311423480510711670e-01 1.915342509746551514e-01 -3.855974078178405762e-01
-1.093447804450988770e-01 -2.365348786115646362e-01 2.695522010326385498e-01 -2.025200426578521729e-02 -1.394281536340713501e-01 2.280700020492076874e-02 -1.832804381847381592e-01 -5.342686921358108521e-02 -1.966093480587005615e-01 1.352447122335433960e-01 -1.225439310073852539e-01 -1.290479898452758789e-01 7.033728808164596558e-02 -2.360752597451210022e-02 1.606322079896926880e-01 -1.914198845624923706e-01 1.576217263936996460e-02 4.349952936172485352e-02 1.673059165477752686e-01 1.443937141448259354e-02 -1.220250204205513000e-01 -7.825072109699249268e-02 -2.723872661590576172e-01 3.928183317184448242e-01 -6.218788214027881622e-03 1.045026928186416626e-01 3.192298114299774170e-01 1.948188394308090210e-01 -6.103766337037086487e-02 2.614643871784210205e-01 2.212709560990333557e-02 -3.778877258300781250e-01
-2.258807122707366943e-01 -2.468724101781845093e-01 1.338831037282943726e-01 4.912202432751655579e-02 -7.292091101408004761e-02 9.890028834342956543e-02 -2.210396677255630493e-01 7.446330040693283081e-02 -1.896375566720962524e-01 1.713508553802967072e-02 7.689338177442550659e-02 -7.370157167315483093e-03 6.708183325827121735e-03 2.395243793725967407e-01 -8.328551054000854492e-02 -8.418402820825576782e-02 3.290159106254577637e-01 4.707249626517295837e-02 -1.915483325719833374e-01 1.115607917308807373e-01 6.479508429765701294e-02 -1.743148565292358398e-01 -2.401514500379562378e-01 1.512362658977508545e-01 -2.122344216331839561e-03 1.687426418066024780e-01 3.646124005317687988e-01 6.056513637304306030e-02 1.075693517923355103e-01 6.815018504858016968e-02 -1.813340336084365845e-01 -4.422774016857147217e-01
-5.078257992863655090e-02 -1.933407485485076904e-01 4.806930199265480042e-02 -6.466090679168701172e-02 -2.992294430732727051e-01 -2.088156901299953461e-02 -1.008080691099166870e-01 8.746614307165145874e-02 -7.975124567747116089e-02 1.102523729205131531e-01 2.466271258890628815e-02 -3.818673193454742432e-01 -1.058861017227172852e-01 -5.050063878297805786e-02 -9.450136125087738037e-02 -7.725500036031007767e-03 2.246892154216766357e-01 -2.028332948684692383e-01 4.305320978164672852e-02 -3.493794798851013184e-02 4.290962591767311096e-02 5.809837952256202698e-03 -3.396349251270294189e-01 2.124996632337570190e-01 7.672864198684692383e-02 -3.689146786928176880e-02 6.308425962924957275e-02 2.060536742210388184e-01 -2.615919709205627441e-01 4.222790896892547607e-01 3.166042268276214600e-02 -3.155006468296051025e-01
-2.118042670190334320e-02 -9.863393753767013550e-02 1.296143531799316406e-01 -1.498582959175109863e-01 -1.871540397405624390e-01 -8.386720903217792511e-03 -3.093310445547103882e-02 -1.162156537175178528e-01 1.747205294668674469e-02 1.123800948262214661e-01 -1.218962594866752625e-01 -2.332746088504791260e-01 -1.375290453433990479e-01 -1.075913384556770325e-01 7.316052168607711792e-02 1.169574633240699768e-01 2.074348926544189453e-01 1.202194467186927795e-01 -1.278761178255081177e-01 -2.480552941560745239e-01 7.274191826581954956e-02 4.981919378042221069e-02 -2.870563268661499023e-01 2.590496838092803955e-01 -4.750126507133245468e-03 -1.700610220432281494e-01 9.880186617374420166e-02 3.223260045051574707e-01 -1.022638827562332153e-01 4.341648221015930176e-01 4.102754965424537659e-02 -3.652218878269195557e-01
-2.305468767881393433e-01 -5.657114833593368530e-02 -5.488896276801824570e-04 -2.176332175731658936e-01 -1.767933368682861328e-01 1.461423188447952271e-01 -1.531997621059417725e-01 -2.316926568746566772e-01 6.150944530963897705e-02 -1.182741224765777588e-01 -6.549166142940521240e-02 -9.349288791418075562e-02 1.035301536321640015e-01 1.007539108395576477e-01 -2.666024863719940186e-01 8.174195885658264160e-02 -1.100667342543601990e-01 -5.581237375736236572e-02 1.584447324275970459e-01 8.542511612176895142e-03 7.913921028375625610e-02 -4.741349443793296814e-02 -8.751770853996276855e-02 1.928438842296600342e-01 -1.082657128572463989e-01 -2.228172868490219116e-01 1.245919167995452881e-01 1.645298600196838379e-01 -2.558545768260955811e-01 1.593594402074813843e-01 -4.185486435890197754e-01 -4.163155257701873779e-01
-4.650954902172088623e-01 -2.444532364606857300e-01 -1.065169498324394226e-01 -2.301861941814422607e-01 8.072815835475921631e-02 2.004602737724781036e-02 7.300989236682653427e-03 -1.201493293046951294e-01 3.031367063522338867e-01 -9.232993423938751221e-02 -2.702771723270416260e-01 -2.916337549686431885e-02 -2.741643227636814117e-02 -1.055515110492706299e-01 1.369975972920656204e-02 6.289992481470108032e-02 2.402497269213199615e-02 1.145018488168716431e-01 -1.390086710453033447e-01 -2.501583993434906006e-01 -1.725325435400009155e-01 -1.052289037033915520e-03 -2.077322453260421753e-01 9.811078757047653198e-02 2.420485615730285645e-01 1.415680497884750366e-01 5.949727073311805725e-02 3.086965084075927734e-01 -9.209473431110382080e-02 8.410059660673141479e-02 -1.892314553260803223e-01 -2.021696120500564575e-01
-3.051657676696777344e-01 -9.009421616792678833e-02 2.220901846885681152e-01 -3.112179413437843323e-02 -2.154767215251922607e-01 -4.578375071287155151e-02 -1.518019586801528931e-01 -6.030063703656196594e-02 -1.119774878025054932e-01 -1.818382740020751953e-01 5.714830476790666580e-03 -1.106844544410705566e-01 -1.906391680240631104e-01 -4.909305274486541748e-02 1.788317561149597168e-01 -1.665591597557067871e-01 4.587467908859252930e-01 -1.176061779260635376e-01 9.412002563476562500e-02 -4.825626313686370850e-02 1.510425563901662827e-02 1.038757562637329102e-01 -4.097974002361297607e-01 9.834430366754531860e-02 1.122690439224243164e-01 -1.185561046004295349e-01 2.247665226459503174e-01 1.639232039451599121e-01 -1.626230031251907349e-01 3.863524273037910461e-02 2.218974567949771881e-02 -2.456035614013671875e-01
-7.495047990232706070e-03 1.902786269783973694e-02 1.361915320158004761e-01 2.807122468948364258e-02 -4.156496003270149231e-02 1.077319309115409851e-02 7.393610477447509766e-02 3.755131363868713379e-02 1.408685147762298584e-01 -4.611587151885032654e-02 1.897138357162475586e-01 2.321820259094238281e-01 5.342169199138879776e-03 2.509920299053192139e-01 -1.711576730012893677e-01 -1.072469428181648254e-01 4.861622452735900879e-01 4.472602158784866333e-02 -1.328719221055507660e-02 -1.226354017853736877e-01 1.930883675813674927e-01 -2.161278873682022095e-01 -4.221847951412200928e-01 -7.905562222003936768e-02 7.619528472423553467e-02 -8.770706504583358765e-02 3.759314492344856262e-02 2.093350589275360107e-01 2.519238740205764771e-02 1.469898074865341187e-01 9.302274882793426514e-02 -3.796731233596801758e-01
-4.046632051467895508e-01 -3.457097113132476807e-01 -4.320024326443672180e-02 -5.966002866625785828e-02 6.881123036146163940e-02 2.665646746754646301e-02 1.379240304231643677e-01 -8.596504479646682739e-02 3.586594387888908386e-02 -1.159796565771102905e-01 -1.521749645471572876e-01 -9.277660399675369263e-03 -1.069165766239166260e-01 4.570811986923217773e-02 -2.986007928848266602e-01 6.888684630393981934e-02 5.254701152443885803e-02 -2.462717704474925995e-02 1.030278950929641724e-01 -1.608916968107223511e-01 9.160739183425903320e-02 -1.788022816181182861e-01 -1.197151094675064087e-01 -6.368832662701606750e-03 6.126949191093444824e-02 2.796601653099060059e-01 -2.237911103293299675e-03 3.797423839569091797e-01 -2.941568195819854736e-01 1.260705590248107910e-01 -9.110355377197265625e-02 -3.202206194400787354e-01
-2.346341013908386230e-01 -1.557726562023162842e-01 -1.566296517848968506e-01 -1.160930395126342773e-01 -2.018966972827911377e-01 5.509723350405693054e-02 -1.922660917043685913e-01 -3.673151507973670959e-02 -2.117301076650619507e-01 4.715014621615409851e-02 1.216563135385513306e-01 1.970642209053039551e-01 -8.206706494092941284e-02 2.312304377555847168e-01 -2.319114357233047485e-01 -1.642950326204299927e-01 3.873178064823150635e-01 -1.168740689754486084e-01 -6.304097175598144531e-02 7.436506450176239014e-02 8.749113231897354126e-02 -2.239156216382980347e-01 -2.483928948640823364e-01 4.086699336767196655e-02 9.894058108329772949e-03 -6.374132819473743439e-03 2.702299952507019043e-01 1.967336684465408325e-01 1.581979244947433472e-01 3.248479664325714111e-01 -7.481025904417037964e-02 -1.285882294178009033e-01
-3.088105022907257080e-01 -2.104670554399490356e-01 4.639663547277450562e-02 2.763718366622924805e-03 -7.423556409776210785e-03 1.634825766086578369e-01 -7.615269720554351807e-02 1.685423254966735840e-01 9.542681276798248291e-02 1.238931715488433838e-01 1.924523860216140747e-01 -1.508228480815887451e-01 -1.968492567539215088e-01 -1.065277010202407837e-01 1.175073236227035522e-01 -8.010204881429672241e-02 1.402293294668197632e-01 2.018936425447463989e-01 -4.954137280583381653e-02 1.517943106591701508e-02 2.163731493055820465e-03 -3.505955263972282410e-02 -6.566318124532699585e-02 2.157983481884002686e-01 1.190918609499931335e-01 -2.196930795907974243e-01 3.191769719123840332e-01 4.260495305061340332e-01 2.590258140116930008e-03 3.690501749515533447e-01 2.138041891157627106e-02 -2.119016647338867188e-01
-2.441894263029098511e-01 8.818627893924713135e-02 1.461287438869476318e-01 -7.019824534654617310e-02 -1.325666308403015137e-01 1.053152754902839661e-01 2.210489846765995026e-02 4.003457352519035339e-02 -1.198025494813919067e-01 2.404240658506751060e-03 1.920760236680507660e-02 -4.531013593077659607e-02 -1.435226649045944214e-01 -1.005098000168800354e-01 -1.754953339695930481e-02 -1.392588764429092407e-01 3.042984902858734131e-01 -2.327713072299957275e-01 3.405566513538360596e-01 -6.920686364173889160e-02 -8.495599031448364258e-02 1.648546382784843445e-02 -3.886820673942565918e-01 2.866190075874328613e-01 -1.237486954778432846e-02 3.336375206708908081e-02 2.329980134963989258e-01 2.086343169212341309e-01 -2.957268059253692627e-01 1.420628130435943604e-01 8.793498575687408447e-02 -2.926791608333587646e-01
-2.704872190952301025e-01 -1.916235983371734619e-01 -1.697601228952407837e-01 -3.222684860229492188e-01 3.114826744422316551e-03 2.217384874820709229e-01 1.526244580745697021e-01 -2.333908677101135254e-01 -3.206548467278480530e-02 -3.416499868035316467e-02 -3.039682805538177490e-01 3.404184058308601379e-02 9.153845161199569702e-02 -1.513153761625289917e-01 -1.957046985626220703e-01 -5.888966843485832214e-02 1.510551273822784424e-01 -5.337299406528472900e-02 2.253358066082000732e-01 1.194254383444786072e-01 4.495996236801147461e-02 -4.578372836112976074e-02 -2.758125066757202148e-01 2.447753846645355225e-01 5.137336254119873047e-02 1.049423404037952423e-02 -3.999540209770202637e-02 1.449274718761444092e-01 -4.135753214359283447e-02 8.882883191108703613e-02 -2.627637088298797607e-01 -3.562226891517639160e-01
-2.567511796951293945e-01 -1.230201199650764465e-01 1.561047434806823730e-01 -2.562911212444305420e-01 -9.775345027446746826e-02 -1.451527178287506104e-01 -6.975595653057098389e-02 1.761460900306701660e-01 6.881648674607276917e-03 -1.220920532941818237e-01 -8.396257460117340088e-02 -2.562789618968963623e-01 6.310841068625450134e-03 -1.324639022350311279e-01 9.314595907926559448e-02 -1.247531846165657043e-01 2.938673198223114014e-01 -7.103494554758071899e-02 3.759772777557373047e-01 -1.998856514692306519e-01 3.927859943360090256e-03 6.719018518924713135e-02 -2.480204105377197266e-01 2.307264357805252075e-01 -4.642342031002044678e-02 1.461420301347970963e-02 1.111238077282905579e-01 2.112870663404464722e-01 1.191138699650764465e-01 3.766636848449707031e-01 1.329822093248367310e-01 -8.809657394886016846e-02
-2.858619987964630127e-01 1.370049417018890381e-01 7.840070873498916626e-02 -1.869217008352279663e-01 -1.274667084217071533e-01 1.396169811487197876e-01 1.179365068674087524e-01 -3.560141623020172119e-01 -6.928756088018417358e-02 5.004682578146457672e-03 -3.357080519199371338e-01 1.248721927404403687e-01 5.355038866400718689e-02 4.510878399014472961e-02 -9.141757339239120483e-02 5.416568368673324585e-02 -2.792581357061862946e-02 -5.335970968008041382e-02 7.255696109496057034e-04 5.304690450429916382e-02 1.121210008859634399e-01 -1.017594635486602783e-01 -2.460331618785858154e-01 1.159514337778091431e-01 1.560421884059906006e-01 -1.603801101446151733e-01 1.202184334397315979e-01 3.637240529060363770e-01 -1.093951091170310974e-01 1.174661666154861450e-01 -3.727149069309234619e-01 -2.605237662792205811e-01
-1.825616806745529175e-01 -1.745116412639617920e-01 5.906432867050170898e-02 -1.115350648760795593e-01 -1.608166545629501343e-01 -3.806782886385917664e-02 -1.517175137996673584e-01 7.264744490385055542e-02 -6.096965447068214417e-02 -6.223941594362258911e-02 -6.409858167171478271e-02 -2.967995703220367432e-01 -2.305589318275451660e-01 -1.268666684627532959e-01 2.137949923053383827e-03 -7.639389485120773315e-02 2.448976486921310425e-01 -3.283406049013137817e-02 6.975158583372831345e-03 -1.563253253698348999e-01 2.614005208015441895e-01 -2.109956294298171997e-01 -2.570217847824096680e-01 1.594144254922866821e-01 1.240151822566986084e-01 1.444758754223585129e-02 1.157592982053756714e-01 1.699798554182052612e-01 -5.409897491335868835e-02 4.110739529132843018e-01 7.607106119394302368e-02 -4.054125547409057617e-01
-6.173842400312423706e-02 2.160871401429176331e-02 2.202890217304229736e-01 7.707738783210515976e-03 -1.801372021436691284e-01 1.730855256319046021e-01 -1.263040453195571899e-01 -7.175265997648239136e-02 1.028631813824176788e-02 2.494405396282672882e-02 -2.685276865959167480e-01 -4.313608109951019287e-01 1.098664384335279465e-02 -1.432458013296127319e-01 -1.267432719469070435e-01 1.454163789749145508e-01 1.021145880222320557e-01 -1.904914081096649170e-01 6.178931891918182373e-02 -2.988609373569488525e-01 -1.510812938213348389e-01 -1.982697248458862305e-01 -8.299075067043304443e-02 2.412396073341369629e-01 2.008484303951263428e-01 2.164676226675510406e-02 3.959877789020538330e-02 1.780768632888793945e-01 -3.068540990352630615e-02 2.461200356483459473e-01 -9.086798131465911865e-02 -3.686953186988830566e-01
-3.739334642887115479e-01 -1.307405233383178711e-01 1.141477078199386597e-01 -2.173696011304855347e-01 -1.235770806670188904e-01 1.480615735054016113e-01 2.205266654491424561e-01 -2.476543635129928589e-01 1.657166033983230591e-01 -3.081950843334197998e-01 -5.173617601394653320e-02 -1.279828697443008423e-01 -9.420730173587799072e-02 -6.934002786874771118e-02 -3.562493994832038879e-02 9.462717175483703613e-02 3.794095292687416077e-02 -5.107941851019859314e-02 1.477797478437423706e-01 1.495254784822463989e-01 -2.879601716995239258e-01 -2.091209143400192261e-01 -1.918880790472030640e-01 1.580464392900466919e-01 3.521751239895820618e-02 1.302333027124404907e-01 -3.019293211400508881e-02 4.454760551452636719e-01 -8.416587114334106445e-02 8.923207409679889679e-03 -5.528521165251731873e-02 -7.586205005645751953e-02
-9.530792385339736938e-02 -3.657253086566925049e-02 3.038180992007255554e-02 -1.144439056515693665e-01 -1.181397512555122375e-01 9.618070721626281738e-02 -1.869517415761947632e-01 1.167794242501258850e-01 8.811253309249877930e-02 4.242483526468276978e-02 -3.120039999485015869e-01 -3.078138530254364014e-01 -4.977082461118698120e-02 -4.840703308582305908e-02 1.004891935735940933e-02 1.454696655273437500e-01 1.916920989751815796e-01 4.683306068181991577e-02 -2.212041802704334259e-02 -8.176701143383979797e-03 1.137809306383132935e-01 -9.873402118682861328e-02 -3.570121228694915771e-01 1.971112042665481567e-01 1.100621894001960754e-01 -1.368096619844436646e-01 2.206904590129852295e-01 7.362423837184906006e-02 -9.660533815622329712e-02 4.626491665840148926e-01 -2.100760675966739655e-02 -3.724864721298217773e-01
-4.104005396366119385e-01 -1.748324334621429443e-01 -9.214861690998077393e-02 -1.500697135925292969e-01 -1.547104269266128540e-01 6.269960105419158936e-02 -8.328890800476074219e-02 -1.384132206439971924e-01 -3.528061509132385254e-02 -7.497224211692810059e-02 -3.612670600414276123e-01 1.768828742206096649e-02 -7.695562206208705902e-03 -3.899688646197319031e-02 -2.627910077571868896e-01 -1.862771064043045044e-01 -2.297179773449897766e-02 2.573848366737365723e-01 2.800172194838523865e-02 2.176146395504474640e-02 1.629185117781162262e-02 -9.044945240020751953e-02 -1.048986613750457764e-01 1.069187074899673462e-01 6.740549206733703613e-02 3.983316570520401001e-02 1.759851425886154175e-01 3.822859823703765869e-01 -1.579128503799438477e-01 -1.524397134780883789e-01 -1.013903170824050903e-01 -3.638519346714019775e-01
-2.274446561932563782e-02 -1.427718251943588257e-01 -2.201564051210880280e-02 -9.480536729097366333e-02 -1.048985123634338379e-01 -1.563913933932781219e-02 -2.989397048950195312e-01 1.206626370549201965e-01 3.364254161715507507e-02 -9.669468551874160767e-02 -1.761523187160491943e-01 -4.732507839798927307e-02 -1.479942053556442261e-01 3.631313517689704895e-02 1.483183950185775757e-01 -1.780129224061965942e-01 4.270948767662048340e-01 -1.537427753210067749e-01 3.197425901889801025e-01 8.517471700906753540e-02 1.301512867212295532e-01 -2.789474092423915863e-02 -2.480221390724182129e-01 2.538427710533142090e-01 6.369753926992416382e-02 -1.355307996273040771e-01 1.504978686571121216e-01 1.665283739566802979e-01 2.835526764392852783e-01 2.523168921470642090e-01 -9.416819363832473755e-02 -2.210162580013275146e-01
-2.694483101367950439e-01 -6.052374467253684998e-02 1.476212441921234131e-01 -2.831335067749023438e-01 -9.797301143407821655e-02 -4.318487644195556641e-02 -1.205742731690406799e-01 7.368045300245285034e-02 -2.327147573232650757e-01 -1.560107469558715820e-01 3.554423898458480835e-02 -2.116688936948776245e-01 -9.751127660274505615e-02 -6.091917678713798523e-02 -1.706828176975250244e-01 -1.284539401531219482e-01 2.094703912734985352e-01 -7.690445333719253540e-02 1.805385649204254150e-01 2.117909044027328491e-01 -1.306227743625640869e-01 -1.488811522722244263e-01 -7.076999545097351074e-02 -2.735035307705402374e-02 3.655875101685523987e-02 -1.242872923612594604e-01 3.217210173606872559e-01 1.360810697078704834e-01 1.096916943788528442e-01 2.585701346397399902e-01 -1.483271420001983643e-01 -4.415969252586364746e-01
-3.207965791225433350e-01 -1.923589408397674561e-01 1.197747047990560532e-02 -6.734118610620498657e-02 -1.663500666618347168e-01 3.834715113043785095e-02 2.238868176937103271e-01 -8.907322585582733154e-02 1.453287899494171143e-02 -9.854269772768020630e-02 -4.025824069976806641e-01 -1.192215457558631897e-01 1.561508029699325562e-01 -1.259789764881134033e-01 -2.447015047073364258e-01 -3.549533709883689880e-02 -2.705897577106952667e-02 2.376562803983688354e-01 1.326988339424133301e-01 -5.326217040419578552e-02 -9.234335273504257202e-02 -6.505139917135238647e-02 -2.087098658084869385e-01 1.169657483696937561e-01 1.236804574728012085e-01 8.197966963052749634e-02 3.282560408115386963e-02 2.764702141284942627e-01 -1.138323768973350525e-01 4.356568679213523865e-02 -3.046985864639282227e-01 -3.545704185962677002e-01
-9.884078800678253174e-02 -8.384555578231811523e-02 2.304892987012863159e-01 -1.862382590770721436e-01 1.572035849094390869e-01 -3.271738812327384949e-02 1.556483209133148193e-01 9.755787253379821777e-02 -1.212569326162338257e-02 1.269865036010742188e-01 1.855759024620056152e-01 -2.261329442262649536e-01 1.564439684152603149e-01 1.817279011011123657e-01 -4.360452294349670410e-01 -1.607468277215957642e-01 1.498051825910806656e-02 1.430256105959415436e-02 1.162915751338005066e-01 4.942814260721206665e-02 -5.414833873510360718e-02 -1.133949682116508484e-01 -3.738992810249328613e-01 5.013924837112426758e-02 4.866673424839973450e-02 -1.640412509441375732e-01 1.666428297758102417e-01 1.904380172491073608e-01 1.315628588199615479e-01 3.355492949485778809e-01 -1.152931228280067444e-01 -2.225561141967773438e-01
-2.153132557868957520e-01 -4.504384845495223999e-02 2.335488945245742798e-01 -2.729460410773754120e-02 -1.905303150415420532e-01 4.051853716373443604e-01 -4.085659980773925781e-02 -2.201533466577529907e-01 -7.619219273328781128e-02 1.373574882745742798e-01 -5.182681605219841003e-02 -2.514595389366149902e-01 2.273309379816055298e-01 1.028277818113565445e-02 -3.299901187419891357e-01 -7.171206921339035034e-02 1.422173380851745605e-01 1.411432307213544846e-02 -8.796729892492294312e-02 6.942599429748952389e-04 -3.652604063972830772e-03 6.678531318902969360e-02 -9.413967840373516083e-03 -2.494671754539012909e-02 -1.474418193101882935e-01 -6.550379097461700439e-02 2.186487913131713867e-01 4.072182178497314453e-01 -1.566730737686157227e-01 1.992458999156951904e-01 -1.306264549493789673e-01 -1.870165318250656128e-01
-2.658796012401580811e-01 -1.115134879946708679e-01 1.447883546352386475e-01 -2.179980874061584473e-01 -1.692730933427810669e-02 2.055201679468154907e-01 1.726113073527812958e-02 -9.615430235862731934e-02 -1.384062916040420532e-01 5.462072789669036865e-02 -2.393442988395690918e-01 -9.966850280761718750e-02 1.451057791709899902e-01 -4.107398912310600281e-02 1.222307980060577393e-01 1.840224117040634155e-01 1.397488415241241455e-01 1.131098419427871704e-01 1.166114509105682373e-01 -1.105959936976432800e-01 2.743195295333862305e-01 -1.660153865814208984e-01 4.477364569902420044e-02 1.289653480052947998e-01 1.660437434911727905e-01 -1.826554238796234131e-01 3.275932073593139648e-01 4.542850852012634277e-01 -1.555360257625579834e-01 1.870582103729248047e-01 -6.000681966543197632e-02 -1.356448084115982056e-01
-5.815415084362030029e-02 -2.669925056397914886e-02 2.571774423122406006e-01 -2.970148436725139618e-02 -2.029963433742523193e-01 2.097348868846893311e-01 1.176389083266258240e-01 -3.861116990447044373e-02 -4.528686776757240295e-02 2.633442729711532593e-02 -2.694685570895671844e-02 -3.190535604953765869e-01 1.282291710376739502e-01 -1.140180230140686035e-02 -1.058102995157241821e-01 -2.167647629976272583e-01 1.957469880580902100e-01 8.373412489891052246e-02 -1.134284660220146179e-01 -6.486917287111282349e-02 1.302613914012908936e-01 -9.747827798128128052e-02 -1.889896839857101440e-01 2.413564026355743408e-01 1.875470131635665894e-01 -9.755633771419525146e-02 4.271473884582519531e-01 1.197488978505134583e-01 -1.290618032217025757e-01 2.344669550657272339e-01 -1.300240755081176758e-01 -3.680617213249206543e-01
-4.249612092971801758e-01 -2.022547870874404907e-01 3.416401520371437073e-02 -2.452549636363983154e-01 -3.205388039350509644e-02 8.709988556802272797e-03 -7.864344515837728977e-04 -1.526704877614974976e-01 -7.218325138092041016e-02 -1.178273633122444153e-01 -3.195465803146362305e-01 -3.051439113914966583e-02 -9.895028918981552124e-02 -5.478484183549880981e-02 -2.489673495292663574e-01 -1.374660879373550415e-01 -4.182121902704238892e-02 2.310843616724014282e-01 -9.537527337670326233e-03 -4.353023320436477661e-02 4.034181125462055206e-03 -1.619241535663604736e-01 -2.466359883546829224e-01 1.360455453395843506e-01 9.189876914024353027e-02 5.652560666203498840e-02 -3.270606324076652527e-02 2.730367481708526611e-01 -1.744302809238433838e-01 2.871152479201555252e-03 -2.077684700489044189e-01 -3.916543126106262207e-01
-3.148944377899169922e-01 4.105376452207565308e-02 -8.818336762487888336e-03 -3.236886858940124512e-01 2.186552435159683228e-02 -1.632087081670761108e-01 2.963715195655822754e-01 -1.408095955848693848e-01 1.689380258321762085e-01 1.056882590055465698e-01 7.594141177833080292e-03 -5.639273300766944885e-02 2.611686661839485168e-02 6.847715377807617188e-02 -2.061860859394073486e-01 -1.028661802411079407e-01 2.405905872583389282e-01 1.651800423860549927e-01 -9.525425732135772705e-02 -1.071292757987976074e-01 -6.131147220730781555e-02 -3.585776686668395996e-01 -1.042188331484794617e-01 1.426456719636917114e-01 1.951456442475318909e-02 3.005252480506896973e-01 1.085417419672012329e-01 2.859608232975006104e-01 -1.257143914699554443e-01 3.186652436852455139e-02 -1.277205049991607666e-01 -2.673275470733642578e-01
-1.826002150774002075e-01 -1.371403224766254425e-02 1.351312398910522461e-01 -2.024246156215667725e-01 -1.427346915006637573e-01 2.060318887233734131e-01 -2.265757769346237183e-01 -1.901907026767730713e-01 -1.465469896793365479e-01 1.698699444532394409e-01 1.319030765444040298e-02 -2.996848523616790771e-01 -1.670183092355728149e-01 -1.238309517502784729e-01 4.361619427800178528e-02 5.063430592417716980e-02 1.499594449996948242e-01 -8.340646326541900635e-02 7.914424687623977661e-02 -1.598397791385650635e-01 2.528080157935619354e-02 -2.355180680751800537e-01 -1.957092285156250000e-01 2.613316476345062256e-01 1.630504876375198364e-01 -1.266518980264663696e-01 -5.670709162950515747e-02 1.408327221870422363e-01 -1.298305988311767578e-01 2.888559699058532715e-01 -1.438644975423812866e-01 -3.978209495544433594e-01
-2.280527204275131226e-01 2.062492445111274719e-02 1.950727403163909912e-01 -5.053236708045005798e-02 -2.691892385482788086e-01 -2.039365284144878387e-02 -1.812685430049896240e-01 -7.586213946342468262e-02 -1.031373217701911926e-01 1.250220984220504761e-01 6.228747591376304626e-02 -1.625176519155502319e-01 -8.574759587645530701e-03 -2.490497529506683350e-01 -2.127034589648246765e-02 1.503098569810390472e-02 1.966761648654937744e-01 -1.256029307842254639e-01 9.380886703729629517e-02 1.724981330335140228e-02 -1.708094775676727295e-02 -1.552370786666870117e-01 -4.252926111221313477e-01 1.891661733388900757e-01 -5.794842913746833801e-02 1.834012269973754883e-01 1.189912632107734680e-01 3.053528666496276855e-01 -2.636120915412902832e-01 2.907152175903320312e-01 2.011995166540145874e-01 -1.806817799806594849e-01
-1.104367747902870178e-01 -1.440146118402481079e-01 6.471420079469680786e-02 -2.688871026039123535e-01 -1.922102719545364380e-01 -4.473933205008506775e-02 -2.748618423938751221e-01 -2.444712817668914795e-02 1.645400375127792358e-02 5.062763020396232605e-02 -1.108103170990943909e-01 -1.524992734193801880e-01 -2.127868831157684326e-01 2.342700958251953125e-02 5.078475549817085266e-02 -6.718116346746683121e-03 2.142893075942993164e-01 -3.307130187749862671e-02 -7.575332373380661011e-02 -7.039723545312881470e-02 6.825207918882369995e-02 9.379475959576666355e-04 -2.393149286508560181e-01 3.908967673778533936e-01 2.419534325599670410e-01 -1.424438953399658203e-01 2.255231291055679321e-01 -1.850257255136966705e-02 5.546768009662628174e-02 4.427646994590759277e-01 -1.559737026691436768e-01 -2.504860460758209229e-01
-4.811111092567443848e-02 -9.679763764142990112e-02 7.816309481859207153e-02 -1.154794916510581970e-02 -2.079582661390304565e-01 1.886061280965805054e-01 -2.100574225187301636e-01 -8.894265443086624146e-02 -1.016587689518928528e-01 7.562047988176345825e-02 -3.152039647102355957e-01 -2.544375956058502197e-01 2.303251475095748901e-01 1.104325577616691589e-01 -5.745476577430963516e-03 1.772182434797286987e-02 1.242754757404327393e-01 1.138239074498414993e-02 -6.361601501703262329e-02 -2.124587595462799072e-01 2.465247809886932373e-01 -1.334774941205978394e-01 -3.196706473827362061e-01 2.687729299068450928e-01 -5.629923194646835327e-02 -1.598234325647354126e-01 -1.026969701051712036e-01 1.131808459758758545e-01 -1.019411310553550720e-01 1.582089215517044067e-01 -1.709217876195907593e-01 -4.135181307792663574e-01
-3.086395263671875000e-01 -2.191330492496490479e-01 4.336225241422653198e-02 -2.414879500865936279e-01 -1.180884540081024170e-01 1.116860061883926392e-01 -5.078521743416786194e-02 -1.673508882522583008e-01 -3.291604295372962952e-02 -2.741185389459133148e-02 -3.503896296024322510e-01 -5.487767234444618225e-02 -1.821112930774688721e-01 -1.957832835614681244e-02 -2.501047849655151367e-01 -1.658779680728912354e-01 -6.893534958362579346e-02 2.763575017452239990e-01 3.457953408360481262e-02 -4.030755907297134399e-02 -1.103596612811088562e-01 -7.739127427339553833e-02 -1.558216065168380737e-01 1.596766114234924316e-01 2.652599662542343140e-02 9.241292625665664673e-02 1.582300812005996704e-01 3.563839495182037354e-01 -1.476882398128509521e-01 -1.419971883296966553e-01 -3.554661944508552551e-02 -3.631340861320495605e-01
-1.327731311321258545e-01 2.856017090380191803e-02 1.237561777234077454e-01 -2.870658934116363525e-01 -1.929282955825328827e-02 -3.575929999351501465e-02 -1.162874400615692139e-01 -1.587571203708648682e-01 6.866074353456497192e-02 1.592843607068061829e-02 -9.731866419315338135e-02 -3.611304461956024170e-01 -1.854131743311882019e-02 -1.469753682613372803e-01 3.237926587462425232e-02 3.808437660336494446e-02 -5.423752218484878540e-02 -1.540445089340209961e-01 1.374632716178894043e-01 -7.114417850971221924e-02 1.512311995029449463e-01 -2.240639328956604004e-01 -4.125525355339050293e-01 2.291143387556076050e-01 1.540203690528869629e-01 -2.081222385168075562e-01 2.745181694626808167e-02 1.957826912403106689e-01 -1.952187716960906982e-02 4.352417290210723877e-01 -8.895801752805709839e-02 -1.546228677034378052e-01
7.679491490125656128e-02 -9.516144543886184692e-02 -3.736442653462290764e-03 -1.317372918128967285e-01 2.255495637655258179e-01 1.866898983716964722e-01 -8.444312959909439087e-02 2.560040652751922607e-01 -7.341969013214111328e-02 2.151390612125396729e-01 -1.907443702220916748e-01 -1.901668906211853027e-01 -2.691296339035034180e-01 -1.019800305366516113e-01 1.023052260279655457e-02 -5.777927115559577942e-03 1.133236214518547058e-01 2.454009503126144409e-01 1.359574031084775925e-02 -3.562382236123085022e-02 1.761924922466278076e-01 1.141672506928443909e-01 -3.414114117622375488e-01 7.739749550819396973e-02 7.382953912019729614e-02 -3.601611778140068054e-02 3.229390680789947510e-01 3.374809622764587402e-01 2.149050533771514893e-01 4.364809393882751465e-02 -2.335287332534790039e-01 -1.827270388603210449e-01
-1.184455081820487976e-01 -2.131021022796630859e-01 1.459429264068603516e-01 -8.883101493120193481e-02 -2.768575586378574371e-02 1.240099444985389709e-01 -2.448123395442962646e-01 -1.470716297626495361e-01 1.586847603321075439e-01 7.870536297559738159e-02 -4.207587335258722305e-03 -2.830502688884735107e-01 -1.958000659942626953e-01 -1.749378740787506104e-01 -6.677360273897647858e-03 5.798164010047912598e-02 8.025903254747390747e-02 -4.845089092850685120e-02 1.264808606356382370e-02 -1.476381272077560425e-01 2.474292963743209839e-01 -1.198125537484884262e-02 -4.155850410461425781e-01 3.071535527706146240e-01 6.956385821104049683e-02 -3.171021118760108948e-02 2.340287715196609497e-01 1.624339073896408081e-01 -9.880059957504272461e-02 2.092341333627700806e-01 1.094658523797988892e-01 -3.436781167984008789e-01
-4.313583970069885254e-01 -1.177687793970108032e-01 -4.755609855055809021e-02 -1.968056559562683105e-01 -3.255211189389228821e-02 -7.602083496749401093e-03 8.786600083112716675e-03 -1.803182065486907959e-01 -8.255559951066970825e-02 -3.748722001910209656e-02 -2.104582488536834717e-01 4.477870836853981018e-02 9.635337442159652710e-02 -1.376953441649675369e-02 -2.642261087894439697e-01 -1.534182429313659668e-01 -1.222713850438594818e-02 2.411843389272689819e-01 4.372769221663475037e-02 -6.708120554685592651e-02 -1.904937177896499634e-01 -1.306845992803573608e-01 -2.717860341072082520e-01 2.213341146707534790e-01 -3.980680182576179504e-02 7.124596089124679565e-02 6.278790533542633057e-02 3.031077384948730469e-01 -3.311001360416412354e-01 -2.797933295369148254e-02 -3.565163537859916687e-02 -3.360056579113006592e-01
-2.865307033061981201e-01 -3.237030506134033203e-01 5.260093882679939270e-02 -2.600488662719726562e-01 -1.229824870824813843e-01 2.678986266255378723e-02 1.077216044068336487e-01 -1.226338818669319153e-01 -8.046744018793106079e-02 -9.990227222442626953e-02 -3.491937816143035889e-01 -1.727463863790035248e-02 -1.650835573673248291e-01 -1.321353465318679810e-01 -1.833618581295013428e-01 -8.397766202688217163e-02 2.205492928624153137e-02 2.958111763000488281e-01 -9.168733656406402588e-02 4.843161441385746002e-03 -1.200859770178794861e-01 -1.754336357116699219e-01 -2.267876416444778442e-01 4.809189215302467346e-02 6.483780592679977417e-02 6.909553892910480499e-03 1.277488917112350464e-01 2.942920029163360596e-01 -2.470970004796981812e-01 -7.141054421663284302e-02 -4.186783358454704285e-02 -3.251309096813201904e-01
-3.572849631309509277e-01 -8.238466829061508179e-02 1.054813340306282043e-01 -3.014721572399139404e-01 -8.901612460613250732e-02 6.024435535073280334e-02 -3.403555154800415039e-01 2.366446405649185181e-01 1.777213513851165771e-01 -9.454832971096038818e-02 1.947776526212692261e-01 -3.063650615513324738e-02 1.028348729014396667e-01 -1.865669041872024536e-01 -1.034832447767257690e-01 -2.387156188488006592e-01 1.130699589848518372e-01 -5.318963527679443359e-02 1.159457415342330933e-01 8.570877462625503540e-02 -8.770248293876647949e-02 -5.088780075311660767e-02 -2.908133268356323242e-01 -1.699652075767517090e-01 -9.311195462942123413e-02 3.653810545802116394e-02 1.567237973213195801e-01 2.289297580718994141e-01 1.346459388732910156e-01 8.560495823621749878e-02 -8.843937516212463379e-02 -3.275280594825744629e-01
2.719631977379322052e-02 -6.325548142194747925e-02 1.237774789333343506e-01 -2.089990526437759399e-01 -2.001618444919586182e-01 1.264308393001556396e-01 -7.541348785161972046e-02 -6.247128918766975403e-02 -6.304143369197845459e-02 -1.904441043734550476e-02 -6.667679548263549805e-02 -2.110262662172317505e-01 -1.598933041095733643e-01 -1.873166412115097046e-01 -1.266328617930412292e-03 -9.062991291284561157e-02 2.702486217021942139e-01 1.041401624679565430e-01 1.661297976970672607e-01 -9.039726108312606812e-02 1.375112831592559814e-01 -2.156545519828796387e-01 -2.786710560321807861e-01 4.199574589729309082e-01 1.680943965911865234e-01 -1.221304386854171753e-01 2.284320890903472900e-01 1.528392881155014038e-01 -2.976711466908454895e-02 3.839907348155975342e-01 1.570348888635635376e-01 -1.328111886978149414e-01
2.266946621239185333e-02 -7.670396566390991211e-02 -1.219466105103492737e-01 -3.304145038127899170e-01 -7.863905280828475952e-02 1.711343824863433838e-01 -1.337325274944305420e-01 -4.030164331197738647e-02 -1.834468245506286621e-01 -4.146026074886322021e-02 -3.080194890499114990e-01 8.251728862524032593e-02 1.164925694465637207e-01 3.150465711951255798e-02 -1.716751754283905029e-01 4.320712015032768250e-02 2.647230327129364014e-01 -2.787437438964843750e-01 4.498563706874847412e-02 -2.001340240240097046e-01 1.908098459243774414e-01 -1.429106574505567551e-02 -3.648062348365783691e-01 3.859077394008636475e-02 -1.212744116783142090e-01 -1.196681857109069824e-01 2.164612114429473877e-01 1.668186783790588379e-01 1.291237473487854004e-01 2.525573968887329102e-01 1.296509504318237305e-01 -2.638193666934967041e-01
-3.168751299381256104e-01 1.313375085592269897e-01 4.582200571894645691e-02 -1.600825786590576172e-01 4.958502203226089478e-02 2.253316938877105713e-01 -1.662754267454147339e-01 1.058215796947479248e-01 1.945552676916122437e-01 -1.049796864390373230e-01 8.070071041584014893e-02 5.831241980195045471e-02 5.683599784970283508e-02 -1.331946253776550293e-01 -1.795578598976135254e-01 1.083527803421020508e-01 6.511784344911575317e-02 2.678788602352142334e-01 1.723878234624862671e-01 -2.936187945306301117e-02 -2.660730779170989990e-01 -1.722666472196578979e-01 -1.094268858432769775e-01 -1.671647727489471436e-01 1.715641915798187256e-01 6.641159206628799438e-02 8.405020833015441895e-02 2.220292836427688599e-01 -2.489083260297775269e-01 2.206178605556488037e-01 -4.245840311050415039e-01 -1.035584434866905212e-01
-1.292866915464401245e-01 1.274119913578033447e-01 1.756489872932434082e-01 -2.652703411877155304e-02 -6.752576678991317749e-02 6.524150818586349487e-02 -1.523499786853790283e-01 -7.365486025810241699e-02 -1.243514716625213623e-01 1.052802950143814087e-01 1.086611896753311157e-01 -1.305647641420364380e-01 -4.374499619007110596e-01 -6.613533198833465576e-02 -2.806237936019897461e-01 -2.367431968450546265e-01 3.074473142623901367e-01 1.913684308528900146e-01 1.040759608149528503e-01 7.158458232879638672e-03 5.883253179490566254e-03 6.946834921836853027e-02 -1.055918782949447632e-01 1.351837366819381714e-01 3.094308078289031982e-02 -2.126272916793823242e-01 2.349019050598144531e-01 3.000229001045227051e-01 9.220041334629058838e-02 4.410461336374282837e-02 -3.552088141441345215e-01 -8.840104937553405762e-02
-3.026332259178161621e-01 -1.589023470878601074e-01 2.030432224273681641e-01 -7.687234878540039062e-02 -1.971348887309432030e-03 -1.620239168405532837e-01 -9.468395262956619263e-03 4.274427890777587891e-02 3.465662598609924316e-01 1.181952469050884247e-02 4.698495194315910339e-02 -1.946420818567276001e-01 8.939955383539199829e-02 2.189251184463500977e-01 -3.944815099239349365e-01 2.029824554920196533e-01 2.408528029918670654e-01 -9.970081597566604614e-02 -6.161891389638185501e-03 8.856087923049926758e-02 1.487583070993423462e-01 -1.163381934165954590e-01 -2.200520932674407959e-01 4.669348523020744324e-02 1.954465806484222412e-01 -7.235131412744522095e-02 1.467301398515701294e-01 3.359437584877014160e-01 1.345327794551849365e-01 5.742664914578199387e-03 -1.865220665931701660e-01 -4.396935179829597473e-02
4.060595482587814331e-02 1.187665313482284546e-01 2.573526501655578613e-01 -8.478843420743942261e-02 -2.002986222505569458e-01 5.445937067270278931e-02 -1.949310153722763062e-01 2.543108165264129639e-01 1.739333122968673706e-01 -1.017938107252120972e-01 -5.446790903806686401e-02 9.372120350599288940e-02 -1.741534173488616943e-01 1.390248239040374756e-01 -1.387025862932205200e-01 3.690715134143829346e-02 2.287175655364990234e-01 -1.151907071471214294e-01 4.046421945095062256e-01 1.230435594916343689e-01 7.438446581363677979e-02 6.184575706720352173e-02 -2.653311491012573242e-01 6.490597128868103027e-02 1.327056735754013062e-01 -3.145758761093020439e-03 9.314493834972381592e-02 1.972627192735671997e-01 2.892184257507324219e-01 2.048667669296264648e-01 2.767965756356716156e-02 -3.498936593532562256e-01
-4.629263579845428467e-01 -1.895242929458618164e-01 -1.356141865253448486e-01 -2.038399428129196167e-01 5.171113833785057068e-02 -8.873508125543594360e-02 2.151641696691513062e-01 -4.699517786502838135e-02 1.556287705898284912e-01 -1.227676272392272949e-01 -2.533893883228302002e-01 -1.461375653743743896e-01 -4.982033744454383850e-02 6.474647670984268188e-02 -1.270849853754043579e-01 -4.927820526063442230e-03 7.709486037492752075e-02 1.274269074201583862e-01 4.796092212200164795e-02 -5.107375234365463257e-02 -2.160617336630821228e-02 -1.753546297550201416e-01 -2.844656407833099365e-01 1.574767678976058960e-01 9.644433110952377319e-02 2.058723568916320801e-02 2.823573350906372070e-01 2.137331515550613403e-01 -2.800754308700561523e-01 -3.198461607098579407e-02 -2.264492660760879517e-01 -2.306055426597595215e-01
-3.281160593032836914e-01 -8.553259819746017456e-02 2.625342309474945068e-01 -1.892114877700805664e-01 -2.157614678144454956e-01 2.349721454083919525e-02 -3.895136341452598572e-02 1.036342158913612366e-01 -1.996271312236785889e-01 -9.205268323421478271e-02 -1.504386365413665771e-01 -1.600981950759887695e-01 -1.311213076114654541e-01 -2.665733918547630310e-02 2.717801183462142944e-02 -6.981741636991500854e-02 -8.091850578784942627e-02 -3.225597739219665527e-02 -1.139789372682571411e-01 -2.690117619931697845e-02 7.505232840776443481e-02 -1.501585990190505981e-01 -2.518778443336486816e-01 1.161194518208503723e-01 1.102703064680099487e-01 -1.470630615949630737e-01 2.855816185474395752e-01 2.872527241706848145e-01 2.655562162399291992e-01 1.857825666666030884e-01 1.826445385813713074e-02 -4.137579202651977539e-01
-4.284368753433227539e-01 -3.041769564151763916e-01 -3.798117116093635559e-02 -2.361115515232086182e-01 -1.580180823802947998e-01 1.109934300184249878e-01 -1.761583425104618073e-02 -3.176192194223403931e-02 -7.541574072092771530e-03 -4.633870348334312439e-02 -3.051330149173736572e-01 -1.429898291826248169e-01 -1.846016794443130493e-01 -7.829844951629638672e-02 -1.453356891870498657e-01 -2.950591966509819031e-02 -4.524033144116401672e-02 1.119051054120063782e-01 -1.408577263355255127e-01 -9.175973013043403625e-03 -1.486019641160964966e-01 -2.138987779617309570e-01 -1.379367858171463013e-01 8.509067445993423462e-02 -4.760309681296348572e-02 1.288561224937438965e-01 1.236462518572807312e-01 2.902752459049224854e-01 -2.043471783399581909e-01 -8.946863561868667603e-02 -1.710941791534423828e-01 -3.522931933403015137e-01
6.759135052561759949e-03 -6.185218808241188526e-04 -2.652820013463497162e-02 -4.930670931935310364e-02 -1.919317394495010376e-01 -9.046202898025512695e-02 -2.390085458755493164e-01 -8.678110688924789429e-02 -2.679377421736717224e-02 -1.160860657691955566e-01 -3.982534259557723999e-02 -6.038410216569900513e-02 -1.759462207555770874e-01 -4.739186912775039673e-02 -1.719402074813842773e-01 2.569291368126869202e-02 1.980846375226974487e-01 -9.429153800010681152e-02 1.678223256021738052e-03 -1.000172421336174011e-01 1.597163230180740356e-01 4.412471875548362732e-02 -2.501061856746673584e-01 3.521504700183868408e-01 1.278807520866394043e-01 -1.519558727741241455e-01 7.779224961996078491e-02 8.107293397188186646e-02 -2.336761206388473511e-01 3.683707118034362793e-01 -2.998500131070613861e-02 -5.374625325202941895e-01
-4.232650101184844971e-01 -2.286946028470993042e-01 -3.022704273462295532e-02 -2.952062189579010010e-01 -1.504091322422027588e-01 3.750638291239738464e-02 3.330812230706214905e-02 -1.306949406862258911e-01 1.326417475938796997e-01 -1.043451949954032898e-01 -2.723065614700317383e-01 -9.453617781400680542e-02 -1.532769948244094849e-01 1.347308009862899780e-01 -8.508253842592239380e-02 -1.387622803449630737e-01 -4.481714218854904175e-02 3.437639474868774414e-01 -9.601073339581489563e-03 -1.966019906103610992e-02 -4.161879792809486389e-02 -1.154601797461509705e-01 -2.047644406557083130e-01 6.951001286506652832e-02 5.022604949772357941e-03 9.958307445049285889e-02 -4.479061067104339600e-02 3.003656566143035889e-01 -1.371937841176986694e-01 -4.685963317751884460e-02 9.265989996492862701e-03 -3.908955752849578857e-01
-2.155479192733764648e-01 2.113953977823257446e-01 9.653137624263763428e-02 -1.216304767876863480e-02 1.029748097062110901e-01 1.130795255303382874e-01 -2.973935380578041077e-02 -2.836759202182292938e-03 -1.621364653110504150e-01 -7.940768450498580933e-02 1.193168666213750839e-02 -9.165240079164505005e-02 1.221514940261840820e-01 2.465626001358032227e-01 -3.116163313388824463e-01 -2.183979004621505737e-01 2.140814363956451416e-01 2.402611970901489258e-01 -2.190953791141510010e-01 2.438067225739359856e-03 -3.285778686404228210e-02 -3.358978405594825745e-02 -3.608396351337432861e-01 2.686838209629058838e-01 -6.260864436626434326e-02 -4.153249040246009827e-02 1.949467509984970093e-01 3.594473898410797119e-01 -5.586238577961921692e-02 2.690709829330444336e-01 -6.967775523662567139e-02 -6.366688013076782227e-02
-5.223774909973144531e-02 -7.805351167917251587e-02 -8.971498906612396240e-02 1.162062510848045349e-01 -2.047804296016693115e-01 1.110699474811553955e-01 -2.044207155704498291e-01 -3.591216728091239929e-02 -2.137480080127716064e-01 -1.386606097221374512e-01 -1.454482227563858032e-01 -2.349004745483398438e-01 -1.832339353859424591e-02 -1.253038197755813599e-01 8.097663521766662598e-02 -2.252731472253799438e-02 1.245392337441444397e-01 4.674561694264411926e-02 -7.836842536926269531e-02 -1.096016168594360352e-01 2.224517762660980225e-01 -3.794528916478157043e-02 -4.154624640941619873e-01 3.578626215457916260e-01 1.879747509956359863e-01 -7.707513123750686646e-02 9.968169778585433960e-02 1.925567984580993652e-01 -3.376399353146553040e-02 3.277694582939147949e-01 -1.646591573953628540e-01 -3.106499612331390381e-01
-1.354782469570636749e-02 -6.441804766654968262e-02 1.522933542728424072e-01 6.527756154537200928e-02 -1.376390010118484497e-01 1.316221356391906738e-01 -2.857114672660827637e-01 1.734991222620010376e-01 4.044479876756668091e-02 -1.374252587556838989e-01 1.279208362102508545e-01 5.660349503159523010e-02 8.500482141971588135e-02 3.351626396179199219e-01 -2.399361133575439453e-01 5.508647300302982330e-03 1.326347142457962036e-01 8.591690659523010254e-02 -9.591455757617950439e-02 -1.945763826370239258e-01 -2.284550517797470093e-01 -2.916190624237060547e-01 -1.637036651372909546e-01 3.508636495098471642e-03 1.474781483411788940e-01 -8.017504215240478516e-02 2.977057099342346191e-01 2.655891478061676025e-01 1.786700040102005005e-01 1.193426474928855896e-01 -8.725697547197341919e-02 -3.546271324157714844e-01
-3.344095647335052490e-01 -1.325333863496780396e-01 -3.973633516579866409e-03 -1.067921072244644165e-01 7.159125059843063354e-02 8.552316576242446899e-02 1.030839979648590088e-01 -2.577950358390808105e-01 -5.552661418914794922e-02 3.764044865965843201e-02 -2.676252126693725586e-01 -3.735847771167755127e-03 4.764556884765625000e-02 -1.966612786054611206e-01 -2.069832980632781982e-01 4.206835851073265076e-02 1.485190168023109436e-02 1.263701170682907104e-01 1.941975504159927368e-01 1.410638093948364258e-01 1.519749686121940613e-02 1.359437853097915649e-01 -2.821154296398162842e-01 9.675431251525878906e-02 1.721334010362625122e-01 -3.970783576369285583e-02 -5.370979011058807373e-02 3.772369325160980225e-01 -2.327500879764556885e-01 1.969586014747619629e-01 -2.221193313598632812e-01 -3.283304572105407715e-01
-1.026001125574111938e-01 -2.398451976478099823e-02 -2.850455977022647858e-02 -1.977689713239669800e-01 -6.232749298214912415e-02 7.848191261291503906e-02 -1.694722175598144531e-01 -2.592160105705261230e-01 -8.977222442626953125e-02 -6.246179714798927307e-02 -3.619580296799540520e-03 -2.472594529390335083e-01 -5.960718169808387756e-02 3.403957560658454895e-02 -2.161302268505096436e-01 -6.684085726737976074e-02 2.395334094762802124e-01 2.721158862113952637e-01 -1.163798123598098755e-01 -1.282579600811004639e-01 -1.412764489650726318e-01 -1.551122218370437622e-01 -4.042845666408538818e-01 -1.079270169138908386e-01 -7.399383932352066040e-02 -6.815040856599807739e-02 2.646265923976898193e-01 1.572216898202896118e-01 3.801754713058471680e-01 1.601732335984706879e-02 -3.528840467333793640e-02 -2.873692810535430908e-01
-4.028655886650085449e-01 -1.745110154151916504e-01 -9.859956055879592896e-02 -1.691252589225769043e-01 -1.045817881822586060e-01 1.248901188373565674e-01 1.421191692352294922e-01 -1.018679589033126831e-01 -5.225187912583351135e-02 -7.657749950885772705e-02 -1.590541899204254150e-01 5.024929344654083252e-02 2.331621199846267700e-01 -5.644612386822700500e-02 -1.911738663911819458e-01 6.348475813865661621e-02 5.586924031376838684e-02 -2.852065116167068481e-02 -5.462188646197319031e-02 1.234529018402099609e-01 4.398354515433311462e-02 7.095873355865478516e-03 -2.610017657279968262e-01 1.299148052930831909e-01 1.749068498611450195e-01 -9.419792890548706055e-02 -1.356123834848403931e-01 3.265862762928009033e-01 -1.585645526647567749e-01 -9.194326400756835938e-02 -2.449277788400650024e-01 -4.582788944244384766e-01
-3.968842327594757080e-01 -2.791791558265686035e-01 -1.084206160157918930e-02 -3.188131749629974365e-01 -1.187348514795303345e-01 -2.152400277554988861e-02 1.577945500612258911e-01 -1.258096992969512939e-01 7.740493863821029663e-02 -9.817798435688018799e-02 -1.786383837461471558e-01 -4.879621416330337524e-02 8.019219338893890381e-02 -1.217123772948980331e-02 -1.036278903484344482e-01 -1.122750267386436462e-01 2.319644540548324585e-01 7.045502960681915283e-02 1.597166359424591064e-01 -1.252231299877166748e-01 -1.469351202249526978e-01 -9.841103106737136841e-02 -1.097341254353523254e-01 -9.231514297425746918e-03 1.389408409595489502e-01 -2.059620060026645660e-02 -2.579406276345252991e-02 2.860393822193145752e-01 -4.163300395011901855e-01 -6.050294265151023865e-02 -2.524269819259643555e-01 -2.033741772174835205e-01
-1.910241991281509399e-01 5.578718706965446472e-02 -9.448196738958358765e-02 9.608145803213119507e-02 -2.038619518280029297e-01 2.187810093164443970e-01 -2.048119204118847847e-03 1.360116451978683472e-01 5.909089371562004089e-02 -2.106703519821166992e-01 5.202597752213478088e-02 -1.308450102806091309e-01 1.384765505790710449e-01 -1.245563104748725891e-01 -2.477308958768844604e-01 1.424263566732406616e-01 3.633294403553009033e-01 1.797453500330448151e-02 1.261940449476242065e-01 -1.352515071630477905e-01 1.610706374049186707e-02 -1.933406144380569458e-01 -2.673995196819305420e-01 -1.674534529447555542e-01 4.133939743041992188e-01 -9.014758467674255371e-02 4.841608181595802307e-02 -6.202511861920356750e-02 1.102757751941680908e-01 -4.302538558840751648e-02 -8.778575062751770020e-02 -3.736321926116943359e-01
-3.403167128562927246e-01 -1.630879044532775879e-01 -1.835658848285675049e-01 4.804136231541633606e-02 1.876473426818847656e-02 1.374473422765731812e-02 -6.314754486083984375e-02 1.421162337064743042e-01 2.313055694103240967e-01 -6.397555023431777954e-02 2.059083729982376099e-01 -7.633668929338455200e-02 -4.597334191203117371e-02 4.233895614743232727e-02 -4.293509721755981445e-01 1.562391966581344604e-01 7.472697645425796509e-02 3.565026074647903442e-02 1.941721588373184204e-01 8.158828318119049072e-02 8.256210014224052429e-03 5.255446583032608032e-02 -3.236619234085083008e-01 1.912272274494171143e-01 4.597205296158790588e-02 2.956381626427173615e-02 1.679858118295669556e-01 4.215565621852874756e-01 1.301842033863067627e-01 -7.295937836170196533e-02 -7.397399842739105225e-02 -2.152856141328811646e-01
-1.099551934748888016e-02 -1.694438420236110687e-02 1.619183570146560669e-01 -3.392455354332923889e-02 -2.120220363140106201e-01 1.328096389770507812e-01 1.925645172595977783e-01 8.906310796737670898e-02 -8.040649443864822388e-02 8.342143893241882324e-02 7.614104449748992920e-02 -2.638260722160339355e-01 8.181975781917572021e-02 -3.156050294637680054e-02 -7.956127077341079712e-02 -1.962717175483703613e-01 3.054692642763257027e-03 9.298855066299438477e-02 -9.393860585987567902e-03 -2.912719547748565674e-02 2.492906898260116577e-01 -1.200394332408905029e-01 -1.002783179283142090e-01 3.079831898212432861e-01 6.690724939107894897e-02 5.172868259251117706e-04 3.525761365890502930e-01 2.817219793796539307e-01 -2.599748224020004272e-02 2.750394046306610107e-01 -2.002229094505310059e-01 -4.556599557399749756e-01
-1.532603800296783447e-01 1.138611733913421631e-01 2.736205160617828369e-01 -1.929222792387008667e-01 -4.206743836402893066e-02 -1.028063967823982239e-01 -1.235447265207767487e-02 9.628076106309890747e-03 -4.197417199611663818e-02 -3.201587200164794922e-01 -6.339859217405319214e-02 -1.180513948202133179e-01 5.303134396672248840e-02 1.791522055864334106e-01 -3.739236667752265930e-02 -2.333238348364830017e-02 2.253736555576324463e-01 -8.815133012831211090e-03 -1.040338771417737007e-03 8.415921032428741455e-02 1.096171513199806213e-01 -2.909241020679473877e-01 -2.272773683071136475e-01 -2.494579926133155823e-02 1.331364810466766357e-01 -1.510754376649856567e-01 2.466631233692169189e-01 4.402217864990234375e-01 2.565418183803558350e-01 1.750942021608352661e-01 -6.457525491714477539e-02 -2.776551544666290283e-01
-3.623079061508178711e-01 -6.137977540493011475e-02 -1.357772648334503174e-01 -9.804028086364269257e-03 2.474880591034889221e-02 5.145577713847160339e-02 -5.402431637048721313e-02 3.798284009099006653e-02 8.859155327081680298e-02 6.382597237825393677e-02 7.990700006484985352e-02 -1.209706813097000122e-01 -2.213800102472305298e-01 1.393727660179138184e-01 -3.933783471584320068e-01 1.452508866786956787e-01 5.814426764845848083e-02 -4.274187982082366943e-02 5.333760753273963928e-02 2.294794172048568726e-01 1.523275524377822876e-01 -1.472916454076766968e-01 -2.650483548641204834e-01 1.069265007972717285e-01 1.631333865225315094e-02 1.495167333632707596e-02 1.442431509494781494e-01 5.374307036399841309e-01 8.982724696397781372e-02 -1.399312615394592285e-01 -6.843930482864379883e-02 -1.784267723560333252e-01
-7.856386154890060425e-02 1.000510249286890030e-02 2.112790346145629883e-01 9.697085618972778320e-02 4.987765848636627197e-02 2.023110389709472656e-01 -6.019071862101554871e-02 1.896319389343261719e-01 6.887944042682647705e-02 -1.353194564580917358e-01 1.716107595711946487e-03 1.380183398723602295e-01 7.677377760410308838e-02 6.246499344706535339e-02 -3.889243602752685547e-01 -3.951289504766464233e-02 4.695770740509033203e-01 2.414362281560897827e-01 1.619727164506912231e-01 9.572687745094299316e-02 5.389042943716049194e-02 7.127531617879867554e-02 -3.129716813564300537e-01 2.499243915081024170e-01 3.837214037775993347e-02 -2.103421539068222046e-01 5.899915844202041626e-02 3.999647870659828186e-02 6.255924701690673828e-02 1.382873654365539551e-01 -8.365418761968612671e-02 -2.975480854511260986e-01
-6.759110093116760254e-02 -2.525224387645721436e-01 1.615103483200073242e-01 -3.470905870199203491e-02 -8.124078065156936646e-02 2.273073643445968628e-01 -9.893229603767395020e-02 1.549913734197616577e-01 1.440994814038276672e-02 -3.284355700016021729e-01 -7.156174629926681519e-03 9.294892847537994385e-02 3.392593562602996826e-02 -1.652980446815490723e-01 -3.726748004555702209e-02 7.758647203445434570e-02 1.259833276271820068e-01 4.918147623538970947e-02 3.041765093803405762e-01 -1.736668050289154053e-01 -2.252769470214843750e-02 -1.272777765989303589e-01 -3.615429401397705078e-01 1.419262290000915527e-01 5.003233626484870911e-02 -2.936085760593414307e-01 -5.125390738248825073e-02 3.029116392135620117e-01 1.577889621257781982e-01 1.615908555686473846e-02 2.348595857620239258e-01 -2.961364984512329102e-01
-1.889262944459915161e-01 -1.199892386794090271e-01 -2.625823486596345901e-03 -1.549628674983978271e-01 -2.311703413724899292e-01 -1.119756046682596207e-02 -2.645259499549865723e-01 -6.747449934482574463e-02 -1.030220836400985718e-01 9.753395617008209229e-02 2.577736601233482361e-02 -3.141244053840637207e-01 1.799912154674530029e-01 -1.423788964748382568e-01 1.252075135707855225e-01 -1.366630196571350098e-01 1.336831715889275074e-03 3.402639180421829224e-02 5.039370059967041016e-02 -3.668415248394012451e-01 4.168722778558731079e-02 -2.499322742223739624e-01 -3.898500204086303711e-01 4.750372469425201416e-02 -6.608289480209350586e-02 -7.666341960430145264e-02 2.797235548496246338e-01 2.642809450626373291e-01 4.291381686925888062e-02 -8.825576305389404297e-02 7.458368688821792603e-02 -2.471173405647277832e-01
-3.850567936897277832e-01 -9.876865148544311523e-02 -9.158120304346084595e-02 -2.576770782470703125e-01 -1.264245063066482544e-01 -7.991421967744827271e-02 3.227243945002555847e-02 -1.036143302917480469e-01 -2.367080189287662506e-02 -7.202696055173873901e-02 -3.659923374652862549e-01 -2.343321591615676880e-01 -1.350195854902267456e-01 -3.612510487437248230e-02 -2.240453958511352539e-01 -2.788465702906250954e-03 1.333411782979965210e-01 7.948440313339233398e-02 -1.049374118447303772e-01 -1.243556365370750427e-01 -1.322831362485885620e-01 -2.108464539051055908e-01 -1.554355621337890625e-01 1.139516234397888184e-01 7.986214011907577515e-02 2.146310359239578247e-01 -4.108633473515510559e-02 2.970672845840454102e-01 -1.510632038116455078e-01 -7.488667219877243042e-02 -8.190005272626876831e-02 -3.761700391769409180e-01
-2.325416505336761475e-01 8.690607547760009766e-02 1.831585317850112915e-01 -2.500504069030284882e-02 -5.286305025219917297e-02 -5.546302348375320435e-02 -1.772247552871704102e-01 -5.719405040144920349e-02 5.087563768029212952e-02 1.170664280652999878e-01 -7.818614691495895386e-02 -1.570490747690200806e-01 -2.683167904615402222e-02 -6.707161664962768555e-02 -6.548082455992698669e-03 -1.318285763263702393e-01 3.799324631690979004e-01 -1.031783670186996460e-01 2.529545426368713379e-01 -1.689468771219253540e-01 -5.555554479360580444e-02 6.743441522121429443e-02 -3.578051328659057617e-01 1.395208239555358887e-01 1.153405159711837769e-01 -1.137911342084407806e-02 1.015358120203018188e-01 2.851050198078155518e-01 -3.377034366130828857e-01 3.450506031513214111e-01 9.360349923372268677e-02 -2.107086777687072754e-01
-1.379461437463760376e-01 -9.192153066396713257e-02 -9.173657745122909546e-02 9.946238249540328979e-02 -1.743014156818389893e-01 1.371924579143524170e-01 -2.234939485788345337e-01 2.389498241245746613e-02 2.756201624870300293e-01 -9.724574536085128784e-02 -9.455225616693496704e-02 -2.430609241127967834e-02 3.283173441886901855e-01 2.938398346304893494e-02 -1.143335700035095215e-01 8.177250623703002930e-02 1.696788072586059570e-01 1.698671579360961914e-01 3.285686671733856201e-02 8.499960601329803467e-02 -1.899944990873336792e-02 -3.425068557262420654e-01 -4.071497321128845215e-01 -9.196250885725021362e-02 -1.165048703551292419e-01 9.993162006139755249e-02 1.886055804789066315e-02 3.120186030864715576e-01 -1.468520760536193848e-01 1.755801439285278320e-01 -3.064165711402893066e-01 7.559564709663391113e-02
-2.969554364681243896e-01 -3.046731948852539062e-01 -3.813268616795539856e-02 -3.502126634120941162e-01 -1.898532658815383911e-01 -6.401747465133666992e-02 -8.095753937959671021e-02 -1.557848006486892700e-01 7.721885293722152710e-02 -1.528918296098709106e-01 -2.493060231208801270e-01 -1.192732527852058411e-01 -7.029169704765081406e-03 -6.607921421527862549e-02 -2.148257941007614136e-01 -7.699719816446304321e-02 -9.146679192781448364e-02 1.847189962863922119e-01 -1.442586034536361694e-01 -6.270847469568252563e-02 -1.484647244215011597e-01 -1.969343274831771851e-01 -2.147555947303771973e-01 4.002992436289787292e-02 3.180432692170143127e-02 8.561580628156661987e-02 3.025747463107109070e-02 3.007912933826446533e-01 -2.189721912145614624e-01 -5.230917781591415405e-02 -5.415994673967361450e-02 -3.641180098056793213e-01
-4.109398275613784790e-02 4.988584294915199280e-02 6.101036071777343750e-02 -2.102431803941726685e-01 1.806399598717689514e-02 1.511887609958648682e-01 5.585973709821701050e-02 1.636402010917663574e-01 1.803163588047027588e-01 -5.215183831751346588e-03 -1.229539886116981506e-01 -2.937875986099243164e-01 -3.632416427135467529e-01 2.190445177257061005e-02 1.175137311220169067e-01 -2.333174794912338257e-01 2.483901381492614746e-01 7.987094670534133911e-02 -1.487935241311788559e-02 -4.737924039363861084e-02 7.068911194801330566e-02 -1.069267094135284424e-02 -2.382998764514923096e-01 1.594436615705490112e-01 9.481970965862274170e-02 -2.537109851837158203e-01 1.688838005065917969e-01 2.920174896717071533e-01 2.716799825429916382e-02 3.743690252304077148e-01 -2.266130149364471436e-01 -1.513652205467224121e-01
2.595132961869239807e-02 -1.126280725002288818e-01 -1.513521093875169754e-02 -8.765044622123241425e-03 1.064990088343620300e-02 1.924381703138351440e-01 -1.003478467464447021e-01 2.416850328445434570e-01 1.064263358712196350e-01 2.794863283634185791e-01 -2.532767653465270996e-01 -2.936281263828277588e-01 -2.063394188880920410e-01 -7.153600919991731644e-03 -1.395225375890731812e-01 -2.510012984275817871e-01 4.019654393196105957e-01 1.105790436267852783e-01 -5.286723747849464417e-02 -1.539811939001083374e-01 8.654320612549781799e-03 3.414243832230567932e-02 -7.023382931947708130e-02 2.658687233924865723e-01 7.512662559747695923e-03 -9.355623275041580200e-03 1.724091768264770508e-01 2.967250943183898926e-01 2.008485496044158936e-01 1.273950338363647461e-01 -1.219910010695457458e-01 -2.219739854335784912e-01
-2.285873293876647949e-01 -2.925359010696411133e-01 -1.618088334798812866e-01 -2.192790806293487549e-01 -6.273593753576278687e-02 4.907469823956489563e-02 1.741698831319808960e-01 -1.626248359680175781e-01 -1.242345720529556274e-01 8.940538018941879272e-02 -2.984163463115692139e-01 -1.192763820290565491e-01 1.217967346310615540e-01 -2.942834421992301941e-02 -9.894035756587982178e-02 5.306483712047338486e-03 -5.635765567421913147e-02 5.104308947920799255e-03 3.851175308227539062e-02 6.503192335367202759e-02 3.247671574354171753e-02 -9.908950328826904297e-02 -2.326067090034484863e-01 2.629807889461517334e-01 6.249628961086273193e-02 6.175585463643074036e-02 3.551831096410751343e-02 4.798277914524078369e-01 -1.244803965091705322e-01 8.747757412493228912e-03 -3.168356716632843018e-01 -2.726340293884277344e-01
-3.201048374176025391e-01 -1.673604995012283325e-01 9.283905476331710815e-02 4.956335946917533875e-02 -1.917515695095062256e-01 -2.551332116127014160e-02 5.097445845603942871e-02 2.564188279211521149e-02 1.413795650005340576e-01 2.303970605134963989e-01 -7.749664038419723511e-02 -1.114819645881652832e-01 -9.608212858438491821e-02 -8.601897209882736206e-02 1.431954950094223022e-01 3.700784593820571899e-02 1.513012647628784180e-01 -1.003784090280532837e-01 1.047913581132888794e-01 -6.615321338176727295e-02 1.007724404335021973e-01 -1.471061911433935165e-02 -3.532419204711914062e-01 1.421580761671066284e-01 1.156604960560798645e-01 -1.127032935619354248e-01 -1.371867302805185318e-02 4.254325330257415771e-01 -2.108535468578338623e-01 3.691585361957550049e-01 2.021773457527160645e-01 -2.349530458450317383e-01
-2.076623439788818359e-01 -2.045094817876815796e-01 2.425205707550048828e-01 -2.909280061721801758e-01 1.788476109504699707e-02 -8.383239805698394775e-02 9.370010346174240112e-02 -1.267719864845275879e-01 -1.164964586496353149e-01 -4.427210241556167603e-02 -1.988774240016937256e-01 1.239654421806335449e-02 1.667650043964385986e-01 3.077687136828899384e-02 -1.595746129751205444e-01 3.907454758882522583e-02 2.068611830472946167e-01 2.396273761987686157e-01 2.054528146982192993e-02 -2.752652168273925781e-01 2.510245740413665771e-01 2.719278819859027863e-02 -2.187016457319259644e-01 -6.988011300563812256e-02 2.864683270454406738e-01 7.039838284254074097e-02 1.646670401096343994e-01 1.234817504882812500e-01 -4.195585548877716064e-01 9.421072155237197876e-02 -4.833536222577095032e-03 -1.456997245550155640e-01
-4.755428731441497803e-01 -5.140439793467521667e-02 -7.060731947422027588e-02 -2.697337567806243896e-01 -1.284171789884567261e-01 2.724552750587463379e-01 7.192498538643121719e-03 -1.437806636095046997e-01 -5.412112176418304443e-02 1.661442816257476807e-01 -7.616785913705825806e-02 2.844308689236640930e-02 5.240593105554580688e-02 -6.735838204622268677e-02 -2.246204614639282227e-01 -6.291963905096054077e-02 -2.154489979147911072e-02 6.422118842601776123e-02 1.050733178853988647e-01 1.266978979110717773e-01 -1.178539842367172241e-01 -1.415955126285552979e-01 -8.999090641736984253e-02 2.315935194492340088e-01 1.578468531370162964e-01 1.521017998456954956e-01 -2.502066791057586670e-01 1.842689365148544312e-01 -1.586414724588394165e-01 1.178546175360679626e-01 -3.812663853168487549e-01 -1.637164503335952759e-01
-6.854765862226486206e-02 -1.851933300495147705e-01 -1.939746923744678497e-02 -2.033584751188755035e-02 1.121468842029571533e-01 8.012342453002929688e-02 -1.702149659395217896e-01 1.029941439628601074e-02 5.882706493139266968e-02 -1.140946671366691589e-01 1.354955136775970459e-01 -7.337749004364013672e-02 1.566624939441680908e-01 2.237986922264099121e-01 -2.674995064735412598e-01 -2.783339619636535645e-01 2.430916726589202881e-01 -6.387159228324890137e-02 -9.315039217472076416e-02 -1.509321480989456177e-01 1.061633452773094177e-01 -2.936837822198867798e-02 -4.171046316623687744e-01 -1.961776018142700195e-01 -7.043669372797012329e-02 1.255895197391510010e-01 1.570802778005599976e-01 2.843919396400451660e-01 1.468294709920883179e-01 7.296282052993774414e-02 -1.156839579343795776e-01 -4.030938446521759033e-01
-1.348986923694610596e-01 4.909026250243186951e-02 -1.198435425758361816e-01 2.907001599669456482e-02 -1.500479429960250854e-01 3.921516239643096924e-01 -7.495447248220443726e-02 1.487561315298080444e-01 2.604054212570190430e-01 1.758718937635421753e-01 2.007533051073551178e-02 -1.682449579238891602e-01 1.410987824201583862e-01 3.731676563620567322e-02 -3.741717338562011719e-01 1.317640095949172974e-01 2.350966930389404297e-01 1.017498001456260681e-01 2.168665230274200439e-01 -2.070251852273941040e-01 3.429733961820602417e-02 -8.977164328098297119e-02 -1.930772960186004639e-01 -2.207659184932708740e-01 1.544589698314666748e-01 -7.099464535713195801e-02 -1.487304568290710449e-01 1.814625710248947144e-01 1.853956729173660278e-01 1.102471426129341125e-01 -1.891517341136932373e-01 -1.923668980598449707e-01
6.021747365593910217e-02 -6.292933225631713867e-02 1.253887563943862915e-01 9.833654761314392090e-02 -1.819212287664413452e-01 -3.539992868900299072e-01 -9.434460103511810303e-02 -1.911562979221343994e-01 2.006377726793289185e-01 -8.096283301711082458e-03 7.639542967081069946e-02 1.029647700488567352e-02 2.301648259162902832e-02 -3.966746851801872253e-02 -2.212291359901428223e-01 -1.423291116952896118e-02 2.937590181827545166e-01 -1.132954936474561691e-02 1.241560056805610657e-01 3.326725680381059647e-03 4.387045279145240784e-02 -1.195224523544311523e-01 -2.548241019248962402e-01 1.806673407554626465e-01 5.145707130432128906e-01 -5.287795513868331909e-02 -4.303321614861488342e-02 3.639309704303741455e-01 7.794969528913497925e-02 5.711635574698448181e-02 -1.698465496301651001e-01 -9.979769587516784668e-02
2.827996760606765747e-02 6.549455225467681885e-02 2.133534401655197144e-01 -2.954813539981842041e-01 -1.549627184867858887e-01 2.371235787868499756e-01 -2.156897336244583130e-01 -3.276444226503372192e-02 2.360744476318359375e-01 1.205753311514854431e-01 -1.331619322299957275e-01 -4.895643517374992371e-02 5.385097488760948181e-02 2.818806096911430359e-02 -8.578772097826004028e-02 -6.927393376827239990e-02 1.798169463872909546e-01 -2.404597774147987366e-02 4.698382690548896790e-02 -2.692516744136810303e-01 2.094795405864715576e-01 -1.350920181721448898e-02 -2.391193211078643799e-01 5.897162854671478271e-02 -9.329756721854209900e-03 -5.025035142898559570e-02 -6.086670979857444763e-02 1.777011007070541382e-01 -2.963437139987945557e-02 4.752446413040161133e-01 1.151032447814941406e-01 -3.711856007575988770e-01
-2.139559239149093628e-01 -9.081574529409408569e-02 1.395143270492553711e-01 1.537444591522216797e-01 1.381065789610147476e-02 8.946911990642547607e-02 -3.941275924444198608e-02 2.553390264511108398e-01 -3.211537376046180725e-02 -1.812054812908172607e-01 6.464399397373199463e-02 -8.797029964625835419e-03 9.358958899974822998e-02 2.297347635030746460e-01 -2.633169889450073242e-01 -1.261881832033395767e-02 3.747198283672332764e-01 -5.590545944869518280e-03 5.313339456915855408e-02 -7.099387049674987793e-02 1.570760458707809448e-01 -9.411818534135818481e-02 -4.221324920654296875e-01 1.159665435552597046e-01 5.069049820303916931e-02 -4.523125663399696350e-02 -1.791240870952606201e-01 2.918609082698822021e-01 1.913362741470336914e-01 2.215877175331115723e-01 1.195012480020523071e-01 -2.518177628517150879e-01
-4.122208356857299805e-01 -2.115683555603027344e-01 5.860589817166328430e-02 -3.010453581809997559e-01 -1.996894925832748413e-02 1.370022743940353394e-01 6.948308646678924561e-02 -6.454303115606307983e-02 5.098795145750045776e-02 5.921607371419668198e-03 -2.679945826530456543e-01 -2.672609314322471619e-02 -2.719597890973091125e-03 -1.064730286598205566e-01 -2.652438580989837646e-01 -1.775987744331359863e-01 -1.090918704867362976e-01 6.919617205858230591e-02 3.791204653680324554e-03 -6.739807873964309692e-02 -1.145188286900520325e-01 -1.188513860106468201e-01 -2.333034574985504150e-01 6.335417926311492920e-02 9.720811992883682251e-02 9.496326744556427002e-02 5.367457866668701172e-02 2.922079265117645264e-01 -2.206785380840301514e-01 -7.763452827930450439e-02 -1.819622814655303955e-01 -4.161456227302551270e-01
-4.124914854764938354e-02 -2.685060501098632812e-01 -1.186344423331320286e-03 -8.800311386585235596e-02 -1.455914825201034546e-01 -2.619801275432109833e-02 -1.911882907152175903e-01 -7.024950534105300903e-02 -7.159980945289134979e-03 -2.206552922725677490e-01 1.267821490764617920e-01 -2.909438312053680420e-01 -2.757519483566284180e-02 2.337581105530261993e-02 -3.439315855503082275e-01 -1.076740771532058716e-01 2.199154049158096313e-01 1.183856129646301270e-01 -2.116846442222595215e-01 7.876777648925781250e-02 -2.528029493987560272e-02 -1.249625906348228455e-01 -2.292524129152297974e-01 -2.018041908740997314e-01 7.767599076032638550e-02 -1.004972755908966064e-01 5.522058904170989990e-02 3.112637102603912354e-01 2.811226248741149902e-01 1.678768098354339600e-01 -1.071452721953392029e-01 -3.416800200939178467e-01
-3.508258461952209473e-01 -1.128027364611625671e-01 -5.475683137774467468e-02 5.573670566082000732e-02 -1.325004845857620239e-01 1.820633709430694580e-01 -1.740423738956451416e-01 2.162865549325942993e-01 2.373696863651275635e-01 -1.748893526382744312e-03 -9.682835638523101807e-02 9.091126848943531513e-04 2.000577747821807861e-01 -6.812919676303863525e-02 1.121470332145690918e-01 2.299467474222183228e-01 1.618861705064773560e-01 -2.445518374443054199e-01 -2.276572957634925842e-02 -1.278981566429138184e-01 -3.377687884494662285e-03 2.613689750432968140e-02 -2.131403982639312744e-01 -1.610090956091880798e-03 2.989488542079925537e-01 -2.603842876851558685e-02 4.921305924654006958e-02 2.075021415948867798e-01 3.009318411350250244e-01 1.297995001077651978e-01 -1.183172538876533508e-01 -3.853926062583923340e-01
-1.761001944541931152e-01 -1.750677973031997681e-01 1.858855783939361572e-01 -2.117209136486053467e-01 -2.288282662630081177e-02 1.856843531131744385e-01 -7.762216031551361084e-03 3.456039354205131531e-02 3.763222992420196533e-01 -1.065138801932334900e-01 -4.069148376584053040e-02 -1.695659905672073364e-01 -7.534150034189224243e-02 2.910723984241485596e-01 -1.931596663780510426e-03 -6.008324027061462402e-02 2.971048653125762939e-01 8.876877278089523315e-02 8.842340856790542603e-02 2.253008931875228882e-01 3.303309679031372070e-01 -3.268791437149047852e-01 -2.042914181947708130e-01 1.902689933776855469e-01 2.315459772944450378e-02 1.392712891101837158e-01 1.338493078947067261e-01 5.954848229885101318e-02 -7.922501116991043091e-02 -1.353431940078735352e-01 -2.687259763479232788e-02 -1.731227487325668335e-01
-2.104086726903915405e-01 1.855437643826007843e-02 -3.050946593284606934e-01 -2.527093887329101562e-01 -2.931081652641296387e-01 6.336808949708938599e-02 1.740620844066143036e-02 -7.276897132396697998e-02 1.172569170594215393e-01 3.097434900701045990e-02 -7.235411321744322777e-04 -3.102714940905570984e-02 1.949801295995712280e-01 -7.931652665138244629e-02 -2.850789427757263184e-01 1.632421314716339111e-01 4.381805360317230225e-01 2.000645399093627930e-01 4.504634439945220947e-02 -7.590733468532562256e-02 -1.318306773900985718e-01 -7.621595263481140137e-02 -2.516590356826782227e-01 1.010551229119300842e-01 6.980580091476440430e-02 -2.334320843219757080e-01 5.688864737749099731e-02 4.194957017898559570e-02 3.231177330017089844e-01 7.721158117055892944e-02 -1.498569250106811523e-01 -3.577467799186706543e-02
-2.139140367507934570e-01 1.918860711157321930e-02 1.790001094341278076e-01 5.256479606032371521e-02 -1.947079002857208252e-01 3.079018928110599518e-02 -1.865594685077667236e-01 -7.577734440565109253e-02 -7.818470150232315063e-02 4.852784331887960434e-03 -2.012976109981536865e-01 -2.078000456094741821e-01 -6.578726321458816528e-02 -3.220088034868240356e-02 9.853743761777877808e-02 -3.629225865006446838e-02 2.503152787685394287e-01 -1.622529029846191406e-01 1.555506139993667603e-01 -1.340826451778411865e-01 5.002525448799133301e-02 3.980379924178123474e-02 -4.238741397857666016e-01 1.547474712133407593e-01 1.670983992516994476e-02 5.302459746599197388e-02 1.094212010502815247e-01 4.249472320079803467e-01 -1.236821338534355164e-01 2.935126423835754395e-01 1.426270753145217896e-01 -2.777386307716369629e-01
-2.038984298706054688e-01 -3.667153883725404739e-03 1.851187646389007568e-01 -7.744351774454116821e-02 -4.588702693581581116e-03 2.230310887098312378e-01 -1.894731521606445312e-01 -4.263516142964363098e-02 4.642794281244277954e-02 -3.152912482619285583e-02 2.185729891061782837e-02 -1.276572346687316895e-01 -3.926827013492584229e-02 1.655787378549575806e-01 4.244981333613395691e-02 9.226242452859878540e-02 3.673219978809356689e-01 -1.310808360576629639e-01 1.774066984653472900e-01 -1.022439673542976379e-01 1.542211975902318954e-02 -2.525098323822021484e-01 -2.412989288568496704e-01 4.687588810920715332e-01 9.785704314708709717e-02 -2.213429361581802368e-01 2.733999192714691162e-01 1.949446201324462891e-01 5.020527169108390808e-02 1.729224473237991333e-01 8.645924180746078491e-02 -1.557441949844360352e-01
-1.262798905372619629e-01 -6.797799468040466309e-02 3.213621675968170166e-01 -2.185782045125961304e-01 7.417797297239303589e-02 -4.316632077097892761e-02 -4.723379854112863541e-03 1.127027273178100586e-01 -9.113243222236633301e-02 4.346149042248725891e-02 1.458437442779541016e-01 1.692023575305938721e-01 1.365339010953903198e-01 -1.032369676977396011e-02 -2.479725033044815063e-01 -5.786399543285369873e-02 1.973649412393569946e-01 -2.312161177396774292e-01 1.980633661150932312e-02 -1.755215823650360107e-01 9.729336947202682495e-02 1.142577454447746277e-01 -3.431748151779174805e-01 -6.229648739099502563e-02 1.113806962966918945e-01 -2.300803065299987793e-01 3.111419379711151123e-01 3.571756780147552490e-01 -1.103331148624420166e-01 1.602306813001632690e-01 4.838820919394493103e-02 -2.586742639541625977e-01
-4.537355005741119385e-01 1.179340034723281860e-01 6.092929467558860779e-02 -8.631950616836547852e-02 -3.763529360294342041e-01 -1.715159416198730469e-01 -3.159818351268768311e-01 -1.353575009852647781e-02 -2.723076380789279938e-02 7.435992360115051270e-02 1.286028027534484863e-01 -1.572210639715194702e-01 1.126346364617347717e-01 -1.812762767076492310e-02 1.254741251468658447e-01 -4.476321116089820862e-02 4.903411492705345154e-02 -1.350556593388319016e-02 6.740336120128631592e-02 -2.676866948604583740e-01 6.807375699281692505e-02 -1.080962270498275757e-01 -1.508530527353286743e-01 2.784653007984161377e-01 -1.652050577104091644e-02 2.708666212856769562e-02 1.233415305614471436e-01 2.574863135814666748e-01 2.955790795385837555e-02 1.305447965860366821e-01 -1.386029720306396484e-01 -3.234575986862182617e-01
-3.864251673221588135e-01 -1.609596759080886841e-01 1.807048618793487549e-01 -1.777643859386444092e-01 -1.932289749383926392e-01 -9.523522853851318359e-02 1.701249158941209316e-03 -1.750509887933731079e-01 -7.419797033071517944e-02 -2.436931133270263672e-01 -1.891702115535736084e-01 -4.801490530371665955e-02 -7.067941129207611084e-02 -6.151998043060302734e-02 -3.136789798736572266e-01 2.043075412511825562e-01 1.134337335824966431e-01 8.500247448682785034e-02 8.924554288387298584e-02 -1.696975827217102051e-01 3.197105824947357178e-01 8.159564435482025146e-02 -1.091375499963760376e-01 1.270906720310449600e-02 4.008343070745468140e-02 1.136492192745208740e-02 2.161261886358261108e-01 2.848006784915924072e-01 -1.938698738813400269e-01 -9.847903251647949219e-02 -2.722518444061279297e-01 -5.290507152676582336e-02
-2.146334499120712280e-01 -2.164742052555084229e-01 -2.896866574883460999e-02 -1.618447005748748779e-01 -2.376526743173599243e-01 4.972201585769653320e-02 -1.699754595756530762e-01 -4.929992184042930603e-02 -3.689797595143318176e-02 -2.813106402754783630e-02 -1.678564250469207764e-01 -1.451292037963867188e-01 -1.142849326133728027e-01 2.003790624439716339e-02 -2.472371235489845276e-02 9.072589455172419548e-04 2.720671594142913818e-01 -7.398417592048645020e-02 3.658724576234817505e-02 3.526463359594345093e-02 6.108789891004562378e-02 1.105379611253738403e-01 -2.432014048099517822e-01 2.044476568698883057e-01 3.688617050647735596e-02 2.005358189344406128e-01 3.566540181636810303e-01 1.469828635454177856e-01 -3.549679517745971680e-01 3.884006738662719727e-01 1.918931007385253906e-01 -1.458275020122528076e-01
-7.570122182369232178e-02 -5.685346946120262146e-02 3.082979917526245117e-01 -6.638851016759872437e-02 -3.245427310466766357e-01 -3.696563094854354858e-02 -1.501161605119705200e-01 -8.529077470302581787e-02 1.227346248924732208e-02 1.180857270956039429e-01 -2.698104381561279297e-01 -1.617939174175262451e-01 -9.896896034479141235e-02 -1.210988536477088928e-01 1.488251686096191406e-01 -1.289100795984268188e-01 1.554643958806991577e-01 -2.746868431568145752e-01 1.823406517505645752e-01 -1.905034855008125305e-02 5.973521620035171509e-02 -1.435523182153701782e-01 -3.302173316478729248e-01 1.088683977723121643e-01 8.627826347947120667e-03 -5.421967245638370514e-03 1.414632350206375122e-01 4.176066815853118896e-01 -6.287861615419387817e-02 2.706327140331268311e-01 1.145376544445753098e-02 -1.692321598529815674e-01
-3.369711935520172119e-01 -2.354053705930709839e-01 -1.018326580524444580e-01 -1.989956200122833252e-01 -8.426845073699951172e-02 3.683093562722206116e-02 1.104480177164077759e-01 -1.951773315668106079e-01 -6.615749746561050415e-02 7.054531574249267578e-02 -1.924038976430892944e-01 1.258835196495056152e-01 9.809885174036026001e-02 3.635797649621963501e-02 -1.921937465667724609e-01 -1.836849898099899292e-01 1.327746361494064331e-01 8.171054720878601074e-02 5.502304807305335999e-02 2.512691617012023926e-01 -2.444523759186267853e-02 -1.982068456709384918e-02 -1.455925703048706055e-01 1.975062638521194458e-01 6.775649636983871460e-02 -6.697694957256317139e-02 -5.435585603117942810e-02 2.876497507095336914e-01 -1.740560978651046753e-01 1.963074952363967896e-01 -3.518656194210052490e-01 -3.733503818511962891e-01
-3.926655054092407227e-01 -2.975830994546413422e-02 -1.606171578168869019e-02 -9.982645511627197266e-02 3.015529597178101540e-03 4.310844466090202332e-02 -1.104327887296676636e-01 5.172207951545715332e-02 2.808028757572174072e-01 -5.423751100897789001e-02 3.203956037759780884e-02 -9.567614644765853882e-02 1.080755144357681274e-01 5.108492821455001831e-02 -4.449472725391387939e-01 1.952156573534011841e-01 2.491498440504074097e-01 2.472940646111965179e-02 2.076506614685058594e-02 2.436055243015289307e-02 1.273766607046127319e-01 -5.184189602732658386e-02 -3.316393792629241943e-01 -4.814006015658378601e-02 1.464517712593078613e-01 -5.362040922045707703e-02 2.523816525936126709e-01 3.983617722988128662e-01 1.390476971864700317e-01 -1.179145202040672302e-01 -2.660173177719116211e-02 5.794754251837730408e-03
-3.474553823471069336e-01 -2.970158755779266357e-01 -7.949950546026229858e-02 -1.090925633907318115e-01 -7.662389427423477173e-02 -2.820867113769054413e-03 1.356383711099624634e-01 -2.996759414672851562e-01 -7.360108941793441772e-02 3.082344494760036469e-02 -2.245207577943801880e-01 -1.180688515305519104e-01 -2.993372082710266113e-02 1.164764724671840668e-02 -2.302734702825546265e-01 -2.098107710480690002e-02 3.730492293834686279e-02 2.122709751129150391e-01 7.382783293724060059e-02 -7.348232716321945190e-02 -1.010730862617492676e-01 -6.380514800548553467e-02 -2.242820858955383301e-01 1.332002729177474976e-01 1.991472393274307251e-01 9.545391052961349487e-02 1.009660735726356506e-01 2.072937935590744019e-01 -2.319162189960479736e-01 -6.764266639947891235e-02 -1.638962775468826294e-01 -4.546935856342315674e-01
-4.510070383548736572e-01 -1.953069865703582764e-01 -2.460318617522716522e-02 -2.671836018562316895e-01 3.461909666657447815e-02 5.467714369297027588e-02 -1.037862431257963181e-02 -5.085248500108718872e-02 -1.015792414546012878e-01 -5.307245254516601562e-02 -4.024481475353240967e-01 -4.604030773043632507e-02 -1.783422380685806274e-01 -5.438085645437240601e-02 -1.558522880077362061e-01 -1.425221711397171021e-01 2.582585811614990234e-02 1.641957908868789673e-01 -7.961099967360496521e-03 -1.686536520719528198e-01 -1.329581886529922485e-01 -6.374660413712263107e-03 -2.014233767986297607e-01 4.862918332219123840e-02 2.551505807787179947e-03 5.382739380002021790e-02 1.793223246932029724e-02 3.780595064163208008e-01 -2.347898930311203003e-01 -2.100963704288005829e-02 -1.019311472773551941e-01 -3.067365586757659912e-01
-1.364109814167022705e-01 -1.779558211565017700e-01 1.046994887292385101e-02 -7.834792137145996094e-02 -1.446538269519805908e-01 7.176171243190765381e-02 3.680652752518653870e-02 -1.130140270106494427e-03 -2.022064849734306335e-02 -1.454667896032333374e-01 -6.337815523147583008e-02 -2.042185366153717041e-01 -1.131144911050796509e-01 6.774210371077060699e-03 1.505857566371560097e-03 -1.296425610780715942e-01 3.059617280960083008e-01 -1.446914207190275192e-02 2.502805180847644806e-02 -2.747703492641448975e-01 -1.555141508579254150e-01 9.184713661670684814e-02 -5.068472027778625488e-01 1.141248345375061035e-01 4.116136208176612854e-02 2.257571667432785034e-01 3.435503542423248291e-01 -5.194076802581548691e-03 -2.012521624565124512e-01 1.858566105365753174e-01 1.959179192781448364e-01 -2.499482333660125732e-01
5.622156336903572083e-02 -3.867684006690979004e-01 3.038186207413673401e-02 9.216293692588806152e-02 -2.772949635982513428e-01 -1.332881152629852295e-01 -8.144201338291168213e-02 3.948034346103668213e-02 5.460655316710472107e-02 -1.517979502677917480e-01 -6.713363528251647949e-02 -3.129287064075469971e-01 -5.295054987072944641e-02 1.633205264806747437e-01 5.722912028431892395e-02 -3.500802814960479736e-02 7.616330683231353760e-02 1.204700097441673279e-01 2.708720788359642029e-02 1.263464149087667465e-02 7.236491143703460693e-02 -5.030662938952445984e-02 -5.014674067497253418e-01 2.118500173091888428e-01 2.118780165910720825e-01 -1.343351751565933228e-01 2.769351303577423096e-01 4.142127558588981628e-02 -4.999882355332374573e-02 2.554728686809539795e-01 -2.582236565649509430e-02 -1.935046017169952393e-01
-3.297235667705535889e-01 -2.209120839834213257e-01 -7.061254978179931641e-02 -2.069439888000488281e-01 -6.740538775920867920e-02 -2.110022865235805511e-02 -9.898356348276138306e-02 -1.549480408430099487e-01 2.218203432857990265e-02 -1.786175766028463840e-03 -3.679294884204864502e-01 -1.828023493289947510e-01 -1.441420167684555054e-01 4.318122565746307373e-02 -1.397508829832077026e-01 -2.271781712770462036e-01 -3.930739313364028931e-02 1.541801095008850098e-01 -6.343410909175872803e-02 -1.328325122594833374e-01 -1.012661010026931763e-01 -1.712516099214553833e-01 -2.397408187389373779e-01 6.054130569100379944e-02 -2.080954238772392273e-02 1.538448035717010498e-01 1.180087774991989136e-01 3.740338981151580811e-01 -2.568267285823822021e-01 -6.553839892148971558e-02 -1.287096291780471802e-01 -2.834591865539550781e-01
-2.788668572902679443e-01 -2.161912322044372559e-01 2.326538711786270142e-01 -1.606621593236923218e-01 -1.189148053526878357e-01 -1.080356314778327942e-01 3.027069196105003357e-02 2.083820998668670654e-01 1.978352516889572144e-01 -1.527190487831830978e-02 3.661400079727172852e-02 2.233796566724777222e-02 9.121001511812210083e-02 -4.653093591332435608e-02 -1.926453113555908203e-01 -2.188852429389953613e-01 7.644540816545486450e-02 -1.338114738464355469e-01 1.188688054680824280e-01 -3.334204852581024170e-02 -1.169136315584182739e-01 -1.657850444316864014e-01 -2.810006141662597656e-01 -8.486122637987136841e-02 -1.953905820846557617e-01 -6.666394323110580444e-02 1.295265853404998779e-01 3.828623890876770020e-01 1.875228881835937500e-01 9.493477642536163330e-02 -1.292909979820251465e-01 -3.943355977535247803e-01
-4.345053061842918396e-02 -3.440235508605837822e-03 -5.567452311515808105e-02 -6.738110631704330444e-02 -2.418307363986968994e-01 2.198254168033599854e-01 -9.222402423620223999e-02 -2.547606527805328369e-01 1.651692837476730347e-01 -1.485947892069816589e-02 -2.121916711330413818e-01 2.293907478451728821e-02 4.018043577671051025e-01 1.455023139715194702e-01 -7.554529607295989990e-02 6.048604846000671387e-02 3.725971281528472900e-01 9.054443985223770142e-02 -6.054046750068664551e-02 -1.222012042999267578e-01 3.265350684523582458e-02 7.029947638511657715e-02 -2.133086770772933960e-01 8.557369001209735870e-03 -4.391160607337951660e-02 -2.036925852298736572e-01 1.233585253357887268e-01 2.043402791023254395e-01 -1.644725054502487183e-01 1.117619350552558899e-01 -2.721232175827026367e-01 -3.376664817333221436e-01
-1.675507128238677979e-01 1.071781590580940247e-01 3.001020252704620361e-01 -2.149182409048080444e-01 -2.401297390460968018e-01 3.641142547130584717e-01 -1.829738020896911621e-01 2.072099409997463226e-02 1.002509053796529770e-02 2.038767188787460327e-01 -3.058287873864173889e-02 -2.884505549445748329e-03 5.888400599360466003e-02 1.470320820808410645e-01 -2.485075891017913818e-01 -1.026900019496679306e-02 -9.328129142522811890e-02 6.678171455860137939e-02 -1.825360953807830811e-02 -7.154095172882080078e-02 1.032143607735633850e-01 -1.277379691600799561e-02 -2.036483734846115112e-01 1.329142153263092041e-01 -5.833654850721359253e-02 -2.409152388572692871e-01 4.429170191287994385e-01 2.166269123554229736e-01 -6.342466175556182861e-02 5.617205798625946045e-02 1.449216809123754501e-02 -2.645362913608551025e-01
6.131983175873756409e-02 -2.073937803506851196e-01 5.354911461472511292e-02 -3.991090953350067139e-01 -1.237718090415000916e-01 1.715312004089355469e-01 -1.144653037190437317e-01 -3.446033969521522522e-02 -1.586127877235412598e-01 -9.098518639802932739e-02 -3.406530618667602539e-02 5.814127996563911438e-02 -6.043576449155807495e-02 2.868583202362060547e-01 -2.590722143650054932e-01 1.035905405879020691e-01 3.610162138938903809e-01 1.127896234393119812e-01 -2.121680080890655518e-01 2.626678347587585449e-02 1.005665659904479980e-01 -6.434813141822814941e-02 -2.975565195083618164e-01 -1.296844780445098877e-01 1.059787068516016006e-02 7.602037489414215088e-02 1.720140427350997925e-01 1.732462495565414429e-01 1.717089116573333740e-01 1.549972742795944214e-01 -3.126192688941955566e-01 -7.188972085714340210e-02
-3.794156312942504883e-01 -1.433186084032058716e-01 -6.728760153055191040e-02 -3.545235395431518555e-01 1.314118504524230957e-01 -8.821403980255126953e-02 1.434463262557983398e-01 -1.071051731705665588e-01 7.329225540161132812e-02 -5.565965920686721802e-02 4.296831786632537842e-02 -1.380878388881683350e-01 -1.636700630187988281e-01 -2.258296161890029907e-01 -3.129864633083343506e-01 6.453595310449600220e-02 2.348065376281738281e-01 1.992169618606567383e-01 5.793806537985801697e-02 8.624319918453693390e-03 -2.184991687536239624e-01 -1.378545463085174561e-01 5.938634648919105530e-02 1.621955782175064087e-01 1.155133917927742004e-01 6.489616632461547852e-02 1.320986263453960419e-02 3.172414898872375488e-01 -8.369895070791244507e-02 1.291221082210540771e-01 -8.027064055204391479e-02 -3.091404139995574951e-01
-1.444020718336105347e-01 4.272998496890068054e-02 1.208908203989267349e-02 -8.887971751391887665e-03 -6.388442218303680420e-02 6.889041513204574585e-02 1.384014147333800793e-03 1.365430057048797607e-01 2.821204364299774170e-01 -2.245133370161056519e-01 -2.300362884998321533e-01 5.055655911564826965e-02 2.160224914550781250e-01 2.393809705972671509e-02 -1.153592616319656372e-01 2.758008241653442383e-01 2.578557729721069336e-01 -2.733353152871131897e-02 4.704220965504646301e-02 -2.732394933700561523e-01 5.837650597095489502e-02 -8.092679083347320557e-02 -2.604145705699920654e-01 -4.174808412790298462e-02 4.591654539108276367e-01 2.450097724795341492e-02 1.616956442594528198e-01 2.029551267623901367e-01 3.025453090667724609e-01 1.428247988224029541e-01 2.158351987600326538e-02 -1.129052266478538513e-01
-2.104124724864959717e-01 -1.231912150979042053e-01 2.294949889183044434e-01 1.441952288150787354e-01 1.641824841499328613e-02 1.846981495618820190e-01 -8.783659338951110840e-02 1.643564254045486450e-01 -7.723196595907211304e-02 7.141068577766418457e-02 -7.081751525402069092e-02 6.781364977359771729e-02 -8.734421432018280029e-02 1.323324143886566162e-01 1.329151988029479980e-01 -5.780794098973274231e-02 2.606763839721679688e-01 -2.580984830856323242e-01 2.407569289207458496e-01 -1.876526772975921631e-01 2.124005854129791260e-01 -1.209296062588691711e-01 -4.322270750999450684e-01 1.185872927308082581e-01 2.270333319902420044e-01 7.803637534379959106e-02 2.663070559501647949e-01 2.796722054481506348e-01 3.384868800640106201e-02 -1.184233650565147400e-01 7.961086928844451904e-03 -1.441637128591537476e-01
-1.729161590337753296e-01 -4.966214299201965332e-03 3.622575700283050537e-01 -1.650540977716445923e-01 -6.984578818082809448e-02 -3.228357434272766113e-02 -4.537616297602653503e-02 1.019440367817878723e-01 -8.323485404253005981e-02 -1.546748634427785873e-02 1.134973764419555664e-02 -1.392212659120559692e-01 1.118645668029785156e-01 1.444502025842666626e-01 -1.265193670988082886e-01 -1.242217719554901123e-01 -1.144179329276084900e-01 1.285300403833389282e-01 9.184584766626358032e-02 5.287471693009138107e-03 -1.621503978967666626e-01 8.731056004762649536e-02 -3.299089074134826660e-01 6.859929114580154419e-02 -1.100564450025558472e-01 -1.238861978054046631e-01 3.984207212924957275e-01 4.006292819976806641e-01 1.541276276111602783e-01 2.957389950752258301e-01 -9.623414278030395508e-02 -2.213951051235198975e-01
-1.694163680076599121e-02 1.362110525369644165e-01 -3.630131185054779053e-01 -2.403896152973175049e-01 -2.062455564737319946e-01 2.527728378772735596e-01 -6.348291039466857910e-02 4.579965397715568542e-02 -1.898030638694763184e-01 -3.329432904720306396e-01 -5.819835700094699860e-03 -1.259744018316268921e-01 8.802326768636703491e-02 9.183188527822494507e-02 1.698392331600189209e-01 -1.633427739143371582e-01 1.126091629266738892e-01 2.785791829228401184e-02 -1.091255247592926025e-02 2.756626531481742859e-02 1.866830885410308838e-02 -1.079870834946632385e-01 -3.130965828895568848e-01 1.439001411199569702e-01 2.551072239875793457e-01 -5.018768459558486938e-02 1.715761795639991760e-02 3.314081430435180664e-01 -1.589123308658599854e-01 2.030420601367950439e-01 -2.083344459533691406e-01 -1.088969558477401733e-01
-2.227220088243484497e-01 1.587334275245666504e-01 -4.027729481458663940e-02 -1.045638248324394226e-01 -2.509154975414276123e-01 -7.343309372663497925e-02 -2.491640299558639526e-01 9.386716783046722412e-02 7.099611312150955200e-02 1.120103746652603149e-01 -1.168164089322090149e-01 -6.502697616815567017e-02 4.033602178096771240e-01 -1.455989181995391846e-01 -3.075751662254333496e-02 -5.827554035931825638e-03 -6.048619747161865234e-02 -4.455429036170244217e-03 2.518923580646514893e-01 -6.840771436691284180e-02 8.981189131736755371e-02 5.761591345071792603e-02 -2.064717113971710205e-01 2.544102072715759277e-01 2.821849286556243896e-01 -2.686539478600025177e-02 3.986917734146118164e-01 3.365560770034790039e-01 3.668431192636489868e-02 1.304424647241830826e-02 2.547472016885876656e-03 -9.171635657548904419e-02
-1.272395849227905273e-01 -3.031271100044250488e-01 -7.411180436611175537e-02 -6.446430087089538574e-02 -8.820797502994537354e-02 -2.578637003898620605e-01 7.494311779737472534e-02 9.062305837869644165e-02 -6.851901113986968994e-02 5.334822461009025574e-02 4.677320271730422974e-02 -2.797452965751290321e-03 -1.498689651489257812e-01 2.143713831901550293e-01 -2.341568320989608765e-01 1.675995290279388428e-01 3.725497126579284668e-01 1.734620146453380585e-02 5.285299941897392273e-02 1.334275156259536743e-01 -1.861525326967239380e-01 -2.292984277009963989e-01 -4.069622755050659180e-01 1.199092864990234375e-01 1.416856050491333008e-02 -1.366509944200515747e-01 1.105301901698112488e-01 3.499247133731842041e-01 1.666504703462123871e-02 -1.116701140999794006e-01 -1.600381135940551758e-01 -1.195202916860580444e-01
4.290775861591100693e-03 1.708467304706573486e-02 3.238937631249427795e-02 -4.491566717624664307e-01 6.116810813546180725e-02 5.759781599044799805e-02 -6.733693927526473999e-02 1.386868655681610107e-01 1.803838312625885010e-01 1.148788332939147949e-01 1.186594143509864807e-01 5.707335099577903748e-02 1.064756363630294800e-01 1.804490536451339722e-01 -9.445591270923614502e-02 6.557989865541458130e-02 2.341739386320114136e-01 1.486395746469497681e-01 2.465807646512985229e-01 -1.230928227305412292e-01 2.135872989892959595e-01 8.367389440536499023e-02 -4.614358544349670410e-01 2.517744004726409912e-01 -4.462078958749771118e-02 -1.540067046880722046e-01 1.395757943391799927e-01 3.262802660465240479e-01 5.684349685907363892e-02 -2.341262996196746826e-02 7.285056263208389282e-02 5.763538926839828491e-02
-2.783489823341369629e-01 -1.407615095376968384e-01 -8.572068810462951660e-02 -7.283972203731536865e-02 -2.344686836004257202e-01 1.417450457811355591e-01 2.697376608848571777e-01 -1.425968110561370850e-01 1.894565671682357788e-02 1.592181064188480377e-02 -2.415640652179718018e-01 1.560748815536499023e-01 1.873415559530258179e-01 -9.739224612712860107e-02 -2.345403581857681274e-01 -1.733483374118804932e-01 -3.104215301573276520e-02 7.591192424297332764e-02 4.816464334726333618e-02 -9.238503873348236084e-02 2.732050232589244843e-02 -9.639696776866912842e-02 -2.999792397022247314e-01 1.219704672694206238e-01 2.019897848367691040e-02 4.647682234644889832e-02 5.881900899112224579e-03 2.655508220195770264e-01 -7.773254811763763428e-02 3.379366546869277954e-02 -3.625574111938476562e-01 -4.058234691619873047e-01
-1.367812752723693848e-01 -1.577067673206329346e-01 1.447804868221282959e-01 -1.896488368511199951e-01 1.317916437983512878e-02 -3.265438973903656006e-02 -1.281251013278961182e-01 7.639066129922866821e-02 1.653131842613220215e-01 -9.810952842235565186e-02 -1.367356181144714355e-01 1.514444407075643539e-02 1.452865451574325562e-01 -2.681781947612762451e-01 -1.039298027753829956e-01 -2.804081439971923828e-01 2.402219027280807495e-01 -9.771659970283508301e-02 1.722618490457534790e-01 -8.771909028291702271e-02 -1.540380120277404785e-01 -4.965864587575197220e-03 -4.332846701145172119e-01 -2.452766746282577515e-01 2.809570403769612312e-03 8.217710256576538086e-02 1.908412128686904907e-01 2.113071233034133911e-01 2.111433148384094238e-01 3.430612012743949890e-02 -4.570399969816207886e-02 -3.545564711093902588e-01
-1.758939176797866821e-01 4.359261319041252136e-02 2.181441932916641235e-01 -5.182470381259918213e-02 -1.523853465914726257e-02 1.449588388204574585e-01 -9.297727048397064209e-02 6.891820579767227173e-02 -7.703771442174911499e-02 -1.420988738536834717e-01 4.446909949183464050e-02 -1.353289186954498291e-01 -1.070183366537094116e-01 3.270463645458221436e-02 4.098932258784770966e-03 -1.605805940926074982e-02 2.473675608634948730e-01 -3.147088289260864258e-01 1.902932822704315186e-01 -1.888858228921890259e-01 2.204425781965255737e-01 -2.974607944488525391e-01 -1.048070937395095825e-01 3.978047370910644531e-01 1.717271953821182251e-01 -1.986302249133586884e-02 1.700655370950698853e-01 3.771467804908752441e-01 -2.672035247087478638e-02 2.427500784397125244e-01 1.264249347150325775e-02 -1.541177481412887573e-01
-4.003508388996124268e-01 -5.078628286719322205e-02 -1.236743330955505371e-01 -1.678811311721801758e-01 -1.524752676486968994e-01 1.836652159690856934e-01 9.541073814034461975e-03 -1.425983011722564697e-01 -2.565870992839336395e-02 -1.890992373228073120e-02 -1.945502012968063354e-01 6.724607944488525391e-02 -6.435275822877883911e-02 -6.106103211641311646e-02 -1.395441740751266479e-01 5.549200344830751419e-03 1.844434887170791626e-01 1.245526745915412903e-01 5.005225911736488342e-02 2.953670322895050049e-01 -2.494439855217933655e-02 -7.325683534145355225e-02 -1.590976566076278687e-01 2.627317607402801514e-01 2.132494561374187469e-02 -8.242285996675491333e-02 -1.201229915022850037e-01 3.520964980125427246e-01 -1.204583197832107544e-01 -3.918706625699996948e-02 -3.779289424419403076e-01 -3.183683156967163086e-01
-1.741705089807510376e-01 -2.914949059486389160e-01 9.953061491250991821e-02 -7.350075989961624146e-02 -8.759405463933944702e-03 -2.137565165758132935e-01 -2.462369054555892944e-01 1.590491272509098053e-02 1.135008409619331360e-01 5.789919942617416382e-02 1.891548931598663330e-01 -1.287913322448730469e-01 -2.354545295238494873e-01 1.400918215513229370e-01 -2.466808706521987915e-01 8.659436553716659546e-02 6.738237291574478149e-02 2.139274328947067261e-01 2.419978231191635132e-01 -8.724231272935867310e-02 6.366856396198272705e-02 8.511367440223693848e-02 -2.904671728610992432e-01 9.888658672571182251e-02 -2.785825729370117188e-02 -1.083227545022964478e-01 4.407280385494232178e-01 8.346942067146301270e-02 -8.757264167070388794e-02 2.817572355270385742e-01 -8.348695188760757446e-02 -1.450680792331695557e-01
-1.704339385032653809e-01 -1.709657758474349976e-01 2.166469097137451172e-01 -2.700300812721252441e-01 4.702055826783180237e-02 1.951099932193756104e-01 -2.286869101226329803e-02 -1.049522459506988525e-01 4.468104541301727295e-01 -6.540252268314361572e-02 8.750335127115249634e-02 -2.275653332471847534e-01 3.030032478272914886e-02 2.872539460659027100e-01 -1.137736812233924866e-01 2.084119021892547607e-01 4.994150251150131226e-02 2.238062024116516113e-01 2.355806827545166016e-01 1.030197441577911377e-01 2.619873732328414917e-02 -1.039206683635711670e-01 -5.802058055996894836e-02 2.017358243465423584e-01 1.165261268615722656e-01 2.062699645757675171e-01 1.152452006936073303e-01 2.502922713756561279e-01 1.144881695508956909e-01 -1.103873830288648605e-03 -6.616258621215820312e-02 -2.075987160205841064e-01
-2.107685953378677368e-01 -3.618788123130798340e-01 1.720236539840698242e-01 -1.880810260772705078e-01 -1.878845095634460449e-01 2.272911071777343750e-01 -5.021345242857933044e-02 4.217487294226884842e-03 -2.157265990972518921e-01 -1.161299198865890503e-01 5.901259556412696838e-02 2.728568017482757568e-02 2.077187038958072662e-02 2.958360314369201660e-01 -1.988877654075622559e-01 1.262902468442916870e-01 2.317910939455032349e-01 8.456724882125854492e-02 -7.758679986000061035e-02 7.915048301219940186e-02 1.005396321415901184e-01 -1.772185564041137695e-01 -3.172145485877990723e-01 -2.558743394911289215e-02 2.414291165769100189e-02 -4.449150338768959045e-02 1.766441464424133301e-01 2.371388524770736694e-01 2.384588718414306641e-01 7.876908779144287109e-02 -2.837643921375274658e-01 1.135703474283218384e-01
-4.865102469921112061e-02 5.041231215000152588e-02 3.738943338394165039e-01 5.627365037798881531e-02 -1.130840033292770386e-01 -8.773719891905784607e-03 -5.205086991190910339e-02 1.714822649955749512e-01 1.282446831464767456e-01 -8.929691463708877563e-02 9.537621587514877319e-02 5.968686938285827637e-02 8.008389919996261597e-02 2.352234721183776855e-01 -1.302411556243896484e-01 -2.237356901168823242e-01 -1.149582266807556152e-01 2.139959484338760376e-01 8.354032784700393677e-02 -6.341946311295032501e-03 6.954792886972427368e-02 6.094057112932205200e-02 -1.586946547031402588e-01 5.186481028795242310e-02 1.835378855466842651e-01 4.538059607148170471e-02 3.737269341945648193e-01 4.669014513492584229e-01 2.521696267649531364e-03 2.642666101455688477e-01 -9.825586527585983276e-02 -2.567852139472961426e-01
-5.899472907185554504e-02 -1.644355803728103638e-01 2.431645542383193970e-01 1.239274814724922180e-01 -2.876771986484527588e-01 2.425688058137893677e-01 -1.056279316544532776e-01 -6.390452384948730469e-02 3.325653821229934692e-02 -4.423952847719192505e-02 -5.805412307381629944e-02 -3.113831281661987305e-01 1.838171780109405518e-01 -5.804234370589256287e-02 -4.975361004471778870e-02 -1.363455206155776978e-01 -7.699084002524614334e-03 6.767555326223373413e-02 1.154878810048103333e-01 -1.166635453701019287e-01 1.499948203563690186e-01 -9.901430457830429077e-03 -1.753651350736618042e-01 3.336086869239807129e-01 6.498625129461288452e-02 -1.257019490003585815e-01 3.381905555725097656e-01 3.113644719123840332e-01 -1.018229592591524124e-02 1.350834071636199951e-01 -2.121320664882659912e-01 -2.925941646099090576e-01
-2.308850139379501343e-01 -1.562677919864654541e-01 2.717379629611968994e-01 -1.655856519937515259e-01 -3.680383786559104919e-02 -2.028551101684570312e-01 2.071841619908809662e-02 1.181951984763145447e-01 -1.025408878922462463e-01 -1.328701674938201904e-01 6.883788853883743286e-02 -1.156916245818138123e-01 1.421184837818145752e-01 7.341549545526504517e-02 6.877623498439788818e-02 -3.093921244144439697e-01 2.027392983436584473e-01 -6.826172117143869400e-03 -6.011230498552322388e-02 9.887868911027908325e-02 -6.330781430006027222e-02 -1.300648897886276245e-01 -2.124356478452682495e-01 4.391244053840637207e-02 2.256443351507186890e-02 -2.490615472197532654e-02 2.845281958580017090e-01 4.414866268634796143e-01 1.018837094306945801e-01 3.835390508174896240e-01 -1.467681229114532471e-01 -1.150354519486427307e-01
-2.733424901962280273e-01 -1.146820783615112305e-01 1.176735460758209229e-01 -3.524158298969268799e-01 -8.504748344421386719e-02 1.350810527801513672e-01 -8.032605797052383423e-02 4.936306178569793701e-02 -1.516506671905517578e-01 -2.960964478552341461e-02 -1.050093695521354675e-01 3.348411992192268372e-02 7.481923699378967285e-02 -9.552799910306930542e-02 1.605042219161987305e-01 -1.819610446691513062e-01 1.058136895298957825e-01 -1.962721794843673706e-01 -8.572131395339965820e-02 1.561715640127658844e-02 -1.030226945877075195e-01 -1.608227342367172241e-01 -2.879724204540252686e-01 -2.159396409988403320e-01 4.276280105113983154e-02 -2.519463188946247101e-03 1.776017099618911743e-01 2.788198590278625488e-01 2.097229361534118652e-01 2.589069008827209473e-01 -1.742828264832496643e-02 -4.293205142021179199e-01
4.242455959320068359e-02 1.009843312203884125e-02 -3.043763637542724609e-01 -1.831211000680923462e-01 -1.056850925087928772e-01 2.741601765155792236e-01 -1.423650085926055908e-01 1.327193081378936768e-01 -3.133932501077651978e-02 -6.695891171693801880e-02 1.310386508703231812e-01 2.719682082533836365e-02 2.584722042083740234e-01 8.929353952407836914e-02 -1.255872994661331177e-01 4.360469058156013489e-02 2.877698745578527451e-03 2.193765044212341309e-01 1.572692245244979858e-01 -8.184671401977539062e-02 8.945445530116558075e-03 -1.284214258193969727e-01 -4.421693682670593262e-01 2.299254238605499268e-01 -6.990425288677215576e-02 4.667257517576217651e-02 -2.829782962799072266e-01 2.544412314891815186e-01 -1.129092127084732056e-01 3.107297718524932861e-01 -1.616543680429458618e-01 6.270364392548799515e-03
-3.232589066028594971e-01 -1.233889982104301453e-01 -3.456436470150947571e-02 -1.818889379501342773e-01 -1.628891825675964355e-01 1.446257233619689941e-01 1.796622276306152344e-01 -8.546010591089725494e-03 -3.836053237318992615e-02 -5.494081228971481323e-02 -3.554735779762268066e-01 2.797871828079223633e-02 1.001358628273010254e-01 -6.279041059315204620e-03 -1.665129661560058594e-01 -2.982187317684292793e-03 4.965535551309585571e-02 -4.983913153409957886e-02 6.640467047691345215e-02 1.044129505753517151e-01 -4.407543689012527466e-02 -7.579073309898376465e-02 -2.877004742622375488e-01 2.700283229351043701e-01 1.264940500259399414e-01 9.429639205336570740e-03 -9.210191667079925537e-02 2.448969632387161255e-01 -2.705677151679992676e-01 -7.757487893104553223e-02 -3.766219019889831543e-01 -3.278909325599670410e-01
-2.406121492385864258e-01 -1.740456819534301758e-01 8.261109143495559692e-02 -1.443538516759872437e-01 -2.498773336410522461e-01 -1.749669909477233887e-01 -1.266422569751739502e-01 2.966222167015075684e-01 1.001602336764335632e-01 -1.982875727117061615e-02 -1.613153889775276184e-02 -1.201864890754222870e-02 2.635495364665985107e-01 -7.788950949907302856e-02 -1.283916682004928589e-01 -3.199968934059143066e-01 1.846951842308044434e-01 -1.026855036616325378e-02 9.107106924057006836e-02 3.892215341329574585e-02 -1.792263984680175781e-02 -1.670344024896621704e-01 -3.565593361854553223e-01 -1.586688011884689331e-01 -4.237668216228485107e-02 -5.426628142595291138e-02 1.849589645862579346e-01 2.557582557201385498e-01 1.425962597131729126e-01 -1.187750138342380524e-02 -1.703655421733856201e-01 -3.215869069099426270e-01
5.403592437505722046e-02 -3.206017613410949707e-02 -9.163746237754821777e-02 -2.202751189470291138e-01 -3.307340443134307861e-01 7.037672400474548340e-02 -1.153281405568122864e-01 3.264015018939971924e-01 -1.636907160282135010e-01 -7.168584316968917847e-02 -6.870969384908676147e-02 -9.822311997413635254e-02 1.863898932933807373e-01 -1.814980953931808472e-01 1.093757990747690201e-02 -1.638957485556602478e-02 1.718364804983139038e-01 -2.156094461679458618e-01 2.626852393150329590e-01 -1.410091761499643326e-02 2.568197846412658691e-01 -7.347849011421203613e-02 -2.908613681793212891e-01 2.346661239862442017e-01 1.813372597098350525e-02 -9.296809136867523193e-02 1.460918784141540527e-01 3.065718114376068115e-01 2.101812213659286499e-01 6.054250150918960571e-02 5.897699296474456787e-02 -2.423252165317535400e-01
-1.640560030937194824e-01 -1.996231675148010254e-01 3.052988052368164062e-01 -1.037420108914375305e-01 -1.431189030408859253e-01 -4.603367671370506287e-02 1.322688255459070206e-02 9.539221413433551788e-03 1.693403422832489014e-01 -9.570703655481338501e-02 1.052572019398212433e-02 3.842022642493247986e-02 6.288319826126098633e-02 2.796264290809631348e-01 -3.295407295227050781e-01 2.542262375354766846e-01 3.967760503292083740e-01 1.533915102481842041e-01 8.457303792238235474e-02 4.178250208497047424e-02 5.823349952697753906e-02 -3.395933657884597778e-02 -3.300580084323883057e-01 6.949758529663085938e-02 2.255073189735412598e-01 -1.747286319732666016e-01 2.095986530184745789e-02 2.441242933273315430e-01 2.145919054746627808e-01 -7.171168178319931030e-02 -8.819292485713958740e-02 -5.514844134449958801e-02
-1.720281094312667847e-01 -1.126457899808883667e-01 1.317968368530273438e-01 -9.823698550462722778e-02 -1.699215918779373169e-01 -5.072139203548431396e-02 -1.001230478286743164e-01 -5.632421374320983887e-02 4.275873769074678421e-03 1.942397803068161011e-01 -6.188152357935905457e-02 -1.523771435022354126e-01 -3.829439729452133179e-02 -1.825264096260070801e-01 4.520367085933685303e-02 -7.948892563581466675e-02 4.107266068458557129e-01 -2.134372293949127197e-01 1.179936826229095459e-01 -1.946617513895034790e-01 5.870358645915985107e-02 -6.546478718519210815e-02 -4.176564514636993408e-01 1.060631424188613892e-01 -8.474589884281158447e-02 7.313961535692214966e-02 1.569213122129440308e-01 3.110243976116180420e-01 -3.299932181835174561e-01 1.819549798965454102e-01 1.107734665274620056e-01 -1.745341122150421143e-01
-1.152092218399047852e-01 -1.844493001699447632e-01 -4.910198040306568146e-03 -9.941037744283676147e-02 -1.972537636756896973e-01 5.416269227862358093e-02 -2.066616117954254150e-01 1.367243230342864990e-01 5.765131488442420959e-02 -4.183487594127655029e-02 -7.012135535478591919e-02 -1.692537814378738403e-01 -1.783323287963867188e-01 -1.119895279407501221e-01 6.191851943731307983e-02 -4.530293494462966919e-02 1.270741373300552368e-01 -9.885592013597488403e-02 5.405793339014053345e-02 -9.594798088073730469e-03 -1.281214179471135139e-03 1.111642122268676758e-01 -4.482855498790740967e-01 8.108583837747573853e-02 3.966661170125007629e-02 9.865903854370117188e-02 3.011004626750946045e-01 2.205025851726531982e-01 -3.696158230304718018e-01 3.495223820209503174e-01 1.420432329177856445e-01 -2.689034640789031982e-01
2.114321887493133545e-01 -2.318369597196578979e-01 -2.269075438380241394e-02 -1.194539219141006470e-01 -2.959629893302917480e-01 3.017827570438385010e-01 -1.243841201066970825e-01 -5.504336208105087280e-02 -1.226524859666824341e-01 -1.291399747133255005e-01 1.252643615007400513e-01 -2.463054507970809937e-01 -3.192824497818946838e-02 -9.328933805227279663e-02 3.982482850551605225e-02 2.584847970865666866e-04 9.847286343574523926e-02 8.934960514307022095e-02 -5.300405248999595642e-02 -1.505091339349746704e-01 4.523750394582748413e-02 6.904536485671997070e-02 -1.733011156320571899e-01 -1.533733755350112915e-01 1.582867801189422607e-01 2.890540659427642822e-01 2.912450022995471954e-02 5.463253855705261230e-01 -9.346023947000503540e-02 8.618097007274627686e-02 -1.669660806655883789e-01 -1.213667020201683044e-01
-1.510592252016067505e-01 -1.762255579233169556e-01 1.898860037326812744e-01 -1.827159523963928223e-01 1.253638323396444321e-02 -1.077439934015274048e-01 -3.658208250999450684e-02 2.316339015960693359e-01 6.760615855455398560e-02 6.358947139233350754e-03 -2.195269986987113953e-02 -1.219430193305015564e-01 2.740101516246795654e-01 1.934247910976409912e-01 -3.894684910774230957e-01 1.202192083001136780e-01 3.063639104366302490e-01 1.731093376874923706e-01 3.555119782686233521e-02 8.048379421234130859e-02 6.687029451131820679e-02 -4.939739033579826355e-02 -2.182496190071105957e-01 2.310654520988464355e-01 1.582634299993515015e-01 1.637168414890766144e-02 3.521444648504257202e-02 2.502464354038238525e-01 1.140776202082633972e-01 -1.743426471948623657e-01 -3.622199892997741699e-01 -8.963845670223236084e-02
-1.982441395521163940e-01 -2.115207761526107788e-01 2.677906751632690430e-01 -4.835281521081924438e-02 -2.650840580463409424e-01 -5.765448883175849915e-02 -1.137903407216072083e-01 -6.406982243061065674e-02 4.988123849034309387e-02 -7.917854189872741699e-02 -6.173709779977798462e-02 -4.211938008666038513e-02 -1.108494102954864502e-01 -6.717313826084136963e-02 -5.161433294415473938e-02 -1.676713973283767700e-01 -6.386728584766387939e-02 1.971643716096878052e-01 1.265795528888702393e-01 -9.100429713726043701e-02 1.744055747985839844e-02 -7.125464081764221191e-02 -2.606403529644012451e-01 9.237224608659744263e-02 -5.823706835508346558e-02 -9.458528831601142883e-03 4.798071980476379395e-01 2.370357066392898560e-01 1.676033437252044678e-01 3.773515522480010986e-01 -8.077505230903625488e-02 -2.708233594894409180e-01
-2.671437561511993408e-01 -1.455175280570983887e-01 6.735377013683319092e-02 -2.682724036276340485e-02 -1.458709537982940674e-01 -1.345793437212705612e-02 -2.133555114269256592e-01 4.827696830034255981e-02 -3.091764450073242188e-02 2.044464200735092163e-01 -6.435617804527282715e-02 -4.851907864212989807e-02 -2.142526209354400635e-01 -4.380946233868598938e-02 1.488665584474802017e-02 -5.919599905610084534e-02 2.756564617156982422e-01 -1.995629817247390747e-01 2.516518533229827881e-02 -1.919617950916290283e-01 -6.328370422124862671e-02 1.472038030624389648e-01 -2.978442311286926270e-01 2.733660340309143066e-01 1.029852777719497681e-02 3.317770659923553467e-01 1.829884946346282959e-01 2.267764806747436523e-01 -3.425662219524383545e-01 1.598786264657974243e-01 8.150997012853622437e-02 -2.122100740671157837e-01
-1.800244301557540894e-01 -8.858421444892883301e-02 5.198799818754196167e-02 -1.102952137589454651e-01 -5.002283025532960892e-03 3.013243079185485840e-01 -1.535490006208419800e-01 -2.139708250761032104e-01 1.573453098535537720e-02 2.455728054046630859e-01 -2.709005773067474365e-01 1.376297473907470703e-01 1.298829168081283569e-01 7.498941570520401001e-02 -1.154386624693870544e-01 1.166553273797035217e-01 1.603253036737442017e-01 5.032213777303695679e-02 2.058823108673095703e-01 1.514642778784036636e-02 -5.119980126619338989e-02 1.865026541054248810e-02 -1.758792251348495483e-01 2.279358506202697754e-01 -6.483212113380432129e-02 -1.090192049741744995e-01 -6.381401326507329941e-03 2.548007071018218994e-01 -1.396492123603820801e-01 7.252377271652221680e-02 -5.169695019721984863e-01 -2.293500155210494995e-01
1.446140259504318237e-01 -2.409145087003707886e-01 -7.023647893220186234e-03 -2.865427434444427490e-01 -4.258850514888763428e-01 -1.207138523459434509e-01 4.643369466066360474e-02 2.026478797197341919e-01 1.374618709087371826e-01 -3.353794515132904053e-01 -8.371260948479175568e-03 3.100720979273319244e-02 -6.151824444532394409e-02 1.874764859676361084e-01 -9.867491573095321655e-02 8.414807170629501343e-02 4.862068220973014832e-02 1.657262071967124939e-02 2.522305250167846680e-01 6.818815320730209351e-02 6.373070925474166870e-02 -1.347665637731552124e-01 -1.377990394830703735e-01 7.732191681861877441e-02 1.891552060842514038e-01 -4.428623616695404053e-02 -2.743817865848541260e-01 2.102315574884414673e-01 -1.567541621625423431e-02 1.964935064315795898e-01 -1.788358092308044434e-01 -2.557378411293029785e-01
-3.216667175292968750e-01 -3.487837016582489014e-01 -2.768692746758460999e-02 -3.335097730159759521e-01 1.293451040983200073e-01 -2.535928413271903992e-02 9.457161277532577515e-02 -4.993152618408203125e-02 7.195627689361572266e-02 -9.950065612792968750e-02 -2.285353392362594604e-01 -2.607868053019046783e-02 6.307161599397659302e-02 -1.174807697534561157e-01 -1.584815233945846558e-01 1.359048634767532349e-01 4.803502187132835388e-02 1.270512044429779053e-01 9.246212244033813477e-02 -1.903923153877258301e-01 -8.877049386501312256e-02 -2.750124633312225342e-01 -1.562742143869400024e-01 4.451671987771987915e-02 5.968942306935787201e-03 1.567239612340927124e-01 1.586553305387496948e-01 3.162693679332733154e-01 -2.851668298244476318e-01 5.873818695545196533e-02 -1.535163223743438721e-01 -2.709716260433197021e-01
-9.948595613241195679e-02 -2.176441997289657593e-02 3.241683244705200195e-01 -1.974926888942718506e-01 -7.021988928318023682e-02 -5.316323786973953247e-02 -4.205968603491783142e-02 2.423207014799118042e-01 2.224451862275600433e-02 -6.602427363395690918e-02 1.077200472354888916e-02 5.833441019058227539e-02 -1.960707083344459534e-02 6.251220405101776123e-02 3.180008381605148315e-02 -7.667017634958028793e-03 4.124848842620849609e-01 -1.334690898656845093e-01 2.369359880685806274e-01 1.455521732568740845e-01 2.066521346569061279e-01 -6.400429457426071167e-02 -3.192325234413146973e-01 1.029427349567413330e-01 2.714736759662628174e-01 -6.826103478670120239e-02 3.120812959969043732e-02 2.464807927608489990e-01 2.575307786464691162e-01 2.587822675704956055e-01 8.817643672227859497e-02 -2.404579073190689087e-01
-3.839500844478607178e-01 -2.596409320831298828e-01 -1.539858430624008179e-01 -2.144815027713775635e-01 3.298815339803695679e-02 -5.969601497054100037e-02 -1.296463012695312500e-01 -2.196097522974014282e-01 -1.432176530361175537e-01 2.931785024702548981e-02 -2.175728417932987213e-02 -8.215224742889404297e-02 2.558593079447746277e-02 8.876103907823562622e-02 -1.384315788745880127e-01 -2.865965664386749268e-02 -5.515475198626518250e-02 2.439513355493545532e-01 2.250308841466903687e-01 5.643155425786972046e-02 -2.945206761360168457e-01 -2.731685638427734375e-01 -2.602006196975708008e-01 1.998085677623748779e-01 1.243683621287345886e-01 1.469883788377046585e-02 -1.976554282009601593e-02 2.290370166301727295e-01 -1.096245367079973221e-02 3.135667741298675537e-02 -2.245976403355598450e-02 -3.648923039436340332e-01
-1.306998133659362793e-01 -1.712685376405715942e-01 1.466289609670639038e-01 -1.589748710393905640e-01 3.499005362391471863e-02 -8.689132519066333771e-03 -7.026112824678421021e-02 4.704803228378295898e-03 -1.960375718772411346e-02 -1.879543960094451904e-01 -4.683327674865722656e-02 -1.663205623626708984e-01 -5.273680761456489563e-02 1.222773417830467224e-01 -3.232562839984893799e-01 2.456452399492263794e-01 3.852098584175109863e-01 1.253351569175720215e-01 -3.946156799793243408e-02 -3.282539173960685730e-02 -5.067636445164680481e-02 -4.960140958428382874e-02 -4.497982263565063477e-01 1.004939749836921692e-01 -1.196537539362907410e-01 -2.076338529586791992e-01 8.922439813613891602e-02 1.505129039287567139e-01 2.509508049115538597e-03 8.179863542318344116e-02 -4.090301990509033203e-01 -7.870011776685714722e-02
-9.418787062168121338e-02 -2.474074512720108032e-01 -2.296037524938583374e-01 -1.618832796812057495e-01 -1.653465032577514648e-01 -1.506944745779037476e-02 -1.439713984727859497e-01 -6.642358750104904175e-02 -1.106781736016273499e-01 3.647517040371894836e-02 9.062058478593826294e-02 8.117991685867309570e-02 -2.232541441917419434e-01 2.641119658946990967e-01 4.216098040342330933e-02 1.648498177528381348e-01 3.169367313385009766e-01 7.969188690185546875e-02 -1.848605461418628693e-02 4.137615486979484558e-02 4.369128867983818054e-02 -2.752905189990997314e-01 -3.293637335300445557e-01 1.738006025552749634e-01 9.478443115949630737e-02 -1.313209533691406250e-01 3.152404427528381348e-01 7.508162409067153931e-02 9.787811897695064545e-03 2.416265159845352173e-01 8.363266289234161377e-02 -3.152835965156555176e-01
5.642462149262428284e-02 -4.723444953560829163e-02 -9.886178374290466309e-02 -2.370466589927673340e-01 3.729408606886863708e-02 3.075518608093261719e-01 1.733201593160629272e-01 -1.315532773733139038e-01 1.128561347723007202e-01 1.204571872949600220e-01 -1.670988202095031738e-01 7.810518890619277954e-02 1.269060075283050537e-01 1.023890003561973572e-01 -3.143237531185150146e-01 -1.404739171266555786e-02 3.392394483089447021e-01 1.242068782448768616e-01 1.234342902898788452e-01 2.597964741289615631e-02 -2.906770259141921997e-02 -1.324546337127685547e-01 -1.976967751979827881e-01 -8.913017809391021729e-02 -1.052382886409759521e-01 6.981512159109115601e-02 1.103335395455360413e-01 3.819089531898498535e-01 1.375089486828073859e-04 2.913251221179962158e-01 -3.476931750774383545e-01 -8.284852653741836548e-02
-4.029957577586174011e-02 1.320745795965194702e-01 -4.019087255001068115e-01 -2.269443720579147339e-01 -3.930004835128784180e-01 9.974974393844604492e-02 -1.319474279880523682e-01 8.739778399467468262e-02 -1.276603937149047852e-01 -1.696367561817169189e-02 9.183125942945480347e-02 -1.903558969497680664e-01 1.532128006219863892e-01 -1.605995744466781616e-01 -5.670488253235816956e-02 -4.621472209692001343e-02 2.245413139462471008e-02 2.680486626923084259e-02 -1.538519412279129028e-01 -2.602416872978210449e-01 -1.761867851018905640e-02 -9.938579984009265900e-03 -3.888449370861053467e-01 1.520888805389404297e-01 1.820132583379745483e-01 6.875284016132354736e-02 -1.176241133362054825e-02 2.548137903213500977e-01 9.068165719509124756e-02 7.598548382520675659e-02 -8.984156697988510132e-02 -2.650037407875061035e-01
-2.294185757637023926e-02 -1.356089562177658081e-01 -2.571030259132385254e-01 -1.262727528810501099e-01 -2.057328224182128906e-01 1.051130965352058411e-01 -4.690523818135261536e-02 1.947227865457534790e-02 -3.359081968665122986e-02 -1.764674670994281769e-02 -1.875552684068679810e-01 -1.483180187642574310e-02 8.021974563598632812e-02 5.063610523939132690e-02 -2.453480511903762817e-01 7.123673707246780396e-02 2.384912073612213135e-01 1.934347450733184814e-01 -2.215951494872570038e-02 3.849115595221519470e-02 -9.027554094791412354e-02 -4.469230473041534424e-01 -2.065800875425338745e-01 -1.124977990984916687e-01 2.680082619190216064e-01 1.309343613684177399e-02 8.087332546710968018e-02 4.215858876705169678e-01 -1.585865393280982971e-02 2.626553773880004883e-01 -1.918914616107940674e-01 1.007550880312919617e-01
3.912544623017311096e-02 -1.414856463670730591e-01 -3.812923282384872437e-02 -3.480059504508972168e-01 -3.701914250850677490e-01 -1.514976657927036285e-02 9.902158379554748535e-02 2.656182050704956055e-01 -9.234811365604400635e-02 2.043158710002899170e-01 1.569167245179414749e-03 -1.207881048321723938e-01 -1.460444629192352295e-01 -1.836127601563930511e-02 -3.472522795200347900e-01 1.083275005221366882e-01 9.638907015323638916e-02 6.376180797815322876e-02 2.389006465673446655e-01 -4.231529682874679565e-02 1.439601927995681763e-01 1.388488113880157471e-01 -3.596227169036865234e-01 -1.558637768030166626e-01 2.352678179740905762e-01 -5.270599573850631714e-02 -3.959603980183601379e-02 1.631771922111511230e-01 2.353213913738727570e-02 2.501090764999389648e-01 4.756636545062065125e-02 4.322555288672447205e-02
-1.748675107955932617e-01 -2.960605360567569733e-02 3.162754774093627930e-01 -1.840089559555053711e-01 -2.858639657497406006e-01 3.083967044949531555e-02 -5.638219416141510010e-02 6.666922569274902344e-02 1.609310060739517212e-01 -6.856112927198410034e-02 -4.166512563824653625e-02 3.026922419667243958e-02 2.989203110337257385e-02 1.503862589597702026e-01 8.763168752193450928e-02 -4.166126549243927002e-01 1.280470043420791626e-01 1.964763402938842773e-01 1.405523866415023804e-01 3.565158322453498840e-02 -2.269031107425689697e-02 -8.821860700845718384e-02 -1.346445530652999878e-01 8.339789509773254395e-02 2.309339493513107300e-01 3.057519719004631042e-02 3.958276510238647461e-01 2.303336858749389648e-01 1.291799545288085938e-01 3.294271528720855713e-01 8.119302242994308472e-02 -3.389093652367591858e-02
-1.605367809534072876e-01 -1.395476311445236206e-01 -4.902243241667747498e-02 -1.238376498222351074e-01 -3.767484426498413086e-02 2.892537601292133331e-02 -2.676449716091156006e-02 -1.572725474834442139e-01 1.060029491782188416e-02 -1.083297654986381531e-01 -1.266261786222457886e-01 -7.182247471064329147e-03 -1.289998441934585571e-01 1.078608706593513489e-01 -1.873382031917572021e-01 -1.966469138860702515e-01 -1.844463050365447998e-01 7.060908526182174683e-02 -2.703943476080894470e-02 -1.462698876857757568e-01 -2.087051570415496826e-01 -3.469900488853454590e-01 -2.792710661888122559e-01 1.745687872171401978e-01 2.228330075740814209e-01 -3.700947016477584839e-02 1.406899541616439819e-01 4.153307676315307617e-01 2.669778279960155487e-02 -6.581582129001617432e-02 -1.157654523849487305e-01 -4.289663434028625488e-01
-3.774434030055999756e-01 -1.916514039039611816e-01 -5.335865914821624756e-02 -2.096056193113327026e-01 -1.203654780983924866e-01 4.290237650275230408e-02 7.730850577354431152e-02 -1.038948073983192444e-01 1.839053444564342499e-02 -7.714311033487319946e-02 -3.789862394332885742e-01 -9.312152862548828125e-02 -2.205981016159057617e-01 6.705810129642486572e-02 -2.318029403686523438e-01 -7.230456918478012085e-02 -3.559370338916778564e-02 1.844014823436737061e-01 1.439556386321783066e-02 -7.488869875669479370e-02 -7.909940928220748901e-02 -5.503299180418252945e-03 -3.124993145465850830e-01 -1.682958751916885376e-02 1.029472053050994873e-02 1.175731420516967773e-01 3.693593665957450867e-02 2.826603949069976807e-01 -2.581131458282470703e-01 -5.806201323866844177e-02 -1.700774878263473511e-01 -3.616489171981811523e-01
-1.483511328697204590e-01 -1.500924527645111084e-01 6.073573604226112366e-02 -9.817164391279220581e-02 -1.040576472878456116e-01 -1.248110458254814148e-02 2.015348523855209351e-02 8.023031987249851227e-03 1.267564110457897186e-02 -1.521015018224716187e-01 -6.514132767915725708e-02 -8.791720867156982422e-02 -1.612350158393383026e-02 2.005393654108047485e-01 -2.772575020790100098e-01 2.268947362899780273e-01 3.687902987003326416e-01 7.426035404205322266e-02 9.896473959088325500e-03 -4.757390543818473816e-02 7.504979521036148071e-02 -8.012050390243530273e-02 -2.883744239807128906e-01 -2.381336316466331482e-02 3.426317870616912842e-02 -2.223004698753356934e-01 1.733673810958862305e-01 3.335051834583282471e-01 2.652593255043029785e-01 2.999830245971679688e-02 -4.715114235877990723e-01 -3.829403221607208252e-02
-3.112535774707794189e-01 -1.187964603304862976e-01 -1.070540994405746460e-01 -5.453942343592643738e-02 2.728389389812946320e-02 6.637234240770339966e-02 8.263654261827468872e-02 1.056137681007385254e-01 1.468059420585632324e-01 1.044948995113372803e-01 -1.014215685427188873e-02 -6.182974576950073242e-02 7.093674968928098679e-03 7.524395734071731567e-02 -4.672133922576904297e-01 1.877114772796630859e-01 1.158852279186248779e-01 1.160483509302139282e-01 1.558188796043395996e-01 8.355785161256790161e-02 4.662143439054489136e-02 -6.747149676084518433e-02 -3.799937069416046143e-01 1.572350971400737762e-02 6.704851984977722168e-02 1.081336140632629395e-01 3.073226511478424072e-01 3.382746875286102295e-01 1.521842777729034424e-01 -2.034244239330291748e-01 -1.406084448099136353e-01 -1.921036839485168457e-01
-5.111543089151382446e-02 -1.674749851226806641e-01 1.616238653659820557e-01 -2.489819228649139404e-01 -9.836999233812093735e-04 -2.641037292778491974e-02 3.559441864490509033e-02 1.198332458734512329e-01 -7.397963106632232666e-02 -1.150890365242958069e-01 -1.652918756008148193e-02 -2.290063500404357910e-01 -1.554981619119644165e-01 9.445769339799880981e-02 -2.961593270301818848e-01 1.749650835990905762e-01 3.847725987434387207e-01 3.902343660593032837e-02 2.716806717216968536e-02 5.875760316848754883e-02 5.778742954134941101e-03 -4.152756929397583008e-02 -3.723962604999542236e-01 -2.885141223669052124e-02 -8.180124312639236450e-02 -1.989479660987854004e-01 2.087143622338771820e-02 2.471925765275955200e-01 1.359425019472837448e-02 3.461564704775810242e-02 -4.860332608222961426e-01 -3.979399800300598145e-02
-1.497232466936111450e-01 -1.942810863256454468e-01 2.794502377510070801e-01 -4.373762309551239014e-01 -9.441033005714416504e-02 4.391264170408248901e-02 1.292294263839721680e-01 -1.566320955753326416e-01 9.402794390916824341e-02 -4.891679435968399048e-02 -3.041863627731800079e-02 -1.909662038087844849e-01 1.545318812131881714e-01 -1.262622922658920288e-01 -1.694185584783554077e-01 1.344728320837020874e-01 7.608059793710708618e-02 1.920405477285385132e-01 1.557172089815139771e-01 -2.411185353994369507e-01 3.488110601902008057e-01 -1.410099267959594727e-01 6.999482959508895874e-02 2.354341186583042145e-02 1.009521931409835815e-01 -1.800324209034442902e-02 2.477605789899826050e-01 2.070136368274688721e-01 -8.292608708143234253e-02 1.665000170469284058e-01 1.876381598412990570e-02 -2.477292120456695557e-01
-2.332745939493179321e-01 -2.430126070976257324e-01 3.942387700080871582e-01 -1.475754529237747192e-01 -3.458013013005256653e-02 -1.377149522304534912e-01 -1.701070368289947510e-01 1.032275930047035217e-01 9.244190156459808350e-02 -8.318098634481430054e-02 6.797005981206893921e-02 -1.823351681232452393e-01 6.213683634996414185e-02 2.027567327022552490e-01 -3.762214183807373047e-01 1.936605125665664673e-01 2.169362604618072510e-01 -9.892126545310020447e-03 -7.085395604372024536e-02 6.758923828601837158e-02 6.833562254905700684e-02 -1.344359815120697021e-01 -1.987048387527465820e-01 1.579723805189132690e-01 1.835788786411285400e-01 -7.532751560211181641e-02 1.057145819067955017e-01 2.997677326202392578e-01 2.336347550153732300e-01 -2.354198507964611053e-02 -1.734823733568191528e-01 -5.143911764025688171e-02
-1.084136962890625000e-01 -9.279245883226394653e-02 1.898287832736968994e-01 -1.477371156215667725e-01 -4.962465539574623108e-02 -9.052035212516784668e-02 -1.130969822406768799e-01 2.007374614477157593e-01 1.822942793369293213e-01 -1.371348947286605835e-01 3.194212168455123901e-02 -7.625453174114227295e-02 2.227033674716949463e-01 2.475539147853851318e-01 -3.042688369750976562e-01 1.211900562047958374e-01 2.125235795974731445e-01 1.654464155435562134e-01 8.494567126035690308e-02 1.191391199827194214e-01 1.868327856063842773e-01 -1.052312403917312622e-01 -2.730130553245544434e-01 3.462213873863220215e-01 1.976695954799652100e-01 -8.221345394849777222e-02 9.021532535552978516e-02 1.856189817190170288e-01 1.805113404989242554e-01 2.915416145697236061e-03 -3.544225394725799561e-01 6.744126789271831512e-03
-1.383015662431716919e-01 -1.743822842836380005e-01 -7.539348211139440536e-03 2.608560025691986084e-02 -2.544387876987457275e-01 3.358702361583709717e-02 -6.914048641920089722e-02 4.138580337166786194e-02 -9.646185487508773804e-02 -3.389343917369842529e-01 2.165794372558593750e-01 2.005921751260757446e-01 1.104389503598213196e-01 -5.563864484429359436e-02 -1.306025683879852295e-01 1.824435889720916748e-01 3.833509087562561035e-01 3.094927966594696045e-01 -6.964443624019622803e-02 1.695539802312850952e-01 1.669705659151077271e-01 -6.761940196156501770e-03 -3.015137910842895508e-01 7.277411967515945435e-02 6.432331353425979614e-02 3.033957257866859436e-02 1.743680089712142944e-01 3.547855913639068604e-01 -9.860120713710784912e-03 1.056943088769912720e-02 -1.901581734418869019e-01 4.719527438282966614e-02
-1.621439009904861450e-01 -2.091378122568130493e-01 2.261267006397247314e-01 1.286447886377573013e-02 -2.084847986698150635e-01 -3.918141499161720276e-02 -1.733976900577545166e-01 3.642892092466354370e-02 -1.894994527101516724e-01 -1.725443601608276367e-01 4.397572204470634460e-02 -2.839680910110473633e-01 -1.909114271402359009e-01 1.041127601638436317e-03 1.860025338828563690e-02 6.612266600131988525e-02 -9.349124878644943237e-02 2.719983458518981934e-01 1.941431760787963867e-01 3.074372652918100357e-03 1.605830341577529907e-01 -1.427180916070938110e-01 -4.186247289180755615e-01 9.938032925128936768e-02 2.350539118051528931e-01 -8.666186779737472534e-02 2.509938180446624756e-01 1.033862084150314331e-01 -1.022087112069129944e-01 2.750109434127807617e-01 5.370327271521091461e-03 -1.964697688817977905e-01
-1.843490004539489746e-01 -4.272024333477020264e-02 -2.411782508715987206e-03 3.115540370345115662e-03 -5.276997014880180359e-02 4.300807416439056396e-02 -1.169273406267166138e-01 1.054891496896743774e-01 8.286266773939132690e-02 -7.461861521005630493e-02 -5.206952337175607681e-03 6.515783071517944336e-02 -1.817426383495330811e-01 2.588487565517425537e-01 -5.119628310203552246e-01 2.138105630874633789e-01 7.115986943244934082e-02 5.909030884504318237e-02 -4.970971494913101196e-02 1.362728625535964966e-01 -1.991650089621543884e-02 -3.472036421298980713e-01 -3.006044030189514160e-01 5.115747451782226562e-02 1.657011061906814575e-01 1.632154136896133423e-01 2.170021682977676392e-01 2.260743230581283569e-01 -2.537745051085948944e-02 -1.083585247397422791e-01 -1.789662986993789673e-01 -2.644727826118469238e-01
-3.385156989097595215e-01 -1.672876924276351929e-01 -3.622279316186904907e-02 -2.837927639484405518e-01 -7.259398698806762695e-02 7.135548442602157593e-02 -7.792385295033454895e-03 -1.399108618497848511e-01 9.887431748211383820e-03 -1.035276725888252258e-01 -2.893764972686767578e-01 -7.746358960866928101e-02 -1.349478214979171753e-01 -5.351486429572105408e-02 -1.777115911245346069e-01 -1.838261187076568604e-01 -8.130700141191482544e-02 3.123365640640258789e-01 -2.918285876512527466e-02 -1.208960115909576416e-01 -1.005468517541885376e-01 -1.421844661235809326e-01 -2.486477196216583252e-01 3.905243426561355591e-02 3.476964682340621948e-02 1.002280786633491516e-01 2.181080169975757599e-02 3.816172480583190918e-01 -2.504454851150512695e-01 -9.654076769948005676e-03 -1.139155700802803040e-01 -3.348234891891479492e-01
-6.070017069578170776e-02 -1.479468196630477905e-01 -1.420162469148635864e-01 -4.948838427662849426e-02 7.590867578983306885e-02 7.270810008049011230e-02 7.329016923904418945e-02 1.467635184526443481e-01 1.571393460035324097e-01 1.107063218951225281e-01 6.825907528400421143e-02 -1.412930041551589966e-01 1.162328869104385376e-01 2.803080528974533081e-02 -3.967139720916748047e-01 2.390527874231338501e-01 6.342386454343795776e-02 1.396009000018239021e-03 1.486159116029739380e-01 -3.964907303452491760e-02 1.328927576541900635e-01 -1.389040797948837280e-01 -4.550566375255584717e-01 1.800450086593627930e-01 1.081773564219474792e-01 1.471605300903320312e-01 2.639267146587371826e-01 4.169285893440246582e-01 3.884202241897583008e-02 -1.686117500066757202e-01 1.053271293640136719e-01 -3.802187368273735046e-02
-2.869806587696075439e-01 -1.321972161531448364e-01 2.579874731600284576e-02 -1.260789781808853149e-01 -5.322011187672615051e-02 -1.728722825646400452e-02 1.159438118338584900e-01 -1.501635015010833740e-01 -1.051209867000579834e-01 4.009072855114936829e-02 -3.171419501304626465e-01 7.410603761672973633e-02 8.839099109172821045e-02 -8.824708871543407440e-03 -3.184082210063934326e-01 2.223507873713970184e-02 -5.410299450159072876e-02 3.351312130689620972e-02 6.332658231258392334e-02 -1.759756505489349365e-01 -1.959838904440402985e-02 -7.001163065433502197e-02 -2.544775903224945068e-01 2.982060015201568604e-01 1.120166853070259094e-01 -1.622811704874038696e-02 -3.287977352738380432e-02 3.353925943374633789e-01 -2.194670885801315308e-01 -3.085339069366455078e-02 -2.613660693168640137e-01 -4.173418879508972168e-01
-1.634109616279602051e-01 -1.265480667352676392e-01 3.024015426635742188e-01 -4.901088178157806396e-01 2.070588059723377228e-02 1.912628561258316040e-01 -3.591995313763618469e-02 -4.975420236587524414e-02 2.306529581546783447e-01 -1.179721802473068237e-01 1.053010821342468262e-01 -2.390623390674591064e-01 -5.359891057014465332e-02 3.074737489223480225e-01 -6.268043816089630127e-02 4.122445359826087952e-02 1.225525885820388794e-01 -5.686937645077705383e-02 1.600769162178039551e-01 1.027104184031486511e-01 1.237345710396766663e-01 -2.058437019586563110e-01 -1.971120089292526245e-01 1.873382925987243652e-01 2.081639915704727173e-01 2.234764099121093750e-01 1.418001204729080200e-01 7.352671027183532715e-02 2.476284094154834747e-02 -2.816602401435375214e-02 -1.511927843093872070e-01 -1.316941976547241211e-01
3.840346261858940125e-02 -4.393745958805084229e-02 1.571151763200759888e-01 -2.077138125896453857e-01 -8.313844352960586548e-02 4.327641129493713379e-01 -4.262087866663932800e-02 -3.269257545471191406e-01 4.442619532346725464e-02 1.238846778869628906e-01 -1.693667769432067871e-01 1.917525753378868103e-02 1.758516728878021240e-01 2.422115802764892578e-01 -2.180114984512329102e-01 1.618161648511886597e-01 -1.518837455660104752e-02 -3.745351731777191162e-02 4.963959380984306335e-02 -1.577461510896682739e-01 2.669048123061656952e-02 5.870256200432777405e-02 -2.506140470504760742e-01 9.666583687067031860e-02 2.010753378272056580e-02 8.094950020313262939e-02 1.197574585676193237e-01 2.042544782161712646e-01 -1.351273804903030396e-01 9.104467928409576416e-02 -3.799989521503448486e-01 -2.773720026016235352e-01
-2.091085314750671387e-01 -1.987997293472290039e-01 2.441233098506927490e-01 -1.427159309387207031e-01 9.496498107910156250e-02 -1.871108412742614746e-01 7.713823765516281128e-02 6.596873700618743896e-02 -1.588470190763473511e-01 3.879573196172714233e-02 1.110261157155036926e-01 -1.335057020187377930e-01 1.900357455015182495e-01 1.340288668870925903e-01 -2.818905115127563477e-01 -1.253138668835163116e-02 7.284326106309890747e-02 2.256164699792861938e-01 -3.333704173564910889e-02 4.724660888314247131e-02 -6.408502161502838135e-02 -2.504849620163440704e-02 -4.193612337112426758e-01 -1.438813190907239914e-02 2.147927321493625641e-02 5.737885832786560059e-02 2.895778417587280273e-01 4.137957692146301270e-01 1.752195507287979126e-01 2.237524241209030151e-01 -3.873114287853240967e-02 -1.020386964082717896e-01
-3.624978708103299141e-03 -2.881633341312408447e-01 1.606784760951995850e-01 5.959523096680641174e-02 -5.183009803295135498e-02 1.798363402485847473e-02 -7.777789235115051270e-02 3.272653743624687195e-02 -2.329615131020545959e-02 2.364778071641921997e-01 1.120551228523254395e-01 5.975720658898353577e-02 -6.770285218954086304e-02 8.660227805376052856e-02 -1.823915094137191772e-01 1.532341837882995605e-01 2.768914103507995605e-01 3.245764970779418945e-01 1.037833541631698608e-01 -2.224214375019073486e-02 1.599399596452713013e-01 -3.350923210382461548e-02 -5.057723522186279297e-01 -1.582232303917407990e-02 1.208447441458702087e-01 -2.431914508342742920e-01 2.939894497394561768e-01 -5.349642038345336914e-02 -7.387556880712509155e-02 2.623319327831268311e-01 -5.284059792757034302e-03 -1.504719108343124390e-01
-3.605365455150604248e-01 -3.165217339992523193e-01 1.725377291440963745e-01 -2.434994429349899292e-01 -1.453578621149063110e-01 9.024576842784881592e-02 -1.122373044490814209e-01 -9.155228734016418457e-02 4.732348397374153137e-02 -1.041561514139175415e-01 4.057150799781084061e-03 3.004746139049530029e-02 7.161293923854827881e-02 3.399223554879426956e-03 -5.852772295475006104e-02 -2.427912205457687378e-01 1.748854368925094604e-01 6.672174483537673950e-02 -2.928782999515533447e-02 -1.965609341859817505e-01 3.309665620326995850e-01 -8.297648280858993530e-02 1.009995862841606140e-01 2.059171497821807861e-01 6.411057710647583008e-02 -2.477591298520565033e-02 3.291858434677124023e-01 3.354653716087341309e-02 -4.517519101500511169e-02 9.403710067272186279e-02 -2.684636712074279785e-01 -3.290392160415649414e-01
-5.741735175251960754e-02 -2.737022042274475098e-01 8.418226987123489380e-02 -2.331699132919311523e-01 2.105574822053313255e-03 3.189413622021675110e-02 -6.861222535371780396e-02 1.231430694460868835e-01 -2.383725494146347046e-01 -1.708118431270122528e-02 7.812017947435379028e-02 6.068603321909904480e-02 5.375490989536046982e-03 -1.047689989209175110e-01 -7.904693484306335449e-03 2.107066102325916290e-02 9.696804732084274292e-02 -1.883656233549118042e-01 8.410320430994033813e-02 -5.992579832673072815e-02 -3.031901828944683075e-02 4.683430865406990051e-02 -4.364609718322753906e-01 -6.381616462022066116e-03 -1.619780659675598145e-01 -1.189035177230834961e-01 4.198850989341735840e-01 3.834897577762603760e-01 -1.120053455233573914e-01 2.863957285881042480e-01 5.787891522049903870e-02 -2.239875346422195435e-01
-2.615122795104980469e-01 -7.455118000507354736e-03 -1.580190062522888184e-01 4.659480601549148560e-02 1.001916006207466125e-01 3.396388143301010132e-02 1.359080970287322998e-01 3.311166167259216309e-02 1.216124370694160461e-01 1.001081094145774841e-01 -8.879239112138748169e-02 -1.312784254550933838e-01 -1.940157264471054077e-02 7.023253943771123886e-03 -4.960126876831054688e-01 2.250551879405975342e-01 1.362519860267639160e-01 -7.480603177100419998e-03 8.936922997236251831e-02 1.140614412724971771e-02 9.363331645727157593e-02 -5.773016437888145447e-02 -3.396571278572082520e-01 2.348051071166992188e-01 -2.244010800495743752e-03 5.902199819684028625e-02 2.509551346302032471e-01 4.158804416656494141e-01 1.950076222419738770e-02 -6.341516971588134766e-02 -1.551278531551361084e-01 -2.222470045089721680e-01
-3.729848191142082214e-02 -2.911865115165710449e-01 -8.203480392694473267e-02 -2.020628899335861206e-01 -2.660516500473022461e-01 -1.693866797722876072e-03 -7.273470610380172729e-02 3.378636837005615234e-01 1.494791805744171143e-01 -1.144528575241565704e-02 -4.720482975244522095e-02 -1.503358595073223114e-02 -5.391019210219383240e-02 8.695002645254135132e-02 1.282557938247919083e-02 -5.971665307879447937e-02 -9.883994609117507935e-02 4.943044390529394150e-03 6.218813732266426086e-02 -2.754088938236236572e-01 1.879061907529830933e-01 1.823619455099105835e-01 -2.465797215700149536e-01 -8.342032134532928467e-02 3.465924859046936035e-01 -1.137682124972343445e-01 6.551626720465719700e-04 3.172333538532257080e-01 1.117522045969963074e-01 1.354795694351196289e-01 -2.884303033351898193e-01 -2.516473829746246338e-01
-9.168782085180282593e-02 -1.477603167295455933e-01 -5.885821580886840820e-02 -4.682346712797880173e-03 -1.707651466131210327e-01 -1.723275780677795410e-01 -2.376762032508850098e-01 6.880502402782440186e-02 -1.860905997455120087e-02 -6.450798362493515015e-02 -8.950336277484893799e-02 3.482301533222198486e-02 -2.930833399295806885e-01 2.245499342679977417e-01 -4.246691707521677017e-03 1.466008275747299194e-01 2.752076983451843262e-01 -1.464626342058181763e-01 5.329749546945095062e-03 -1.215663775801658630e-01 5.905269086360931396e-02 -1.844290643930435181e-01 -1.030859202146530151e-01 2.352928668260574341e-01 1.510138213634490967e-01 6.106466427445411682e-02 3.274429738521575928e-01 1.642303168773651123e-01 4.032905027270317078e-02 3.228580653667449951e-01 -8.792211860418319702e-02 -4.299119412899017334e-01
-1.684488058090209961e-01 1.931257173418998718e-02 2.055455297231674194e-01 -2.369261905550956726e-02 -7.453744858503341675e-02 1.102944463491439819e-01 1.785085052251815796e-01 1.522951126098632812e-01 3.497459739446640015e-02 1.546011306345462799e-02 1.512229144573211670e-01 -2.601570188999176025e-01 -2.261565327644348145e-01 1.821202337741851807e-01 -1.216577365994453430e-01 -4.127197898924350739e-03 6.517871469259262085e-02 2.406858354806900024e-01 -1.596040874719619751e-01 -2.078897692263126373e-02 5.996904894709587097e-02 -1.998293697834014893e-01 -4.545376896858215332e-01 1.810877025127410889e-01 8.099833130836486816e-02 -2.986148297786712646e-01 7.382792234420776367e-02 3.350149393081665039e-01 1.233177259564399719e-02 -5.269275233149528503e-02 -2.576388120651245117e-01 -1.038517430424690247e-01
-2.850669324398040771e-01 -1.908946037292480469e-01 1.833796314895153046e-02 -2.995616197586059570e-01 -1.663997471332550049e-01 -2.084138616919517517e-02 1.886978745460510254e-02 -4.057802259922027588e-02 6.661713868379592896e-02 -4.200494661927223206e-02 -3.502417802810668945e-01 -1.322386264801025391e-01 -1.311094015836715698e-01 -4.544713348150253296e-02 -1.428879499435424805e-01 4.037103056907653809e-02 -1.002096012234687805e-01 2.504122555255889893e-01 -8.797571808099746704e-02 -1.836817860603332520e-01 -1.152059882879257202e-01 -1.392380446195602417e-01 -2.556554079055786133e-01 -3.864637017250061035e-02 -7.531161606311798096e-02 1.204559803009033203e-01 1.279858797788619995e-01 3.081550300121307373e-01 -2.886343300342559814e-01 1.099884975701570511e-02 -8.082155138254165649e-02 -3.731113374233245850e-01
-1.422019898891448975e-01 -6.586191058158874512e-02 -1.816852688789367676e-01 -2.197800278663635254e-01 -5.830350890755653381e-02 -3.875771164894104004e-02 1.582584232091903687e-01 3.295905888080596924e-02 7.381019741296768188e-02 9.885781258344650269e-02 -9.616198390722274780e-02 -2.021081447601318359e-01 -3.132382035255432129e-02 3.392796963453292847e-02 -5.012134313583374023e-01 2.484532147645950317e-01 -3.144180774688720703e-02 1.294866502285003662e-01 -1.470801532268524170e-01 4.541848972439765930e-02 -4.743757471442222595e-02 -1.156916916370391846e-01 -2.772240638732910156e-01 1.613398194313049316e-01 -7.594654336571693420e-03 -9.904429316520690918e-02 2.346111536026000977e-01 4.432781934738159180e-01 -3.264607489109039307e-02 2.113276720046997070e-01 1.688980311155319214e-02 -1.237632185220718384e-01
-1.916770786046981812e-01 -1.515020579099655151e-01 -4.783207923173904419e-02 -7.882291078567504883e-02 -2.348537892103195190e-01 2.030049636960029602e-02 -1.888131499290466309e-01 -7.034780830144882202e-02 -1.275878027081489563e-02 1.105218753218650818e-01 -2.300216443836688995e-02 -1.270571947097778320e-01 -9.033551812171936035e-02 -2.239615023136138916e-01 1.709609874524176121e-03 2.706537581980228424e-02 2.561941146850585938e-01 -1.540367603302001953e-01 2.252378314733505249e-01 -1.399988979101181030e-01 -3.848373517394065857e-02 1.602598726749420166e-01 -5.163333415985107422e-01 1.215834319591522217e-01 -3.348632529377937317e-02 1.455360800027847290e-01 1.937824785709381104e-01 1.959612220525741577e-01 -2.985359132289886475e-01 2.413035631179809570e-01 7.157505303621292114e-02 -1.690067797899246216e-01
1.009145518764853477e-03 1.924724727869033813e-01 -3.233996033668518066e-01 -1.752116382122039795e-01 -3.098248839378356934e-01 2.044170200824737549e-01 -1.839372217655181885e-01 -6.408543139696121216e-02 -3.643906489014625549e-02 -2.160361409187316895e-01 2.685971185564994812e-02 -2.259059846401214600e-01 1.610910743474960327e-01 3.255218267440795898e-01 -2.721279673278331757e-02 -1.075314879417419434e-01 8.403529971837997437e-02 -8.809407241642475128e-03 1.667077839374542236e-02 -1.329600661993026733e-01 -3.481395542621612549e-02 -3.418020904064178467e-02 -2.803773581981658936e-01 2.009879201650619507e-01 2.876634597778320312e-01 3.696203604340553284e-02 6.380496546626091003e-03 2.932740151882171631e-01 -1.277713924646377563e-01 1.978609710931777954e-01 -6.047273799777030945e-02 -1.794288009405136108e-01
-1.577808558940887451e-01 -1.667013913393020630e-01 2.003253847360610962e-01 -4.365948960185050964e-02 -9.847719967365264893e-02 -1.250609457492828369e-01 9.939122945070266724e-02 -6.577097810804843903e-03 -5.670863389968872070e-02 3.378671128302812576e-03 4.153286863584071398e-04 -2.306706458330154419e-01 -3.021658770740032196e-02 2.637167274951934814e-01 -3.140483200550079346e-01 2.578912973403930664e-01 3.608473539352416992e-01 1.623542606830596924e-02 1.326027885079383850e-02 -4.736874718219041824e-03 -1.511297821998596191e-01 -6.223206967115402222e-02 -4.061962366104125977e-01 -1.809339039027690887e-02 4.148752894252538681e-03 -1.073910295963287354e-01 5.958247929811477661e-02 2.403860539197921753e-01 -3.767732903361320496e-02 6.074572913348674774e-03 -4.202936589717864990e-01 -6.551357358694076538e-02
-1.786497533321380615e-01 -1.027597934007644653e-01 3.109907805919647217e-01 -2.239769548177719116e-01 -1.715517193078994751e-01 -2.663278253749012947e-03 1.101688742637634277e-01 1.846656352281570435e-01 -4.178941994905471802e-02 8.191274851560592651e-02 2.313193529844284058e-01 -6.484004110097885132e-02 -9.677759557962417603e-02 2.133156359195709229e-01 -9.835295379161834717e-02 -1.776737719774246216e-01 -2.780131064355373383e-02 -2.503077685832977295e-02 -7.798173278570175171e-02 -1.197756305336952209e-01 1.578436344861984253e-01 1.698393821716308594e-01 -2.040439695119857788e-01 9.662369638681411743e-02 -2.112284749746322632e-01 5.381872877478599548e-02 2.458652853965759277e-01 3.958002328872680664e-01 6.000772118568420410e-02 2.502724528312683105e-01 -1.590095758438110352e-01 -2.999814152717590332e-01
-3.323716223239898682e-01 -1.996808499097824097e-01 4.433414340019226074e-02 -1.557848602533340454e-01 -1.429953053593635559e-02 -9.298235177993774414e-02 2.521495334804058075e-02 -8.110132813453674316e-02 4.382592812180519104e-02 -4.661806672811508179e-02 -3.600471317768096924e-01 -4.751015827059745789e-02 -7.142557948827743530e-02 2.704870887100696564e-03 -2.085092365741729736e-01 -1.719520390033721924e-01 9.059388190507888794e-03 2.654446065425872803e-01 -1.034609749913215637e-01 -1.526696830987930298e-01 4.019995406270027161e-02 -1.058622151613235474e-01 -2.593498229980468750e-01 1.917015016078948975e-02 6.884089857339859009e-02 1.658306270837783813e-01 1.322640478610992432e-01 3.365843594074249268e-01 -2.810280919075012207e-01 -9.945439547300338745e-02 -1.710037887096405029e-01 -3.564850091934204102e-01
-2.228154987096786499e-01 -1.224795505404472351e-01 8.483652770519256592e-02 -8.624769747257232666e-02 -1.539121568202972412e-01 -1.245562508702278137e-01 -2.402330040931701660e-01 -8.840130269527435303e-02 8.657790720462799072e-02 2.573885209858417511e-02 -3.550089523196220398e-02 -1.009440645575523376e-01 -9.087292850017547607e-02 -1.059415787458419800e-01 1.079679802060127258e-01 -1.072853803634643555e-01 2.474965155124664307e-01 -1.931677162647247314e-01 2.781570255756378174e-01 -1.127508431673049927e-01 1.436577588319778442e-01 -2.247534692287445068e-02 -3.613156378269195557e-01 2.815294563770294189e-01 -2.947330661118030548e-02 1.029725447297096252e-01 -1.873657340183854103e-03 3.301354944705963135e-01 -2.802989482879638672e-01 3.488038778305053711e-01 -3.627573326230049133e-02 -1.100640520453453064e-01
-4.566152021288871765e-02 -1.387009173631668091e-01 -1.669384837150573730e-01 -1.396167278289794922e-01 -1.144860684871673584e-02 2.929110229015350342e-01 -4.871245101094245911e-02 2.586397826671600342e-01 -1.547561399638652802e-02 -6.711484491825103760e-02 -9.072154760360717773e-02 1.204283349215984344e-02 -1.237366348505020142e-02 1.761683672666549683e-01 2.330765873193740845e-02 -1.377563923597335815e-01 1.545111685991287231e-01 -7.368659134954214096e-03 1.652911603450775146e-01 -2.607119381427764893e-01 -9.290562570095062256e-02 -8.773938566446304321e-02 -2.792936563491821289e-01 -3.547336161136627197e-02 4.705113172531127930e-02 9.892385452985763550e-02 8.409259468317031860e-02 2.490493506193161011e-01 3.183713257312774658e-01 1.945600360631942749e-01 5.694696307182312012e-02 -5.233793854713439941e-01
-3.129844665527343750e-01 -1.638480871915817261e-01 3.663484156131744385e-01 -2.373843491077423096e-01 -1.117087751626968384e-01 4.128016903996467590e-02 -1.890062168240547180e-02 2.397863753139972687e-02 1.970893517136573792e-02 -2.750476002693176270e-01 4.800525680184364319e-02 -1.573019921779632568e-01 1.262015253305435181e-01 -6.211661174893379211e-02 -1.484181731939315796e-01 -4.085613414645195007e-02 6.393933296203613281e-02 1.168521419167518616e-01 2.632801532745361328e-01 -1.758812516927719116e-01 4.983465187251567841e-03 -8.306552469730377197e-02 1.683950237929821014e-02 -1.618301868438720703e-01 1.873607933521270752e-01 -1.913476884365081787e-01 3.943638205528259277e-01 1.391411423683166504e-01 -2.372652888298034668e-01 5.290320888161659241e-02 -2.116998583078384399e-01 -1.450663805007934570e-01
-4.199193716049194336e-01 -2.249628752470016479e-01 -1.191859692335128784e-01 -1.971144676208496094e-01 -3.663894161581993103e-02 1.532761156558990479e-01 -1.164146065711975098e-01 -3.938478417694568634e-03 -8.410518616437911987e-02 1.379831582307815552e-01 -1.344529986381530762e-01 1.360347867012023926e-01 5.478215590119361877e-02 -1.737736463546752930e-01 -2.870924025774002075e-02 -2.883515693247318268e-02 8.528033643960952759e-02 3.597441688179969788e-02 -5.926013924181461334e-03 1.267012953758239746e-01 -2.720216810703277588e-01 -2.041296213865280151e-01 -1.645200997591018677e-01 2.866825759410858154e-01 -4.689991101622581482e-02 -2.835848741233348846e-02 -7.480094581842422485e-02 2.377575784921646118e-01 -1.452893465757369995e-01 1.571809202432632446e-01 -4.374949038028717041e-01 -1.792424917221069336e-01
-7.887905091047286987e-02 2.132855914533138275e-02 -3.989409506320953369e-01 -9.456914663314819336e-02 -3.878556489944458008e-01 1.008607223629951477e-01 -1.648129820823669434e-01 2.146012894809246063e-02 3.190973773598670959e-02 -9.533479064702987671e-02 -2.009932547807693481e-01 -5.526016652584075928e-02 -2.240131609141826630e-02 -4.834249988198280334e-02 3.119248710572719574e-02 -1.908091269433498383e-02 2.244130969047546387e-01 -1.369190216064453125e-01 1.920146495103836060e-02 -1.708356589078903198e-01 1.424180120229721069e-01 -7.766914367675781250e-02 -3.312971293926239014e-01 -3.266461566090583801e-02 3.062349259853363037e-01 -2.866083756089210510e-02 -3.948277235031127930e-02 2.356119453907012939e-01 2.686782479286193848e-01 -6.097211316227912903e-02 -1.230252012610435486e-01 -3.174064159393310547e-01
-1.910101026296615601e-01 -6.240242347121238708e-02 3.908327221870422363e-01 -7.771348953247070312e-02 8.640184253454208374e-02 2.241860330104827881e-02 -1.537075787782669067e-01 8.807381987571716309e-02 1.250881999731063843e-01 -1.003997698426246643e-01 -3.377342596650123596e-02 -6.922020018100738525e-02 1.168318316340446472e-01 1.593214720487594604e-01 -3.799463808536529541e-01 4.713257402181625366e-02 3.168249428272247314e-01 2.364834025502204895e-02 -1.226176694035530090e-02 -1.179841533303260803e-01 1.478083431720733643e-01 -6.413293629884719849e-02 -2.961936593055725098e-01 2.342134565114974976e-01 1.909392178058624268e-01 -1.828895509243011475e-02 9.321686625480651855e-02 2.722680270671844482e-01 2.013978213071823120e-01 3.907205536961555481e-02 -3.036890327930450439e-01 8.201473206281661987e-02
-2.598600685596466064e-01 -1.587344110012054443e-01 3.690650686621665955e-02 -1.329195648431777954e-01 -3.239361941814422607e-02 -3.551360592246055603e-02 -1.662230193614959717e-01 2.063508927822113037e-01 2.409300804138183594e-01 -9.694088995456695557e-02 -1.384597569704055786e-01 1.925379633903503418e-01 5.822489410638809204e-02 1.944523490965366364e-02 4.012122284621000290e-03 -3.252810537815093994e-01 6.453584879636764526e-02 -5.411742627620697021e-02 3.260291367769241333e-02 5.766102671623229980e-02 2.754935063421726227e-02 2.474684081971645355e-02 -5.010254979133605957e-01 -5.047178361564874649e-03 -9.735663980245590210e-02 -1.220390480011701584e-02 1.240326911211013794e-01 2.762891352176666260e-01 2.723426222801208496e-01 4.458773508667945862e-02 -1.628362685441970825e-01 -3.384083509445190430e-01
-1.061345934867858887e-01 9.158371388912200928e-02 -2.129167616367340088e-01 -2.677508294582366943e-01 -9.752774983644485474e-02 1.709087640047073364e-01 5.361318960785865784e-02 2.162035852670669556e-01 -3.541062772274017334e-02 -1.214309595525264740e-02 1.680717915296554565e-01 2.356478478759527206e-03 -3.044012747704982758e-02 8.817011862993240356e-02 1.386014278978109360e-02 -7.643358409404754639e-02 3.247891664505004883e-01 -1.390995234251022339e-01 1.656565442681312561e-02 -1.738855689764022827e-01 -7.916519790887832642e-02 -5.232018977403640747e-02 -2.344787865877151489e-01 3.420900180935859680e-02 8.797626942396163940e-02 1.395166367292404175e-01 1.635260581970214844e-01 2.287591993808746338e-01 2.639549076557159424e-01 2.249376177787780762e-01 5.391752719879150391e-02 -5.297539830207824707e-01
-9.923139959573745728e-02 -1.471819579601287842e-01 1.565668731927871704e-01 -1.367677599191665649e-01 -1.990926265716552734e-01 1.554484814405441284e-01 -2.562844753265380859e-01 -4.260365292429924011e-02 9.138069301843643188e-02 -1.003985777497291565e-01 -6.104272603988647461e-02 -1.538808047771453857e-01 2.485648393630981445e-01 -1.460422128438949585e-01 1.333907395601272583e-01 1.411096155643463135e-01 1.448479592800140381e-01 -2.754058539867401123e-01 2.339949309825897217e-01 -7.433417439460754395e-02 1.629679799079895020e-01 -1.714055091142654419e-01 -1.126065179705619812e-01 4.608617722988128662e-02 9.421061724424362183e-02 -2.017884142696857452e-02 3.156591057777404785e-01 3.357875347137451172e-01 -1.415271461009979248e-01 3.639444336295127869e-02 -9.183991700410842896e-02 -3.847107887268066406e-01
-1.794804334640502930e-01 -2.195976674556732178e-03 7.956288009881973267e-02 -3.343853354454040527e-02 -2.197301089763641357e-01 -3.829469671472907066e-03 -1.416537612676620483e-01 8.632388710975646973e-02 -1.292684376239776611e-01 3.193433396518230438e-03 -5.473152548074722290e-02 -1.400579661130905151e-01 -1.623342037200927734e-01 -1.414962112903594971e-01 9.371266514062881470e-02 -6.254979223012924194e-02 2.984628677368164062e-01 -1.481867581605911255e-01 1.838022023439407349e-01 -2.381385713815689087e-01 -2.246676757931709290e-02 -9.989007562398910522e-02 -4.338122904300689697e-01 8.014686405658721924e-02 -1.732598543167114258e-01 1.300598978996276855e-01 7.243047654628753662e-02 3.824393153190612793e-01 -3.037285208702087402e-01 2.236257046461105347e-01 2.782070450484752655e-02 -1.949708312749862671e-01
-8.167283982038497925e-02 -1.550971269607543945e-01 -2.775257825851440430e-02 -9.585095196962356567e-02 -6.051341071724891663e-02 -2.594473361968994141e-01 1.914756149053573608e-01 6.832833588123321533e-02 -8.479736000299453735e-02 1.699428819119930267e-02 4.428217560052871704e-02 -6.356342136859893799e-02 -1.701467335224151611e-01 2.088904231786727905e-01 -2.497984319925308228e-01 1.973523646593093872e-01 2.245242595672607422e-01 6.210479885339736938e-02 -3.953518811613321304e-03 4.308385308831930161e-03 -2.134962975978851318e-01 -2.757312059402465820e-01 -3.744188547134399414e-01 2.376066707074642181e-02 4.771339148283004761e-02 -5.469538643956184387e-02 9.672918915748596191e-02 5.227732062339782715e-01 1.165600642561912537e-01 -1.283505186438560486e-02 -1.777333021163940430e-01 -9.836704283952713013e-02
-2.168043851852416992e-01 -1.095931902527809143e-01 2.115146964788436890e-01 -2.224984318017959595e-01 -6.341215968132019043e-02 -1.505401134490966797e-01 -1.983064860105514526e-01 2.474254816770553589e-01 7.126055657863616943e-02 8.085398003458976746e-03 -5.856338143348693848e-02 -1.585608581081032753e-03 1.802344024181365967e-01 -1.139780655503273010e-01 -2.175184190273284912e-01 -1.890444755554199219e-01 8.587985485792160034e-02 -7.185737043619155884e-02 -9.939337521791458130e-02 -1.357208937406539917e-02 -1.211772440001368523e-03 -2.045277133584022522e-02 -3.858773112297058105e-01 -1.440911293029785156e-01 -1.732470840215682983e-01 4.007151350378990173e-02 7.144501060247421265e-02 4.404351115226745605e-01 1.833522915840148926e-01 1.562440693378448486e-01 -1.592871993780136108e-01 -2.749798297882080078e-01
-2.057027816772460938e-01 -2.661472856998443604e-01 -3.332375735044479370e-02 -1.834402084350585938e-01 -1.532712671905755997e-02 2.004928588867187500e-01 5.352182686328887939e-02 -4.716509953141212463e-02 -2.074253410100936890e-01 -6.670833379030227661e-02 1.750983446836471558e-01 7.759324461221694946e-02 1.070543825626373291e-01 -1.509021315723657608e-02 -2.683501541614532471e-01 -1.105448231101036072e-01 7.599326968193054199e-02 1.717780530452728271e-01 -1.204168498516082764e-01 9.227836132049560547e-02 -1.727232336997985840e-01 -2.653229534626007080e-01 -3.030977547168731689e-01 8.684773743152618408e-02 1.429538428783416748e-01 -2.553755939006805420e-01 1.849466264247894287e-01 2.549276649951934814e-01 2.830763459205627441e-01 -2.351632341742515564e-02 -2.052940130233764648e-01 -2.467360645532608032e-01
-1.498919576406478882e-01 -3.140415549278259277e-01 2.884877845644950867e-02 1.319424156099557877e-02 -3.559262454509735107e-01 1.141970511525869370e-02 1.372015476226806641e-01 -1.459213942289352417e-01 -1.756703108549118042e-01 4.509386781137436628e-04 -6.938067078590393066e-02 2.379468455910682678e-02 7.531479746103286743e-02 1.596874296665191650e-01 -1.974548995494842529e-01 1.275683045387268066e-01 1.140254959464073181e-01 3.277414739131927490e-01 2.017074227333068848e-01 -1.727696880698204041e-02 -2.007976360619068146e-02 6.333202123641967773e-02 -2.384629398584365845e-01 1.377297490835189819e-01 2.483697235584259033e-01 1.593764275312423706e-01 -1.763327866792678833e-01 3.166471719741821289e-01 1.663043648004531860e-01 2.737534642219543457e-01 1.581872701644897461e-01 2.410588786005973816e-02
-1.094778701663017273e-01 -1.662584766745567322e-02 3.276930749416351318e-01 -1.170455515384674072e-01 5.195413902401924133e-02 2.533155083656311035e-01 -1.528222262859344482e-01 -8.524858206510543823e-02 -6.168374046683311462e-02 -4.129244759678840637e-02 -5.990762636065483093e-02 -1.160044223070144653e-01 -5.219773948192596436e-02 2.760279923677444458e-03 1.250621527433395386e-01 1.749657839536666870e-02 1.720362752676010132e-01 -1.622478216886520386e-01 8.368177711963653564e-02 -2.532610893249511719e-01 1.611364930868148804e-01 -1.547966897487640381e-01 -2.626620531082153320e-01 3.358280658721923828e-01 8.038067072629928589e-02 -1.762585043907165527e-01 2.198145538568496704e-01 4.121230542659759521e-01 9.044136106967926025e-02 2.858794033527374268e-01 -7.103952765464782715e-02 -1.360970139503479004e-01
-9.228532761335372925e-02 -1.194747090339660645e-01 2.697570025920867920e-01 -1.196787692606449127e-02 2.533253282308578491e-02 9.327691793441772461e-02 -1.789448112249374390e-01 2.397790737450122833e-02 5.726930871605873108e-02 1.402297616004943848e-01 -4.212652146816253662e-02 -1.194809973239898682e-01 -1.308832131326198578e-02 6.608482450246810913e-02 1.071163937449455261e-01 -2.814426720142364502e-01 4.465365782380104065e-02 3.249880075454711914e-01 1.269603818655014038e-01 -1.171710565686225891e-01 -8.309468626976013184e-02 -2.418990880250930786e-01 -2.424141764640808105e-01 2.841731160879135132e-02 1.679145991802215576e-01 9.853354841470718384e-02 4.508882462978363037e-01 2.141657024621963501e-01 8.704316616058349609e-02 3.532464802265167236e-01 -3.735706582665443420e-02 -2.118113338947296143e-01
-2.297510057687759399e-01 -1.010438725352287292e-01 4.176862537860870361e-02 -4.888949543237686157e-02 -1.049197539687156677e-01 1.285109966993331909e-01 -2.730234265327453613e-01 8.036092668771743774e-02 3.457808867096900940e-02 -3.320693736895918846e-03 9.335529059171676636e-02 2.730229794979095459e-01 -1.241782829165458679e-01 2.656981348991394043e-01 -1.095905378460884094e-01 -1.621910035610198975e-01 3.422128856182098389e-01 -5.421157553791999817e-02 4.223628342151641846e-02 -1.292249709367752075e-01 1.298641860485076904e-01 -1.099498793482780457e-01 -3.825448453426361084e-01 4.377862066030502319e-02 -1.153821423649787903e-01 -2.696032077074050903e-02 1.432773619890213013e-01 2.235883474349975586e-01 2.140149027109146118e-01 1.144010573625564575e-01 7.104220986366271973e-02 -3.889888823032379150e-01
-1.712718009948730469e-01 4.261530190706253052e-02 8.027371764183044434e-02 -2.051718980073928833e-01 3.494013473391532898e-02 2.001293562352657318e-02 1.311717554926872253e-02 -4.499654844403266907e-02 3.001510798931121826e-01 1.349224057048559189e-02 5.483705922961235046e-02 -1.008999273180961609e-01 1.402084976434707642e-01 -1.469141989946365356e-01 -4.569143652915954590e-01 6.407930701971054077e-02 2.166183888912200928e-01 3.405983746051788330e-02 2.258639037609100342e-01 -1.261430792510509491e-03 6.369692832231521606e-02 1.014866158366203308e-01 -4.371688961982727051e-01 1.187613531947135925e-01 -5.782525241374969482e-02 2.019242197275161743e-01 1.482586115598678589e-01 3.765716254711151123e-01 6.725562363862991333e-02 -1.041822582483291626e-01 -5.855941399931907654e-02 1.162969321012496948e-01
-1.273361146450042725e-01 -1.051799133419990540e-01 2.168743014335632324e-01 -1.577176302671432495e-01 -1.163528710603713989e-01 1.407900750637054443e-01 -2.322110533714294434e-01 -2.389955334365367889e-02 1.877924203872680664e-01 -1.800020188093185425e-01 3.498480468988418579e-02 -1.041867956519126892e-01 1.036368384957313538e-01 -5.147506669163703918e-02 1.126072853803634644e-01 5.000029876828193665e-02 1.903451979160308838e-01 -3.029358088970184326e-01 1.294336169958114624e-01 -1.749580055475234985e-01 1.630396246910095215e-01 -1.713474690914154053e-01 -1.967152953147888184e-01 1.166563779115676880e-01 1.947505474090576172e-01 -8.871739357709884644e-02 4.993781745433807373e-01 3.059539198875427246e-01 -8.134085685014724731e-02 5.041330307722091675e-02 2.325838804244995117e-02 -1.501605510711669922e-01
-1.046241670846939087e-01 -8.812472224235534668e-02 3.475940972566604614e-02 -3.533313572406768799e-01 -1.667888611555099487e-01 2.533216588199138641e-02 1.258469671010971069e-01 -2.859183549880981445e-01 1.292654722929000854e-01 -7.382289320230484009e-02 -6.332801282405853271e-02 -1.559660583734512329e-01 -9.973096102476119995e-02 1.099106445908546448e-01 9.599936194717884064e-03 1.995671242475509644e-01 2.521454691886901855e-01 2.553398013114929199e-01 1.269217729568481445e-01 -3.519952595233917236e-01 2.759737074375152588e-01 -1.857409812510013580e-02 3.691168269142508507e-03 7.058405876159667969e-02 1.047387570142745972e-01 1.228196993470191956e-01 2.933412194252014160e-01 1.738954484462738037e-01 -2.345525473356246948e-01 3.918252512812614441e-02 -1.901595592498779297e-01 -1.772185266017913818e-01
-1.798278689384460449e-01 -1.201993506401777267e-02 1.036054566502571106e-01 -8.631143718957901001e-03 -1.555878520011901855e-01 -9.585140645503997803e-02 1.236546933650970459e-01 2.641700804233551025e-01 2.006280571222305298e-01 -8.890905231237411499e-02 1.120695918798446655e-01 -1.682126969099044800e-01 -3.113362789154052734e-01 7.322923094034194946e-02 -1.827371269464492798e-01 1.477238386869430542e-01 1.772549152374267578e-01 2.287756502628326416e-01 -1.954284906387329102e-01 -1.069372743368148804e-01 -7.696714252233505249e-02 -1.894025653600692749e-01 -2.604719102382659912e-01 -4.219689965248107910e-02 -7.855501607991755009e-04 -1.735978722572326660e-01 3.310250639915466309e-01 2.854349315166473389e-01 -8.257234841585159302e-02 -9.501336514949798584e-02 -2.434141635894775391e-01 -2.250007539987564087e-01
2.295260578393936157e-01 2.596729062497615814e-02 5.186147987842559814e-02 -2.410862743854522705e-01 4.669983312487602234e-02 -6.367289274930953979e-02 -9.017888456583023071e-02 9.807094186544418335e-02 2.756571769714355469e-01 -7.153955847024917603e-02 -6.635238975286483765e-02 4.186262562870979309e-02 1.081055700778961182e-01 5.771847814321517944e-02 2.868669666349887848e-02 4.103355854749679565e-02 6.310906261205673218e-02 -1.698719114065170288e-01 2.342071235179901123e-01 1.616146415472030640e-02 -1.016814261674880981e-01 -1.725287437438964844e-01 -3.778049945831298828e-01 9.894292056560516357e-02 2.241811454296112061e-01 1.094032600522041321e-01 -1.907998025417327881e-01 4.446320533752441406e-01 1.249042674899101257e-01 3.480656743049621582e-01 -1.501137912273406982e-01 -1.444396823644638062e-01
-1.891275048255920410e-01 -1.147046033293008804e-02 -1.820633560419082642e-02 -1.912520825862884521e-01 -6.675130873918533325e-02 1.266036331653594971e-01 -1.898015141487121582e-01 1.787872314453125000e-01 5.986306071281433105e-02 -5.440726876258850098e-02 -1.493660807609558105e-01 -1.080443989485502243e-02 -1.172984912991523743e-01 1.314038932323455811e-01 1.438689380884170532e-01 5.745610105805099010e-04 3.644400537014007568e-01 -6.950913369655609131e-02 -4.153063520789146423e-02 -7.581032346934080124e-03 5.032421275973320007e-02 -6.072676740586757660e-03 -1.258157491683959961e-01 -1.272937506437301636e-01 7.599197328090667725e-02 9.233716875314712524e-03 4.069133996963500977e-01 3.236850798130035400e-01 1.218884661793708801e-01 1.862426102161407471e-01 8.694776147603988647e-02 -5.006743669509887695e-01
-4.058763980865478516e-01 -1.002215370535850525e-01 1.139989271759986877e-01 -2.394589781761169434e-01 -3.131209611892700195e-01 9.796883165836334229e-02 4.267202690243721008e-02 7.756506651639938354e-02 -1.610327395610511303e-03 1.747949868440628052e-01 -1.553128063678741455e-01 -4.325049519538879395e-01 -1.701737008988857269e-02 1.246862113475799561e-01 1.613194942474365234e-01 2.529160678386688232e-02 1.123890727758407593e-01 -4.112992808222770691e-02 2.912952098995447159e-03 -6.326059997081756592e-02 4.008204862475395203e-02 -5.637194961309432983e-02 -4.788833484053611755e-02 9.969995170831680298e-02 2.208939343690872192e-01 -2.796422131359577179e-02 8.263936266303062439e-03 1.686248779296875000e-01 1.739142984151840210e-01 4.373074471950531006e-01 -9.027270972728729248e-02 -1.100111156702041626e-01
-4.560576379299163818e-02 9.202188253402709961e-02 2.964098453521728516e-01 -2.755809128284454346e-01 -1.000071987509727478e-01 -6.336554884910583496e-02 -2.399537414312362671e-01 -6.469694525003433228e-02 2.739490568637847900e-01 -8.898852765560150146e-02 -9.121538698673248291e-02 2.000915557146072388e-01 8.123828470706939697e-02 -3.566951677203178406e-02 -6.969730556011199951e-02 1.530188322067260742e-01 5.046230927109718323e-02 -1.557951569557189941e-01 -1.580400317907333374e-01 2.359613776206970215e-03 -1.477383822202682495e-01 -3.670233115553855896e-02 -2.926605641841888428e-01 3.139575719833374023e-01 2.383658885955810547e-01 -1.804815381765365601e-01 -1.774016208946704865e-02 3.978826701641082764e-01 9.757260978221893311e-02 -1.338741183280944824e-01 -9.875102341175079346e-02 -1.949209421873092651e-01
-2.025428861379623413e-01 -5.435036122798919678e-02 -1.051823794841766357e-01 -2.165168970823287964e-01 -3.837489336729049683e-02 2.011988013982772827e-01 -4.707086458802223206e-02 -5.782857537269592285e-02 1.343299001455307007e-01 1.155443117022514343e-01 8.833932876586914062e-02 2.501127421855926514e-01 4.618557286448776722e-04 -1.750209778547286987e-01 -2.114649713039398193e-01 1.387276351451873779e-01 1.997375041246414185e-01 -1.931454837322235107e-01 9.408309310674667358e-02 2.495231330394744873e-01 -3.163675367832183838e-01 -1.609072983264923096e-01 -2.653709352016448975e-01 1.025076806545257568e-01 1.443305462598800659e-01 3.169530034065246582e-01 1.535404473543167114e-01 1.373557150363922119e-01 2.150467969477176666e-02 2.714286148548126221e-01 -2.405329346656799316e-01 -5.717561766505241394e-02
-6.186297163367271423e-02 -1.696008145809173584e-01 3.029460608959197998e-01 -1.202695593237876892e-01 -5.626242980360984802e-02 1.232380643486976624e-01 -3.137012124061584473e-01 2.496093213558197021e-01 -1.487267464399337769e-01 -1.409077346324920654e-01 -2.472166866064071655e-01 1.789829432964324951e-01 -4.511350393295288086e-02 -9.871097654104232788e-02 -1.282395422458648682e-01 1.843717135488986969e-02 4.265220463275909424e-01 -6.835175305604934692e-02 1.846160739660263062e-01 -1.523318737745285034e-01 -4.238674417138099670e-02 -9.341599792242050171e-02 -2.366731464862823486e-01 1.196973919868469238e-01 2.905097790062427521e-02 -3.251995742321014404e-01 6.619548425078392029e-03 2.382383197546005249e-01 4.400249943137168884e-02 9.708242118358612061e-02 7.652318163309246302e-05 -1.374917328357696533e-01
4.766687005758285522e-02 -9.863725304603576660e-02 2.736456319689750671e-02 -3.098858892917633057e-01 -2.823018431663513184e-01 -1.671343296766281128e-01 -2.412654459476470947e-01 2.442656904458999634e-01 -1.447272896766662598e-01 2.805140018463134766e-01 -8.945018053054809570e-02 -8.089844882488250732e-02 9.290614724159240723e-02 1.548738181591033936e-01 1.288083791732788086e-01 9.794326871633529663e-02 3.053556978702545166e-01 6.570634990930557251e-02 -4.829828441143035889e-02 -2.164511382579803467e-02 1.271883249282836914e-01 3.839529305696487427e-02 -2.339831180870532990e-02 2.794704437255859375e-01 1.941128522157669067e-01 1.933721303939819336e-01 1.963248401880264282e-01 2.797040939331054688e-01 -1.760594919323921204e-02 -1.853607892990112305e-01 -6.865925341844558716e-02 -2.546363770961761475e-01
-3.196069598197937012e-02 -3.475201129913330078e-02 7.612995803356170654e-02 -1.214069724082946777e-01 -1.554770916700363159e-01 1.984051614999771118e-01 -2.849752008914947510e-01 -2.128482460975646973e-01 1.859633438289165497e-02 -2.192978933453559875e-02 -5.044972151517868042e-02 -4.726692140102386475e-01 -8.324390649795532227e-02 -1.610183119773864746e-01 -3.136640414595603943e-02 2.703141979873180389e-02 1.560827195644378662e-01 -3.781850636005401611e-02 -7.213967293500900269e-02 -1.347578614950180054e-01 8.666720241308212280e-02 -2.486999332904815674e-01 -2.204309254884719849e-01 2.768443226814270020e-01 2.230978757143020630e-01 -9.390682727098464966e-02 -4.515178967267274857e-03 3.375008106231689453e-01 -8.145577460527420044e-02 3.127227127552032471e-01 -1.257858332246541977e-02 -7.046315819025039673e-02
9.586124867200851440e-02 -4.686552286148071289e-01 -1.294497847557067871e-01 -2.343673557043075562e-01 -7.521788775920867920e-02 -5.481646582484245300e-02 -2.107135206460952759e-01 9.904196858406066895e-02 1.878953073173761368e-03 1.456832587718963623e-01 -1.488103270530700684e-01 -7.354933768510818481e-02 8.494621142745018005e-03 1.742904037237167358e-01 -1.030779033899307251e-01 8.642068505287170410e-02 -5.696060135960578918e-02 1.627959869801998138e-02 1.710287183523178101e-01 -2.052969187498092651e-01 2.014609724283218384e-01 7.479482144117355347e-02 -2.730534076690673828e-01 -1.866713613271713257e-01 1.917843371629714966e-01 -1.383328810334205627e-02 -1.748481094837188721e-01 3.163196742534637451e-01 7.038623094558715820e-02 2.576557397842407227e-01 -2.814560197293758392e-02 -2.627996802330017090e-01
-1.489195376634597778e-01 -1.646811366081237793e-01 1.997223868966102600e-02 -5.256805196404457092e-02 -1.621248722076416016e-01 -4.074733704328536987e-02 -1.045293584465980530e-01 -6.027406081557273865e-02 1.334821283817291260e-01 2.755109965801239014e-01 -1.192744523286819458e-01 -1.050604209303855896e-01 3.718251828104257584e-03 -5.775099992752075195e-02 2.010450698435306549e-02 -9.667666256427764893e-02 3.925324976444244385e-01 -1.283398121595382690e-01 1.584026068449020386e-01 -1.090241819620132446e-01 3.451758529990911484e-03 7.490478456020355225e-02 -4.881660640239715576e-01 1.609496623277664185e-01 -9.703714400529861450e-02 1.555056869983673096e-01 1.603093147277832031e-01 2.489216327667236328e-01 -2.881659269332885742e-01 2.765947580337524414e-01 8.814884722232818604e-02 -8.373405039310455322e-02
-7.112205028533935547e-02 -1.187240108847618103e-01 -9.039808064699172974e-02 -2.325851172208786011e-01 -1.092955395579338074e-01 1.422653049230575562e-01 -1.174185052514076233e-02 2.047820687294006348e-01 -1.257802505278959870e-04 4.190574586391448975e-02 -1.336983889341354370e-01 -6.729929894208908081e-02 -6.066233664751052856e-02 1.912008225917816162e-01 -4.747425019741058350e-02 -1.800437271595001221e-02 3.343016803264617920e-01 -1.331346184015274048e-01 -2.020621858537197113e-02 -1.649519205093383789e-01 -1.707483232021331787e-01 4.547295626252889633e-03 -1.152260452508926392e-01 -3.659187629818916321e-02 8.649311959743499756e-02 1.653298139572143555e-01 2.654810249805450439e-01 6.497092545032501221e-02 2.630770802497863770e-01 2.089705318212509155e-01 2.396160922944545746e-02 -5.945447087287902832e-01
-6.703234463930130005e-02 -2.314956188201904297e-01 9.731858223676681519e-02 -4.788095951080322266e-01 1.307871192693710327e-01 2.238737791776657104e-01 -1.742507815361022949e-01 -1.931033283472061157e-02 8.000712096691131592e-02 -1.985357329249382019e-02 7.750508934259414673e-02 -4.219064712524414062e-01 -1.802379339933395386e-01 2.014014869928359985e-01 -2.954164054244756699e-03 6.702882051467895508e-02 2.918122112751007080e-01 1.956193447113037109e-01 1.367175877094268799e-01 6.549204234033823013e-03 -5.658050626516342163e-02 -1.755226552486419678e-01 3.588475752621889114e-03 1.835566312074661255e-01 1.131140142679214478e-01 1.781492978334426880e-01 7.584398984909057617e-02 1.725189983844757080e-01 -6.989796459674835205e-02 9.452339261770248413e-02 -1.387901753187179565e-01 -1.177589893341064453e-01
-3.767322897911071777e-01 -9.929778985679149628e-03 -1.371485833078622818e-02 -2.607511281967163086e-01 -4.284419119358062744e-02 2.823919057846069336e-01 3.926905989646911621e-02 3.703222423791885376e-02 3.168313205242156982e-01 -1.469609588384628296e-01 -4.650557041168212891e-02 1.128327623009681702e-01 -2.067651003599166870e-01 9.482317417860031128e-02 -1.041935756802558899e-02 4.566180333495140076e-02 9.006582200527191162e-02 8.739988505840301514e-02 7.493426650762557983e-02 -1.272608488798141479e-01 -2.839042246341705322e-01 -2.373366802930831909e-01 -1.673789769411087036e-01 2.508122622966766357e-01 5.998982116580009460e-02 1.109193488955497742e-01 -1.254876703023910522e-01 1.854830533266067505e-01 -2.754969000816345215e-01 -8.950346708297729492e-02 -1.174724027514457703e-01 -2.920858263969421387e-01
-4.539481177926063538e-02 1.414413418387994170e-04 -3.429459035396575928e-01 -1.841213107109069824e-01 -2.431791871786117554e-01 1.033331975340843201e-01 -2.157592624425888062e-01 2.055620849132537842e-01 1.001735553145408630e-01 -3.272553905844688416e-02 -1.210951581597328186e-01 -2.580455690622329712e-02 1.149419099092483521e-01 4.916029796004295349e-02 9.908500313758850098e-02 5.068124737590551376e-03 1.176063939929008484e-01 -3.232693299651145935e-02 -9.369213879108428955e-02 -2.123168259859085083e-01 1.080865412950515747e-01 9.873057901859283447e-02 -4.923924505710601807e-01 1.170414909720420837e-01 2.896181046962738037e-01 7.019439339637756348e-02 1.444261148571968079e-02 6.334730237722396851e-02 1.319804936647415161e-01 -3.025436960160732269e-02 -3.028451204299926758e-01 -2.941232323646545410e-01
-1.106757223606109619e-01 -1.257224529981613159e-01 -9.416398406028747559e-02 -9.877772629261016846e-02 -1.029442474246025085e-01 9.606650471687316895e-02 1.663379222154617310e-01 -1.475675031542778015e-02 -4.166514798998832703e-02 -5.717877298593521118e-02 -4.076244309544563293e-02 4.774278029799461365e-02 4.110559448599815369e-02 2.502362011000514030e-03 -4.450791478157043457e-01 2.192627340555191040e-01 4.090065360069274902e-01 1.187849268317222595e-01 9.384912252426147461e-02 -6.758023798465728760e-02 7.998800277709960938e-02 -1.581870615482330322e-01 -1.921203583478927612e-01 3.712790086865425110e-02 1.252137869596481323e-01 -1.389107704162597656e-01 2.043496072292327881e-01 3.545837104320526123e-01 3.551456928253173828e-01 -5.741531774401664734e-02 -4.542428627610206604e-02 -2.244154214859008789e-01
-1.083216741681098938e-01 1.050749123096466064e-01 -1.881308108568191528e-01 -2.264116853475570679e-01 -3.817178308963775635e-01 -4.983520507812500000e-02 -1.065321117639541626e-01 -1.189827695488929749e-01 1.246584802865982056e-01 -8.524645864963531494e-02 7.548675686120986938e-02 1.550382673740386963e-01 7.434862107038497925e-02 -1.377269327640533447e-01 1.703335940837860107e-01 3.096178732812404633e-02 7.411043159663677216e-03 2.692480087280273438e-01 -1.246756408363580704e-02 -3.673585355281829834e-01 1.162790730595588684e-01 1.333219408988952637e-01 -3.920693099498748779e-01 2.745332419872283936e-01 1.774165779352188110e-01 3.202414885163307190e-02 1.081239059567451477e-02 2.171286344528198242e-01 2.093787537887692451e-03 7.581739127635955811e-02 -1.277281194925308228e-01 -1.999779790639877319e-01
-3.183325529098510742e-01 -9.110102802515029907e-02 2.873243093490600586e-01 -1.908746361732482910e-02 -1.211415082216262817e-01 -2.168048918247222900e-01 8.557324856519699097e-02 2.100205123424530029e-01 -1.660678684711456299e-01 -1.654397696256637573e-01 -1.279517412185668945e-01 -3.674308583140373230e-02 5.268921703100204468e-02 8.606580644845962524e-02 2.275940179824829102e-01 4.761914908885955811e-02 1.604817062616348267e-01 -1.752494089305400848e-02 3.666207194328308105e-01 7.105672359466552734e-02 2.424587607383728027e-01 -8.432018011808395386e-02 -3.049621582031250000e-01 7.651924621313810349e-03 1.757626980543136597e-01 6.255733221769332886e-02 7.051099091768264771e-02 2.533068656921386719e-01 -6.775590032339096069e-02 2.318066805601119995e-01 -1.272868216037750244e-01 -2.333803921937942505e-01
4.700629785656929016e-02 -7.999178022146224976e-02 -4.571703821420669556e-02 -2.686233520507812500e-01 2.562010586261749268e-01 2.353355288505554199e-02 2.865093760192394257e-03 7.349634170532226562e-02 2.245668470859527588e-01 -2.558258473873138428e-01 -1.967159807682037354e-01 -1.599862724542617798e-01 2.880316078662872314e-01 -5.594309419393539429e-02 -9.762096405029296875e-02 1.940462887287139893e-01 1.322193294763565063e-01 1.606416255235671997e-01 1.959022134542465210e-01 6.600292772054672241e-02 -1.552319973707199097e-01 -3.588111698627471924e-01 -2.462291866540908813e-01 -3.697083890438079834e-02 7.962425053119659424e-02 1.615881323814392090e-01 2.445925213396549225e-02 2.746196985244750977e-01 5.179389566183090210e-02 1.619068086147308350e-01 -1.958628594875335693e-01 -2.356089353561401367e-01
-2.869335711002349854e-01 -1.018937528133392334e-01 -2.831628173589706421e-02 -3.506288528442382812e-01 -7.492298632860183716e-02 -1.454521715641021729e-01 -1.595810800790786743e-01 7.247185334563255310e-03 2.757487818598747253e-02 5.890850722789764404e-02 -3.375689266249537468e-04 6.155337765812873840e-02 -7.454630732536315918e-02 1.132669672369956970e-01 -1.093334555625915527e-01 9.233375079929828644e-03 2.687982022762298584e-01 1.546623408794403076e-01 -1.040649693459272385e-02 4.124322533607482910e-02 3.859091997146606445e-01 6.948707997798919678e-02 -4.038123786449432373e-01 2.269394099712371826e-01 -1.850689798593521118e-01 7.761958986520767212e-02 1.145987808704376221e-01 3.194481134414672852e-01 1.320823132991790771e-01 2.426320221275091171e-03 -1.222294475883245468e-02 2.311968952417373657e-01
1.186495739966630936e-02 5.947448685765266418e-02 -8.111743256449699402e-03 -2.315688431262969971e-01 -3.427902460098266602e-01 3.428637608885765076e-02 -4.571277648210525513e-02 9.285089373588562012e-02 1.742521375417709351e-01 -2.052235901355743408e-01 1.472837030887603760e-01 1.453174054622650146e-01 -4.558160156011581421e-02 6.049477308988571167e-02 -2.580076158046722412e-01 9.930416196584701538e-02 -3.593826433643698692e-03 -9.928940236568450928e-02 2.786556482315063477e-01 -4.847892001271247864e-02 1.257151067256927490e-01 2.001144140958786011e-01 -2.422012835741043091e-01 1.278836727142333984e-01 3.720070123672485352e-01 1.840714514255523682e-01 1.537421196699142456e-01 3.420942127704620361e-01 1.437253411859273911e-02 2.120496779680252075e-01 -7.954288274049758911e-02 1.749630719423294067e-01
-2.029555886983871460e-01 -2.292597740888595581e-01 2.739200294017791748e-01 -2.080273479223251343e-01 -6.871449947357177734e-02 3.681646776385605335e-04 -1.555986404418945312e-01 2.715657055377960205e-01 2.372968047857284546e-01 -1.332589983940124512e-01 -1.914576292037963867e-01 1.759645901620388031e-02 1.236530020833015442e-01 -2.086951136589050293e-01 -1.378911882638931274e-01 -2.295590639114379883e-01 2.299526333808898926e-02 -1.678959727287292480e-01 7.111552357673645020e-02 3.238411620259284973e-02 4.275315254926681519e-02 -1.589290648698806763e-01 -3.465656638145446777e-01 -1.095883324742317200e-01 -1.175992190837860107e-02 5.517221987247467041e-02 7.841439545154571533e-02 2.991461753845214844e-01 2.480585873126983643e-01 -4.835948720574378967e-02 -7.046401500701904297e-02 -2.863357961177825928e-01
-1.614809185266494751e-01 -1.778686344623565674e-01 1.934527456760406494e-01 -2.387998849153518677e-01 6.647110730409622192e-02 -1.255997419357299805e-01 1.866404153406620026e-02 -9.902314096689224243e-02 8.928886055946350098e-02 -1.176746562123298645e-01 -1.404715925455093384e-01 -4.275182485580444336e-01 1.615182608366012573e-01 5.107709392905235291e-02 -3.277828395366668701e-01 1.691316813230514526e-01 7.234989106655120850e-02 1.917999982833862305e-01 -4.361310228705406189e-02 -1.159533634781837463e-01 2.001168131828308105e-01 -1.330473925918340683e-03 -7.290600240230560303e-02 1.633004546165466309e-01 1.673246473073959351e-01 1.384257078170776367e-01 4.364087805151939392e-02 3.902652859687805176e-01 -2.809576690196990967e-01 -3.531400114297866821e-02 -8.210103213787078857e-02 -1.035678982734680176e-01
-3.709255903959274292e-02 2.858018875122070312e-01 2.453587204217910767e-01 -3.229036629199981689e-01 5.898712575435638428e-02 5.669165030121803284e-02 -1.006653681397438049e-01 2.291484363377094269e-02 -1.374588012695312500e-01 -1.868216246366500854e-01 -7.687182724475860596e-02 1.064231842756271362e-01 -2.023971825838088989e-01 8.098828792572021484e-02 -1.851375252008438110e-01 -1.302952063269913197e-03 2.888526916503906250e-01 1.470602601766586304e-01 1.204426586627960205e-01 1.513039320707321167e-01 1.323563754558563232e-01 -2.430025041103363037e-01 -2.707447409629821777e-01 -6.361402571201324463e-02 -3.518244251608848572e-02 2.138062715530395508e-01 8.829941600561141968e-02 2.487837374210357666e-01 -1.925015151500701904e-01 3.100657761096954346e-01 -1.855109781026840210e-01 -4.068250581622123718e-02
-1.358862221240997314e-01 -1.137290596961975098e-01 -2.128372341394424438e-02 -1.458587795495986938e-01 -1.472033113241195679e-01 2.363929748535156250e-01 -1.024111211299896240e-01 -1.544511616230010986e-01 -3.851419314742088318e-02 1.629168353974819183e-02 2.035429701209068298e-02 -4.393965899944305420e-01 -2.028249949216842651e-01 -5.195263400673866272e-02 6.622462719678878784e-02 7.348037511110305786e-02 6.884651631116867065e-02 -2.081398665904998779e-01 2.079972475767135620e-01 -1.588934957981109619e-01 -8.118154853582382202e-02 -3.418313860893249512e-01 -2.686071395874023438e-01 3.187180459499359131e-01 8.691823482513427734e-02 -9.226919710636138916e-02 8.706092834472656250e-03 2.935802042484283447e-01 2.822042629122734070e-02 2.463370710611343384e-01 -2.457856200635433197e-02 -8.925551176071166992e-02
-1.162103563547134399e-01 -2.677854299545288086e-01 -2.716543674468994141e-01 -2.365258038043975830e-01 -1.028064545243978500e-02 1.502189785242080688e-01 1.903470838442444801e-03 -6.351862847805023193e-02 1.189958751201629639e-01 2.221035212278366089e-02 -2.179005444049835205e-01 -6.149258837103843689e-02 -9.082696586847305298e-02 -4.985383525490760803e-02 -3.971059024333953857e-01 -1.400982886552810669e-01 1.115989014506340027e-01 2.339224815368652344e-01 2.945567481219768524e-02 7.831941545009613037e-02 -1.921447925269603729e-02 -4.214798808097839355e-01 -2.412121891975402832e-01 -4.915265738964080811e-02 1.434999108314514160e-01 -1.539149284362792969e-01 5.591627582907676697e-02 2.954350411891937256e-01 5.373219028115272522e-04 2.124291807413101196e-01 2.330337837338447571e-02 -1.059039831161499023e-01
-1.996538639068603516e-01 -1.792905777692794800e-01 1.904369443655014038e-01 -2.118010073900222778e-01 -8.907093107700347900e-02 2.503516711294651031e-02 -2.195854783058166504e-01 1.708441972732543945e-01 1.243387311697006226e-01 -5.274180322885513306e-02 -1.062583848834037781e-01 1.623374074697494507e-01 2.437773942947387695e-01 -1.637539565563201904e-01 -1.631452739238739014e-01 -2.720247507095336914e-01 7.781392335891723633e-02 -1.609456688165664673e-01 -1.286145672202110291e-02 1.089686378836631775e-01 -2.588788280263543129e-03 -9.380402415990829468e-02 -4.424946308135986328e-01 -1.143651157617568970e-01 -1.519050821661949158e-02 -1.035110130906105042e-01 7.161147892475128174e-02 2.443519830703735352e-01 1.612241864204406738e-01 8.759891241788864136e-02 -1.664113104343414307e-01 -3.454457521438598633e-01
-2.827545702457427979e-01 -2.218075841665267944e-01 -3.680523112416267395e-02 -6.218923255801200867e-02 -1.435601711273193359e-01 5.728306993842124939e-02 3.136610984802246094e-02 1.212909817695617676e-02 -1.780947446823120117e-01 -3.623876348137855530e-02 -1.229989901185035706e-01 -8.308050036430358887e-02 -1.290923655033111572e-01 -1.988574676215648651e-02 -3.233330696821212769e-02 8.819910883903503418e-02 1.584772318601608276e-01 -2.172413915395736694e-01 5.052348598837852478e-02 -1.130255386233329773e-01 -1.697812527418136597e-01 3.265865892171859741e-02 -4.928198456764221191e-01 1.457595080137252808e-01 1.414020508527755737e-01 1.791574358940124512e-01 3.651381134986877441e-01 1.446428894996643066e-01 -3.427177369594573975e-01 1.611276865005493164e-01 1.372380852699279785e-01 -9.707488864660263062e-02
4.975540563464164734e-02 7.521861232817173004e-03 -3.645370900630950928e-02 -1.585232913494110107e-01 -4.304947555065155029e-01 -9.616664797067642212e-02 -2.679241597652435303e-01 3.822962343692779541e-01 2.311218343675136566e-02 3.293117508292198181e-02 1.236317604780197144e-01 5.104697495698928833e-02 -1.059239581227302551e-01 3.033193200826644897e-02 -1.981338113546371460e-01 -5.895135179162025452e-02 -9.897167980670928955e-02 2.365960776805877686e-01 8.025894314050674438e-02 1.410641372203826904e-01 7.637426257133483887e-02 -5.838916450738906860e-02 -2.031549364328384399e-01 3.312173187732696533e-01 2.571475207805633545e-01 -7.071928679943084717e-02 2.750967396423220634e-03 2.683754563331604004e-01 1.327645629644393921e-01 2.004970312118530273e-01 -1.678884029388427734e-01 -5.115287005901336670e-02
-2.205981910228729248e-01 -7.386363297700881958e-02 3.282468318939208984e-01 -3.435293436050415039e-01 -2.030127793550491333e-01 1.407698243856430054e-01 -3.347449004650115967e-01 1.213989928364753723e-01 -1.123421937227249146e-01 -5.408011004328727722e-02 7.461357861757278442e-02 -7.438025623559951782e-02 1.008156873285770416e-02 1.761282086372375488e-01 -4.067728519439697266e-01 -1.552636921405792236e-01 2.517182230949401855e-01 1.723195612430572510e-01 4.951824247837066650e-02 -2.143210619688034058e-01 -1.509481519460678101e-01 1.238874047994613647e-01 -4.356901044957339764e-04 1.128452196717262268e-01 -1.268093883991241455e-01 -9.510719776153564453e-02 1.051365211606025696e-01 1.624325513839721680e-01 4.194505885243415833e-02 1.672041267156600952e-01 -1.587297767400741577e-02 -1.093185879290103912e-02
-2.145561426877975464e-01 5.738355591893196106e-02 -3.141817450523376465e-02 -9.363221377134323120e-02 -2.053316980600357056e-01 9.125640243291854858e-02 5.147700384259223938e-02 2.959726154804229736e-01 -1.989693194627761841e-01 -7.402133941650390625e-02 4.275757670402526855e-01 -8.172573149204254150e-02 -2.833613008260726929e-02 1.656924486160278320e-01 -1.726914793252944946e-01 -1.454654037952423096e-01 2.906464636325836182e-01 3.225076794624328613e-01 1.886515319347381592e-01 -1.757052689790725708e-01 1.112251803278923035e-01 -7.104603946208953857e-02 -1.920416653156280518e-01 -9.921786189079284668e-02 3.269321843981742859e-02 -1.756625436246395111e-02 2.160649187862873077e-02 8.426076918840408325e-02 -1.202850863337516785e-01 2.805645167827606201e-01 -1.415929943323135376e-01 -2.123767137527465820e-01
-1.838873922824859619e-01 -1.894038617610931396e-01 -1.696943938732147217e-01 -1.437776088714599609e-01 5.935867130756378174e-02 5.523764342069625854e-02 -1.823844462633132935e-01 -2.444870024919509888e-01 2.722763456404209137e-02 -1.680486500263214111e-01 -1.958985626697540283e-01 -5.991275981068611145e-02 -2.046550363302230835e-01 1.517185419797897339e-01 -2.215593159198760986e-01 -1.205955520272254944e-01 -1.215216666460037231e-01 1.497667729854583740e-01 -4.118381440639495850e-02 -2.684349007904529572e-02 -2.545608393847942352e-02 -1.392488032579421997e-01 -2.772218883037567139e-01 1.359008997678756714e-01 2.193354517221450806e-01 -5.279540270566940308e-02 8.681983500719070435e-02 3.185161948204040527e-01 1.699020341038703918e-02 -6.862762570381164551e-02 -1.651026308536529541e-01 -4.843894541263580322e-01
1.590095013380050659e-01 -1.078727543354034424e-01 -4.998535662889480591e-02 -2.186655104160308838e-01 -1.477978974580764771e-01 1.252762507647275925e-03 -1.514863967895507812e-02 -4.958239570260047913e-02 1.965242326259613037e-01 2.333006449043750763e-02 -5.458959937095642090e-02 -6.632899492979049683e-02 8.387925103306770325e-03 -1.316547393798828125e-01 1.988614052534103394e-01 6.220423057675361633e-02 4.418037533760070801e-01 1.637777537107467651e-01 1.738471686840057373e-01 -5.461570341140031815e-03 -3.718471527099609375e-01 1.410145163536071777e-01 -1.639742404222488403e-01 1.024406552314758301e-01 -4.941285774111747742e-02 1.064704358577728271e-01 1.991675049066543579e-01 4.428335130214691162e-01 6.439487636089324951e-02 8.699346333742141724e-02 -2.329752743244171143e-01 -1.323868334293365479e-01
7.737655937671661377e-02 1.549391150474548340e-01 7.937033474445343018e-02 -3.031281828880310059e-01 -3.241270184516906738e-01 4.306185990571975708e-02 -1.047658398747444153e-01 2.799511253833770752e-01 -3.113286010921001434e-02 2.038512565195560455e-02 -1.787421852350234985e-01 -2.381241172552108765e-01 2.456497550010681152e-01 5.485247448086738586e-02 -7.832510024309158325e-02 -3.629543632268905640e-02 2.871050536632537842e-01 2.522532939910888672e-01 3.034121356904506683e-02 8.604992181062698364e-02 2.719181403517723083e-02 -1.931565701961517334e-01 -1.854143887758255005e-01 1.103509217500686646e-01 2.638702094554901123e-01 3.577594470698386431e-04 9.436883777379989624e-02 2.851453721523284912e-01 9.216544777154922485e-02 -2.833591997623443604e-01 1.078060939908027649e-01 -1.244063600897789001e-01
-2.845753729343414307e-01 -2.062191665172576904e-01 9.219659864902496338e-02 -2.528894841670989990e-01 -2.806709334254264832e-02 -5.255071446299552917e-02 -3.433151543140411377e-02 3.838164731860160828e-02 -1.592528074979782104e-01 -2.435154169797897339e-01 -2.678314149379730225e-01 -2.275987714529037476e-01 1.784588545560836792e-01 1.466580033302307129e-01 -4.875423014163970947e-02 1.776868700981140137e-01 3.538692593574523926e-01 -7.045228034257888794e-02 1.687865257263183594e-01 -3.141257166862487793e-01 4.919220134615898132e-02 3.759130090475082397e-02 6.352043244987726212e-03 1.646402776241302490e-01 1.158227212727069855e-03 -5.594631284475326538e-02 1.043435856699943542e-01 2.201602160930633545e-01 -1.934472918510437012e-01 1.920155435800552368e-02 -1.367782503366470337e-01 -3.082454800605773926e-01
-1.366441845893859863e-01 -1.092161387205123901e-01 1.853854954242706299e-01 -2.728196978569030762e-01 -2.893643677234649658e-01 2.245061844587326050e-01 -2.914790213108062744e-01 -1.121316011995077133e-02 -7.034416496753692627e-02 4.458675533533096313e-02 4.050245042890310287e-03 -1.426375657320022583e-01 1.393858939409255981e-01 -2.575653837993741035e-03 7.365766912698745728e-02 -7.507896423339843750e-02 2.461433112621307373e-01 -3.537267148494720459e-01 3.056935369968414307e-01 -1.351284235715866089e-01 2.881133556365966797e-02 -1.963096857070922852e-02 -1.517642438411712646e-01 -5.913100019097328186e-02 5.170221254229545593e-02 -5.127515178173780441e-03 2.197168022394180298e-01 2.003045231103897095e-01 -7.573040574789047241e-02 2.184880226850509644e-01 1.026530470699071884e-02 -3.372685313224792480e-01
-5.061087012290954590e-02 -3.326260745525360107e-01 -1.169278323650360107e-01 -1.982424855232238770e-01 1.068994700908660889e-01 1.895032823085784912e-02 -9.756063669919967651e-02 -1.513691395521163940e-01 -6.085696816444396973e-02 -1.224672570824623108e-01 -2.498328387737274170e-01 1.472130790352821350e-02 -3.847668319940567017e-02 5.323688685894012451e-02 -1.635731607675552368e-01 -2.020050734281539917e-01 -7.134643942117691040e-02 1.723767220973968506e-01 -9.569414705038070679e-02 -9.237517416477203369e-02 -1.354154795408248901e-01 -2.897983491420745850e-01 -3.999075293540954590e-01 1.046146079897880554e-01 1.881385594606399536e-01 7.847092300653457642e-02 1.408607661724090576e-01 2.645249664783477783e-01 2.540334500372409821e-02 -1.716202683746814728e-02 1.948742195963859558e-02 -4.219279885292053223e-01
-7.847672700881958008e-02 2.248897682875394821e-03 6.687874346971511841e-02 -1.900123357772827148e-01 -1.335894614458084106e-01 -1.571040041744709015e-02 1.311198920011520386e-01 -4.861414805054664612e-02 -1.433371007442474365e-01 -2.766999900341033936e-01 1.319398730993270874e-01 1.008691266179084778e-01 2.497275024652481079e-01 -4.240982979536056519e-02 -3.640799522399902344e-01 -1.754929572343826294e-01 2.482666224241256714e-01 8.901867270469665527e-02 -2.428839728236198425e-02 1.375370770692825317e-01 -7.767341285943984985e-02 -1.198566169477999210e-03 -3.757294714450836182e-01 1.327810585498809814e-01 3.501274390146136284e-03 -3.964100498706102371e-03 1.064332500100135803e-01 1.533072590827941895e-01 2.632767260074615479e-01 1.690990775823593140e-01 -2.547019124031066895e-01 -3.344523012638092041e-01
-2.164428681135177612e-01 1.753119975328445435e-01 -4.625301063060760498e-02 -4.797277599573135376e-02 7.352156937122344971e-02 5.893597751855850220e-02 -2.340475618839263916e-01 -5.713093094527721405e-03 1.652220338582992554e-01 2.403429001569747925e-01 -1.647937744855880737e-01 1.846454888582229614e-01 2.292265892028808594e-01 -2.091842889785766602e-01 -1.822153031826019287e-01 -3.402506560087203979e-02 2.448669970035552979e-01 2.465793490409851074e-02 1.841817349195480347e-01 2.666317857801914215e-02 -2.843878269195556641e-01 -1.062615737318992615e-01 -1.314315348863601685e-01 -2.823404247465077788e-05 1.411170810461044312e-01 1.204147487878799438e-01 5.186872929334640503e-02 3.583584427833557129e-01 -2.951498925685882568e-01 1.546108424663543701e-01 -3.009292483329772949e-01 -7.460279017686843872e-02
2.260180413722991943e-01 -1.333947572857141495e-02 -2.236598171293735504e-02 -2.323197573423385620e-02 -7.319995015859603882e-02 9.945327788591384888e-02 -1.368371695280075073e-01 4.237084090709686279e-02 2.706364393234252930e-01 -6.955052167177200317e-02 -7.994428277015686035e-02 -1.096500381827354431e-01 3.850235417485237122e-02 -1.613760180771350861e-02 1.400521993637084961e-01 2.011643946170806885e-01 2.411011159420013428e-01 -6.354109197854995728e-02 1.031204313039779663e-01 4.412501119077205658e-03 4.178002476692199707e-02 -2.265069931745529175e-01 -3.227010965347290039e-01 -1.550794392824172974e-01 1.503029614686965942e-01 -4.878027830272912979e-04 -7.442571967840194702e-02 4.692306220531463623e-01 -8.295235782861709595e-02 2.775586843490600586e-01 -6.049751490354537964e-02 -4.045542478561401367e-01
-2.517052292823791504e-01 -1.959270238876342773e-02 6.175851821899414062e-02 -2.346268594264984131e-01 -2.800148427486419678e-01 2.361934399232268333e-03 -1.666488349437713623e-01 4.310621693730354309e-02 8.680941909551620483e-02 3.396170586347579956e-02 8.555451035499572754e-02 -3.710000216960906982e-02 4.510923027992248535e-01 -9.280816465616226196e-02 -3.968001902103424072e-02 -2.243262976408004761e-01 -2.137541957199573517e-02 -2.233424782752990723e-02 9.915168583393096924e-02 -1.099015995860099792e-01 6.612687557935714722e-02 -1.074974164366722107e-01 -3.509637713432312012e-01 1.959083415567874908e-02 -2.186108380556106567e-02 -3.932642564177513123e-02 1.715326309204101562e-01 3.275425732135772705e-01 1.990856081247329712e-01 -2.960282377898693085e-02 2.153951972723007202e-01 -3.161986768245697021e-01
-6.158561632037162781e-02 -1.175885424017906189e-01 -2.357819229364395142e-01 -1.521548330783843994e-01 5.291503295302391052e-02 1.204181537032127380e-01 -1.608353704214096069e-01 -1.560823991894721985e-02 1.975591778755187988e-01 1.352584175765514374e-02 -1.823940277099609375e-01 7.221388071775436401e-02 2.472949177026748657e-01 5.961776152253150940e-02 -2.830523252487182617e-01 3.707460463047027588e-01 9.809020161628723145e-02 2.540687620639801025e-01 3.834887966513633728e-02 -6.350523326545953751e-03 -1.675261557102203369e-01 -1.423638761043548584e-01 -1.912827193737030029e-01 8.295773714780807495e-02 1.814574003219604492e-02 1.072660312056541443e-01 1.235116571187973022e-01 4.545665085315704346e-01 -9.117013961076736450e-02 9.858728200197219849e-02 -2.745492756366729736e-01 -7.504354417324066162e-02
-3.823456587269902229e-03 -2.110280841588973999e-01 -1.527407169342041016e-01 -1.386381536722183228e-01 -2.005449682474136353e-01 -7.739902473986148834e-03 -1.774704903364181519e-01 5.163941904902458191e-02 2.539579868316650391e-01 4.475745558738708496e-02 1.865379065275192261e-01 1.819189339876174927e-01 -4.917943850159645081e-02 -8.226574957370758057e-02 -2.268650382757186890e-01 1.431802660226821899e-01 -1.082672402262687683e-01 8.170632272958755493e-02 1.708382219076156616e-01 -4.229217767715454102e-01 -1.179477274417877197e-01 4.965810477733612061e-02 -2.150035649538040161e-01 2.173521518707275391e-01 4.622527863830327988e-03 1.045387461781501770e-01 -4.165011923760175705e-03 9.737407416105270386e-02 -3.097634315490722656e-01 3.091832101345062256e-01 -2.068559080362319946e-01 -1.784388124942779541e-01
-1.350297927856445312e-01 -3.217856585979461670e-01 7.036578655242919922e-02 -1.735429614782333374e-01 7.614177186042070389e-03 1.493653059005737305e-01 -1.171347796916961670e-01 3.061760067939758301e-01 -2.605032026767730713e-01 8.248228579759597778e-03 1.825756877660751343e-01 1.326048672199249268e-01 4.482783377170562744e-02 1.507422775030136108e-01 -2.173021286725997925e-01 -1.394897699356079102e-01 8.822159469127655029e-02 8.979998528957366943e-02 -1.893023401498794556e-01 -2.020501345396041870e-01 -1.099793612957000732e-01 -2.232724614441394806e-02 -4.133937954902648926e-01 1.079186797142028809e-01 -5.804634466767311096e-02 -5.867154151201248169e-02 2.911410927772521973e-01 1.727635413408279419e-01 5.251284316182136536e-02 7.786425948143005371e-02 8.526094257831573486e-02 -2.791207432746887207e-01
-3.017708063125610352e-01 -1.904447376728057861e-01 -6.167485262267291546e-04 -6.955391168594360352e-02 1.544629484415054321e-01 5.839821323752403259e-02 1.341423243284225464e-01 1.151240691542625427e-01 2.452186793088912964e-01 1.432675570249557495e-01 4.712071642279624939e-02 -7.509373128414154053e-02 4.942861944437026978e-02 3.722385689616203308e-02 -3.642533719539642334e-01 1.520061641931533813e-01 2.249918282032012939e-01 -4.200053401291370392e-03 7.343142479658126831e-02 1.564975678920745850e-01 8.441790193319320679e-02 -4.966681078076362610e-02 -4.698810577392578125e-01 9.180251508951187134e-02 8.272971957921981812e-02 1.893315464258193970e-02 2.266231477260589600e-01 3.129616677761077881e-01 -5.259162560105323792e-02 -2.001621574163436890e-01 5.180873721837997437e-02 -1.995633840560913086e-01
-2.651357650756835938e-01 -2.098396867513656616e-01 -2.805194258689880371e-01 -1.978059709072113037e-01 -1.033683270215988159e-01 2.652747035026550293e-01 -7.978677749633789062e-02 1.450486332178115845e-01 1.855322718620300293e-02 -5.741786211729049683e-03 1.574953459203243256e-02 1.181355789303779602e-01 1.641904562711715698e-01 1.648440062999725342e-01 -3.520848155021667480e-01 2.863329350948333740e-01 1.837333887815475464e-01 1.592944711446762085e-01 -3.524878621101379395e-02 5.331273004412651062e-02 -3.890712559223175049e-02 -1.616226881742477417e-01 -1.623094230890274048e-01 -6.624899804592132568e-02 -2.476577647030353546e-02 1.137951463460922241e-01 5.199440568685531616e-02 2.420092225074768066e-01 1.622472107410430908e-01 1.765493303537368774e-01 -3.426596224308013916e-01 -1.157476082444190979e-01
-2.892270386219024658e-01 2.447030693292617798e-02 -4.038482531905174255e-02 -2.038412541151046753e-01 7.134974747896194458e-02 -1.297525167465209961e-01 1.452553421258926392e-01 -9.694975614547729492e-02 1.549397557973861694e-01 -1.370746493339538574e-01 -3.176424279808998108e-02 -2.001078277826309204e-01 -1.484813690185546875e-01 -1.343597918748855591e-01 -3.414027094841003418e-01 -1.299423631280660629e-02 3.140339255332946777e-01 1.913515776395797729e-01 1.266484055668115616e-02 -1.994870603084564209e-01 -2.171230912208557129e-01 -1.679883301258087158e-01 -7.472640275955200195e-02 2.381229698657989502e-01 7.045403867959976196e-02 1.482824087142944336e-01 -9.108020365238189697e-02 2.502314150333404541e-01 1.879095681942999363e-03 1.191021502017974854e-01 -6.599894165992736816e-02 -3.875887989997863770e-01
-2.651273906230926514e-01 -2.462043762207031250e-01 -3.429488465189933777e-02 -3.783441483974456787e-01 -6.235261261463165283e-02 -1.754957139492034912e-01 2.587281465530395508e-01 -1.905859559774398804e-01 -1.094241589307785034e-01 3.070812486112117767e-02 -1.710791587829589844e-01 8.320904523134231567e-02 9.755191206932067871e-02 2.563852816820144653e-03 -3.666337132453918457e-01 2.732699215412139893e-01 1.597309298813343048e-02 8.487423509359359741e-02 1.875052005052566528e-01 -2.931186556816101074e-01 1.033909022808074951e-01 2.714859880506992340e-02 -2.464138120412826538e-01 1.251265108585357666e-01 -5.579012632369995117e-02 -2.987667219713330269e-03 6.707153469324111938e-02 2.647375464439392090e-01 -4.272356256842613220e-02 5.979297310113906860e-02 -1.389646232128143311e-01 -1.833390071988105774e-02
-1.462522000074386597e-01 -2.585953176021575928e-01 2.016347795724868774e-01 -7.176976650953292847e-02 -2.052054554224014282e-01 2.324341088533401489e-01 1.849648058414459229e-01 8.057589828968048096e-02 1.241698414087295532e-01 2.515640668570995331e-02 -1.559948641806840897e-02 -2.489279955625534058e-01 -3.629765938967466354e-03 7.698306348174810410e-03 5.378714296966791153e-03 -2.377379983663558960e-01 2.317575179040431976e-02 1.207276508212089539e-01 -6.415144540369510651e-03 -1.084496527910232544e-01 2.050012946128845215e-01 -1.354128420352935791e-01 -1.249929443001747131e-01 2.444274425506591797e-01 -8.368588984012603760e-02 7.507345825433731079e-02 4.179753363132476807e-01 2.720364630222320557e-01 8.859954774379730225e-02 2.227387130260467529e-01 -1.473385393619537354e-01 -3.017434477806091309e-01
-7.685091346502304077e-02 -2.024587839841842651e-01 1.827199012041091919e-01 -2.365368455648422241e-01 -3.064967393875122070e-01 7.663259655237197876e-02 -9.596779127605259418e-04 -1.425338536500930786e-01 9.533883631229400635e-02 -9.019723534584045410e-02 6.058435142040252686e-02 -8.581393957138061523e-02 2.350908219814300537e-01 -2.314488142728805542e-01 2.667928636074066162e-01 -9.018562734127044678e-02 6.682542711496353149e-02 -2.297831624746322632e-01 2.516388297080993652e-01 -2.018763422966003418e-01 2.824509330093860626e-02 -1.869906783103942871e-01 -2.259968519210815430e-01 1.463379561901092529e-01 1.545653641223907471e-01 5.170020274817943573e-03 1.902639120817184448e-01 3.152297437191009521e-01 -8.865864574909210205e-02 1.392585933208465576e-01 6.535553187131881714e-02 -2.581168711185455322e-01
-3.243092894554138184e-01 -8.584738522768020630e-02 7.865018397569656372e-02 -6.872006505727767944e-02 1.315621137619018555e-01 3.332687914371490479e-01 8.531688153743743896e-02 9.136098623275756836e-02 3.239912986755371094e-01 -5.136793106794357300e-02 -4.942834377288818359e-02 1.754302084445953369e-01 -8.252242207527160645e-02 4.942017048597335815e-02 2.328023873269557953e-02 7.187807559967041016e-02 1.305267214775085449e-01 2.191523313522338867e-01 1.321009099483489990e-01 6.026262044906616211e-02 3.633169457316398621e-02 -2.512604594230651855e-01 -1.421652287244796753e-01 1.420240253210067749e-01 4.824043810367584229e-02 2.821450531482696533e-01 -1.921887099742889404e-01 3.785917758941650391e-01 1.979454187676310539e-03 1.022583618760108948e-02 -1.185916364192962646e-01 -3.307563662528991699e-01
-2.593242228031158447e-01 -7.685461640357971191e-02 -1.251392215490341187e-01 -1.617190539836883545e-01 1.218548193573951721e-01 -1.041944250464439392e-01 -1.152693107724189758e-01 -1.366206407546997070e-01 -9.165364503860473633e-02 1.218168139457702637e-01 -8.156515657901763916e-02 -1.127326190471649170e-01 1.057239919900894165e-01 1.487596658989787102e-03 -1.409550290554761887e-02 1.912460327148437500e-01 1.280402243137359619e-01 3.057383596897125244e-01 2.657080888748168945e-01 3.468731418251991272e-02 -2.578252851963043213e-01 -3.646762669086456299e-01 -2.478108406066894531e-01 2.238535583019256592e-01 1.388414110988378525e-02 3.315125778317451477e-02 -2.245571836829185486e-02 3.727250993251800537e-01 -3.339597897138446569e-04 -1.592172682285308838e-01 -2.608863264322280884e-02 -2.782282233238220215e-01
-3.969467878341674805e-01 -5.155447497963905334e-02 1.400452703237533569e-01 -9.953033179044723511e-02 -1.316419541835784912e-01 1.248848959803581238e-01 -1.217358112335205078e-01 5.940426606684923172e-03 -1.148319542407989502e-01 2.886509597301483154e-01 -3.424658179283142090e-01 -3.275078237056732178e-01 -3.187071532011032104e-02 6.584711372852325439e-02 3.285344317555427551e-02 1.631499379873275757e-01 -7.243134081363677979e-03 -2.196459174156188965e-01 -1.141954362392425537e-01 4.626559838652610779e-02 1.382955014705657959e-01 -1.407809257507324219e-01 -1.844351589679718018e-01 9.529349952936172485e-02 3.063791692256927490e-01 5.834161117672920227e-02 1.320516504347324371e-02 1.593561470508575439e-01 1.779742389917373657e-01 2.248615622520446777e-01 -1.298523396253585815e-01 -2.022794485092163086e-01
-2.530773580074310303e-01 -8.297536522150039673e-02 -9.044814109802246094e-02 -1.888656020164489746e-01 -3.900122269988059998e-02 -1.337193846702575684e-01 8.006677776575088501e-02 2.335381358861923218e-01 1.255610734224319458e-01 9.088268503546714783e-03 -1.052237674593925476e-01 -9.062390774488449097e-02 -2.314543426036834717e-01 2.186610400676727295e-01 -5.254149436950683594e-01 1.426005065441131592e-01 1.478129476308822632e-01 -2.159195207059383392e-02 2.699503600597381592e-01 1.736490428447723389e-02 -8.033887296915054321e-02 -2.109825760126113892e-01 -1.233636438846588135e-01 7.550249248743057251e-02 8.027245104312896729e-02 -3.225505352020263672e-02 3.134965598583221436e-01 3.043166995048522949e-01 1.751935109496116638e-02 2.200062200427055359e-02 -2.824047766625881195e-02 -6.791622191667556763e-02
-4.651577770709991455e-02 -3.802497982978820801e-01 1.252280920743942261e-01 -2.861923277378082275e-01 -8.542472124099731445e-02 1.435731817036867142e-02 1.282488852739334106e-01 8.212160319089889526e-02 -1.478978097438812256e-01 -1.337643712759017944e-01 -1.609707772731781006e-01 -7.482280582189559937e-02 3.183532878756523132e-02 -9.697747230529785156e-02 -1.804281473159790039e-01 2.973760068416595459e-01 9.290482848882675171e-02 1.914281845092773438e-01 2.365951538085937500e-01 -2.415285110473632812e-01 1.357242763042449951e-01 -3.132265992462635040e-03 -1.757907867431640625e-01 1.791256479918956757e-02 1.752907782793045044e-01 9.437482059001922607e-02 3.206037878990173340e-01 3.529527410864830017e-02 -3.297106921672821045e-01 7.082628458738327026e-02 -1.749930381774902344e-01 -1.581893265247344971e-01
-1.769057959318161011e-01 3.645138815045356750e-02 3.161974847316741943e-01 -1.675873547792434692e-01 5.224933475255966187e-02 1.817178130149841309e-01 -1.709386408329010010e-01 3.294861316680908203e-02 2.922602593898773193e-01 -8.430765569210052490e-02 -2.676647529006004333e-02 -3.816819936037063599e-02 1.572249382734298706e-01 1.389586478471755981e-01 -3.614962100982666016e-01 4.764926433563232422e-02 2.366433292627334595e-01 1.360960900783538818e-01 1.348930001258850098e-01 -1.468469649553298950e-01 2.321090102195739746e-01 2.410971373319625854e-02 -2.344432473182678223e-01 2.856398522853851318e-01 7.999006658792495728e-02 6.903567165136337280e-02 2.217449247837066650e-02 3.312201797962188721e-01 1.599546968936920166e-01 4.984064400196075439e-02 -1.736891865730285645e-01 1.291648745536804199e-01
4.686924070119857788e-02 -3.075708448886871338e-01 -1.907743699848651886e-02 6.699009984731674194e-02 1.660639420151710510e-02 1.802664846181869507e-01 2.691737562417984009e-02 8.576212078332901001e-02 -2.983097136020660400e-01 1.364215742796659470e-02 -1.412924751639366150e-02 -1.293097995221614838e-02 1.263491213321685791e-01 1.367439925670623779e-01 -2.127797901630401611e-01 -8.141829818487167358e-02 4.475465416908264160e-01 -3.239908069372177124e-02 2.168340533971786499e-01 -1.875267475843429565e-01 -6.277307868003845215e-02 1.094582751393318176e-01 -1.480175107717514038e-01 1.598324030637741089e-01 1.491877883672714233e-01 1.226126328110694885e-01 -4.948604106903076172e-02 3.556973040103912354e-01 1.124121174216270447e-01 9.525024145841598511e-02 6.597365438938140869e-02 -3.770430684089660645e-01
-3.379775583744049072e-01 -6.527573615312576294e-02 2.010356187820434570e-01 -1.566604226827621460e-01 -1.584811359643936157e-01 1.158857997506856918e-02 -1.114985570311546326e-01 1.478519737720489502e-01 3.198270201683044434e-01 -1.344605237245559692e-01 -2.299451082944869995e-02 3.443227708339691162e-02 2.530764639377593994e-01 -1.645337939262390137e-01 -1.610021293163299561e-01 -2.796399593353271484e-01 3.028453327715396881e-02 -1.916109398007392883e-02 2.305474691092967987e-02 -4.943201318383216858e-02 -7.517430186271667480e-02 -5.830332636833190918e-02 -4.634859859943389893e-01 -2.149854898452758789e-01 2.136615477502346039e-02 -1.460701413452625275e-02 -4.543402697890996933e-03 1.688853502273559570e-01 2.113198637962341309e-01 1.200278773903846741e-01 -1.004045978188514709e-01 -2.588107585906982422e-01
1.511924862861633301e-01 -1.207157224416732788e-01 1.446014493703842163e-01 -2.118957787752151489e-01 -1.043387055397033691e-01 -1.491548269987106323e-01 -3.365393728017807007e-02 7.147896289825439453e-02 1.968776136636734009e-01 1.091646775603294373e-02 2.379310727119445801e-01 8.167127519845962524e-02 4.501063749194145203e-02 -2.351621687412261963e-01 -1.876284778118133545e-01 -1.494874060153961182e-01 2.776225209236145020e-01 -9.939992427825927734e-02 -5.045118555426597595e-02 1.487892866134643555e-01 1.743547916412353516e-01 -2.808980345726013184e-01 -2.682886719703674316e-01 2.664379179477691650e-01 3.867423534393310547e-01 1.054738275706768036e-02 2.662266790866851807e-02 1.601600050926208496e-01 2.776346728205680847e-02 -4.693783074617385864e-02 -2.505874633789062500e-01 -1.860799789428710938e-01
6.396290264092385769e-04 -1.264240872114896774e-02 -3.248292580246925354e-02 -4.887540042400360107e-01 2.627797424793243408e-03 -2.104588598012924194e-01 -8.462914079427719116e-02 2.120639830827713013e-01 1.139320358633995056e-01 3.105202615261077881e-01 -1.852185279130935669e-01 8.977349847555160522e-02 1.318587213754653931e-01 -2.628861926496028900e-02 7.083111256361007690e-02 -1.678021065890789032e-02 1.936128139495849609e-01 -8.201891556382179260e-03 4.623509570956230164e-02 -2.800751291215419769e-02 3.406634628772735596e-01 -1.210957840085029602e-01 -5.516812577843666077e-02 1.291960477828979492e-01 1.467340886592864990e-01 1.905886828899383545e-01 1.507880687713623047e-01 3.317939341068267822e-01 -8.000174537301063538e-03 3.809995949268341064e-02 -1.787986904382705688e-01 -2.706216871738433838e-01
-2.271324545145034790e-01 -3.616863191127777100e-01 2.090743482112884521e-01 -1.597610563039779663e-01 -3.841158375144004822e-02 -4.325164109468460083e-02 -3.077414119616150856e-03 -3.426383435726165771e-02 2.042974345386028290e-02 -1.485526710748672485e-01 1.111276373267173767e-01 -6.136400252580642700e-02 1.295165121555328369e-01 3.219822943210601807e-01 -3.354151546955108643e-01 2.247282117605209351e-01 2.813503444194793701e-01 1.117369607090950012e-01 -5.227576196193695068e-02 2.578874304890632629e-02 1.053878515958786011e-01 -1.939755231142044067e-01 -2.462106049060821533e-01 1.190870441496372223e-02 1.452398300170898438e-01 -4.639846459031105042e-02 3.991186618804931641e-02 2.795050442218780518e-01 1.893682330846786499e-01 -1.061828061938285828e-02 -2.715662717819213867e-01 -6.749087572097778320e-02
-1.258224397897720337e-01 -1.254066824913024902e-01 4.368735477328300476e-02 -4.006093144416809082e-01 -1.610067784786224365e-01 5.004575476050376892e-02 6.187335401773452759e-02 -1.162179484963417053e-01 7.761871814727783203e-02 -1.936865150928497314e-01 -1.339497566223144531e-01 -9.090735018253326416e-02 9.879242628812789917e-02 -4.533149302005767822e-02 -1.523945033550262451e-01 2.662577331066131592e-01 1.157350614666938782e-01 1.897820830345153809e-01 5.134657770395278931e-02 -2.122327089309692383e-01 2.205014079809188843e-01 1.017078086733818054e-01 -6.616111099720001221e-02 -1.056403666734695435e-01 1.366389840841293335e-01 1.812452375888824463e-01 1.325412541627883911e-01 2.118274718523025513e-01 -3.701739907264709473e-01 1.012197956442832947e-01 -3.629290163516998291e-01 -1.416397541761398315e-01
-2.542324662208557129e-01 -3.073262609541416168e-02 7.580213248729705811e-02 -2.973141893744468689e-02 -8.169548958539962769e-02 -1.457020342350006104e-01 -1.951383501291275024e-01 -1.020026579499244690e-01 -5.875102430582046509e-02 4.480177536606788635e-02 5.792253091931343079e-02 -1.499926447868347168e-01 -1.281691044569015503e-01 -8.600657433271408081e-02 5.116067826747894287e-02 1.072617061436176300e-02 2.812538743019104004e-01 -1.248928681015968323e-01 2.294248789548873901e-01 -1.603516936302185059e-01 2.722827158868312836e-02 3.797905147075653076e-02 -4.415563941001892090e-01 1.469318568706512451e-01 -5.076431110501289368e-02 1.743638217449188232e-01 8.591134846210479736e-02 4.196585118770599365e-01 -3.074373602867126465e-01 2.225461602210998535e-01 1.247093081474304199e-01 -1.602191030979156494e-01
-3.425890952348709106e-02 -2.825634181499481201e-01 3.392280638217926025e-01 4.643338546156883240e-02 -1.912440359592437744e-01 -6.388768088072538376e-03 -2.711505591869354248e-01 2.574717998504638672e-01 -6.440202705562114716e-03 5.053380131721496582e-02 1.218676045536994934e-01 1.495338082313537598e-01 1.035228893160820007e-01 1.284295320510864258e-02 -1.010178998112678528e-01 2.950818091630935669e-02 2.255178391933441162e-01 -1.691221445798873901e-01 1.014237105846405029e-01 -1.530124098062515259e-01 1.431021392345428467e-01 -1.034039035439491272e-01 -2.642949223518371582e-01 7.418002933263778687e-02 2.064251154661178589e-01 1.010012626647949219e-01 -1.543790102005004883e-01 3.678820133209228516e-01 8.597820252180099487e-02 -8.874997496604919434e-02 1.303675472736358643e-01 -3.156360089778900146e-01
-1.588481813669204712e-01 -2.611961662769317627e-01 2.547542154788970947e-01 2.122765965759754181e-02 -2.163829803466796875e-01 1.838807910680770874e-01 -1.498654931783676147e-01 2.953029274940490723e-01 -8.039712905883789062e-02 -1.868525743484497070e-01 -2.860667649656534195e-03 1.753503382205963135e-01 9.686156362295150757e-02 -1.190860271453857422e-01 -2.271216809749603271e-01 1.002123951911926270e-02 3.220244050025939941e-01 -1.922165453433990479e-01 2.211564332246780396e-01 -1.049587577581405640e-01 1.892489194869995117e-01 -4.737890511751174927e-02 -1.440051645040512085e-01 6.819864362478256226e-02 1.393549144268035889e-01 -1.597752273082733154e-01 -1.072296649217605591e-01 3.627161681652069092e-01 6.616834551095962524e-02 4.853616654872894287e-02 -1.964143477380275726e-02 -2.106266468763351440e-01
-2.112358361482620239e-01 -1.670907735824584961e-01 1.475798487663269043e-01 -3.273595571517944336e-01 1.240778062492609024e-02 -4.609468579292297363e-02 1.777650415897369385e-01 1.235551461577415466e-01 1.490543037652969360e-01 9.504894167184829712e-02 -2.328501045703887939e-01 -1.378491371870040894e-01 8.463970571756362915e-02 -1.258079614490270615e-02 -3.256647884845733643e-01 9.711731225252151489e-02 1.341937184333801270e-01 1.409003045409917831e-02 1.165223047137260437e-01 -3.108083307743072510e-01 2.986300289630889893e-01 2.867679297924041748e-02 8.104905486106872559e-02 2.289068698883056641e-01 1.880578845739364624e-01 2.341468632221221924e-01 1.022359654307365417e-01 1.916543543338775635e-01 -2.707819938659667969e-01 1.562029123306274414e-01 -2.782928384840488434e-02 -9.412867575883865356e-02
1.189619395881891251e-02 -8.056368678808212280e-02 -6.297606229782104492e-02 -2.729728445410728455e-02 -8.583023399114608765e-02 -1.525197457522153854e-02 -2.292201817035675049e-01 7.591462694108486176e-03 -1.676035672426223755e-01 8.561225235462188721e-02 -1.084750443696975708e-01 -4.712918028235435486e-02 -2.018322944641113281e-01 2.170023024082183838e-01 -7.996344566345214844e-02 1.471104472875595093e-01 3.815309107303619385e-01 7.032070308923721313e-02 -5.069239065051078796e-02 -2.027897536754608154e-01 -5.857524648308753967e-02 -3.413556218147277832e-01 -2.669378519058227539e-01 8.247086405754089355e-02 1.830318123102188110e-01 3.787199035286903381e-02 2.792960107326507568e-01 4.181312397122383118e-02 7.931434549391269684e-03 3.177792131900787354e-01 1.327908132225275040e-03 -3.939967751502990723e-01
8.412709087133407593e-02 1.360613107681274414e-01 1.052978355437517166e-02 -7.668743282556533813e-02 -1.977806091308593750e-01 -1.550124399363994598e-02 -2.420094758272171021e-01 5.496609583497047424e-02 3.374181389808654785e-01 -2.635153234004974365e-01 -7.873934507369995117e-02 -9.273941069841384888e-02 3.299018740653991699e-01 9.219326823949813843e-02 -1.724496930837631226e-01 1.503759622573852539e-01 6.957326829433441162e-02 2.541763782501220703e-01 1.848868727684020996e-01 5.533555522561073303e-02 -4.170365259051322937e-02 -1.965404301881790161e-01 -3.249445259571075439e-01 1.170228570699691772e-01 -1.196529623121023178e-02 1.635294407606124878e-01 4.412421584129333496e-02 1.697836220264434814e-01 -1.407920122146606445e-01 3.444187641143798828e-01 -1.849020272493362427e-01 5.528431013226509094e-02
-1.956728100776672363e-01 -1.024598404765129089e-01 4.212393239140510559e-02 1.805611699819564819e-02 -2.095551639795303345e-01 8.195308595895767212e-02 -1.967623084783554077e-01 2.693055570125579834e-02 -9.073194861412048340e-02 -1.720746010541915894e-01 -1.761809885501861572e-01 -1.562542319297790527e-01 -2.447020262479782104e-01 2.454799413681030273e-02 -7.434153556823730469e-02 1.801161766052246094e-01 2.705410420894622803e-01 -1.260271072387695312e-01 3.610957786440849304e-02 -1.199961081147193909e-01 -1.790538132190704346e-01 1.641401201486587524e-01 -2.760553061962127686e-01 1.216612979769706726e-01 7.577536255121231079e-02 1.853737384080886841e-01 4.155015051364898682e-01 1.995635032653808594e-01 -1.056443080306053162e-01 1.812242269515991211e-01 1.434654444456100464e-01 -3.087877631187438965e-01
-2.073808014392852783e-01 -1.508032828569412231e-01 9.283348917961120605e-02 -3.987652659416198730e-01 -1.357039213180541992e-01 1.707587540149688721e-01 -2.288974374532699585e-01 4.093742743134498596e-02 1.493266671895980835e-01 8.505050092935562134e-02 9.007286280393600464e-02 -1.342578381299972534e-01 1.030012220144271851e-01 -2.069548666477203369e-01 -1.511302776634693146e-02 -1.226890012621879578e-01 1.113778501749038696e-01 -3.204572796821594238e-01 1.311019510030746460e-01 1.597699336707592010e-02 -4.134380444884300232e-02 3.435730189085006714e-02 -8.984185010194778442e-02 2.948066592216491699e-01 3.697940111160278320e-01 -8.506587892770767212e-02 1.685546524822711945e-02 3.239117860794067383e-01 -1.694750413298606873e-02 -1.477082818746566772e-01 1.345728039741516113e-01 -1.441187858581542969e-01
-1.865548640489578247e-01 -1.180927306413650513e-01 3.301169872283935547e-01 -1.675281524658203125e-01 1.082562748342752457e-02 -4.873426631093025208e-02 -8.139375597238540649e-02 -1.233789771795272827e-01 1.518508493900299072e-01 -1.188207715749740601e-01 4.192319512367248535e-02 -2.882311940193176270e-01 -1.891724914312362671e-01 2.499629408121109009e-01 5.728206038475036621e-02 8.178732544183731079e-02 5.672834441065788269e-02 -1.132883131504058838e-01 -6.020398810505867004e-02 -3.240808546543121338e-01 1.137492805719375610e-01 -1.515455245971679688e-01 -3.850574195384979248e-01 2.194133251905441284e-01 4.943828284740447998e-02 -1.703121066093444824e-01 1.774677783250808716e-01 3.255212306976318359e-01 8.804148435592651367e-02 4.791130125522613525e-02 -1.479999721050262451e-01 4.168258979916572571e-02
-4.945281147956848145e-02 -2.641708590090274811e-02 2.586226165294647217e-01 -2.546672523021697998e-01 1.971416175365447998e-01 7.660245150327682495e-02 -1.302298903465270996e-01 -1.479055881500244141e-01 9.435380995273590088e-02 -1.362407058477401733e-01 -2.650111615657806396e-01 3.642069548368453979e-02 1.991582363843917847e-01 -4.848832264542579651e-02 -6.254224479198455811e-02 3.318420052528381348e-01 2.573005259037017822e-01 8.668626099824905396e-02 1.734136492013931274e-01 -1.018965914845466614e-01 -8.412766456604003906e-02 -3.725143969058990479e-01 -2.318740040063858032e-01 -5.764888972043991089e-02 -7.992074638605117798e-02 2.105394452810287476e-01 1.384076178073883057e-01 2.534309923648834229e-01 -8.600998669862747192e-02 2.791706658899784088e-02 -1.427489221096038818e-01 -2.161487489938735962e-01
-1.649742871522903442e-01 2.424820810556411743e-01 -2.924019694328308105e-01 -1.973187923431396484e-01 -2.556642293930053711e-01 1.421703249216079712e-01 -1.528945714235305786e-01 1.839416474103927612e-01 3.902934864163398743e-02 -4.620763286948204041e-02 -1.178483590483665466e-01 -3.852960467338562012e-02 2.179416827857494354e-02 6.203888729214668274e-02 1.271618455648422241e-01 3.364745527505874634e-02 -5.947307124733924866e-02 -8.952347189188003540e-02 -9.749387949705123901e-02 -2.927461862564086914e-01 1.637062877416610718e-01 -7.662413269281387329e-02 -4.594181776046752930e-01 -2.646686881780624390e-02 2.508306801319122314e-01 1.185490712523460388e-01 1.404848508536815643e-02 2.915812432765960693e-01 1.043303534388542175e-01 9.621857106685638428e-02 -1.369164437055587769e-01 -2.320296168327331543e-01
-4.097650647163391113e-01 1.771015822887420654e-01 2.786722034215927124e-02 -1.036593616008758545e-01 -2.100922912359237671e-01 -1.147885322570800781e-01 2.246901206672191620e-02 8.783234655857086182e-02 4.522481560707092285e-02 4.148073866963386536e-02 6.364718824625015259e-02 -3.434636890888214111e-01 1.652309447526931763e-01 -1.344389468431472778e-01 6.573515385389328003e-02 -4.333494231104850769e-02 5.367662012577056885e-02 -1.269498025067150593e-03 1.101031154394149780e-01 -1.525721251964569092e-01 -1.176559627056121826e-01 -2.979383170604705811e-01 -3.146158754825592041e-01 2.616553902626037598e-01 1.621136516332626343e-01 -1.822564005851745605e-01 1.812963485717773438e-01 5.982498824596405029e-02 -1.526371110230684280e-02 7.163162529468536377e-02 -2.207552045583724976e-01 -2.965298891067504883e-01
-1.153209432959556580e-01 -5.734619125723838806e-02 8.812124142423272133e-04 -1.116174384951591492e-01 -1.285850256681442261e-01 -9.704836457967758179e-02 7.501382380723953247e-02 -6.017007678747177124e-02 -3.244660794734954834e-02 -1.526933610439300537e-01 3.321557641029357910e-01 -1.475193258374929428e-02 7.531177252531051636e-02 -1.808690726757049561e-01 -2.016538530588150024e-01 2.331669777631759644e-01 1.470548063516616821e-01 9.227289259433746338e-02 -2.404429204761981964e-02 1.235957220196723938e-01 -2.104652225971221924e-01 -1.490356326103210449e-01 -3.195779323577880859e-01 3.558301329612731934e-01 3.428754210472106934e-01 -2.606384223327040672e-03 1.497251242399215698e-01 1.925528347492218018e-01 -1.774521321058273315e-01 8.378102630376815796e-02 -3.177330493927001953e-01 -9.823588281869888306e-02
-1.431627422571182251e-01 -1.552703827619552612e-01 2.824687659740447998e-01 -2.223216742277145386e-01 2.460079267621040344e-02 -1.901921182870864868e-01 -2.212566882371902466e-02 6.050567701458930969e-02 8.333706855773925781e-02 1.276400089263916016e-01 1.318146586418151855e-01 7.518319785594940186e-02 1.592899709939956665e-01 1.034610718488693237e-01 -1.478212326765060425e-01 -1.501875519752502441e-01 -2.674371749162673950e-02 1.776442825794219971e-01 1.540253218263387680e-02 3.781992942094802856e-02 1.351573020219802856e-01 -2.019005455076694489e-02 -4.349037110805511475e-01 -1.826839335262775421e-02 -4.397526383399963379e-02 -5.321243777871131897e-02 2.907786071300506592e-01 3.524546623229980469e-01 1.301433295011520386e-01 4.066298604011535645e-01 -1.060417965054512024e-01 -9.664051234722137451e-02
-1.149893701076507568e-01 8.975628018379211426e-02 1.910149753093719482e-01 -1.222438365221023560e-01 -3.364537060260772705e-01 -2.575365006923675537e-01 -8.905293047428131104e-02 4.432864859700202942e-02 1.006339639425277710e-01 -2.345598675310611725e-02 -1.124745309352874756e-01 -1.760928928852081299e-01 2.092606723308563232e-01 7.723865658044815063e-02 6.041669473052024841e-02 -9.450285881757736206e-02 1.834341883659362793e-01 3.426897153258323669e-02 2.281209230422973633e-01 -6.614138931035995483e-02 2.196072489023208618e-01 -1.222389638423919678e-01 -2.789871990680694580e-01 1.171955168247222900e-01 2.311307191848754883e-01 1.612424477934837341e-02 4.180717468261718750e-01 1.755051910877227783e-01 1.427252590656280518e-01 4.544491413980722427e-03 1.698753833770751953e-01 -2.582735419273376465e-01
4.402883932925760746e-04 -2.755115628242492676e-01 -5.050549656152725220e-02 -2.590908408164978027e-01 -1.711453348398208618e-01 2.267336100339889526e-02 -2.532537281513214111e-01 2.959146201610565186e-01 3.441198170185089111e-02 -7.132158428430557251e-02 1.179108023643493652e-02 5.667393282055854797e-02 -8.839358389377593994e-02 6.543389707803726196e-02 -8.640856295824050903e-02 7.385364174842834473e-02 -1.165934801101684570e-01 5.663533508777618408e-02 3.736282885074615479e-01 -4.617343842983245850e-02 2.202993631362915039e-01 2.205976098775863647e-01 -2.551452517509460449e-01 -7.885585725307464600e-02 1.978328824043273926e-01 -1.490209847688674927e-01 -1.243023052811622620e-01 3.304840922355651855e-01 4.593232274055480957e-02 1.845949888229370117e-01 -6.958902627229690552e-02 -2.901398241519927979e-01
-3.323498070240020752e-01 -2.123603075742721558e-01 -1.631501913070678711e-01 -5.821715295314788818e-02 7.154244929552078247e-02 1.251986622810363770e-01 -3.647563979029655457e-02 -5.146194994449615479e-02 1.996328681707382202e-01 -5.184089764952659607e-02 -3.190042674541473389e-01 -1.058874949812889099e-01 -5.191932618618011475e-02 -5.561318248510360718e-03 -3.694601058959960938e-01 -1.308679878711700439e-01 1.832530945539474487e-01 2.789723873138427734e-02 -9.773009456694126129e-03 2.309201806783676147e-01 -1.639386862516403198e-01 -3.422479331493377686e-01 -2.026052772998809814e-01 7.723909616470336914e-02 2.319134026765823364e-01 -1.162336543202400208e-01 1.254950016736984253e-01 2.512234747409820557e-01 -4.754224419593811035e-02 1.857744604349136353e-01 5.705780908465385437e-02 -1.131776496767997742e-01
-5.341996252536773682e-02 -1.887921430170536041e-02 1.043627336621284485e-01 -3.983492553234100342e-01 1.735818572342395782e-02 4.476719796657562256e-01 1.969811134040355682e-02 -4.885674454271793365e-03 -5.108609050512313843e-02 3.890315769240260124e-03 -1.185647472739219666e-01 -1.291217505931854248e-01 2.030203491449356079e-02 -1.853683739900588989e-01 -2.741293609142303467e-01 -7.481615245342254639e-02 2.978957295417785645e-01 4.259652923792600632e-04 -1.317188441753387451e-01 3.247036784887313843e-02 2.878871858119964600e-01 -1.286743730306625366e-01 -2.584260106086730957e-01 1.077508553862571716e-01 1.042267978191375732e-01 3.230496644973754883e-01 3.850023075938224792e-02 9.622053056955337524e-02 2.202479913830757141e-02 1.510158777236938477e-01 1.943699568510055542e-01 -7.216467708349227905e-02
3.373938202857971191e-01 -1.512012928724288940e-01 1.217918917536735535e-01 5.145173147320747375e-02 -5.774505436420440674e-03 4.729484766721725464e-02 -1.694285422563552856e-01 1.835447400808334351e-01 2.503508627414703369e-01 -5.235743010416626930e-04 -1.965423524379730225e-01 -1.743876934051513672e-02 1.067453697323799133e-01 1.654244065284729004e-01 8.925627171993255615e-02 1.062121987342834473e-01 1.317945569753646851e-01 5.634014308452606201e-02 2.524941563606262207e-01 8.386444300413131714e-02 4.321097210049629211e-02 -2.249432951211929321e-01 -4.085501432418823242e-01 9.123279154300689697e-02 1.614665240049362183e-01 6.257987022399902344e-02 -9.919019043445587158e-02 2.766476571559906006e-01 -1.392949074506759644e-01 1.988973468542098999e-01 -1.975705325603485107e-01 -2.969012856483459473e-01
-7.482969760894775391e-02 -1.861114948987960815e-01 9.902966022491455078e-02 -3.920138180255889893e-01 1.246600002050399780e-01 -3.530883416533470154e-02 1.248541995882987976e-01 -1.024206448346376419e-02 -5.178468674421310425e-02 -2.825273573398590088e-01 -1.411401331424713135e-01 2.983904629945755005e-02 2.871989309787750244e-01 2.456754818558692932e-02 -7.750605791807174683e-02 -2.503018639981746674e-02 2.123469710350036621e-01 1.053716689348220825e-01 -8.894108235836029053e-02 -2.496293038129806519e-01 1.482636332511901855e-01 -9.403116255998611450e-02 3.305742517113685608e-02 1.639276444911956787e-01 -1.037194281816482544e-01 1.161724235862493515e-02 1.783336699008941650e-01 4.288481473922729492e-01 -8.800978213548660278e-02 9.752085804939270020e-02 -1.611143946647644043e-01 -3.402015566825866699e-01
2.775798738002777100e-02 -1.090083420276641846e-01 1.274459362030029297e-01 -3.287100791931152344e-01 -7.531148940324783325e-02 4.092314839363098145e-01 2.894208207726478577e-02 -3.530086576938629150e-01 1.253720819950103760e-01 2.670255899429321289e-01 -1.825706511735916138e-01 2.058419212698936462e-02 3.205448761582374573e-02 8.027012646198272705e-02 -1.028688475489616394e-01 1.101977452635765076e-01 2.310703694820404053e-01 -6.059802602976560593e-03 9.859260916709899902e-02 -7.621254026889801025e-02 7.254634052515029907e-02 4.188705235719680786e-02 -1.364495158195495605e-01 8.066439628601074219e-02 -6.277542561292648315e-02 -1.364584118127822876e-01 1.142753288149833679e-01 2.918623387813568115e-01 -9.595680981874465942e-02 2.046597748994827271e-01 -2.963532805442810059e-01 -2.294812500476837158e-01
-1.117540150880813599e-01 -2.733010351657867432e-01 -1.014390364289283752e-01 -4.706718493252992630e-03 -2.202115058898925781e-01 5.640167742967605591e-02 -1.005974262952804565e-01 -5.733493342995643616e-02 -1.385421492159366608e-02 4.414495825767517090e-02 -1.372362822294235229e-01 -5.514637753367424011e-02 2.691558301448822021e-01 2.728397250175476074e-01 -1.671610921621322632e-01 7.800494879484176636e-02 2.604863345623016357e-01 -1.272114217281341553e-01 2.316507548093795776e-01 -9.367650747299194336e-02 3.127024173736572266e-01 1.752548366785049438e-01 4.846089519560337067e-03 1.115174293518066406e-01 1.090047806501388550e-01 6.372390687465667725e-02 3.297620415687561035e-01 9.447705000638961792e-02 -2.885477058589458466e-02 1.935970187187194824e-01 -2.540645599365234375e-01 -3.295326232910156250e-01
-2.067167162895202637e-01 -1.234797835350036621e-01 -1.977098584175109863e-01 -2.315716892480850220e-01 -6.319304555654525757e-02 7.819926738739013672e-02 -7.987952232360839844e-02 -3.022384457290172577e-02 -2.189906239509582520e-01 -2.419463545083999634e-02 -1.632555201649665833e-02 1.660558432340621948e-01 2.393844127655029297e-01 1.153833568096160889e-01 -3.982310593128204346e-01 1.006336286664009094e-01 3.038023114204406738e-01 2.966646552085876465e-01 5.836348049342632294e-03 -4.526406526565551758e-02 1.386801805347204208e-02 -1.036493331193923950e-01 -2.917981147766113281e-01 4.933274164795875549e-02 -2.078720927238464355e-01 -4.418135620653629303e-03 1.435369700193405151e-01 2.103320956230163574e-01 7.151190191507339478e-02 3.082541190087795258e-02 -3.096613585948944092e-01 -1.589204967021942139e-01
-2.914975211024284363e-02 -5.168708786368370056e-02 2.286628335714340210e-01 -2.636902034282684326e-01 -1.521568298339843750e-01 4.707397148013114929e-02 -1.214358732104301453e-01 2.724151611328125000e-01 1.680010743439197540e-02 4.671691730618476868e-02 3.011331148445606232e-02 -6.756734848022460938e-02 9.377525746822357178e-02 1.329012960195541382e-01 -8.117237687110900879e-02 2.048388570547103882e-01 4.252156317234039307e-01 8.425828069448471069e-02 1.121197082102298737e-02 -2.131249196827411652e-02 -3.298966214060783386e-02 -4.994135349988937378e-02 1.772691607475280762e-01 1.202231124043464661e-01 -1.963904350996017456e-01 1.774433553218841553e-01 1.528163161128759384e-02 5.207041501998901367e-01 8.965144306421279907e-02 3.784266859292984009e-02 -1.386004984378814697e-01 -2.633335590362548828e-01
4.009253811091184616e-03 -1.421876400709152222e-01 -2.589207887649536133e-01 -2.562497854232788086e-01 -1.589577347040176392e-01 1.603657454252243042e-01 -5.100185424089431763e-02 1.513122469186782837e-01 -1.735607720911502838e-02 -1.423207018524408340e-02 -1.000802889466285706e-01 -7.648459821939468384e-02 1.144938841462135315e-01 7.935762405395507812e-02 -3.107501566410064697e-01 1.281203031539916992e-01 2.168070375919342041e-01 2.447576224803924561e-01 -9.039744734764099121e-02 -2.751854620873928070e-02 -1.256813108921051025e-01 -4.493619501590728760e-01 -3.255248963832855225e-01 1.794777624309062958e-02 1.691139638423919678e-01 -1.033595055341720581e-01 1.927946880459785461e-02 2.407490462064743042e-01 -1.692553982138633728e-02 1.365055143833160400e-01 -2.487891763448715210e-01 5.952225252985954285e-02
-1.337335556745529175e-01 -1.846647262573242188e-01 -9.909912943840026855e-02 -3.682318627834320068e-01 -4.449408948421478271e-01 6.619933992624282837e-02 1.338552683591842651e-01 1.210740879178047180e-01 -1.502255052328109741e-01 9.792249649763107300e-02 -1.510566473007202148e-01 -4.981956630945205688e-02 -4.918717965483665466e-02 1.161687895655632019e-01 -1.737647354602813721e-01 2.957177534699440002e-02 -1.469448357820510864e-01 6.952480226755142212e-02 8.927798271179199219e-02 5.219353362917900085e-02 5.536322668194770813e-02 2.776215970516204834e-01 -2.322998791933059692e-01 -5.325632169842720032e-02 3.564800620079040527e-01 -8.331473916769027710e-02 1.548445969820022583e-01 2.222442477941513062e-01 1.052254885435104370e-01 2.645732462406158447e-01 -2.594818174839019775e-02 -5.931494757533073425e-03
-9.612321853637695312e-02 -1.851280480623245239e-01 3.158170282840728760e-01 8.341672271490097046e-02 -2.565988339483737946e-02 -1.533848196268081665e-01 -1.178069412708282471e-02 1.633475273847579956e-01 1.069894358515739441e-01 -9.391949512064456940e-03 -1.644925922155380249e-01 -1.931287348270416260e-01 1.854684762656688690e-02 1.897316128015518188e-01 -4.638198316097259521e-01 6.790372729301452637e-02 2.335430085659027100e-01 5.558905750513076782e-02 -6.840959936380386353e-02 -6.564371287822723389e-02 1.259539276361465454e-01 -3.324877023696899414e-01 -2.950688600540161133e-01 2.754383981227874756e-01 3.364273905754089355e-02 1.200416311621665955e-01 4.767283052206039429e-02 1.668974757194519043e-01 1.530690938234329224e-01 3.063021041452884674e-02 1.184651404619216919e-01 -1.636208295822143555e-01
-1.124963760375976562e-01 -1.806227713823318481e-01 -3.771828953176736832e-03 -3.964600265026092529e-01 -1.726413667201995850e-01 5.442111939191818237e-02 -1.422429271042346954e-02 -1.213247030973434448e-01 -9.624686837196350098e-02 -3.020490109920501709e-01 1.549241691827774048e-01 6.250457465648651123e-02 4.187898593954741955e-04 5.533370003104209900e-02 -1.999285817146301270e-01 -1.715002804994583130e-01 1.689486354589462280e-01 1.672668606042861938e-01 -5.491731688380241394e-03 -6.392147392034530640e-03 3.954319283366203308e-03 -2.158446013927459717e-01 -1.994358450174331665e-01 3.403003886342048645e-02 -6.813424080610275269e-02 -1.053427755832672119e-01 1.321595907211303711e-01 3.054404854774475098e-01 4.025627672672271729e-01 6.984099000692367554e-02 -2.013645768165588379e-01 -2.662208676338195801e-01
-2.382524907588958740e-01 -1.775103509426116943e-01 1.096069067716598511e-01 -4.358713626861572266e-01 1.486927866935729980e-01 1.875073015689849854e-01 -2.348423004150390625e-01 -1.815690249204635620e-01 2.983422279357910156e-01 6.085552275180816650e-03 9.982835501432418823e-02 -2.130278795957565308e-01 -5.909218266606330872e-02 1.697268635034561157e-01 -5.343544483184814453e-02 1.994398683309555054e-01 2.108650058507919312e-01 1.050861030817031860e-01 1.833103895187377930e-01 1.408910900354385376e-01 9.508752822875976562e-02 -1.501554064452648163e-02 -3.081898987293243408e-01 4.827018082141876221e-02 2.173893749713897705e-01 8.521202206611633301e-02 1.235283836722373962e-01 1.857425272464752197e-01 1.164992675185203552e-01 -7.658212631940841675e-02 1.442762836813926697e-02 -7.454559206962585449e-02
-2.162518352270126343e-01 -7.060712575912475586e-02 2.102044224739074707e-01 -1.249184012413024902e-01 -4.305195510387420654e-01 1.324902176856994629e-01 2.819303609430789948e-02 5.286227539181709290e-02 -2.164361327886581421e-01 1.687756180763244629e-01 5.915686488151550293e-04 1.278799772262573242e-01 -2.008376121520996094e-01 6.433715671300888062e-02 -2.312532514333724976e-01 2.153851240873336792e-01 1.159907430410385132e-01 3.002627193927764893e-01 8.312719315290451050e-02 1.056155562400817871e-01 -1.285639256238937378e-01 2.317070662975311279e-01 -1.662799865007400513e-01 -3.441369906067848206e-02 2.742584943771362305e-01 1.828460395336151123e-01 7.480192929506301880e-02 2.965715825557708740e-01 6.847874820232391357e-02 9.754651784896850586e-02 8.561956137418746948e-02 -3.846885636448860168e-02
-1.709685474634170532e-01 -7.805470377206802368e-02 4.343869909644126892e-02 -5.550750717520713806e-02 -1.304146796464920044e-01 -7.127752155065536499e-02 -1.734632551670074463e-01 -1.225567013025283813e-01 1.462454944849014282e-01 5.280604586005210876e-02 -2.176937833428382874e-02 -1.345037221908569336e-01 -1.279206573963165283e-01 -9.013476967811584473e-02 4.349747672677040100e-02 -1.138801127672195435e-01 3.351140320301055908e-01 -1.994394212961196899e-01 1.778753697872161865e-01 -4.311808198690414429e-02 -1.245365012437105179e-03 5.658659338951110840e-02 -4.831164479255676270e-01 1.467846781015396118e-01 -7.182218879461288452e-02 1.118791401386260986e-01 7.907812297344207764e-02 4.400177001953125000e-01 -2.482926845550537109e-01 2.574146389961242676e-01 2.509757503867149353e-02 -1.435555070638656616e-01
-1.195444986224174500e-01 -7.650814950466156006e-02 4.136646166443824768e-03 -4.688814282417297363e-02 -1.144059002399444580e-01 -4.939250648021697998e-02 -2.005869597196578979e-01 -1.829212158918380737e-01 1.079964637756347656e-02 1.743743121623992920e-01 5.896717682480812073e-02 -1.585863977670669556e-01 -7.653544843196868896e-02 -2.154507339000701904e-01 6.723267585039138794e-02 -5.872495006769895554e-03 3.299799859523773193e-01 -1.329983472824096680e-01 2.507154643535614014e-01 -1.229442507028579712e-01 2.204675972461700439e-02 1.026034653186798096e-01 -3.761274516582489014e-01 4.148051440715789795e-01 8.585169911384582520e-02 -2.078378805890679359e-03 1.260132342576980591e-01 3.877673745155334473e-01 -7.755599915981292725e-02 2.264096736907958984e-01 4.086996614933013916e-02 -1.037944555282592773e-01
-1.564143300056457520e-01 -1.839629411697387695e-01 3.648446500301361084e-01 -2.402058392763137817e-01 2.974451705813407898e-02 -1.950308308005332947e-02 -5.732462555170059204e-02 2.199943810701370239e-01 3.233997523784637451e-01 -1.677348017692565918e-01 -1.202680021524429321e-01 -1.080132722854614258e-01 1.143502891063690186e-01 -7.902038842439651489e-02 1.322923004627227783e-01 -8.292035758495330811e-02 1.873946189880371094e-01 -8.786662667989730835e-02 6.941788643598556519e-02 -7.222987711429595947e-02 5.491583421826362610e-02 -1.180363595485687256e-01 -3.055166006088256836e-01 -2.476065903902053833e-01 1.107107996940612793e-01 1.081308871507644653e-01 1.228643283247947693e-01 1.772049218416213989e-01 8.965287357568740845e-03 -4.608263075351715088e-02 -1.804024130105972290e-01 -4.070820212364196777e-01
-2.102557271718978882e-01 -3.301177322864532471e-01 2.286548316478729248e-01 -1.464935243129730225e-01 1.952110826969146729e-01 1.385304182767868042e-01 -4.680768027901649475e-02 2.434009686112403870e-02 2.739617228507995605e-01 -1.826815865933895111e-02 1.306754443794488907e-02 -3.223570883274078369e-01 1.021713092923164368e-01 2.372784763574600220e-01 -1.906860321760177612e-01 2.312666177749633789e-01 1.240611076354980469e-01 1.522554904222488403e-01 6.005732715129852295e-02 4.362177103757858276e-02 -4.314169287681579590e-02 -1.424244344234466553e-01 -3.493044674396514893e-01 2.321688383817672729e-01 2.217392027378082275e-01 8.638195693492889404e-02 8.663233369588851929e-03 1.328971982002258301e-01 1.429501473903656006e-01 -1.380699872970581055e-01 -9.034468233585357666e-02 -1.129582449793815613e-01
-2.854761779308319092e-01 -4.826176445931196213e-03 -9.897382557392120361e-02 6.120158825069665909e-03 -9.800210595130920410e-03 1.979928649961948395e-02 3.624137863516807556e-02 9.437722712755203247e-02 -6.501952558755874634e-02 -2.286313921213150024e-01 -1.036032363772392273e-01 -1.193851903080940247e-01 4.637860879302024841e-02 1.884398311376571655e-01 4.991114139556884766e-02 9.947790950536727905e-02 2.523550987243652344e-01 -1.841359399259090424e-02 -4.269820824265480042e-02 1.894134469330310822e-02 -4.488128051161766052e-02 5.945655703544616699e-02 -3.528876304626464844e-01 -1.308318227529525757e-02 1.814162731170654297e-01 2.401077151298522949e-01 4.754865765571594238e-01 1.546788811683654785e-01 -2.172011323273181915e-02 1.673463284969329834e-01 1.034244149923324585e-01 -4.361196756362915039e-01
-2.927882969379425049e-01 -9.727880358695983887e-02 1.345819234848022461e-01 -1.163153350353240967e-01 -1.623935550451278687e-01 6.455410271883010864e-02 -8.700663596391677856e-02 1.337933093309402466e-01 6.026240065693855286e-02 -1.132402345538139343e-01 -1.089040860533714294e-01 -8.952865004539489746e-02 1.019246503710746765e-01 -4.345677327364683151e-03 6.276836246252059937e-02 1.031996086239814758e-01 2.089948952198028564e-01 -1.861673444509506226e-01 8.197572827339172363e-02 -1.268865168094635010e-01 3.851303830742835999e-02 2.306192964315414429e-01 -4.952340126037597656e-01 1.201435029506683350e-01 -7.800319790840148926e-02 7.808571308851242065e-02 2.252810746431350708e-01 1.691613346338272095e-01 -3.287587463855743408e-01 2.382526695728302002e-01 1.158649176359176636e-01 -2.655097246170043945e-01
-2.275523394346237183e-01 -1.839466765522956848e-02 7.594044320285320282e-03 -1.170216575264930725e-01 -1.110798045992851257e-01 -4.724125377833843231e-03 1.620610430836677551e-02 -4.356053099036216736e-02 -1.260560005903244019e-01 1.822415366768836975e-02 -3.013199009001255035e-02 -4.837039858102798462e-03 9.620125405490398407e-03 -8.974052220582962036e-02 7.854507118463516235e-02 -1.448078453540802002e-01 3.271208703517913818e-01 -1.733241379261016846e-01 5.286781117320060730e-02 -1.872566491365432739e-01 -6.282272515818476677e-04 9.669742733240127563e-02 -5.291934013366699219e-01 2.072755098342895508e-01 7.798984646797180176e-02 2.458124309778213501e-01 2.236130684614181519e-01 2.369684129953384399e-01 -3.464941680431365967e-01 2.115289866924285889e-01 1.083857640624046326e-01 -1.033844575285911560e-01
-1.928706467151641846e-01 -1.603186130523681641e-01 2.859104275703430176e-01 -1.981681287288665771e-01 -9.923895820975303650e-03 -1.272462010383605957e-01 -6.966283172369003296e-02 2.692905962467193604e-01 3.490479663014411926e-02 -3.314355760812759399e-02 -6.827022880315780640e-02 -4.713096842169761658e-02 2.558754384517669678e-01 -7.143748551607131958e-02 -1.107073426246643066e-01 -1.107242181897163391e-01 -2.289136638864874840e-03 -1.221281737089157104e-01 -1.004974767565727234e-01 6.209024786949157715e-02 -2.193833468481898308e-03 -1.425969600677490234e-01 -4.242482483386993408e-01 -1.673360168933868408e-01 -8.746175467967987061e-02 3.483143076300621033e-02 1.662942022085189819e-01 4.631219506263732910e-01 7.382719218730926514e-02 1.768742203712463379e-01 -1.360284537076950073e-02 -2.702075541019439697e-01
4.960548505187034607e-02 -7.040400803089141846e-02 8.539804071187973022e-02 -4.271240159869194031e-02 2.697576396167278290e-02 3.112469427287578583e-02 -1.800122559070587158e-01 -2.967384830117225647e-02 2.049171477556228638e-01 -2.574522495269775391e-01 9.339699894189834595e-02 1.559718046337366104e-02 -1.483864188194274902e-01 -2.922430634498596191e-01 4.473376274108886719e-02 3.758585453033447266e-02 4.355095326900482178e-01 4.714649915695190430e-02 1.380151808261871338e-01 -2.916772365570068359e-01 -1.423748433589935303e-01 -1.015980020165443420e-01 -2.722783982753753662e-01 1.274244207888841629e-02 3.573407232761383057e-01 3.231370449066162109e-01 3.895442932844161987e-02 1.893921345472335815e-01 -1.030952259898185730e-01 -5.769161134958267212e-02 -1.890030205249786377e-01 -1.802785135805606842e-02
5.056397616863250732e-02 7.240565866231918335e-02 2.061255127191543579e-01 -1.495633572340011597e-01 3.764752298593521118e-02 1.421351730823516846e-01 -1.857469975948333740e-01 3.155217738822102547e-03 1.670885682106018066e-01 -3.197269141674041748e-01 -4.837068542838096619e-02 -2.647688612341880798e-02 -1.394052337855100632e-02 -1.772306300699710846e-02 7.396072894334793091e-02 -2.915958128869533539e-02 1.153545007109642029e-01 -7.941154390573501587e-02 3.428317904472351074e-01 8.597176522016525269e-02 5.808417871594429016e-02 -1.000802665948867798e-01 -1.652837842702865601e-01 2.947976291179656982e-01 4.226353019475936890e-02 2.025192379951477051e-01 -6.691130250692367554e-02 5.263718962669372559e-01 1.197121515870094299e-01 -5.433234572410583496e-02 -2.233304530382156372e-01 -2.598892748355865479e-01
3.691247105598449707e-02 -1.321852505207061768e-01 -2.083995938301086426e-01 -1.634205877780914307e-01 -1.305979639291763306e-01 -8.130444586277008057e-02 -2.105727046728134155e-01 9.996028244495391846e-02 -1.264645252376794815e-02 -6.781497970223426819e-03 -5.046451464295387268e-02 -6.393748521804809570e-02 1.394478380680084229e-01 1.445483714342117310e-01 -2.708523869514465332e-01 2.089263051748275757e-01 1.946326047182083130e-01 2.053799629211425781e-01 7.049614936113357544e-02 1.000155657529830933e-01 -1.877232939004898071e-01 -4.496936500072479248e-01 -2.946926951408386230e-01 2.072273008525371552e-02 8.189395815134048462e-02 -7.404036819934844971e-02 6.090854480862617493e-02 3.213129341602325439e-01 -8.489266037940979004e-03 1.762576401233673096e-01 -3.075526058673858643e-01 6.477467715740203857e-02
-3.820927143096923828e-01 2.898383438587188721e-01 -2.967476658523082733e-02 -3.766563832759857178e-01 7.883041352033615112e-02 -9.489930421113967896e-02 6.063714623451232910e-02 -1.285415794700384140e-02 -4.806077480316162109e-02 -1.029229611158370972e-01 -1.600084453821182251e-02 -1.212737113237380981e-01 -8.635032922029495239e-02 9.533753991127014160e-02 -1.854731887578964233e-01 1.888801455497741699e-01 1.670663207769393921e-01 2.349785119295120239e-01 -5.422110483050346375e-02 1.280634701251983643e-01 -1.307208687067031860e-01 -3.193927407264709473e-01 -2.309245318174362183e-01 1.767349392175674438e-01 -4.433687776327133179e-02 2.928584069013595581e-02 -5.538929253816604614e-02 2.733274996280670166e-01 -7.410915940999984741e-02 1.854866296052932739e-01 -1.823036521673202515e-01 -1.839552670717239380e-01
-1.166085004806518555e-01 -1.809697002172470093e-01 -1.908032409846782684e-02 -2.131992131471633911e-01 4.929384216666221619e-02 1.209079921245574951e-01 -7.381492108106613159e-02 -2.067727744579315186e-01 1.152012404054403305e-02 -6.396779417991638184e-02 -2.650225162506103516e-01 5.195971950888633728e-02 -1.144290193915367126e-01 6.532446295022964478e-02 -2.710402905941009521e-01 -2.681014239788055420e-01 -6.090866029262542725e-02 9.057992696762084961e-02 -8.039468526840209961e-02 -8.332995325326919556e-02 -1.139100342988967896e-01 -3.147881031036376953e-01 -2.542725801467895508e-01 1.312658488750457764e-01 2.668398320674896240e-01 -6.310650613158941269e-03 8.028320968151092529e-02 3.360872864723205566e-01 4.155868291854858398e-02 -1.325143575668334961e-01 -1.945006288588047028e-02 -4.160955548286437988e-01
-2.839819192886352539e-01 -5.045224726200103760e-02 -1.157087609171867371e-01 -7.831650227308273315e-02 8.208528906106948853e-02 -8.523837476968765259e-02 1.418393701314926147e-01 4.382386803627014160e-02 3.620697557926177979e-02 3.707193071022629738e-03 9.428338706493377686e-02 -1.172500997781753540e-01 2.203866466879844666e-02 1.411575376987457275e-01 -5.039467215538024902e-01 7.451935857534408569e-02 5.167103558778762817e-02 -7.767275720834732056e-02 1.814771443605422974e-03 3.137278184294700623e-02 -4.649844765663146973e-02 -1.016685962677001953e-01 -4.073176980018615723e-01 2.350680828094482422e-01 4.906076192855834961e-02 -6.600611377507448196e-03 2.447938174009323120e-01 4.665300548076629639e-01 3.777069970965385437e-02 3.358345851302146912e-02 -5.013235285878181458e-02 -1.700285673141479492e-01
-1.472230404615402222e-01 -2.054300159215927124e-01 -8.459200710058212280e-02 -2.496501803398132324e-01 3.263485804200172424e-02 1.131190359592437744e-01 -1.302458941936492920e-01 -1.983117014169692993e-01 -4.988642036914825439e-02 -1.495031714439392090e-01 -2.209468185901641846e-01 -7.942631840705871582e-02 -1.947059780359268188e-01 3.530015051364898682e-02 -2.268026024103164673e-01 -2.209563553333282471e-01 -9.754104167222976685e-02 7.898898422718048096e-02 -1.302462629973888397e-02 -4.404197447001934052e-03 -8.305931836366653442e-02 -2.488485723733901978e-01 -2.675991058349609375e-01 2.369286492466926575e-02 2.621192038059234619e-01 5.910529196262359619e-02 1.154996901750564575e-01 2.429492920637130737e-01 5.802416801452636719e-02 -1.783147007226943970e-01 -1.597518026828765869e-01 -4.635957777500152588e-01
3.982280567288398743e-02 -2.072680890560150146e-01 2.425539195537567139e-01 -1.179840937256813049e-01 2.484109438955783844e-02 -2.780577540397644043e-01 -2.075101435184478760e-01 1.975832041352987289e-03 1.265233196318149567e-02 1.178662627935409546e-01 1.132145076990127563e-01 7.465027272701263428e-02 -2.200560644268989563e-02 -6.424200534820556641e-02 -1.706985682249069214e-01 1.036236807703971863e-01 1.994419693946838379e-01 -7.464089989662170410e-02 -1.155961677432060242e-01 1.049372404813766479e-01 -2.129722386598587036e-02 -2.275982052087783813e-01 -4.305053353309631348e-01 2.435353696346282959e-01 2.317003160715103149e-01 -9.042742848396301270e-02 -1.709833294153213501e-01 3.052700161933898926e-01 1.427178233861923218e-01 -1.735982112586498260e-02 -3.104948699474334717e-01 -1.295705437660217285e-01
3.066134825348854065e-02 -2.509851157665252686e-01 7.536827772855758667e-02 1.422070562839508057e-01 -3.094849921762943268e-02 1.503679603338241577e-01 8.933033049106597900e-02 2.629083395004272461e-01 -1.342875361442565918e-01 -2.845503203570842743e-02 1.848818210419267416e-04 -3.636567667126655579e-02 2.095953822135925293e-01 -6.768962740898132324e-02 -2.053548395633697510e-01 3.042572438716888428e-01 1.662230789661407471e-01 -6.545795500278472900e-02 1.224151551723480225e-01 -1.591188609600067139e-01 2.012309879064559937e-01 -4.275631904602050781e-02 -4.013628065586090088e-01 4.702698439359664917e-02 5.704608932137489319e-02 -3.305249288678169250e-02 -1.642444916069507599e-02 4.797334372997283936e-01 8.574688434600830078e-02 -6.674090027809143066e-02 1.659513078629970551e-02 -2.852818965911865234e-01
-1.996245980262756348e-01 -1.628648191690444946e-01 1.739782392978668213e-01 -2.031478732824325562e-01 -6.322068721055984497e-02 9.619884192943572998e-02 -1.251469999551773071e-01 2.977527678012847900e-01 -1.803417503833770752e-01 -2.383740544319152832e-01 1.242236495018005371e-01 4.957832023501396179e-02 4.085399210453033447e-02 2.234037965536117554e-01 -2.728721499443054199e-01 -1.345969736576080322e-01 -3.036021068692207336e-02 -1.117127761244773865e-01 -1.698560416698455811e-01 -1.872264891862869263e-01 -1.037225201725959778e-01 1.729568839073181152e-01 -2.111566513776779175e-01 1.525586936622858047e-02 -3.851931542158126831e-02 1.609107479453086853e-02 3.191599547863006592e-01 3.407642841339111328e-01 -5.024554207921028137e-02 2.340739369392395020e-01 -1.209296733140945435e-01 -1.966353505849838257e-01
-1.157042309641838074e-01 -1.301355510950088501e-01 1.091082580387592316e-03 -1.221396625041961670e-01 9.858500212430953979e-02 -4.775884002447128296e-02 -2.039718627929687500e-02 -2.985276877880096436e-01 -1.095983162522315979e-01 -1.362312585115432739e-01 -1.538541913032531738e-01 3.513204678893089294e-02 -2.003093212842941284e-01 2.952079102396965027e-02 -1.597747802734375000e-01 -2.056845426559448242e-01 -6.598155945539474487e-03 1.704768538475036621e-01 -8.932215720415115356e-02 -1.047861129045486450e-01 -1.625985801219940186e-01 -2.553567886352539062e-01 -2.295536249876022339e-01 5.570482462644577026e-02 2.417959421873092651e-01 -4.191377013921737671e-02 1.516028791666030884e-01 3.783009052276611328e-01 3.910718113183975220e-02 4.985154792666435242e-02 -2.971570193767547607e-01 -4.180621504783630371e-01
-3.827300667762756348e-01 -1.323029249906539917e-01 -2.354984171688556671e-02 -7.901627570390701294e-02 -1.533291786909103394e-01 1.943773776292800903e-01 -5.765126645565032959e-02 -2.434975951910018921e-01 1.835533529520034790e-01 1.728209555149078369e-01 -2.749696969985961914e-01 4.254670441150665283e-02 2.233334630727767944e-02 7.045477163046598434e-03 -3.208160400390625000e-01 4.670107737183570862e-02 1.733974218368530273e-01 -3.983777947723865509e-03 1.228541955351829529e-01 1.593883335590362549e-01 -4.958312585949897766e-02 -8.297214657068252563e-02 -1.212840899825096130e-01 3.334266543388366699e-01 -3.864905098453164101e-03 -9.952572733163833618e-02 -2.351113855838775635e-01 1.719832867383956909e-01 -1.733706295490264893e-01 8.620590716600418091e-02 -1.849426031112670898e-01 -2.939450740814208984e-01
-9.976351261138916016e-02 -1.771115660667419434e-01 -1.736504584550857544e-01 -2.513936758041381836e-01 -2.604804337024688721e-01 2.755377888679504395e-01 -2.879447937011718750e-01 1.855024993419647217e-01 -5.829708278179168701e-02 1.344762295484542847e-01 -1.309188269078731537e-02 -1.684608496725559235e-02 1.938201040029525757e-01 -6.642924621701240540e-03 -6.401686370372772217e-02 -8.189795911312103271e-02 3.848588094115257263e-02 9.575276821851730347e-02 2.365615963935852051e-01 2.561414614319801331e-02 9.759242087602615356e-02 1.712527722120285034e-01 -2.264213413000106812e-01 -6.728626322001218796e-03 3.964567556977272034e-02 -2.357240468263626099e-01 4.117233157157897949e-01 2.627574205398559570e-01 -5.156441777944564819e-02 2.474962472915649414e-01 6.717398762702941895e-02 -1.110223382711410522e-01
-2.763575911521911621e-01 -2.709634602069854736e-01 3.087304532527923584e-01 -3.482141792774200439e-01 6.566361337900161743e-02 1.495520621538162231e-01 -6.928512454032897949e-02 -4.813065007328987122e-02 3.728901445865631104e-01 -2.297965064644813538e-02 9.196561761200428009e-03 -1.756318211555480957e-01 -9.415126591920852661e-02 1.749259233474731445e-01 8.946679532527923584e-02 1.217775344848632812e-01 9.027341753244400024e-02 1.378008276224136353e-01 1.091310307383537292e-01 9.783013910055160522e-02 1.133699119091033936e-01 -1.422420144081115723e-01 -3.327024281024932861e-01 2.172591090202331543e-01 2.595135569572448730e-01 4.311229288578033447e-02 3.775834338739514351e-04 6.997878197580575943e-03 1.256426870822906494e-01 9.039305150508880615e-02 -1.809033453464508057e-01 -3.878905251622200012e-02
6.795720756053924561e-02 3.620525076985359192e-02 -4.549994692206382751e-02 5.440049804747104645e-03 -9.057888761162757874e-03 1.304656118154525757e-01 -1.179441735148429871e-01 1.288278847932815552e-01 2.005132734775543213e-01 1.520977467298507690e-01 5.096527282148599625e-03 -1.117620151489973068e-02 -1.602027118206024170e-01 1.778446733951568604e-01 8.130616694688796997e-02 -2.194999530911445618e-02 1.225345656275749207e-01 -7.954514771699905396e-02 3.243264853954315186e-01 1.604309231042861938e-01 8.147189021110534668e-02 2.124811988323926926e-03 -3.592809438705444336e-01 -7.331833988428115845e-02 1.107529550790786743e-01 2.289612591266632080e-01 -2.141602784395217896e-01 4.636084437370300293e-01 -5.629635602235794067e-02 3.013189136981964111e-01 -1.468136757612228394e-01 -2.865522503852844238e-01
-3.409741520881652832e-01 -1.132183298468589783e-01 1.839025914669036865e-01 -1.819085180759429932e-01 -1.236601546406745911e-01 -1.397587060928344727e-01 -4.031066969037055969e-02 2.625215947628021240e-01 2.365443557500839233e-01 3.119874373078346252e-02 -3.047391958534717560e-02 8.104038983583450317e-02 1.710691601037979126e-01 -4.607369750738143921e-02 -1.350396424531936646e-01 -2.542931735515594482e-01 2.657484821975231171e-02 -1.112417434342205524e-03 -1.119586378335952759e-01 7.367872446775436401e-02 -2.022675797343254089e-02 2.220117114484310150e-02 -4.338669180870056152e-01 -1.083628758788108826e-01 -5.023377388715744019e-02 2.010927535593509674e-02 2.585059106349945068e-01 3.185153007507324219e-01 1.528264880180358887e-01 2.964306995272636414e-02 -1.139207929372787476e-01 -3.032425940036773682e-01
-1.789040118455886841e-01 -2.028954178094863892e-01 -2.364571243524551392e-01 -8.398597128689289093e-03 -3.879226148128509521e-01 1.230760365724563599e-01 -3.798791468143463135e-01 2.641718387603759766e-01 2.610375545918941498e-02 1.053506955504417419e-01 3.200257197022438049e-03 1.121280491352081299e-01 -2.109818533062934875e-02 -1.839765608310699463e-01 -5.093301646411418915e-03 -1.586136519908905029e-01 1.889738813042640686e-02 1.984441727399826050e-01 5.360484868288040161e-02 -2.674838900566101074e-01 9.989422746002674103e-03 1.187774315476417542e-01 -6.046376004815101624e-02 2.696841657161712646e-01 1.802766919136047363e-01 3.416219726204872131e-02 1.236132830381393433e-01 3.745456337928771973e-01 -3.077106922864913940e-02 1.182180270552635193e-02 -2.478191256523132324e-02 -1.076760143041610718e-01
-1.162230968475341797e-01 1.973181217908859253e-01 -2.094582766294479370e-01 -2.336329519748687744e-01 -4.524969160556793213e-01 1.203714087605476379e-01 -1.902263462543487549e-01 1.411789357662200928e-01 4.881805181503295898e-02 -1.599954962730407715e-01 6.353298574686050415e-02 -1.636071801185607910e-01 1.911595612764358521e-01 -5.340693518519401550e-03 6.356226652860641479e-02 -8.995036780834197998e-02 -5.823832470923662186e-03 -5.526515096426010132e-02 -8.861891180276870728e-02 -2.344109565019607544e-01 4.773534834384918213e-02 1.180271210614591837e-04 -4.075261950492858887e-01 8.678430318832397461e-02 1.386998295783996582e-01 5.705810710787773132e-02 -8.365538716316223145e-02 2.478622645139694214e-01 -5.611770227551460266e-02 1.830622367560863495e-02 -2.166510969400405884e-01 -2.883161306381225586e-01
-4.239070415496826172e-02 -2.587991654872894287e-01 7.379347831010818481e-02 -6.883159279823303223e-02 -1.750203967094421387e-01 1.748604774475097656e-01 -1.585059985518455505e-02 2.328017540276050568e-02 -6.377378106117248535e-02 3.627209691330790520e-03 -7.096572965383529663e-02 6.300641596317291260e-02 4.983207955956459045e-02 -1.322761476039886475e-01 -4.460099041461944580e-01 2.597397863864898682e-01 4.393346309661865234e-01 3.440842404961585999e-02 -2.727617742493748665e-03 -1.431800425052642822e-02 1.461151689291000366e-01 3.914479911327362061e-02 -3.077595531940460205e-01 -7.201514393091201782e-02 5.433391407132148743e-02 -2.027867287397384644e-01 1.785497516393661499e-01 3.613660335540771484e-01 1.842989474534988403e-01 -3.507995232939720154e-02 -2.996121183969080448e-04 -2.555424347519874573e-02
6.986386328935623169e-02 -1.855823099613189697e-01 2.610297799110412598e-01 -9.258683770895004272e-02 -8.965665847063064575e-02 -1.278803944587707520e-01 -1.933942437171936035e-01 1.961547508835792542e-02 9.835451096296310425e-02 8.534632623195648193e-02 2.360173612833023071e-01 8.101000636816024780e-02 5.155177786946296692e-02 -1.658253967761993408e-01 -1.830199509859085083e-01 6.277275830507278442e-02 2.967699170112609863e-01 8.261454105377197266e-02 -1.273223757743835449e-01 1.169751957058906555e-01 2.933338284492492676e-02 -2.064810246229171753e-01 -2.752763926982879639e-01 3.084610402584075928e-01 3.329315185546875000e-01 1.753390580415725708e-02 -7.830861955881118774e-02 3.630244731903076172e-01 1.366672515869140625e-01 -6.640330702066421509e-02 -2.510271370410919189e-01 -2.431371994316577911e-02
-3.181066215038299561e-01 -1.667609363794326782e-01 2.277471870183944702e-01 -2.339000850915908813e-01 -1.656925529241561890e-01 1.713173687458038330e-01 4.570462182164192200e-02 3.339804336428642273e-02 -1.647891998291015625e-01 1.120141744613647461e-01 -2.576524913311004639e-01 -9.603641182184219360e-02 1.600580662488937378e-02 -2.980516478419303894e-02 -1.686720848083496094e-01 -1.199523210525512695e-01 -1.386185269802808762e-02 -6.493887305259704590e-02 2.159455269575119019e-01 2.705898582935333252e-01 -1.498511880636215210e-01 -1.030819565057754517e-01 -2.775625884532928467e-01 -3.568894416093826294e-02 2.741099894046783447e-02 -7.539316266775131226e-02 -2.972021102905273438e-01 2.670516073703765869e-01 -1.098568364977836609e-02 -7.526153326034545898e-02 -3.294025063514709473e-01 -1.705590486526489258e-01
2.257220447063446045e-01 1.667714715003967285e-01 -1.253955159336328506e-02 -1.381612420082092285e-01 -1.841122061014175415e-01 4.495459794998168945e-02 -1.479384601116180420e-01 2.134363055229187012e-01 1.284761130809783936e-01 6.199471652507781982e-02 -1.855786889791488647e-01 -1.960563845932483673e-02 2.189811766147613525e-01 1.885049641132354736e-01 2.299624979496002197e-01 1.168519556522369385e-01 1.434747278690338135e-01 5.970150977373123169e-02 2.595316171646118164e-01 -7.170144468545913696e-02 1.529578119516372681e-02 4.113349691033363342e-02 -3.467427492141723633e-01 6.719464808702468872e-02 3.590838611125946045e-02 1.345819681882858276e-01 5.637888237833976746e-02 5.294725894927978516e-01 1.262488812208175659e-01 -4.465468227863311768e-02 -1.029749736189842224e-01 -1.966164857149124146e-01
5.123699456453323364e-02 -1.299331635236740112e-01 1.509559154510498047e-01 -3.764568269252777100e-02 -3.207980096340179443e-02 -3.695190325379371643e-02 -2.567540407180786133e-01 -8.772201836109161377e-02 1.602191478013992310e-01 1.779270172119140625e-01 1.792567372322082520e-01 2.087357789278030396e-01 7.465156167745590210e-02 1.014789268374443054e-01 1.343467831611633301e-01 -5.517986789345741272e-02 3.657693564891815186e-01 9.329823404550552368e-02 -6.410182267427444458e-02 -2.354071438312530518e-01 -2.184902876615524292e-01 -6.110164686106145382e-04 -2.380640506744384766e-01 -4.504029825329780579e-02 1.720259785652160645e-01 2.175419591367244720e-02 1.836744993925094604e-01 3.072057366371154785e-01 1.722082793712615967e-01 6.336072832345962524e-02 -4.082321226596832275e-01 -2.081294804811477661e-01
-1.177976354956626892e-01 -2.190079092979431152e-01 -8.826281130313873291e-02 -1.579639688134193420e-02 1.056764125823974609e-01 -7.171281427145004272e-02 -1.324220746755599976e-01 -1.828993707895278931e-01 1.013771370053291321e-01 -1.857195198535919189e-01 -2.323592454195022583e-01 4.635000973939895630e-02 -8.438748866319656372e-02 1.010080277919769287e-01 -1.716649532318115234e-01 -2.252367138862609863e-01 -4.120285809040069580e-02 1.987871378660202026e-01 -1.035728082060813904e-01 -2.950213477015495300e-02 -4.631702601909637451e-02 -1.441958248615264893e-01 -2.457756698131561279e-01 1.868834644556045532e-01 2.277234047651290894e-01 -3.497100248932838440e-02 1.432586461305618286e-01 3.530837595462799072e-01 -4.444650188088417053e-02 -1.189769245684146881e-02 -2.954724729061126709e-01 -4.534482359886169434e-01
-7.555002719163894653e-02 -1.866178959608078003e-01 1.029703691601753235e-01 -1.093740314245223999e-01 -1.918371953070163727e-02 1.022350639104843140e-01 2.193589955568313599e-01 -3.823752328753471375e-02 6.417156755924224854e-02 7.359413802623748779e-02 5.594764649868011475e-02 -6.508309394121170044e-02 1.586854308843612671e-01 2.165429890155792236e-01 -1.822789311408996582e-01 -5.291388928890228271e-02 1.498548537492752075e-01 -1.570261120796203613e-01 -1.195685286074876785e-02 -1.260394454002380371e-01 -1.307465583086013794e-01 2.116746753454208374e-01 -2.007447332143783569e-01 1.965780705213546753e-01 -7.711513340473175049e-02 -2.986024022102355957e-01 2.968261241912841797e-01 3.122975230216979980e-01 -9.852974861860275269e-02 2.522157132625579834e-01 -3.356095552444458008e-01 -2.842837572097778320e-01
-1.645092815160751343e-01 -2.443360388278961182e-01 8.560863882303237915e-02 -1.275405734777450562e-01 -2.776061594486236572e-01 3.135062754154205322e-01 1.290294155478477478e-02 -2.272468656301498413e-01 5.983511358499526978e-02 -1.228759214282035828e-01 2.621209621429443359e-02 1.179010719060897827e-01 2.707905471324920654e-01 1.199680268764495850e-01 -1.501562595367431641e-01 2.530980110168457031e-02 1.311762481927871704e-01 1.669040769338607788e-01 -1.616691350936889648e-01 -4.659384489059448242e-02 1.707625836133956909e-01 -8.403228968381881714e-02 -1.274777948856353760e-01 4.290768802165985107e-01 -6.117947027087211609e-02 -2.443711459636688232e-02 3.437936007976531982e-01 1.608822494745254517e-01 1.765376888215541840e-02 1.578933447599411011e-01 -9.278033673763275146e-02 -1.615238934755325317e-01
-1.606360524892807007e-01 8.900682628154754639e-02 -1.295855492353439331e-01 -1.525739729404449463e-01 -3.299289047718048096e-01 9.606356173753738403e-02 -1.012414246797561646e-01 8.121473342180252075e-02 -2.064869552850723267e-01 -2.941384539008140564e-02 5.221634637564420700e-03 -1.432089656591415405e-01 -1.422809213399887085e-01 5.195862427353858948e-02 -1.267191618680953979e-01 1.431145817041397095e-01 3.133201599121093750e-01 4.641934856772422791e-02 -1.190076917409896851e-01 8.590640500187873840e-03 -1.037241294980049133e-01 -3.043476305902004242e-02 -2.960144281387329102e-01 3.734332695603370667e-02 9.043364226818084717e-02 7.822210341691970825e-02 3.077979981899261475e-01 2.665893919765949249e-02 1.718847453594207764e-01 3.472755551338195801e-01 1.487631052732467651e-01 -4.128767251968383789e-01
-1.662544161081314087e-01 -2.964738309383392334e-01 1.575237810611724854e-01 -3.742061853408813477e-01 7.563012093305587769e-02 2.016553133726119995e-01 -1.206997334957122803e-01 -6.671793758869171143e-02 3.379344046115875244e-01 -9.994861483573913574e-02 1.613115668296813965e-01 -2.575747668743133545e-01 7.896426320075988770e-02 1.842045187950134277e-01 -4.217663779854774475e-02 1.639163941144943237e-01 1.399541050195693970e-01 1.471433341503143311e-01 8.218147605657577515e-02 2.126497626304626465e-01 7.384092360734939575e-02 -1.319835186004638672e-01 -1.861157715320587158e-01 3.348963558673858643e-01 9.440260380506515503e-02 2.097317725419998169e-01 2.035685069859027863e-02 1.088653802871704102e-01 -5.483879894018173218e-02 1.168317422270774841e-01 -4.987723007798194885e-02 -1.471596062183380127e-01
-1.210979446768760681e-01 -8.667416870594024658e-02 7.347858697175979614e-02 -3.685151413083076477e-02 -2.022625654935836792e-01 -1.751937530934810638e-02 -3.650099039077758789e-02 9.065937250852584839e-03 1.359732239507138729e-03 -3.743449598550796509e-02 -2.196883596479892731e-02 -6.794716417789459229e-02 -4.496715217828750610e-02 -1.191153004765510559e-01 1.406625062227249146e-01 5.929968133568763733e-02 4.178852736949920654e-01 -2.462396025657653809e-01 1.276391297578811646e-01 -1.696081608533859253e-01 -9.297691285610198975e-02 1.010245829820632935e-02 -4.541938304901123047e-01 9.345716238021850586e-02 7.609210908412933350e-02 1.932129263877868652e-01 1.662818640470504761e-01 3.228597640991210938e-01 -3.044201731681823730e-01 2.712445557117462158e-01 9.049899131059646606e-02 -1.699422001838684082e-01
1.655434072017669678e-01 -1.944835335016250610e-01 1.389665454626083374e-01 -1.332730203866958618e-01 -1.417899727821350098e-01 1.382057368755340576e-01 -8.254660665988922119e-02 1.373047530651092529e-01 9.264308959245681763e-02 1.911969482898712158e-01 5.093839392066001892e-02 -1.878692768514156342e-02 3.027724288403987885e-02 -3.268425166606903076e-02 1.024273410439491272e-01 -3.759986534714698792e-02 4.434394538402557373e-01 1.816038340330123901e-01 5.285073444247245789e-02 -1.488258838653564453e-01 -3.346808850765228271e-01 -4.853396862745285034e-02 -1.376924514770507812e-01 8.729335665702819824e-02 -5.000756680965423584e-02 3.226677179336547852e-01 -1.575603485107421875e-01 3.015333116054534912e-01 3.375081345438957214e-02 2.094966620206832886e-01 -1.612156480550765991e-01 -2.862888574600219727e-01
-2.606181055307388306e-02 1.970209926366806030e-01 -2.457650303840637207e-01 -2.693648934364318848e-01 -3.180738091468811035e-01 -1.003304794430732727e-01 -1.838899701833724976e-01 1.020549684762954712e-01 -7.526854425668716431e-02 1.369988918304443359e-01 -1.972852796316146851e-01 4.744374752044677734e-02 7.176064699888229370e-02 -3.132628649473190308e-02 4.093341529369354248e-02 9.914083033800125122e-02 1.576934009790420532e-02 9.301069378852844238e-02 -1.191796511411666870e-01 -2.323102205991744995e-01 2.217134386301040649e-01 6.654381752014160156e-02 -5.223903059959411621e-01 1.101269721984863281e-01 5.815453827381134033e-02 -8.925386518239974976e-02 -7.033887505531311035e-02 2.672672569751739502e-01 -1.043718159198760986e-01 1.302721053361892700e-01 -1.203994378447532654e-01 -2.075377106666564941e-01
-1.957700848579406738e-01 -1.346982866525650024e-01 -2.550733685493469238e-01 -1.393994241952896118e-01 1.917449012398719788e-02 1.052933707833290100e-01 -6.231981143355369568e-02 -1.736233383417129517e-01 9.540011733770370483e-02 -8.084298670291900635e-02 -2.780478000640869141e-01 -9.247073531150817871e-02 -1.681105643510818481e-01 1.539093405008316040e-01 -2.675828635692596436e-01 -2.045265436172485352e-01 -1.603422127664089203e-02 1.239112615585327148e-01 -4.799748584628105164e-02 -5.695610865950584412e-02 -4.415633529424667358e-02 -3.482695519924163818e-01 -1.807450354099273682e-01 4.584215581417083740e-02 2.905668616294860840e-01 1.498547662049531937e-02 1.185155510902404785e-01 2.183651179075241089e-01 1.314269900321960449e-01 -6.781516969203948975e-02 -1.698756963014602661e-01 -4.127837121486663818e-01
-8.592592924833297729e-02 -1.161175966262817383e-01 -3.123989328742027283e-02 -3.015097975730895996e-01 -2.575635723769664764e-02 2.341054826974868774e-01 1.469222269952297211e-02 1.559363454580307007e-01 -1.626182198524475098e-01 -1.016469597816467285e-01 1.552506685256958008e-01 -2.220442704856395721e-02 7.287121564149856567e-02 -1.447807997465133667e-01 -6.900711357593536377e-02 -2.773823142051696777e-01 2.409452646970748901e-01 -2.184519022703170776e-01 7.173649221658706665e-02 9.274575114250183105e-02 -1.096675619482994080e-01 3.445414081215858459e-02 -1.306124776601791382e-01 -5.229959636926651001e-02 2.114715799689292908e-02 1.495283544063568115e-01 2.446954995393753052e-01 3.069879114627838135e-01 2.073635458946228027e-01 1.422066539525985718e-01 -7.955618202686309814e-02 -4.887676835060119629e-01
-1.221855953335762024e-01 -1.383856832981109619e-01 6.260385736823081970e-03 -1.729214340448379517e-01 1.161873247474431992e-02 1.990454643964767456e-01 -2.305170893669128418e-01 -7.586821168661117554e-02 -4.104467332363128662e-01 -2.672967687249183655e-02 1.656772345304489136e-01 3.598960041999816895e-01 7.311038672924041748e-02 1.059692278504371643e-01 -2.863422334194183350e-01 -8.202373981475830078e-02 2.446583807468414307e-01 8.672052621841430664e-02 -1.347050219774246216e-01 -1.064970567822456360e-01 -1.043156459927558899e-01 -1.896151602268218994e-01 -2.628919184207916260e-01 -2.046716585755348206e-02 -2.843632537405937910e-04 1.183696091175079346e-01 6.098654121160507202e-02 3.822614252567291260e-01 -5.594561621546745300e-02 4.117449000477790833e-02 -1.528459340333938599e-01 -2.465228363871574402e-02
-1.488880366086959839e-01 -1.014955490827560425e-01 3.102342188358306885e-01 -1.180394887924194336e-01 8.966885507106781006e-03 2.007586061954498291e-01 -9.848580509424209595e-02 1.491589751094579697e-02 -8.001167327165603638e-02 8.176194876432418823e-02 -8.380755782127380371e-02 -7.552159577608108521e-02 2.259736880660057068e-02 4.602770879864692688e-02 1.884926706552505493e-01 2.987948060035705566e-02 3.869164884090423584e-01 -2.243694812059402466e-01 2.451236099004745483e-01 -3.217489123344421387e-01 -6.197908893227577209e-02 -1.498253047466278076e-01 -3.745668530464172363e-01 1.436349600553512573e-01 1.401833891868591309e-01 -4.778158292174339294e-02 2.248848229646682739e-01 2.050587683916091919e-01 -2.207125164568424225e-02 2.118127197027206421e-01 1.215255036950111389e-01 -1.289539188146591187e-01
-3.714230656623840332e-02 -1.444922536611557007e-01 -2.932870686054229736e-01 -1.751288175582885742e-01 -1.060751378536224365e-01 2.166378647089004517e-01 -6.063997000455856323e-02 2.304008454084396362e-01 1.381940096616744995e-01 -2.323185503482818604e-01 3.136700391769409180e-02 4.548332840204238892e-02 9.503412246704101562e-02 -2.446812763810157776e-02 1.413370389491319656e-02 6.901271641254425049e-02 2.049501538276672363e-01 -5.734811350703239441e-02 1.932693868875503540e-01 -2.146710604429244995e-01 -6.476875394582748413e-02 4.824685305356979370e-02 -9.232148528099060059e-02 8.544870465993881226e-02 2.464067637920379639e-01 -2.356228232383728027e-02 1.995804458856582642e-01 2.736122906208038330e-01 1.142617017030715942e-01 1.669969558715820312e-01 1.114491149783134460e-01 -5.243899226188659668e-01
3.667718172073364258e-02 -8.356368541717529297e-02 2.739052176475524902e-01 -2.621799409389495850e-01 -1.988496184349060059e-01 7.529630511999130249e-02 -1.405066624283790588e-02 1.265722215175628662e-01 1.884186267852783203e-01 -1.124662756919860840e-01 -2.153043299913406372e-01 1.256626993417739868e-01 -8.409756422042846680e-02 -9.008616954088211060e-02 -5.018228292465209961e-02 2.267523258924484253e-01 1.264775246381759644e-01 -1.062363535165786743e-01 2.780392169952392578e-01 1.470144838094711304e-01 -3.043431937694549561e-01 -7.216385006904602051e-02 -1.191321387887001038e-01 -8.304419368505477905e-02 4.397298675030469894e-03 3.052931427955627441e-01 1.828422993421554565e-01 3.665420413017272949e-01 2.040687501430511475e-01 1.319459527730941772e-01 -1.253022998571395874e-01 -1.617886424064636230e-01
-1.104528382420539856e-01 -8.415435254573822021e-02 -3.353935182094573975e-01 -2.694233953952789307e-01 -2.727325558662414551e-01 1.807584017515182495e-01 7.441633939743041992e-02 -3.490841016173362732e-02 2.904295027256011963e-01 1.105002611875534058e-01 -1.500146277248859406e-02 1.179998666048049927e-01 1.315072625875473022e-01 -5.825893953442573547e-02 -8.601244539022445679e-02 2.569463104009628296e-02 3.809632360935211182e-01 2.891576886177062988e-01 -5.980509147047996521e-02 5.767126753926277161e-02 1.077981516718864441e-01 -2.294232994318008423e-01 -2.223520129919052124e-01 -6.693904101848602295e-02 1.498656999319791794e-02 1.250734459608793259e-02 -2.203146368265151978e-02 2.230048328638076782e-01 1.009971052408218384e-01 2.129561156034469604e-01 -2.613577842712402344e-01 1.187078654766082764e-01
-4.157930612564086914e-01 4.003496468067169189e-02 5.522011965513229370e-02 -9.764262288808822632e-02 -2.248237580060958862e-01 3.784127533435821533e-02 -7.066074758768081665e-02 6.616653501987457275e-02 1.159287393093109131e-01 7.544845342636108398e-02 9.425635635852813721e-02 -1.309188753366470337e-01 8.644071966409683228e-02 -3.325520083308219910e-02 1.997671276330947876e-01 -7.369962334632873535e-02 1.853821575641632080e-01 -3.767007961869239807e-02 1.419098824262619019e-01 -2.919100821018218994e-01 5.186301097273826599e-02 -1.709521412849426270e-01 -4.067008495330810547e-01 2.080597579479217529e-01 -8.606320619583129883e-02 -9.366887807846069336e-02 3.017643392086029053e-01 9.583862125873565674e-02 -2.489906996488571167e-01 8.756294846534729004e-02 -4.728463292121887207e-02 -2.871200144290924072e-01
-2.909502759575843811e-02 -2.104846686124801636e-01 -1.654002517461776733e-01 -2.416987270116806030e-01 -8.380434662103652954e-02 1.778164654970169067e-01 -1.247297376394271851e-01 2.169028371572494507e-01 -1.624464690685272217e-01 -4.225868359208106995e-02 2.260855585336685181e-02 4.142716526985168457e-02 -1.539932489395141602e-01 1.173977106809616089e-01 7.166414707899093628e-02 -3.808305785059928894e-02 3.807219564914703369e-01 -6.901298463344573975e-02 1.014439612627029419e-01 -1.388985514640808105e-01 -8.629062026739120483e-02 -2.595817483961582184e-02 -2.369277179241180420e-01 -2.302089333534240723e-02 7.552150636911392212e-02 4.203079640865325928e-02 -2.407847531139850616e-02 3.012388646602630615e-01 2.347232252359390259e-01 1.413082629442214966e-01 1.124306693673133850e-01 -5.126060247421264648e-01
-2.060501426458358765e-01 5.796404182910919189e-02 8.143741637468338013e-02 -1.976447552442550659e-02 -2.328958511352539062e-01 2.345740497112274170e-01 -7.613548636436462402e-02 1.356035023927688599e-01 -3.756049275398254395e-02 3.109844960272312164e-02 8.822748064994812012e-02 3.712541237473487854e-02 9.308085590600967407e-02 8.847978711128234863e-02 1.098984032869338989e-01 -6.602987647056579590e-02 8.185023814439773560e-02 -1.329914331436157227e-01 1.587999463081359863e-01 -3.315334618091583252e-01 1.021484136581420898e-01 -1.847034394741058350e-01 -2.950347959995269775e-01 3.082173168659210205e-01 -3.272284567356109619e-02 6.128389388322830200e-02 4.544323086738586426e-01 2.384731322526931763e-01 -1.864814907312393188e-01 -6.411378085613250732e-02 -7.189314812421798706e-02 -2.662134468555450439e-01
-8.243726938962936401e-02 -1.113181039690971375e-01 -1.307533234357833862e-01 -2.523904144763946533e-01 -5.976711213588714600e-02 1.463205218315124512e-01 7.102128863334655762e-02 1.445438116788864136e-01 -5.800426006317138672e-02 1.344368010759353638e-01 1.277111172676086426e-01 -5.806484073400497437e-02 1.072051823139190674e-01 -6.182467937469482422e-02 6.061349529772996902e-03 1.365205496549606323e-01 2.936964333057403564e-01 -2.261477410793304443e-01 1.118488311767578125e-01 -1.274016052484512329e-01 1.744602993130683899e-02 -1.142215803265571594e-01 -6.215231120586395264e-02 -4.937165603041648865e-02 2.485241293907165527e-01 1.918529346585273743e-02 -1.244933754205703735e-01 2.030240744352340698e-01 1.306005418300628662e-01 4.718140065670013428e-01 -1.885387673974037170e-02 -4.788775444030761719e-01
1.508777029812335968e-02 -1.762633770704269409e-02 1.107462123036384583e-01 -2.936701774597167969e-01 -6.942499428987503052e-02 7.400769740343093872e-02 3.814877197146415710e-02 4.549220576882362366e-02 -2.780814841389656067e-02 -2.178179025650024414e-01 6.621982902288436890e-02 -2.717595398426055908e-01 -1.785401403903961182e-01 6.269627809524536133e-02 -3.114804029464721680e-01 -2.045068424195051193e-03 3.557665646076202393e-01 7.866851985454559326e-02 -1.681851223111152649e-02 -1.166705489158630371e-01 8.269084990024566650e-02 -8.315959013998508453e-03 -4.434318542480468750e-01 1.149641536176204681e-02 -2.018210589885711670e-01 -3.886381536722183228e-02 7.129381597042083740e-02 5.469957739114761353e-02 -2.426265180110931396e-02 2.095256447792053223e-01 -4.183245003223419189e-01 -8.785571902990341187e-02
-1.556279212236404419e-01 -1.374870538711547852e-01 -2.998946793377399445e-02 -1.766847372055053711e-01 -4.979989826679229736e-01 1.546638645231723785e-02 6.487848237156867981e-03 1.936177909374237061e-01 2.305391132831573486e-01 -5.644747242331504822e-02 -5.033682286739349365e-02 4.752121400088071823e-03 -2.728835493326187134e-02 2.729058563709259033e-01 -1.837894320487976074e-01 7.450236007571220398e-03 2.899166345596313477e-01 -6.334403902292251587e-02 2.199636548757553101e-01 -9.515868127346038818e-02 -1.400269120931625366e-01 -4.673444852232933044e-02 -7.206652313470840454e-02 2.500381469726562500e-01 4.639978706836700439e-02 -6.294670701026916504e-02 -1.696898937225341797e-01 1.533345431089401245e-01 -2.248425036668777466e-03 3.273237347602844238e-01 -2.586929202079772949e-01 5.953177809715270996e-02
-1.659105867147445679e-01 9.764179587364196777e-02 -8.148111402988433838e-02 -1.923902928829193115e-01 -8.065710961818695068e-02 1.683405190706253052e-01 -3.828521966934204102e-01 -3.220124868676066399e-03 2.166421562433242798e-01 7.571657747030258179e-02 -1.973228156566619873e-01 1.277587711811065674e-01 -1.282653808593750000e-01 -8.823911100625991821e-02 -1.993145197629928589e-01 1.223814859986305237e-01 3.439037799835205078e-01 1.433053165674209595e-01 6.089691072702407837e-02 5.709676817059516907e-02 -2.398990243673324585e-01 -6.853169202804565430e-02 -3.907081857323646545e-02 -8.029027283191680908e-02 3.047866523265838623e-01 1.556752622127532959e-01 1.624626666307449341e-01 2.049292474985122681e-01 -1.672661602497100830e-01 -1.463102921843528748e-02 -3.198707103729248047e-01 -1.377109438180923462e-01
-1.508810967206954956e-01 -2.331051528453826904e-01 4.519003443419933319e-03 1.148262294009327888e-03 -2.964788377285003662e-01 2.008802145719528198e-01 -5.310451611876487732e-02 5.287250131368637085e-02 -7.162083685398101807e-02 7.699389010667800903e-02 -5.398243665695190430e-02 -1.535571962594985962e-01 -7.322250306606292725e-02 -1.367461979389190674e-01 -3.053952939808368683e-02 -3.955027833580970764e-02 3.534831106662750244e-01 -1.569595187902450562e-01 9.231202304363250732e-03 -1.275846641510725021e-02 -7.838172465562820435e-02 2.245993167161941528e-01 -3.022260665893554688e-01 1.524363905191421509e-01 1.176810939796268940e-03 2.006829530000686646e-01 1.704196780920028687e-01 2.148344367742538452e-01 -2.976310551166534424e-01 3.389298617839813232e-01 4.318214952945709229e-02 -2.882756888866424561e-01
-1.695462614297866821e-01 9.452358633279800415e-02 -1.420136839151382446e-01 -3.901055455207824707e-02 -3.696126341819763184e-01 1.185025367885828018e-02 -1.512258052825927734e-01 1.270116865634918213e-01 3.698243200778961182e-02 -1.012064740061759949e-01 1.939234323799610138e-02 -1.252265870571136475e-01 2.171824574470520020e-01 -1.006990447640419006e-01 -2.346169576048851013e-02 -2.340654730796813965e-01 -1.195583716034889221e-01 2.999516949057579041e-02 5.421067401766777039e-02 -2.111850976943969727e-01 2.795849740505218506e-01 -4.912308976054191589e-02 -3.649849891662597656e-01 2.922355532646179199e-01 5.338633805513381958e-02 1.713297069072723389e-01 1.015250161290168762e-01 2.140484750270843506e-01 2.832954982295632362e-03 1.598772127181291580e-03 -1.475756913423538208e-01 -3.905319273471832275e-01
-3.620121255517005920e-02 -1.912133395671844482e-02 1.437998116016387939e-01 -1.448074132204055786e-01 -9.538282454013824463e-02 1.331771016120910645e-01 -4.297447390854358673e-03 4.332770109176635742e-01 6.689810659736394882e-03 -1.680156774818897247e-02 -8.904933184385299683e-02 -1.016224846243858337e-01 5.334749445319175720e-02 -1.195370182394981384e-01 -1.039271522313356400e-02 -5.505310744047164917e-02 3.000676929950714111e-01 8.300638198852539062e-02 9.041449427604675293e-02 3.389037027955055237e-02 -4.892465192824602127e-03 -8.482419699430465698e-02 -1.087439581751823425e-01 -6.229288876056671143e-02 2.407611459493637085e-01 -8.351108990609645844e-03 1.501510888338088989e-01 4.293130636215209961e-01 4.021666571497917175e-02 1.562015414237976074e-01 3.250732719898223877e-01 -4.212822616100311279e-01
-1.561401337385177612e-01 -4.561419039964675903e-02 1.895167827606201172e-01 -1.444570571184158325e-01 8.116957731544971466e-03 8.306454122066497803e-02 -8.336205035448074341e-02 1.127773225307464600e-01 -9.574808180332183838e-02 -2.298650592565536499e-01 3.960926085710525513e-02 -3.007261157035827637e-01 -2.177335768938064575e-01 9.362441301345825195e-02 -1.857383549213409424e-01 3.166935220360755920e-02 3.215864896774291992e-01 -4.122632090002298355e-03 -1.173435971140861511e-01 -1.528925634920597076e-02 9.920485317707061768e-02 -3.541225939989089966e-02 -3.479301929473876953e-01 -5.158165469765663147e-02 -2.108892202377319336e-01 -6.905941665172576904e-02 -9.361805766820907593e-02 2.530552148818969727e-01 -5.697694048285484314e-02 1.120009496808052063e-01 -4.987643063068389893e-01 -7.473102211952209473e-02
-1.494002491235733032e-01 -6.333579868078231812e-02 3.262085914611816406e-01 -3.106761872768402100e-01 -1.687270402908325195e-01 2.459214627742767334e-01 7.242951542139053345e-02 4.274812713265419006e-02 3.102082014083862305e-01 1.553071886301040649e-01 2.826659940183162689e-02 1.545120310038328171e-02 -1.261359006166458130e-01 4.950226843357086182e-02 8.371127187274396420e-04 1.170451343059539795e-01 3.618977069854736328e-01 1.134299039840698242e-01 1.604873239994049072e-01 2.902115508913993835e-02 -8.590564131736755371e-02 1.064333766698837280e-01 -1.318117231130599976e-01 -1.492051780223846436e-01 -7.976062595844268799e-02 2.937142252922058105e-01 -6.037275120615959167e-02 2.834464609622955322e-01 -3.643747791647911072e-02 -6.619413197040557861e-02 3.735855966806411743e-02 -3.297998607158660889e-01
-2.048454880714416504e-01 -1.399317234754562378e-01 -1.025166511535644531e-01 -1.731298118829727173e-01 -1.047546640038490295e-01 3.221401274204254150e-01 2.609646618366241455e-01 1.980862766504287720e-02 2.600006014108657837e-02 -8.872459083795547485e-02 -1.442973762750625610e-01 9.868101775646209717e-02 2.328280359506607056e-02 -9.181973338127136230e-02 -3.609326183795928955e-01 1.008531637489795685e-02 -1.617584675550460815e-01 1.272594183683395386e-01 8.258158713579177856e-02 1.107201427221298218e-01 1.008123829960823059e-01 -2.901677787303924561e-02 -1.901157945394515991e-01 1.094782128930091858e-01 1.310832705348730087e-02 8.172245696187019348e-03 6.466652452945709229e-02 3.721464276313781738e-01 -2.291372269392013550e-01 6.151608750224113464e-02 -4.172714650630950928e-01 -2.058771550655364990e-01
2.157506532967090607e-02 7.437939196825027466e-02 2.389965653419494629e-01 -2.570487856864929199e-01 2.274546027183532715e-02 6.410896778106689453e-02 4.810401797294616699e-02 -1.556359082460403442e-01 1.419073045253753662e-01 2.186792194843292236e-01 1.124296486377716064e-01 -2.788421139121055603e-02 9.774832986295223236e-03 -2.362766265869140625e-01 -4.283702746033668518e-02 -1.249626576900482178e-01 1.828440576791763306e-01 1.312346011400222778e-01 2.245005816221237183e-01 1.681831926107406616e-01 -1.572477966547012329e-01 -2.282360345125198364e-01 -4.135371148586273193e-01 -5.432482436299324036e-02 2.052109986543655396e-01 4.764067009091377258e-02 2.033011242747306824e-02 2.711969316005706787e-01 1.938664615154266357e-01 -1.586917936801910400e-01 -2.688643038272857666e-01 -2.266606539487838745e-01
-9.530058503150939941e-02 8.122478425502777100e-02 4.252374768257141113e-01 -8.764067292213439941e-02 -1.914596259593963623e-01 -7.222779840230941772e-02 -8.750810474157333374e-02 9.042937308549880981e-02 1.082185506820678711e-01 8.577949553728103638e-02 -2.229535765945911407e-02 -7.404018193483352661e-02 -2.804380096495151520e-02 2.534607946872711182e-01 -1.566781848669052124e-01 1.985275447368621826e-01 3.299073874950408936e-01 9.679802507162094116e-02 -2.879548668861389160e-01 1.072530671954154968e-01 1.017473116517066956e-01 5.923054367303848267e-02 -2.835346162319183350e-01 1.407159119844436646e-01 9.215912222862243652e-02 3.446907922625541687e-02 1.939432322978973389e-01 1.429546922445297241e-01 -1.246695965528488159e-02 9.357256442308425903e-02 -4.033221006393432617e-01 -1.344250738620758057e-01
-2.379769533872604370e-01 7.572685927152633667e-02 -1.039715018123388290e-02 6.480549275875091553e-02 -1.008328348398208618e-01 1.466716527938842773e-01 -4.431287199258804321e-02 4.603054001927375793e-02 -7.703285664319992065e-02 -6.509479880332946777e-02 -1.586595177650451660e-02 2.619613707065582275e-02 1.208779439330101013e-01 -1.985890604555606842e-02 5.985981598496437073e-02 -2.365222126245498657e-01 1.118594855070114136e-01 2.917343750596046448e-02 3.629838824272155762e-01 -1.943623721599578857e-01 1.641565710306167603e-01 -1.200143843889236450e-01 -3.524060845375061035e-01 9.488852322101593018e-02 -1.374268531799316406e-01 3.504434600472450256e-02 5.243626236915588379e-01 2.838709652423858643e-01 -1.178834810853004456e-01 3.960087895393371582e-02 -1.939539015293121338e-01 -1.604459136724472046e-01
-3.119909167289733887e-01 -1.993314623832702637e-01 -3.875463083386421204e-02 -7.230231910943984985e-02 -6.840694695711135864e-02 -1.483857333660125732e-01 2.018609046936035156e-01 5.180147662758827209e-02 -1.920535042881965637e-02 1.020579561591148376e-01 8.661675453186035156e-02 -8.066263794898986816e-02 -1.540811508893966675e-01 1.362114846706390381e-01 -1.707343906164169312e-01 3.058060109615325928e-01 1.609000116586685181e-01 -1.016598120331764221e-01 -1.621652990579605103e-01 9.335208684206008911e-02 -3.376428782939910889e-01 8.165086805820465088e-02 -3.542247414588928223e-01 7.660374045372009277e-02 1.749441325664520264e-01 -2.340771257877349854e-01 1.781703829765319824e-01 3.431167602539062500e-01 8.683383348397910595e-04 6.126024946570396423e-02 -1.531254351139068604e-01 -1.048498973250389099e-01
-3.356653079390525818e-02 -1.218984201550483704e-01 4.173158705234527588e-01 -2.691451609134674072e-01 1.000342592597007751e-01 1.211969833821058273e-02 1.307570026256144047e-03 -1.127290278673171997e-01 1.047887876629829407e-01 -1.441987045109272003e-02 1.914092153310775757e-02 -3.467037975788116455e-01 -5.449776351451873779e-02 1.440197080373764038e-01 -5.148421227931976318e-02 1.610665470361709595e-01 2.077600806951522827e-01 -7.718771696090698242e-02 6.526694446802139282e-02 -2.869988679885864258e-01 5.652403458952903748e-02 -2.191892266273498535e-01 -2.988263964653015137e-01 2.537633478641510010e-01 1.297185570001602173e-01 -1.650386899709701538e-01 1.980563998222351074e-01 2.586867213249206543e-01 1.271610110998153687e-01 -4.215588420629501343e-02 4.682017862796783447e-02 -1.395156085491180420e-01
-1.603030115365982056e-01 -1.660434156656265259e-01 -1.960507780313491821e-01 -1.421447694301605225e-01 -1.455530375242233276e-01 2.382665723562240601e-01 -1.417400836944580078e-01 3.511884212493896484e-01 1.049882546067237854e-01 -1.064533442258834839e-01 -1.015913635492324829e-01 7.391098886728286743e-02 6.948670744895935059e-02 1.707867905497550964e-02 -1.409955555573105812e-03 7.032582652755081654e-04 3.946832716464996338e-01 -1.086298674345016479e-01 4.723316524177789688e-03 -3.093943744897842407e-02 -4.071200266480445862e-02 -2.141092419624328613e-01 -4.086469113826751709e-02 5.686716362833976746e-02 6.204167753458023071e-02 -1.708951406180858612e-02 1.495887190103530884e-01 1.949102580547332764e-01 1.269400026649236679e-02 2.784342169761657715e-01 1.555835455656051636e-01 -4.858910143375396729e-01
-1.757966130971908569e-01 4.715335369110107422e-02 -1.324100345373153687e-01 -1.238566786050796509e-01 -9.876910597085952759e-02 1.275947540998458862e-01 -1.935522556304931641e-01 -1.371944844722747803e-01 1.906695216894149780e-01 3.171826899051666260e-01 3.077152743935585022e-02 8.239788562059402466e-02 2.356409467756748199e-02 -9.727469086647033691e-02 -1.618357151746749878e-01 1.433585435152053833e-01 2.563915252685546875e-01 4.283147305250167847e-02 8.519558468833565712e-04 1.895830631256103516e-01 -2.391653060913085938e-01 -1.486895531415939331e-01 -2.276795357465744019e-01 5.209745839238166809e-02 1.736295521259307861e-01 3.259389996528625488e-01 2.496393620967864990e-01 7.437273114919662476e-02 -2.710986733436584473e-01 1.599012613296508789e-01 -3.086720407009124756e-01 -1.194671168923377991e-01
7.358020544052124023e-02 -2.237110286951065063e-01 1.632890701293945312e-01 -2.059613019227981567e-01 -6.600927561521530151e-02 9.583310782909393311e-02 -3.465140983462333679e-02 -2.298528850078582764e-01 -5.747747048735618591e-02 -7.658562064170837402e-02 -8.270567655563354492e-02 1.892986297607421875e-01 2.375603765249252319e-01 1.112057939171791077e-01 -3.167332112789154053e-01 -3.508140519261360168e-02 2.836663722991943359e-01 1.034874022006988525e-01 -7.901690155267715454e-02 3.506729006767272949e-02 1.239987611770629883e-01 7.792685180902481079e-02 -3.260505199432373047e-01 1.422850191593170166e-01 -1.808433979749679565e-01 1.969078183174133301e-01 2.003794461488723755e-01 6.530178338289260864e-02 1.931468397378921509e-02 3.814711272716522217e-01 -1.953628212213516235e-01 -1.976894885301589966e-01
-3.145922124385833740e-01 1.134746335446834564e-02 -1.971613466739654541e-01 -1.510167568922042847e-01 -3.011511825025081635e-02 4.151030629873275757e-02 -1.046230420470237732e-01 1.493851542472839355e-01 2.573554217815399170e-01 -6.099804863333702087e-02 -2.295667678117752075e-02 -1.005064621567726135e-01 3.778148069977760315e-02 1.870480738580226898e-02 -4.128482639789581299e-01 2.093773335218429565e-01 2.833819687366485596e-01 9.703955799341201782e-02 2.800857461988925934e-02 1.981395184993743896e-01 9.671636670827865601e-02 -6.584930419921875000e-02 -1.559990048408508301e-01 1.769961714744567871e-01 1.872539967298507690e-01 3.060277318581938744e-03 2.436192631721496582e-01 4.203878939151763916e-01 2.713817171752452850e-02 -1.727563440799713135e-01 -7.639601081609725952e-02 -2.167730359360575676e-03
-1.360030323266983032e-01 -2.771402001380920410e-01 1.946018487215042114e-01 -1.466475576162338257e-01 -2.811838686466217041e-01 2.146928161382675171e-01 -9.655512869358062744e-02 3.723500669002532959e-02 -1.360146403312683105e-01 7.006473094224929810e-02 -1.237956136465072632e-01 9.816427528858184814e-02 -5.512771010398864746e-02 1.825662404298782349e-01 -5.079667270183563232e-02 2.341967970132827759e-01 1.084292456507682800e-01 2.861860990524291992e-01 -1.531989723443984985e-01 3.591051325201988220e-02 -1.979792118072509766e-01 2.262345105409622192e-01 -2.186054289340972900e-01 2.200069464743137360e-02 1.768901199102401733e-01 1.069183722138404846e-01 1.346040610224008560e-02 4.367929100990295410e-01 3.885641694068908691e-02 2.293074578046798706e-01 1.063196659088134766e-01 1.055002957582473755e-01
-1.890221238136291504e-01 -1.232530474662780762e-01 -4.395466297864913940e-02 -2.177747935056686401e-01 -3.223434388637542725e-01 2.959531843662261963e-01 -3.376027345657348633e-01 1.300355643033981323e-01 -1.236434355378150940e-01 1.806712448596954346e-01 -8.757420629262924194e-02 1.021262779831886292e-01 1.735433638095855713e-01 7.336990535259246826e-02 -1.077352985739707947e-01 5.861498415470123291e-02 2.550650760531425476e-02 9.430008381605148315e-02 1.526744812726974487e-01 -8.887761086225509644e-02 2.660790085792541504e-01 1.484083980321884155e-01 -1.042112261056900024e-01 3.173365490511059761e-03 9.553816914558410645e-02 -1.046190634369850159e-01 3.761338889598846436e-01 2.135254293680191040e-01 -1.126862093806266785e-01 2.398285120725631714e-01 -1.162209920585155487e-02 -1.970606297254562378e-01
2.327038049697875977e-01 -1.579037494957447052e-02 1.070342212915420532e-01 -1.620708853006362915e-01 -2.158883400261402130e-02 -3.652673214673995972e-02 -2.304312437772750854e-01 1.217455193400382996e-01 4.161242246627807617e-01 -1.147309318184852600e-01 -9.793081879615783691e-02 1.732293367385864258e-01 1.378932744264602661e-01 9.298976510763168335e-02 4.822648689150810242e-02 1.282801777124404907e-01 1.613540500402450562e-01 -2.356591634452342987e-02 4.444143921136856079e-02 4.603321850299835205e-02 -8.939804509282112122e-03 -3.474879860877990723e-01 -3.451897203922271729e-01 1.115860268473625183e-01 1.359413713216781616e-01 6.618951261043548584e-02 -6.974683701992034912e-02 2.776784896850585938e-01 -5.884943157434463501e-02 2.179865688085556030e-01 -2.091823518276214600e-01 -2.882729768753051758e-01
-1.021995767951011658e-01 -1.005862504243850708e-01 2.344828471541404724e-02 -1.740048378705978394e-01 6.397049129009246826e-02 4.170421659946441650e-01 -6.130751222372055054e-02 2.114045321941375732e-01 1.193356215953826904e-01 -7.259593904018402100e-02 1.999675109982490540e-02 -1.994703561067581177e-01 -3.226791024208068848e-01 -8.856206387281417847e-02 -1.415727138519287109e-01 -2.469152063131332397e-01 2.249897867441177368e-01 -4.561487585306167603e-02 -2.153957933187484741e-01 -8.141712844371795654e-02 2.085756659507751465e-01 1.423082500696182251e-02 -1.467199474573135376e-01 2.935567200183868408e-01 9.989139437675476074e-02 1.570104509592056274e-01 2.255139201879501343e-01 2.891231179237365723e-01 4.195860028266906738e-02 9.866708517074584961e-02 -1.757286190986633301e-01 -2.965326048433780670e-02
-6.824727356433868408e-02 -1.624242067337036133e-01 3.753566443920135498e-01 3.881767019629478455e-02 5.945267900824546814e-02 -1.409380286931991577e-01 -9.313092380762100220e-02 1.221356615424156189e-01 -1.418674290180206299e-01 -9.329059720039367676e-02 3.367945179343223572e-02 -6.236555520445108414e-03 9.983545541763305664e-02 2.039097808301448822e-02 -1.474979221820831299e-01 1.587176471948623657e-01 4.327750802040100098e-01 -4.633187130093574524e-02 3.333461284637451172e-01 4.951125755906105042e-02 1.484526544809341431e-01 4.220628179609775543e-03 -3.541652262210845947e-01 1.630494594573974609e-01 5.961045622825622559e-02 -5.101815238595008850e-02 9.379385411739349365e-02 2.897405624389648438e-01 2.038627266883850098e-01 4.375615715980529785e-02 -2.437032014131546021e-02 -2.686677277088165283e-01
-1.242142394185066223e-01 7.921444624662399292e-02 9.234390407800674438e-02 -2.581166326999664307e-01 -1.459080129861831665e-01 -2.694332972168922424e-03 2.712422236800193787e-02 -7.374671846628189087e-02 -7.338780164718627930e-02 2.496312856674194336e-01 1.008810549974441528e-01 -5.035636574029922485e-02 -1.177070960402488708e-01 -2.170091718435287476e-01 -4.018916934728622437e-02 -6.032221019268035889e-02 6.898802518844604492e-02 -4.634570702910423279e-02 1.378098279237747192e-01 4.176394641399383545e-01 -2.588736712932586670e-01 -1.873596012592315674e-01 -2.171508967876434326e-01 2.649307623505592346e-02 1.910848319530487061e-01 8.035555481910705566e-02 1.718806475400924683e-02 3.102971315383911133e-01 -1.410338841378688812e-02 -1.731704026460647583e-01 -3.220115303993225098e-01 -3.245486021041870117e-01
1.390991918742656708e-02 -5.759885162115097046e-02 2.050697058439254761e-01 -2.424763143062591553e-01 -5.284943617880344391e-03 1.220659986138343811e-01 -1.299616396427154541e-01 3.324220888316631317e-03 1.400560438632965088e-01 1.787380129098892212e-01 -1.393563002347946167e-01 -2.957362309098243713e-02 -6.017062813043594360e-02 3.596226125955581665e-02 -2.675642371177673340e-01 -3.581719994544982910e-01 1.069706454873085022e-01 2.457866370677947998e-01 -1.516833156347274780e-01 7.924480736255645752e-02 2.951583266258239746e-01 -1.755201630294322968e-02 -1.980402320623397827e-01 1.314257532358169556e-01 -1.901647448539733887e-01 -9.753151237964630127e-02 2.425142377614974976e-01 3.078968524932861328e-01 3.166349232196807861e-02 2.938002347946166992e-01 -1.985302381217479706e-02 -2.347288429737091064e-01
-3.237542212009429932e-01 -8.519545197486877441e-02 1.688734591007232666e-01 2.446335181593894958e-02 -3.592479825019836426e-01 -1.582776159048080444e-01 1.060057729482650757e-01 5.629445612430572510e-02 -1.089911982417106628e-01 -6.336442381143569946e-02 -1.708794683218002319e-01 -1.144317090511322021e-01 3.097484447062015533e-02 3.932457417249679565e-02 1.819538921117782593e-01 7.300794124603271484e-02 1.950903236865997314e-01 1.340027898550033569e-01 4.169575273990631104e-01 9.412412345409393311e-02 4.888151958584785461e-02 2.106301020830869675e-03 -3.667275905609130859e-01 6.393270101398229599e-03 1.593339955434203148e-03 -4.770091548562049866e-02 1.647893935441970825e-01 2.038047313690185547e-01 -5.593338236212730408e-02 1.115682423114776611e-01 7.773136347532272339e-02 -3.505960106849670410e-01
-1.729941368103027344e-01 -1.641895025968551636e-01 1.001045703887939453e-01 -1.902262568473815918e-01 1.381989419460296631e-01 -3.601771220564842224e-02 1.038104891777038574e-01 6.959383375942707062e-03 9.363595396280288696e-02 -4.330251365900039673e-02 -4.808873310685157776e-02 -1.446881592273712158e-01 6.103244051337242126e-02 2.069357782602310181e-01 -4.224393367767333984e-01 3.166458606719970703e-01 2.620229721069335938e-01 4.641383513808250427e-02 9.703885018825531006e-02 2.476434223353862762e-02 3.465140610933303833e-02 -1.444622594863176346e-02 -3.621831834316253662e-01 3.305738419294357300e-02 7.807174324989318848e-02 -4.428870603442192078e-02 2.483926266431808472e-01 3.633297085762023926e-01 1.857589930295944214e-01 4.372290149331092834e-02 -2.205970436334609985e-01 -7.187204807996749878e-02
-3.098520040512084961e-01 -2.452559620141983032e-01 2.937678098678588867e-01 -1.874134838581085205e-01 -2.638208866119384766e-02 1.998397707939147949e-02 1.726141013205051422e-02 1.467576622962951660e-01 -4.126679897308349609e-02 -1.562706828117370605e-01 -1.077918186783790588e-01 9.553050994873046875e-02 3.540050610899925232e-02 -3.867311030626296997e-02 -1.074111834168434143e-01 3.321729600429534912e-02 1.976654678583145142e-01 1.642190217971801758e-01 1.467391550540924072e-01 -4.191974103450775146e-01 1.721072793006896973e-01 8.256723731756210327e-02 1.795640587806701660e-02 5.457605049014091492e-02 -9.845843305811285973e-04 -3.596804570406675339e-03 3.195599615573883057e-01 2.433767616748809814e-01 -2.353025823831558228e-01 3.348012641072273254e-02 -2.859650552272796631e-01 -1.859093457460403442e-01
1.794345118105411530e-02 -8.473347127437591553e-02 1.844966262578964233e-01 -1.945635527372360229e-01 -2.663105726242065430e-01 1.006537005305290222e-01 -3.205086588859558105e-01 1.688594520092010498e-01 1.607704162597656250e-01 8.242450654506683350e-02 -4.784172028303146362e-02 -2.076371163129806519e-01 1.268120706081390381e-01 1.882953383028507233e-02 1.422462463378906250e-01 -2.038321942090988159e-01 3.018653392791748047e-01 -1.708627492189407349e-01 2.088953256607055664e-01 -7.470592856407165527e-02 -1.729672253131866455e-01 -9.650550782680511475e-02 -1.319418847560882568e-01 5.564560368657112122e-02 1.348665207624435425e-01 4.550796374678611755e-02 2.215845584869384766e-01 1.641689240932464600e-01 -1.258886158466339111e-01 3.591743707656860352e-01 8.704493939876556396e-02 -2.721016108989715576e-01
-9.460199624300003052e-02 -1.095544919371604919e-01 2.207792252302169800e-01 -5.267987772822380066e-02 -1.344897001981735229e-01 2.562740743160247803e-01 -1.839991360902786255e-01 2.037671804428100586e-01 -7.446030527353286743e-02 -1.304564327001571655e-01 -8.005989342927932739e-02 2.757125794887542725e-01 5.926432460546493530e-02 1.952586881816387177e-02 -3.366678059101104736e-01 1.523456163704395294e-02 2.672451138496398926e-01 3.826791048049926758e-02 2.211027443408966064e-01 -2.473266273736953735e-01 2.387816011905670166e-01 -3.151657059788703918e-02 -1.257449090480804443e-01 1.336102932691574097e-01 6.233100965619087219e-02 -2.290384620428085327e-01 -9.191918373107910156e-02 3.781579434871673584e-01 1.893702521920204163e-02 4.943891614675521851e-02 6.253750622272491455e-02 -2.383341640233993530e-01
-1.183225139975547791e-01 -3.116644620895385742e-01 4.139630123972892761e-02 -5.636090040206909180e-01 9.095723927021026611e-02 2.567228674888610840e-01 -1.055835038423538208e-01 -5.509754177182912827e-03 1.611875146627426147e-01 5.212273821234703064e-02 1.644751727581024170e-01 -1.591205000877380371e-01 3.859185799956321716e-02 2.125734984874725342e-01 1.340560913085937500e-01 1.996977478265762329e-01 2.658959031105041504e-01 -8.673736825585365295e-03 2.114695906639099121e-01 1.060233563184738159e-01 9.979517199099063873e-04 -6.092156097292900085e-02 -2.077662795782089233e-01 1.665862351655960083e-01 2.133218050003051758e-01 1.131698787212371826e-01 -5.881893914192914963e-03 6.638562679290771484e-02 -9.026700258255004883e-02 -2.538316883146762848e-02 -1.093036606907844543e-01 -1.169627085328102112e-01
-9.027930349111557007e-02 -9.625031054019927979e-02 3.577484283596277237e-03 -1.673205196857452393e-01 -2.612334191799163818e-01 1.879280805587768555e-01 -1.160994991660118103e-01 1.100947409868240356e-01 -9.785731136798858643e-02 -7.261525839567184448e-02 -1.526732929050922394e-02 -1.555624902248382568e-01 2.807313501834869385e-01 -1.322537213563919067e-01 1.729050874710083008e-01 -1.303676813840866089e-01 1.063848584890365601e-01 -2.669999301433563232e-01 2.391468286514282227e-01 -8.176431059837341309e-02 -2.669681422412395477e-02 -6.389605253934860229e-02 -2.880526781082153320e-01 2.829880118370056152e-01 3.472334146499633789e-01 -8.092063665390014648e-02 1.673439741134643555e-01 3.354531228542327881e-01 -8.115839958190917969e-02 -2.612824365496635437e-02 1.581721007823944092e-01 -1.693125814199447632e-01
-3.364421427249908447e-01 -2.258411496877670288e-01 1.590955704450607300e-01 -1.811742633581161499e-01 -2.412960827350616455e-01 4.838145524263381958e-02 1.539389938116073608e-01 -5.716112628579139709e-02 -1.608822047710418701e-01 -3.372119739651679993e-02 7.398676127195358276e-02 -8.248434215784072876e-02 1.736060827970504761e-01 3.578209877014160156e-02 1.863321512937545776e-01 -1.019712835550308228e-01 2.187713980674743652e-01 2.293666899204254150e-01 2.134820073843002319e-01 -2.267964482307434082e-01 2.293162792921066284e-01 -6.483271718025207520e-02 -1.150829438120126724e-02 1.964843273162841797e-01 -1.160668116062879562e-02 -1.982934027910232544e-01 1.962560117244720459e-01 2.818960547447204590e-01 -1.444023847579956055e-01 6.079917401075363159e-02 -2.707492113113403320e-01 -1.612542271614074707e-01
-4.872915148735046387e-02 -3.394039347767829895e-02 -5.838865786790847778e-02 -3.519945442676544189e-01 -3.504679724574089050e-02 3.736355602741241455e-01 5.475944653153419495e-02 -1.162611171603202820e-01 1.068004220724105835e-01 -2.901700437068939209e-01 -1.898386627435684204e-01 -4.456210136413574219e-02 1.282833069562911987e-01 4.777264967560768127e-02 -1.684870570898056030e-01 1.067016646265983582e-01 2.794141508638858795e-02 1.645440161228179932e-01 -1.448320597410202026e-01 -1.004924848675727844e-01 -1.047540679574012756e-01 -1.455611921846866608e-02 -4.721339792013168335e-02 2.015953138470649719e-02 -6.622358411550521851e-02 -8.915463089942932129e-02 1.041196100413799286e-02 4.737254083156585693e-01 -3.261967897415161133e-01 1.960721015930175781e-01 -9.803117066621780396e-02 -2.358124703168869019e-01
1.172710210084915161e-01 4.706837236881256104e-02 1.991730779409408569e-01 -3.021341860294342041e-01 4.320692270994186401e-02 9.814796596765518188e-02 -3.287908434867858887e-02 5.329689383506774902e-02 -6.420872360467910767e-02 -2.566964328289031982e-01 1.854077540338039398e-02 -2.665527164936065674e-01 -1.174175739288330078e-01 -6.278350017964839935e-03 -1.318842023611068726e-01 -1.973338872194290161e-01 4.219979345798492432e-01 8.545633405447006226e-02 1.342662423849105835e-01 4.864276200532913208e-02 -2.843485027551651001e-02 -3.388271480798721313e-02 -2.876484096050262451e-01 -1.815720349550247192e-01 1.095628291368484497e-01 7.588125765323638916e-02 -8.170290291309356689e-02 2.798348665237426758e-01 -1.944740861654281616e-01 1.586062312126159668e-01 -3.698242902755737305e-01 -1.221859920769929886e-02
-1.251297146081924438e-01 -6.345197558403015137e-02 2.867522835731506348e-01 -9.006997197866439819e-02 -3.211915791034698486e-01 2.142668068408966064e-01 1.230193898081779480e-01 9.176150709390640259e-02 -4.755835607647895813e-02 9.928067214787006378e-03 -3.923068568110466003e-02 -2.803477048873901367e-01 -1.566499657928943634e-02 -1.469454169273376465e-01 -8.002264797687530518e-02 -2.820143401622772217e-01 1.529765198938548565e-03 1.924093812704086304e-01 5.292220786213874817e-02 -7.156085968017578125e-02 4.974662885069847107e-02 -1.651010364294052124e-01 -5.468090623617172241e-02 2.621728479862213135e-01 3.823103848844766617e-03 1.551507040858268738e-03 3.537696897983551025e-01 3.265262246131896973e-01 1.492601335048675537e-01 1.967104822397232056e-01 -7.067883759737014771e-02 -2.879562377929687500e-01
-1.550794392824172974e-01 -1.972635537385940552e-01 4.448319599032402039e-02 -2.223654650151729584e-02 -2.116643786430358887e-01 1.084085255861282349e-01 -9.428713470697402954e-02 3.394477814435958862e-02 -2.106525897979736328e-01 -2.076271772384643555e-01 -1.370075345039367676e-01 -8.910371363162994385e-02 -1.094857580028474331e-03 1.550684683024883270e-02 8.510360121726989746e-02 -2.457531355321407318e-02 3.143797516822814941e-01 -2.461973279714584351e-01 2.407002002000808716e-01 3.532835468649864197e-02 6.026582047343254089e-02 1.321570277214050293e-01 -3.660355210304260254e-01 6.167123094201087952e-02 1.346831768751144409e-01 2.732345834374427795e-02 1.025297492742538452e-01 2.599420249462127686e-01 -1.386687159538269043e-01 2.591640055179595947e-01 1.818541735410690308e-01 -3.895330131053924561e-01
-8.590228855609893799e-02 -1.496999710798263550e-01 9.399205446243286133e-03 5.962561443448066711e-02 -2.484482340514659882e-02 -1.340813040733337402e-01 1.703415438532829285e-02 -1.320328861474990845e-01 -5.733897443860769272e-03 -1.106655523180961609e-01 3.759495317935943604e-01 9.078712016344070435e-02 -4.253259301185607910e-02 -2.411065995693206787e-01 -2.279401868581771851e-01 2.461015582084655762e-01 1.828509420156478882e-01 1.415835767984390259e-01 1.060324683785438538e-01 4.598464816808700562e-02 -7.534734159708023071e-02 -3.942604735493659973e-02 -3.174488842487335205e-01 8.080594241619110107e-02 3.102462589740753174e-01 1.091139316558837891e-01 1.533709913492202759e-01 3.183559775352478027e-01 -1.791885942220687866e-01 9.516897052526473999e-02 -3.354159891605377197e-01 -1.668857634067535400e-01
8.639971725642681122e-03 -1.472369208931922913e-02 -2.899728715419769287e-01 -2.153266966342926025e-01 -3.488822281360626221e-01 3.518773317337036133e-01 -8.925303071737289429e-02 7.473519444465637207e-02 9.221705794334411621e-02 -1.233710423111915588e-01 5.929753184318542480e-03 -1.040400415658950806e-01 2.079393714666366577e-01 6.302876025438308716e-02 8.252356201410293579e-02 -2.170675843954086304e-01 2.332047522068023682e-01 7.000365853309631348e-02 1.874271035194396973e-01 -9.075817465782165527e-02 -6.095043197274208069e-02 -1.095630899071693420e-01 -3.961923122406005859e-01 7.187507301568984985e-02 4.332655668258666992e-02 7.067020982503890991e-02 -1.145988404750823975e-01 3.769317269325256348e-01 -8.677411079406738281e-02 1.000907495617866516e-01 -8.655136078596115112e-02 8.259470015764236450e-02
-3.444419801235198975e-01 -4.948295280337333679e-02 5.257042497396469116e-02 -1.929573118686676025e-01 -2.460566461086273193e-01 4.450310487300157547e-03 2.964782342314720154e-02 -1.151088923215866089e-01 -1.739559918642044067e-01 8.237529546022415161e-02 -1.356485933065414429e-01 1.598451659083366394e-02 -3.816294297575950623e-02 8.739751763641834259e-03 -6.604873389005661011e-02 -2.046336419880390167e-02 2.752868086099624634e-02 1.508299410343170166e-01 3.439683914184570312e-01 9.893619269132614136e-02 -1.719069778919219971e-01 5.199655517935752869e-02 -2.663930058479309082e-01 1.329763084650039673e-01 -3.000878728926181793e-02 2.286821603775024414e-02 -3.811843097209930420e-01 2.942235171794891357e-01 6.368545442819595337e-02 5.094685405492782593e-02 -3.225340545177459717e-01 -2.927798330783843994e-01
-1.514735352247953415e-02 1.079057157039642334e-02 -2.492173202335834503e-02 -1.895585805177688599e-01 -1.308835297822952271e-01 2.654931843280792236e-01 -3.484528958797454834e-01 -2.494236268103122711e-02 2.475094646215438843e-01 -1.413324177265167236e-01 -7.492468506097793579e-02 -1.319375634193420410e-01 8.993874490261077881e-02 5.805592238903045654e-02 -1.554523110389709473e-01 1.828952580690383911e-01 2.418606281280517578e-01 1.168962344527244568e-01 8.940983563661575317e-02 9.216000139713287354e-02 -2.786684632301330566e-01 1.228788420557975769e-01 -1.669259071350097656e-01 3.499381989240646362e-02 2.451586872339248657e-01 1.545131653547286987e-01 -4.832383245229721069e-02 2.900984585285186768e-01 -4.072867035865783691e-01 1.460102573037147522e-02 -1.777406483888626099e-01 -3.820407390594482422e-02
1.324076801538467407e-01 1.446191221475601196e-01 1.196771338582038879e-01 -2.267907261848449707e-01 -1.323269009590148926e-01 5.186413601040840149e-02 -2.115759849548339844e-01 2.135976105928421021e-01 7.125670462846755981e-02 2.109880745410919189e-02 -1.631342619657516479e-01 -7.369541376829147339e-02 1.793965250253677368e-01 1.784816943109035492e-02 -7.874523103237152100e-02 -1.282433122396469116e-01 2.862007021903991699e-01 4.800387844443321228e-02 1.835753093473613262e-03 -5.046296119689941406e-02 -9.495288133621215820e-02 3.343606134876608849e-03 -2.716996073722839355e-01 3.188491761684417725e-01 2.582719624042510986e-01 -1.190530061721801758e-01 1.714240610599517822e-01 3.747072517871856689e-01 -1.094496622681617737e-02 -3.355344533920288086e-01 1.488899290561676025e-01 -1.888754665851593018e-01
1.319139152765274048e-01 -1.050546169281005859e-01 -1.569201797246932983e-01 -2.817513942718505859e-01 -5.124713778495788574e-01 -4.539766907691955566e-02 -3.229695931077003479e-02 1.814925819635391235e-01 3.394680563360452652e-03 3.937621414661407471e-02 -1.507418006658554077e-01 7.941838353872299194e-02 -2.018875628709793091e-01 -4.086766391992568970e-02 6.206682417541742325e-03 7.513874676078557968e-03 1.220595985651016235e-01 1.965358704328536987e-01 -3.475112095475196838e-02 -2.019944787025451660e-01 3.986613824963569641e-02 1.659746766090393066e-01 -4.632066786289215088e-01 -1.728317816741764545e-03 2.471832036972045898e-01 -8.492356538772583008e-02 7.553132623434066772e-02 2.214162200689315796e-01 -7.547076791524887085e-02 -4.807474464178085327e-02 -1.594758033752441406e-01 7.222871296107769012e-03
-2.778008282184600830e-01 -8.832599036395549774e-03 -9.049779921770095825e-02 -1.971045881509780884e-01 5.550534930080175400e-03 -8.827061206102371216e-02 5.085351690649986267e-02 1.136147156357765198e-01 1.581935286521911621e-01 -3.863094374537467957e-02 1.596110910177230835e-01 1.444039959460496902e-02 -1.336964815855026245e-01 2.084331065416336060e-01 -4.400659799575805664e-01 2.605472505092620850e-01 1.392502039670944214e-01 1.206557154655456543e-01 5.279555544257164001e-02 -5.700802430510520935e-02 6.510492414236068726e-02 -2.741201817989349365e-01 -3.141297399997711182e-01 1.272624284029006958e-01 1.979166828095912933e-02 1.616413705050945282e-02 1.995055824518203735e-01 2.830967009067535400e-01 8.638835698366165161e-02 -1.438668221235275269e-01 -7.910560816526412964e-04 -3.071285486221313477e-01
-1.638912409543991089e-01 4.708147316705435514e-04 1.485391408205032349e-01 -1.232336238026618958e-01 3.796795755624771118e-02 4.381680488586425781e-02 -1.660153120756149292e-01 3.803500533103942871e-01 3.545770049095153809e-02 1.671183556318283081e-01 -2.392990887165069580e-01 -1.087039038538932800e-01 9.152354300022125244e-02 -4.206610843539237976e-02 7.302899658679962158e-02 -9.499601274728775024e-02 3.253446221351623535e-01 1.474144011735916138e-01 4.393636062741279602e-02 1.246472075581550598e-01 6.047616247087717056e-03 2.043170481920242310e-02 -2.101796120405197144e-01 2.191515080630779266e-02 2.367537617683410645e-01 -1.695060729980468750e-01 1.569236069917678833e-01 3.747451007366180420e-01 9.660299122333526611e-02 1.202435418963432312e-01 3.215216994285583496e-01 -2.652598917484283447e-01
2.442681789398193359e-01 7.358347624540328979e-02 2.719332277774810791e-01 -2.446873039007186890e-01 8.753900416195392609e-03 -4.477368295192718506e-02 -8.642654120922088623e-02 1.858548372983932495e-01 1.433079689741134644e-01 7.997755706310272217e-02 -5.507962405681610107e-02 3.090169094502925873e-02 2.329448312520980835e-01 -1.324011385440826416e-01 -1.500018090009689331e-01 -6.190503761172294617e-02 7.602296769618988037e-02 -1.338308155536651611e-01 -1.067115440964698792e-01 -5.333608761429786682e-02 -1.208153292536735535e-01 3.265340253710746765e-02 -2.274401634931564331e-01 1.935530602931976318e-01 4.016470611095428467e-01 -8.275198191404342651e-02 1.753852516412734985e-01 3.462179005146026611e-01 -4.839542787522077560e-03 -1.076962891966104507e-02 -1.320222169160842896e-01 -3.857677280902862549e-01
-1.832119673490524292e-01 -9.040482342243194580e-02 1.026540696620941162e-01 -1.622846126556396484e-01 -9.302549064159393311e-02 -1.504566073417663574e-01 -2.221658676862716675e-01 6.628692895174026489e-02 2.041593939065933228e-02 3.044280782341957092e-02 4.456654563546180725e-02 -1.270284950733184814e-01 -7.170325517654418945e-02 -1.862031221389770508e-01 1.258827000856399536e-01 -5.997159704566001892e-02 3.574244976043701172e-01 -7.000413537025451660e-02 1.615962386131286621e-01 -1.146011576056480408e-01 -3.169480338692665100e-02 5.065967887639999390e-02 -4.411431550979614258e-01 2.258659601211547852e-01 -3.514971211552619934e-02 5.700123310089111328e-02 1.461972892284393311e-01 3.343372046947479248e-01 -3.291219472885131836e-01 2.070704102516174316e-01 1.000052914023399353e-01 -1.941340714693069458e-01
-3.212136328220367432e-01 -1.308384537696838379e-01 1.563151776790618896e-01 -1.660501956939697266e-01 -5.968314781785011292e-02 6.239445880055427551e-02 8.476787060499191284e-02 -7.272792607545852661e-02 1.694089472293853760e-01 -2.667430229485034943e-02 -2.858950197696685791e-01 1.341725587844848633e-01 2.390289120376110077e-02 -1.827293038368225098e-01 -3.604673966765403748e-02 -1.833591982722282410e-02 1.231903135776519775e-01 1.451231092214584351e-01 6.639375537633895874e-02 2.557674944400787354e-01 -1.774338334798812866e-01 -3.229528069496154785e-01 -1.822850257158279419e-01 2.583085596561431885e-01 9.723260253667831421e-02 2.199299484491348267e-01 2.007978968322277069e-02 2.857041060924530029e-01 -3.175227642059326172e-01 -3.563171997666358948e-02 -1.541471332311630249e-01 -1.884696781635284424e-01
-5.149686336517333984e-02 -2.864643633365631104e-01 -3.035834431648254395e-01 -1.450959742069244385e-01 -6.291539967060089111e-02 1.401199549436569214e-01 2.164091169834136963e-02 1.625380516052246094e-01 5.358858406543731689e-02 -2.749844640493392944e-02 3.160655125975608826e-02 1.664800220169126987e-03 1.044043749570846558e-01 7.933960855007171631e-02 -3.567170798778533936e-01 6.969371438026428223e-02 2.916312515735626221e-01 2.132361233234405518e-01 -2.017780393362045288e-02 -1.718523725867271423e-02 -5.965199694037437439e-02 -4.483376741409301758e-01 -2.587687075138092041e-01 -1.141760647296905518e-01 1.877426952123641968e-01 -4.979174118489027023e-03 -1.842600293457508087e-02 2.856405377388000488e-01 -7.169254869222640991e-02 1.716483235359191895e-01 -1.406317204236984253e-01 1.014729216694831848e-01
-9.803081303834915161e-02 -3.860163986682891846e-01 7.319310307502746582e-02 -1.335181295871734619e-01 -4.690723121166229248e-02 1.991417258977890015e-01 -1.119127497076988220e-02 -1.544621139764785767e-01 5.326928198337554932e-02 -1.804242730140686035e-01 1.200510710477828979e-01 2.874248288571834564e-02 2.448855787515640259e-01 1.658100038766860962e-01 -7.589934766292572021e-02 -2.370862811803817749e-01 2.466329634189605713e-01 9.504918009042739868e-02 -8.851399272680282593e-02 -2.699617147445678711e-01 4.726413637399673462e-02 -2.754233181476593018e-01 -2.235037833452224731e-02 1.577714383602142334e-01 9.665263444185256958e-02 -8.522813767194747925e-02 3.193036317825317383e-01 1.635740548372268677e-01 1.293252222239971161e-02 2.217945754528045654e-01 -1.759662330150604248e-01 -2.694318592548370361e-01
-2.549145817756652832e-01 -1.595126837491989136e-01 -1.314795017242431641e-02 -1.227248981595039368e-01 1.433279067277908325e-01 5.488502979278564453e-02 2.298110164701938629e-02 -3.558851312845945358e-03 9.292466193437576294e-02 2.298369556665420532e-01 -2.295553833246231079e-01 -1.553903520107269287e-01 -1.137294061481952667e-02 1.432244181632995605e-01 -5.067103505134582520e-01 1.041646115481853485e-02 1.124892607331275940e-01 -1.079502478241920471e-01 1.606863886117935181e-01 1.246585547924041748e-01 -3.249944001436233521e-02 -1.297755986452102661e-01 -3.829583823680877686e-01 5.824981257319450378e-02 -3.589862212538719177e-02 -1.922053284943103790e-02 2.325942069292068481e-01 2.824738323688507080e-01 -1.542676240205764771e-01 -1.849369704723358154e-01 -1.644740998744964600e-01 -1.479859184473752975e-02
-1.127366907894611359e-02 1.438730508089065552e-01 -2.382004410028457642e-01 -4.111530184745788574e-01 -3.986758887767791748e-01 -6.459225434809923172e-03 -2.140894234180450439e-01 1.354966461658477783e-01 -1.032798215746879578e-01 1.237624511122703552e-02 -1.004484146833419800e-01 5.495135858654975891e-02 5.193663015961647034e-02 -1.507330089807510376e-01 3.687643632292747498e-02 5.316839553415775299e-03 -4.960713163018226624e-02 1.825165003538131714e-01 -1.077628731727600098e-01 -2.127613872289657593e-01 7.702765613794326782e-02 1.282967720180749893e-02 -3.964861631393432617e-01 5.006968602538108826e-02 2.878422439098358154e-01 1.537724584341049194e-01 1.493703667074441910e-02 1.526089459657669067e-01 1.702678799629211426e-01 6.017801165580749512e-02 -1.906126141548156738e-01 -1.485158652067184448e-01
-5.860310047864913940e-03 -1.188333258032798767e-01 -8.000077679753303528e-03 -1.750977486371994019e-01 -4.005190357565879822e-02 1.105295494198799133e-01 -2.348201572895050049e-01 1.408797949552536011e-01 1.717583537101745605e-01 -2.168200165033340454e-01 1.622813753783702850e-02 -1.089783161878585815e-01 3.652822077274322510e-01 1.144796684384346008e-01 -3.603688478469848633e-01 1.062715500593185425e-01 1.356523036956787109e-01 2.011076360940933228e-01 9.365934133529663086e-02 1.937963068485260010e-01 -1.197110190987586975e-01 -1.473590359091758728e-02 -2.716698348522186279e-01 9.258576482534408569e-02 1.423785239458084106e-01 1.581409424543380737e-01 -6.728132814168930054e-02 1.471286714076995850e-01 -2.791442871093750000e-01 1.172108054161071777e-01 -3.514704406261444092e-01 3.493423387408256531e-02
-1.735634803771972656e-01 -1.737686842679977417e-01 -1.409596204757690430e-01 -1.591333299875259399e-01 -2.433773577213287354e-01 2.153698801994323730e-01 -2.299304455518722534e-01 -3.183143958449363708e-02 6.820528209209442139e-02 -1.489754468202590942e-01 -4.817263409495353699e-02 8.074341714382171631e-02 1.899459660053253174e-01 5.629295110702514648e-02 -2.457826212048530579e-02 2.111918032169342041e-01 3.091202378273010254e-01 -1.745801270008087158e-01 8.420650660991668701e-02 -1.278419941663742065e-01 2.270906604826450348e-02 8.607045561075210571e-02 -9.590183198451995850e-02 1.031313985586166382e-01 4.914979264140129089e-02 -4.029583185911178589e-03 2.468166947364807129e-01 1.569826602935791016e-01 6.224713847041130066e-02 1.367451995611190796e-01 2.846970409154891968e-02 -5.711790919303894043e-01
-6.108614802360534668e-02 -5.970020964741706848e-02 1.576397195458412170e-02 -5.418230220675468445e-02 -2.954475581645965576e-01 2.071145772933959961e-01 -2.466689199209213257e-01 1.581615507602691650e-01 -8.617603033781051636e-02 -3.567435741424560547e-01 -8.758255839347839355e-02 1.330446153879165649e-01 1.308274120092391968e-01 -8.402277529239654541e-02 -3.005968332290649414e-01 3.636583313345909119e-02 3.608385622501373291e-01 -9.847249835729598999e-02 -1.205001547932624817e-01 5.970771610736846924e-02 1.316059678792953491e-01 -5.719318054616451263e-03 -2.108756154775619507e-01 1.593765169382095337e-01 -1.439263075590133667e-01 -1.160461083054542542e-01 1.541549265384674072e-01 2.015580385923385620e-01 -1.048941612243652344e-01 1.267014294862747192e-01 -8.198413997888565063e-03 -3.558796644210815430e-01
-2.675532996654510498e-01 -1.644344031810760498e-01 3.090424835681915283e-01 7.134391460567712784e-03 -3.354551196098327637e-01 -8.841754496097564697e-02 -5.004021897912025452e-02 6.726343929767608643e-02 -2.075670063495635986e-01 -2.624610625207424164e-02 -3.294143974781036377e-01 -2.843302190303802490e-01 -4.490555822849273682e-02 -1.294220536947250366e-01 1.785351336002349854e-01 2.416834980249404907e-02 6.830115616321563721e-02 1.626607179641723633e-01 1.244034990668296814e-01 -1.508916914463043213e-01 1.483927667140960693e-01 -9.200801700353622437e-02 -2.582358419895172119e-01 1.703460365533828735e-01 2.192098349332809448e-01 4.907516762614250183e-03 1.796598173677921295e-02 1.713479906320571899e-01 -8.366886526346206665e-02 2.553705275058746338e-01 5.266708508133888245e-02 -2.139636427164077759e-01
-2.769456207752227783e-01 -2.702176384627819061e-02 1.880620419979095459e-01 -6.488580256700515747e-02 -2.557386457920074463e-01 3.233783319592475891e-02 4.740412160754203796e-02 1.284270081669092178e-02 -1.014244779944419861e-01 1.063898578286170959e-01 -2.340332120656967163e-01 -2.711462974548339844e-01 8.774253726005554199e-02 -5.755497142672538757e-02 9.439791738986968994e-02 -1.466700434684753418e-01 2.378593087196350098e-01 1.394780427217483521e-01 -1.665662042796611786e-02 -1.440596282482147217e-01 1.571199595928192139e-01 -2.465470731258392334e-01 -7.772230356931686401e-02 2.543843984603881836e-01 3.318005474284291267e-04 -8.271098136901855469e-02 2.690144777297973633e-01 1.917819082736968994e-01 1.829243153333663940e-01 2.858799397945404053e-01 -2.496250122785568237e-01 -2.757240831851959229e-01
-1.216409802436828613e-01 1.597676053643226624e-02 8.122643083333969116e-02 -2.676635980606079102e-01 7.923996075987815857e-03 1.334050148725509644e-01 -2.274616658687591553e-01 -9.081891924142837524e-02 -1.732220053672790527e-01 -3.606409067288041115e-03 -1.264641806483268738e-02 -3.401181846857070923e-02 7.094354182481765747e-02 1.285983622074127197e-01 -3.329579234123229980e-01 3.614685684442520142e-02 3.415808454155921936e-02 1.375488489866256714e-01 -3.071691989898681641e-01 7.858701795339584351e-02 2.766559720039367676e-01 -5.313308443874120712e-03 -2.763789594173431396e-01 3.528309762477874756e-01 -9.846356511116027832e-02 -1.109377145767211914e-01 1.710872650146484375e-01 2.693785727024078369e-01 2.904617227613925934e-03 2.609040141105651855e-01 -1.407253146171569824e-01 -2.323974668979644775e-01
-7.954012602567672729e-02 1.631641089916229248e-01 1.958348453044891357e-01 -2.780424356460571289e-01 -1.212030276656150818e-01 -2.239953428506851196e-01 -1.379732042551040649e-01 2.144460529088973999e-01 -2.908140793442726135e-02 1.016071960330009460e-01 -1.195155549794435501e-02 -1.631135940551757812e-01 2.267955988645553589e-01 2.456012964248657227e-01 -7.052736729383468628e-02 -1.117098703980445862e-01 2.090543806552886963e-01 -4.306845739483833313e-02 1.126595214009284973e-01 2.314455993473529816e-02 1.602642536163330078e-01 -1.208523288369178772e-01 -3.568573296070098877e-01 1.489681601524353027e-01 2.832004427909851074e-01 -8.663907647132873535e-02 4.086373001337051392e-02 3.437985777854919434e-01 1.198141351342201233e-01 -2.838386297225952148e-01 -4.129741713404655457e-02 3.949357569217681885e-02
-1.441727876663208008e-01 -1.450631320476531982e-01 8.752719312906265259e-02 -1.766695082187652588e-01 -3.568339049816131592e-01 -5.009288340806961060e-02 -2.002616599202156067e-02 8.480674587190151215e-03 -2.798383869230747223e-02 -7.010579109191894531e-02 -3.249243134632706642e-03 -3.725737333297729492e-02 -2.290050536394119263e-01 6.008036807179450989e-02 7.988097518682479858e-02 6.584119051694869995e-02 2.973150312900543213e-01 -4.556424915790557861e-02 -2.550311200320720673e-02 -1.338992863893508911e-01 -1.503263115882873535e-01 2.376524806022644043e-01 -2.812938094139099121e-01 2.456264942884445190e-01 1.950473990291357040e-03 8.699219673871994019e-02 3.438902497291564941e-01 2.216728627681732178e-01 -7.657899707555770874e-02 3.419461548328399658e-01 1.603740900754928589e-01 -2.530816793441772461e-01
-2.308647930622100830e-01 3.250578045845031738e-02 -1.269190907478332520e-01 -1.516864001750946045e-01 -1.560215279459953308e-02 -9.053520113229751587e-02 1.128825768828392029e-01 1.933761755935847759e-03 7.612491399049758911e-02 3.936003521084785461e-02 -2.452292945235967636e-03 -4.794461652636528015e-02 9.293539449572563171e-03 1.390769630670547485e-01 -5.278038382530212402e-01 6.947685033082962036e-02 1.215832158923149109e-01 3.076437860727310181e-02 -1.610335707664489746e-01 1.689621806144714355e-01 -8.093222975730895996e-02 -6.183087080717086792e-02 -2.256889194250106812e-01 3.018034696578979492e-01 5.762891098856925964e-02 -5.445667356252670288e-02 2.709772884845733643e-01 3.999199271202087402e-01 -1.587341725826263428e-01 2.490470409393310547e-01 -6.613781303167343140e-02 -1.378783881664276123e-01
-1.990806460380554199e-01 -3.735561668872833252e-02 3.058868348598480225e-01 -3.169202059507369995e-02 -1.203179657459259033e-01 -1.242580190300941467e-01 1.197618469595909119e-01 2.281783074140548706e-01 7.345787435770034790e-02 1.091273948550224304e-01 3.718905895948410034e-02 6.977420300245285034e-02 1.063468679785728455e-01 2.914386987686157227e-01 -1.357286572456359863e-01 -2.779746055603027344e-01 -1.070967763662338257e-01 2.033326178789138794e-01 -2.068194188177585602e-02 1.065783873200416565e-01 1.202742680907249451e-01 2.629580534994602203e-02 -2.300144284963607788e-01 1.599191874265670776e-01 9.820031374692916870e-02 9.838984161615371704e-02 3.871818184852600098e-01 3.083835244178771973e-01 -3.394968807697296143e-02 2.351832836866378784e-01 -1.498892307281494141e-01 -2.260039597749710083e-01
-1.471753567457199097e-01 6.796319037675857544e-02 -1.104437187314033508e-01 -5.770533811300992966e-03 -5.209148526191711426e-01 -8.604831993579864502e-03 -2.730789184570312500e-01 -8.473901450634002686e-02 -3.444192409515380859e-01 1.226657778024673462e-01 -7.276286184787750244e-02 1.209666766226291656e-02 9.830581024289131165e-03 7.575818151235580444e-02 1.247047446668148041e-03 -3.909146413207054138e-02 2.270177006721496582e-02 -5.229002982378005981e-02 -1.686862856149673462e-02 -2.052211165428161621e-01 3.257916867733001709e-02 4.178307577967643738e-02 -2.052370756864547729e-01 1.297945976257324219e-01 3.106001615524291992e-01 2.606593966484069824e-01 4.884695634245872498e-02 2.480114996433258057e-01 -6.184337660670280457e-02 7.713950425386428833e-02 -1.876736283302307129e-01 -2.847777605056762695e-01
-1.568131148815155029e-01 -6.599900126457214355e-02 3.136865496635437012e-01 -2.621893584728240967e-01 -3.526148851960897446e-03 -1.674432158470153809e-01 -1.858000159263610840e-01 1.460983604192733765e-01 1.459106616675853729e-02 -5.382244661450386047e-02 9.100490063428878784e-02 -2.494628876447677612e-01 1.983827054500579834e-01 -1.376857310533523560e-01 -2.967221848666667938e-02 -1.999053545296192169e-02 1.749779433012008667e-01 -1.387586593627929688e-01 -2.913860976696014404e-02 4.813522100448608398e-02 -8.585203438997268677e-02 -2.493550032377243042e-01 -4.602531790733337402e-01 -3.510545566678047180e-02 -3.598253801465034485e-02 -1.210463866591453552e-01 1.245021075010299683e-01 3.129106760025024414e-01 1.785650700330734253e-01 3.248323872685432434e-02 -1.414947491139173508e-02 -2.977007329463958740e-01
1.050836890935897827e-01 -3.044962286949157715e-01 -5.578177422285079956e-02 5.585705488920211792e-02 -9.397623129189014435e-03 1.416895240545272827e-01 -1.213922649621963501e-01 1.330985575914382935e-01 -2.172008603811264038e-01 1.629738807678222656e-01 -3.104798495769500732e-02 5.050103738903999329e-02 1.465900093317031860e-01 1.028090119361877441e-01 -2.107721865177154541e-01 3.941679745912551880e-02 4.800057113170623779e-01 3.272391855716705322e-01 1.623307615518569946e-01 -1.516024917364120483e-01 1.214252188801765442e-01 2.746380269527435303e-01 -2.669735252857208252e-01 1.584280282258987427e-01 1.283626407384872437e-01 3.559495508670806885e-02 1.020336747169494629e-01 1.879072636365890503e-01 4.597393050789833069e-02 1.833008676767349243e-01 -3.711530566215515137e-02 -9.044438600540161133e-02
-1.448177546262741089e-01 -1.372779812663793564e-02 5.692949146032333374e-02 -1.251386702060699463e-01 -2.572811543941497803e-01 3.667650520801544189e-01 -3.579057157039642334e-01 -2.327632308006286621e-01 -1.214227732270956039e-02 1.708451211452484131e-01 -8.930993825197219849e-02 -6.703025847673416138e-02 1.423614025115966797e-01 2.385945320129394531e-01 8.919170498847961426e-02 5.660266429185867310e-02 2.647047638893127441e-01 1.404912304133176804e-02 2.356155812740325928e-01 -1.621454060077667236e-01 -9.408999234437942505e-02 -6.255828589200973511e-02 -2.015621513128280640e-01 -9.252835810184478760e-02 -7.954490184783935547e-02 -1.201835200190544128e-01 1.816166490316390991e-01 2.635864615440368652e-01 -1.400349736213684082e-01 1.180098280310630798e-01 -2.657704353332519531e-01 -7.324073463678359985e-02
-2.130200415849685669e-01 3.620464354753494263e-02 2.609251737594604492e-01 5.638362467288970947e-02 -2.075934112071990967e-01 2.978488206863403320e-01 -3.181156516075134277e-02 1.437754482030868530e-01 -3.847390413284301758e-02 -1.496827900409698486e-01 -2.482338994741439819e-02 -1.838919147849082947e-02 -5.751791968941688538e-02 3.233463689684867859e-02 9.646844863891601562e-02 -8.265940845012664795e-02 4.391084611415863037e-01 3.496684506535530090e-02 2.126474976539611816e-01 -9.505337476730346680e-02 1.944069862365722656e-01 -1.463000625371932983e-01 -4.981012642383575439e-01 1.237586215138435364e-01 6.912190467119216919e-02 1.002049073576927185e-01 2.211358696222305298e-01 1.534182727336883545e-01 -9.205866605043411255e-02 -1.060760393738746643e-01 1.543823070824146271e-02 7.135841995477676392e-02
-1.262137591838836670e-01 6.059650704264640808e-02 2.481034398078918457e-01 -1.104641705751419067e-01 -3.657134473323822021e-01 -4.550122097134590149e-02 -2.076492160558700562e-01 5.870855227112770081e-02 4.865347221493721008e-02 -4.283912107348442078e-02 1.097800284624099731e-01 -2.380941808223724365e-01 1.595205962657928467e-01 -1.054539531469345093e-01 -3.233788534998893738e-02 -2.763787806034088135e-01 -5.617263168096542358e-02 1.331834197044372559e-01 1.457954496145248413e-01 -1.746467798948287964e-01 1.355517655611038208e-01 2.506342343986034393e-02 -1.731747835874557495e-01 8.346367627382278442e-02 8.611389249563217163e-02 -2.288116700947284698e-02 3.918327987194061279e-01 4.274941384792327881e-01 4.570028930902481079e-02 -1.002609953284263611e-01 -1.902908086776733398e-02 -2.279968708753585815e-01
-3.281667828559875488e-01 -1.598220467567443848e-01 6.602742522954940796e-02 -1.420277208089828491e-01 -3.776322305202484131e-02 3.341777622699737549e-02 1.045822724699974060e-01 -1.257009208202362061e-01 -8.134760707616806030e-02 -1.999992281198501587e-01 -3.164747059345245361e-01 -4.787854850292205811e-02 -8.759186416864395142e-02 -3.017210587859153748e-02 -1.017206981778144836e-01 -1.470059901475906372e-01 -3.985362499952316284e-02 1.667869389057159424e-01 -8.360228821402415633e-05 -1.846537292003631592e-01 -8.259238302707672119e-02 -1.505214273929595947e-01 -2.124602198600769043e-01 -5.877184215933084488e-03 1.873170137405395508e-01 3.866771608591079712e-02 -3.936109691858291626e-02 4.208252727985382080e-01 -1.152945980429649353e-01 2.139748632907867432e-02 -2.349652796983718872e-01 -4.483346343040466309e-01
-9.912087768316268921e-02 -1.305485516786575317e-01 1.596718132495880127e-01 -8.384823799133300781e-02 -1.011644825339317322e-01 2.247360795736312866e-01 -5.723305046558380127e-02 5.403751879930496216e-02 4.347249493002891541e-02 4.565792903304100037e-02 2.529713383410125971e-04 2.863659709692001343e-02 2.501228749752044678e-01 1.087083742022514343e-01 -2.269457094371318817e-02 2.439988777041435242e-02 1.005939096212387085e-01 -2.456546761095523834e-03 -1.508407443761825562e-01 -5.390709638595581055e-02 -1.283961385488510132e-01 2.151420339941978455e-02 -2.076674699783325195e-01 -1.555928308516740799e-02 -4.773196578025817871e-02 -8.535309135913848877e-02 5.555998682975769043e-01 3.596005737781524658e-01 3.572654724121093750e-02 2.421243190765380859e-01 -1.776576489210128784e-01 -3.978137969970703125e-01
-6.167872995138168335e-02 -1.310092061758041382e-01 1.747292429208755493e-01 -1.436620801687240601e-01 -1.119525805115699768e-01 -9.922961145639419556e-02 1.134535223245620728e-01 -1.201744899153709412e-01 -4.137747362256050110e-02 -3.571658134460449219e-01 2.563241720199584961e-01 -1.176742613315582275e-01 5.173325911164283752e-02 5.480718240141868591e-02 -1.049113795161247253e-01 -6.220783293247222900e-02 3.082431256771087646e-01 7.803609222173690796e-02 -9.532210975885391235e-02 1.301150619983673096e-01 -1.120648607611656189e-01 1.117617860436439514e-01 -3.064523935317993164e-01 1.906728297472000122e-01 1.498697977513074875e-02 5.816751345992088318e-02 9.025608003139495850e-02 3.614542782306671143e-01 2.842399179935455322e-01 7.732411473989486694e-02 -6.178838014602661133e-02 -3.651762306690216064e-01
-6.185844540596008301e-02 -1.783661395311355591e-01 1.072605699300765991e-01 -1.981544345617294312e-01 -1.660028249025344849e-01 1.485213041305541992e-01 -2.364485524594783783e-03 -7.833809405565261841e-02 -3.574698418378829956e-02 -1.824807226657867432e-01 -9.673534333705902100e-02 6.592433899641036987e-02 1.340828239917755127e-01 2.947369217872619629e-01 -2.812567651271820068e-01 8.663698285818099976e-02 3.384028375148773193e-01 -4.684013500809669495e-02 -2.678497927263379097e-03 -1.187586784362792969e-01 5.685473605990409851e-02 -1.506589204072952271e-01 -3.628481030464172363e-01 -1.390643715858459473e-01 -2.228150665760040283e-01 2.628104984760284424e-01 4.231758043169975281e-02 1.374224871397018433e-01 8.315477520227432251e-03 3.650883436203002930e-01 -1.820841133594512939e-01 -6.660778075456619263e-02
-4.693943634629249573e-02 -1.471221596002578735e-01 -7.921833544969558716e-02 -1.101850345730781555e-01 -2.570720016956329346e-01 1.265100836753845215e-01 -8.018253743648529053e-02 -2.470227330923080444e-01 1.020748093724250793e-01 -4.514700919389724731e-02 9.133402258157730103e-02 -9.008512645959854126e-02 -3.897103667259216309e-02 1.068418249487876892e-01 5.676622688770294189e-02 -2.027701027691364288e-02 2.091909945011138916e-01 -8.824511617422103882e-02 8.571724593639373779e-02 -2.102122604846954346e-01 -3.938358277082443237e-02 1.040912568569183350e-01 -1.843756735324859619e-01 -7.589499652385711670e-02 3.450222015380859375e-01 3.862623572349548340e-01 -5.475619807839393616e-02 5.138036608695983887e-01 -3.714159503579139709e-02 2.441501617431640625e-01 -6.880852580070495605e-02 8.082599192857742310e-02
-2.837924361228942871e-01 -9.252517484128475189e-03 -5.387690383940935135e-03 8.133956044912338257e-02 4.304995387792587280e-02 1.029226630926132202e-01 1.135470252484083176e-02 1.087112203240394592e-01 8.293268829584121704e-02 8.027756959199905396e-02 4.497970640659332275e-02 1.312520802021026611e-01 -2.009926885366439819e-01 2.137551009654998779e-01 -3.955056369304656982e-01 1.580969095230102539e-01 1.533019840717315674e-01 9.203319251537322998e-02 1.594404131174087524e-01 5.416964739561080933e-02 7.175167649984359741e-02 -9.052433818578720093e-02 -4.456599056720733643e-01 1.254755109548568726e-01 1.292617321014404297e-01 -1.630801893770694733e-02 1.687010824680328369e-01 3.439168035984039307e-01 2.193141132593154907e-01 -8.951858431100845337e-02 4.741710424423217773e-02 -2.795630693435668945e-01
-2.633289694786071777e-01 -1.395143419504165649e-01 -1.483155339956283569e-01 -2.242459654808044434e-01 -1.652020066976547241e-01 1.405317783355712891e-01 3.605147600173950195e-01 9.207478165626525879e-02 -9.317252784967422485e-03 9.384684264659881592e-02 -2.561032474040985107e-01 1.749590784311294556e-02 -1.977829076349735260e-02 6.422006525099277496e-03 -2.424691170454025269e-01 4.352686926722526550e-02 -6.003188341856002808e-02 -3.672617673873901367e-02 -4.439793899655342102e-02 -9.041865356266498566e-03 5.450216680765151978e-02 -1.780642420053482056e-01 -2.619906365871429443e-01 9.522973001003265381e-02 9.456466883420944214e-02 -4.896064102649688721e-02 6.485698372125625610e-02 1.719616502523422241e-01 -1.289838552474975586e-01 -9.247545152902603149e-02 -3.415072262287139893e-01 -4.595538079738616943e-01
-1.136711016297340393e-01 -1.329321563243865967e-01 -4.452063888311386108e-02 -2.489949166774749756e-01 9.169778972864151001e-02 4.989302903413772583e-02 -1.707765460014343262e-01 -1.840045303106307983e-01 -8.429931104183197021e-02 -1.176855713129043579e-01 -2.658615708351135254e-01 2.258431166410446167e-02 -2.016630470752716064e-01 4.204981029033660889e-02 -1.944468766450881958e-01 -2.308389693498611450e-01 -7.221803814172744751e-02 2.081619948148727417e-01 -1.082167029380798340e-01 -5.428551882505416870e-02 -4.075545445084571838e-02 -2.827179729938507080e-01 -2.118787616491317749e-01 9.352155774831771851e-02 1.205120310187339783e-01 -2.565342001616954803e-02 3.686780855059623718e-02 3.919914066791534424e-01 1.533339172601699829e-01 2.145745605230331421e-02 -1.275097578763961792e-01 -4.438063502311706543e-01
-1.015281677246093750e-01 -7.928658276796340942e-02 1.910420209169387817e-01 -3.638391792774200439e-01 -1.672468632459640503e-01 -5.888406932353973389e-02 4.192127659916877747e-02 -1.089548040181398392e-02 1.039299815893173218e-01 -3.458221554756164551e-01 2.305233851075172424e-02 1.042515039443969727e-01 2.470157742500305176e-01 4.649329185485839844e-02 -3.136069774627685547e-01 -2.209551632404327393e-01 8.318517357110977173e-02 -1.240561082959175110e-01 -2.150516258552670479e-03 5.740051716566085815e-02 -2.238794863224029541e-01 -1.898497343063354492e-02 -2.772409319877624512e-01 -2.530230209231376648e-02 -8.496797829866409302e-02 5.985101684927940369e-02 2.293307892978191376e-02 2.344503253698348999e-01 2.054810672998428345e-01 1.396933943033218384e-01 -1.465070992708206177e-01 -3.549389243125915527e-01
-9.637832641601562500e-02 2.360903844237327576e-02 3.914760649204254150e-01 -3.122421205043792725e-01 2.665710262954235077e-02 3.128921091556549072e-01 9.035450406372547150e-03 2.259344421327114105e-02 2.663607476279139519e-03 -2.569662220776081085e-02 -1.669635474681854248e-01 -1.000559404492378235e-01 -2.409707158803939819e-01 -1.434294730424880981e-01 -3.719274103641510010e-01 -1.063727959990501404e-01 -6.318115442991256714e-02 -6.451305001974105835e-02 1.051067262887954712e-01 -8.743450790643692017e-02 -5.501223728060722351e-02 1.388721466064453125e-01 -4.220812320709228516e-01 2.348833084106445312e-01 -9.194724261760711670e-03 2.088959328830242157e-02 -4.133590310811996460e-02 2.447504997253417969e-01 -9.386459738016128540e-02 1.256897151470184326e-01 3.496077656745910645e-02 5.401648581027984619e-02
-1.419143676757812500e-01 -2.727797031402587891e-01 2.351647913455963135e-01 -1.548128128051757812e-01 3.355434536933898926e-02 2.440268844366073608e-01 -1.714547723531723022e-02 5.654179677367210388e-02 4.055811762809753418e-01 4.178424924612045288e-02 -5.422090645879507065e-03 -2.904794812202453613e-01 1.301046311855316162e-01 3.203430399298667908e-02 -1.191304624080657959e-02 1.667032390832901001e-01 9.027259051799774170e-02 1.260625272989273071e-01 1.385203301906585693e-01 1.315682083368301392e-01 5.194608867168426514e-02 -3.356862813234329224e-02 -2.505959868431091309e-01 3.216337263584136963e-01 2.998400330543518066e-01 1.541185379028320312e-01 2.370919883251190186e-01 -6.417466700077056885e-02 6.850283592939376831e-03 -1.993784494698047638e-02 -2.423066794872283936e-01 -4.154301434755325317e-02
-2.324531227350234985e-01 6.008306052535772324e-03 -2.116797119379043579e-01 4.980152938514947891e-03 -2.950963675975799561e-01 9.890599548816680908e-02 -4.120886623859405518e-01 2.637915015220642090e-01 -1.140826866030693054e-01 8.440729230642318726e-03 -1.396850799210369587e-03 -5.468956008553504944e-02 -1.042896881699562073e-03 -2.690030932426452637e-01 7.699589710682630539e-03 -2.134078741073608398e-01 -4.939862992614507675e-03 2.046390771865844727e-01 1.624317914247512817e-01 -1.026245951652526855e-01 1.252547800540924072e-01 -1.808403618633747101e-02 -1.121861860156059265e-01 1.554541289806365967e-01 2.189133763313293457e-01 1.763602793216705322e-01 1.869208961725234985e-01 2.175756245851516724e-01 -1.852969378232955933e-01 2.260379679501056671e-02 -1.144402548670768738e-01 -2.999204695224761963e-01
-2.001771479845046997e-01 6.946092844009399414e-02 3.185143172740936279e-01 -1.694465279579162598e-01 -3.729443252086639404e-01 2.392736077308654785e-01 6.141606718301773071e-02 3.985008969902992249e-02 1.776684373617172241e-01 -1.156206205487251282e-01 4.707412421703338623e-02 -4.286503791809082031e-02 -2.698909938335418701e-01 1.206465139985084534e-01 -8.865750394761562347e-03 2.617487907409667969e-01 3.074588179588317871e-01 1.402612626552581787e-01 8.644508570432662964e-02 1.553289890289306641e-01 -6.146792322397232056e-03 1.451411750167608261e-02 -3.118881583213806152e-02 -5.227408558130264282e-02 1.034992262721061707e-01 2.488200515508651733e-01 1.200159415602684021e-01 1.843296885490417480e-01 1.068405881524085999e-01 -1.907168179750442505e-01 -1.381268501281738281e-01 -2.839658558368682861e-01
-1.906630992889404297e-01 -1.126159578561782837e-01 2.435315698385238647e-01 -2.603153288364410400e-01 -9.687976539134979248e-02 1.721223145723342896e-01 8.363435976207256317e-03 9.580661356449127197e-02 1.688495129346847534e-01 1.814828813076019287e-01 1.431544423103332520e-01 3.792455419898033142e-02 -1.239821761846542358e-01 1.017110198736190796e-01 -8.131678402423858643e-02 3.665073513984680176e-01 3.684897720813751221e-01 -3.703023120760917664e-02 9.526941925287246704e-02 -4.680385440587997437e-02 -1.030856221914291382e-01 2.971009351313114166e-02 -1.640129648149013519e-02 6.731045898050069809e-03 -1.710999011993408203e-01 2.331123799085617065e-01 4.385420121252536774e-03 4.179958999156951904e-01 1.560873240232467651e-01 1.963031291961669922e-01 -6.157601252198219299e-03 -2.099032551050186157e-01
-1.665762662887573242e-01 -1.637828350067138672e-01 -6.247778609395027161e-02 -5.768442153930664062e-01 1.101734936237335205e-01 1.936666965484619141e-01 -1.034098491072654724e-01 -1.694169640541076660e-01 1.183890625834465027e-01 7.059621065855026245e-02 2.059123367071151733e-01 -2.446654886007308960e-01 -1.330719441175460815e-01 3.179777562618255615e-01 -1.591501198709011078e-02 -1.790151814930140972e-03 1.340196132659912109e-01 1.201941147446632385e-01 1.533797085285186768e-01 -1.207718811929225922e-02 -3.988721594214439392e-02 -1.970538310706615448e-02 -1.747281402349472046e-01 1.066173836588859558e-01 1.755794733762741089e-01 2.718079090118408203e-01 1.958245225250720978e-02 4.250138252973556519e-02 2.159066125750541687e-02 1.042310670018196106e-01 -1.677181273698806763e-01 -1.818957924842834473e-01
-5.844410508871078491e-02 1.004411503672599792e-01 -1.665548048913478851e-02 -1.860388964414596558e-01 -1.007271483540534973e-01 2.498489022254943848e-01 2.934148721396923065e-02 -2.620194852352142334e-01 -7.385580334812402725e-03 1.907200664281845093e-01 -1.021613329648971558e-01 7.726989686489105225e-02 3.032925538718700409e-02 2.125262320041656494e-01 -2.332621663808822632e-01 8.745098114013671875e-02 1.101926267147064209e-01 7.435242831707000732e-02 -2.355765923857688904e-02 7.109954953193664551e-02 1.907785832881927490e-01 4.291220754384994507e-02 -1.408193558454513550e-01 1.305324584245681763e-01 -8.482749015092849731e-02 -4.861653968691825867e-02 2.568122372031211853e-02 4.161641001701354980e-01 -2.080349922180175781e-01 2.238780707120895386e-01 -3.853373527526855469e-01 -3.533496558666229248e-01
-6.725753843784332275e-02 -1.860838532447814941e-01 -3.639330863952636719e-01 -8.463265001773834229e-02 -3.613376989960670471e-02 1.950494647026062012e-01 -1.299080401659011841e-01 -1.893388107419013977e-02 1.306604295969009399e-01 2.958117052912712097e-02 -1.311592012643814087e-01 -1.182756498456001282e-01 -8.926221728324890137e-02 -9.002187103033065796e-02 -3.909302651882171631e-01 -6.310112894425401464e-07 1.367720663547515869e-01 2.435073852539062500e-01 -4.137943312525749207e-02 -4.550180211663246155e-02 -5.595348775386810303e-02 -2.862523794174194336e-01 -2.594306170940399170e-01 -6.765998899936676025e-02 2.506682574748992920e-01 -1.996026039123535156e-01 5.846488103270530701e-02 4.204076826572418213e-01 2.874839119613170624e-02 1.296846270561218262e-01 -3.916995227336883545e-02 -7.657544314861297607e-02
-3.804521262645721436e-01 -3.053144514560699463e-01 4.338561743497848511e-02 -1.261693388223648071e-01 -1.305530220270156860e-01 1.164118945598602295e-02 -4.652772098779678345e-02 -1.969717293977737427e-01 4.915362223982810974e-02 -7.573392242193222046e-02 -2.388322204351425171e-01 -8.633028715848922729e-03 -1.895866245031356812e-01 -8.213536441326141357e-02 -2.687791287899017334e-01 -2.289590090513229370e-01 -9.686695784330368042e-02 2.184517383575439453e-01 5.785587057471275330e-02 -1.565798670053482056e-01 -4.736502189189195633e-03 -1.716720163822174072e-01 -1.507086008787155151e-01 1.878172755241394043e-01 6.031668558716773987e-02 1.036439836025238037e-01 7.576042413711547852e-02 2.891259789466857910e-01 -2.206003367900848389e-01 -8.583696931600570679e-02 -2.534983456134796143e-01 -2.387815266847610474e-01
-6.711639463901519775e-02 -2.975167632102966309e-01 -5.576996598392724991e-03 -4.079658538103103638e-02 -2.871519327163696289e-01 8.440670371055603027e-02 -2.035712748765945435e-01 1.087539568543434143e-01 -2.972173877060413361e-02 -1.384092587977647781e-02 -1.484082341194152832e-01 -8.187277615070343018e-02 -2.829435169696807861e-01 -7.949624210596084595e-03 -8.066929876804351807e-02 1.003123298287391663e-01 1.817295402288436890e-01 -7.715741544961929321e-02 -3.768782364204525948e-03 -2.360848486423492432e-01 3.518660366535186768e-02 8.373804390430450439e-02 -4.003674983978271484e-01 1.978749185800552368e-01 3.360654413700103760e-02 1.842129603028297424e-02 4.643792808055877686e-01 -7.443355023860931396e-02 -1.594519168138504028e-01 2.180104702711105347e-01 -1.576900295913219452e-02 -1.940452605485916138e-01
-2.443503029644489288e-02 -2.295497357845306396e-01 2.887534499168395996e-01 -3.478847146034240723e-01 -3.380274772644042969e-01 2.093270123004913330e-01 -2.316822558641433716e-01 -8.027051389217376709e-02 1.607232093811035156e-01 -1.543996185064315796e-01 -1.986931711435317993e-01 4.423523321747779846e-02 1.761931739747524261e-02 -7.051585614681243896e-02 -3.546867966651916504e-01 -2.339005023241043091e-01 5.033072084188461304e-02 1.298353224992752075e-01 9.440457448363304138e-03 2.581416442990303040e-02 1.433650553226470947e-01 1.759954690933227539e-01 -3.099040985107421875e-01 9.934958070516586304e-02 3.389145061373710632e-02 -1.051036342978477478e-01 8.857572823762893677e-02 8.677465468645095825e-02 -1.063485741615295410e-01 6.184256449341773987e-02 1.567227542400360107e-01 4.850898310542106628e-02
-1.571184843778610229e-01 -8.531614392995834351e-02 4.012375324964523315e-02 7.977259904146194458e-02 -2.307595014572143555e-01 2.172034680843353271e-01 -7.882957160472869873e-02 -1.591775715351104736e-01 -9.842433780431747437e-02 -9.425761550664901733e-02 -4.549113102257251740e-03 -2.791979908943176270e-01 -1.536597609519958496e-01 -4.613216593861579895e-02 -6.596947461366653442e-02 5.699276179075241089e-02 2.751358151435852051e-01 -6.266435235738754272e-02 3.991093486547470093e-02 -1.274398565292358398e-01 6.204611435532569885e-02 8.663123100996017456e-02 -3.890712559223175049e-01 4.456267654895782471e-01 7.079816609621047974e-02 1.173280458897352219e-02 2.850486934185028076e-01 2.266093641519546509e-01 -1.299171149730682373e-01 2.111251503229141235e-01 1.434668302536010742e-01 -1.401230096817016602e-01
-3.258467912673950195e-01 -8.132251352071762085e-02 -2.010501474142074585e-01 -9.364542365074157715e-02 -2.136933207511901855e-01 8.264183998107910156e-02 8.277583867311477661e-02 9.790281951427459717e-02 7.499358057975769043e-02 -1.662532836198806763e-01 8.022288233041763306e-02 6.559529900550842285e-02 4.736696183681488037e-02 1.703866273164749146e-01 -2.632790505886077881e-01 8.380062878131866455e-02 3.904845714569091797e-01 6.214962899684906006e-02 -6.266589462757110596e-02 -2.739094793796539307e-01 1.704797446727752686e-01 -2.288863360881805420e-01 -1.504597961902618408e-01 5.827724561095237732e-02 2.310720384120941162e-01 -6.031831353902816772e-02 3.323308425024151802e-03 4.570597782731056213e-02 3.306062221527099609e-01 -8.528079837560653687e-03 -1.851985752582550049e-01 -2.681177854537963867e-01
-3.097173273563385010e-01 -1.730674058198928833e-01 1.400719135999679565e-01 -1.532924920320510864e-01 -3.552006185054779053e-01 1.292025148868560791e-01 3.248358145356178284e-02 5.361192394047975540e-03 -1.210705786943435669e-01 -7.918631308712065220e-04 -1.358194351196289062e-01 -4.007249176502227783e-01 1.858373433351516724e-01 -8.652052283287048340e-02 -1.709751039743423462e-01 -1.535259783267974854e-01 5.132586881518363953e-02 1.148384585976600647e-01 1.200795248150825500e-01 -6.773649365641176701e-04 9.268858283758163452e-02 -1.360167562961578369e-01 -9.203184396028518677e-02 3.166443109512329102e-01 -4.388843663036823273e-03 -1.356642246246337891e-01 2.292301207780838013e-01 9.133081883192062378e-02 1.632509678602218628e-01 2.273264676332473755e-01 -1.593329943716526031e-02 -2.731089591979980469e-01
-1.665036976337432861e-01 -1.734548807144165039e-01 1.968742460012435913e-01 2.030601501464843750e-01 -3.160756453871726990e-02 -1.821471750736236572e-01 -4.664513096213340759e-02 1.180543154478073120e-01 8.704268932342529297e-02 4.296132922172546387e-02 -1.849177479743957520e-01 -2.181803621351718903e-02 -1.860354095697402954e-02 2.003141194581985474e-01 -4.320944249629974365e-01 1.175472810864448547e-01 1.109824851155281067e-01 2.255187556147575378e-02 -3.878336772322654724e-02 -1.953874230384826660e-01 3.601602464914321899e-02 -3.820434212684631348e-01 -3.339871168136596680e-01 2.009964287281036377e-01 2.372910827398300171e-02 1.190235838294029236e-01 1.600311696529388428e-01 3.124782741069793701e-01 6.928468495607376099e-02 1.324793510138988495e-02 1.056057438254356384e-01 -1.449217051267623901e-01
-1.025876700878143311e-01 -1.804986000061035156e-01 -1.280511468648910522e-01 -1.210351288318634033e-01 -2.792085707187652588e-01 2.664857730269432068e-02 -1.767729073762893677e-01 3.776791691780090332e-02 2.368970774114131927e-03 -2.008110135793685913e-01 -4.468118771910667419e-02 -1.078733522444963455e-02 -1.403338909149169922e-01 1.398894190788269043e-01 -7.733237743377685547e-02 2.124391198158264160e-01 4.003023207187652588e-01 1.118173748254776001e-01 2.007398568093776703e-02 -1.083684489130973816e-01 -7.382048666477203369e-02 -1.458728909492492676e-01 -1.847564429044723511e-01 2.995761632919311523e-01 7.564428262412548065e-03 2.329783886671066284e-02 2.740897536277770996e-01 -1.613423377275466919e-01 -1.274637877941131592e-01 3.507308363914489746e-01 -7.388790696859359741e-02 -3.157755732536315918e-01
-3.042374253273010254e-01 -3.961092978715896606e-02 -2.325943857431411743e-01 -1.981108821928501129e-02 -6.687173247337341309e-02 5.869718268513679504e-03 8.296085149049758911e-02 3.362390771508216858e-02 1.471009701490402222e-01 -5.071387812495231628e-02 -1.042059436440467834e-01 -2.840430438518524170e-01 4.293055087327957153e-02 7.734191417694091797e-02 -4.460340142250061035e-01 2.940182089805603027e-01 5.617390200495719910e-02 2.320281788706779480e-02 -1.697450876235961914e-01 1.236950904130935669e-01 7.336093112826347351e-03 -1.749400980770587921e-02 -2.806826233863830566e-01 1.915631443262100220e-01 7.264403998851776123e-02 -5.848512798547744751e-02 3.124510347843170166e-01 3.715387880802154541e-01 -9.119992144405841827e-03 6.629056483507156372e-02 1.176227070391178131e-02 -1.313910931348800659e-01
1.765024513006210327e-01 -5.308718606829643250e-02 1.004202216863632202e-01 -2.644996047019958496e-01 -3.031868040561676025e-01 7.601840049028396606e-02 -3.029053509235382080e-01 1.633288413286209106e-01 2.322930842638015747e-01 -3.826538100838661194e-02 -1.197581514716148376e-01 -1.358392238616943359e-01 1.687491387128829956e-01 -1.689484417438507080e-01 -7.361172139644622803e-02 -3.165794909000396729e-02 8.004818111658096313e-02 -1.774716824293136597e-01 -7.599653303623199463e-02 -8.949712663888931274e-02 -1.188094988465309143e-01 2.141311764717102051e-01 -1.150811389088630676e-01 2.249067127704620361e-01 2.512041926383972168e-01 -4.657771810889244080e-02 2.822329699993133545e-01 3.164969086647033691e-01 -2.428621053695678711e-02 -9.430167078971862793e-02 1.750991679728031158e-02 -2.963517308235168457e-01
-2.153073549270629883e-01 -3.683351278305053711e-01 -5.118743516504764557e-03 -2.872080206871032715e-01 1.670564860105514526e-01 1.517504304647445679e-01 -9.732112288475036621e-02 -2.202607393264770508e-01 1.053071841597557068e-01 -2.419958636164665222e-02 1.214165762066841125e-01 -3.007845282554626465e-01 5.310521647334098816e-02 8.009596168994903564e-02 -1.100778505206108093e-01 2.318569421768188477e-01 1.526003032922744751e-01 1.338076293468475342e-01 2.386036664247512817e-01 -2.422701008617877960e-02 1.748834252357482910e-01 -3.806210309267044067e-02 -1.134787052869796753e-01 1.456719636917114258e-01 1.337588429450988770e-01 2.067264169454574585e-01 2.488503158092498779e-01 9.196253865957260132e-02 -2.807969152927398682e-01 -5.312274396419525146e-02 -8.326634019613265991e-02 -2.237912267446517944e-01
-2.299567013978958130e-01 -6.173095852136611938e-02 2.217688858509063721e-01 -3.284971714019775391e-01 -4.822658747434616089e-02 5.456962436437606812e-02 -4.078868404030799866e-02 1.688404977321624756e-01 1.222646683454513550e-01 -3.010868132114410400e-01 1.096494197845458984e-01 -8.313655108213424683e-02 1.448331326246261597e-01 -1.117174923419952393e-01 -1.042325049638748169e-01 -2.289705276489257812e-01 8.242902904748916626e-02 -8.596634119749069214e-02 4.782751202583312988e-02 2.128000706434249878e-01 -1.001968383789062500e-01 1.488756388425827026e-02 -3.514480292797088623e-01 -6.337390840053558350e-02 -6.144745275378227234e-02 -1.033631265163421631e-01 1.585827022790908813e-01 4.827358424663543701e-01 1.616530418395996094e-01 5.021555349230766296e-02 -7.464108616113662720e-02 -1.517935544252395630e-01
-5.915974080562591553e-02 -1.603885442018508911e-01 5.690988525748252869e-02 -2.894870638847351074e-01 -1.735928803682327271e-01 9.325430542230606079e-02 1.815619505941867828e-02 1.531725376844406128e-01 5.164546519517898560e-02 1.214445754885673523e-01 7.662063837051391602e-02 5.503484606742858887e-02 -1.082873791456222534e-01 -1.738772913813591003e-02 8.426424115896224976e-02 9.662269800901412964e-02 2.155650593340396881e-02 -1.357551813125610352e-01 2.187363952398300171e-01 -3.002729415893554688e-01 -1.479926854372024536e-01 7.470373064279556274e-02 -2.753947079181671143e-01 -5.088236927986145020e-02 2.900870144367218018e-01 -1.534163355827331543e-01 -1.097629517316818237e-01 1.276347041130065918e-01 2.263392508029937744e-01 4.113044962286949158e-02 -4.028299748897552490e-01 -3.902503252029418945e-01
-2.134846746921539307e-01 3.113414905965328217e-02 1.245856136083602905e-01 1.041316986083984375e-02 -1.972400583326816559e-02 1.763729751110076904e-01 -2.397190593183040619e-02 9.375212341547012329e-02 3.755686059594154358e-02 -1.661686971783638000e-02 -6.657803803682327271e-02 -2.651111483573913574e-01 -3.064540624618530273e-01 -2.491456456482410431e-02 1.969872042536735535e-02 -2.160201221704483032e-01 1.636352539062500000e-01 9.511890262365341187e-02 8.259315788745880127e-02 -5.401024594902992249e-02 1.591219305992126465e-01 -1.519758850336074829e-01 -1.484550535678863525e-01 3.620926737785339355e-01 6.718960404396057129e-02 -1.660379916429519653e-01 1.852470487356185913e-01 3.990750312805175781e-01 1.033265367150306702e-01 3.234477937221527100e-01 -2.309315204620361328e-01 -1.938030719757080078e-01
-2.948978543281555176e-01 -1.928862780332565308e-01 -3.058918006718158722e-02 -5.624070297926664352e-03 -1.027049347758293152e-01 1.572000831365585327e-01 1.692300736904144287e-01 -1.596421003341674805e-01 -2.040915042161941528e-01 2.709383331239223480e-02 -2.499577105045318604e-01 -1.428403407335281372e-01 9.847538173198699951e-02 5.105935037136077881e-02 -2.516637742519378662e-01 -9.966807439923286438e-03 4.292302578687667847e-02 2.711332440376281738e-01 9.980463981628417969e-02 -2.561185061931610107e-01 1.468869578093290329e-02 -1.500918865203857422e-01 -1.565428525209426880e-01 8.591463416814804077e-02 6.712815165519714355e-02 4.131842777132987976e-02 2.024791538715362549e-01 1.593004763126373291e-01 -1.189811229705810547e-01 2.469566650688648224e-02 -3.731609284877777100e-01 -3.902861475944519043e-01
-3.472695648670196533e-01 -1.352828592061996460e-01 -1.820421814918518066e-01 5.472971126437187195e-03 -4.158101044595241547e-03 2.587077207863330841e-02 -1.446453388780355453e-02 1.844679564237594604e-01 7.016712427139282227e-02 2.101524621248245239e-01 1.762439608573913574e-01 -6.308466941118240356e-02 -2.916028955951333046e-03 8.206645399332046509e-02 -4.508413374423980713e-01 7.615052908658981323e-02 1.292274296283721924e-01 -2.143766358494758606e-02 1.547486782073974609e-01 5.299534648656845093e-02 5.057210102677345276e-02 -1.707703806459903717e-02 -3.900022208690643311e-01 1.956469118595123291e-01 7.281620800495147705e-02 4.490997642278671265e-02 7.777629792690277100e-02 3.687889277935028076e-01 1.629617959260940552e-01 -2.173680961132049561e-01 -8.272255957126617432e-02 -1.609785556793212891e-01
-2.913166880607604980e-01 -5.583507008850574493e-03 -8.631201088428497314e-02 -1.077676340937614441e-01 6.399440020322799683e-02 1.719230115413665771e-01 -3.278604149818420410e-02 1.521478593349456787e-01 1.238058879971504211e-01 -1.610063388943672180e-02 -3.084473609924316406e-01 -1.687150746583938599e-01 -1.610012948513031006e-01 4.950415343046188354e-02 -3.615031540393829346e-01 -1.385356187820434570e-01 1.104649677872657776e-01 1.561550348997116089e-01 1.607948094606399536e-01 1.535916626453399658e-01 -2.367568910121917725e-01 -3.286027014255523682e-01 -2.169475257396697998e-01 -3.361700102686882019e-02 1.505794972181320190e-01 -1.996325701475143433e-01 1.044835373759269714e-01 1.931975781917572021e-01 -1.515063792467117310e-01 2.885029017925262451e-01 6.918901950120925903e-02 -2.675439789891242981e-02
2.181925028562545776e-01 5.446986481547355652e-02 2.118409574031829834e-01 -2.143348157405853271e-01 -9.008421748876571655e-02 -9.913423657417297363e-02 -2.457623481750488281e-01 -3.566208481788635254e-02 3.288041949272155762e-01 -2.058648467063903809e-01 -1.310532242059707642e-01 -2.930222265422344208e-02 1.291308552026748657e-01 -1.713733375072479248e-01 -2.066777646541595459e-01 -4.624616354703903198e-02 1.615363359451293945e-01 -2.364260852336883545e-01 -2.071538195013999939e-02 2.629985101521015167e-02 -2.025197446346282959e-01 -5.702032148838043213e-02 -2.879575788974761963e-01 1.944101899862289429e-01 2.966649532318115234e-01 -7.083103060722351074e-02 1.755906045436859131e-01 3.402795493602752686e-01 7.359694689512252808e-02 4.426633939146995544e-02 -7.810832560062408447e-02 -1.354713439941406250e-01
-4.122078418731689453e-01 -7.311264425516128540e-02 -6.082341074943542480e-02 -2.027108818292617798e-01 -2.144065946340560913e-01 9.796285629272460938e-02 -6.646604835987091064e-02 -1.391359418630599976e-01 2.386462315917015076e-02 5.667933076620101929e-02 -2.162518501281738281e-01 1.501910239458084106e-01 -1.295886933803558350e-01 -1.286743432283401489e-01 -1.766397804021835327e-01 -3.782827034592628479e-02 2.326648384332656860e-01 -5.890939012169837952e-02 -5.220939405262470245e-03 3.065037727355957031e-01 -1.724837720394134521e-01 -2.754162847995758057e-01 -1.852850466966629028e-01 1.738852411508560181e-01 9.441760182380676270e-02 -1.807472705841064453e-01 -3.389648720622062683e-02 1.984858214855194092e-01 -1.977151781320571899e-01 4.558151587843894958e-02 -3.333893418312072754e-01 7.296381890773773193e-02
-8.169730752706527710e-02 -1.346427947282791138e-01 2.647649645805358887e-01 -3.369140625000000000e-01 -5.492117628455162048e-02 2.333483546972274780e-01 5.959288775920867920e-02 4.591437056660652161e-02 1.685806736350059509e-02 -1.170228943228721619e-01 -1.655161529779434204e-01 3.412222862243652344e-02 -2.781035006046295166e-01 -8.386132866144180298e-02 -3.914676904678344727e-01 -1.554061919450759888e-01 1.213961839675903320e-01 -1.968334764242172241e-01 9.113522619009017944e-02 -6.645216792821884155e-02 -1.596114039421081543e-01 4.522442445158958435e-02 -3.968753218650817871e-01 3.497685194015502930e-01 4.026584327220916748e-02 1.046123504638671875e-01 1.517884582281112671e-01 -1.054546609520912170e-02 2.993497997522354126e-02 -2.034496143460273743e-02 -6.833805888891220093e-02 9.423469752073287964e-02
1.405858248472213745e-02 7.964210212230682373e-02 2.077996730804443359e-03 -2.266789376735687256e-01 4.082787409424781799e-02 1.864538937807083130e-01 2.939221635460853577e-02 -4.559162259101867676e-02 1.078290119767189026e-01 1.583170592784881592e-01 -9.479507803916931152e-02 -8.293604105710983276e-02 -7.522831857204437256e-02 1.014375537633895874e-01 -3.511707782745361328e-01 -1.770496554672718048e-02 3.349430859088897705e-01 -4.208450391888618469e-02 3.218705952167510986e-01 -9.073725342750549316e-02 -1.358605623245239258e-01 -2.482580542564392090e-01 -7.875325530767440796e-02 -2.424169890582561493e-02 -7.513073086738586426e-02 2.566635012626647949e-01 4.663873836398124695e-02 3.109759092330932617e-01 -2.208485901355743408e-01 9.082973003387451172e-02 -4.036129117012023926e-01 -8.693066239356994629e-02
1.313161700963973999e-01 -4.969882071018218994e-01 -5.041384324431419373e-02 -1.070867106318473816e-01 -1.523645967245101929e-01 1.779807507991790771e-01 -1.251092553138732910e-01 1.000073626637458801e-01 -1.262837499380111694e-01 2.665436360985040665e-03 2.916482836008071899e-02 -7.104995846748352051e-02 -1.219169609248638153e-02 7.274765521287918091e-02 -2.381078451871871948e-01 -4.344459739513695240e-04 1.008125469088554382e-01 8.437060564756393433e-02 2.440160661935806274e-01 -1.653786152601242065e-01 1.653871387243270874e-01 3.247099518775939941e-01 -2.700999677181243896e-01 6.384294480085372925e-02 2.063209116458892822e-01 -1.491907089948654175e-01 -1.288472712039947510e-01 2.172085791826248169e-01 4.756853915750980377e-03 -3.114111023023724556e-04 -1.402352750301361084e-01 -3.080960810184478760e-01
-2.451660931110382080e-01 9.708292782306671143e-02 1.568322777748107910e-01 -2.993606328964233398e-01 6.153842806816101074e-02 -6.430844217538833618e-02 -3.660579398274421692e-02 2.793936803936958313e-02 1.056569814682006836e-01 1.053226441144943237e-01 1.159951388835906982e-01 9.831169247627258301e-02 1.204788163304328918e-01 1.213014349341392517e-01 -2.956994473934173584e-01 -7.918287813663482666e-02 3.506255149841308594e-01 7.430953532457351685e-02 5.301562324166297913e-02 -8.068270236253738403e-02 2.506164312362670898e-01 1.401496119797229767e-02 -4.389834702014923096e-01 2.647205591201782227e-01 8.016481250524520874e-02 1.399019360542297363e-01 1.124503761529922485e-01 3.003067374229431152e-01 1.023463308811187744e-01 -3.757466375827789307e-02 -6.005536764860153198e-02 1.732289046049118042e-01
-1.125075817108154297e-01 -2.615287005901336670e-01 -2.809922676533460617e-03 -1.741778850555419922e-01 -2.333828806877136230e-01 1.348554641008377075e-01 3.154752776026725769e-02 -9.824324399232864380e-02 -2.791831791400909424e-01 5.716654285788536072e-02 1.475742757320404053e-01 -4.280528053641319275e-02 2.199722230434417725e-01 -4.298373311758041382e-02 -3.646076917648315430e-01 -9.473332762718200684e-02 4.863245785236358643e-01 2.231358885765075684e-01 1.935645341873168945e-01 1.019148714840412140e-02 -5.335295107215642929e-03 1.304532140493392944e-01 -2.792688608169555664e-01 7.155613601207733154e-02 8.921030908823013306e-02 8.691190928220748901e-02 -4.418272152543067932e-02 1.868089139461517334e-01 4.942195862531661987e-02 5.518695339560508728e-02 2.548748999834060669e-02 1.606187820434570312e-01
-3.308702111244201660e-01 -6.772041320800781250e-02 -3.642398864030838013e-02 1.373761799186468124e-02 -1.035325527191162109e-01 1.869010031223297119e-01 1.158943772315979004e-01 1.800078302621841431e-01 -3.732319176197052002e-02 5.037453491240739822e-03 -1.239043548703193665e-01 -2.771685831248760223e-02 -8.706103079020977020e-03 1.554458439350128174e-01 1.024936810135841370e-01 7.991317659616470337e-02 3.147206604480743408e-01 -5.134865269064903259e-02 1.159306839108467102e-01 7.719469815492630005e-02 -2.210882902145385742e-01 1.213915199041366577e-01 -4.316955804824829102e-01 2.672725170850753784e-02 9.226123243570327759e-02 4.283514618873596191e-02 3.845037519931793213e-01 6.373475771397352219e-03 3.601723909378051758e-02 3.355587422847747803e-01 -5.693738535046577454e-02 -2.951665818691253662e-01
-2.618494629859924316e-01 -1.127007380127906799e-01 -9.922301024198532104e-02 7.406090945005416870e-02 1.591520756483078003e-01 -7.674509286880493164e-02 -3.491293638944625854e-02 1.344421058893203735e-01 3.462678566575050354e-02 -1.023277416825294495e-01 -1.430024057626724243e-01 2.362189739942550659e-01 -1.639735549688339233e-01 1.223650351166725159e-01 -4.024770855903625488e-01 -3.486278280615806580e-02 1.132037863135337830e-01 1.600762009620666504e-01 1.199015006422996521e-01 1.326022595167160034e-01 9.213847666978836060e-02 -2.025558501482009888e-01 -4.673456251621246338e-01 1.544348299503326416e-01 7.593585643917322159e-03 -7.667423784732818604e-02 8.497684448957443237e-02 3.759503364562988281e-01 1.045559272170066833e-01 6.442645192146301270e-02 6.813036650419235229e-02 -1.533205211162567139e-01
-2.005526423454284668e-02 1.620419323444366455e-02 -2.699383795261383057e-01 -1.748977154493331909e-01 6.627127528190612793e-02 1.281139701604843140e-01 7.961412519216537476e-02 -1.874531060457229614e-02 1.889568418264389038e-01 9.386952035129070282e-03 -1.048173010349273682e-01 -1.503153145313262939e-01 2.688424289226531982e-02 -9.000834077596664429e-02 -4.283620119094848633e-01 1.702212840318679810e-01 -6.386998295783996582e-02 1.398876607418060303e-01 -2.242968678474426270e-01 -1.071153730154037476e-01 -8.577024564146995544e-03 -1.161634251475334167e-01 -4.390018880367279053e-01 8.493576943874359131e-02 1.939853429794311523e-01 -2.059365957975387573e-01 8.819322288036346436e-02 3.799172937870025635e-01 1.882699131965637207e-02 1.741515100002288818e-01 6.692854315042495728e-02 -1.070679500699043274e-01
-1.909265220165252686e-01 -2.709567844867706299e-01 5.512485653162002563e-02 -2.506401836872100830e-01 1.042992621660232544e-01 5.639805924147367477e-03 -1.211538612842559814e-01 9.857987612485885620e-02 -3.322328627109527588e-02 -1.306760758161544800e-01 -1.792173087596893311e-01 -4.630937799811363220e-02 1.596463378518819809e-03 6.188736855983734131e-02 -8.766807615756988525e-02 2.159966081380844116e-01 1.441767960786819458e-01 2.382013648748397827e-01 1.395587623119354248e-01 -3.109671771526336670e-01 1.864792555570602417e-01 -4.174656793475151062e-02 -4.920880123972892761e-02 2.038364410400390625e-01 -2.160388231277465820e-02 1.258244514465332031e-01 5.220876634120941162e-02 2.694674432277679443e-01 -4.588381052017211914e-01 4.416431766003370285e-03 -2.279542535543441772e-01 -2.236144244670867920e-01
8.550238609313964844e-02 -1.997549235820770264e-01 9.921663254499435425e-02 -2.039233446121215820e-01 -1.050352007150650024e-01 1.127138454467058182e-02 -6.647341698408126831e-02 3.579374551773071289e-01 3.866502270102500916e-02 -1.495300084352493286e-01 -1.177204921841621399e-01 1.468684524297714233e-01 4.720701649785041809e-02 5.827066302299499512e-02 -5.235285963863134384e-03 4.215288162231445312e-02 2.723835408687591553e-01 -1.527844071388244629e-01 2.026970088481903076e-01 3.586824983358383179e-02 1.421916633844375610e-01 -2.335781157016754150e-01 -1.925145089626312256e-01 2.787103503942489624e-02 1.537465453147888184e-01 3.514991328120231628e-02 6.514799781143665314e-03 4.168426692485809326e-01 7.542767375707626343e-02 1.905204504728317261e-01 2.695493698120117188e-01 -3.537060916423797607e-01
7.336569577455520630e-02 -3.102715313434600830e-01 1.989198923110961914e-01 -7.604515552520751953e-02 -5.177024006843566895e-02 -1.969013959169387817e-01 -2.187230587005615234e-01 9.193414449691772461e-02 1.565965116024017334e-01 7.361254096031188965e-02 1.501475870609283447e-01 -6.039869040250778198e-03 -8.679018914699554443e-02 -1.001655608415603638e-01 -1.281168460845947266e-01 2.030218392610549927e-01 2.259687185287475586e-01 -1.174429729580879211e-01 -1.203027591109275818e-01 -1.047790981829166412e-03 4.039240255951881409e-02 -1.799431443214416504e-01 -2.577755451202392578e-01 2.330413162708282471e-01 1.192943453788757324e-01 -4.777502268552780151e-02 -1.586459577083587646e-02 4.252990782260894775e-01 4.179384931921958923e-02 -1.152384579181671143e-01 -4.175256192684173584e-01 -8.025353401899337769e-02
-2.054282650351524353e-02 6.978725641965866089e-02 7.616767287254333496e-02 -2.363506704568862915e-01 -2.078795135021209717e-01 2.932767271995544434e-01 -3.950876593589782715e-01 -1.028653606772422791e-01 3.748750388622283936e-01 1.557315737009048462e-01 1.629513055086135864e-01 -1.877909153699874878e-01 -9.851839393377304077e-02 5.228594318032264709e-02 -1.691950112581253052e-01 6.750538200139999390e-02 2.316625267267227173e-01 3.499509766697883606e-02 2.220672219991683960e-01 1.441813558340072632e-01 5.400410294532775879e-02 -1.292593777179718018e-01 -1.258487254381179810e-01 1.457049250602722168e-01 3.410111069679260254e-01 1.249687820672988892e-01 1.212903410196304321e-01 1.279131621122360229e-01 2.154239453375339508e-02 -1.057342216372489929e-01 -4.702209681272506714e-02 -7.998621463775634766e-02
-8.114983141422271729e-02 -2.982763946056365967e-02 -1.421821862459182739e-01 -2.002954035997390747e-01 -2.464067488908767700e-01 3.875686228275299072e-02 -3.171078627929091454e-03 1.153889074921607971e-01 -1.493628174066543579e-01 -2.940269708633422852e-01 -8.376703411340713501e-02 7.562044542282819748e-03 -2.250997722148895264e-01 5.824365466833114624e-02 3.650123253464698792e-02 1.691346466541290283e-01 2.996531724929809570e-01 4.783128970302641392e-04 1.203582063317298889e-02 -3.769725933670997620e-02 -2.574905008077621460e-02 6.620956957340240479e-02 -2.322487980127334595e-01 9.870145469903945923e-02 3.662487119436264038e-02 1.067686453461647034e-01 4.946244955062866211e-01 1.488283723592758179e-01 3.521025553345680237e-02 2.695719301700592041e-01 3.070239163935184479e-02 -3.772660195827484131e-01
-7.577780634164810181e-02 -5.401824414730072021e-02 2.039187029004096985e-02 3.101259842514991760e-02 -1.843874305486679077e-01 2.733477652072906494e-01 -7.268557697534561157e-02 -2.285898476839065552e-01 -7.502420246601104736e-02 -7.655583322048187256e-02 -1.704875081777572632e-01 -4.050906300544738770e-01 -5.044205486774444580e-02 -1.843279786407947540e-02 -1.245690044015645981e-02 9.003080427646636963e-02 8.995993435382843018e-02 -4.625839740037918091e-02 1.276141852140426636e-01 -1.036901250481605530e-01 1.415995359420776367e-01 -1.514613926410675049e-01 -2.427944988012313843e-01 3.854997456073760986e-01 2.691383957862854004e-01 -6.965642422437667847e-02 -6.268036365509033203e-02 2.437693178653717041e-01 -7.646861486136913300e-03 3.163316249847412109e-01 -1.362279336899518967e-02 -2.813177704811096191e-01
-1.061361879110336304e-01 -1.272440999746322632e-01 1.595597565174102783e-01 -1.806092113256454468e-01 -2.038212865591049194e-02 -2.308671921491622925e-01 -4.027288407087326050e-02 3.442084193229675293e-01 1.198227629065513611e-01 -1.002802476286888123e-01 -3.028212189674377441e-01 -3.652215003967285156e-01 1.313776969909667969e-01 7.603887468576431274e-02 -2.308023571968078613e-01 4.606138169765472412e-02 2.893212623894214630e-02 9.944324940443038940e-02 3.342247307300567627e-01 -9.189665317535400391e-03 1.837158650159835815e-01 7.392047345638275146e-02 -5.757173523306846619e-02 1.269794106483459473e-01 4.987943917512893677e-02 2.455431520938873291e-01 1.199963912367820740e-01 2.009980678558349609e-01 -5.725593492388725281e-02 3.760623186826705933e-02 -1.628052294254302979e-01 -2.876923978328704834e-01
-4.297569021582603455e-02 -4.308241605758666992e-02 2.168034315109252930e-01 -1.250443756580352783e-01 2.543164975941181183e-02 2.874675989151000977e-01 -2.308322191238403320e-01 8.117236196994781494e-02 2.157866256311535835e-03 -8.408869057893753052e-02 1.168975024484097958e-03 -7.426737248897552490e-02 -3.647046163678169250e-02 7.694024126976728439e-03 1.309194713830947876e-01 -8.653178066015243530e-02 5.864318460226058960e-02 -1.238502711057662964e-01 3.733786642551422119e-01 1.126254126429557800e-01 3.532526548951864243e-03 -4.751178249716758728e-02 -2.124902009963989258e-01 2.366980016231536865e-01 -8.459428697824478149e-02 3.141326606273651123e-01 -1.683960258960723877e-01 4.634200334548950195e-01 4.048135504126548767e-02 4.999434575438499451e-03 -2.429622411727905273e-01 -2.606215775012969971e-01
6.710131466388702393e-02 -1.606219857931137085e-01 7.827612012624740601e-02 -3.354448080062866211e-01 -2.738295868039131165e-02 2.530936598777770996e-01 4.563869535923004150e-02 -3.776755630970001221e-01 1.288715302944183350e-01 2.108721137046813965e-01 -5.035520717501640320e-02 -2.302165888249874115e-02 4.015729203820228577e-02 2.019234448671340942e-01 -1.985724270343780518e-01 1.896782219409942627e-01 1.452709138393402100e-01 2.228708378970623016e-02 3.869056701660156250e-02 4.449818655848503113e-02 1.837618947029113770e-01 7.749716937541961670e-02 -1.364298313856124878e-01 7.047595828771591187e-02 9.878495708107948303e-03 8.814878761768341064e-03 8.287303894758224487e-02 2.753367722034454346e-01 -1.756000816822052002e-01 1.085996776819229126e-01 -4.396260678768157959e-01 -2.289085239171981812e-01
-1.445393264293670654e-01 -9.862676262855529785e-02 -1.560444571077823639e-02 -1.150673776865005493e-01 3.241461515426635742e-02 9.870441257953643799e-02 -3.416902199387550354e-02 -8.815612643957138062e-02 -7.781303953379392624e-03 -2.727202177047729492e-01 -2.407777756452560425e-01 2.001584693789482117e-02 -1.181642413139343262e-01 5.735211819410324097e-02 -3.876802623271942139e-01 -1.403855085372924805e-01 -1.365154534578323364e-01 1.650931239128112793e-01 -4.812179505825042725e-02 -5.316092818975448608e-02 -3.192326053977012634e-02 -3.504203557968139648e-01 -3.281493484973907471e-01 -2.244752459228038788e-02 1.743608415126800537e-01 -1.995374076068401337e-02 2.158279269933700562e-01 1.851700842380523682e-01 5.898045003414154053e-02 -2.146533504128456116e-02 -2.586662769317626953e-01 -3.880037963390350342e-01
-3.364214599132537842e-01 -2.416529506444931030e-02 -1.556797474622726440e-01 -2.688515931367874146e-02 -8.058781176805496216e-02 2.932086773216724396e-02 1.116306856274604797e-01 1.866841167211532593e-01 4.436389729380607605e-02 1.117398962378501892e-01 1.725267767906188965e-01 -1.132295187562704086e-02 1.685150549747049809e-03 8.607545495033264160e-02 -3.640768527984619141e-01 2.031657695770263672e-01 1.921299844980239868e-01 1.816702485084533691e-01 3.415632620453834534e-02 8.614271879196166992e-02 4.657809436321258545e-02 -3.184328600764274597e-02 -3.960876166820526123e-01 1.177394017577171326e-01 9.944597259163856506e-03 1.619556993246078491e-01 2.135715186595916748e-01 3.642793893814086914e-01 1.035826355218887329e-01 -2.356470525264739990e-01 -1.858693957328796387e-01 -1.521169543266296387e-01
-2.950451076030731201e-01 -3.097532391548156738e-01 8.320699632167816162e-02 -1.989692002534866333e-01 -3.132348954677581787e-01 1.933648586273193359e-01 5.911839008331298828e-02 8.711013197898864746e-02 -2.263423502445220947e-01 3.241027891635894775e-02 8.089372515678405762e-02 2.731286585330963135e-01 2.244129329919815063e-01 7.364397495985031128e-02 -2.339543104171752930e-01 2.027568370103836060e-01 3.690945804119110107e-01 1.651278287172317505e-01 1.071321889758110046e-01 -5.589625239372253418e-02 -1.377596855163574219e-01 -8.248890936374664307e-02 -2.689429819583892822e-01 1.199736148118972778e-01 8.143562078475952148e-02 1.316929012537002563e-01 -8.228059858083724976e-02 7.086738198995590210e-02 9.887688606977462769e-02 -3.837428987026214600e-02 -1.575135067105293274e-02 -3.123961947858333588e-02
-4.022967219352722168e-01 -4.888485185801982880e-03 -9.985683113336563110e-02 -2.924069464206695557e-01 5.808718129992485046e-02 5.667009949684143066e-02 8.709164708852767944e-02 -1.109573021531105042e-01 -1.176005452871322632e-01 1.245397180318832397e-01 -6.357467174530029297e-02 4.874227941036224365e-02 1.468954887241125107e-02 -1.062772003933787346e-03 -3.346442058682441711e-02 9.292426705360412598e-02 -5.415552109479904175e-02 2.853324115276336670e-01 2.092116177082061768e-01 4.737078025937080383e-02 -2.314134538173675537e-01 -4.119055271148681641e-01 -1.597166359424591064e-01 2.090261727571487427e-01 1.693456619977951050e-01 -4.225031659007072449e-02 -5.943947006016969681e-03 3.727032840251922607e-01 2.481031045317649841e-02 -2.572247199714183807e-02 -7.828935235738754272e-02 -2.661874592304229736e-01
-1.058158837258815765e-02 -1.809866577386856079e-01 1.054643243551254272e-01 -1.840179413557052612e-01 -6.064615249633789062e-01 1.249923557043075562e-01 8.977486193180084229e-02 1.813982427120208740e-01 1.777012646198272705e-01 -1.220745518803596497e-01 -5.840918049216270447e-03 4.465736821293830872e-02 -2.984059229493141174e-02 2.778896689414978027e-01 -1.077823117375373840e-01 -9.355852380394935608e-03 2.288917154073715210e-01 1.192099228501319885e-02 2.478516399860382080e-01 -7.339479029178619385e-02 -1.854557543992996216e-02 -2.758091501891613007e-02 -1.513780951499938965e-01 1.744697242975234985e-01 1.670635491609573364e-01 -1.100770905613899231e-01 -1.561639755964279175e-01 1.610340476036071777e-01 -5.655564367771148682e-02 2.388934940099716187e-01 -1.870492696762084961e-01 4.931669682264328003e-03
-8.255891501903533936e-02 -2.392246620729565620e-03 1.588402502238750458e-02 -1.679774522781372070e-01 -2.665722668170928955e-01 -3.626041486859321594e-02 1.538244448602199554e-02 1.226368993520736694e-01 -2.617479562759399414e-01 -2.458166033029556274e-01 -4.122510179877281189e-02 6.412688642740249634e-02 -2.810634076595306396e-01 2.888414636254310608e-02 5.934486165642738342e-02 1.127790063619613647e-01 1.853976398706436157e-01 4.360846802592277527e-02 6.967274844646453857e-02 -1.482995301485061646e-01 -1.529970914125442505e-01 1.696087792515754700e-02 -1.494097709655761719e-01 1.976389288902282715e-01 1.215562596917152405e-01 2.210514843463897705e-01 4.139259159564971924e-01 1.851351857185363770e-01 2.249734476208686829e-02 3.160845041275024414e-01 2.309028990566730499e-02 -3.575428128242492676e-01
7.410728838294744492e-03 -1.227289959788322449e-01 4.687087833881378174e-01 -2.925914824008941650e-01 -1.602466255426406860e-01 -1.945987343788146973e-01 -1.553317308425903320e-01 9.880455583333969116e-02 -3.191579878330230713e-02 -1.260308362543582916e-02 9.000550024211406708e-03 2.911598794162273407e-02 -3.361960500478744507e-02 -8.535733819007873535e-02 -1.469819713383913040e-02 -1.704654991626739502e-01 1.683771759271621704e-01 7.102206349372863770e-02 1.965357065200805664e-01 -2.201712504029273987e-02 2.729368805885314941e-01 -1.626131385564804077e-01 -1.100725978612899780e-01 -3.583764284849166870e-02 2.649578750133514404e-01 2.698924541473388672e-01 2.097379416227340698e-01 4.585303738713264465e-02 1.674095988273620605e-01 2.184944599866867065e-01 -8.271285891532897949e-02 -2.894168198108673096e-01
-1.382921487092971802e-01 -1.532850265502929688e-01 2.338082343339920044e-01 -3.041721880435943604e-02 -3.309020400047302246e-01 8.659299463033676147e-02 6.790461391210556030e-02 -1.522789001464843750e-01 2.096892520785331726e-02 -1.206550523638725281e-01 -2.133418321609497070e-01 -2.348784655332565308e-01 -2.782360911369323730e-01 -1.639174073934555054e-01 -4.866689816117286682e-02 5.443081259727478027e-02 1.203637868165969849e-01 1.042528226971626282e-01 1.106164380908012390e-01 -1.054518744349479675e-01 1.419658511877059937e-01 2.273773998022079468e-01 -3.469734787940979004e-01 7.536563277244567871e-02 2.150987088680267334e-02 -2.383724600076675415e-02 4.093038737773895264e-01 5.234416201710700989e-02 -2.674843743443489075e-02 2.086234092712402344e-01 -9.773042798042297363e-02 -2.448861449956893921e-01
-2.514225542545318604e-01 -1.764967888593673706e-01 1.845500320196151733e-01 6.358624249696731567e-02 -2.109197676181793213e-01 1.111520230770111084e-01 4.950527101755142212e-02 -1.322403997182846069e-01 5.624658241868019104e-02 -1.033980175852775574e-01 7.936754822731018066e-02 -2.940188348293304443e-01 -1.115679368376731873e-01 -4.720452800393104553e-02 7.534232735633850098e-02 -1.227174475789070129e-01 -2.570261619985103607e-02 1.792192961147520691e-05 3.089668750762939453e-01 -2.547563984990119934e-02 -9.211271256208419800e-02 -1.681183651089668274e-02 -3.952100872993469238e-01 1.016143262386322021e-01 1.086716353893280029e-01 4.174916073679924011e-02 1.604452431201934814e-01 2.164824306964874268e-01 -1.721806973218917847e-01 4.816147089004516602e-01 -3.641933947801589966e-02 -1.661370545625686646e-01
-2.492896169424057007e-01 1.101786345243453979e-01 6.646386813372373581e-03 -1.906834393739700317e-01 -4.806115627288818359e-01 9.719266556203365326e-03 -2.030602842569351196e-01 1.279472857713699341e-01 -2.452309876680374146e-01 -7.445117831230163574e-02 -3.506181389093399048e-02 -4.954273253679275513e-02 2.370134294033050537e-01 -3.251897916197776794e-02 8.483733236789703369e-02 -9.361772984266281128e-02 -9.603531658649444580e-02 -3.130913525819778442e-02 5.975766852498054504e-02 -1.117072850465774536e-01 1.223269104957580566e-01 -7.818441838026046753e-02 -3.607592582702636719e-01 1.718336939811706543e-01 1.388326138257980347e-01 3.616312444210052490e-01 3.895261511206626892e-02 9.917335212230682373e-02 -4.909514263272285461e-02 1.318571623414754868e-02 -1.277365535497665405e-01 -2.660023570060729980e-01
-2.327127605676651001e-01 -3.652991652488708496e-01 1.942004561424255371e-01 -2.128817737102508545e-01 -1.292036008089780807e-02 1.216188371181488037e-01 -8.751174807548522949e-02 -4.864788427948951721e-02 2.584814131259918213e-01 -6.414923071861267090e-02 -3.949358314275741577e-02 -2.268295586109161377e-01 1.643052324652671814e-02 5.882476270198822021e-02 -1.244281306862831116e-01 3.092902600765228271e-01 -5.008842051029205322e-02 -1.895410940051078796e-02 9.617691487073898315e-02 8.180835098028182983e-02 9.564014524221420288e-02 -2.291372269392013550e-01 -2.891938388347625732e-01 3.234223127365112305e-01 1.304918676614761353e-01 3.208319544792175293e-01 1.010945215821266174e-01 1.272876262664794922e-01 1.017878577113151550e-02 -1.617086119949817657e-02 -1.986952573060989380e-01 1.031920388340950012e-01
1.871445477008819580e-01 2.382830977439880371e-01 2.623233012855052948e-02 -3.455714285373687744e-01 -3.579428493976593018e-01 1.053502708673477173e-01 -2.654560655355453491e-02 -9.443735331296920776e-02 7.517077028751373291e-02 1.014475971460342407e-01 -4.846098273992538452e-02 -1.578041762113571167e-01 1.497876644134521484e-01 -1.155583485960960388e-01 -4.795815050601959229e-02 -1.476161181926727295e-01 -3.595747798681259155e-02 8.573327958583831787e-02 3.831389546394348145e-01 -2.674328982830047607e-01 -7.141354680061340332e-02 4.407379403710365295e-02 -3.677907586097717285e-01 1.676666885614395142e-01 1.470290720462799072e-01 3.254824504256248474e-02 -4.234548192471265793e-03 2.206333875656127930e-01 1.678517460823059082e-01 8.524815738201141357e-02 2.303874678909778595e-02 -1.773197948932647705e-01
-3.098458647727966309e-01 -9.932982176542282104e-02 -8.087936788797378540e-02 -2.647884488105773926e-01 8.795499056577682495e-02 -8.473670482635498047e-02 -5.677931010723114014e-02 -1.756891310214996338e-01 -9.536778926849365234e-02 1.634865850210189819e-01 -1.608938127756118774e-01 8.114493638277053833e-02 -3.761367499828338623e-02 -9.072044864296913147e-03 -7.310011237859725952e-02 1.657388061285018921e-01 9.092459082603454590e-02 2.867810428142547607e-01 2.381296157836914062e-01 1.562236156314611435e-02 -2.684800624847412109e-01 -3.299737274646759033e-01 -3.563511669635772705e-01 1.075662299990653992e-01 6.537911295890808105e-02 -8.748821914196014404e-03 -9.398936480283737183e-02 3.475435078144073486e-01 7.576347887516021729e-02 -7.772593945264816284e-02 -9.477798640727996826e-02 -2.101107686758041382e-01
6.286631524562835693e-02 -3.534808158874511719e-01 -2.065344303846359253e-01 -1.742319762706756592e-01 -2.327365614473819733e-02 5.289050936698913574e-02 -8.299213647842407227e-02 2.507784366607666016e-01 -4.057868942618370056e-02 1.295687556266784668e-01 -3.289778530597686768e-02 3.716114908456802368e-02 -9.639836847782135010e-02 1.356728971004486084e-01 4.555963724851608276e-02 3.064258489757776260e-03 -6.996148824691772461e-02 1.117668822407722473e-01 3.015441298484802246e-01 -1.135220229625701904e-01 1.732375919818878174e-01 1.538370549678802490e-01 -2.953262627124786377e-01 -6.064522545784711838e-03 3.378628790378570557e-01 -1.406601816415786743e-01 -8.087208122014999390e-02 2.812317609786987305e-01 6.556118838489055634e-03 1.520576626062393188e-01 -1.905165016651153564e-01 -3.648608624935150146e-01
-1.976421475410461426e-01 2.087971717119216919e-01 5.017185211181640625e-02 -6.480092555284500122e-02 -4.171991944313049316e-01 1.880986243486404419e-01 -1.945904791355133057e-01 2.433541715145111084e-01 8.843711018562316895e-02 4.211453348398208618e-02 -7.577199488878250122e-02 -1.202923804521560669e-01 1.544614881277084351e-01 -1.274742633104324341e-01 -3.084500133991241455e-02 -1.535036116838455200e-01 1.758874021470546722e-02 8.820922672748565674e-02 2.385143935680389404e-02 -2.696959674358367920e-01 5.101903155446052551e-02 -2.704239487648010254e-01 -3.167774677276611328e-01 2.406024038791656494e-01 9.037751704454421997e-02 8.456993848085403442e-02 1.453510373830795288e-01 -1.404357105493545532e-01 -6.082528457045555115e-02 1.704318374395370483e-01 -1.662392765283584595e-01 -2.788490653038024902e-01
-1.538208574056625366e-01 -2.973856925964355469e-01 -1.538260728120803833e-01 -8.415336161851882935e-02 4.175229370594024658e-02 1.459627449512481689e-01 -3.549312055110931396e-02 4.910388588905334473e-02 -4.571598023176193237e-02 4.580663889646530151e-02 1.180545166134834290e-01 1.367176771163940430e-01 -1.608173921704292297e-02 4.260731860995292664e-02 -3.293689191341400146e-01 2.621736824512481689e-01 3.072669804096221924e-01 1.932829022407531738e-01 -1.826377213001251221e-01 -6.221538875252008438e-03 -6.395721435546875000e-02 -2.648862898349761963e-01 -2.279219329357147217e-01 9.377641975879669189e-02 -7.878351211547851562e-02 1.913648694753646851e-01 1.805123835802078247e-01 3.305537700653076172e-01 -3.878924064338207245e-03 4.520072415471076965e-02 -3.469504117965698242e-01 -8.398141711950302124e-02
-2.365833520889282227e-01 6.519269198179244995e-02 -6.133135408163070679e-02 6.303945928812026978e-02 -3.122373521327972412e-01 9.338726848363876343e-02 -8.316994458436965942e-02 -3.995396569371223450e-02 -8.966793119907379150e-02 -1.492214761674404144e-02 -2.138967663049697876e-01 -2.207568287849426270e-01 7.915621250867843628e-02 2.940198220312595367e-02 5.492645129561424255e-02 9.992720931768417358e-02 1.023905798792839050e-01 6.352862715721130371e-02 -9.920458495616912842e-02 -2.220033705234527588e-01 5.977405235171318054e-02 -8.490371401421725750e-04 -2.713345587253570557e-01 2.798012495040893555e-01 1.945789699675515294e-04 -6.404877454042434692e-02 5.776537209749221802e-02 7.612227648496627808e-02 -1.817350983619689941e-01 3.092973232269287109e-01 -2.206154614686965942e-01 -5.241239666938781738e-01
1.354336738586425781e-01 -1.785146892070770264e-01 -3.509891778230667114e-02 -2.362399548292160034e-02 -3.151499927043914795e-01 -1.826840266585350037e-02 2.990147285163402557e-02 1.652646213769912720e-01 1.858136057853698730e-01 -1.412724405527114868e-01 3.488615900278091431e-02 1.152246072888374329e-02 -6.298126280307769775e-02 2.074472904205322266e-01 -1.582204848527908325e-01 -7.406757026910781860e-02 3.412588685750961304e-02 4.430019482970237732e-02 1.420513540506362915e-01 6.034180149435997009e-02 1.833476573228836060e-01 2.174976170063018799e-01 -2.494409680366516113e-01 -1.410178989171981812e-01 1.849790960550308228e-01 3.101966083049774170e-01 -1.737795919179916382e-01 4.053743481636047363e-01 -2.634235024452209473e-01 1.572802066802978516e-01 -1.360699534416198730e-01 -2.433085292577743530e-01
-4.033319950103759766e-01 -3.289126977324485779e-02 -1.578974276781082153e-01 -2.232537567615509033e-01 7.397167384624481201e-02 -7.439566403627395630e-02 -1.257888674736022949e-01 2.527015209197998047e-01 1.457561701536178589e-01 9.539593756198883057e-02 2.777752839028835297e-02 -1.072489991784095764e-01 1.381444931030273438e-01 -1.115643158555030823e-01 -5.403202772140502930e-01 3.718410804867744446e-02 9.324129670858383179e-02 8.741174638271331787e-02 7.759986817836761475e-02 1.016034046187996864e-03 -4.922565445303916931e-02 1.543774306774139404e-01 -2.732587456703186035e-01 -1.296118199825286865e-01 1.431776285171508789e-01 7.270342111587524414e-02 9.282467886805534363e-03 2.627976536750793457e-01 -2.332100272178649902e-01 -3.352470230311155319e-03 -3.022165223956108093e-02 -1.139012873172760010e-01
-2.058739513158798218e-01 -2.348659783601760864e-01 2.099594622850418091e-01 5.852474272251129150e-02 -3.380816578865051270e-01 5.308593809604644775e-02 4.842432960867881775e-02 -6.449079513549804688e-02 1.871195808053016663e-02 8.873629570007324219e-02 -9.829239919781684875e-03 -1.805598586797714233e-01 -1.092413440346717834e-01 -9.974528802558779716e-04 9.579895436763763428e-02 -2.030071765184402466e-01 1.349319666624069214e-01 -1.185745373368263245e-01 1.593063473701477051e-01 -1.413136571645736694e-01 -1.121344417333602905e-01 -1.659588702023029327e-02 -4.110050797462463379e-01 1.004569977521896362e-02 1.221471354365348816e-01 1.977891474962234497e-01 2.243405133485794067e-01 1.174061223864555359e-01 -1.704898476600646973e-01 4.026021957397460938e-01 -4.754019435495138168e-03 -2.434255331754684448e-01
-2.437332272529602051e-01 4.693321138620376587e-02 -3.533206880092620850e-02 -3.141632378101348877e-01 1.131510064005851746e-01 -1.948620676994323730e-01 2.796725928783416748e-02 3.179036080837249756e-01 3.775406628847122192e-02 4.799007251858711243e-02 9.448904544115066528e-02 -2.582363486289978027e-01 6.439591199159622192e-02 2.035033404827117920e-01 -3.859646618366241455e-01 1.573455035686492920e-01 2.004192918539047241e-01 1.321838051080703735e-01 2.482531405985355377e-02 -6.151348724961280823e-02 -9.879789501428604126e-02 -1.504524350166320801e-01 -2.438287883996963501e-01 -1.572277396917343140e-02 1.601470708847045898e-01 -1.496482454240322113e-02 -7.742305099964141846e-02 2.476660460233688354e-01 -2.534604966640472412e-01 -7.412911392748355865e-03 -6.135705858469009399e-02 -2.679419815540313721e-01
[truncated: 3,274,910 more chars]
