# Supplementary material for: The Language of Innovation
Source: PLoS One. 2020 Apr 30;15(4):e0230107. doi: 10.1371/journal.pone.0230107 (PMC7194493; doi:10.1371/journal.pone.0230107)
Supplement: S27 File — (GZ) [file pone.0230107.s027.tar.gz › 2005-2009/V2Run_8_VS_4500_embeddings2005-2009ED32.txt]

3.956762701272964478e-02 -4.282986372709274292e-02 -3.873138129711151123e-01 -2.523739933967590332e-01 1.108970306813716888e-02 -1.159832850098609924e-01 4.273259937763214111e-01 -3.438471257686614990e-02 3.412278592586517334e-01 1.013880595564842224e-01 -2.099272608757019043e-01 5.025751423090696335e-03 -6.278762966394424438e-02 -2.619854211807250977e-01 2.038775477558374405e-03 1.484175920486450195e-01 1.122309416532516479e-01 -4.761600121855735779e-02 2.570850253105163574e-01 2.673874199390411377e-01 7.074175775051116943e-02 -4.787734150886535645e-02 2.541853673756122589e-02 6.619147956371307373e-02 -1.279657930135726929e-01 1.618258804082870483e-01 7.781855762004852295e-02 1.794515848159790039e-01 4.532850533723831177e-02 -2.508346736431121826e-01 5.392517521977424622e-02 8.143281936645507812e-02
-1.945927925407886505e-02 -2.835042774677276611e-01 -4.614217206835746765e-02 -2.437166124582290649e-01 6.929869949817657471e-02 -1.050827056169509888e-01 4.735283553600311279e-02 1.474488973617553711e-01 1.253121793270111084e-01 -7.091376930475234985e-02 -7.324037724174559116e-04 -2.001495361328125000e-01 3.299938980489969254e-03 -2.827190756797790527e-01 -6.065511330962181091e-02 -2.942581661045551300e-02 1.175793781876564026e-01 -2.469055503606796265e-01 2.696765959262847900e-01 2.806452512741088867e-01 -3.487080708146095276e-02 9.017228335142135620e-02 -2.333581000566482544e-01 1.339513957500457764e-01 -1.281222105026245117e-01 9.610918164253234863e-02 2.716578245162963867e-01 -1.110725030303001404e-01 3.830713331699371338e-01 1.058369055390357971e-01 2.505306899547576904e-01 1.791505664587020874e-01
7.707780599594116211e-02 -9.441007673740386963e-02 -3.037996590137481689e-01 -1.387325376272201538e-01 -2.510114610195159912e-01 2.128860652446746826e-01 3.555961251258850098e-01 2.086044400930404663e-01 2.029342800378799438e-01 8.251478523015975952e-02 3.336445987224578857e-02 1.848258227109909058e-01 -3.856929764151573181e-02 -2.694548368453979492e-01 9.088391810655593872e-02 2.010212540626525879e-01 -1.622008532285690308e-01 1.708135604858398438e-01 1.424278765916824341e-01 7.331220060586929321e-02 2.125511318445205688e-02 -4.293001722544431686e-03 -2.618583440780639648e-01 -3.083616495132446289e-01 -1.871248483657836914e-01 6.391713023185729980e-02 4.687741771340370178e-02 2.270655483007431030e-01 1.159440651535987854e-01 1.480477303266525269e-01 6.385765224695205688e-02 -1.082381978631019592e-01
1.576158963143825531e-02 -6.968055665493011475e-02 -1.925624907016754150e-01 4.258915409445762634e-02 -3.078199923038482666e-01 -1.680498570203781128e-01 4.432127997279167175e-02 2.087304741144180298e-01 2.418898493051528931e-01 -2.998514659702777863e-02 1.351686120033264160e-01 -1.725626736879348755e-01 -5.836563184857368469e-02 -1.235399916768074036e-01 -4.884479939937591553e-02 -1.202227026224136353e-01 2.969069778919219971e-01 -1.865005046129226685e-01 -4.751710221171379089e-02 1.854152232408523560e-01 4.958328604698181152e-02 1.083021312952041626e-01 -1.661166250705718994e-01 -1.296219509094953537e-02 -9.845465421676635742e-02 4.123751819133758545e-01 5.545925348997116089e-02 2.753892540931701660e-01 1.264501269906759262e-02 1.762935072183609009e-01 3.536115288734436035e-01 -1.674630045890808105e-01
8.906590193510055542e-02 2.264800854027271271e-02 -4.797250330448150635e-01 6.114223599433898926e-02 -1.530411392450332642e-01 -2.061170786619186401e-01 2.422346770763397217e-01 2.135372161865234375e-01 3.371688351035118103e-02 -1.160351037979125977e-01 7.945246249437332153e-02 -6.234971806406974792e-02 -1.443143784999847412e-01 -2.722224593162536621e-01 1.879761517047882080e-01 8.272653818130493164e-02 2.213759124279022217e-01 -8.457829058170318604e-02 2.363503724336624146e-01 -1.810722867958247662e-03 4.006902128458023071e-02 1.800434887409210205e-01 -2.120905555784702301e-02 1.341223716735839844e-01 5.205772444605827332e-02 -2.491391962394118309e-03 1.394856423139572144e-01 2.583797276020050049e-01 -1.180320084095001221e-01 -8.104670047760009766e-02 3.791693150997161865e-01 8.887840062379837036e-02
2.582194507122039795e-01 3.306203335523605347e-02 -1.420845836400985718e-01 -2.945966124534606934e-01 -1.408129483461380005e-01 7.623466104269027710e-02 2.025772184133529663e-01 2.241219282150268555e-01 1.702372282743453979e-01 -1.602912545204162598e-01 1.364159435033798218e-01 -1.776885390281677246e-01 -8.109246939420700073e-02 -1.844916641712188721e-01 8.423056453466415405e-02 1.749826669692993164e-01 1.999184638261795044e-01 -3.084691762924194336e-01 -8.812167495489120483e-02 1.132218614220619202e-01 3.113890588283538818e-01 -2.318503893911838531e-02 -2.204278856515884399e-01 -2.441225945949554443e-02 4.389552399516105652e-03 4.877384752035140991e-02 1.984478086233139038e-01 1.560551822185516357e-01 -2.531796926632523537e-03 4.506190493702888489e-02 3.799060881137847900e-01 -1.013601720333099365e-01
-6.845472753047943115e-02 -7.214858382940292358e-02 -1.751018017530441284e-01 -1.451884210109710693e-01 -1.873466819524765015e-01 -1.608178764581680298e-01 4.321832656860351562e-01 1.885788738727569580e-01 1.580362915992736816e-01 -1.287382990121841431e-01 -7.678885012865066528e-02 6.748002022504806519e-02 -1.925737038254737854e-02 -1.493970118463039398e-02 9.113850444555282593e-02 -5.353216826915740967e-02 2.227406650781631470e-01 1.510818139649927616e-03 6.567398458719253540e-02 -4.561458528041839600e-02 2.920677363872528076e-01 6.289946287870407104e-02 -3.828712105751037598e-01 8.766220510005950928e-02 1.169295683503150940e-01 1.822933554649353027e-01 2.452574223279953003e-01 1.159409508109092712e-01 -1.085533760488033295e-02 1.409399211406707764e-01 3.711801171302795410e-01 -1.161877363920211792e-01
-2.037039995193481445e-01 -4.508318752050399780e-02 -4.242212772369384766e-01 -2.645438909530639648e-01 -9.620978683233261108e-02 -1.472628563642501831e-01 6.267509609460830688e-02 1.241491828113794327e-02 2.981746569275856018e-02 -9.009473770856857300e-02 -9.195650368928909302e-02 1.246777474880218506e-01 2.472027987241744995e-01 -2.276153713464736938e-01 -1.753101646900177002e-01 1.677709072828292847e-01 1.013085097074508667e-01 -6.348198652267456055e-02 6.014725938439369202e-02 1.471693068742752075e-01 5.838818103075027466e-02 -8.429072797298431396e-02 -3.715942800045013428e-02 6.838922947645187378e-02 -1.523299813270568848e-01 3.407946825027465820e-01 1.845654100179672241e-01 1.145519241690635681e-01 2.010130882263183594e-01 3.080773651599884033e-01 2.714113295078277588e-01 1.226324662566184998e-01
9.347911179065704346e-02 -2.985203464049845934e-04 -2.125549167394638062e-01 -1.945635825395584106e-01 -4.669548273086547852e-01 -9.259727783501148224e-03 1.131367385387420654e-01 1.289271116256713867e-01 1.707746833562850952e-01 1.340263485908508301e-01 1.365979015827178955e-01 9.628734551370143890e-03 8.771953731775283813e-02 -3.734472766518592834e-02 -1.178488321602344513e-02 5.207170918583869934e-02 2.337168753147125244e-01 5.362580344080924988e-02 8.800177276134490967e-02 1.375677734613418579e-01 1.486493498086929321e-01 3.129546642303466797e-01 -3.424442559480667114e-02 5.792908743023872375e-02 6.829246878623962402e-02 9.556303918361663818e-02 2.982064187526702881e-01 2.960427105426788330e-01 4.689540341496467590e-02 1.594445258378982544e-01 3.940804600715637207e-01 -2.888080105185508728e-02
6.266048550605773926e-02 9.818544238805770874e-02 -3.886646404862403870e-02 -1.942637711763381958e-01 -2.181283831596374512e-01 7.424958795309066772e-02 9.365959465503692627e-02 8.965001255273818970e-02 1.377181112766265869e-01 8.226596564054489136e-02 1.122216880321502686e-01 8.231849968433380127e-02 -1.703267097473144531e-01 -3.553293645381927490e-01 -7.595877349376678467e-02 1.458410024642944336e-01 2.531717298552393913e-03 -1.694727092981338501e-01 1.256539672613143921e-01 3.768819272518157959e-01 -1.199439447373151779e-02 9.357731789350509644e-02 -5.081269517540931702e-02 3.954740613698959351e-02 -1.097194105386734009e-01 7.209737598896026611e-02 2.225064933300018311e-01 2.793590724468231201e-01 6.081161275506019592e-02 3.922595381736755371e-01 3.271039426326751709e-01 2.022771537303924561e-01
3.737371414899826050e-02 -4.839615523815155029e-02 -2.483306974172592163e-01 3.451116755604743958e-02 -2.272720187902450562e-01 -2.237592265009880066e-02 2.830745577812194824e-01 4.079435467720031738e-01 1.467852890491485596e-01 -1.784538477659225464e-01 6.223304197192192078e-02 -1.009072586894035339e-01 -1.404887139797210693e-01 6.117271259427070618e-02 -8.919961750507354736e-02 9.372948855161666870e-02 1.822297573089599609e-01 -5.716278031468391418e-02 1.632627099752426147e-01 1.195026412606239319e-01 2.089246213436126709e-01 5.585721507668495178e-02 -2.636774480342864990e-01 2.365912944078445435e-01 1.338522732257843018e-01 4.840695858001708984e-02 2.098632156848907471e-01 1.872204989194869995e-01 2.001270055770874023e-01 -5.445055663585662842e-02 3.596685230731964111e-01 -7.496075332164764404e-02
1.835128664970397949e-02 -1.492873132228851318e-01 -4.284844398498535156e-01 -8.429759740829467773e-02 -2.381488680839538574e-01 5.096454173326492310e-02 2.871001362800598145e-01 2.758864760398864746e-01 3.410070762038230896e-02 -1.594434678554534912e-01 1.822002530097961426e-01 -3.050718009471893311e-01 -6.914908438920974731e-02 -1.299921721220016479e-01 1.643243879079818726e-01 9.824945777654647827e-02 1.958398371934890747e-01 2.967864088714122772e-02 -2.754891291260719299e-02 6.920019537210464478e-02 2.874866127967834473e-01 -1.047510281205177307e-02 -1.409430056810379028e-01 8.548341691493988037e-02 -2.381458692252635956e-02 2.380527853965759277e-01 1.613748967647552490e-01 1.575801521539688110e-01 -3.026495501399040222e-02 3.189022839069366455e-02 2.898142635822296143e-01 9.426768869161605835e-02
7.100273668766021729e-02 -3.070658147335052490e-01 -2.987805306911468506e-01 3.689258918166160583e-02 -1.651167422533035278e-01 -2.368363738059997559e-01 5.966481193900108337e-02 3.922957181930541992e-01 1.787489503622055054e-01 2.960266359150409698e-02 9.939191490411758423e-02 1.647779196500778198e-01 4.627858102321624756e-02 -2.613896429538726807e-01 -2.582519687712192535e-02 1.979967951774597168e-01 2.673213779926300049e-01 1.283871941268444061e-02 1.467773318290710449e-01 3.762486577033996582e-02 1.268396824598312378e-01 3.032514750957489014e-01 -1.621004343032836914e-01 -1.011936590075492859e-01 -2.122199237346649170e-01 2.093205899000167847e-01 -5.516985431313514709e-02 1.266187727451324463e-01 5.873477458953857422e-02 -5.456960201263427734e-02 -7.935379445552825928e-02 1.709654778242111206e-01
2.663569450378417969e-01 -1.426350325345993042e-01 -2.549248933792114258e-01 -1.612769514322280884e-01 -2.319482266902923584e-01 -1.930129528045654297e-01 3.514722883701324463e-01 5.161409825086593628e-02 1.575558334589004517e-01 2.946269139647483826e-02 -1.318327784538269043e-01 -5.211384594440460205e-02 9.562692046165466309e-02 -1.021267771720886230e-01 9.441235661506652832e-02 8.846519887447357178e-02 -8.953413367271423340e-02 2.187761962413787842e-01 3.903521597385406494e-01 1.103475764393806458e-01 3.257130086421966553e-02 5.569181963801383972e-02 -2.694655954837799072e-01 -4.968644678592681885e-02 -1.821908950805664062e-01 -1.528705283999443054e-02 3.002605028450489044e-02 1.176510229706764221e-01 3.123319447040557861e-01 4.786005988717079163e-02 9.987216442823410034e-02 -2.463720291852951050e-01
-3.693206235766410828e-02 1.263113021850585938e-01 -9.474825114011764526e-02 -1.190780103206634521e-02 -3.579768538475036621e-01 -1.479094773530960083e-01 2.758587896823883057e-01 1.665853261947631836e-01 1.912913769483566284e-01 -1.406304258853197098e-02 -7.294198125600814819e-02 -1.130488440394401550e-01 -2.374943643808364868e-01 -9.296602010726928711e-02 -1.857560873031616211e-01 6.416171044111251831e-02 1.667974293231964111e-01 6.411840021610260010e-02 1.738029569387435913e-01 -2.742974460124969482e-02 -2.904955297708511353e-02 -2.287592291831970215e-01 -1.173694953322410583e-01 2.415120005607604980e-01 2.824467048048973083e-02 1.726370900869369507e-01 1.950067132711410522e-01 1.896256953477859497e-01 8.907215297222137451e-02 1.529126912355422974e-01 4.797384738922119141e-01 -8.311007916927337646e-02
-9.199359267950057983e-02 5.032661929726600647e-02 -2.161864638328552246e-01 -7.230332493782043457e-02 1.360716670751571655e-01 -1.190976202487945557e-01 3.295694291591644287e-01 1.283700205385684967e-02 1.967052072286605835e-01 8.159886300563812256e-02 -9.575140476226806641e-02 2.495092712342739105e-02 -7.626917213201522827e-04 -5.030116438865661621e-01 -1.565942615270614624e-01 4.712243005633354187e-02 1.286411583423614502e-01 -1.791818626224994659e-02 1.150770932435989380e-01 2.720935046672821045e-01 -3.661077097058296204e-02 -1.706640273332595825e-01 -7.263931632041931152e-02 9.289192408323287964e-02 1.058105304837226868e-01 3.160619139671325684e-01 2.924949526786804199e-01 5.289969267323613167e-04 3.478950634598731995e-02 3.137821257114410400e-01 -9.057886898517608643e-02 8.726789802312850952e-02
1.461955457925796509e-01 -8.485206216573715210e-02 -3.346773087978363037e-01 -2.512861490249633789e-01 -3.265890777111053467e-01 -1.781063228845596313e-01 9.583256393671035767e-02 5.259380117058753967e-02 3.213697969913482666e-01 2.874151766300201416e-01 -4.380648210644721985e-02 1.586970686912536621e-01 -4.780629649758338928e-02 -6.214295327663421631e-02 3.826110064983367920e-02 2.839666903018951416e-01 -1.798322200775146484e-01 6.758952140808105469e-02 3.143438994884490967e-01 6.889818608760833740e-02 -2.304397150874137878e-02 1.744674742221832275e-01 -1.736359000205993652e-01 5.001486092805862427e-02 -6.435359269380569458e-02 9.786637872457504272e-02 -2.098079472780227661e-01 2.452136278152465820e-01 1.187737211585044861e-01 4.110087081789970398e-02 8.261920511722564697e-02 -1.115688309073448181e-02
3.913376107811927795e-02 3.834839537739753723e-02 -1.423109024763107300e-01 -6.146916002035140991e-02 -7.504728436470031738e-02 1.673115976154804230e-02 7.233874499797821045e-02 2.120514512062072754e-01 2.369942665100097656e-01 -1.196714267134666443e-01 3.185333311557769775e-01 2.732612378895282745e-02 -2.145829349756240845e-01 -4.487465023994445801e-01 -1.040570065379142761e-01 -1.159495115280151367e-02 1.696238517761230469e-01 -1.904039531946182251e-01 1.768802255392074585e-01 2.309182733297348022e-01 2.466436848044395447e-02 -6.326632946729660034e-02 -2.361706942319869995e-01 -3.286307677626609802e-03 -1.179092451930046082e-01 1.771881580352783203e-01 1.819557137787342072e-02 -9.421105682849884033e-02 2.591124549508094788e-02 4.653617441654205322e-01 5.984740331768989563e-02 2.057172544300556183e-02
2.232874333858489990e-01 7.228550966829061508e-03 -3.205286562442779541e-01 -1.241738796234130859e-01 -2.312150746583938599e-01 1.261990368366241455e-01 1.022766679525375366e-01 1.008629500865936279e-01 1.735143214464187622e-01 -2.473367154598236084e-01 -9.985692799091339111e-02 -3.114325404167175293e-01 2.170444875955581665e-01 -8.627825230360031128e-02 -1.456345897167921066e-02 -1.736806482076644897e-01 2.413123399019241333e-01 -1.788566261529922485e-01 1.967360377311706543e-01 7.337320595979690552e-02 8.170209079980850220e-02 -5.709561705589294434e-02 -5.692314729094505310e-02 7.201601564884185791e-02 6.091467663645744324e-02 2.070434242486953735e-01 7.274109125137329102e-02 4.012130796909332275e-01 1.128940805792808533e-01 7.594654709100723267e-02 2.443017065525054932e-01 1.225957721471786499e-01
1.694895923137664795e-01 1.182648688554763794e-01 -1.660582125186920166e-01 5.466666072607040405e-02 -2.849374711513519287e-01 -1.028974652290344238e-01 3.772532343864440918e-01 1.713313907384872437e-01 1.838935464620590210e-01 -1.281323283910751343e-02 -1.304546184837818146e-02 -2.801785767078399658e-01 -4.005112126469612122e-02 -9.536673314869403839e-03 -1.560104638338088989e-01 1.435143351554870605e-01 2.920463383197784424e-01 4.456830024719238281e-02 2.604217529296875000e-01 -1.501518487930297852e-01 2.121070176362991333e-01 1.077540218830108643e-01 -2.184448242187500000e-01 8.340341597795486450e-02 9.353806823492050171e-02 9.891239553689956665e-02 1.393596976995468140e-01 3.260090947151184082e-02 1.838503032922744751e-01 2.043936252593994141e-01 3.156525194644927979e-01 -2.900141291320323944e-02
1.238399296998977661e-01 1.224064156413078308e-01 -4.090328216552734375e-01 -2.154360562562942505e-01 -2.745019085705280304e-02 2.896352438256144524e-03 2.580348253250122070e-01 1.760380715131759644e-01 3.180456757545471191e-01 1.294814956054324284e-05 -8.237209171056747437e-02 1.006761416792869568e-01 -4.771485552191734314e-02 -1.822655349969863892e-01 1.295478343963623047e-01 1.394756883382797241e-01 2.188954204320907593e-01 1.348547041416168213e-01 1.137105152010917664e-01 -8.296234905719757080e-02 1.068931445479393005e-01 3.955137431621551514e-01 -2.907807230949401855e-01 -1.945683658123016357e-01 -8.259784430265426636e-02 1.008771434426307678e-01 -7.703265547752380371e-02 1.085797175765037537e-01 1.765951812267303467e-01 -1.327153742313385010e-01 5.980855971574783325e-02 6.737428903579711914e-02
1.478616148233413696e-01 -3.322753356769680977e-03 -2.434779703617095947e-01 -2.492800168693065643e-02 -1.652433872222900391e-01 -8.911110460758209229e-02 2.331199049949645996e-01 3.582779467105865479e-01 2.570914924144744873e-01 -4.708272591233253479e-02 -9.024810791015625000e-02 1.043737214058637619e-02 -1.455802768468856812e-01 1.933861821889877319e-01 -5.330273509025573730e-02 -4.315487295389175415e-02 3.091239035129547119e-01 -2.319770753383636475e-01 1.926476694643497467e-02 -1.620342582464218140e-02 1.699587851762771606e-01 1.120675448328256607e-02 3.486553579568862915e-02 1.083696931600570679e-01 -9.616591781377792358e-02 2.151103168725967407e-01 3.609382212162017822e-01 4.465876147150993347e-02 5.859215557575225830e-02 2.335938215255737305e-01 3.374158740043640137e-01 -9.376341849565505981e-02
1.534738484770059586e-02 -1.076788604259490967e-01 -3.232297897338867188e-01 -2.173048108816146851e-01 -1.193708106875419617e-01 8.290716260671615601e-02 6.725375354290008545e-02 2.906031608581542969e-01 3.061305582523345947e-01 7.970935851335525513e-02 5.988538637757301331e-02 6.198143213987350464e-02 9.520678222179412842e-02 -2.847754657268524170e-01 -6.744948029518127441e-02 1.191400960087776184e-01 1.730240583419799805e-01 8.935417234897613525e-02 9.060978144407272339e-02 -1.025657355785369873e-01 2.591172456741333008e-01 3.043257296085357666e-01 -4.564130306243896484e-01 9.946839511394500732e-02 -2.359400689601898193e-01 -5.867374688386917114e-02 -4.278974235057830811e-02 9.980116039514541626e-02 -5.912975873798131943e-03 -6.408501416444778442e-02 1.772097870707511902e-02 5.850750603713095188e-04
-2.381957322359085083e-02 4.778804630041122437e-02 -3.314665257930755615e-01 7.275909185409545898e-02 -2.109254896640777588e-01 5.765686184167861938e-02 1.390480399131774902e-01 2.013247460126876831e-01 1.619950234889984131e-01 -2.091448903083801270e-01 5.641200020909309387e-02 -3.391542658209800720e-02 -1.793741881847381592e-01 -1.372569203376770020e-01 1.744872480630874634e-01 -4.449129337444901466e-04 2.362030297517776489e-01 -1.245470196008682251e-01 1.467977166175842285e-01 1.403748989105224609e-01 3.019773960113525391e-01 -2.086480520665645599e-02 -1.443374902009963989e-01 6.854106485843658447e-02 -1.965165697038173676e-02 5.472155660390853882e-02 3.345335721969604492e-01 1.215048059821128845e-01 4.795940965414047241e-02 1.662047207355499268e-01 4.780792593955993652e-01 -1.648771390318870544e-02
3.489345312118530273e-02 -1.669133007526397705e-01 -2.462640702724456787e-01 -1.623209267854690552e-01 -1.950813084840774536e-02 -1.767060607671737671e-01 1.865746080875396729e-01 6.294534076005220413e-03 4.069861769676208496e-01 -1.979122161865234375e-01 7.341837882995605469e-02 -2.262477725744247437e-01 9.909364394843578339e-03 -8.737208694219589233e-02 2.106172144412994385e-01 1.208363920450210571e-01 2.440109401941299438e-01 -2.932085422798991203e-03 1.980838179588317871e-01 -1.795707046985626221e-01 1.162635535001754761e-01 1.326994597911834717e-01 -1.183913350105285645e-01 2.325863540172576904e-01 4.972362518310546875e-02 1.404884755611419678e-01 3.051778972148895264e-01 1.654824763536453247e-01 8.896785974502563477e-02 -2.025809884071350098e-01 2.165401577949523926e-01 -1.433558464050292969e-01
6.410740315914154053e-02 2.800717763602733612e-02 -3.755145668983459473e-01 1.395213752985000610e-01 -2.481278628110885620e-01 9.617633372545242310e-02 8.852840214967727661e-02 1.466390639543533325e-01 1.533589512109756470e-01 1.680316179990768433e-01 -2.937780320644378662e-01 -4.479910712689161301e-03 4.450694844126701355e-02 7.224680855870246887e-03 5.147076025605201721e-02 4.484752118587493896e-01 -1.230728775262832642e-01 1.755387336015701294e-01 2.804234027862548828e-01 6.389960646629333496e-02 1.434974074363708496e-01 1.541774347424507141e-02 -3.380437493324279785e-01 1.424890160560607910e-01 -7.458675652742385864e-02 9.861321002244949341e-02 -8.887055516242980957e-02 1.867260932922363281e-01 1.679550111293792725e-01 -1.001670658588409424e-01 4.874437302350997925e-02 -8.843835443258285522e-02
-8.053888566792011261e-03 3.228642791509628296e-02 -3.652815818786621094e-01 -1.269333213567733765e-01 -2.558746039867401123e-01 -3.964563366025686264e-03 2.589953839778900146e-01 1.732391715049743652e-01 1.713615506887435913e-01 -1.830915212631225586e-01 1.196169033646583557e-01 -7.805265486240386963e-02 -1.177939027547836304e-01 -3.109607696533203125e-01 1.040391698479652405e-01 -9.668051451444625854e-02 2.393959164619445801e-01 -1.715684086084365845e-01 1.693646758794784546e-01 3.498897328972816467e-02 3.505235612392425537e-01 9.376446902751922607e-02 -1.008545085787773132e-01 1.119955852627754211e-01 2.690910995006561279e-01 1.242855936288833618e-01 1.786759048700332642e-01 7.975546270608901978e-02 8.814530447125434875e-04 -2.793856151401996613e-02 2.662587761878967285e-01 6.241165101528167725e-02
1.890679299831390381e-01 -1.904205381870269775e-01 -3.138780593872070312e-01 -3.260444477200508118e-02 -2.221586704254150391e-01 5.724298954010009766e-02 2.702054381370544434e-01 1.810582727193832397e-02 3.403189480304718018e-01 2.027491331100463867e-01 2.822984382510185242e-02 2.886790409684181213e-02 3.119738958775997162e-02 -3.584608435630798340e-01 1.448320299386978149e-01 1.200235933065414429e-01 -3.440001606941223145e-02 -1.351869404315948486e-01 2.111572772264480591e-01 -7.966557890176773071e-02 2.299275808036327362e-02 2.184907793998718262e-01 -3.099500834941864014e-01 -1.749231070280075073e-01 -1.988990157842636108e-01 5.321705713868141174e-02 -4.139488190412521362e-02 2.662282586097717285e-01 -1.984767429530620575e-02 1.215480864048004150e-01 -3.216271847486495972e-02 -5.023788660764694214e-02
9.662028402090072632e-02 1.102996245026588440e-01 -1.173426397144794464e-02 3.398424014449119568e-03 -1.632417887449264526e-01 -2.378813624382019043e-01 2.763258814811706543e-01 1.863702088594436646e-01 6.771469861268997192e-02 -2.696310877799987793e-01 5.777061730623245239e-02 -1.078046485781669617e-01 -2.222538292407989502e-01 -8.156206458806991577e-03 6.946887820959091187e-02 1.083528622984886169e-01 3.968980312347412109e-01 -1.551175415515899658e-01 2.693265080451965332e-01 3.768833279609680176e-01 -3.736368566751480103e-02 -3.431421890854835510e-02 -2.325170859694480896e-02 -5.846117436885833740e-02 6.915497779846191406e-02 1.192911043763160706e-01 3.494751751422882080e-01 1.070534512400627136e-01 3.383933007717132568e-02 4.142892733216285706e-02 2.476792484521865845e-01 -7.897701859474182129e-02
2.146232575178146362e-01 1.047521010041236877e-01 -3.041085600852966309e-01 -7.034200429916381836e-02 -3.234091699123382568e-01 -1.528228819370269775e-01 1.012994945049285889e-01 -7.632005028426647186e-03 1.008312851190567017e-01 -1.602011322975158691e-01 -2.175863981246948242e-01 -1.222835406661033630e-01 -8.169206976890563965e-02 -2.912525534629821777e-01 4.860036820173263550e-02 7.387790083885192871e-02 3.007819652557373047e-01 -4.704857617616653442e-02 9.514813125133514404e-02 3.178830742835998535e-01 1.718289554119110107e-01 -5.459176003932952881e-02 -4.188046231865882874e-02 -1.713217422366142273e-02 -9.634715318679809570e-02 -1.950784027576446533e-02 -6.092506274580955505e-02 1.739798858761787415e-02 1.629010736942291260e-01 3.186738789081573486e-01 3.528202772140502930e-01 7.891052216291427612e-02
6.437386572360992432e-02 -1.851701736450195312e-01 -1.403091996908187866e-01 -1.948546916246414185e-01 -8.049893379211425781e-02 1.968818530440330505e-02 2.733400464057922363e-01 1.231754198670387268e-01 3.639751672744750977e-01 7.463718205690383911e-02 -2.446044236421585083e-01 1.116678714752197266e-01 -9.781744331121444702e-02 -3.446283638477325439e-01 -1.574798114597797394e-02 2.532782256603240967e-01 -1.525882165879011154e-02 1.750707328319549561e-01 2.244533002376556396e-01 -3.832685574889183044e-02 1.210090443491935730e-01 2.048009186983108521e-01 -2.897311747074127197e-01 -8.540477603673934937e-02 2.322747372090816498e-02 5.995189025998115540e-02 -1.686186194419860840e-01 2.812165319919586182e-01 1.568613052368164062e-01 1.333045810461044312e-01 -1.350457817316055298e-01 -3.545249998569488525e-02
3.549673780798912048e-02 -1.205689013004302979e-01 -3.218662738800048828e-01 -4.568505883216857910e-01 -6.264603137969970703e-02 -1.396929770708084106e-01 -6.460145115852355957e-02 1.145558059215545654e-01 3.114631772041320801e-01 -1.193452775478363037e-01 -1.500448733568191528e-01 7.131008803844451904e-02 3.840228542685508728e-02 -3.086829483509063721e-01 8.465365320444107056e-02 -5.933479964733123779e-02 1.601555347442626953e-01 -2.008986324071884155e-01 -1.031819432973861694e-01 1.492547988891601562e-01 -7.117108255624771118e-02 -3.735585883259773254e-02 -1.617017537355422974e-01 -2.294817864894866943e-01 -3.561333566904067993e-02 2.097043097019195557e-01 2.300137132406234741e-01 7.199228554964065552e-02 1.454314589500427246e-01 2.136945128440856934e-01 1.746487021446228027e-01 2.196292858570814133e-03
3.985735774040222168e-02 5.521426349878311157e-02 -1.413869261741638184e-01 -2.871749997138977051e-01 -3.030610457062721252e-02 -1.126866638660430908e-01 -2.510279417037963867e-02 3.290866613388061523e-01 1.231264993548393250e-01 -1.864544898271560669e-01 -1.552999615669250488e-01 8.369949460029602051e-02 -6.772986799478530884e-02 -3.768420517444610596e-01 -1.099478453397750854e-01 -1.536126155406236649e-02 2.074683904647827148e-01 8.807998895645141602e-02 2.259737104177474976e-01 -2.712906338274478912e-02 2.938590571284294128e-02 2.537153959274291992e-01 -1.306981146335601807e-01 -6.280050426721572876e-02 -8.036878705024719238e-02 -3.881554678082466125e-02 1.309212893247604370e-01 4.830757379531860352e-01 4.441267624497413635e-02 7.924882322549819946e-02 1.385729759931564331e-01 2.357991486787796021e-01
1.729909926652908325e-01 -1.965035349130630493e-01 -4.081825539469718933e-02 -2.611011862754821777e-01 -1.981106847524642944e-01 6.053575128316879272e-02 1.052015274763107300e-01 1.768814921379089355e-01 3.097147941589355469e-01 1.734855175018310547e-01 2.617148309946060181e-02 1.655300706624984741e-01 2.460113354027271271e-02 -2.258553802967071533e-01 8.994056284427642822e-02 -2.815145999193191528e-02 2.073246091604232788e-01 2.721247449517250061e-02 2.722712159156799316e-01 4.992023855447769165e-02 2.984058558940887451e-01 9.820572286844253540e-02 1.060277000069618225e-01 -1.654380001127719879e-02 -2.413105666637420654e-01 -6.377150304615497589e-03 -1.391384191811084747e-02 1.951829642057418823e-01 -1.789060048758983612e-02 -1.565851569175720215e-01 4.537522494792938232e-01 6.249059364199638367e-02
4.614481329917907715e-02 2.075755037367343903e-02 -2.885258793830871582e-01 -7.416749745607376099e-02 -2.417069524526596069e-01 -1.624198406934738159e-01 1.364743858575820923e-01 1.358562260866165161e-01 3.009388446807861328e-01 -1.521279364824295044e-01 9.288273006677627563e-02 -1.111073568463325500e-01 9.362362325191497803e-02 -3.224023282527923584e-01 -1.471912264823913574e-01 -9.467873722314834595e-03 1.376564651727676392e-01 1.133537739515304565e-01 1.317016333341598511e-01 1.141793932765722275e-02 4.410096630454063416e-02 5.625499412417411804e-02 -2.003737539052963257e-01 1.707278564572334290e-02 -1.984639316797256470e-01 6.729193031787872314e-02 2.852750420570373535e-01 3.904908001422882080e-01 -1.041023209691047668e-01 -5.763528123497962952e-02 3.262170255184173584e-01 1.564670950174331665e-01
9.002777934074401855e-02 -2.000264525413513184e-01 -4.450356960296630859e-01 -1.073196753859519958e-01 -2.447506785392761230e-01 1.269586086273193359e-01 2.253053486347198486e-01 8.933753520250320435e-02 3.323286771774291992e-01 9.575760364532470703e-02 -7.424493879079818726e-02 1.581008583307266235e-01 3.912570700049400330e-02 -3.153512179851531982e-01 8.991046249866485596e-02 7.056320458650588989e-02 -1.037280634045600891e-02 6.354191154241561890e-02 1.969268321990966797e-01 9.171429276466369629e-02 1.524120476096868515e-02 2.366732209920883179e-01 -2.795759141445159912e-01 -6.451550871133804321e-02 -6.016998738050460815e-02 -2.516687661409378052e-02 -1.432873755693435669e-01 2.835220992565155029e-01 7.759328186511993408e-02 1.318604946136474609e-01 -2.255045343190431595e-03 -1.577771604061126709e-01
9.110560268163681030e-02 -1.996812373399734497e-01 -3.071749210357666016e-01 -2.324225939810276031e-02 -2.278361171483993530e-01 -2.279079258441925049e-01 3.191599249839782715e-02 1.250139772891998291e-01 4.548913538455963135e-01 -6.018477678298950195e-02 -7.940383628010749817e-03 1.445913612842559814e-01 -2.660227380692958832e-02 -1.840345910750329494e-03 -1.131424456834793091e-01 1.928242594003677368e-01 -1.360760182142257690e-01 -5.304467678070068359e-02 2.061310559511184692e-01 8.585117012262344360e-02 -1.622508466243743896e-01 -5.171452462673187256e-02 -3.521143198013305664e-01 -7.802655547857284546e-02 -2.090812325477600098e-01 -1.308703981339931488e-02 1.105032861232757568e-01 2.190989851951599121e-01 2.497542351484298706e-01 1.322763562202453613e-01 -1.670829802751541138e-01 -1.098400056362152100e-01
-7.379473745822906494e-02 -2.290267869830131531e-02 -1.515699028968811035e-01 3.882312402129173279e-02 -3.113291859626770020e-01 -2.575099170207977295e-01 1.110583990812301636e-01 1.876542121171951294e-01 3.345763385295867920e-01 -7.582418620586395264e-02 1.295919865369796753e-01 -2.415812909603118896e-01 -2.325382549315690994e-03 -1.055229380726814270e-01 2.682504951953887939e-01 2.213859111070632935e-01 1.757786571979522705e-01 -4.518492892384529114e-02 2.992711067199707031e-01 7.539443671703338623e-02 3.449703156948089600e-01 7.520463317632675171e-02 -1.674126684665679932e-01 2.486124448478221893e-02 -1.733192428946495056e-02 1.063954085111618042e-01 2.245014160871505737e-01 2.059894502162933350e-01 -7.417605817317962646e-02 -5.937250703573226929e-02 1.807721704244613647e-01 7.845756411552429199e-02
9.177725762128829956e-02 2.737949043512344360e-02 -2.434364259243011475e-01 -8.031063526868820190e-02 -3.648881316184997559e-01 -1.168540939688682556e-01 2.255267053842544556e-01 2.954184710979461670e-01 1.532484143972396851e-01 1.429776251316070557e-01 -1.207300275564193726e-01 -7.100782543420791626e-02 -1.435030102729797363e-01 8.326604962348937988e-02 2.799013815820217133e-02 2.306833565235137939e-01 1.874912679195404053e-01 -1.264438182115554810e-01 5.523129552602767944e-02 -1.348947137594223022e-01 3.411919474601745605e-01 1.164668574929237366e-01 -2.169056385755538940e-01 1.967114061117172241e-01 1.564947068691253662e-01 6.659959256649017334e-02 6.860005855560302734e-02 1.700560897588729858e-01 3.909268975257873535e-02 1.177365481853485107e-01 3.529133200645446777e-01 -6.720542907714843750e-02
2.944064699113368988e-02 -5.745462607592344284e-03 -1.427765339612960815e-01 -9.214812517166137695e-02 -2.922124266624450684e-01 1.466378569602966309e-02 2.435570508241653442e-01 1.984541565179824829e-01 -9.313440322875976562e-02 -6.814201176166534424e-02 7.164912670850753784e-02 -1.100890636444091797e-01 8.211305364966392517e-03 -3.381958007812500000e-01 2.022176384925842285e-01 -1.055446565151214600e-01 2.049660682678222656e-01 -4.313939809799194336e-02 2.638190686702728271e-01 2.237763106822967529e-01 2.623163461685180664e-01 -4.707320407032966614e-02 -2.045279294252395630e-01 5.627363175153732300e-02 3.357549011707305908e-02 2.019372135400772095e-01 3.383566737174987793e-01 3.153714239597320557e-01 -3.118787705898284912e-02 -4.121321439743041992e-02 2.000285238027572632e-01 -1.037559434771537781e-01
3.811686858534812927e-02 -1.496811807155609131e-01 -2.891875207424163818e-01 3.867261111736297607e-02 -2.111757248640060425e-01 -1.045191586017608643e-01 2.689352333545684814e-01 8.424361795186996460e-02 2.293503731489181519e-01 -2.279226183891296387e-01 4.661818221211433411e-02 8.822603523731231689e-02 4.743719007819890976e-03 -4.740499556064605713e-01 4.488119482994079590e-02 1.168324649333953857e-01 5.116726737469434738e-03 -5.154895037412643433e-02 2.008711546659469604e-01 -4.215732589364051819e-02 2.711596488952636719e-01 1.428963690996170044e-01 -6.630228366702795029e-03 1.676680594682693481e-01 8.494362235069274902e-03 1.332641988992691040e-01 1.733327209949493408e-01 3.035153448581695557e-01 -8.192504942417144775e-02 -1.140767857432365417e-01 8.074583858251571655e-02 2.607716023921966553e-01
4.781290516257286072e-02 -1.752541065216064453e-01 -3.343407511711120605e-01 5.354523193091154099e-03 -2.603847086429595947e-01 6.306593120098114014e-02 3.657938539981842041e-01 3.479121625423431396e-02 1.357733756303787231e-01 1.627816706895828247e-01 1.091099344193935394e-02 1.454284042119979858e-01 1.528656948357820511e-02 -2.984326481819152832e-01 8.752493560314178467e-02 2.198810726404190063e-01 -2.710907254368066788e-03 -1.030393391847610474e-01 3.097644448280334473e-01 3.257433325052261353e-02 1.647015102207660675e-02 2.923120856285095215e-01 -3.015567958354949951e-01 -1.846339851617813110e-01 -1.334664523601531982e-01 -8.816722035408020020e-02 -2.556700259447097778e-02 2.539503872394561768e-01 -1.465902198106050491e-02 9.829577058553695679e-02 5.596082657575607300e-02 -1.215168684720993042e-01
-4.536741599440574646e-02 1.095369756221771240e-01 -3.129189610481262207e-01 -1.051384955644607544e-02 -2.493712455034255981e-01 -3.220756351947784424e-02 2.133654654026031494e-01 1.850110441446304321e-01 3.702756166458129883e-01 -1.695783585309982300e-01 1.159158796072006226e-01 -3.066004440188407898e-02 7.638820260763168335e-02 -4.767345637083053589e-02 1.589911878108978271e-01 1.069468259811401367e-01 9.863436222076416016e-02 -2.037030309438705444e-01 2.023032456636428833e-01 -7.248500734567642212e-02 2.334803044795989990e-01 8.019625395536422729e-02 -9.875080734491348267e-02 6.226319354027509689e-03 -2.713395806495100260e-04 3.570083081722259521e-01 1.393748670816421509e-01 2.369469404220581055e-01 -2.498364634811878204e-02 -2.698678076267242432e-01 2.728873491287231445e-01 -2.815102785825729370e-02
-2.782430686056613922e-02 1.567364856600761414e-02 -2.614087760448455811e-01 -2.963289916515350342e-01 1.636901795864105225e-01 -7.984835654497146606e-02 9.524532593786716461e-03 -1.366276177577674389e-03 2.649854421615600586e-01 2.171790041029453278e-02 -3.262066841125488281e-02 -2.941911220550537109e-01 7.390286028385162354e-02 7.045196741819381714e-02 1.017854921519756317e-02 -2.312989234924316406e-01 5.331352353096008301e-02 -2.090978175401687622e-01 1.010756418108940125e-01 1.603845059871673584e-01 2.215177118778228760e-01 -3.652408719062805176e-01 -2.389465570449829102e-01 7.507082819938659668e-02 1.663111709058284760e-02 1.613898277282714844e-01 8.669982850551605225e-02 3.358400762081146240e-01 -3.608028963208198547e-02 2.832756340503692627e-01 1.261195093393325806e-01 1.243184059858322144e-01
-1.412810236215591431e-01 8.600441366434097290e-02 -2.430958002805709839e-01 -7.520456612110137939e-02 -2.326577603816986084e-01 1.125322058796882629e-01 2.138389945030212402e-01 2.664025127887725830e-01 1.118305623531341553e-01 -3.231294453144073486e-02 -2.387249283492565155e-02 -2.672231495380401611e-01 -1.611318290233612061e-01 -1.758311986923217773e-01 1.268880218267440796e-01 -7.613072544336318970e-02 1.525098979473114014e-01 -1.248608082532882690e-01 1.380638927221298218e-01 -1.452447474002838135e-02 3.229447901248931885e-01 9.616124629974365234e-02 -1.036502271890640259e-01 -1.863920837640762329e-01 5.766993761062622070e-02 8.996052294969558716e-02 2.271006256341934204e-01 2.175784260034561157e-01 1.144829913973808289e-01 -5.277382209897041321e-02 4.446099400520324707e-01 -1.380044966936111450e-01
1.846164017915725708e-01 -1.716290563344955444e-01 -2.593216598033905029e-01 -4.365852475166320801e-02 -2.506098747253417969e-01 1.127004399895668030e-01 1.081208661198616028e-01 3.700042515993118286e-02 3.144297897815704346e-01 2.081105262041091919e-01 -7.275692373514175415e-02 1.734966933727264404e-01 -5.280729755759239197e-02 -3.274225592613220215e-01 9.723569452762603760e-02 7.995007932186126709e-02 -1.307193096727132797e-02 -1.998162083327770233e-02 2.602128386497497559e-01 -6.298542022705078125e-02 -2.104412578046321869e-02 3.033601343631744385e-01 -3.763552010059356689e-01 -1.736173927783966064e-01 -1.231828182935714722e-01 6.439537554979324341e-02 1.377024352550506592e-01 1.313249468803405762e-01 8.269186317920684814e-02 6.606991589069366455e-02 -5.426747351884841919e-02 -2.629591226577758789e-01
3.887154906988143921e-02 -2.474875003099441528e-01 -3.442612588405609131e-01 -1.071745064109563828e-02 -2.138792127370834351e-01 1.472199112176895142e-01 2.876764535903930664e-01 -1.008305815048515797e-03 1.733142882585525513e-01 1.922657936811447144e-01 -1.283574700355529785e-01 4.190715402364730835e-02 -9.111142158508300781e-02 -3.444443047046661377e-01 7.917255163192749023e-02 1.283839941024780273e-01 -1.125311404466629028e-01 8.145579136908054352e-03 2.289232462644577026e-01 1.526642143726348877e-01 -4.494014009833335876e-02 2.855501174926757812e-01 -3.037616014480590820e-01 -8.358658105134963989e-02 -2.163826823234558105e-01 -1.126732118427753448e-02 -3.507484216243028641e-03 2.950543761253356934e-01 7.122657448053359985e-02 5.212887749075889587e-02 2.777999825775623322e-02 -1.402264982461929321e-01
-2.244627848267555237e-02 -6.479906290769577026e-02 -2.198036760091781616e-01 -2.586971223354339600e-01 -1.345440000295639038e-01 -1.382582075893878937e-02 -5.178374052047729492e-02 -1.311267763376235962e-01 1.713521778583526611e-01 -7.536730263382196426e-03 -2.223061025142669678e-02 -1.150747388601303101e-01 -1.763465106487274170e-01 -1.274469345808029175e-01 -3.040060102939605713e-01 1.741864681243896484e-01 4.478706717491149902e-01 -1.807942986488342285e-01 1.040699109435081482e-01 5.908939614892005920e-02 6.684436649084091187e-02 -3.040226176381111145e-02 -1.371650844812393188e-01 1.326419562101364136e-01 -5.108418688178062439e-02 1.954567991197109222e-02 -2.150776982307434082e-02 2.332185953855514526e-01 3.698628544807434082e-01 3.312285542488098145e-01 5.190327018499374390e-02 -1.794068366289138794e-01
-1.286892592906951904e-01 -3.715830296277999878e-02 -1.848091781139373779e-01 -6.404887139797210693e-02 -2.809362113475799561e-01 6.074931100010871887e-02 2.908197045326232910e-01 1.885896027088165283e-01 1.513415277004241943e-01 5.373245570808649063e-03 9.307868033647537231e-02 -1.847137361764907837e-01 -1.435701996088027954e-01 -9.744191914796829224e-02 1.416290998458862305e-01 -6.543534994125366211e-02 2.013290822505950928e-01 -2.639987766742706299e-01 1.473501622676849365e-01 6.713068485260009766e-02 1.926144510507583618e-01 -2.107379958033561707e-02 -1.467943638563156128e-01 1.057118698954582214e-01 7.118857651948928833e-02 1.046692430973052979e-01 3.064237833023071289e-01 4.132986366748809814e-01 -1.145931333303451538e-01 2.135824970901012421e-02 3.276952505111694336e-01 1.116150841116905212e-01
1.373227033764123917e-02 1.859511733055114746e-01 -1.239560917019844055e-01 -3.006008639931678772e-02 -1.341304481029510498e-01 -1.452968362718820572e-02 1.087172538973391056e-03 2.553276419639587402e-01 4.871224984526634216e-02 -1.289259940385818481e-01 1.369580775499343872e-01 -1.314569711685180664e-01 -2.606501281261444092e-01 -3.369441330432891846e-01 -2.094327211380004883e-01 1.538753062486648560e-01 3.023379743099212646e-01 3.376622870564460754e-02 1.840928196907043457e-01 -1.495256181806325912e-02 2.835626304149627686e-01 1.676213294267654419e-01 -2.980148792266845703e-01 1.724122315645217896e-01 6.619340926408767700e-02 1.487656682729721069e-01 2.189939320087432861e-01 -9.673269093036651611e-02 -1.386919915676116943e-01 2.178767621517181396e-01 2.337186187505722046e-01 5.159795284271240234e-02
-1.086260229349136353e-01 2.142978608608245850e-01 -1.523946374654769897e-01 -1.262967437505722046e-01 1.822488009929656982e-02 1.216973736882209778e-01 2.207684963941574097e-01 3.034708499908447266e-01 1.820977330207824707e-01 -1.966458372771739960e-02 1.516652405261993408e-01 3.389581292867660522e-02 -1.251942366361618042e-01 -1.653166264295578003e-01 3.672794625163078308e-02 9.745423495769500732e-02 1.830359548330307007e-01 4.855690523982048035e-02 4.497656524181365967e-01 1.634145341813564301e-02 -1.485244482755661011e-01 -1.298975646495819092e-01 4.268777091056108475e-03 3.104323521256446838e-03 -2.223893702030181885e-01 2.068111747503280640e-01 -1.284556835889816284e-01 4.283934831619262695e-01 -1.918841898441314697e-02 -7.362779974937438965e-02 -1.285195350646972656e-01 -2.089162617921829224e-01
2.051436454057693481e-01 6.036460027098655701e-02 -4.858101010322570801e-01 -4.226887822151184082e-01 1.067614927887916565e-02 -2.584394067525863647e-03 7.485003024339675903e-02 1.654921919107437134e-01 5.155666917562484741e-02 7.944115251302719116e-02 -6.628125905990600586e-02 -8.997244387865066528e-02 1.280746161937713623e-01 6.601040810346603394e-02 -1.038287281990051270e-01 -2.425710856914520264e-01 6.646706908941268921e-02 -2.713321447372436523e-01 1.775360256433486938e-01 1.462191641330718994e-01 1.543365418910980225e-01 1.075981259346008301e-01 3.911278024315834045e-02 2.163757383823394775e-02 -7.513196766376495361e-02 -8.468483388423919678e-02 1.172402128577232361e-01 1.233475580811500549e-01 6.772327423095703125e-02 1.982247680425643921e-01 3.105519115924835205e-01 2.102710008621215820e-01
1.680739410221576691e-02 1.378057152032852173e-01 -2.793720662593841553e-01 -2.965051233768463135e-01 -1.670780926942825317e-01 -1.374220103025436401e-01 -8.741661161184310913e-02 2.634617090225219727e-01 1.071947813034057617e-01 2.139922827482223511e-01 -3.328069448471069336e-01 -1.730269342660903931e-01 -3.229237720370292664e-02 -1.487701237201690674e-01 4.045034199953079224e-02 3.032892644405364990e-01 3.423820808529853821e-02 -2.977117002010345459e-01 3.135311603546142578e-01 1.578231006860733032e-01 -7.986640930175781250e-02 -7.690251618623733521e-02 -7.206220179796218872e-02 -2.403750866651535034e-01 -8.664260618388652802e-03 2.101694345474243164e-01 5.415569990873336792e-02 4.984790086746215820e-02 7.960811257362365723e-02 8.876733481884002686e-02 1.351010203361511230e-01 -7.561499625444412231e-02
4.330709949135780334e-02 -9.287178516387939453e-02 -2.883556485176086426e-01 -4.736755415797233582e-02 -7.578855007886886597e-02 3.675190731883049011e-02 1.943531483411788940e-01 9.461539797484874725e-03 1.428628806024789810e-02 -6.720524281263351440e-02 -8.790008723735809326e-02 -2.341879159212112427e-01 -1.243250593543052673e-01 -8.969086408615112305e-02 -1.021657511591911316e-01 4.029444158077239990e-01 2.846505343914031982e-01 -2.186667323112487793e-01 4.314347729086875916e-02 4.098492860794067383e-01 -8.948492258787155151e-02 -9.468547068536281586e-03 6.418973952531814575e-02 2.754830121994018555e-01 2.214990109205245972e-01 1.907441467046737671e-01 1.735458374023437500e-01 1.116678640246391296e-01 5.804293602705001831e-02 2.099403887987136841e-01 1.318951547145843506e-01 -1.260735839605331421e-01
2.468700706958770752e-01 -2.859666645526885986e-01 -2.296047955751419067e-01 -8.475798368453979492e-02 -2.034982740879058838e-01 -3.975591156631708145e-03 1.048590764403343201e-01 1.639596372842788696e-01 2.257592380046844482e-01 1.608316302299499512e-01 -2.613528072834014893e-01 -7.274161279201507568e-02 3.133557736873626709e-02 -1.454270631074905396e-01 -1.007774993777275085e-01 1.125167980790138245e-01 -6.098733469843864441e-02 7.279925793409347534e-02 2.779932916164398193e-01 1.160184219479560852e-01 2.470648474991321564e-02 1.551453769207000732e-01 -4.287218153476715088e-01 -2.643621563911437988e-01 -1.150287687778472900e-01 3.403104841709136963e-02 -1.313038915395736694e-01 2.338334619998931885e-01 2.138641923666000366e-01 1.030374020338058472e-01 -3.626944497227668762e-02 2.416420914232730865e-02
1.599898338317871094e-01 2.984162885695695877e-03 -3.172316253185272217e-01 -1.944392025470733643e-01 -3.779891133308410645e-01 -6.603111326694488525e-02 8.012651465833187103e-03 1.115227267146110535e-01 9.017554670572280884e-02 -1.117519289255142212e-01 1.998248277232050896e-03 -4.649393260478973389e-02 -2.423316985368728638e-01 -2.211980372667312622e-01 1.480203121900558472e-01 1.199489692226052284e-03 3.638316094875335693e-01 -1.113170757889747620e-01 -9.380595386028289795e-02 7.322217524051666260e-02 2.244522869586944580e-01 -1.939020305871963501e-01 -9.601639583706855774e-03 1.103359907865524292e-01 2.596901915967464447e-02 1.514746248722076416e-01 9.305090457201004028e-02 2.933569252490997314e-01 1.147417724132537842e-01 2.785805463790893555e-01 2.266400605440139771e-01 6.496813148260116577e-02
8.968841284513473511e-02 -2.381022423505783081e-01 -3.386359810829162598e-01 8.651547133922576904e-02 -2.548013329505920410e-01 5.356028303503990173e-02 3.578221499919891357e-01 8.256753534078598022e-02 1.994781643152236938e-01 2.157095670700073242e-01 -5.694052949547767639e-02 2.235691063106060028e-02 -2.199203521013259888e-02 -2.065626978874206543e-01 6.916574388742446899e-02 1.252846866846084595e-01 -1.679538935422897339e-01 3.104887716472148895e-02 3.624646365642547607e-01 2.171754091978073120e-02 -1.452081464231014252e-02 2.914408445358276367e-01 -2.116096913814544678e-01 -5.163831636309623718e-02 -2.043656259775161743e-01 5.384903401136398315e-02 -1.974341459572315216e-02 2.152665406465530396e-01 5.974848568439483643e-02 2.131902426481246948e-01 4.031625762581825256e-02 -1.452682912349700928e-01
-7.031492143869400024e-02 -2.343718707561492920e-02 -2.904595434665679932e-01 6.832323223352432251e-02 -1.396522372961044312e-01 -9.266909956932067871e-02 2.795110046863555908e-01 1.739485561847686768e-01 8.452651649713516235e-02 -9.362604469060897827e-02 6.116700172424316406e-02 -1.411578953266143799e-01 -3.749784454703330994e-02 -2.491107285022735596e-01 3.130532056093215942e-02 -5.804437096230685711e-04 -5.557186156511306763e-02 5.732487514615058899e-02 1.647226363420486450e-01 3.837497532367706299e-01 4.008690416812896729e-01 1.592656821012496948e-01 -2.407949268817901611e-01 1.782276332378387451e-01 1.116698011755943298e-01 1.289477646350860596e-01 2.058024853467941284e-01 1.572784781455993652e-01 -4.743935167789459229e-02 8.005562238395214081e-03 3.310352563858032227e-01 -1.755900308489799500e-02
7.604822516441345215e-02 -1.650728434324264526e-01 -3.982921540737152100e-01 6.749304383993148804e-02 -2.468791157007217407e-01 1.578138172626495361e-01 2.369526922702789307e-01 1.572704687714576721e-02 1.914011687040328979e-01 1.369559466838836670e-01 -5.841479636728763580e-03 1.549472063779830933e-01 -7.874453812837600708e-02 -2.104721963405609131e-01 1.258819252252578735e-01 1.394367218017578125e-01 -3.292595222592353821e-02 -7.582268863916397095e-02 3.392749726772308350e-01 1.336444541811943054e-02 1.045636236667633057e-01 1.310848146677017212e-01 -3.190643787384033203e-01 -1.501148343086242676e-01 -2.583726048469543457e-01 -1.336246877908706665e-01 -1.548486351966857910e-01 1.709032356739044189e-01 1.237051412463188171e-01 2.099744081497192383e-01 -1.136429049074649811e-02 -1.562468707561492920e-01
2.509076334536075592e-02 5.758294090628623962e-02 -4.799272716045379639e-01 -2.684777379035949707e-01 -2.154680155217647552e-02 -4.476101323962211609e-02 -1.733639389276504517e-01 1.106714010238647461e-01 1.293768137693405151e-01 -1.786452084779739380e-01 1.448546722531318665e-02 -1.947699338197708130e-01 -3.636682406067848206e-02 -3.920090794563293457e-01 -1.557314693927764893e-01 8.412134647369384766e-02 -1.564764827489852905e-01 -1.523850262165069580e-01 1.393891125917434692e-01 1.706181168556213379e-01 -1.353501677513122559e-01 1.987202465534210205e-01 -2.842664420604705811e-01 4.812020063400268555e-02 1.400710195302963257e-01 1.917680948972702026e-01 2.311051450669765472e-02 7.070791721343994141e-02 -2.535089664161205292e-02 1.396317929029464722e-01 2.308805733919143677e-01 -5.657657980918884277e-02
4.490643739700317383e-03 -1.283866167068481445e-01 -2.547103762626647949e-01 8.467491716146469116e-02 -3.139889240264892578e-01 -3.494632616639137268e-02 2.871597707271575928e-01 1.033359095454216003e-01 2.306398153305053711e-01 -2.156700193881988525e-01 6.670239567756652832e-02 -3.454891592264175415e-02 -3.875664900988340378e-03 -2.239773124456405640e-01 1.025476083159446716e-01 -4.887906834483146667e-02 2.815897576510906219e-02 -1.569237262010574341e-01 1.751026362180709839e-01 -8.392598479986190796e-03 3.417417407035827637e-01 1.808904111385345459e-01 -1.524937599897384644e-01 7.786860316991806030e-02 5.339729785919189453e-02 1.310855597257614136e-01 4.457780122756958008e-01 1.753559410572052002e-01 1.550622843205928802e-02 2.807183563709259033e-02 1.450815796852111816e-01 2.085845917463302612e-01
1.054901108145713806e-01 1.482506990432739258e-01 -2.360541075468063354e-01 -2.946655452251434326e-01 1.514059305191040039e-01 4.288044571876525879e-02 1.056695580482482910e-01 1.091106012463569641e-01 2.151735275983810425e-01 -1.584315090440213680e-03 4.844805598258972168e-02 2.326684743165969849e-01 -1.642848849296569824e-01 -3.182491362094879150e-01 6.108070723712444305e-03 1.466774344444274902e-01 1.776038110256195068e-01 -1.407315731048583984e-01 1.009578034281730652e-01 1.914115808904170990e-02 -2.140887230634689331e-01 2.564910352230072021e-01 8.107956498861312866e-02 1.937017887830734253e-01 7.128483802080154419e-02 3.565847575664520264e-01 6.951189786195755005e-02 1.161610111594200134e-01 8.606018126010894775e-02 1.565425395965576172e-01 3.507934212684631348e-01 -2.743035741150379181e-02
-6.836674362421035767e-02 -9.033121168613433838e-02 -2.775013446807861328e-01 -3.563844859600067139e-01 -1.346518397331237793e-01 7.162755355238914490e-03 1.956713497638702393e-01 1.552871167659759521e-01 7.852268964052200317e-02 1.663324385881423950e-01 -7.879802584648132324e-02 1.234750300645828247e-01 1.411751098930835724e-02 -2.037103176116943359e-01 1.866777613759040833e-02 3.129698708653450012e-02 1.716228574514389038e-01 2.104199230670928955e-01 1.870745867490768433e-01 -1.579435020685195923e-01 3.348972648382186890e-03 3.242794573307037354e-01 -4.632514119148254395e-01 -9.377107769250869751e-02 9.490492939949035645e-02 1.189656630158424377e-01 -3.079333156347274780e-02 3.223128318786621094e-01 8.406297117471694946e-02 -4.925621300935745239e-02 -2.111474983394145966e-02 6.390168517827987671e-02
6.576126068830490112e-02 5.728783458471298218e-02 -2.139323800802230835e-01 -4.360103607177734375e-01 -7.039523124694824219e-02 -2.926859259605407715e-01 1.861987560987472534e-01 1.517503242939710617e-02 6.665498763322830200e-02 7.649596035480499268e-02 2.833682000637054443e-01 1.670193374156951904e-01 5.903895571827888489e-02 -2.936273813247680664e-01 -3.960622940212488174e-03 1.369646191596984863e-01 8.533692359924316406e-02 -2.085963934659957886e-01 5.136245116591453552e-02 3.659937381744384766e-01 6.099579855799674988e-02 -1.965023018419742584e-02 -2.329769879579544067e-01 4.842872172594070435e-02 -1.108144074678421021e-01 2.396506071090698242e-01 -3.577458858489990234e-02 5.657927319407463074e-02 -2.386241592466831207e-02 2.685817182064056396e-01 7.820072025060653687e-02 -5.391384288668632507e-02
3.407689929008483887e-02 3.140938282012939453e-02 -2.727687656879425049e-01 -8.378382772207260132e-02 -1.724473387002944946e-01 5.445461347699165344e-02 3.115218281745910645e-01 1.008571758866310120e-01 3.368850648403167725e-01 2.080098539590835571e-01 -1.473231166601181030e-01 1.140070855617523193e-01 1.241423413157463074e-01 -3.051941394805908203e-01 8.570113033056259155e-02 2.732312679290771484e-02 1.416713148355484009e-01 2.377561479806900024e-01 1.519125699996948242e-01 -7.214093953371047974e-02 5.315649136900901794e-02 1.706878542900085449e-01 -4.027171432971954346e-01 4.067001864314079285e-02 -1.955171823501586914e-01 2.800760567188262939e-01 -2.279110252857208252e-02 1.644137799739837646e-01 4.925208911299705505e-02 9.588468074798583984e-02 -2.366898767650127411e-02 1.064180284738540649e-01
2.290936708450317383e-01 -1.663632541894912720e-01 -1.346193403005599976e-01 -4.618287459015846252e-02 -1.574162691831588745e-01 4.540656693279743195e-03 3.083679080009460449e-01 1.293440461158752441e-01 3.826709985733032227e-01 1.980227977037429810e-01 -2.604924738407135010e-01 3.193716406822204590e-01 -7.884927093982696533e-02 -2.500079199671745300e-02 -1.008552759885787964e-01 4.904434457421302795e-02 5.588123574852943420e-02 1.944341659545898438e-01 2.841486632823944092e-01 5.264161899685859680e-02 3.373254090547561646e-02 1.653415113687515259e-01 -2.919854223728179932e-01 -2.347202748060226440e-01 -1.733179390430450439e-01 -1.486491784453392029e-02 -6.084416061639785767e-02 2.218119949102401733e-01 3.603117167949676514e-02 6.533388048410415649e-02 2.980741113424301147e-02 -7.181549817323684692e-02
-1.677611283957958221e-02 -7.246290147304534912e-02 3.778418526053428650e-02 7.748505566269159317e-03 1.805710420012474060e-02 -6.194875761866569519e-02 1.210879981517791748e-01 1.483398228883743286e-01 1.636127233505249023e-01 -2.010074071586132050e-02 -1.754874140024185181e-01 2.864746451377868652e-01 -8.616033941507339478e-02 -9.035079181194305420e-02 -9.140578657388687134e-02 1.946485638618469238e-01 2.593971490859985352e-01 -4.180732369422912598e-01 1.072274595499038696e-01 -6.848516408354043961e-03 1.551625281572341919e-01 2.021602392196655273e-01 -2.693724036216735840e-01 2.176687270402908325e-01 -2.546293437480926514e-01 4.406006336212158203e-01 1.461253613233566284e-01 2.315756119787693024e-02 -1.648086607456207275e-01 5.717653408646583557e-02 2.096954546868801117e-02 -7.464823778718709946e-03
1.336223334074020386e-01 -1.208775341510772705e-01 -1.810525953769683838e-01 -2.657099068164825439e-01 -3.526329249143600464e-02 -1.613920927047729492e-01 1.311668306589126587e-01 4.977315664291381836e-02 1.184084787964820862e-01 2.656414918601512909e-02 -4.410566985607147217e-01 -1.238201856613159180e-01 -2.206957042217254639e-01 -8.270439505577087402e-02 -1.374118328094482422e-01 1.976105868816375732e-01 6.734118331223726273e-03 -1.830463558435440063e-01 3.240681290626525879e-01 5.831205844879150391e-02 -2.185999453067779541e-01 -1.818839311599731445e-01 -2.307185381650924683e-01 -9.395976364612579346e-02 -2.347124665975570679e-01 1.024837419390678406e-01 8.695334196090698242e-02 3.372476249933242798e-02 1.732876151800155640e-01 2.839036583900451660e-01 -9.195344150066375732e-02 2.891813218593597412e-02
1.229906752705574036e-01 -3.397110477089881897e-02 -3.019781708717346191e-01 -1.126204803586006165e-01 -2.511066794395446777e-01 -2.600502073764801025e-01 4.331458732485771179e-02 6.228941027075052261e-03 3.214194476604461670e-01 -8.989223092794418335e-02 2.460543513298034668e-01 -2.023359835147857666e-01 1.938312873244285583e-02 -2.602038681507110596e-01 -1.470841169357299805e-01 -3.885041549801826477e-02 4.139172658324241638e-02 -1.098147034645080566e-02 7.940354943275451660e-02 6.469892710447311401e-02 1.018225476145744324e-01 1.504486519843339920e-02 -2.330614179372787476e-01 -1.283697551116347313e-03 3.869405761361122131e-02 -1.718449988402426243e-03 2.781287729740142822e-01 4.518484473228454590e-01 3.759637009352445602e-03 1.493891179561614990e-01 2.207742631435394287e-01 1.087068095803260803e-01
1.702997237443923950e-01 1.694515049457550049e-01 -3.655908405780792236e-01 -2.014386951923370361e-01 -9.144895523786544800e-02 -1.927870512008666992e-01 5.532142519950866699e-02 1.239312887191772461e-01 1.212235093116760254e-01 1.046014876919798553e-04 -8.344929665327072144e-02 5.035769194364547729e-03 -1.718944758176803589e-01 -3.439142405986785889e-01 1.086366176605224609e-01 3.361236453056335449e-01 3.119852542877197266e-01 -6.211626157164573669e-02 -1.244116201996803284e-01 2.417523264884948730e-01 -1.783914864063262939e-02 -7.866351306438446045e-02 5.564985051751136780e-02 -1.977737806737422943e-02 -3.370863199234008789e-02 3.196777701377868652e-01 1.931929737329483032e-01 7.807440310716629028e-02 2.044076621532440186e-01 1.200086176395416260e-01 1.369192004203796387e-01 5.495681986212730408e-02
5.629749223589897156e-02 -6.546308100223541260e-02 -2.053455412387847900e-01 -2.911933362483978271e-01 -1.169987022876739502e-01 -1.270852889865636826e-02 2.726945579051971436e-01 1.652764528989791870e-01 6.450098007917404175e-02 1.174836605787277222e-01 -3.819525539875030518e-01 7.336170226335525513e-02 -1.466398686170578003e-01 -1.467259228229522705e-01 -1.923628747463226318e-01 1.726461797952651978e-01 1.606582314707338810e-03 -1.967130005359649658e-01 2.828235626220703125e-01 7.124330848455429077e-02 -1.779722422361373901e-01 -3.229086697101593018e-01 -1.639617085456848145e-01 -2.315285615622997284e-02 -1.426278799772262573e-01 1.039438769221305847e-01 -1.399576067924499512e-01 1.865622550249099731e-01 1.560498923063278198e-01 2.578847706317901611e-01 -8.446314930915832520e-02 -1.799209788441658020e-02
-2.162216901779174805e-01 -1.652850508689880371e-01 -7.353488355875015259e-02 -2.522950470447540283e-01 -5.413172766566276550e-02 -8.606279641389846802e-02 2.006000727415084839e-01 2.808647155761718750e-01 2.953176200389862061e-01 -1.153900176286697388e-01 -3.136567771434783936e-02 -2.128321230411529541e-01 -2.133566141128540039e-02 -1.980338096618652344e-01 -1.683930456638336182e-01 2.641164064407348633e-01 1.367660313844680786e-01 -1.082641556859016418e-01 4.862710461020469666e-02 7.962083816528320312e-02 -9.762987494468688965e-02 2.485827356576919556e-02 -5.206416547298431396e-02 8.402043581008911133e-02 -1.501252353191375732e-01 2.615383565425872803e-01 3.985630273818969727e-01 -6.105587258934974670e-02 -2.096559293568134308e-02 2.716722190380096436e-01 2.591275842860341072e-03 2.366206645965576172e-01
-2.328674495220184326e-01 -1.209395285695791245e-02 -6.006956100463867188e-02 -1.568507254123687744e-01 -1.043444871902465820e-01 1.806942373514175415e-01 2.067701816558837891e-01 8.521470241248607635e-03 1.906891018152236938e-01 -1.423710286617279053e-01 -1.827868819236755371e-01 -2.376869171857833862e-01 -3.045295551419258118e-02 -2.057338505983352661e-01 -2.213079482316970825e-01 2.050356119871139526e-01 3.011890053749084473e-01 -1.467605680227279663e-01 1.504858285188674927e-01 7.666769623756408691e-02 4.700674116611480713e-02 1.029142141342163086e-01 -1.744293719530105591e-01 9.239969402551651001e-02 -1.094199791550636292e-01 1.095136478543281555e-01 4.088983535766601562e-01 -5.021986737847328186e-02 -1.448447257280349731e-01 1.465784013271331787e-01 2.315036654472351074e-01 -2.606839239597320557e-01
1.119424849748611450e-01 -1.113583520054817200e-01 -2.443171590566635132e-01 -1.192416995763778687e-02 -2.188449203968048096e-01 -1.456471532583236694e-01 9.238715469837188721e-02 -5.841441825032234192e-02 1.491732597351074219e-01 -1.898963563144207001e-02 -3.296496346592903137e-02 -5.760360509157180786e-02 -2.102583050727844238e-01 -1.600641906261444092e-01 2.545093884691596031e-03 1.786180287599563599e-01 5.913716554641723633e-02 -5.964492261409759521e-02 1.237372756004333496e-01 -2.879793643951416016e-01 2.701543271541595459e-01 1.604170203208923340e-01 1.501913815736770630e-01 -9.257559478282928467e-02 -3.217545896768569946e-02 4.262951910495758057e-01 1.724512875080108643e-01 3.457120954990386963e-01 3.940426558256149292e-02 1.768354475498199463e-01 3.219512701034545898e-01 4.225600138306617737e-02
4.861280322074890137e-02 -1.698052138090133667e-01 -3.737656772136688232e-01 -7.472722232341766357e-02 -2.994210422039031982e-01 -6.196650117635726929e-02 3.188601732254028320e-01 6.597732752561569214e-02 2.384172528982162476e-01 1.268841922283172607e-01 6.213349848985671997e-02 1.190265268087387085e-01 -7.179892808198928833e-02 -2.549166381359100342e-01 -1.590536534786224365e-01 1.721465587615966797e-01 -9.752810001373291016e-02 9.350898116827011108e-02 2.966567575931549072e-01 8.391656726598739624e-02 -6.305413693189620972e-02 2.227547615766525269e-01 -3.143548071384429932e-01 -1.835396289825439453e-01 -9.423299878835678101e-02 7.904752343893051147e-02 -1.578236371278762817e-01 9.556371718645095825e-02 4.444805160164833069e-02 4.878512583673000336e-03 -7.776690274477005005e-02 -2.265832722187042236e-01
8.623069524765014648e-02 1.278463900089263916e-01 -3.256293833255767822e-01 -3.163015644531697035e-04 -1.750816255807876587e-01 -1.363877654075622559e-01 3.900954723358154297e-01 3.430984020233154297e-01 9.992012381553649902e-02 -2.044589957222342491e-03 -7.532925158739089966e-02 -9.944073855876922607e-02 -2.644838392734527588e-02 1.261462867259979248e-01 -1.029983982443809509e-01 2.647786140441894531e-01 1.589701473712921143e-01 -1.441723760217428207e-02 1.315943449735641479e-01 -1.001845672726631165e-01 2.640255391597747803e-01 -1.025299429893493652e-01 -1.740306317806243896e-01 -2.274793200194835663e-02 1.144232079386711121e-01 1.448974162340164185e-01 2.170037776231765747e-01 1.349591016769409180e-01 1.397364437580108643e-01 1.012997478246688843e-01 3.583411574363708496e-01 -8.191855996847152710e-02
-4.777337238192558289e-02 5.943799391388893127e-02 -3.333288133144378662e-01 1.610374636948108673e-02 -7.403367012739181519e-02 -1.062103360891342163e-01 6.047312170267105103e-03 6.574953347444534302e-02 9.317068755626678467e-02 -4.194778203964233398e-02 1.496617048978805542e-01 4.210179671645164490e-02 1.374264154583215714e-02 1.489349454641342163e-01 1.348768770694732666e-01 2.155767232179641724e-01 6.274398416280746460e-02 -6.526307016611099243e-02 4.665862917900085449e-01 2.680380940437316895e-01 9.190027415752410889e-02 2.599494904279708862e-02 -1.312102526426315308e-01 -9.316064417362213135e-02 -2.029205262660980225e-01 5.034578442573547363e-01 -7.884451746940612793e-02 2.634116411209106445e-01 -1.289385855197906494e-01 3.462548553943634033e-02 -9.135426580905914307e-02 1.042638495564460754e-01
8.726780861616134644e-02 -3.506859838962554932e-01 -3.027775585651397705e-01 1.818626187741756439e-02 -2.076443284749984741e-01 1.694982647895812988e-01 3.826522529125213623e-01 4.934461787343025208e-02 2.927286624908447266e-01 1.803929954767227173e-01 2.903280034661293030e-02 1.705986261367797852e-01 -6.769874691963195801e-02 -2.227806746959686279e-01 4.161098226904869080e-02 2.332596033811569214e-01 -3.721560165286064148e-02 -1.910898601636290550e-03 2.157046496868133545e-01 1.296015735715627670e-02 3.866540640592575073e-02 2.167750149965286255e-01 -2.817011475563049316e-01 -6.242819130420684814e-02 -1.495992392301559448e-01 1.164533346891403198e-01 -2.667486295104026794e-02 1.344285160303115845e-01 1.536126732826232910e-01 1.167417019605636597e-01 -2.765522338449954987e-02 -1.600699275732040405e-01
8.635557442903518677e-02 1.597888171672821045e-01 -4.605790376663208008e-01 -2.134003639221191406e-01 -1.105014681816101074e-01 -9.215322881937026978e-02 1.488097459077835083e-01 2.709407210350036621e-01 1.190402433276176453e-01 -1.718885824084281921e-02 1.802837848663330078e-02 -2.322486788034439087e-01 9.853248298168182373e-02 -8.556263893842697144e-02 6.052848696708679199e-02 -1.568081825971603394e-01 2.596625983715057373e-01 -8.010352402925491333e-02 1.913863867521286011e-01 2.757018804550170898e-01 2.331330478191375732e-01 -2.194806635379791260e-01 3.122741356492042542e-02 5.630902945995330811e-02 8.627723157405853271e-02 -2.776991575956344604e-02 1.975624412298202515e-01 3.332435488700866699e-01 -8.811881393194198608e-02 1.133905798196792603e-01 -1.889992877840995789e-02 8.149888366460800171e-02
-1.344116628170013428e-01 -3.845348209142684937e-02 -4.263084232807159424e-01 -1.958311349153518677e-01 -5.640989542007446289e-02 -5.097511224448680878e-03 7.253441959619522095e-02 9.480927884578704834e-02 -3.706998750567436218e-02 -1.106135323643684387e-01 -5.370917543768882751e-02 -1.341203898191452026e-01 1.620667129755020142e-01 8.179128915071487427e-02 -6.076461821794509888e-02 -2.226255387067794800e-01 3.370355665683746338e-01 -2.707988023757934570e-01 1.980134546756744385e-01 1.037205085158348083e-01 2.621604204177856445e-01 -1.844051629304885864e-01 -2.604088187217712402e-01 5.197943747043609619e-02 -2.500997781753540039e-01 6.447006762027740479e-02 1.957945898175239563e-02 2.053471952676773071e-01 -1.676449477672576904e-01 1.061614677309989929e-01 2.118549197912216187e-01 1.362377107143402100e-01
-9.607297182083129883e-02 -1.159577518701553345e-01 -1.488952785730361938e-01 -2.003938853740692139e-01 -2.771240770816802979e-01 6.827342510223388672e-02 2.760851979255676270e-01 1.418132334947586060e-01 3.521789014339447021e-01 1.451351344585418701e-01 -1.650981307029724121e-01 3.595359250903129578e-02 5.608141422271728516e-02 -2.185783833265304565e-01 8.269061893224716187e-02 4.819521307945251465e-02 2.044223248958587646e-02 1.012401282787322998e-01 2.348116040229797363e-01 -6.283064186573028564e-02 2.565286159515380859e-01 3.420896232128143311e-01 -1.850838065147399902e-01 -1.708075553178787231e-01 -2.018510699272155762e-01 1.675471663475036621e-01 -1.193421930074691772e-01 1.847913265228271484e-01 2.249383926391601562e-01 1.838441938161849976e-02 -1.115544810891151428e-01 8.292081207036972046e-02
1.655984818935394287e-01 -6.487028300762176514e-02 -2.466915398836135864e-01 -8.052005618810653687e-02 -1.353996247053146362e-01 1.441071629524230957e-01 2.715841233730316162e-01 3.666858375072479248e-01 1.270758658647537231e-01 -9.554016590118408203e-02 -1.296335365623235703e-02 -8.459127694368362427e-02 -4.226846992969512939e-02 6.718940287828445435e-02 9.442494809627532959e-02 1.635879576206207275e-01 3.477997779846191406e-01 2.238349802792072296e-02 7.159317284822463989e-02 -1.685346662998199463e-01 3.024471104145050049e-01 -1.057490259408950806e-01 -2.256374657154083252e-01 1.054407581686973572e-01 2.555547654628753662e-02 9.142942726612091064e-02 2.058177441358566284e-01 2.760935127735137939e-01 -4.570937901735305786e-02 1.114838346838951111e-01 2.285369336605072021e-01 -2.551542520523071289e-01
2.379727810621261597e-01 -3.262995779514312744e-01 7.608557585626840591e-03 -1.351345181465148926e-01 -3.413147926330566406e-01 3.765933215618133545e-02 -1.367522329092025757e-01 3.218951635062694550e-03 2.668211758136749268e-01 9.060674905776977539e-02 -5.769329518079757690e-02 2.715217694640159607e-02 -1.746420413255691528e-01 -2.096477746963500977e-01 5.846357718110084534e-02 1.270537381060421467e-03 2.742007374763488770e-01 2.452375926077365875e-02 3.967542648315429688e-01 1.074058488011360168e-01 -1.201025620102882385e-01 9.871002286672592163e-02 -3.376923501491546631e-01 -1.547615081071853638e-01 9.627801924943923950e-02 -3.839541226625442505e-02 -9.084957093000411987e-02 1.114674806594848633e-01 -4.595995694398880005e-02 -8.965303748846054077e-02 2.641700506210327148e-01 4.859096556901931763e-02
8.710607141256332397e-02 1.122856140136718750e-01 -2.331441789865493774e-01 1.643802970647811890e-02 -7.158619910478591919e-02 -1.263152807950973511e-01 1.770169585943222046e-01 3.399362564086914062e-01 2.745127379894256592e-01 -1.141581311821937561e-02 -1.870993375778198242e-01 8.256088942289352417e-02 1.461836602538824081e-02 -7.123782485723495483e-02 1.266398131847381592e-01 -1.470446120947599411e-02 7.919835299253463745e-02 1.340849995613098145e-01 1.875467300415039062e-01 4.371027275919914246e-02 2.071370631456375122e-01 2.213010936975479126e-01 -5.613222718238830566e-01 -1.856745183467864990e-01 -1.342825293540954590e-01 6.614720821380615234e-02 -8.639226108789443970e-02 2.165997773408889771e-01 -4.950736090540885925e-02 1.589979529380798340e-01 -1.051799878478050232e-01 4.366327193565666676e-04
-5.292583256959915161e-02 -3.507329849526286125e-03 -1.454903483390808105e-01 -2.719448506832122803e-01 1.150449886918067932e-01 -2.942644655704498291e-01 1.855761557817459106e-01 4.928692057728767395e-02 1.123005449771881104e-01 -1.429487317800521851e-01 5.762313678860664368e-02 1.736960262060165405e-01 -4.518828541040420532e-02 -2.094465643167495728e-01 -2.085351347923278809e-01 4.982005432248115540e-02 2.291322201490402222e-01 -2.029842585325241089e-01 1.957805901765823364e-01 1.790620088577270508e-01 -8.975145220756530762e-02 9.128403663635253906e-02 -5.659916996955871582e-02 -1.303034126758575439e-01 -1.220249310135841370e-01 1.652797013521194458e-01 1.515396386384963989e-01 2.319484949111938477e-01 1.320067644119262695e-01 5.120453834533691406e-01 7.853585481643676758e-02 3.913032263517379761e-02
-9.040352702140808105e-02 -6.570645421743392944e-02 -1.189319118857383728e-01 -2.002911120653152466e-01 1.825598180294036865e-01 1.532749533653259277e-01 1.463802456855773926e-01 5.247560515999794006e-02 2.834796439856290817e-03 1.508151832967996597e-02 1.805640943348407745e-02 1.883039623498916626e-01 6.140130758285522461e-02 -1.121591478586196899e-01 -9.560961276292800903e-03 2.436091303825378418e-01 2.594668269157409668e-01 -3.982319533824920654e-01 2.848204672336578369e-01 -1.090084984898567200e-01 1.156134754419326782e-01 9.955159574747085571e-02 -1.953558772802352905e-01 8.435460925102233887e-02 -1.898878067731857300e-01 4.122542142868041992e-01 1.847313195466995239e-01 1.271727681159973145e-01 -2.861746549606323242e-01 1.517391391098499298e-02 -1.297320984303951263e-02 1.198413223028182983e-01
-9.129653126001358032e-02 7.937151193618774414e-02 -2.157180756330490112e-01 -2.110388427972793579e-01 -8.912488073110580444e-02 3.396694362163543701e-02 3.136997111141681671e-03 2.022590637207031250e-01 2.032545208930969238e-01 1.813373565673828125e-01 -6.787563860416412354e-02 1.702144145965576172e-01 -3.820382952690124512e-01 -2.590163610875606537e-02 1.293090283870697021e-01 1.454803533852100372e-02 2.210272476077079773e-02 -3.458918258547782898e-02 2.506251633167266846e-01 -1.179282441735267639e-01 1.771846413612365723e-01 -9.356031566858291626e-02 3.938698023557662964e-02 -1.911885440349578857e-01 7.620133459568023682e-02 3.482266366481781006e-01 9.801019728183746338e-02 -1.394802480936050415e-01 1.748345345258712769e-01 3.473441898822784424e-01 7.824990153312683105e-02 -3.206572532653808594e-01
-2.651388049125671387e-01 -7.306520640850067139e-02 -3.136406242847442627e-01 -2.573854289948940277e-02 -1.491520404815673828e-01 1.510236295871436596e-03 1.287498921155929565e-01 8.308627456426620483e-02 1.649673432111740112e-01 -7.954877614974975586e-02 1.049040183424949646e-01 -6.848328630439937115e-04 -1.751188784837722778e-01 -1.305575668811798096e-01 4.426599293947219849e-02 2.194952070713043213e-01 1.948956251144409180e-01 -3.837046399712562561e-02 1.970665156841278076e-01 7.949883490800857544e-02 3.434623777866363525e-01 6.689242273569107056e-02 2.508472185581922531e-03 1.721511483192443848e-01 9.024049341678619385e-02 2.078723907470703125e-01 1.817089915275573730e-01 2.634893059730529785e-01 -1.277626901865005493e-01 -4.377035796642303467e-02 3.848203718662261963e-01 2.835212945938110352e-01
2.033312059938907623e-02 4.128422960638999939e-02 -2.245124578475952148e-01 -2.570887207984924316e-01 1.232419386506080627e-01 -4.443802312016487122e-02 3.391878902912139893e-01 1.769277304410934448e-01 6.450713425874710083e-02 5.736773833632469177e-02 -4.302943125367164612e-02 5.569951608777046204e-02 -8.635241538286209106e-02 -2.937114536762237549e-01 -1.808068305253982544e-01 1.927277892827987671e-01 2.634164988994598389e-01 -2.716773748397827148e-01 1.052140668034553528e-01 9.852677583694458008e-02 -1.030705422163009644e-01 -1.156314238905906677e-01 -1.380464434623718262e-01 6.369007378816604614e-02 -6.158691272139549255e-02 1.030382961034774780e-01 4.008716940879821777e-01 -2.487643957138061523e-01 -5.480030179023742676e-02 2.377118021249771118e-01 1.696948707103729248e-01 -7.431296259164810181e-02
1.842340975999832153e-01 -1.701663285493850708e-01 -3.218163549900054932e-01 -4.062391817569732666e-02 -2.333135455846786499e-01 4.984360188245773315e-02 2.548849880695343018e-01 8.916345238685607910e-02 2.644777297973632812e-01 2.183127552270889282e-01 -9.830881655216217041e-02 9.082967042922973633e-02 -8.553073555231094360e-02 -3.056498467922210693e-01 1.315473765134811401e-01 1.661521643400192261e-01 -1.086589395999908447e-01 8.271335810422897339e-02 1.873783469200134277e-01 -1.040222719311714172e-01 1.047696545720100403e-01 2.867773771286010742e-01 -3.684040904045104980e-01 -1.311960965394973755e-01 -1.350411027669906616e-01 6.009133905172348022e-02 3.023960161954164505e-03 1.618398874998092651e-01 7.861150056123733521e-02 2.129774987697601318e-01 5.523050576448440552e-02 -8.664529025554656982e-02
2.208971604704856873e-02 -3.709974512457847595e-02 -3.612248599529266357e-01 -1.154777780175209045e-01 -9.649544954299926758e-02 -1.550888866186141968e-01 -1.277299132198095322e-03 6.790687888860702515e-02 1.818673163652420044e-01 3.874111175537109375e-02 1.358913928270339966e-01 1.219659894704818726e-01 1.332440525293350220e-01 -2.753630876541137695e-01 -1.899052597582340240e-02 1.242267489433288574e-01 2.440947294235229492e-01 -4.420377612113952637e-01 8.336023241281509399e-02 1.362108290195465088e-01 1.060668155550956726e-01 4.914474859833717346e-02 -9.352665394544601440e-02 1.357874572277069092e-01 -3.159899413585662842e-01 2.223116606473922729e-01 -8.215775713324546814e-03 1.543409377336502075e-02 5.664318054914474487e-02 4.022046625614166260e-01 4.471078142523765564e-02 3.410195186734199524e-02
7.611320912837982178e-02 2.042307406663894653e-01 -9.106451272964477539e-02 -4.278458282351493835e-02 3.615353628993034363e-02 -8.927608281373977661e-02 2.422999590635299683e-01 -1.332132071256637573e-01 2.173090912401676178e-02 -4.940385930240154266e-03 -1.219935417175292969e-01 7.090358436107635498e-02 -1.621205955743789673e-01 -2.596288621425628662e-01 -1.231416091322898865e-01 3.213947117328643799e-01 3.754921853542327881e-01 -1.502708643674850464e-01 1.361030638217926025e-01 1.832839250564575195e-01 2.175562083721160889e-01 7.668133080005645752e-02 -1.481200158596038818e-01 1.871814131736755371e-01 -4.109419509768486023e-02 2.305709272623062134e-01 -9.741994738578796387e-02 3.292025923728942871e-01 -2.487969100475311279e-01 6.249052006751298904e-03 2.380497157573699951e-01 -8.296196162700653076e-02
-4.152195900678634644e-02 1.916402131319046021e-01 -3.745272755622863770e-01 2.089842110872268677e-01 -2.323272973299026489e-01 -8.809282630681991577e-02 -3.082556650042533875e-03 3.744017332792282104e-02 1.558412164449691772e-01 9.056314080953598022e-02 -2.289331704378128052e-01 4.601567238569259644e-02 2.706071175634860992e-02 -1.136002317070960999e-01 1.594187808223068714e-03 3.373731970787048340e-01 2.243210226297378540e-01 -5.932514742016792297e-02 4.969755709171295166e-01 1.607154905796051025e-01 -1.677433997392654419e-01 1.260267104953527451e-02 -3.319885581731796265e-02 -8.240995556116104126e-02 7.562611997127532959e-02 -1.402407586574554443e-01 1.392453610897064209e-01 1.966937035322189331e-01 -4.686820507049560547e-02 3.128825500607490540e-02 1.895008534193038940e-01 1.207736507058143616e-01
2.177005261182785034e-01 7.346499711275100708e-02 -1.166092157363891602e-01 -1.109087020158767700e-01 6.469717621803283691e-02 -1.049098744988441467e-01 -1.593954265117645264e-01 1.451256424188613892e-01 1.626715660095214844e-01 1.933617144823074341e-01 -7.521111518144607544e-02 -1.037908717989921570e-01 -6.613396573811769485e-03 -1.790771037340164185e-01 -7.761410623788833618e-02 3.057791888713836670e-01 2.376329451799392700e-01 -7.109940797090530396e-02 2.487196028232574463e-01 2.158416658639907837e-01 3.167128935456275940e-02 1.558384448289871216e-01 -3.865123093128204346e-01 1.140302419662475586e-01 -6.460888683795928955e-02 3.528405129909515381e-01 6.392478197813034058e-02 5.691244825720787048e-02 -3.527725040912628174e-01 3.656364232301712036e-02 -1.392375528812408447e-01 -9.438256919384002686e-02
5.060239136219024658e-02 1.756183058023452759e-02 -2.564998567104339600e-01 1.773384958505630493e-02 -2.787088155746459961e-01 -1.051690727472305298e-01 3.182197511196136475e-01 3.464781939983367920e-01 1.911690533161163330e-01 8.972122520208358765e-02 2.139752171933650970e-02 -1.421028524637222290e-01 -5.746172368526458740e-02 -2.018826268613338470e-02 -1.105380132794380188e-01 2.182033360004425049e-01 1.824022382497787476e-01 -1.642868854105472565e-03 7.414421439170837402e-02 -6.275294721126556396e-02 3.166177868843078613e-01 -1.006482355296611786e-02 -2.035012692213058472e-01 1.691232621669769287e-01 7.188495248556137085e-02 1.963859349489212036e-01 2.282102257013320923e-01 1.745703220367431641e-01 -7.930181920528411865e-02 1.330029219388961792e-01 3.572581112384796143e-01 -3.483046218752861023e-02
-1.084644868969917297e-01 7.580769062042236328e-02 -1.364905834197998047e-01 -7.987838983535766602e-02 -1.409189999103546143e-01 -1.899236142635345459e-01 2.810793519020080566e-01 2.949289977550506592e-01 1.975932121276855469e-01 1.695631593465805054e-01 -4.390867426991462708e-03 -3.305340409278869629e-01 -5.570851638913154602e-02 -2.302357405424118042e-01 2.919942326843738556e-02 1.597518324851989746e-01 3.627377450466156006e-01 -3.066003024578094482e-01 1.075359806418418884e-01 1.765448413789272308e-02 1.181293465197086334e-02 5.447452142834663391e-02 2.039140462875366211e-02 1.158801615238189697e-01 -3.110377863049507141e-02 1.486822217702865601e-01 2.146274894475936890e-01 1.440860629081726074e-01 1.383128762245178223e-01 -9.645904600620269775e-02 2.881921827793121338e-01 1.421638429164886475e-01
-5.901114270091056824e-02 -8.800156414508819580e-02 -7.717976719141006470e-02 -3.586467802524566650e-01 3.942545969039201736e-03 -1.604665815830230713e-01 9.643318504095077515e-02 2.529019415378570557e-01 1.883625090122222900e-01 -6.542209535837173462e-02 -2.612437307834625244e-01 -3.373047709465026855e-02 1.083531007170677185e-01 -3.661406040191650391e-01 -2.756570577621459961e-01 -1.116797327995300293e-01 3.365498185157775879e-01 1.608792543411254883e-01 5.318039283156394958e-02 2.724871337413787842e-01 6.477659195661544800e-02 -6.980802863836288452e-02 -1.678335219621658325e-01 -1.384363621473312378e-01 -1.663137786090373993e-02 1.036244407296180725e-01 9.384822100400924683e-02 1.068844720721244812e-01 5.449271202087402344e-02 2.074643969535827637e-01 2.231452465057373047e-01 -1.099180504679679871e-01
2.731831371784210205e-01 -4.188694059848785400e-02 -4.011481404304504395e-01 2.805645391345024109e-02 -1.594319492578506470e-01 -2.281354516744613647e-01 -3.592418879270553589e-02 1.971100643277168274e-02 9.019919484853744507e-02 1.146437525749206543e-01 1.279365420341491699e-01 4.392467439174652100e-02 -1.097741276025772095e-01 -1.724108606576919556e-01 -3.579616174101829529e-02 7.722947746515274048e-02 2.197266789153218269e-03 1.946060918271541595e-02 1.449667364358901978e-01 -1.607387512922286987e-01 4.342584311962127686e-01 3.537866100668907166e-02 -1.450348645448684692e-01 1.444296538829803467e-01 -5.871811136603355408e-02 2.418903559446334839e-01 3.318955004215240479e-01 1.018365994095802307e-01 8.876979351043701172e-02 1.079706847667694092e-01 3.193725049495697021e-01 -1.057573631405830383e-01
-2.558463811874389648e-02 -5.627560019493103027e-01 -1.523205786943435669e-01 -3.279259204864501953e-01 -2.037373334169387817e-01 -2.194433473050594330e-02 1.527863144874572754e-01 1.275620609521865845e-01 2.306966036558151245e-01 1.768224239349365234e-01 7.920816540718078613e-03 1.718973815441131592e-01 7.343981415033340454e-02 -6.026903167366981506e-02 1.029266193509101868e-01 1.796551793813705444e-01 1.885339915752410889e-01 -1.902372203767299652e-02 1.933084726333618164e-01 -3.737810999155044556e-02 -2.251001745462417603e-01 1.177891045808792114e-01 -1.803859472274780273e-01 -3.644852433353662491e-03 -7.846821099519729614e-02 1.302237212657928467e-01 9.297431446611881256e-03 1.093093752861022949e-01 -7.218775898218154907e-02 -8.420868217945098877e-02 2.637727558612823486e-01 1.245643869042396545e-01
-3.862483426928520203e-02 8.470666408538818359e-02 -1.614276915788650513e-01 1.063177511096000671e-01 -1.987967789173126221e-01 2.178775370121002197e-01 5.030824542045593262e-01 2.451892197132110596e-01 7.997832447290420532e-02 -3.158345818519592285e-02 -1.065671164542436600e-02 -7.367774844169616699e-02 -2.313721776008605957e-01 -2.021455615758895874e-01 -1.131520345807075500e-01 3.999610245227813721e-02 2.098712176084518433e-01 5.687000602483749390e-02 1.645343154668807983e-01 -6.692903488874435425e-02 1.509498655796051025e-01 1.932285875082015991e-01 -2.508825957775115967e-01 -4.413032159209251404e-02 1.441291123628616333e-01 1.960235685110092163e-01 1.198133174329996109e-02 1.178476288914680481e-01 -1.181973377242684364e-03 6.065143644809722900e-02 3.857660293579101562e-01 -4.965518042445182800e-02
9.751167148351669312e-03 -2.957424521446228027e-02 -2.602735161781311035e-01 -1.062854155898094177e-01 -1.155546531081199646e-01 -1.716590374708175659e-01 2.544018924236297607e-01 1.797763556241989136e-01 2.482168227434158325e-01 -1.473621837794780731e-02 2.131033390760421753e-01 -7.178626209497451782e-02 -1.330069899559020996e-01 1.701713949441909790e-01 -1.540123969316482544e-01 1.739987283945083618e-01 2.816106677055358887e-01 -4.637796431779861450e-02 6.359610706567764282e-02 -5.079190805554389954e-02 2.537672221660614014e-01 4.243904724717140198e-02 -1.814134269952774048e-01 1.237757802009582520e-01 7.743776589632034302e-02 4.593183845281600952e-02 1.370738297700881958e-01 3.232937753200531006e-01 -6.205857917666435242e-02 3.938619419932365417e-02 4.080870747566223145e-01 -2.474478483200073242e-01
1.160077601671218872e-01 -3.113374346867203712e-03 -3.577475547790527344e-01 -1.988924592733383179e-01 -1.817724704742431641e-01 -1.495941635221242905e-02 2.554540932178497314e-01 1.642370969057083130e-01 2.164632230997085571e-01 1.302143633365631104e-01 -1.308556348085403442e-01 1.856038719415664673e-01 -2.524031326174736023e-02 -1.828876137733459473e-01 1.389507353305816650e-01 7.221244275569915771e-02 1.861119270324707031e-01 2.815092727541923523e-02 3.606050834059715271e-02 -1.262417286634445190e-01 1.568879932165145874e-01 2.293255329132080078e-01 -4.167658686637878418e-01 -6.873260438442230225e-02 -1.730439513921737671e-01 1.642079465091228485e-02 8.377406746149063110e-02 2.171748429536819458e-01 1.928566098213195801e-01 -6.560646742582321167e-02 -1.635245978832244873e-01 2.420328408479690552e-01
-2.112205326557159424e-02 2.849545143544673920e-02 -1.693036556243896484e-01 -3.035224676132202148e-01 -1.540611237287521362e-01 -1.605158001184463501e-01 4.517591744661331177e-02 1.875144839286804199e-01 1.173146292567253113e-01 1.186213735491037369e-02 -3.432208001613616943e-01 -3.428119048476219177e-02 -1.183334589004516602e-01 -2.689938247203826904e-01 -2.201755344867706299e-01 1.927598416805267334e-01 1.454194039106369019e-01 -2.693994343280792236e-01 2.762397825717926025e-01 6.531609594821929932e-02 -1.798001527786254883e-01 -1.764178723096847534e-01 -2.884033620357513428e-01 -2.370105832815170288e-01 -2.673526704311370850e-01 1.671018004417419434e-01 1.072691287845373154e-02 3.268602862954139709e-02 -2.487406507134437561e-02 4.411223158240318298e-02 -6.581342965364456177e-02 -4.239338636398315430e-02
9.985704720020294189e-02 -1.199849620461463928e-01 -1.612811237573623657e-01 -1.635150015354156494e-01 -3.179621994495391846e-01 8.546388708055019379e-03 3.613796830177307129e-01 2.413797751069068909e-02 2.953950464725494385e-01 2.319975197315216064e-01 -6.157836690545082092e-02 1.929234713315963745e-01 -4.871647432446479797e-02 -3.227133750915527344e-01 6.853661686182022095e-02 1.349189877510070801e-01 4.600393027067184448e-02 7.559228688478469849e-02 2.582657039165496826e-01 3.534337878227233887e-02 -2.700043376535177231e-03 2.040758132934570312e-01 -3.726967871189117432e-01 -1.313479542732238770e-01 -1.335493028163909912e-01 -5.456522479653358459e-02 -2.870298549532890320e-02 1.595075577497482300e-01 2.088110595941543579e-01 1.030609384179115295e-01 -2.512576431035995483e-02 5.914295092225074768e-02
1.101105194538831711e-02 -1.411564499139785767e-01 -2.668370008468627930e-01 -9.788604080677032471e-02 -2.931221723556518555e-01 -1.160642015747725964e-03 2.388934940099716187e-01 3.693512827157974243e-02 1.161554306745529175e-01 1.426493972539901733e-01 -1.543829739093780518e-01 1.463176310062408447e-01 -8.938465267419815063e-02 -2.915805280208587646e-01 1.111280694603919983e-01 4.037826880812644958e-02 -1.024568378925323486e-01 4.038354754447937012e-02 2.910985052585601807e-01 6.947558373212814331e-02 -5.358000751584768295e-03 2.989040613174438477e-01 -4.206770062446594238e-01 -2.272923737764358521e-01 -1.328715234994888306e-01 -2.866473980247974396e-02 -5.355333536863327026e-02 2.611110210418701172e-01 2.738338150084018707e-02 1.407084167003631592e-01 1.641468852758407593e-01 -1.096720546483993530e-01
8.104580640792846680e-02 -4.515662416815757751e-02 -1.217803433537483215e-01 6.980641186237335205e-02 -2.430659532546997070e-01 1.066527068614959717e-01 4.921915233135223389e-01 3.579248785972595215e-01 1.285921186208724976e-01 9.915820509195327759e-02 -7.788553088903427124e-02 -1.354938894510269165e-01 -1.899937987327575684e-01 -1.829656213521957397e-01 -1.623481512069702148e-01 -8.333676308393478394e-02 1.092866510152816772e-01 2.121972143650054932e-01 3.213113173842430115e-02 -1.574545726180076599e-02 1.080615296959877014e-01 3.387160226702690125e-02 -1.104757338762283325e-01 6.445533782243728638e-02 1.313123852014541626e-01 1.693770885467529297e-01 1.935594379901885986e-01 2.343869209289550781e-01 1.912104636430740356e-01 2.854804098606109619e-01 1.793837398290634155e-01 -3.454088419675827026e-02
4.537696391344070435e-02 1.098634153604507446e-01 -3.693039119243621826e-01 1.144560724496841431e-01 -4.023450613021850586e-01 5.751689150929450989e-02 1.196411401033401489e-01 2.657695710659027100e-01 4.049669578671455383e-02 -3.201910853385925293e-02 -5.623735487461090088e-02 1.464255750179290771e-01 -8.529376238584518433e-02 -3.106788694858551025e-01 6.195091828703880310e-02 -1.145573034882545471e-01 2.278053164482116699e-01 -8.238805085420608521e-02 7.136159390211105347e-02 1.374299973249435425e-01 -1.147750392556190491e-01 1.116269677877426147e-01 -2.131182700395584106e-01 1.504191756248474121e-01 1.174391284584999084e-01 5.635883286595344543e-02 4.184750318527221680e-01 1.276347190141677856e-01 5.956837162375450134e-02 -9.572669863700866699e-02 1.695680618286132812e-01 -1.097047179937362671e-01
5.046213418245315552e-02 -2.514063119888305664e-01 -2.479996830224990845e-01 -6.544466130435466766e-03 -2.570024430751800537e-01 5.009880289435386658e-03 3.194410502910614014e-01 8.083578199148178101e-02 2.181837707757949829e-01 1.866049766540527344e-01 5.453093722462654114e-02 2.168514765799045563e-02 -3.942291811108589172e-02 -1.949027329683303833e-01 5.894623696804046631e-02 8.066298067569732666e-02 -1.117843687534332275e-01 -7.874980568885803223e-02 2.763718962669372559e-01 3.570887073874473572e-02 5.373214185237884521e-02 2.582322061061859131e-01 -2.459469139575958252e-01 -2.678045332431793213e-01 -2.513915896415710449e-01 8.374305814504623413e-02 -1.072736904025077820e-01 3.522036075592041016e-01 5.335832387208938599e-02 1.914334595203399658e-01 -7.746670395135879517e-03 -1.385780274868011475e-01
-1.645251065492630005e-01 4.810811951756477356e-02 -4.463597834110260010e-01 -3.685044050216674805e-01 -2.119033634662628174e-01 -4.255253076553344727e-02 6.203233450651168823e-02 -2.373485416173934937e-01 1.223230957984924316e-01 -3.492324054241180420e-02 -2.024332992732524872e-02 2.779129520058631897e-02 -1.048176661133766174e-01 -3.060487210750579834e-01 -9.009760618209838867e-02 1.007911264896392822e-01 4.666796624660491943e-01 -8.373554050922393799e-02 3.714275732636451721e-02 7.738864421844482422e-02 -2.365616708993911743e-02 8.367286622524261475e-02 -6.556633114814758301e-02 -3.841993957757949829e-02 -3.430671524256467819e-03 9.755006432533264160e-02 -2.750288695096969604e-02 1.734917759895324707e-01 1.912035048007965088e-01 2.306966334581375122e-01 9.100874513387680054e-02 -6.665535271167755127e-02
1.217270493507385254e-01 -1.188507974147796631e-01 -1.188740506768226624e-01 -5.896074697375297546e-02 1.229357197880744934e-01 -1.578974276781082153e-01 4.693874344229698181e-02 2.178050726652145386e-01 2.259087413549423218e-01 -8.845774829387664795e-02 -8.739770948886871338e-02 1.217141747474670410e-01 -3.098839707672595978e-02 -4.673119783401489258e-01 -7.138495147228240967e-02 8.294302225112915039e-02 1.792206764221191406e-01 1.394408196210861206e-01 4.041374921798706055e-01 -4.563714563846588135e-02 2.579002380371093750e-01 2.110658437013626099e-01 -5.046567320823669434e-02 7.789932191371917725e-02 -2.570803463459014893e-01 1.716527491807937622e-01 1.722082495689392090e-01 1.324214935302734375e-01 -2.178397774696350098e-02 1.205230802297592163e-01 -5.971600115299224854e-02 2.305902689695358276e-01
1.320244222879409790e-01 -2.396312952041625977e-01 -3.769986331462860107e-01 1.741459127515554428e-03 -4.971989616751670837e-02 -1.184115484356880188e-01 -1.432831436395645142e-01 2.464380413293838501e-01 1.782221049070358276e-01 -8.128327131271362305e-02 -1.335008591413497925e-01 1.059472784399986267e-01 1.242251414805650711e-02 -2.614113688468933105e-01 -2.809811532497406006e-01 -3.073766082525253296e-02 1.007426381111145020e-01 -4.670612979680299759e-03 9.640201926231384277e-02 6.951927393674850464e-02 1.810937821865081787e-01 -3.224741294980049133e-02 -1.537409722805023193e-01 -1.339514646679162979e-02 1.232355367392301559e-02 1.018649712204933167e-01 1.835650205612182617e-01 2.258133143186569214e-01 -1.202174276113510132e-01 1.519926041364669800e-01 2.960897088050842285e-01 4.087425172328948975e-01
8.728337474167346954e-03 7.859791815280914307e-02 -2.937458455562591553e-01 -2.037709504365921021e-01 8.903693407773971558e-02 -4.221544414758682251e-02 -2.169620543718338013e-01 2.084654718637466431e-01 2.081722915172576904e-01 1.126805841922760010e-01 1.306040734052658081e-01 4.263205628376454115e-04 -1.701996922492980957e-01 -2.151058763265609741e-01 -6.524151656776666641e-03 1.010434627532958984e-01 -3.209372237324714661e-02 -9.687402099370956421e-02 3.885595202445983887e-01 5.250370502471923828e-01 4.596009850502014160e-02 1.129983812570571899e-01 -1.479794979095458984e-01 9.225930087268352509e-03 -4.457887262105941772e-02 1.883926093578338623e-01 5.207557976245880127e-02 -7.229372113943099976e-02 -3.250603750348091125e-02 2.148158848285675049e-01 1.480567902326583862e-01 1.365795731544494629e-01
7.007185369729995728e-03 -3.441543504595756531e-02 -3.060069382190704346e-01 -5.451085790991783142e-02 -5.251960828900337219e-02 -8.385776728391647339e-02 2.476943731307983398e-01 2.481031790375709534e-02 3.409880399703979492e-01 1.970214545726776123e-01 5.922395735979080200e-02 4.744225367903709412e-02 7.897365838289260864e-02 -7.129467278718948364e-02 -1.579601466655731201e-01 9.128814190626144409e-02 -2.122276872396469116e-01 -2.229872858151793480e-03 2.846422493457794189e-01 5.924548953771591187e-03 -2.514518201351165771e-01 -4.518025740981101990e-02 -4.967839717864990234e-01 -3.645263612270355225e-02 8.765559643507003784e-02 1.495257318019866943e-01 3.034718893468379974e-02 2.929842472076416016e-01 2.397250980138778687e-01 7.529590278863906860e-02 3.563744574785232544e-02 -6.510821729898452759e-02
3.276802599430084229e-02 1.805721819400787354e-01 -2.360149845480918884e-02 -1.915209442377090454e-01 -2.019421942532062531e-02 6.578409671783447266e-02 1.041080728173255920e-01 1.161089688539505005e-01 1.459043025970458984e-01 1.672987192869186401e-01 -2.265476882457733154e-01 1.229068115353584290e-01 -1.549527645111083984e-01 -3.632123172283172607e-01 -6.554225832223892212e-02 4.712187051773071289e-01 1.679812967777252197e-01 -1.987214982509613037e-01 1.197732388973236084e-01 -1.088551990687847137e-02 1.859473884105682373e-01 -6.783618777990341187e-02 -1.289551556110382080e-01 1.362536698579788208e-01 -1.333739459514617920e-01 2.105931490659713745e-01 3.086965084075927734e-01 1.533264219760894775e-01 -2.406897395849227905e-01 6.437114439904689789e-03 -8.063923567533493042e-02 -9.121979586780071259e-03
1.958327920874580741e-04 9.693540632724761963e-02 -1.249603033065795898e-01 -6.503158062696456909e-02 -1.308616101741790771e-01 -3.488460183143615723e-01 3.133737146854400635e-01 2.111966013908386230e-01 1.820901632308959961e-01 3.466685116291046143e-01 -8.073297888040542603e-02 -1.722050458192825317e-01 -5.304022505879402161e-02 -2.131404727697372437e-01 -3.811445236206054688e-01 1.287362426519393921e-01 2.588195502758026123e-01 6.787030398845672607e-02 2.027034759521484375e-01 5.021448433399200439e-02 4.477649927139282227e-02 -1.435005199164152145e-02 5.024051666259765625e-02 -2.131413109600543976e-02 -1.102218255400657654e-01 1.745136529207229614e-01 1.609466820955276489e-01 -9.756512008607387543e-03 -6.199537590146064758e-02 -7.032820582389831543e-02 2.235742211341857910e-01 -2.043722122907638550e-01
-9.785428643226623535e-03 -7.962910085916519165e-02 -3.772617876529693604e-01 -2.931514978408813477e-01 -3.195793926715850830e-01 -1.207992956042289734e-01 -1.541708596050739288e-03 2.222414128482341766e-02 1.790768951177597046e-01 -1.053136289119720459e-01 -3.873027861118316650e-02 1.082618087530136108e-01 -2.936409786343574524e-02 -2.601976096630096436e-01 -2.964655458927154541e-01 -7.705397903919219971e-02 2.223786413669586182e-01 -1.387991160154342651e-01 -8.453950285911560059e-02 1.004500985145568848e-01 -3.057743608951568604e-02 9.365396946668624878e-02 -1.605141609907150269e-01 -1.860535293817520142e-01 3.858078969642519951e-03 1.666077822446823120e-01 2.274967879056930542e-01 1.454774141311645508e-01 2.474535703659057617e-01 1.147095337510108948e-01 2.755519449710845947e-01 1.491700410842895508e-01
1.123490855097770691e-01 1.312004774808883667e-01 -1.679472029209136963e-01 -1.192693635821342468e-01 -2.411570698022842407e-01 -1.724214851856231689e-01 2.567569911479949951e-01 -3.125305473804473877e-02 1.480561494827270508e-01 -2.472919076681137085e-01 2.010090798139572144e-01 4.601413011550903320e-02 -2.814339995384216309e-01 -5.039814114570617676e-02 -2.609061002731323242e-01 -1.493041813373565674e-01 -2.886676788330078125e-02 1.636455208063125610e-02 4.720704257488250732e-01 1.776203066110610962e-01 1.823572665452957153e-01 3.254787027835845947e-01 -7.836736738681793213e-02 -4.116603732109069824e-02 -7.231395691633224487e-02 1.745981276035308838e-01 1.217377483844757080e-01 9.611932188272476196e-02 3.212569653987884521e-02 -4.246402531862258911e-02 -1.004200577735900879e-01 4.664903040975332260e-03
3.209841847419738770e-01 -4.488447308540344238e-02 -3.755501210689544678e-01 1.543174404650926590e-02 3.439928218722343445e-02 -2.931096255779266357e-01 1.000071875751018524e-02 -2.553105354309082031e-02 1.237692087888717651e-01 1.179448664188385010e-01 -2.038772553205490112e-01 -7.835520803928375244e-02 -1.876729279756546021e-01 -2.155960202217102051e-01 -2.391872256994247437e-01 1.726642623543739319e-02 1.389802247285842896e-02 -1.899941563606262207e-01 8.146862685680389404e-02 6.655339151620864868e-02 3.377218544483184814e-01 1.429529935121536255e-01 -2.522868476808071136e-02 -2.922086119651794434e-01 -5.003038421273231506e-02 8.713098615407943726e-02 2.462546527385711670e-01 1.370186358690261841e-01 2.590352110564708710e-02 -1.509426087141036987e-01 2.481229603290557861e-01 -8.533457666635513306e-02
1.547681093215942383e-01 6.661819666624069214e-02 -3.203135430812835693e-01 -3.011489510536193848e-01 -1.724644750356674194e-01 3.134962543845176697e-02 -6.517897546291351318e-02 3.645807206630706787e-01 1.971897035837173462e-01 1.720912754535675049e-01 -1.706197708845138550e-01 1.051135212182998657e-01 -6.929198279976844788e-03 -4.378499090671539307e-02 2.755203284323215485e-03 1.768150627613067627e-01 5.565822124481201172e-02 -2.663621008396148682e-01 1.868539303541183472e-01 7.745078951120376587e-02 -3.728220611810684204e-02 -8.368538320064544678e-02 -3.773040175437927246e-01 2.077716439962387085e-01 8.539719879627227783e-02 2.480460107326507568e-01 -7.388534955680370331e-03 -1.552960276603698730e-01 1.609191298484802246e-01 1.968273669481277466e-01 -2.353997156023979187e-02 -3.829400986433029175e-02
-1.764019131660461426e-01 -1.976859718561172485e-01 -1.509922742843627930e-01 -3.102550506591796875e-01 -4.245493933558464050e-02 1.283872425556182861e-01 -2.361177280545234680e-02 6.314585357904434204e-02 2.826164066791534424e-01 1.684976965188980103e-01 -1.377040594816207886e-01 -8.494201302528381348e-02 -2.673254013061523438e-01 -3.549764454364776611e-01 -1.814009845256805420e-01 1.309347301721572876e-01 -1.148081105202436447e-02 -2.531553506851196289e-01 1.930009126663208008e-01 5.119400098919868469e-02 1.073262989521026611e-01 -3.366745710372924805e-01 7.992549985647201538e-02 -1.162897795438766479e-01 -1.223518252372741699e-01 8.230958878993988037e-02 1.893181502819061279e-01 2.871470153331756592e-01 -1.147275567054748535e-01 3.640812123194336891e-03 3.482247889041900635e-02 5.152625590562820435e-02
7.952417433261871338e-02 -8.894371986389160156e-02 -2.254743278026580811e-01 -1.166343688964843750e-01 -1.263803690671920776e-01 5.901303887367248535e-02 2.588328719139099121e-01 1.137698516249656677e-01 4.268684089183807373e-01 1.586350426077842712e-02 -1.060379594564437866e-01 6.653239578008651733e-02 -1.635081768035888672e-01 -2.867821753025054932e-01 2.431583218276500702e-02 4.818444699048995972e-02 8.281933516263961792e-02 2.123744636774063110e-01 6.486901640892028809e-02 -1.687260270118713379e-01 -1.939160004258155823e-02 3.347237408161163330e-01 -3.845203518867492676e-01 4.649080336093902588e-02 -2.287641763687133789e-01 1.256305128335952759e-01 -2.637737616896629333e-02 1.571402698755264282e-01 1.979331821203231812e-01 1.375423967838287354e-01 -3.434193506836891174e-02 1.097623631358146667e-01
-9.794888645410537720e-02 1.036861836910247803e-01 -1.575493812561035156e-01 -2.101558595895767212e-01 -8.984959870576858521e-02 -1.490422636270523071e-01 3.468558564782142639e-02 -2.014627158641815186e-01 2.947875559329986572e-01 -9.667088277637958527e-03 -9.441004693508148193e-02 -1.638676226139068604e-02 -1.514364778995513916e-01 -2.259925007820129395e-01 -1.293945908546447754e-01 1.081669004634022713e-03 4.700791835784912109e-01 -1.185136958956718445e-01 2.340387105941772461e-01 1.513700038194656372e-01 1.268236041069030762e-01 4.914649575948715210e-02 8.412612229585647583e-02 8.485873788595199585e-02 -2.681181132793426514e-01 1.271038800477981567e-01 -5.827592313289642334e-02 2.082431614398956299e-01 1.552762687206268311e-01 2.787293195724487305e-01 6.605136394500732422e-02 -2.553705275058746338e-01
-6.262793391942977905e-02 1.516379266977310181e-01 -2.482372373342514038e-01 -1.447389125823974609e-01 -4.903085529804229736e-02 -1.287124902009963989e-01 3.756512701511383057e-01 1.722538620233535767e-01 3.231565356254577637e-01 2.178958505392074585e-01 -2.915360592305660248e-02 -1.411755681037902832e-01 -3.394278697669506073e-03 -8.402720838785171509e-02 -3.619321063160896301e-02 1.241149604320526123e-01 2.245898544788360596e-01 -1.032239571213722229e-01 7.120276987552642822e-02 9.956163167953491211e-02 2.026493996381759644e-01 1.290793120861053467e-01 7.539908587932586670e-02 1.808056235313415527e-02 -7.439736276865005493e-02 4.351190477609634399e-02 3.412395119667053223e-01 9.174532443284988403e-02 4.763005301356315613e-02 -3.195036947727203369e-01 3.286469876766204834e-01 1.407565921545028687e-01
3.006726736202836037e-03 5.199544876813888550e-02 -4.137743115425109863e-01 -4.474693909287452698e-02 -1.108807995915412903e-01 2.320575155317783356e-02 3.008392155170440674e-01 2.720917761325836182e-01 2.220136374235153198e-01 1.314737498760223389e-01 -2.081606835126876831e-01 2.634903788566589355e-01 -2.021463401615619659e-02 -1.553823053836822510e-01 3.808737266808748245e-03 1.067514158785343170e-02 -4.395346622914075851e-03 -1.271101552993059158e-02 1.754381358623504639e-01 -1.655176728963851929e-01 9.555880725383758545e-02 2.250934243202209473e-01 -4.034818410873413086e-01 -5.711007863283157349e-02 -2.401961535215377808e-01 1.151487603783607483e-01 -2.069032192230224609e-02 1.995786279439926147e-01 1.648178845643997192e-01 2.037161774933338165e-02 -1.021888703107833862e-01 9.613385796546936035e-02
-2.013614587485790253e-02 6.758376210927963257e-02 -1.975903809070587158e-01 -2.456980794668197632e-01 -2.317744046449661255e-01 1.346981823444366455e-01 6.616793572902679443e-02 1.510314196348190308e-01 5.989909544587135315e-02 2.214121967554092407e-01 1.152968257665634155e-01 -1.492219883948564529e-02 1.208953857421875000e-01 -2.257473021745681763e-01 -1.171181071549654007e-02 -1.463471353054046631e-01 1.322019994258880615e-01 -2.875727117061614990e-01 1.165339574217796326e-01 5.932206660509109497e-02 -1.500295698642730713e-01 -9.606917947530746460e-02 -4.100844264030456543e-01 5.570458620786666870e-02 1.561845988035202026e-01 2.440906167030334473e-01 2.763247489929199219e-02 4.824902117252349854e-02 -5.083179473876953125e-02 1.808784715831279755e-02 4.650653004646301270e-01 1.294571310281753540e-01
2.163419127464294434e-02 2.948747389018535614e-02 -2.460121959447860718e-01 1.094570383429527283e-01 -7.261846214532852173e-02 1.739484369754791260e-01 -8.153265714645385742e-02 3.101376891136169434e-01 2.542957663536071777e-01 1.439900100231170654e-01 -1.373476088047027588e-01 -1.295972149819135666e-02 3.259777650237083435e-02 -2.164313495159149170e-01 8.288593590259552002e-02 3.148963749408721924e-01 2.541232109069824219e-02 -1.349044740200042725e-01 4.795033931732177734e-01 9.123535454273223877e-02 8.627650886774063110e-02 -2.345453053712844849e-01 -2.830704860389232635e-02 -2.197680920362472534e-01 -4.020422324538230896e-02 -8.407146483659744263e-02 2.220102548599243164e-01 2.407959401607513428e-01 1.287800818681716919e-01 8.908907324075698853e-02 1.374214440584182739e-01 3.768317028880119324e-02
8.467537909746170044e-02 1.705060899257659912e-01 -1.697751283645629883e-01 -3.316634595394134521e-01 -2.038349807262420654e-01 6.768769025802612305e-02 -1.307439059019088745e-01 3.202920556068420410e-01 6.449523568153381348e-02 2.413710057735443115e-01 3.421239554882049561e-02 -5.856987833976745605e-02 -2.669941186904907227e-01 -1.889862865209579468e-01 2.213248424232006073e-02 6.263150274753570557e-02 1.214288175106048584e-01 4.810140281915664673e-02 2.804033458232879639e-01 4.663160741329193115e-01 -7.787482440471649170e-02 1.552807446569204330e-02 1.184311881661415100e-02 6.380306929349899292e-02 -1.669494211673736572e-01 1.566644459962844849e-01 8.384607732295989990e-02 7.238990068435668945e-02 -1.126683782786130905e-02 1.532252728939056396e-01 1.037394404411315918e-01 2.407955229282379150e-01
2.165410369634628296e-01 -9.837167710065841675e-02 -2.278272956609725952e-01 -2.161871045827865601e-01 -1.151303127408027649e-01 9.930789470672607422e-02 9.017162024974822998e-02 -3.223934397101402283e-02 1.262532472610473633e-01 -1.757710054516792297e-02 -3.733981028199195862e-02 2.358535118401050568e-02 7.338432222604751587e-02 -2.256477922201156616e-01 -3.531674146652221680e-01 1.405360177159309387e-02 1.891886442899703979e-01 1.306063681840896606e-01 -4.653558507561683655e-02 2.640917897224426270e-01 -1.581656932830810547e-01 4.366578906774520874e-02 -1.497401893138885498e-01 -1.448934078216552734e-01 -6.811828818172216415e-03 3.434745073318481445e-01 3.611405491828918457e-01 3.164920508861541748e-01 -3.523686900734901428e-02 9.447894245386123657e-02 2.259502559900283813e-01 9.025116264820098877e-02
2.123920917510986328e-01 -1.319756656885147095e-01 -2.869159579277038574e-01 -8.571941405534744263e-02 -2.670530080795288086e-01 -2.107244879007339478e-01 2.399338036775588989e-02 1.264591664075851440e-01 1.724089682102203369e-01 4.883131757378578186e-02 4.088855907320976257e-02 -7.986904680728912354e-02 -4.409291595220565796e-02 -2.390295118093490601e-01 9.529210627079010010e-03 -7.749599218368530273e-02 2.395202815532684326e-01 9.283140301704406738e-02 5.903947353363037109e-02 2.400132268667221069e-02 1.045766621828079224e-01 2.483969740569591522e-02 -2.333928346633911133e-01 4.280696436762809753e-02 -9.864145517349243164e-02 2.136777900159358978e-02 3.111349344253540039e-01 4.890336990356445312e-01 1.671925485134124756e-01 -5.217057839035987854e-02 2.920558452606201172e-01 1.007619276642799377e-01
8.312284201383590698e-02 2.196346521377563477e-01 -2.648829817771911621e-01 -3.071646988391876221e-01 -2.366869747638702393e-01 -1.153860837221145630e-01 1.074961945414543152e-01 -7.758476585149765015e-02 2.147788107395172119e-01 -1.326119750738143921e-01 -5.979711562395095825e-02 -5.396686494350433350e-02 -7.196334749460220337e-02 -1.238906532526016235e-01 -1.651004105806350708e-01 3.519779071211814880e-02 3.185649216175079346e-01 1.736357808113098145e-02 3.134071454405784607e-02 2.350749224424362183e-01 -7.972975820302963257e-02 -9.600990265607833862e-02 -3.046197071671485901e-02 -1.667666286230087280e-01 8.474509418010711670e-02 3.159582912921905518e-01 8.138512074947357178e-02 2.275847643613815308e-01 2.783012688159942627e-01 6.718747317790985107e-02 3.493192195892333984e-01 4.938938468694686890e-02
6.569918990135192871e-02 2.355596423149108887e-01 -1.945356875658035278e-01 -2.629271745681762695e-01 -2.972817281261086464e-03 -5.553323775529861450e-02 3.514957800507545471e-02 -1.170975714921951294e-01 5.908951535820960999e-02 6.492852419614791870e-02 -8.132998831570148468e-03 2.486421912908554077e-02 -1.386131048202514648e-01 -1.599627882242202759e-01 -7.497937977313995361e-02 3.003499470651149750e-02 5.638982653617858887e-01 -5.156635865569114685e-02 1.180769726634025574e-01 1.326438635587692261e-01 3.638202250003814697e-01 7.374230027198791504e-02 -1.491378992795944214e-01 1.267008930444717407e-01 -5.352359637618064880e-02 5.272489041090011597e-02 -1.636090315878391266e-02 4.292736202478408813e-02 3.166386187076568604e-01 1.733638197183609009e-01 2.897568941116333008e-01 -7.182310521602630615e-02
-4.798091202974319458e-02 4.846091940999031067e-02 -3.532573282718658447e-01 -1.334423571825027466e-01 -1.342902481555938721e-01 -1.392478346824645996e-01 2.709396779537200928e-01 -8.454640395939350128e-03 -1.315291225910186768e-02 1.177810598164796829e-02 8.153512328863143921e-02 1.238528192043304443e-01 -4.737479984760284424e-02 8.538066595792770386e-02 1.174110248684883118e-01 1.042120829224586487e-01 4.557010903954505920e-02 -9.588348120450973511e-02 5.544219613075256348e-01 1.986333578824996948e-01 1.755034178495407104e-01 1.494284570217132568e-01 -3.953982517123222351e-02 4.443721845746040344e-02 2.514753676950931549e-02 1.641549170017242432e-01 2.270879149436950684e-01 -1.086062043905258179e-01 -1.067955195903778076e-01 1.120674014091491699e-01 -3.419901132583618164e-01 1.967907398939132690e-01
-1.220722682774066925e-02 -6.679556518793106079e-02 -3.662607073783874512e-01 -1.400886327028274536e-01 -7.770636677742004395e-02 2.564144320785999298e-02 1.261763125658035278e-01 1.362376064062118530e-01 3.180921673774719238e-01 1.150576248764991760e-01 -1.468156874179840088e-01 2.224607914686203003e-01 -3.503169864416122437e-02 -2.826134860515594482e-01 1.349258869886398315e-01 9.575343132019042969e-02 9.242378920316696167e-02 1.208101436495780945e-01 5.511864647269248962e-02 -2.199452221393585205e-01 2.962104082107543945e-01 1.818657517433166504e-01 -3.864891827106475830e-01 -5.773411691188812256e-02 -2.478659003973007202e-01 2.082226127386093140e-01 -1.115503981709480286e-01 1.069409400224685669e-01 1.366872191429138184e-01 1.027485504746437073e-01 1.798860146664083004e-03 -2.264497429132461548e-02
-7.028307765722274780e-02 -7.580043282359838486e-03 -1.528142392635345459e-01 -3.304774165153503418e-01 -1.863030046224594116e-01 -4.723294824361801147e-02 3.509426023811101913e-04 -3.064768910408020020e-01 1.471321731805801392e-01 1.410762220621109009e-01 1.472463365644216537e-02 7.465111557394266129e-03 -1.381809115409851074e-01 -2.968445718288421631e-01 -1.434674412012100220e-01 8.804019540548324585e-02 4.137032926082611084e-01 -4.411148279905319214e-02 1.550419181585311890e-01 8.912865817546844482e-02 1.610836833715438843e-01 2.033862769603729248e-01 -5.206331983208656311e-02 -7.164276391267776489e-02 -2.562358602881431580e-02 2.144428938627243042e-01 1.434900164604187012e-01 1.606425046920776367e-01 2.182760238647460938e-01 3.120578527450561523e-01 -6.625553127378225327e-03 -1.893630474805831909e-01
1.251972764730453491e-01 8.359432220458984375e-02 -9.583041816949844360e-02 -4.459585621953010559e-02 -1.604181528091430664e-01 -1.246185004711151123e-01 1.545118093490600586e-01 5.221565812826156616e-02 1.080807894468307495e-01 -2.506603598594665527e-01 -1.715115904808044434e-01 -1.216474622488021851e-01 -3.943629562854766846e-01 -2.534213364124298096e-01 -2.217941284179687500e-01 2.849445343017578125e-01 1.561198830604553223e-01 -1.330537497997283936e-01 1.395695060491561890e-01 2.666569687426090240e-02 2.471891045570373535e-01 1.801090836524963379e-01 2.839586138725280762e-02 -7.532960921525955200e-02 9.387747198343276978e-02 2.313306480646133423e-01 3.629472553730010986e-01 1.012511104345321655e-01 -1.280274689197540283e-01 4.278632998466491699e-02 1.723354905843734741e-01 -1.221619024872779846e-01
-7.402160018682479858e-02 -6.171684712171554565e-02 -2.632865607738494873e-01 -1.824095845222473145e-01 -2.391107566654682159e-02 -1.107215657830238342e-01 -9.673474729061126709e-02 3.713130652904510498e-01 2.193391323089599609e-01 3.345292210578918457e-01 -1.814761608839035034e-01 -7.346618175506591797e-02 -5.867268517613410950e-02 -1.037166342139244080e-01 -7.444235030561685562e-03 2.306209653615951538e-01 3.655071556568145752e-02 -1.708240509033203125e-01 2.678783833980560303e-01 2.892918884754180908e-01 -1.570303142070770264e-01 -1.253236532211303711e-01 1.016223989427089691e-02 1.207031384110450745e-01 -3.238259628415107727e-02 3.051593601703643799e-01 2.917318642139434814e-01 3.801970183849334717e-02 -1.510780304670333862e-02 1.869511157274246216e-01 3.933785110712051392e-02 -6.174742430448532104e-02
7.548533380031585693e-02 5.263267084956169128e-02 -3.429908156394958496e-01 4.448822699487209320e-03 -2.387400269508361816e-01 -3.909278195351362228e-03 3.614497184753417969e-01 2.524687945842742920e-01 1.662176251411437988e-01 9.803418070077896118e-02 -1.109548807144165039e-01 -7.940326631069183350e-02 -1.553362458944320679e-01 1.512988507747650146e-01 -1.377016007900238037e-01 6.313407421112060547e-02 2.423963397741317749e-01 6.550204474478960037e-03 1.526968777179718018e-01 -1.419221311807632446e-01 3.372956514358520508e-01 2.220905013382434845e-02 -1.540641933679580688e-01 3.086004965007305145e-02 2.703869342803955078e-01 1.504757106304168701e-01 7.600026577711105347e-02 1.808025985956192017e-01 3.149383515119552612e-02 -1.735279522836208344e-02 3.455025851726531982e-01 2.362442202866077423e-02
-1.105218529701232910e-01 -1.187238916754722595e-01 -2.314955145120620728e-01 1.126478239893913269e-01 -2.422709316015243530e-01 -2.904376480728387833e-03 3.829481899738311768e-01 3.424234092235565186e-01 4.713926836848258972e-02 -6.188229843974113464e-02 -7.844081521034240723e-02 -3.419826552271842957e-02 -2.032273560762405396e-01 -4.098865762352943420e-02 -7.986423373222351074e-02 2.748496644198894501e-02 2.927952706813812256e-01 1.413823962211608887e-01 1.757885217666625977e-01 1.089134737849235535e-01 1.768161505460739136e-01 1.678945720195770264e-01 -1.826324611902236938e-01 1.031983550637960434e-02 1.843313276767730713e-01 1.020788475871086121e-01 8.525740355253219604e-02 1.510935723781585693e-01 5.381257832050323486e-02 2.042596787214279175e-01 3.990682661533355713e-01 -3.935683146119117737e-02
1.995079666376113892e-01 -2.407914847135543823e-01 -1.836452633142471313e-01 -1.399707198143005371e-01 -9.424749761819839478e-02 1.428668349981307983e-01 1.400429606437683105e-01 -2.013053931295871735e-02 2.518938779830932617e-01 -1.329676806926727295e-01 2.085448950529098511e-01 -1.840089261531829834e-01 -2.763511836528778076e-01 2.052170634269714355e-01 -2.592485547065734863e-01 4.573321640491485596e-01 1.507336050271987915e-01 8.552122116088867188e-02 2.705296277999877930e-01 7.898891717195510864e-02 1.766264736652374268e-01 1.633483618497848511e-01 7.822243124246597290e-02 4.795170947909355164e-02 -1.234475076198577881e-01 1.911301463842391968e-01 -3.837358951568603516e-02 5.677937343716621399e-02 -4.559045773930847645e-04 9.251343458890914917e-02 -7.066662609577178955e-02 2.198495902121067047e-02
5.537486821413040161e-02 -2.059674821794033051e-02 -2.079473286867141724e-01 -2.316409647464752197e-01 2.387122809886932373e-02 -2.620368599891662598e-01 4.791083186864852905e-02 3.292672634124755859e-01 3.241767287254333496e-01 2.431884109973907471e-01 -1.264861673116683960e-01 1.244348958134651184e-01 -9.711677581071853638e-02 -1.041419953107833862e-01 -4.568080976605415344e-02 7.143987715244293213e-02 4.525206983089447021e-02 -3.408261537551879883e-01 4.055167734622955322e-01 1.270944029092788696e-01 -7.152415066957473755e-02 -2.174647338688373566e-02 6.186218187212944031e-02 -2.510574162006378174e-01 -1.822904348373413086e-01 2.462590634822845459e-01 -8.408186025917530060e-03 -4.906581249088048935e-03 -9.316917508840560913e-02 4.391220584511756897e-02 1.251041442155838013e-01 -7.072708010673522949e-02
2.507658600807189941e-01 3.972675278782844543e-02 -3.360414505004882812e-01 -1.818279325962066650e-01 -2.620310783386230469e-01 3.699100390076637268e-02 2.755460701882839203e-02 2.674822881817817688e-02 7.604999840259552002e-02 1.645616255700588226e-02 1.084458380937576294e-01 -5.331971123814582825e-02 -2.127976156771183014e-02 -2.283394783735275269e-01 -7.058154046535491943e-02 -9.798071533441543579e-02 3.924967646598815918e-01 -7.840317487716674805e-02 -9.058920294046401978e-02 1.078110635280609131e-01 1.253989897668361664e-02 8.753888309001922607e-02 -2.765139043331146240e-01 4.231732711195945740e-02 -1.401612162590026855e-01 2.010183334350585938e-01 1.379180997610092163e-01 2.181092798709869385e-01 1.342195570468902588e-01 1.555842906236648560e-01 4.387625753879547119e-01 -5.230836942791938782e-02
-2.214847505092620850e-02 -7.530859857797622681e-02 -3.360404372215270996e-01 1.348353642970323563e-02 -3.256394863128662109e-01 3.737135976552963257e-02 4.990958571434020996e-01 1.753641515970230103e-01 5.983822792768478394e-02 6.431930512189865112e-02 1.114471778273582458e-01 -2.110012434422969818e-02 -2.133310884237289429e-01 1.195652335882186890e-01 -1.643871366977691650e-01 8.705599606037139893e-02 1.468851566314697266e-01 1.312981992959976196e-01 1.546953469514846802e-01 -1.182099953293800354e-01 2.981199026107788086e-01 5.620476603507995605e-02 -1.356352269649505615e-01 3.824922069907188416e-02 6.503282487392425537e-02 2.003933489322662354e-01 3.038764744997024536e-02 -3.844781778752803802e-03 1.043894365429878235e-01 1.615355759859085083e-01 3.128763735294342041e-01 -9.815552830696105957e-02
-5.192828830331563950e-03 -2.036515437066555023e-02 -2.828004062175750732e-01 -1.307726800441741943e-01 1.169089525938034058e-01 1.068898290395736694e-01 1.126845702528953552e-01 4.789723157882690430e-01 2.406927496194839478e-01 -6.142350658774375916e-02 -1.706939563155174255e-02 3.150919079780578613e-01 2.628898061811923981e-02 -6.345729529857635498e-02 8.131026476621627808e-02 3.108129464089870453e-02 1.652961522340774536e-01 2.211866825819015503e-01 2.592241466045379639e-01 -1.391097903251647949e-01 5.089705809950828552e-02 1.288506537675857544e-01 -2.837431132793426514e-01 -1.361612826585769653e-01 -1.743594110012054443e-01 1.736000180244445801e-01 1.337333619594573975e-01 2.320872247219085693e-01 -1.355850370600819588e-03 2.211855724453926086e-02 7.609677314758300781e-02 2.051649093627929688e-01
-5.435389652848243713e-02 -2.535861544311046600e-02 -1.590278595685958862e-01 -3.014153242111206055e-01 -1.691537946462631226e-01 2.882355451583862305e-01 1.724994182586669922e-01 -5.195867270231246948e-02 -1.235944554209709167e-01 1.532380133867263794e-01 2.480735182762145996e-01 5.556917190551757812e-02 -3.110187649726867676e-01 -1.032893545925617218e-02 1.804806874133646488e-03 3.662658482789993286e-02 2.714036703109741211e-01 -8.757694065570831299e-02 3.702157735824584961e-01 3.174332976341247559e-01 1.059413030743598938e-01 -2.433619499206542969e-01 -6.897645443677902222e-02 -1.299684792757034302e-01 7.896152883768081665e-02 4.651511833071708679e-02 2.122748345136642456e-01 5.188403651118278503e-02 -9.373852051794528961e-03 -1.087457612156867981e-01 9.278578311204910278e-02 -2.159113436937332153e-01
2.275415509939193726e-01 -2.808069884777069092e-01 -9.082732349634170532e-02 -1.377909630537033081e-01 -8.781382441520690918e-02 -5.565733462572097778e-02 1.717939376831054688e-01 1.587483137845993042e-01 3.094547092914581299e-01 2.308606952428817749e-01 -4.753999039530754089e-02 7.103235274553298950e-02 -9.295506775379180908e-02 4.956097342073917389e-03 7.478089630603790283e-02 1.674464941024780273e-01 -1.947735548019409180e-01 4.450443014502525330e-02 3.903639018535614014e-01 1.102825105190277100e-01 -8.065422624349594116e-02 1.993359774351119995e-01 -3.855312764644622803e-01 -7.841606438159942627e-02 -1.984186172485351562e-01 1.107405126094818115e-01 -4.917331784963607788e-02 2.446262836456298828e-01 1.741293966770172119e-01 2.634394541382789612e-02 1.294784545898437500e-01 -1.038871556520462036e-01
7.875464856624603271e-02 -1.720596849918365479e-02 -2.091808021068572998e-01 -6.348025053739547729e-02 -3.613897133618593216e-04 -3.515071049332618713e-02 1.811067014932632446e-01 1.798388063907623291e-01 1.343383938074111938e-01 -6.430801935493946075e-03 -9.769111126661300659e-02 -8.037863671779632568e-02 -1.263344436883926392e-01 -9.868440032005310059e-02 -1.358852386474609375e-01 2.677544951438903809e-01 4.511405825614929199e-01 -2.575520575046539307e-01 6.767414510250091553e-03 3.137014806270599365e-01 1.302823424339294434e-01 -1.581274271011352539e-01 2.590379677712917328e-02 -2.291197516024112701e-02 9.796284139156341553e-02 1.695178300142288208e-01 3.699270188808441162e-01 4.210298880934715271e-02 -1.125591546297073364e-01 2.005829066038131714e-01 2.591600716114044189e-01 -1.445051729679107666e-01
1.517573893070220947e-01 -2.654017647728323936e-03 -2.264243811368942261e-01 -3.225650787353515625e-01 -1.862155795097351074e-01 1.860207468271255493e-01 1.323895752429962158e-01 1.470343917608261108e-01 2.764764130115509033e-01 3.645069003105163574e-01 8.669568225741386414e-03 -6.417127698659896851e-02 -1.433831006288528442e-01 -1.989672929048538208e-01 1.653635054826736450e-01 -2.306315861642360687e-02 6.916960328817367554e-02 -8.825708925724029541e-02 6.920405477285385132e-02 6.461226195096969604e-02 5.691055953502655029e-02 1.164794042706489563e-01 -3.806541860103607178e-01 -6.226057931780815125e-02 -1.411040662787854671e-03 -1.152265816926956177e-01 -3.681576997041702271e-02 1.799987852573394775e-01 2.260723859071731567e-01 6.800765544176101685e-02 -2.150097191333770752e-01 -2.749254405498504639e-01
4.303256422281265259e-02 -3.170017153024673462e-02 -2.448520213365554810e-01 -5.165320038795471191e-01 -6.110602244734764099e-02 -5.456611886620521545e-02 -1.328542828559875488e-01 3.607532382011413574e-01 3.058055937290191650e-01 1.428350061178207397e-01 9.022840857505798340e-02 8.241359144449234009e-02 2.511554397642612457e-02 -1.102867126464843750e-01 2.519356086850166321e-02 1.847551017999649048e-01 4.770079255104064941e-02 -1.470434814691543579e-01 3.498126864433288574e-01 2.835945188999176025e-01 -7.659266144037246704e-02 -2.622021362185478210e-02 -1.877343803644180298e-01 1.439161039888858795e-02 5.128566175699234009e-02 8.072979003190994263e-02 2.604553289711475372e-02 -3.808343410491943359e-02 -5.546214804053306580e-02 1.584271788597106934e-01 -4.100711643695831299e-02 1.721493899822235107e-01
3.893415629863739014e-02 9.209828823804855347e-02 -1.992297172546386719e-01 -6.795016676187515259e-02 -4.762274026870727539e-02 1.711148470640182495e-01 2.511277198791503906e-01 1.030983999371528625e-01 -4.176531732082366943e-02 -4.499239102005958557e-02 1.159250885248184204e-01 8.864226192235946655e-02 -3.124762177467346191e-01 -3.252302110195159912e-01 2.099435478448867798e-01 -2.118313312530517578e-01 1.098867598921060562e-02 -2.001300603151321411e-01 1.873996853828430176e-01 2.840285897254943848e-01 1.276026815176010132e-01 2.388141900300979614e-01 -1.160376742482185364e-01 4.716188088059425354e-02 5.519701912999153137e-02 2.372213453054428101e-01 1.694101691246032715e-01 -4.911402612924575806e-02 1.167764365673065186e-01 3.160509765148162842e-01 2.721992135047912598e-01 1.667851465754210949e-03
-2.391541190445423126e-02 9.431622922420501709e-02 -3.423660099506378174e-01 -1.700304746627807617e-01 1.629884690046310425e-01 1.060525923967361450e-01 -1.429765522480010986e-01 2.866075038909912109e-01 3.454416990280151367e-02 -6.174691766500473022e-02 -3.937510401010513306e-02 1.333094481378793716e-02 -2.783837914466857910e-02 -2.853564620018005371e-01 -6.482717394828796387e-02 4.143710061907768250e-02 9.133966267108917236e-02 4.262175783514976501e-02 4.532807767391204834e-01 1.553933024406433105e-01 7.007272541522979736e-02 4.843334481120109558e-02 -3.464625179767608643e-01 -6.783719360828399658e-02 -2.829969227313995361e-01 2.171336561441421509e-01 1.146047748625278473e-02 2.305289506912231445e-01 9.740184247493743896e-02 7.769830990582704544e-04 -1.008949652314186096e-01 1.931611001491546631e-01
1.151587069034576416e-01 9.125849604606628418e-02 -1.866420358419418335e-01 -3.321209177374839783e-02 -3.987823426723480225e-01 -9.820396453142166138e-02 1.046473011374473572e-01 -2.107195705175399780e-01 1.275045722723007202e-01 -1.288321707397699356e-02 -2.113596349954605103e-02 -1.519466489553451538e-01 -3.979305922985076904e-01 -1.466352492570877075e-01 -1.046717986464500427e-01 1.447676271200180054e-01 2.047437988221645355e-02 -2.804306447505950928e-01 2.139816135168075562e-01 -4.517432302236557007e-02 2.686055302619934082e-01 3.343335092067718506e-01 -1.287526339292526245e-01 1.640107631683349609e-01 -6.180872023105621338e-02 2.508537173271179199e-01 8.863879367709159851e-03 1.463763713836669922e-01 -2.989599481225013733e-02 -8.449261635541915894e-02 -5.484442412853240967e-02 1.146185323596000671e-01
1.916784197092056274e-01 2.163635194301605225e-01 -2.627022564411163330e-01 -1.567272096872329712e-01 -8.207163214683532715e-02 9.730549901723861694e-02 3.296785429120063782e-02 2.288279831409454346e-01 -1.856327801942825317e-01 1.620722264051437378e-01 6.035096477717161179e-03 1.265905350446701050e-01 -6.361892819404602051e-02 -8.262339979410171509e-02 1.799928769469261169e-02 -6.039774045348167419e-02 2.311494015157222748e-02 -1.706742048263549805e-01 4.789386093616485596e-01 2.271829396486282349e-01 1.562022417783737183e-01 7.311312854290008545e-02 -3.548959195613861084e-01 7.222160696983337402e-03 -3.350889980792999268e-01 2.287197262048721313e-01 8.305473253130912781e-03 -3.249150468036532402e-03 1.888012513518333435e-02 2.238810434937477112e-02 4.251160472631454468e-02 -1.668374836444854736e-01
2.060880213975906372e-01 -2.959654629230499268e-01 -4.550925195217132568e-01 -8.638490736484527588e-02 -3.251436352729797363e-02 1.613357067108154297e-01 -8.050772594287991524e-04 1.023134142160415649e-01 1.831607706844806671e-02 1.793664395809173584e-01 3.554151952266693115e-02 -5.552316433750092983e-04 -3.515964448451995850e-01 2.371805161237716675e-01 -1.222301423549652100e-01 -1.689615845680236816e-02 -2.497484907507896423e-02 -2.411812096834182739e-01 1.220655068755149841e-01 8.999893814325332642e-02 5.689807608723640442e-02 -2.613817453384399414e-01 -9.652478247880935669e-02 1.718316823244094849e-01 -2.236606478691101074e-01 1.622740030288696289e-01 1.992419660091400146e-01 1.411606520414352417e-01 -1.175958141684532166e-01 1.399801224470138550e-01 1.590919345617294312e-01 4.502298682928085327e-02
2.581503987312316895e-01 1.010376960039138794e-01 -2.530167400836944580e-01 -9.912586957216262817e-02 -5.612536519765853882e-02 -1.128668859601020813e-01 9.304185956716537476e-02 -2.389358915388584137e-02 3.761035501956939697e-01 -7.678367942571640015e-02 -7.473056018352508545e-02 -1.127410233020782471e-01 -1.675973385572433472e-01 2.951554767787456512e-02 -1.543373912572860718e-01 1.557821594178676605e-02 2.041135579347610474e-01 7.069311570376157761e-03 -3.873103484511375427e-02 1.740503013134002686e-01 -3.057592809200286865e-01 2.308593876659870148e-02 -1.433610320091247559e-01 4.603854194283485413e-02 -4.912750050425529480e-02 2.013850659132003784e-01 3.987543880939483643e-01 2.819051146507263184e-01 6.794999539852142334e-02 4.181890562176704407e-02 3.355523049831390381e-01 -1.221315786242485046e-01
1.057171002030372620e-01 -1.037545874714851379e-01 -3.110483884811401367e-01 -1.485832333564758301e-01 -2.901133596897125244e-01 7.487878948450088501e-02 3.328196704387664795e-01 9.457725286483764648e-02 8.828638494014739990e-02 7.354290783405303955e-02 5.276701226830482483e-02 -1.056180596351623535e-01 -6.910826265811920166e-02 -2.126858830451965332e-01 6.072246283292770386e-02 2.562025189399719238e-01 1.370059698820114136e-01 -8.079557865858078003e-02 -7.063265424221754074e-03 2.686437070369720459e-01 -8.670592308044433594e-02 2.359054535627365112e-01 -2.907499670982360840e-01 4.855117201805114746e-02 -2.816709280014038086e-01 -6.549002975225448608e-02 -1.118107214570045471e-01 1.944011002779006958e-01 2.026637643575668335e-01 2.609770298004150391e-01 -3.771667554974555969e-02 -1.056350320577621460e-01
2.696737460792064667e-02 -2.609885931015014648e-01 -3.454253375530242920e-01 -1.536010205745697021e-02 -3.239692747592926025e-01 5.655937641859054565e-02 2.769355177879333496e-01 4.493667557835578918e-02 2.444518804550170898e-01 8.672069758176803589e-02 -7.504099607467651367e-02 2.277872860431671143e-01 -3.345604985952377319e-02 -2.147624045610427856e-01 1.707652658224105835e-01 6.010681390762329102e-02 -4.814157634973526001e-02 -3.475198149681091309e-02 3.555281162261962891e-01 5.679162219166755676e-02 5.230301991105079651e-02 2.222312539815902710e-01 -2.796869874000549316e-01 -1.481839120388031006e-01 -1.299006938934326172e-01 -2.715555764734745026e-02 -1.045760214328765869e-01 1.866607815027236938e-01 1.208788827061653137e-01 2.086002081632614136e-01 -2.302987687289714813e-02 -1.114529967308044434e-01
1.627320796251296997e-01 1.559015810489654541e-01 -1.601416617631912231e-01 -4.240142405033111572e-01 -9.406132251024246216e-02 -3.625731542706489563e-02 -1.265778988599777222e-01 3.989148736000061035e-01 2.428537458181381226e-01 2.303321957588195801e-01 -3.836786746978759766e-02 7.230018824338912964e-02 -6.274551898241043091e-02 -2.562925517559051514e-01 -1.629661768674850464e-01 6.574226915836334229e-02 1.608200520277023315e-01 -2.528837621212005615e-01 2.569691240787506104e-01 1.857443451881408691e-01 8.070327341556549072e-03 -8.011118322610855103e-02 -1.987467557191848755e-01 -6.039735674858093262e-02 -1.386299282312393188e-01 1.110731139779090881e-01 9.030664712190628052e-02 -6.363599747419357300e-02 -2.513196319341659546e-02 1.026509404182434082e-01 7.042218744754791260e-02 1.983993500471115112e-01
-4.651599377393722534e-02 1.493348740041255951e-02 -2.210441082715988159e-01 -3.842430710792541504e-01 -7.530032843351364136e-02 7.747183553874492645e-03 1.487302482128143311e-01 8.957676589488983154e-02 2.030294835567474365e-01 8.107957243919372559e-02 -3.710925877094268799e-01 -3.253330290317535400e-02 -1.735275387763977051e-01 -2.310649305582046509e-01 -9.825058281421661377e-02 1.837286949157714844e-01 5.482251197099685669e-02 -2.115156203508377075e-01 2.813548445701599121e-01 5.954462289810180664e-02 -2.007426768541336060e-01 -1.845575422048568726e-01 -2.862764000892639160e-01 -3.413906320929527283e-02 -2.422872185707092285e-01 1.844099909067153931e-01 -5.914608016610145569e-02 1.398944109678268433e-01 3.964522853493690491e-02 1.596011370420455933e-01 -1.041696742177009583e-01 1.007786244153976440e-01
8.795229345560073853e-02 1.685427688062191010e-02 -3.226949274539947510e-01 -4.613168239593505859e-01 -1.147261410951614380e-01 -6.959990411996841431e-02 -1.496613770723342896e-01 4.417020976543426514e-01 2.149934470653533936e-01 1.006403788924217224e-01 4.406364262104034424e-02 3.624004125595092773e-02 -4.249992314726114273e-03 -6.078063696622848511e-02 -1.259618401527404785e-01 1.913271844387054443e-01 1.194472685456275940e-01 -1.553566455841064453e-01 2.525655031204223633e-01 3.652516901493072510e-01 1.072131004184484482e-02 -1.022425014525651932e-02 -1.312781721353530884e-01 -8.327770233154296875e-02 1.125947199761867523e-02 1.860456250142306089e-04 4.679077118635177612e-02 -3.138503432273864746e-02 -7.301122695207595825e-02 1.290531754493713379e-01 4.582382366061210632e-02 1.906898319721221924e-01
9.209638833999633789e-02 -2.288193851709365845e-01 1.253858767449855804e-02 -1.752496659755706787e-01 -2.561792731285095215e-01 8.360824733972549438e-02 -1.182574778795242310e-02 6.158714368939399719e-02 5.387988686561584473e-01 -8.466149866580963135e-02 -1.980892196297645569e-02 -1.972676441073417664e-02 1.367036812007427216e-02 -1.709276288747787476e-01 3.377945348620414734e-02 1.619619429111480713e-01 2.362975478172302246e-01 1.115971952676773071e-01 3.286989331245422363e-01 -5.200421065092086792e-02 1.888582482933998108e-02 -9.518039226531982422e-02 -1.758185774087905884e-01 -2.190384864807128906e-01 -1.808577030897140503e-01 -1.656699739396572113e-02 4.585759341716766357e-02 1.535191684961318970e-01 -3.033988177776336670e-02 1.076730061322450638e-02 3.656784296035766602e-01 1.263093352317810059e-01
-5.381200462579727173e-03 9.529212117195129395e-02 -2.446587830781936646e-01 -3.652206361293792725e-01 -1.283082216978073120e-01 -1.912489682435989380e-01 9.039212949573993683e-03 3.137851059436798096e-01 1.710682064294815063e-01 2.689709961414337158e-01 -2.002132087945938110e-01 1.159400399774312973e-02 -7.798075675964355469e-02 -1.315602660179138184e-01 2.452571317553520203e-02 1.908880919218063354e-01 7.536351680755615234e-02 -2.854394614696502686e-01 2.584938704967498779e-01 1.823730021715164185e-01 -1.604306697845458984e-01 -1.400975883007049561e-01 1.142786890268325806e-01 -2.132992148399353027e-01 -4.957277700304985046e-02 2.350511103868484497e-01 1.073123216629028320e-01 7.096566259860992432e-02 5.574657022953033447e-02 2.552321739494800568e-02 2.729321122169494629e-01 -1.186569780111312866e-02
4.238477908074855804e-03 1.676576025784015656e-02 -3.780205547809600830e-01 -2.854415774345397949e-01 -7.263261079788208008e-02 -1.352322995662689209e-01 1.445678062736988068e-02 4.016018509864807129e-01 8.681683987379074097e-02 2.524566054344177246e-01 -9.423059970140457153e-02 3.915615379810333252e-03 -8.146623522043228149e-02 -1.583217531442642212e-01 2.598059177398681641e-02 5.051979050040245056e-02 1.341007053852081299e-01 -2.523655891418457031e-01 3.256496787071228027e-01 2.736124992370605469e-01 -1.008006036281585693e-01 -8.875081315636634827e-03 1.447021961212158203e-01 -2.900063097476959229e-01 -1.231157183647155762e-01 2.001928985118865967e-01 1.327620148658752441e-01 -3.635119274258613586e-02 -5.237032100558280945e-02 -4.309652745723724365e-02 1.264957040548324585e-01 -5.024284869432449341e-02
2.072614580392837524e-01 5.313510540872812271e-03 -6.010796874761581421e-02 -2.158014327287673950e-01 -1.174136921763420105e-01 -1.666190773248672485e-01 1.052680909633636475e-01 4.588466882705688477e-01 3.994877915829420090e-03 1.363929063081741333e-01 -5.430324003100395203e-02 -1.960577964782714844e-01 -2.495040446519851685e-01 5.811499431729316711e-02 -5.323476344347000122e-02 -2.184344455599784851e-02 -5.335873924195766449e-03 4.138141870498657227e-02 3.556050658226013184e-01 3.021988570690155029e-01 1.963246986269950867e-02 6.784996483474969864e-03 -8.213198930025100708e-02 -6.252205371856689453e-02 -2.489803433418273926e-01 3.498366773128509521e-01 -5.363499373197555542e-02 -1.376335024833679199e-01 -6.574608385562896729e-02 2.399607151746749878e-01 4.187183082103729248e-02 1.193945109844207764e-01
1.952329874038696289e-01 5.098117142915725708e-02 -3.275517225265502930e-01 7.488839328289031982e-02 -5.386605858802795410e-01 1.781875267624855042e-02 2.396213859319686890e-01 6.743174046277999878e-02 1.878669261932373047e-01 -3.589877486228942871e-02 5.470230244100093842e-03 1.285817176103591919e-01 -7.193589955568313599e-02 -2.383464276790618896e-01 1.326063722372055054e-01 -9.365154802799224854e-02 1.166286021471023560e-01 -8.270990848541259766e-02 7.788252830505371094e-02 1.921881735324859619e-01 -4.146765917539596558e-02 -6.471423804759979248e-02 -2.099412679672241211e-01 -7.135743647813796997e-02 2.220952592324465513e-04 1.826319396495819092e-01 2.555449008941650391e-01 4.670104756951332092e-02 -1.294416654855012894e-02 -9.664414077997207642e-02 3.508547842502593994e-01 2.232575044035911560e-02
-2.721367869526147842e-03 -3.123677149415016174e-02 -2.997983992099761963e-01 -6.580486148595809937e-02 -1.234381347894668579e-01 -9.829506278038024902e-02 3.827572241425514221e-02 2.742524445056915283e-01 1.848228573799133301e-01 -1.672832854092121124e-02 -2.396104633808135986e-01 7.281013578176498413e-02 -1.911632567644119263e-01 -2.416405230760574341e-01 -1.015351116657257080e-01 2.115888148546218872e-02 4.648093506693840027e-02 -3.157352805137634277e-01 4.191965162754058838e-01 1.309702992439270020e-01 -2.894424200057983398e-01 3.481167927384376526e-02 -2.323669791221618652e-01 -6.184940040111541748e-02 -3.573393449187278748e-02 1.341548264026641846e-01 -5.214394629001617432e-02 -6.062430888414382935e-02 1.546062082052230835e-01 2.893412709236145020e-01 -1.461626589298248291e-01 9.052202105522155762e-02
1.414732486009597778e-01 -2.144706547260284424e-01 -3.082222342491149902e-01 -1.113085746765136719e-01 -2.278951108455657959e-01 1.718236207962036133e-01 3.629405200481414795e-01 1.017736922949552536e-02 1.865925639867782593e-01 1.644806116819381714e-01 -8.812438463792204857e-04 1.132556870579719543e-01 -4.219000041484832764e-02 -2.271894216537475586e-01 1.263255923986434937e-01 2.373385578393936157e-01 -6.515210866928100586e-02 4.407318308949470520e-02 2.230762243270874023e-01 1.591448932886123657e-01 8.521297574043273926e-02 2.329250276088714600e-01 -3.642259836196899414e-01 -1.114838197827339172e-01 -1.369952857494354248e-01 -8.693106472492218018e-03 -7.240836322307586670e-02 2.583180665969848633e-01 6.252983585000038147e-03 9.338738024234771729e-02 5.107458680868148804e-02 -1.512011736631393433e-01
1.530920863151550293e-01 -5.636536329984664917e-02 -2.494516819715499878e-01 -2.302578985691070557e-01 -9.702494740486145020e-02 1.712257973849773407e-02 7.762977853417396545e-03 -2.703644102439284325e-03 1.137327924370765686e-01 1.576448380947113037e-01 -3.513449132442474365e-01 -1.124949529767036438e-01 -1.418883353471755981e-01 -4.514828324317932129e-02 -3.016792470589280128e-04 2.650202810764312744e-01 -3.766420111060142517e-02 -2.704728841781616211e-01 3.233655393123626709e-01 -1.203827261924743652e-01 -1.938179135322570801e-01 -2.035407274961471558e-01 -2.384064793586730957e-01 -1.424018293619155884e-01 -4.176036268472671509e-02 2.278602123260498047e-01 6.399487704038619995e-02 1.870459020137786865e-01 -1.588794738054275513e-01 3.109160661697387695e-01 -3.673687111586332321e-03 -1.328989714384078979e-01
-6.259716302156448364e-02 -2.046313285827636719e-01 -1.813460737466812134e-01 -1.070313155651092529e-01 -2.417393028736114502e-01 -1.220098417252302170e-02 1.007792428135871887e-01 2.393261641263961792e-01 2.894680202007293701e-01 1.877834796905517578e-01 -1.129679009318351746e-01 1.187132000923156738e-01 -4.621770977973937988e-02 -2.494606673717498779e-01 9.905211627483367920e-02 1.487919837236404419e-01 6.957779824733734131e-02 7.133797556161880493e-02 2.063668370246887207e-01 -1.663019061088562012e-01 5.180148035287857056e-02 3.271182477474212646e-01 -4.468378424644470215e-01 -6.710536032915115356e-02 -1.720183938741683960e-01 1.375102698802947998e-01 -2.635463327169418335e-02 7.849106937646865845e-02 2.520974576473236084e-01 1.449698507785797119e-01 8.585822582244873047e-02 1.711163297295570374e-02
-9.584320336580276489e-02 -1.390143204480409622e-02 -3.291613757610321045e-01 1.457694321870803833e-01 -1.605033874511718750e-01 1.166881620883941650e-01 -9.339689463376998901e-02 1.371754407882690430e-01 3.322522342205047607e-01 2.331628799438476562e-01 -8.026453852653503418e-02 -5.969650670886039734e-02 4.478404298424720764e-02 -9.154573082923889160e-02 -7.990536838769912720e-02 4.054830372333526611e-01 1.960006207227706909e-01 -1.797714233398437500e-01 4.192183315753936768e-01 2.309274300932884216e-02 5.965797603130340576e-02 -1.315503418445587158e-01 -2.387363929301500320e-03 -1.413734406232833862e-01 -1.377571225166320801e-01 -1.423786114901304245e-02 2.740516364574432373e-01 6.322176009416580200e-02 1.736650317907333374e-01 3.458344936370849609e-02 5.606080964207649231e-02 1.323255449533462524e-01
1.276224106550216675e-02 -2.025370597839355469e-01 -3.888432383537292480e-01 -1.369415819644927979e-01 -3.762874752283096313e-02 -1.302034407854080200e-02 -4.374499246478080750e-02 2.340500652790069580e-01 2.252744138240814209e-01 -1.235241219401359558e-01 9.754718095064163208e-02 1.183104589581489563e-01 6.195328757166862488e-02 -2.287966907024383545e-01 -2.035920135676860809e-02 4.321824386715888977e-02 2.029837518930435181e-01 1.698780357837677002e-01 4.873299002647399902e-01 -1.552447956055402756e-02 1.993698477745056152e-01 1.962001621723175049e-01 -1.056210026144981384e-01 5.280719697475433350e-02 -2.356394976377487183e-01 4.218329861760139465e-02 -2.303082868456840515e-02 1.147368252277374268e-01 5.648163706064224243e-02 4.770953208208084106e-02 6.835927814245223999e-02 3.185561895370483398e-01
3.814202919602394104e-02 -1.688329577445983887e-01 -3.056112527847290039e-01 -3.820506632328033447e-01 -1.787769943475723267e-01 -9.674405679106712341e-03 -2.079851031303405762e-01 1.050684601068496704e-01 2.818104624748229980e-01 2.589009143412113190e-02 -5.339787900447845459e-02 9.667692333459854126e-02 8.063439279794692993e-02 -2.350495606660842896e-01 -1.662669181823730469e-01 9.535510838031768799e-02 6.359810382127761841e-02 -1.234756410121917725e-01 6.951789557933807373e-02 1.298237890005111694e-01 -2.050648629665374756e-01 1.661602291278541088e-04 -2.855895459651947021e-01 -1.241334825754165649e-01 -2.203798294067382812e-02 4.165840148925781250e-01 1.583912372589111328e-01 -9.597165137529373169e-02 1.038316637277603149e-01 1.255113035440444946e-01 1.937398612499237061e-01 -3.405192866921424866e-02
-1.099362876266241074e-02 -2.052568495273590088e-01 -1.482358872890472412e-01 -8.795692026615142822e-02 -2.221999168395996094e-01 1.440194100141525269e-01 8.254920691251754761e-02 2.134700715541839600e-01 1.920677721500396729e-01 1.578003019094467163e-01 1.153075620532035828e-01 7.930784672498703003e-02 1.676083058118820190e-01 -2.626560926437377930e-01 -6.084681022912263870e-03 -2.057385891675949097e-01 1.458306759595870972e-01 -2.767715454101562500e-01 3.411075174808502197e-01 2.434429079294204712e-01 -8.629156649112701416e-02 3.576477989554405212e-02 -7.958164066076278687e-02 1.880286633968353271e-01 6.241251528263092041e-02 2.901378870010375977e-01 1.865981817245483398e-01 -1.486750990152359009e-01 -1.054652333259582520e-01 -3.198106214404106140e-02 2.569676637649536133e-01 1.940101683139801025e-01
3.707424104213714600e-01 -1.975286304950714111e-01 -1.230368167161941528e-01 -6.490237265825271606e-02 -3.482656180858612061e-02 -1.804126203060150146e-01 1.277138143777847290e-01 1.712571829557418823e-01 3.412454128265380859e-01 -7.676790654659271240e-02 1.256850510835647583e-01 2.494135871529579163e-02 -1.466083228588104248e-01 -3.476410731673240662e-02 1.228815242648124695e-01 5.706113949418067932e-02 2.354557663202285767e-01 2.750954031944274902e-02 2.037496119737625122e-01 8.673771470785140991e-02 -1.289538741111755371e-01 7.880309969186782837e-02 -1.640609279274940491e-02 -2.356338798999786377e-01 -2.680894732475280762e-01 5.832797288894653320e-02 -2.697109710425138474e-03 2.254562526941299438e-01 2.184855751693248749e-02 5.575241893529891968e-02 4.567743837833404541e-01 1.508521288633346558e-01
-9.780007600784301758e-02 -1.157560292631387711e-02 -7.790397107601165771e-02 -2.080110013484954834e-01 -1.540183871984481812e-01 1.683539003133773804e-01 1.120357513427734375e-01 2.369597256183624268e-01 6.592968851327896118e-02 -1.919611357152462006e-02 4.994773189537227154e-05 -2.159998714923858643e-01 -1.208094805479049683e-01 -1.448805928230285645e-01 -2.791738808155059814e-01 2.581639401614665985e-02 4.232892990112304688e-01 -8.205968141555786133e-02 -4.688116256147623062e-03 -6.963024288415908813e-02 1.367562413215637207e-01 9.759835153818130493e-02 -2.640961408615112305e-01 8.420625329017639160e-02 1.154430583119392395e-01 6.425621360540390015e-02 -1.151552125811576843e-01 1.184443384408950806e-01 1.430606395006179810e-01 3.462143242359161377e-01 3.996769189834594727e-01 1.182148903608322144e-01
6.913871318101882935e-02 -9.665596485137939453e-02 -2.783047258853912354e-01 -3.479223549365997314e-01 -2.327744849026203156e-02 -1.575901359319686890e-01 9.683775901794433594e-02 1.637055873870849609e-01 1.765059083700180054e-01 4.476801306009292603e-02 -3.367157876491546631e-01 1.660319790244102478e-02 -1.199528574943542480e-01 -1.744868159294128418e-01 -1.418450176715850830e-01 9.623846411705017090e-02 -2.644139342010021210e-02 -1.759423911571502686e-01 4.065067172050476074e-01 -4.947578534483909607e-02 -1.897304803133010864e-01 -2.200187593698501587e-01 -3.441046178340911865e-01 -5.728713702410459518e-03 -1.392197310924530029e-01 1.420599669218063354e-01 -6.247073039412498474e-02 1.273153126239776611e-01 7.814794778823852539e-02 1.795105636119842529e-01 -4.589530080556869507e-02 4.982691630721092224e-02
1.722537130117416382e-01 -8.896952122449874878e-02 -2.325465232133865356e-01 -1.153841763734817505e-01 -2.483273595571517944e-01 2.264816910028457642e-01 5.996345728635787964e-02 -1.704872101545333862e-01 1.126061081886291504e-01 2.513500303030014038e-02 5.250741168856620789e-02 1.688533723354339600e-01 -4.055548012256622314e-01 4.984557256102561951e-02 -3.877617120742797852e-01 9.624644368886947632e-02 1.420236527919769287e-01 -1.780500113964080811e-01 1.482252478599548340e-01 1.734221130609512329e-01 1.608919054269790649e-01 -1.147857606410980225e-01 -2.360815852880477905e-01 6.531550735235214233e-02 -2.235966548323631287e-02 2.767067551612854004e-01 1.000911593437194824e-01 6.911583244800567627e-02 -1.632798016071319580e-01 -5.405184999108314514e-02 2.204922139644622803e-01 -7.208246737718582153e-02
-1.238590553402900696e-01 1.563849747180938721e-01 -2.452519722282886505e-02 -1.174397319555282593e-01 -2.209495157003402710e-01 -4.242616891860961914e-02 2.761226296424865723e-01 6.148617248982191086e-03 1.463076621294021606e-01 1.686732470989227295e-02 1.603750884532928467e-01 -9.340596199035644531e-02 -3.233331143856048584e-01 -3.214383125305175781e-01 1.472678482532501221e-01 -1.033098548650741577e-01 1.117947623133659363e-01 -1.824064999818801880e-01 1.925026774406433105e-01 2.904161810874938965e-01 7.684782147407531738e-02 5.706897377967834473e-02 -1.454713791608810425e-01 2.778126001358032227e-01 5.812552198767662048e-02 1.037079840898513794e-01 1.920957565307617188e-01 1.756430119276046753e-01 1.683836430311203003e-01 1.843073517084121704e-01 2.890192866325378418e-01 -1.418913900852203369e-01
1.697721034288406372e-01 -9.559436887502670288e-02 -4.905519783496856689e-01 -3.808872997760772705e-01 -2.059449404478073120e-01 -1.105354949831962585e-01 -3.261465206742286682e-02 2.314436584711074829e-01 2.077621519565582275e-01 4.166246950626373291e-02 1.642528735101222992e-02 -3.809908032417297363e-02 5.239356309175491333e-02 -1.698565781116485596e-01 2.003210783004760742e-02 -1.722933053970336914e-01 1.382042616605758667e-01 -4.450078904628753662e-01 3.560003265738487244e-02 4.288482666015625000e-02 -8.361674845218658447e-02 8.453428000211715698e-02 -4.527484998106956482e-02 -7.323257625102996826e-02 3.208919661119580269e-03 9.212332963943481445e-02 1.912441402673721313e-01 1.066711023449897766e-01 4.511025547981262207e-02 1.337215770035982132e-02 -2.408366650342941284e-01 -1.735076680779457092e-02
5.027460306882858276e-02 -2.299077957868576050e-01 -2.855719029903411865e-01 -8.016978949308395386e-02 -2.630040943622589111e-01 1.532733142375946045e-01 2.672275304794311523e-01 2.190053462982177734e-02 1.442599594593048096e-01 1.864666193723678589e-01 -6.805828306823968887e-03 2.858946286141872406e-02 -7.108922302722930908e-02 -1.275713890790939331e-01 8.986701071262359619e-02 2.195295095443725586e-01 -1.163064166903495789e-01 4.927448928356170654e-02 3.123770356178283691e-01 -4.382488131523132324e-02 -1.886134408414363861e-02 3.506138324737548828e-01 -4.379834532737731934e-01 -1.359459459781646729e-01 -1.975916624069213867e-01 -3.576187789440155029e-02 5.468747019767761230e-02 1.408446580171585083e-01 2.948936261236667633e-02 1.272784173488616943e-01 1.408716589212417603e-01 -9.447363764047622681e-02
2.400087118148803711e-01 -1.221258118748664856e-01 -3.537050187587738037e-01 -2.008583843708038330e-01 -8.023409545421600342e-02 1.434596907347440720e-02 1.252919551916420460e-03 3.270259201526641846e-01 2.823442220687866211e-02 -8.715989440679550171e-02 -9.011492878198623657e-02 -8.541366457939147949e-02 -2.015159577131271362e-01 -2.717562913894653320e-01 -6.732049398124217987e-03 1.866140961647033691e-01 -5.314837396144866943e-02 -3.192906379699707031e-01 1.718389987945556641e-01 -2.917095646262168884e-02 -2.323581129312515259e-01 -1.521828770637512207e-01 -3.308280408382415771e-01 -7.928106188774108887e-02 -4.076244682073593140e-02 2.752320468425750732e-01 -9.760426729917526245e-02 1.632477492094039917e-01 1.288863867521286011e-01 6.321008503437042236e-02 3.879239410161972046e-02 1.075281798839569092e-01
-9.681616909801959991e-03 4.428505897521972656e-03 -1.974977850914001465e-01 6.636738777160644531e-02 -2.493935376405715942e-01 8.057190105319023132e-03 3.755499422550201416e-01 3.451807498931884766e-01 2.898933589458465576e-01 1.368568986654281616e-01 9.220601059496402740e-03 -1.266598552465438843e-01 -1.984327286481857300e-01 1.596402972936630249e-01 -1.123932190239429474e-02 2.406722493469715118e-02 2.294353097677230835e-01 1.128922924399375916e-01 1.398468166589736938e-01 -4.091015830636024475e-02 2.226231098175048828e-01 8.364772051572799683e-02 -2.707466483116149902e-01 4.285502061247825623e-02 2.061104476451873779e-01 2.444216907024383545e-01 6.233610212802886963e-02 8.717793226242065430e-02 9.667877852916717529e-02 1.324911564588546753e-01 3.009286224842071533e-01 -9.103386662900447845e-03
8.984782546758651733e-02 -3.806671127676963806e-02 -2.733263969421386719e-01 3.655622899532318115e-02 -2.356568574905395508e-01 -1.855192482471466064e-01 2.679261267185211182e-01 1.812372915446758270e-02 -8.579653501510620117e-02 -1.623805910348892212e-01 1.464138925075531006e-01 -4.504466801881790161e-02 -2.722654640674591064e-01 6.030006706714630127e-02 -2.606630325317382812e-01 -1.364165823906660080e-02 -1.003854908049106598e-02 -4.616094008088111877e-02 4.107083082199096680e-01 8.910746872425079346e-02 2.934356927871704102e-01 3.382743597030639648e-01 -1.708395630121231079e-01 1.651373505592346191e-01 -8.065302670001983643e-02 2.185365706682205200e-01 1.958184540271759033e-01 6.722693145275115967e-02 7.340636104345321655e-02 5.712871253490447998e-02 -6.251327693462371826e-02 6.122708320617675781e-02
5.095101892948150635e-02 2.840555645525455475e-02 -2.210342288017272949e-01 -4.228155314922332764e-01 -1.619115471839904785e-01 5.608261376619338989e-02 -1.810422986745834351e-01 3.739576041698455811e-01 3.460822403430938721e-01 8.922365307807922363e-02 -1.179814562201499939e-01 1.971593797206878662e-01 -1.403231360018253326e-02 -3.695615381002426147e-02 -4.142310097813606262e-02 1.110195294022560120e-01 1.600389927625656128e-01 -2.500516772270202637e-01 3.545140922069549561e-01 1.779001951217651367e-01 1.510740537196397781e-02 -8.679094910621643066e-02 -1.159608811140060425e-01 1.274879574775695801e-01 1.165520176291465759e-01 5.257210135459899902e-02 3.179312869906425476e-02 -7.083218079060316086e-03 4.723089560866355896e-02 1.813610196113586426e-01 -7.346200942993164062e-02 1.732086241245269775e-01
1.777927391231060028e-02 9.262117557227611542e-03 -3.038243651390075684e-01 -4.048950076103210449e-01 -1.581876873970031738e-01 1.811380870640277863e-02 2.718110382556915283e-02 1.787606477737426758e-01 1.015779599547386169e-01 -1.524578481912612915e-01 2.076533585786819458e-01 -3.805362060666084290e-02 5.281478632241487503e-03 -2.360606491565704346e-01 -3.998780548572540283e-01 -1.733409762382507324e-01 2.966745495796203613e-01 3.431947156786918640e-02 3.108324110507965088e-02 1.851930916309356689e-01 5.198983848094940186e-02 -1.422301530838012695e-01 -2.435214817523956299e-01 -1.628574877977371216e-01 -3.188719600439071655e-02 6.064842268824577332e-02 1.772678941488265991e-01 1.496332585811614990e-01 -4.295140970498323441e-03 1.483779698610305786e-01 2.179225832223892212e-01 1.496883854269981384e-02
1.561822649091482162e-02 -2.490786314010620117e-01 -2.865073382854461670e-01 -1.564009785652160645e-01 -3.349819779396057129e-01 9.789562970399856567e-02 2.711952328681945801e-01 -2.167262323200702667e-02 2.150938361883163452e-01 1.832218766212463379e-01 -2.593993768095970154e-02 2.017555534839630127e-01 4.119158163666725159e-02 -2.413349300622940063e-01 1.426549702882766724e-01 1.531581431627273560e-01 -3.835864365100860596e-02 -7.128960639238357544e-02 2.011541426181793213e-01 1.667344244197010994e-03 3.078351914882659912e-02 2.143958508968353271e-01 -3.480577766895294189e-01 -1.356087625026702881e-01 -1.394052654504776001e-01 -8.278407156467437744e-02 2.783554606139659882e-02 2.837288677692413330e-01 1.671365648508071899e-01 1.648753583431243896e-01 9.030795842409133911e-02 -7.803703844547271729e-02
1.002312004566192627e-01 -3.521199803799390793e-03 -2.894772887229919434e-01 -1.911826618015766144e-02 -1.625253856182098389e-01 -2.190743386745452881e-02 4.378620684146881104e-01 2.531038820743560791e-01 2.242325395345687866e-01 2.200179360806941986e-02 5.442374385893344879e-03 -1.586026996374130249e-01 -1.830798685550689697e-01 2.288961708545684814e-01 -1.329374033957719803e-02 1.386954039335250854e-01 1.037081554532051086e-01 -7.692956924438476562e-02 1.175354868173599243e-01 -1.191444024443626404e-01 2.226029038429260254e-01 6.428825110197067261e-02 -1.955761015415191650e-01 -3.335045184940099716e-03 1.452271342277526855e-01 1.335892230272293091e-01 2.881481647491455078e-01 1.415004283189773560e-01 8.139306679368019104e-03 5.454768612980842590e-02 3.921331763267517090e-01 -7.998308539390563965e-02
1.930424943566322327e-02 1.036153957247734070e-01 -5.223567038774490356e-02 -1.591481119394302368e-01 6.763487309217453003e-02 7.930967956781387329e-02 2.929378151893615723e-01 -1.855867505073547363e-01 -1.484528183937072754e-02 -1.267372518777847290e-01 -1.186733767390251160e-01 1.709672063589096069e-02 -3.059539198875427246e-01 -2.990683168172836304e-02 -9.786723554134368896e-02 -1.426534075289964676e-02 3.743551373481750488e-01 -1.986792087554931641e-01 3.151054680347442627e-01 9.739799797534942627e-02 2.357215732336044312e-01 -4.064280539751052856e-02 -1.327801793813705444e-01 1.629166305065155029e-01 -8.248240500688552856e-02 2.889552414417266846e-01 1.145587116479873657e-01 6.990918517112731934e-02 -4.061177745461463928e-02 3.465091288089752197e-01 2.199149131774902344e-01 1.630987524986267090e-01
2.935435250401496887e-02 -3.159391582012176514e-01 -7.481297943741083145e-03 -1.217362955212593079e-01 -2.667020857334136963e-01 -5.366027355194091797e-02 1.575084924697875977e-01 9.726960211992263794e-03 2.882778942584991455e-01 -6.318423151969909668e-02 -5.107221752405166626e-02 8.404812961816787720e-02 1.352864131331443787e-02 -3.399888519197702408e-03 -2.079827189445495605e-01 -5.761696025729179382e-02 4.391231536865234375e-01 1.863936483860015869e-01 1.293149441480636597e-01 1.717027276754379272e-01 -1.158574000000953674e-01 -1.735991984605789185e-01 -1.758815497159957886e-01 -1.400451511144638062e-01 -2.611609399318695068e-01 3.592187911272048950e-02 5.632671341300010681e-02 2.703458964824676514e-01 1.544122397899627686e-01 -1.337401382625102997e-02 2.898158729076385498e-01 1.426161676645278931e-01
1.111017242074012756e-01 -8.960688486695289612e-03 -1.942827105522155762e-01 -3.396950289607048035e-02 5.930893495678901672e-02 -1.328800022602081299e-01 2.350827604532241821e-01 2.948241829872131348e-01 3.906354680657386780e-02 2.117478549480438232e-01 -2.241737693548202515e-01 1.593002527952194214e-01 -8.762190490961074829e-02 1.724452711641788483e-02 9.792014956474304199e-02 -5.557035654783248901e-02 1.463259458541870117e-01 7.547542452812194824e-02 2.249810844659805298e-01 -1.854619681835174561e-01 2.258566021919250488e-01 8.452250063419342041e-02 -5.213209390640258789e-01 -2.101778984069824219e-01 -2.058340758085250854e-01 7.558862864971160889e-02 4.142645746469497681e-02 1.935931742191314697e-01 2.587489485740661621e-01 6.260385736823081970e-03 -3.386522084474563599e-02 -3.213707730174064636e-02
2.405805736780166626e-01 5.817139521241188049e-02 -3.881848230957984924e-02 1.402906477451324463e-01 -1.562337428331375122e-01 -1.405924856662750244e-01 2.070568799972534180e-01 -1.010854616761207581e-01 -5.745388567447662354e-03 -1.248865723609924316e-01 -2.839313149452209473e-01 8.404812216758728027e-02 -4.211574792861938477e-01 -8.261527866125106812e-02 -1.086523979902267456e-01 3.063063621520996094e-01 2.731920480728149414e-01 -2.808164358139038086e-01 2.865348458290100098e-01 1.412798184901475906e-02 1.709909290075302124e-01 1.070052310824394226e-01 -2.130671143531799316e-01 9.942293167114257812e-02 -1.645718961954116821e-01 1.718649119138717651e-01 1.055385321378707886e-01 7.227132469415664673e-02 -4.566021636128425598e-02 -6.292393058538436890e-02 7.128807902336120605e-02 1.061641350388526917e-01
-9.441870264708995819e-03 1.441630441695451736e-02 -2.501561641693115234e-01 -2.902124524116516113e-01 -1.712994277477264404e-02 -1.398895531892776489e-01 5.502773448824882507e-02 2.990521788597106934e-01 1.359436213970184326e-01 2.687241137027740479e-01 -7.108379900455474854e-02 -9.757997840642929077e-02 -1.680655479431152344e-01 -2.649317383766174316e-01 5.480792606249451637e-04 1.027680486440658569e-01 2.127477377653121948e-01 -2.711125910282135010e-01 3.198356628417968750e-01 -1.324495300650596619e-03 -1.116603165864944458e-01 -2.180135250091552734e-02 3.230077272746711969e-04 -3.565828502178192139e-01 6.260155141353607178e-02 1.792783886194229126e-01 1.348029673099517822e-01 -7.429132610559463501e-02 -5.027247220277786255e-02 5.413584783673286438e-02 2.639591395854949951e-01 1.740007549524307251e-01
-1.275370363146066666e-02 -4.743003100156784058e-02 -2.213171720504760742e-01 -2.221748679876327515e-01 2.471946924924850464e-02 4.212833940982818604e-02 1.056184843182563782e-01 -1.796261966228485107e-01 -3.324608504772186279e-02 2.343015000224113464e-02 -5.479720886796712875e-03 1.057532727718353271e-01 -1.332407593727111816e-01 -1.400106996297836304e-01 -1.606334000825881958e-01 -1.214407384395599365e-02 5.285389423370361328e-01 -1.821790933609008789e-01 2.495758235454559326e-01 1.614613384008407593e-01 -1.054041832685470581e-01 7.305298000574111938e-02 -4.081830382347106934e-02 -6.113467365503311157e-02 -2.173248082399368286e-01 6.976037472486495972e-02 2.672313749790191650e-01 1.916335225105285645e-01 2.986970245838165283e-01 1.875480264425277710e-01 1.123500987887382507e-01 -2.392973899841308594e-01
1.811744570732116699e-01 3.351048529148101807e-01 -1.362535357475280762e-01 -9.140277653932571411e-02 -3.153290972113609314e-02 7.760482281446456909e-02 2.319034636020660400e-01 -8.802577108144760132e-02 1.434505581855773926e-01 -1.256647408008575439e-01 -6.953883916139602661e-02 -1.778412610292434692e-02 -2.062254399061203003e-01 -1.537723541259765625e-01 -1.662333160638809204e-01 4.829506576061248779e-02 2.730625271797180176e-01 -3.180446922779083252e-01 3.155297040939331055e-01 1.911071836948394775e-01 2.574482560157775879e-01 -9.404927492141723633e-03 -3.462186083197593689e-02 2.309280633926391602e-01 -1.031284257769584656e-01 1.998495757579803467e-01 1.330168545246124268e-01 1.036366149783134460e-01 6.374309957027435303e-02 1.958005577325820923e-01 2.143538892269134521e-01 1.473263949155807495e-01
7.946915179491043091e-02 -1.084725931286811829e-01 -1.008082777261734009e-01 -3.518133237957954407e-02 -9.229270368814468384e-02 -1.301049292087554932e-01 1.191999986767768860e-01 6.360142678022384644e-02 2.693506777286529541e-01 1.292175962589681149e-03 -1.221556402742862701e-02 7.014802843332290649e-02 8.623322471976280212e-03 -1.917321830987930298e-01 -2.031345665454864502e-01 3.469597101211547852e-01 3.679769635200500488e-01 1.125234439969062805e-01 2.873800098896026611e-01 -4.224251210689544678e-02 3.922530114650726318e-01 1.024877503514289856e-01 -2.096363902091979980e-02 8.482456207275390625e-02 -4.450331255793571472e-02 5.190240964293479919e-02 1.900874972343444824e-01 3.038152456283569336e-01 7.189522683620452881e-02 -3.315236791968345642e-02 3.268479108810424805e-01 -8.225141093134880066e-03
1.825563907623291016e-01 3.850095346570014954e-02 -2.200611084699630737e-01 4.460479691624641418e-02 -2.162564396858215332e-01 -2.983766980469226837e-02 2.859024405479431152e-01 2.814310193061828613e-01 8.235691487789154053e-02 1.176576986908912659e-01 -5.201442167162895203e-03 -3.439128398895263672e-02 -2.473126202821731567e-01 1.699433624744415283e-01 -1.501302123069763184e-01 3.695418313145637512e-02 2.052313089370727539e-01 6.414543837308883667e-02 2.439058870077133179e-01 -1.475202739238739014e-01 3.175485432147979736e-01 -9.797007078304886818e-04 -2.597791552543640137e-01 1.044050976634025574e-01 4.183933138847351074e-02 9.515465050935745239e-02 1.755054593086242676e-01 7.935413718223571777e-02 5.735214333981275558e-03 1.789716184139251709e-01 4.269267916679382324e-01 3.800087049603462219e-02
1.859871745109558105e-01 6.263840198516845703e-02 -3.153340816497802734e-01 -4.300435781478881836e-01 -7.974283397197723389e-02 1.011893451213836670e-01 -8.412119746208190918e-02 2.630164325237274170e-01 2.845223546028137207e-01 1.290826797485351562e-01 -1.696676462888717651e-01 8.094868063926696777e-02 -5.648444592952728271e-02 -1.382170319557189941e-01 2.917491085827350616e-02 1.031236946582794189e-01 -3.514778614044189453e-02 -2.780522704124450684e-01 1.994940489530563354e-01 4.351048264652490616e-04 3.071003220975399017e-02 -6.327234953641891479e-02 -2.035389840602874756e-01 1.260417252779006958e-01 1.186173558235168457e-01 2.392055094242095947e-01 9.560746699571609497e-02 -1.907575577497482300e-01 2.427378892898559570e-01 1.934075802564620972e-01 -1.426304429769515991e-01 -5.853839591145515442e-02
-1.005706191062927246e-01 -2.818184718489646912e-02 -3.852283358573913574e-01 -3.396090269088745117e-01 -3.014729171991348267e-02 -1.051325127482414246e-01 -6.601566076278686523e-02 -1.420388519763946533e-01 1.291871964931488037e-01 9.902680292725563049e-03 -2.287604659795761108e-02 -1.856624032370746136e-03 -1.478321999311447144e-01 -3.269031941890716553e-01 -2.208810299634933472e-01 4.676819592714309692e-02 4.811760187149047852e-01 -1.778400093317031860e-01 1.132248807698488235e-02 2.275384031236171722e-03 6.684029847383499146e-02 -4.253891482949256897e-02 -1.067486107349395752e-01 -9.442938119173049927e-02 -1.741191446781158447e-01 1.258685439825057983e-01 1.972432993352413177e-02 1.767438352108001709e-01 2.363475114107131958e-01 1.707078665494918823e-01 1.204101964831352234e-01 -1.571100354194641113e-01
1.475091576576232910e-01 -5.964978039264678955e-02 -2.670557796955108643e-01 -3.752690553665161133e-01 5.102173984050750732e-02 2.181150466203689575e-01 5.159515142440795898e-02 -2.175996638834476471e-02 2.454033195972442627e-01 1.298680007457733154e-01 1.059698015451431274e-01 9.308002144098281860e-02 8.665020763874053955e-02 -2.927741706371307373e-01 2.101775109767913818e-01 1.069023013114929199e-01 2.978908419609069824e-01 -1.314612478017807007e-01 4.097424820065498352e-02 1.588656753301620483e-01 -3.285952657461166382e-02 -7.463578134775161743e-02 -2.034048587083816528e-01 -1.687357015907764435e-02 -3.090258836746215820e-01 1.672105044126510620e-01 -5.399255082011222839e-02 -4.498058557510375977e-02 8.723219484090805054e-02 3.606211543083190918e-01 1.148140281438827515e-01 5.416590347886085510e-02
-5.461366474628448486e-02 -8.935593068599700928e-02 -8.765327930450439453e-02 -8.806300163269042969e-02 -1.631198227405548096e-01 1.406500488519668579e-01 5.132301524281501770e-02 2.855587303638458252e-01 1.350529491901397705e-01 5.518896132707595825e-02 -3.712854534387588501e-02 -3.225845983251929283e-03 -3.987291157245635986e-01 2.120376229286193848e-01 2.180566638708114624e-01 -1.752206683158874512e-02 1.258045881986618042e-01 -1.109326109290122986e-01 1.798176020383834839e-01 3.514654040336608887e-01 -1.181194782257080078e-01 -2.835215069353580475e-02 -2.281581312417984009e-01 2.151885330677032471e-01 -1.024250909686088562e-01 1.675087511539459229e-01 1.747632771730422974e-01 2.298802733421325684e-01 -2.747730016708374023e-01 2.646463811397552490e-01 -2.016502432525157928e-02 5.963734537363052368e-02
-5.143419280648231506e-02 7.751897722482681274e-02 -1.883202195167541504e-01 -1.919752657413482666e-01 -6.138614937663078308e-02 -7.790916413068771362e-02 1.997581869363784790e-01 3.000183403491973877e-01 3.302423059940338135e-01 2.119846045970916748e-01 1.513754390180110931e-02 -2.657029032707214355e-01 -7.204901427030563354e-03 -2.165488600730895996e-01 -7.291369140148162842e-02 7.123573124408721924e-02 2.307419031858444214e-01 -1.138279810547828674e-01 7.072369754314422607e-02 2.326198853552341461e-02 2.477373927831649780e-01 4.525250755250453949e-03 4.328396543860435486e-02 1.044102311134338379e-01 -1.489050239324569702e-01 1.323601901531219482e-01 3.247797787189483643e-01 2.560546398162841797e-01 6.600937247276306152e-02 -1.538024097681045532e-01 3.262996971607208252e-01 7.733411341905593872e-02
2.710795998573303223e-01 1.530558764934539795e-01 -2.551021575927734375e-01 -1.352163702249526978e-01 -1.801713854074478149e-01 -2.661818405613303185e-03 -5.691485013812780380e-03 1.193701475858688354e-01 3.699634075164794922e-01 1.240808591246604919e-01 2.230302244424819946e-02 -6.329244934022426605e-03 6.871753721497952938e-04 3.989164158701896667e-02 -3.099849075078964233e-02 -6.215653195977210999e-02 2.152848392724990845e-01 2.330646105110645294e-02 -4.604181647300720215e-02 2.233723551034927368e-01 -8.378314226865768433e-02 7.665355503559112549e-02 -1.335138082504272461e-01 6.652849167585372925e-02 -2.489569596946239471e-02 3.805434405803680420e-01 3.414754867553710938e-01 3.797951638698577881e-01 6.956713646650314331e-02 1.127655357122421265e-01 2.363427728414535522e-01 2.524958690628409386e-03
-1.098697930574417114e-01 2.210129611194133759e-02 -2.655157446861267090e-01 -8.472988381981849670e-03 8.157193660736083984e-03 1.003680098801851273e-02 2.242641299962997437e-01 4.369286820292472839e-02 4.603269323706626892e-02 4.321641474962234497e-02 1.398589611053466797e-01 -1.182902455329895020e-01 -1.587118059396743774e-01 -3.859480917453765869e-01 -3.233144581317901611e-01 1.350544393062591553e-01 3.021780550479888916e-01 -1.694922894239425659e-01 2.182309478521347046e-01 3.430427014827728271e-01 -9.776360541582107544e-02 -1.568915322422981262e-02 -2.352683991193771362e-02 1.047147959470748901e-01 -5.892782285809516907e-02 1.521975547075271606e-01 1.279805600643157959e-01 4.327347129583358765e-02 1.740213036537170410e-01 3.058428764343261719e-01 2.324001789093017578e-01 -2.561259828507900238e-02
-2.366158515214920044e-01 -6.202871724963188171e-02 -3.519048988819122314e-01 -3.681491315364837646e-01 -1.019322574138641357e-01 -1.482588145881891251e-02 2.913920022547245026e-02 4.717770963907241821e-02 2.471978962421417236e-01 8.246050775051116943e-02 -3.390909433364868164e-01 -1.493356972932815552e-01 -1.443763971328735352e-01 -1.118213161826133728e-01 -2.128318101167678833e-01 1.696931421756744385e-01 3.337427508085966110e-03 -4.112150520086288452e-02 2.973802387714385986e-01 -1.149178016930818558e-02 -8.944726735353469849e-02 -2.060984075069427490e-01 -8.484854549169540405e-02 -2.575439512729644775e-01 -1.608852297067642212e-01 2.493980824947357178e-01 -4.749168083071708679e-02 1.515640616416931152e-01 -1.448330283164978027e-01 -1.049164030700922012e-02 -1.950810477137565613e-02 7.365504652261734009e-02
-1.124237924814224243e-01 -1.281152479350566864e-02 -9.513456374406814575e-02 7.949496805667877197e-02 2.241918444633483887e-02 -1.904211640357971191e-01 1.394025534391403198e-01 1.983194500207901001e-01 4.667503535747528076e-01 1.386908292770385742e-01 -9.792276658117771149e-03 7.107381825335323811e-04 -1.568019092082977295e-01 -1.703035086393356323e-01 -2.441108375787734985e-01 1.112515479326248169e-01 2.862536013126373291e-01 -5.564728379249572754e-02 1.288922969251871109e-02 1.969088101759552956e-03 1.692156642675399780e-01 1.736330054700374603e-02 -6.978283636271953583e-03 4.902852326631546021e-02 -5.101517960429191589e-02 7.085554301738739014e-02 3.175782263278961182e-01 3.453900218009948730e-01 2.233673483133316040e-01 -4.131509631406515837e-04 3.433505892753601074e-01 3.747186809778213501e-02
8.038765192031860352e-02 -4.562395513057708740e-01 3.670503571629524231e-02 -1.890127807855606079e-01 -1.272236555814743042e-01 1.087894737720489502e-01 1.107006222009658813e-01 2.854658290743827820e-02 3.729879856109619141e-01 1.943378150463104248e-01 9.664331376552581787e-02 -1.665030568838119507e-01 8.046416193246841431e-02 -2.194746136665344238e-01 6.528405100107192993e-02 1.523848474025726318e-01 1.810215413570404053e-01 7.603964209556579590e-02 4.310679435729980469e-01 -2.494400739669799805e-02 1.433287411928176880e-01 8.414134383201599121e-02 3.987047355622053146e-03 -1.869470030069351196e-01 -6.644240766763687134e-02 9.620384871959686279e-02 6.153419241309165955e-02 2.556478381156921387e-01 9.393375366926193237e-02 -4.163651168346405029e-02 1.562284827232360840e-01 7.606175541877746582e-02
2.563283443450927734e-01 1.372939348220825195e-01 -3.901140391826629639e-01 -4.965424537658691406e-01 -3.515981435775756836e-01 1.268787309527397156e-02 3.433770686388015747e-02 2.032154202461242676e-01 1.388078033924102783e-01 9.882530197501182556e-03 5.335710570216178894e-02 -2.132859826087951660e-01 -3.058611229062080383e-02 -1.308140605688095093e-01 -1.354110836982727051e-01 -5.035199690610170364e-03 1.291702389717102051e-01 -2.595956921577453613e-01 1.181431710720062256e-01 5.776581913232803345e-02 -1.352002173662185669e-01 4.531810060143470764e-02 -2.344890087842941284e-01 1.055946573615074158e-01 5.609641969203948975e-02 9.748786687850952148e-02 -1.580976396799087524e-01 -4.686729982495307922e-02 1.253953110426664352e-02 -6.068861484527587891e-02 -1.216405779123306274e-01 -3.985092975199222565e-03
-2.781323194503784180e-01 -1.651649922132492065e-01 -2.388695329427719116e-01 -2.449051439762115479e-01 -1.885225921869277954e-01 1.173132881522178650e-01 9.064230322837829590e-02 1.362606287002563477e-01 2.211197093129158020e-02 -8.749689161777496338e-02 1.402285546064376831e-01 2.065976262092590332e-01 -2.388976365327835083e-01 8.186295628547668457e-02 1.942277550697326660e-01 2.552616596221923828e-01 1.961047500371932983e-01 -3.860914334654808044e-02 2.618551552295684814e-01 2.462864965200424194e-01 2.253582328557968140e-01 -7.669883966445922852e-02 1.176994852721691132e-02 -2.059495896100997925e-01 1.435798555612564087e-01 3.060110211372375488e-01 1.730476915836334229e-01 5.666954442858695984e-02 1.492481976747512817e-01 9.894701093435287476e-02 -2.683896571397781372e-02 -1.284337043762207031e-01
4.188415035605430603e-02 1.132557988166809082e-01 -2.598978877067565918e-01 -3.540785238146781921e-02 -1.088220924139022827e-01 3.735516918823122978e-03 1.688081175088882446e-01 9.640483558177947998e-02 5.957355722784996033e-02 -1.546796113252639771e-01 -1.322200447320938110e-01 2.322463877499103546e-02 -1.891818344593048096e-01 -3.332327306270599365e-01 -1.631696671247482300e-01 -3.044258244335651398e-02 2.812555730342864990e-01 -7.476098835468292236e-02 2.323733717203140259e-01 2.743291556835174561e-01 3.712258338928222656e-01 -3.792439028620719910e-02 1.164183914661407471e-01 2.805568277835845947e-01 -8.246735483407974243e-02 5.882752314209938049e-02 8.151786029338836670e-02 2.231201082468032837e-01 1.935811787843704224e-01 2.319965064525604248e-01 2.084534764289855957e-01 1.387244649231433868e-02
-2.872370555996894836e-02 -1.761346906423568726e-01 -2.412640154361724854e-01 -2.142825275659561157e-01 -4.637363851070404053e-01 -1.926002949476242065e-01 1.463043838739395142e-01 2.069539129734039307e-01 4.984825477004051208e-02 -2.194107025861740112e-01 -2.278806455433368683e-02 1.722151599824428558e-02 -2.134754955768585205e-01 -5.338715761899948120e-02 1.944649219512939453e-01 1.103447005152702332e-01 1.080963537096977234e-01 -8.408852666616439819e-02 1.561094075441360474e-01 5.867376923561096191e-02 9.381339699029922485e-02 -5.119991675019264221e-02 2.254404686391353607e-02 1.194659397006034851e-01 -2.936532497406005859e-01 -1.032099351286888123e-01 2.695355117321014404e-01 1.711212396621704102e-01 8.837963640689849854e-02 -7.698855549097061157e-02 3.185804188251495361e-01 -1.047359779477119446e-01
-2.801936864852905273e-01 1.329065859317779541e-01 -2.910810708999633789e-01 2.733731456100940704e-02 -1.437077522277832031e-01 -2.405842393636703491e-01 -1.204622611403465271e-01 2.166930139064788818e-01 2.307990789413452148e-01 1.288753300905227661e-01 -2.317809909582138062e-01 5.706285685300827026e-02 -2.944854199886322021e-01 7.418665289878845215e-02 -2.757768630981445312e-01 1.379425525665283203e-01 -6.211829371750354767e-03 1.007068604230880737e-01 9.576321393251419067e-02 1.288070231676101685e-01 7.687650620937347412e-02 4.009494185447692871e-02 -1.889503896236419678e-01 -1.660116463899612427e-01 2.090891897678375244e-01 3.044281601905822754e-01 1.225670948624610901e-01 4.928654059767723083e-02 2.021134644746780396e-01 2.275985330343246460e-01 8.605702966451644897e-02 -5.970380827784538269e-02
-6.641975045204162598e-02 2.877048552036285400e-01 -2.234881818294525146e-01 -1.230557933449745178e-01 9.035874903202056885e-02 -5.906178057193756104e-02 1.900195479393005371e-01 1.797576695680618286e-01 2.354003041982650757e-01 -6.453660875558853149e-02 -2.474638223648071289e-01 -1.673002243041992188e-01 -1.556833684444427490e-01 1.368636786937713623e-01 1.321735680103302002e-01 1.381956487894058228e-01 2.602728009223937988e-01 2.136509306728839874e-02 4.489803016185760498e-01 -7.027919590473175049e-02 -9.453020989894866943e-02 1.192930340766906738e-01 -3.150554895401000977e-01 2.354768365621566772e-01 -1.985671073198318481e-01 6.908331811428070068e-02 -1.184418648481369019e-01 1.081955209374427795e-01 1.217926144599914551e-01 -1.926769129931926727e-02 -3.782679792493581772e-03 -3.945302590727806091e-02
-1.836733072996139526e-01 -1.503269374370574951e-01 -1.043963804841041565e-01 -1.702660620212554932e-01 -4.264697059988975525e-02 -2.272943779826164246e-02 2.309804707765579224e-01 1.021646335721015930e-01 1.074854359030723572e-01 5.029302835464477539e-02 -2.392764538526535034e-01 -2.293000966310501099e-01 -1.121908202767372131e-01 -3.175846934318542480e-01 -2.034372389316558838e-01 6.399688124656677246e-02 3.921284079551696777e-01 -3.462719917297363281e-02 1.476878970861434937e-01 2.766696810722351074e-01 1.792786270380020142e-02 8.227999508380889893e-02 1.042812131345272064e-02 2.067863792181015015e-01 -1.615782529115676880e-01 -2.073002979159355164e-02 2.964395582675933838e-01 1.153439283370971680e-01 -1.544554978609085083e-01 1.387691125273704529e-02 1.105375736951828003e-01 -2.958727777004241943e-01
8.615311235189437866e-02 -4.630930423736572266e-01 -2.485868632793426514e-01 -9.203065186738967896e-02 -3.509259968996047974e-02 -2.203541845083236694e-01 9.046863019466400146e-02 -8.880378305912017822e-02 6.353528052568435669e-02 2.139199227094650269e-01 -1.371480971574783325e-01 1.230017840862274170e-01 -4.353253170847892761e-02 9.745082259178161621e-02 4.026883468031883240e-02 2.324509769678115845e-01 2.301917225122451782e-02 -2.035900652408599854e-01 1.542939096689224243e-01 2.286833077669143677e-01 2.839043140411376953e-01 8.019491285085678101e-02 2.453336678445339203e-02 -1.520424038171768188e-01 -7.591755688190460205e-02 1.022125780582427979e-01 2.648455500602722168e-01 1.575839370489120483e-01 -1.761133521795272827e-01 2.261772900819778442e-01 2.439539730548858643e-01 -9.751647710800170898e-02
1.607610378414392471e-03 1.380685251206159592e-02 -2.239342033863067627e-01 -4.144480824470520020e-02 -1.064909771084785461e-01 2.171563450247049332e-03 2.327598184347152710e-01 2.782428860664367676e-01 4.037437736988067627e-01 -7.483974099159240723e-02 8.252710103988647461e-02 -2.117416262626647949e-01 -9.537148475646972656e-02 -1.571551524102687836e-02 2.812070250511169434e-01 5.088897049427032471e-02 2.568041682243347168e-01 -6.903923302888870239e-02 1.292674541473388672e-01 -8.352127671241760254e-02 2.374067306518554688e-01 1.859507858753204346e-01 -3.928238898515701294e-02 4.057881608605384827e-02 -1.890674084424972534e-01 1.326864659786224365e-01 3.370353281497955322e-01 3.235277235507965088e-01 -8.892995864152908325e-02 -1.344740390777587891e-01 1.849110610783100128e-02 -8.518976718187332153e-02
9.698279201984405518e-02 -4.420894756913185120e-02 -3.703467547893524170e-02 7.378824800252914429e-02 -2.565658092498779297e-01 3.284607231616973877e-01 1.572345048189163208e-01 -6.189426779747009277e-02 1.185257732868194580e-01 1.803780496120452881e-01 4.487694241106510162e-03 -2.098483145236968994e-01 -3.798087239265441895e-01 -7.981792092323303223e-02 -3.093958795070648193e-01 2.502082847058773041e-02 1.216618064790964127e-02 -6.690281629562377930e-02 2.057796567678451538e-01 1.676087379455566406e-01 4.216815158724784851e-02 -2.251913994550704956e-01 -2.279513776302337646e-01 5.549965053796768188e-02 -1.501894444227218628e-01 4.464053511619567871e-01 7.152646034955978394e-02 4.522166773676872253e-02 5.905712023377418518e-02 -6.198313087224960327e-03 1.587480455636978149e-01 4.028721153736114502e-02
-3.227655962109565735e-02 -8.753664791584014893e-02 -3.311074078083038330e-01 1.818102784454822540e-02 -2.438583523035049438e-01 4.405355080962181091e-03 4.051486253738403320e-01 2.772292792797088623e-01 1.746027767658233643e-01 1.558142900466918945e-01 -6.246163044124841690e-03 -1.193462088704109192e-01 -1.759941577911376953e-01 1.713552027940750122e-01 -5.437839403748512268e-02 5.295418947935104370e-02 8.638297021389007568e-02 1.315979007631540298e-02 1.986647397279739380e-01 -1.389551609754562378e-01 2.779983282089233398e-01 7.458964246325194836e-04 -9.880813956260681152e-02 3.789539262652397156e-02 2.596143782138824463e-01 1.717219054698944092e-01 5.433684214949607849e-02 1.649832874536514282e-01 1.246387213468551636e-01 1.839966773986816406e-01 3.338416218757629395e-01 5.391370877623558044e-02
5.872779339551925659e-02 1.703038662672042847e-01 -4.296728223562240601e-02 -1.550946980714797974e-01 -8.978386968374252319e-02 5.555303394794464111e-02 2.331558614969253540e-01 -5.392203852534294128e-02 9.773556143045425415e-02 -1.394124180078506470e-01 -8.400093019008636475e-02 9.389193356037139893e-02 -1.219376325607299805e-01 -1.862932890653610229e-01 2.234094031155109406e-02 -1.736516365781426430e-03 3.842008113861083984e-01 -2.021070718765258789e-01 3.629860281944274902e-01 1.538954377174377441e-01 2.481888085603713989e-01 -6.268192827701568604e-02 -7.569236308336257935e-02 3.083802461624145508e-01 6.541728228330612183e-02 1.739439219236373901e-01 2.381492592394351959e-02 1.558121144771575928e-01 -1.161731220781803131e-02 3.839341402053833008e-01 1.930393278598785400e-01 1.544498950242996216e-01
4.668196290731430054e-02 7.272614538669586182e-02 -2.270438075065612793e-01 -4.475319012999534607e-02 -2.067334055900573730e-01 2.447305321693420410e-01 2.434710972011089325e-02 1.637326925992965698e-01 2.904852330684661865e-01 1.117585301399230957e-01 7.673098146915435791e-02 -2.023456990718841553e-01 6.803079694509506226e-02 5.867204163223505020e-03 -2.350081354379653931e-01 1.530220955610275269e-01 1.189296171069145203e-01 -1.354903876781463623e-01 5.333713293075561523e-01 1.455706804990768433e-01 4.643065482378005981e-02 -8.233669400215148926e-02 5.239137448370456696e-03 -2.490326464176177979e-01 1.858700439333915710e-02 -1.915999352931976318e-01 1.253507286310195923e-01 3.000415861606597900e-01 1.126035228371620178e-01 -4.330624267458915710e-02 7.779234647750854492e-02 9.684446454048156738e-02
9.858269989490509033e-02 1.103508695960044861e-01 -2.759964466094970703e-01 1.704162359237670898e-01 -4.877557232975959778e-02 -1.326919943094253540e-01 4.886911064386367798e-02 1.960403025150299072e-01 1.331265419721603394e-01 1.919674873352050781e-01 -1.157559379935264587e-01 5.671509355306625366e-02 -6.657253950834274292e-02 -1.239427775144577026e-01 -1.338472310453653336e-02 1.989823281764984131e-01 -1.378364711999893188e-01 1.280342787504196167e-01 4.426244497299194336e-01 7.631770521402359009e-02 2.595583796501159668e-01 2.386716380715370178e-02 -2.724207639694213867e-01 -5.977086722850799561e-02 -1.217268556356430054e-01 -4.359911754727363586e-02 1.076504122465848923e-02 2.968823015689849854e-01 2.743932604789733887e-01 2.099444866180419922e-01 2.679772116243839264e-02 -2.709375917911529541e-01
1.519410163164138794e-01 2.463286556303501129e-02 -2.352405190467834473e-01 -8.669201284646987915e-02 -2.427418977022171021e-01 4.067081958055496216e-02 1.372433751821517944e-01 -2.369938194751739502e-01 -5.081777647137641907e-02 -2.011051923036575317e-01 -3.689662367105484009e-02 1.717717051506042480e-01 -3.983449935913085938e-01 -8.403921127319335938e-02 -1.066959351301193237e-01 1.634239405393600464e-01 8.513440191745758057e-02 -3.244174122810363770e-01 2.529385685920715332e-01 1.272185705602169037e-02 2.127776890993118286e-01 1.583015024662017822e-01 -2.996721565723419189e-01 2.276019006967544556e-02 -1.566973775625228882e-01 2.886095046997070312e-01 1.481643170118331909e-01 1.287262290716171265e-01 -1.053993925452232361e-01 -7.804010529071092606e-03 2.842664718627929688e-03 7.285844534635543823e-02
1.763422638177871704e-01 2.563668601214885712e-02 -6.317328661680221558e-02 -3.584482669830322266e-01 -8.559010922908782959e-03 3.153582802042365074e-03 8.242963999509811401e-02 2.783704400062561035e-01 9.029009193181991577e-02 7.125421613454818726e-02 -2.906891405582427979e-01 -2.594449184834957123e-02 -1.077478304505348206e-01 -3.055813312530517578e-01 -3.214835375547409058e-02 2.646248936653137207e-01 9.112505614757537842e-02 -1.197222173213958740e-01 1.820472478866577148e-01 2.517659962177276611e-01 3.027804940938949585e-02 -8.700819313526153564e-02 -1.868882626295089722e-01 1.566897034645080566e-01 -3.200251758098602295e-01 3.207564353942871094e-01 2.245731465518474579e-02 -2.801975980401039124e-02 -1.562065929174423218e-01 2.312911897897720337e-01 -6.717249751091003418e-02 -2.865499816834926605e-02
5.247351154685020447e-02 -1.729832291603088379e-01 -3.932754993438720703e-01 -3.095795027911663055e-02 -2.750701606273651123e-01 1.497000157833099365e-01 1.924411654472351074e-01 -1.910895556211471558e-01 1.100784614682197571e-01 -8.064936846494674683e-02 8.606272935867309570e-02 1.318004876375198364e-01 -1.816772371530532837e-01 2.834971249103546143e-02 -1.015777662396430969e-01 4.629610478878021240e-02 1.824585497379302979e-01 -3.202884197235107422e-01 2.188312411308288574e-01 -3.990362584590911865e-02 1.702014207839965820e-01 3.424630165100097656e-01 -2.114077471196651459e-02 -3.430129215121269226e-02 -2.099266648292541504e-01 2.362919598817825317e-01 9.991664439439773560e-02 1.056749969720840454e-01 -1.617676317691802979e-01 -2.178393602371215820e-01 8.897319436073303223e-02 1.207669228315353394e-01
1.738334596157073975e-01 -1.227010861039161682e-01 -4.069072008132934570e-01 -3.010053187608718872e-02 -8.778607100248336792e-02 1.122638732194900513e-01 2.109207957983016968e-01 -1.695147529244422913e-02 2.077955156564712524e-01 1.820256114006042480e-01 8.887952566146850586e-02 -5.293515045195817947e-03 -4.062803462147712708e-02 -2.049540579319000244e-01 -1.885790675878524780e-01 1.626200973987579346e-02 1.907889246940612793e-01 -1.007529944181442261e-01 1.606523841619491577e-01 -8.022070676088333130e-02 9.114179760217666626e-03 -1.795652508735656738e-01 1.454149782657623291e-01 1.665373742580413818e-01 5.187198519706726074e-02 4.748028889298439026e-02 1.747916638851165771e-01 1.472481042146682739e-01 -1.486652195453643799e-01 3.180314898490905762e-01 3.387084305286407471e-01 -3.229365944862365723e-01
-1.631755381822586060e-01 1.787733882665634155e-01 -1.648248136043548584e-01 -3.826141655445098877e-01 -4.580349475145339966e-02 -4.927660897374153137e-02 4.213671386241912842e-02 -6.846306473016738892e-02 2.704815566539764404e-01 -2.973295375704765320e-02 -2.252227813005447388e-02 1.200751885771751404e-01 1.419377475976943970e-01 -6.550909578800201416e-02 2.238161712884902954e-01 2.638509273529052734e-01 1.045943275094032288e-01 3.786353021860122681e-02 4.578744471073150635e-01 2.706226110458374023e-01 5.716779455542564392e-02 1.292996108531951904e-01 -1.310589313507080078e-01 -1.091831773519515991e-01 2.421173267066478729e-02 8.764284104108810425e-02 3.511626739054918289e-03 1.386199295520782471e-01 2.661523222923278809e-01 -2.790225297212600708e-02 -5.792079120874404907e-02 -2.773749530315399170e-01
-3.229962885379791260e-01 -2.238938063383102417e-01 -2.504052221775054932e-01 -2.746965289115905762e-01 -2.219118177890777588e-01 3.449071198701858521e-02 -2.391726896166801453e-02 5.358554050326347351e-02 8.650247007608413696e-02 1.670895367860794067e-01 -6.630223244428634644e-02 -3.429522216320037842e-01 -1.892243921756744385e-01 -3.099633157253265381e-01 -1.772417575120925903e-01 -1.967001892626285553e-02 -1.110044941306114197e-01 -1.329056024551391602e-01 2.049816101789474487e-01 2.740087211132049561e-01 -2.189092896878719330e-02 -1.051742285490036011e-01 -9.342370927333831787e-02 -1.897052973508834839e-01 -1.256221383810043335e-01 1.911671906709671021e-01 -3.516864404082298279e-02 2.118440717458724976e-01 -1.034795865416526794e-01 -5.348974838852882385e-02 1.303876489400863647e-01 7.486608345061540604e-03
6.228957325220108032e-02 -1.912959665060043335e-01 -3.099490702152252197e-01 -2.906843423843383789e-01 -7.777494937181472778e-02 9.787640720605850220e-02 6.527103483676910400e-02 1.162084415555000305e-01 1.709563732147216797e-01 -1.940447092056274414e-02 -2.710194885730743408e-01 8.580364286899566650e-02 -4.691049456596374512e-01 2.377160191535949707e-01 -2.348902523517608643e-01 4.211240261793136597e-02 7.314913719892501831e-02 2.621258981525897980e-02 1.682131439447402954e-01 8.524153381586074829e-02 -8.088117092847824097e-02 -1.182569116353988647e-01 6.149002537131309509e-02 6.429514382034540176e-03 -1.462969928979873657e-01 1.582159250974655151e-01 3.150392770767211914e-01 2.234632819890975952e-01 -9.707738645374774933e-04 -6.840730458498001099e-02 -1.881071478128433228e-01 -1.052601146511733532e-03
1.223968807607889175e-02 1.136205494403839111e-01 -3.550984561443328857e-01 -1.028039455413818359e-01 -5.783341825008392334e-02 -5.517897009849548340e-02 -3.359521925449371338e-02 -1.972897052764892578e-01 2.208274900913238525e-01 1.264313887804746628e-02 -1.281683444976806641e-01 -9.365150332450866699e-02 -1.754438281059265137e-01 -2.555430233478546143e-01 -2.278400659561157227e-01 1.643674075603485107e-01 5.530237555503845215e-01 -8.581019006669521332e-03 1.371103078126907349e-01 3.557889163494110107e-02 -1.800283975899219513e-02 1.613664627075195312e-01 -5.641723796725273132e-02 -4.467920958995819092e-02 -1.553309112787246704e-01 7.433344610035419464e-03 6.377947330474853516e-02 1.393198370933532715e-01 5.080503225326538086e-02 2.295309007167816162e-01 1.049157008528709412e-01 -2.885357141494750977e-01
6.791225075721740723e-02 -9.034048765897750854e-02 -8.078538626432418823e-02 -2.786619961261749268e-01 -2.855386137962341309e-01 -1.375892907381057739e-01 2.314929962158203125e-01 1.517394036054611206e-01 2.202343344688415527e-01 1.869873851537704468e-01 -8.016265183687210083e-02 1.021879091858863831e-01 9.306176751852035522e-02 -2.161676585674285889e-01 4.482360929250717163e-02 1.763177067041397095e-01 1.437694281339645386e-01 -1.473093628883361816e-01 4.870062470436096191e-01 -1.312970817089080811e-01 -6.469151377677917480e-02 -3.883415460586547852e-02 -1.994831264019012451e-01 -2.397139221429824829e-01 -4.571492224931716919e-02 -1.559382379055023193e-01 -2.576534077525138855e-02 -1.123117059469223022e-01 -2.279930561780929565e-02 -1.706980764865875244e-01 2.577472925186157227e-01 4.049861431121826172e-02
-2.540052831172943115e-01 9.072652459144592285e-02 -2.926005125045776367e-01 -1.507125496864318848e-01 -4.734042286872863770e-02 1.243838947266340256e-02 -1.629223525524139404e-01 2.806523442268371582e-01 2.879214584827423096e-01 -2.158475071191787720e-01 1.123808845877647400e-01 1.133884862065315247e-01 -2.520588040351867676e-01 -2.852488160133361816e-01 -1.688525825738906860e-01 6.908877938985824585e-02 4.091471061110496521e-02 -1.454715579748153687e-01 3.427039384841918945e-01 3.357485532760620117e-01 -6.391231715679168701e-02 -3.703825548291206360e-02 -1.849902868270874023e-01 -3.297120565548539162e-03 2.494968660175800323e-02 -1.371499747037887573e-01 -3.466768562793731689e-02 1.887812167406082153e-01 1.852102577686309814e-02 -1.421842724084854126e-01 3.193541243672370911e-02 -8.663249760866165161e-02
-8.533915877342224121e-02 9.433069825172424316e-02 -3.064646124839782715e-01 7.041936367750167847e-02 -1.727985739707946777e-01 -1.011840850114822388e-01 2.905756533145904541e-01 9.220086038112640381e-02 4.298285245895385742e-01 1.112694069743156433e-01 3.869151324033737183e-02 -2.356759160757064819e-01 -4.135517403483390808e-02 1.011165380477905273e-01 2.121689468622207642e-01 -1.883173361420631409e-02 9.163536131381988525e-02 -1.253920644521713257e-01 1.156102642416954041e-01 -1.757179270498454571e-03 3.865123987197875977e-01 1.447593886405229568e-02 -1.282968223094940186e-01 8.592593669891357422e-02 -1.052343770861625671e-01 -4.881686065346002579e-03 2.764557898044586182e-01 2.968938052654266357e-01 8.854629099369049072e-02 -1.431454420089721680e-01 1.353654563426971436e-01 -8.466103672981262207e-02
2.049351930618286133e-01 -3.730530384927988052e-03 -4.445315897464752197e-01 -1.444680541753768921e-01 -1.482177991420030594e-02 2.327566593885421753e-01 2.231480181217193604e-01 1.150156110525131226e-01 -6.017553806304931641e-02 4.215968400239944458e-02 7.129979133605957031e-02 1.526245772838592529e-01 9.435386210680007935e-02 -1.915722191333770752e-01 4.561613127589225769e-02 1.395689547061920166e-01 3.080629743635654449e-02 -2.894713282585144043e-01 1.906870305538177490e-01 2.204026579856872559e-01 6.539211422204971313e-02 1.407389789819717407e-01 -3.751775324344635010e-01 -1.029098872095346451e-02 -1.555892378091812134e-01 2.381982803344726562e-01 1.632235758006572723e-02 1.538057476282119751e-01 2.165414243936538696e-01 6.625688821077346802e-02 -7.881724089384078979e-02 -1.554332971572875977e-01
-1.211690455675125122e-01 1.441736817359924316e-01 -3.421947956085205078e-01 -2.236433178186416626e-01 -4.387926310300827026e-02 7.628134917467832565e-03 -3.426981344819068909e-02 -2.406615018844604492e-01 1.191347688436508179e-01 -7.428829371929168701e-02 -3.001973032951354980e-02 -1.266834437847137451e-01 -1.897042095661163330e-01 -2.709122896194458008e-01 -1.143526956439018250e-01 6.227105110883712769e-02 4.018337130546569824e-01 -1.201944127678871155e-01 1.266819238662719727e-01 6.427405774593353271e-02 1.467840559780597687e-02 1.160914152860641479e-01 -1.719249933958053589e-01 -3.970807045698165894e-02 -1.620974093675613403e-01 6.547460705041885376e-02 1.854249835014343262e-01 1.302398890256881714e-01 2.167422771453857422e-01 3.178973197937011719e-01 6.942617148160934448e-02 -3.125027716159820557e-01
-1.252019703388214111e-01 1.059329658746719360e-01 -1.086936369538307190e-01 6.455060839653015137e-02 -2.981366515159606934e-01 5.075716227293014526e-02 5.349649786949157715e-01 2.511031031608581543e-01 2.899990081787109375e-01 7.191508077085018158e-03 -1.644497737288475037e-02 -3.648161888122558594e-02 -1.710078269243240356e-01 3.525526076555252075e-02 -2.346442490816116333e-01 -9.282411634922027588e-02 1.783521622419357300e-01 1.778212934732437134e-01 9.693143516778945923e-02 -3.838181123137474060e-02 2.050534933805465698e-01 1.259876638650894165e-01 -2.040204256772994995e-01 7.339509576559066772e-02 -1.566735841333866119e-02 1.989018619060516357e-01 -1.067196205258369446e-02 1.756085455417633057e-01 8.490188419818878174e-02 1.264224797487258911e-01 1.807484179735183716e-01 -1.750874370336532593e-01
5.129532888531684875e-02 -4.872798174619674683e-02 -4.115311801433563232e-01 -1.735072880983352661e-01 -1.211755350232124329e-01 -1.000311151146888733e-01 1.760447621345520020e-01 -8.869322389364242554e-02 2.000632435083389282e-01 -1.254517585039138794e-01 -3.940472751855850220e-02 5.356414616107940674e-02 -4.678862392902374268e-01 -5.385886877775192261e-02 3.038857318460941315e-02 -2.037453055381774902e-01 1.027549132704734802e-01 -1.785542964935302734e-01 8.000434935092926025e-02 2.397056519985198975e-01 4.888437222689390182e-03 -8.770667016506195068e-02 4.160200431942939758e-02 -1.888214796781539917e-01 6.495124101638793945e-02 3.203460574150085449e-01 -5.451461672782897949e-02 1.165139526128768921e-01 -3.385607600212097168e-01 -2.299616485834121704e-02 -2.145114354789257050e-02 -1.309355795383453369e-01
-2.467317283153533936e-01 -1.203588992357254028e-01 -4.046515822410583496e-01 -3.345299661159515381e-01 7.542384415864944458e-02 1.711088418960571289e-02 -4.654206708073616028e-02 1.806844025850296021e-01 -4.600472375750541687e-02 1.735960692167282104e-01 -1.259355153888463974e-02 -1.209847703576087952e-01 -2.118813097476959229e-01 -1.654597073793411255e-01 -2.187426239252090454e-01 -7.972072064876556396e-02 2.190253287553787231e-01 5.650860071182250977e-02 1.202136576175689697e-01 1.304218769073486328e-01 -1.033255979418754578e-01 8.804134093225002289e-03 -1.702779978513717651e-01 4.858337715268135071e-02 6.158707290887832642e-02 1.850258857011795044e-01 1.544385999441146851e-01 1.989361643791198730e-01 -3.345225378870964050e-02 1.912288665771484375e-01 3.480442464351654053e-01 2.228344082832336426e-01
2.070920020341873169e-01 -2.133281230926513672e-01 -2.005575001239776611e-01 -2.425617575645446777e-01 -8.459884673357009888e-02 -1.060141399502754211e-01 2.407816648483276367e-01 6.865669041872024536e-02 2.556437253952026367e-01 1.071588844060897827e-01 3.962837755680084229e-01 -1.043618470430374146e-01 4.565502330660820007e-02 -1.458891928195953369e-01 -4.121412038803100586e-01 -1.767068542540073395e-02 1.458800286054611206e-01 -1.389622502028942108e-02 1.680751144886016846e-01 1.854957640171051025e-01 -9.297962486743927002e-02 -6.295240670442581177e-02 -3.345103189349174500e-02 -2.742601931095123291e-02 -5.139937251806259155e-02 2.862166464328765869e-01 5.276420712471008301e-02 -7.644951343536376953e-02 -2.095243483781814575e-01 2.068012207746505737e-01 6.121365725994110107e-02 1.045623272657394409e-01
2.207888057455420494e-03 -1.647589057683944702e-01 -2.947185635566711426e-01 -3.707960546016693115e-01 -2.104618996381759644e-01 1.039017662405967712e-01 3.257985115051269531e-01 7.050425559282302856e-02 1.229941695928573608e-01 1.929529011249542236e-01 8.554401993751525879e-02 1.020023413002490997e-02 5.587419867515563965e-02 -2.309243977069854736e-01 5.814331397414207458e-02 2.314981222152709961e-01 1.671586930751800537e-02 -1.824740171432495117e-01 -1.479604397900402546e-03 1.303599029779434204e-01 6.844287365674972534e-02 2.127585411071777344e-01 -2.764764130115509033e-01 4.756188020110130310e-02 -3.131150007247924805e-01 -6.279354542493820190e-02 -9.000002592802047729e-02 1.204078570008277893e-01 1.743964403867721558e-01 2.531731426715850830e-01 2.978201396763324738e-02 -9.945628046989440918e-02
-7.340222131460905075e-03 -7.230105996131896973e-02 -2.473012730479240417e-02 -7.886877655982971191e-02 1.431647986173629761e-01 1.862335056066513062e-01 1.448139697313308716e-01 -7.907099090516567230e-03 5.387356132268905640e-02 -1.200998947024345398e-01 -4.608588293194770813e-02 -2.549372613430023193e-01 -1.836472153663635254e-01 6.138278543949127197e-02 -1.393826454877853394e-01 3.221269249916076660e-01 2.848565280437469482e-01 1.098036617040634155e-01 3.168110549449920654e-01 1.322508156299591064e-01 1.438451707363128662e-01 -1.304015517234802246e-01 -3.808585107326507568e-01 7.539240270853042603e-02 5.404146760702133179e-02 2.475318014621734619e-01 -2.416963130235671997e-01 1.687338203191757202e-01 2.762868106365203857e-01 -4.038830101490020752e-02 1.559118181467056274e-01 -1.170289665460586548e-01
-2.090655863285064697e-01 -1.723507642745971680e-01 -2.635810375213623047e-01 5.563248693943023682e-02 -9.869124740362167358e-03 -2.193594425916671753e-01 3.944409266114234924e-02 -9.503880515694618225e-03 -1.009825766086578369e-01 1.657314896583557129e-01 -2.134925723075866699e-01 9.340347349643707275e-02 -3.831287324428558350e-01 -2.293606251478195190e-01 -7.579079270362854004e-02 1.616364568471908569e-01 -5.497382953763008118e-02 -2.572343945503234863e-01 1.764811724424362183e-01 -4.263235628604888916e-02 1.504849046468734741e-01 1.495747417211532593e-01 -1.388567090034484863e-01 -5.522299557924270630e-02 1.014161258935928345e-01 1.505520343780517578e-01 3.535622358322143555e-01 2.598620653152465820e-01 -1.136421337723731995e-01 1.050832644104957581e-01 5.633790791034698486e-02 -2.424910217523574829e-01
1.069363281130790710e-01 -1.974023431539535522e-01 1.738338023424148560e-01 -1.967046111822128296e-01 -1.640236973762512207e-01 -1.232696175575256348e-01 3.433917164802551270e-01 1.821161955595016479e-01 1.932805776596069336e-01 6.558161228895187378e-02 2.062755450606346130e-02 -7.588910311460494995e-02 -5.904157459735870361e-02 -3.365910947322845459e-01 -6.348836421966552734e-02 3.393933773040771484e-01 2.462876886129379272e-01 9.112127870321273804e-02 3.294184505939483643e-01 1.070376783609390259e-01 -1.059918105602264404e-01 7.156887650489807129e-02 -1.714778989553451538e-01 -1.065449714660644531e-01 -1.020227149128913879e-01 -4.338175430893898010e-02 -3.505234792828559875e-02 7.168220728635787964e-02 -1.180547922849655151e-01 -7.370591908693313599e-02 3.358395397663116455e-01 -8.245635777711868286e-02
4.660377278923988342e-02 -1.435559242963790894e-01 -2.143266797065734863e-01 3.377257147803902626e-03 -1.419585347175598145e-01 -2.162190377712249756e-01 3.505304455757141113e-01 2.398962341248989105e-02 2.092024385929107666e-01 3.165031597018241882e-02 -3.631277754902839661e-02 1.416853442788124084e-02 -1.111766174435615540e-01 -4.311230778694152832e-02 -2.597988247871398926e-01 1.490106135606765747e-01 4.727410078048706055e-01 1.575761139392852783e-01 1.407836675643920898e-01 8.312255144119262695e-02 3.883013129234313965e-01 -6.469615618698298931e-04 1.313953101634979248e-02 9.519967436790466309e-02 3.474448993802070618e-02 6.998762488365173340e-02 -3.454501181840896606e-02 1.400850266218185425e-01 3.529460169374942780e-03 -1.707535609602928162e-02 3.497946858406066895e-01 7.795284688472747803e-02
-2.344493567943572998e-02 -2.208972424268722534e-01 -2.757393717765808105e-01 -2.011759728193283081e-01 -2.633173763751983643e-01 7.103817164897918701e-02 4.119649827480316162e-01 6.236879900097846985e-02 6.715890020132064819e-03 2.845881879329681396e-01 -3.308435436338186264e-03 8.774481713771820068e-03 -8.389791101217269897e-02 -2.173853516578674316e-01 6.081416830420494080e-02 1.968531310558319092e-01 6.954922527074813843e-02 -1.052940040826797485e-01 -2.822190057486295700e-03 1.704412400722503662e-01 4.901180043816566467e-02 1.671336293220520020e-01 -3.106870353221893311e-01 2.929210290312767029e-02 -2.573651373386383057e-01 -6.730162352323532104e-02 -1.358924210071563721e-01 2.248694449663162231e-01 1.756065040826797485e-01 2.264723181724548340e-01 -8.677519857883453369e-03 -1.165792718529701233e-01
7.528708130121231079e-02 -6.290355813689529896e-04 -3.387830257415771484e-01 -2.597448229789733887e-01 -1.099989861249923706e-01 -2.322711497545242310e-01 -1.487440168857574463e-01 3.514701128005981445e-02 1.105130836367607117e-01 1.801757328212261200e-02 -9.728896617889404297e-02 1.491404175758361816e-01 -1.359837502241134644e-01 -1.642239093780517578e-01 8.293004333972930908e-02 6.811035424470901489e-02 3.413106501102447510e-01 8.964838087558746338e-02 1.580802053213119507e-01 1.889394670724868774e-01 -9.146069176495075226e-03 -9.527640789747238159e-02 -9.826093167066574097e-02 3.460778668522834778e-02 -2.982514500617980957e-01 1.454425901174545288e-01 2.142880260944366455e-01 -4.583752900362014771e-02 7.130438834428787231e-02 4.579299092292785645e-01 7.175347208976745605e-02 1.953586339950561523e-01
-1.699424684047698975e-01 -6.346632540225982666e-02 -2.119936794042587280e-01 -2.475111484527587891e-01 8.828753232955932617e-02 -4.787391796708106995e-02 1.614578068256378174e-01 4.490564763545989990e-01 9.110383689403533936e-02 -1.236587390303611755e-01 -7.809938979335129261e-04 1.186312809586524963e-01 -1.120615750551223755e-01 6.560025364160537720e-02 8.880288898944854736e-02 -7.778041809797286987e-02 1.720883399248123169e-01 7.775671035051345825e-02 3.310205042362213135e-01 -2.530436813831329346e-01 5.366626009345054626e-02 3.972536697983741760e-02 -2.556938827037811279e-01 4.723814502358436584e-02 -2.107013165950775146e-01 1.317923814058303833e-01 1.403858363628387451e-01 2.690553963184356689e-01 1.944396197795867920e-01 3.534352779388427734e-02 -1.202378794550895691e-01 -2.567251622676849365e-01
-1.967422515153884888e-01 -6.022246554493904114e-02 -1.157750263810157776e-01 -9.421035647392272949e-02 -1.197248548269271851e-01 4.186617955565452576e-02 -6.662675738334655762e-02 2.943516708910465240e-02 6.484100222587585449e-02 -9.532485902309417725e-02 9.892281889915466309e-02 -3.307318687438964844e-02 -1.509271264076232910e-01 3.757471591234207153e-02 9.286771714687347412e-02 1.778932809829711914e-01 4.097408652305603027e-01 -7.888468354940414429e-02 2.754057943820953369e-01 2.587093412876129150e-01 3.904151320457458496e-01 1.066826134920120239e-01 -1.997326165437698364e-01 -2.502184361219406128e-02 2.826601862907409668e-01 4.376195669174194336e-01 -7.099616527557373047e-02 8.221413940191268921e-02 8.151982724666595459e-02 -9.121405892074108124e-03 1.040472313761711121e-01 5.819258466362953186e-02
5.376668274402618408e-02 -1.507422793656587601e-02 -3.069119155406951904e-01 -9.004667401313781738e-03 6.814255379140377045e-03 -3.065038323402404785e-01 4.452108219265937805e-02 -2.937314212322235107e-01 1.207632273435592651e-01 2.240615896880626678e-02 3.251633374020457268e-03 -7.501999288797378540e-02 -2.347632497549057007e-01 -2.736361920833587646e-01 -3.102358281612396240e-01 1.062195450067520142e-01 2.655797600746154785e-01 -2.384763807058334351e-01 1.410767287015914917e-01 8.653209358453750610e-02 2.169031202793121338e-01 1.275079995393753052e-01 1.013513747602701187e-02 -9.133172035217285156e-02 -9.747791104018688202e-03 8.972552418708801270e-02 1.432864069938659668e-01 2.786816954612731934e-01 2.384625375270843506e-01 1.208925843238830566e-01 2.250368297100067139e-01 -8.429814875125885010e-02
1.247601807117462158e-01 4.155858419835567474e-03 -7.797501981258392334e-02 -1.414176076650619507e-01 -3.227262571454048157e-02 -1.046463176608085632e-01 1.273971349000930786e-01 2.363214939832687378e-01 7.753979414701461792e-02 -5.547821521759033203e-03 -2.374055050313472748e-02 2.019603848457336426e-01 2.246602997183799744e-02 -7.572846859693527222e-02 2.478873431682586670e-01 7.834230363368988037e-02 4.068630933761596680e-02 -5.598863214254379272e-02 6.808908581733703613e-01 -1.191589143127202988e-02 9.351179935038089752e-03 -8.990590274333953857e-02 -3.611489534378051758e-01 -1.091790109057910740e-04 -1.948997676372528076e-01 2.597135007381439209e-01 3.107495978474617004e-02 -1.796004362404346466e-02 1.136156171560287476e-01 1.522735059261322021e-01 -5.284193530678749084e-02 -1.707142032682895660e-02
1.395118981599807739e-01 -2.225479781627655029e-01 -3.271279931068420410e-01 -1.552075613290071487e-02 1.269602179527282715e-01 2.585583925247192383e-01 1.314677745103836060e-01 -3.019277751445770264e-02 1.797826141119003296e-01 -3.405924439430236816e-01 1.164015904068946838e-01 -1.555543094873428345e-01 -1.931764930486679077e-01 6.175540015101432800e-02 3.332683816552162170e-02 -1.084293872117996216e-01 2.375295311212539673e-01 -4.619295522570610046e-02 3.451778292655944824e-01 -1.598032265901565552e-01 1.239785179495811462e-01 1.446038037538528442e-01 -2.471425831317901611e-01 -1.293284893035888672e-01 -1.716134250164031982e-01 1.547079384326934814e-01 1.217346414923667908e-01 -2.530183494091033936e-01 6.553533673286437988e-02 5.848579853773117065e-02 1.042447909712791443e-01 -1.199489310383796692e-01
-1.527475565671920776e-01 -1.046336442232131958e-01 -2.673746347427368164e-01 -1.799326688051223755e-01 5.879432894289493561e-03 1.495901197195053101e-01 1.079706400632858276e-01 2.590841650962829590e-01 -1.148585602641105652e-02 3.212183341383934021e-02 1.973548438400030136e-03 5.960564315319061279e-02 2.943345112726092339e-03 -2.674939334392547607e-01 -2.606491446495056152e-01 -1.390904486179351807e-01 3.285038173198699951e-01 -7.149017602205276489e-02 1.381424069404602051e-01 4.115423858165740967e-01 4.474740847945213318e-02 2.238309979438781738e-01 -5.042688921093940735e-02 -1.481098234653472900e-01 -3.213311359286308289e-02 1.474694758653640747e-01 -4.665916040539741516e-02 4.540758952498435974e-02 1.557377427816390991e-01 3.046415746212005615e-01 2.688318192958831787e-01 5.183199048042297363e-02
-5.898625403642654419e-02 2.429767884314060211e-02 -3.333212137222290039e-01 -3.305278420448303223e-01 2.621084451675415039e-02 -2.873032540082931519e-02 1.678904145956039429e-01 -5.644432827830314636e-02 2.569602429866790771e-01 1.949718035757541656e-02 -3.909950852394104004e-01 -1.276976764202117920e-01 -1.237627938389778137e-01 -5.145042762160301208e-02 -5.298915319144725800e-03 3.009561002254486084e-01 1.368528306484222412e-01 -3.153104782104492188e-01 1.526505798101425171e-01 3.140942379832267761e-02 -2.187363207340240479e-01 -1.954520642757415771e-01 -2.607970833778381348e-01 -1.495531499385833740e-01 -1.626544445753097534e-01 1.407812684774398804e-01 -7.352720946073532104e-02 9.916574507951736450e-02 4.447610676288604736e-02 1.168662980198860168e-01 -2.564625814557075500e-02 4.309719800949096680e-02
8.846729248762130737e-02 2.621541619300842285e-01 -1.202989444136619568e-01 -2.273182272911071777e-01 1.773257255554199219e-01 -6.175750866532325745e-03 3.506231307983398438e-02 6.697359681129455566e-02 2.194077074527740479e-01 9.634466469287872314e-02 -3.320294898003339767e-03 -8.401758968830108643e-02 -1.474971324205398560e-01 -2.058467119932174683e-01 9.411314874887466431e-02 -7.635560352355241776e-03 8.146201819181442261e-02 -1.817496567964553833e-01 4.619850516319274902e-01 1.662178933620452881e-01 -7.022044807672500610e-02 1.618990898132324219e-01 -2.663909196853637695e-01 -1.383567508310079575e-02 -4.135959446430206299e-01 2.842486798763275146e-01 3.855847939848899841e-02 6.305087357759475708e-02 1.608021371066570282e-02 1.473221778869628906e-01 -7.591458410024642944e-02 1.204081624746322632e-01
7.244976609945297241e-02 1.023591868579387665e-02 -3.294041156768798828e-01 -1.251110881567001343e-01 -1.128642708063125610e-01 -8.126197010278701782e-02 1.891371905803680420e-01 2.623052895069122314e-02 4.034910798072814941e-01 3.869687393307685852e-02 7.470241934061050415e-02 1.620579510927200317e-01 1.387514472007751465e-01 -1.504104733467102051e-01 -2.679034471511840820e-01 5.469194054603576660e-02 -1.764801144599914551e-01 -3.324367478489875793e-02 2.382408231496810913e-01 8.170005679130554199e-02 -6.793304532766342163e-02 -1.296085119247436523e-01 -4.434935152530670166e-01 -1.227985993027687073e-01 1.604591161012649536e-01 1.671176105737686157e-01 -7.285147160291671753e-02 1.798783540725708008e-01 2.243813872337341309e-01 8.960179239511489868e-02 -2.995785512030124664e-02 -1.497466862201690674e-01
1.822603121399879456e-02 -3.811213076114654541e-01 -6.168557330965995789e-02 -4.311133921146392822e-01 -1.949833631515502930e-01 1.333897374570369720e-02 1.886980421841144562e-02 1.384277343750000000e-01 3.955026268959045410e-01 3.184983506798744202e-02 -1.233703941106796265e-01 7.983954995870590210e-02 -2.359394915401935577e-02 -8.271730691194534302e-02 1.981365233659744263e-01 1.249400526285171509e-01 4.048077389597892761e-02 1.384025961160659790e-01 2.835873067378997803e-01 1.552567034959793091e-01 -8.937264233827590942e-02 7.525201886892318726e-02 -3.655627667903900146e-01 -1.975567825138568878e-02 -3.169037029147148132e-02 1.764664351940155029e-01 -1.302537173032760620e-01 -3.272591531276702881e-02 -1.352812349796295166e-01 1.936368085443973541e-02 -2.929146774113178253e-02 1.517398953437805176e-01
2.713341116905212402e-01 5.073555186390876770e-02 -3.039142191410064697e-01 -1.710487455129623413e-01 -1.848184764385223389e-01 -6.036969367414712906e-03 2.781983651220798492e-02 1.662205755710601807e-01 2.594318389892578125e-01 -1.550720185041427612e-01 2.074731737375259399e-01 -1.600104421377182007e-01 -4.055685922503471375e-02 -1.664688885211944580e-01 -1.650134325027465820e-01 -1.207003593444824219e-01 1.429414451122283936e-01 5.330631136894226074e-02 1.086808517575263977e-01 8.634573221206665039e-02 1.960110478103160858e-02 2.196948230266571045e-02 -1.594050377607345581e-01 -5.818681046366691589e-02 -1.359450519084930420e-01 9.131948463618755341e-03 2.233006358146667480e-01 5.335566401481628418e-01 1.068116724491119385e-01 4.117900133132934570e-02 2.645262479782104492e-01 -6.074829958379268646e-03
1.088054329156875610e-01 -1.885438263416290283e-01 -4.143508151173591614e-02 5.256532132625579834e-02 2.438128739595413208e-02 -1.026995331048965454e-01 8.403655141592025757e-02 -4.185211285948753357e-02 1.578084081411361694e-01 1.679877489805221558e-01 -6.414681673049926758e-02 8.578170090913772583e-03 -5.821119993925094604e-02 3.277852013707160950e-02 -8.305022865533828735e-02 1.812220960855484009e-01 3.602163195610046387e-01 -2.479401230812072754e-02 1.178625375032424927e-01 -5.001437664031982422e-02 3.923828601837158203e-01 -3.851702809333801270e-02 -2.294510304927825928e-01 9.882671386003494263e-02 -1.032188758254051208e-01 1.592984944581985474e-01 2.394150942564010620e-01 3.848201632499694824e-01 1.889363974332809448e-01 7.222538441419601440e-02 4.226165413856506348e-01 -3.291240707039833069e-02
3.906158031895756721e-03 -1.102152243256568909e-01 -3.525033295154571533e-01 1.514577716588973999e-01 2.052417583763599396e-02 -7.999375462532043457e-02 8.101372420787811279e-02 7.684654742479324341e-02 2.943321466445922852e-01 2.490830123424530029e-01 -7.598681747913360596e-02 9.000189602375030518e-02 -1.015949919819831848e-01 -1.411791890859603882e-01 1.732795089483261108e-01 4.236530885100364685e-02 4.078245908021926880e-02 1.587489098310470581e-01 4.896152317523956299e-01 2.711288630962371826e-01 1.653232127428054810e-01 -1.744026839733123779e-01 -1.200264245271682739e-01 1.538083702325820923e-02 -7.184533774852752686e-02 -5.741487815976142883e-02 -2.136458642780780792e-03 6.060156598687171936e-02 3.551110327243804932e-01 -1.088374108076095581e-02 -1.783179044723510742e-01 -1.186782866716384888e-01
6.840398907661437988e-02 6.410091370344161987e-02 -8.774946630001068115e-02 -3.350641727447509766e-01 -1.061521545052528381e-01 -7.690630853176116943e-02 1.960576027631759644e-01 2.883869409561157227e-01 3.485375344753265381e-01 1.747723966836929321e-01 -5.494459532201290131e-03 1.211441587656736374e-02 -1.785747110843658447e-01 -3.490376472473144531e-02 1.652530133724212646e-01 2.865439094603061676e-02 6.038484349846839905e-02 -1.212848126888275146e-01 3.105851411819458008e-01 5.910743772983551025e-02 -2.002425044775009155e-01 1.126882210373878479e-01 -3.283689320087432861e-01 -1.680931448936462402e-01 1.116935759782791138e-01 -1.918404996395111084e-01 1.254990696907043457e-01 1.567610502243041992e-01 1.846096366643905640e-01 1.330451518297195435e-01 -2.049516141414642334e-01 -1.686369031667709351e-01
-9.921563416719436646e-02 -6.440288852900266647e-03 -3.013989031314849854e-01 -2.442999631166458130e-01 -4.515453279018402100e-01 -1.717341393232345581e-01 8.651681244373321533e-02 2.439670711755752563e-01 2.452220171689987183e-01 -1.089701950550079346e-01 3.575021773576736450e-02 1.418025344610214233e-01 -2.388284951448440552e-01 -1.530230641365051270e-01 2.331264615058898926e-01 8.604232221841812134e-02 -4.685001913458108902e-03 -1.375535130500793457e-01 5.392709001898765564e-02 3.307278675492852926e-04 3.392746448516845703e-01 2.619117684662342072e-02 -1.323490031063556671e-02 7.731314003467559814e-02 -5.669291689991950989e-02 -1.348633915185928345e-01 1.989228576421737671e-01 1.353071779012680054e-01 1.546444147825241089e-01 -1.166056841611862183e-01 7.948513329029083252e-02 -1.915519982576370239e-01
-7.615395635366439819e-02 -2.278265953063964844e-01 -2.889285385608673096e-01 -3.873932063579559326e-01 7.151677273213863373e-03 1.660300604999065399e-02 4.619835317134857178e-02 3.354751467704772949e-01 3.219777718186378479e-02 -6.424401700496673584e-02 -3.199051618576049805e-01 7.897026091814041138e-02 -1.317337006330490112e-01 -1.216333359479904175e-01 1.068236827850341797e-01 1.950889592990279198e-03 -1.298758834600448608e-01 -4.236032366752624512e-01 2.239345461130142212e-01 1.383400112390518188e-01 1.070743501186370850e-01 -4.181174561381340027e-02 -2.440106421709060669e-01 -1.116875335574150085e-01 7.478412985801696777e-02 2.521159872412681580e-02 -1.456288397312164307e-01 1.079714670777320862e-01 1.305420249700546265e-01 1.237002983689308167e-01 3.769934549927711487e-02 -1.129424646496772766e-01
6.124187633395195007e-02 -4.205414056777954102e-01 2.124931961297988892e-01 -2.855845987796783447e-01 -2.443414479494094849e-01 9.451366961002349854e-02 3.431737795472145081e-02 3.936540335416793823e-02 3.695032596588134766e-01 5.347133800387382507e-02 5.570192635059356689e-02 -1.982891000807285309e-02 -1.847196370363235474e-01 -4.404885321855545044e-02 4.661783576011657715e-02 1.558406352996826172e-01 2.153360545635223389e-01 2.382409572601318359e-02 3.610269427299499512e-01 -9.014423191547393799e-02 -4.255765676498413086e-02 6.400208920240402222e-02 -2.152074575424194336e-01 -1.472587138414382935e-01 -9.791630506515502930e-02 1.763934791088104248e-01 -4.243627190589904785e-02 1.807789355516433716e-01 1.466670632362365723e-01 6.001754105091094971e-02 2.021183222532272339e-01 1.243017911911010742e-01
-2.373466640710830688e-01 -5.866096913814544678e-02 -1.882843524217605591e-01 -3.324922919273376465e-01 -4.846922308206558228e-02 -1.208935156464576721e-01 5.578513443470001221e-02 1.496472805738449097e-01 5.727113410830497742e-02 2.061476111412048340e-01 -6.890260428190231323e-02 -1.687556356191635132e-01 -1.959938108921051025e-01 -2.628809511661529541e-01 -7.045260071754455566e-02 1.487353146076202393e-01 2.471043020486831665e-01 -1.219260394573211670e-01 3.837504088878631592e-01 1.201026327908039093e-02 -9.148380905389785767e-02 -1.246177032589912415e-01 1.338444557040929794e-02 -3.383409380912780762e-01 1.972271353006362915e-01 1.688227057456970215e-01 1.679279804229736328e-01 1.943942159414291382e-01 -1.142794713377952576e-01 6.019217148423194885e-02 1.007350608706474304e-01 1.266382783651351929e-01
8.139222860336303711e-02 -2.678428031504154205e-02 6.922520697116851807e-02 -1.055130958557128906e-01 5.677479505538940430e-02 7.481452822685241699e-02 4.403266310691833496e-01 8.464104682207107544e-02 3.437415361404418945e-01 7.705169171094894409e-02 -8.868909627199172974e-02 -1.841427683830261230e-01 -2.840069830417633057e-01 -1.094856336712837219e-01 -1.520462036132812500e-01 -3.625203296542167664e-02 4.112120866775512695e-01 -1.562059521675109863e-01 1.771565973758697510e-01 2.194885611534118652e-01 3.441194444894790649e-02 -9.858992695808410645e-02 -1.686567962169647217e-01 2.515396773815155029e-01 -1.359921246767044067e-01 9.142293035984039307e-02 1.182084530591964722e-02 -8.602721244096755981e-02 -8.273838460445404053e-02 2.471650838851928711e-01 -7.616131007671356201e-02 1.028447132557630539e-02
-4.832148179411888123e-02 8.027271926403045654e-02 -2.936031520366668701e-01 -2.122042328119277954e-01 -1.447630524635314941e-01 -2.446556091308593750e-02 3.678877651691436768e-02 -2.786715924739837646e-01 2.305533438920974731e-01 3.791833668947219849e-02 -1.077473834156990051e-01 1.771140843629837036e-02 -2.822049558162689209e-01 -2.146708816289901733e-01 -2.316388934850692749e-01 1.525102406740188599e-01 2.858132421970367432e-01 -6.912755966186523438e-02 4.844883084297180176e-02 1.110524311661720276e-01 2.368760854005813599e-02 4.535647854208946228e-02 6.743911653757095337e-02 6.036284379661083221e-03 -2.149031013250350952e-01 1.675133854150772095e-01 7.093765307217836380e-03 2.672615647315979004e-01 3.111586272716522217e-01 2.483165711164474487e-01 6.708112079650163651e-03 -2.786884605884552002e-01
-9.787843376398086548e-02 -5.303444713354110718e-02 -3.583033382892608643e-01 -2.380239218473434448e-02 -1.750649213790893555e-01 7.185983657836914062e-02 5.689110979437828064e-02 3.442833423614501953e-01 2.048546224832534790e-01 1.236363723874092102e-01 -2.446369528770446777e-01 1.027665361762046814e-01 -3.866573274135589600e-01 1.887673698365688324e-02 -5.866485834121704102e-02 -5.300283804535865784e-02 3.343820869922637939e-01 3.623599559068679810e-02 7.636413723230361938e-02 1.460255533456802368e-01 1.170781906694173813e-02 -8.068566024303436279e-02 9.291224181652069092e-02 -2.244828194379806519e-01 -2.512579597532749176e-02 1.430690735578536987e-01 -7.292889058589935303e-02 -1.041875109076499939e-01 2.587619721889495850e-01 1.796301603317260742e-01 7.700544595718383789e-02 -2.625440061092376709e-01
2.576244063675403595e-02 -4.864870607852935791e-01 -1.936057358980178833e-01 -9.343045949935913086e-02 -1.643289029598236084e-01 -2.070147171616554260e-02 1.765666343271732330e-02 3.098407527431845665e-03 3.447351157665252686e-01 9.120438247919082642e-02 -1.192147359251976013e-01 -1.466541439294815063e-01 6.168860476464033127e-03 -1.141251176595687866e-01 -2.452348591759800911e-03 2.020390182733535767e-01 1.699060574173927307e-02 -2.551143765449523926e-01 1.261650472879409790e-01 2.058686316013336182e-01 3.639259636402130127e-01 -6.988415028899908066e-03 -4.440093412995338440e-02 -1.630861461162567139e-01 1.291506439447402954e-01 -3.091056458652019501e-02 5.363944452255964279e-03 3.662382811307907104e-02 -1.050560697913169861e-01 2.232255041599273682e-01 1.876365393400192261e-02 -3.270732164382934570e-01
1.081969067454338074e-01 5.297304689884185791e-02 -2.318304181098937988e-01 -3.100962936878204346e-01 -7.434176653623580933e-02 -1.373044550418853760e-01 -5.952923372387886047e-02 2.825867533683776855e-01 2.333286851644515991e-01 3.532876968383789062e-01 -2.170326001942157745e-02 7.479004561901092529e-02 -1.282024383544921875e-01 -2.012068182229995728e-01 5.573557689785957336e-02 1.244627535343170166e-01 5.186733976006507874e-02 -1.451100707054138184e-01 2.913579344749450684e-01 3.381608426570892334e-01 -2.016340643167495728e-01 -8.220246434211730957e-02 -1.045844051986932755e-02 -1.278910189867019653e-01 -1.825929582118988037e-01 2.525441944599151611e-01 1.265238076448440552e-01 -8.503565192222595215e-02 1.616331934928894043e-01 1.278715878725051880e-01 1.145862787961959839e-01 6.430114060640335083e-02
7.200434058904647827e-02 -3.362976312637329102e-01 -5.926998704671859741e-02 -3.164272904396057129e-01 -1.719082742929458618e-01 -4.783177003264427185e-02 3.423773869872093201e-02 -7.706163078546524048e-02 2.757862508296966553e-01 -1.315981615334749222e-02 1.258574873208999634e-01 -3.716090461239218712e-03 4.492743313312530518e-02 -1.821500360965728760e-01 -2.023102901875972748e-02 1.189905926585197449e-01 2.098468691110610962e-01 7.903461903333663940e-02 5.328353047370910645e-01 -1.831266134977340698e-01 9.518133103847503662e-02 -1.319543924182653427e-02 -2.138581722974777222e-01 -1.507119685411453247e-01 -9.951917082071304321e-02 1.471165865659713745e-01 -1.764945536851882935e-01 2.120972275733947754e-01 8.186619728803634644e-02 -1.322645246982574463e-01 1.223831847310066223e-01 -7.077119499444961548e-02
1.131480708718299866e-01 -2.159964106976985931e-02 -1.570314019918441772e-01 1.209637802094221115e-02 -3.130794763565063477e-01 3.255221247673034668e-02 4.133879244327545166e-01 2.596419751644134521e-01 8.410354703664779663e-02 9.932008385658264160e-02 -1.307786703109741211e-01 -4.346674680709838867e-02 -1.009066998958587646e-01 3.047317564487457275e-01 -9.036244451999664307e-02 1.174774542450904846e-01 2.120950222015380859e-01 7.075947523117065430e-02 1.892307698726654053e-01 3.367702011018991470e-03 2.896617949008941650e-01 7.050994783639907837e-02 -2.350856661796569824e-01 -2.018760703504085541e-02 -9.443363174796104431e-03 1.832308918237686157e-01 8.892803639173507690e-02 8.092723041772842407e-02 -1.144839730113744736e-02 1.475590467453002930e-02 4.205006062984466553e-01 -8.918919414281845093e-02
5.080118402838706970e-02 -1.550825405865907669e-02 -9.501877427101135254e-02 -2.924521267414093018e-01 -5.243148654699325562e-02 1.551215350627899170e-01 3.669085726141929626e-02 1.906241290271282196e-02 -1.230010762810707092e-02 1.016147732734680176e-01 -3.123141527175903320e-01 -1.522792726755142212e-01 -2.044916599988937378e-01 8.408050984144210815e-03 -6.824646145105361938e-02 2.224709689617156982e-01 4.427090287208557129e-01 -3.096989588811993599e-03 1.344564855098724365e-01 1.232087463140487671e-01 2.686097919940948486e-01 2.086137235164642334e-01 2.049988880753517151e-02 -4.339835792779922485e-02 1.303271055221557617e-01 1.620667576789855957e-01 2.952824532985687256e-01 -8.796932548284530640e-02 -8.898487687110900879e-02 3.104749619960784912e-01 1.764041036367416382e-01 -1.612737029790878296e-01
-1.472778618335723877e-01 -4.818782955408096313e-02 -6.219398230314254761e-02 -2.445381134748458862e-01 -3.297409042716026306e-02 8.366225659847259521e-02 2.221278548240661621e-01 1.748498231172561646e-01 1.674312055110931396e-01 3.345721587538719177e-02 -3.581849336624145508e-01 -9.107808023691177368e-02 -2.586574852466583252e-01 -1.551750004291534424e-01 -2.830426692962646484e-01 1.817860826849937439e-02 3.313049972057342529e-01 -8.638068288564682007e-02 8.400580286979675293e-02 1.983211338520050049e-01 6.086319684982299805e-02 1.686783134937286377e-01 -1.059209555387496948e-01 1.458113640546798706e-01 -1.705641597509384155e-01 1.172876358032226562e-02 2.589177787303924561e-01 -4.754932224750518799e-02 -2.470819503068923950e-01 1.702596098184585571e-01 1.629638969898223877e-01 -2.092262506484985352e-01
2.595055289566516876e-02 -2.428753525018692017e-01 6.164344400167465210e-02 -2.901309132575988770e-01 -2.257735133171081543e-01 -3.844588994979858398e-02 3.290554285049438477e-01 2.381794340908527374e-02 4.028237462043762207e-01 6.028146669268608093e-02 1.425651758909225464e-01 -1.352805197238922119e-01 -1.671507209539413452e-01 -6.860723346471786499e-02 1.171345859766006470e-01 5.246476270258426666e-03 -2.804544381797313690e-02 -1.271969079971313477e-01 3.220956921577453613e-01 -7.431740313768386841e-02 -2.133197337388992310e-02 -5.010998621582984924e-02 -1.783277243375778198e-01 -3.008114099502563477e-01 1.773595660924911499e-01 -6.751769036054611206e-02 -1.722282767295837402e-01 1.339671462774276733e-01 -1.442701369524002075e-01 6.394894421100616455e-02 2.830688059329986572e-01 5.185526679269969463e-04
-6.225774064660072327e-02 7.205962389707565308e-02 -2.363208532333374023e-01 -5.211480706930160522e-02 2.014109678566455841e-02 -6.247805431485176086e-04 3.129850327968597412e-01 -1.229946166276931763e-01 8.595827221870422363e-02 4.126147925853729248e-02 1.421488076448440552e-01 -1.019262969493865967e-01 -2.216074615716934204e-01 -4.270475804805755615e-01 2.433795481920242310e-01 -1.184245571494102478e-01 5.836665630340576172e-02 -1.499141752719879150e-01 3.531282246112823486e-01 1.538840085268020630e-01 3.035789169371128082e-02 1.093483418226242065e-01 -1.107856109738349915e-01 2.004393339157104492e-01 7.208608090877532959e-02 1.330416053533554077e-01 1.641586124897003174e-01 8.441801369190216064e-02 7.942070066928863525e-02 1.674445420503616333e-01 3.786307573318481445e-01 1.356388628482818604e-02
-2.175936102867126465e-01 6.758398562669754028e-02 -1.653348058462142944e-01 -2.734538316726684570e-01 -2.336567081511020660e-02 -2.281686514616012573e-01 1.368077546358108521e-01 6.019908934831619263e-02 2.527495287358760834e-02 7.713031768798828125e-02 2.473110556602478027e-01 -9.232264012098312378e-02 -4.459847137331962585e-02 9.284792840480804443e-02 1.732461452484130859e-01 3.909100219607353210e-02 6.670413166284561157e-02 -5.742266029119491577e-02 5.515413284301757812e-01 2.038757652044296265e-01 1.994957625865936279e-01 3.877016529440879822e-02 -2.825267054140567780e-02 -1.000492349267005920e-01 7.654057815670967102e-03 3.938835561275482178e-01 -2.507707476615905762e-02 2.765301764011383057e-01 -1.005569566041231155e-02 3.476901352405548096e-02 -8.873176574707031250e-02 7.413450628519058228e-02
-1.439416110515594482e-01 1.810785755515098572e-02 -1.156658679246902466e-01 7.018190622329711914e-02 -4.119408130645751953e-01 9.121324121952056885e-02 4.631996154785156250e-01 2.143401503562927246e-01 2.192994356155395508e-01 6.541251391172409058e-02 -2.876619435846805573e-02 -5.795464664697647095e-02 -1.199247464537620544e-01 -2.217352539300918579e-01 -1.924906969070434570e-01 -1.152043119072914124e-01 1.724916547536849976e-01 -2.690217690542340279e-03 1.349336206912994385e-01 5.382522940635681152e-02 3.040848374366760254e-01 6.872454285621643066e-02 -6.826985627412796021e-02 1.325378417968750000e-01 3.367874398827552795e-02 1.629689186811447144e-01 5.963389575481414795e-02 5.367493629455566406e-02 1.019835174083709717e-01 2.673498094081878662e-01 2.551292181015014648e-01 -1.809074543416500092e-02
-6.231348961591720581e-02 -5.181648209691047668e-02 -1.058554798364639282e-01 5.923465266823768616e-02 -1.850356012582778931e-01 -1.281927824020385742e-01 1.049437150359153748e-01 2.025541514158248901e-01 2.878524661064147949e-01 3.618622943758964539e-02 -2.415330111980438232e-01 -8.093300461769104004e-02 -2.820414006710052490e-01 1.716434210538864136e-01 -2.110941112041473389e-01 2.327859997749328613e-01 8.347595483064651489e-02 -2.029843032360076904e-01 3.775436058640480042e-02 2.231167256832122803e-01 3.324877321720123291e-01 1.905691027641296387e-01 3.761522471904754639e-02 -2.263675481081008911e-01 -2.366393059492111206e-02 1.578940898180007935e-01 2.072630077600479126e-01 2.250170856714248657e-01 2.446877658367156982e-01 -1.591515988111495972e-01 5.576754361391067505e-02 -1.135681867599487305e-01
-9.150580316781997681e-02 2.335179746150970459e-01 -2.702440321445465088e-01 -2.031966596841812134e-01 -1.892461627721786499e-01 -7.181923836469650269e-02 9.250016510486602783e-02 1.866847574710845947e-01 1.790602356195449829e-01 2.483893185853958130e-01 1.179674342274665833e-01 -2.714486718177795410e-01 5.707708187401294708e-03 -1.831767410039901733e-01 5.242256447672843933e-02 7.929821312427520752e-02 1.097217798233032227e-01 -4.509001374244689941e-01 7.251533865928649902e-02 -1.471620351076126099e-01 -1.779987290501594543e-02 -7.577134668827056885e-02 3.027841635048389435e-02 -4.095409065485000610e-02 -2.138454765081405640e-01 1.836372166872024536e-01 2.470150291919708252e-01 2.149775475263595581e-01 9.866099804639816284e-02 -5.356257408857345581e-02 2.352336794137954712e-01 9.419796615839004517e-02
2.778146043419837952e-02 6.795462220907211304e-02 -1.312984973192214966e-01 -2.066039294004440308e-01 -4.131407290697097778e-02 8.745887875556945801e-02 -1.765949875116348267e-01 2.804144620895385742e-01 3.605957627296447754e-01 8.006034791469573975e-02 2.147477716207504272e-01 2.198208868503570557e-01 -1.212591677904129028e-01 -9.052860736846923828e-02 2.551866173744201660e-01 1.188381686806678772e-01 9.433114528656005859e-02 -3.339923918247222900e-02 4.349817037582397461e-01 1.561551392078399658e-01 -1.904394105076789856e-02 1.080032512545585632e-01 -1.551103442907333374e-01 -8.465613424777984619e-02 3.525306656956672668e-02 -2.744069136679172516e-02 -8.463039249181747437e-02 1.844948530197143555e-01 2.616861164569854736e-01 -1.580669134855270386e-01 2.326989471912384033e-01 -1.575516611337661743e-01
1.717280596494674683e-01 1.514570266008377075e-01 -1.776779592037200928e-01 -1.119529455900192261e-02 -1.519260853528976440e-01 2.656216546893119812e-02 3.238512873649597168e-01 -2.206589728593826294e-01 3.511578589677810669e-02 -8.910194784402847290e-02 -7.138842344284057617e-02 8.734200149774551392e-03 -3.757031559944152832e-01 -1.146901324391365051e-01 -1.758627891540527344e-01 4.630137607455253601e-02 1.377405226230621338e-01 -2.756667733192443848e-01 2.298582941293716431e-01 -5.411167815327644348e-02 2.704230546951293945e-01 2.343870252370834351e-01 -2.265248596668243408e-01 1.415911596268415451e-02 -2.851411327719688416e-02 2.889873683452606201e-01 1.081848070025444031e-01 1.463758796453475952e-01 2.660972811281681061e-02 -1.096452325582504272e-01 1.207633037120103836e-02 2.759619355201721191e-01
4.414980411529541016e-01 -3.668024018406867981e-02 -2.204920351505279541e-01 -5.435545742511749268e-02 -3.456289768218994141e-01 -4.036887884140014648e-01 -2.315668761730194092e-02 1.628620624542236328e-01 3.142166733741760254e-01 3.181840758770704269e-03 2.217409200966358185e-02 -1.040863618254661560e-01 -1.700678616762161255e-01 4.816478863358497620e-02 5.215777456760406494e-02 2.666872739791870117e-01 2.321758866310119629e-02 -8.258894085884094238e-02 4.363783076405525208e-02 1.639690063893795013e-02 2.283711284399032593e-01 -8.457814157009124756e-02 -2.103228820487856865e-03 1.200716570019721985e-01 7.746137212961912155e-03 1.898442506790161133e-01 1.641605049371719360e-01 2.451259344816207886e-01 1.180685609579086304e-01 -4.003388807177543640e-02 7.461702823638916016e-02 4.081563092768192291e-03
1.113935112953186035e-01 -4.706317558884620667e-02 -4.000140428543090820e-01 -2.241766601800918579e-01 -9.537771344184875488e-02 2.469347976148128510e-02 1.823950111865997314e-01 3.027078509330749512e-01 7.113712280988693237e-02 1.308932900428771973e-01 -9.947803802788257599e-03 -2.242966294288635254e-01 -2.511547207832336426e-01 2.679199911653995514e-02 1.628239899873733521e-01 1.188867390155792236e-01 2.441332787275314331e-01 2.151455916464328766e-02 2.942584455013275146e-01 -2.272372245788574219e-01 -5.213212594389915466e-02 -7.716491073369979858e-02 -1.023948043584823608e-01 2.327330037951469421e-02 -1.400496363639831543e-01 1.386944204568862915e-01 -2.631589770317077637e-01 -1.913006156682968140e-01 1.018011569976806641e-01 2.983212172985076904e-01 -1.959273824468255043e-03 -3.756525740027427673e-02
-6.975321471691131592e-02 -1.291256546974182129e-01 -2.881527543067932129e-01 -4.028464555740356445e-01 -6.726119667291641235e-02 2.006138302385807037e-02 -6.142728403210639954e-02 -7.965140044689178467e-03 2.783313393592834473e-01 3.332830499857664108e-03 -6.293451040983200073e-02 1.300630718469619751e-02 9.677133057266473770e-04 -3.019748330116271973e-01 -1.702045798301696777e-01 -1.762222200632095337e-01 1.092075482010841370e-01 2.907156385481357574e-02 -7.396768778562545776e-02 1.967397928237915039e-01 -1.096538305282592773e-01 -1.436046063899993896e-01 -2.481293231248855591e-01 -2.430840581655502319e-01 -1.049312800168991089e-01 2.573791444301605225e-01 2.658927142620086670e-01 1.547154337167739868e-01 1.804744154214859009e-01 1.363466382026672363e-01 2.410919368267059326e-01 -1.126726437360048294e-02
2.454440295696258545e-01 -2.751083672046661377e-01 -3.747178018093109131e-01 5.643367767333984375e-02 -9.904774278402328491e-02 -2.038070559501647949e-01 2.654389850795269012e-02 1.304623764008283615e-02 6.999275088310241699e-02 9.294065088033676147e-02 -4.549979418516159058e-02 5.712755396962165833e-02 -1.227608397603034973e-01 -2.051072418689727783e-01 -1.859138011932373047e-01 1.839700639247894287e-01 2.179648280143737793e-01 -3.269806504249572754e-01 -1.402272470295429230e-02 3.345364704728126526e-02 1.136965304613113403e-01 9.184148907661437988e-02 3.004147484898567200e-02 -1.918076537549495697e-02 1.115612834692001343e-01 2.406342923641204834e-01 3.170204162597656250e-01 1.646827906370162964e-01 4.062226414680480957e-02 5.319864675402641296e-02 3.266024291515350342e-01 -1.906238645315170288e-01
9.413059800863265991e-02 -1.466540098190307617e-01 -1.557510942220687866e-01 1.231398899108171463e-02 -2.192622274160385132e-01 1.604905277490615845e-01 1.308312863111495972e-01 -6.883434951305389404e-02 1.366187483072280884e-01 3.844092041254043579e-02 -1.421142816543579102e-01 3.336671739816665649e-02 -3.358827829360961914e-01 1.419619191437959671e-02 -3.163396120071411133e-01 4.376152157783508301e-02 4.644653946161270142e-02 -1.094365045428276062e-01 2.331980466842651367e-01 4.251329600811004639e-01 3.230974450707435608e-02 -1.925058811902999878e-01 -8.557108044624328613e-02 9.762167930603027344e-02 -1.533698141574859619e-01 2.880100011825561523e-01 1.629514992237091064e-01 1.480892300605773926e-01 -1.700409650802612305e-01 -2.009461820125579834e-01 2.081485688686370850e-01 -1.459266543388366699e-01
1.810376644134521484e-01 9.097162634134292603e-02 -4.650960862636566162e-01 -1.100600957870483398e-01 5.364300310611724854e-02 9.331250935792922974e-02 1.210096701979637146e-01 1.211446300148963928e-01 -1.235102564096450806e-01 1.495632231235504150e-01 -3.311980888247489929e-02 2.317105382680892944e-01 -1.477494984865188599e-01 -2.561624348163604736e-01 -2.488478086888790131e-02 1.214088276028633118e-01 6.217755377292633057e-02 -3.434299528598785400e-01 1.032790467143058777e-01 8.130963891744613647e-02 -6.085775047540664673e-02 -6.812880933284759521e-02 -3.894851505756378174e-01 -5.962079018354415894e-02 -5.000418797135353088e-02 7.449657190591096878e-03 -1.129913702607154846e-01 3.449371159076690674e-01 2.262846082448959351e-01 -1.276433840394020081e-02 6.785929668694734573e-03 -7.742010802030563354e-02
-1.356127411127090454e-01 -9.933433681726455688e-02 -1.728686541318893433e-01 -4.707965999841690063e-02 1.062315255403518677e-01 -5.908999219536781311e-02 2.733180820941925049e-01 2.092075794935226440e-01 2.037880271673202515e-01 -1.545991748571395874e-03 -1.406064070761203766e-02 3.824480995535850525e-02 -1.840091645717620850e-01 -6.901147961616516113e-02 1.441166549921035767e-01 2.904335558414459229e-01 1.247389689087867737e-01 -1.115369126200675964e-01 1.754011362791061401e-01 2.298378571867942810e-02 7.436271011829376221e-02 3.272073343396186829e-02 -2.899307608604431152e-01 -1.503814458847045898e-01 1.846581548452377319e-01 -2.120405137538909912e-01 2.385502457618713379e-01 1.509270966053009033e-01 2.857331000268459320e-02 1.868374943733215332e-01 1.606704741716384888e-01 4.760307073593139648e-01
-1.399631239473819733e-02 -6.524951756000518799e-02 -1.857150495052337646e-01 -1.900554299354553223e-01 3.112227655947208405e-02 3.679638728499412537e-02 1.551350764930248260e-02 -5.825451761484146118e-02 6.394852697849273682e-02 4.898434504866600037e-03 1.587875038385391235e-01 -4.428502917289733887e-02 -3.972923755645751953e-01 8.206720650196075439e-02 2.930469214916229248e-01 2.419340163469314575e-01 1.584946066141128540e-01 2.260684967041015625e-02 2.888355553150177002e-01 3.403687477111816406e-01 2.872298359870910645e-01 -3.943497315049171448e-02 -1.980958729982376099e-01 -5.808277055621147156e-02 2.253611534833908081e-01 3.216795027256011963e-01 -4.309775680303573608e-02 1.538749486207962036e-01 7.258789986371994019e-02 1.825225651264190674e-01 -7.753978017717599869e-03 -9.317593276500701904e-02
1.240532696247100830e-01 -2.688277661800384521e-01 -1.527357697486877441e-01 -1.764202117919921875e-01 1.477262284606695175e-02 -9.387307614088058472e-02 -3.365464881062507629e-02 8.997725695371627808e-02 2.117628902196884155e-01 4.205255582928657532e-02 7.380397617816925049e-02 5.708320066332817078e-02 -6.123693659901618958e-02 -2.775578498840332031e-01 7.573399692773818970e-02 1.890901774168014526e-01 8.552562445402145386e-02 7.075411081314086914e-02 3.213557898998260498e-01 1.393416523933410645e-01 -5.353199318051338196e-02 1.633966565132141113e-01 -2.437368482351303101e-01 -9.413042664527893066e-02 -1.130305528640747070e-01 -5.067706108093261719e-02 -1.902452856302261353e-01 1.187358796596527100e-01 9.857973456382751465e-02 1.091941148042678833e-01 5.701986551284790039e-01 -1.295866817235946655e-01
2.225692942738533020e-02 -6.392006576061248779e-02 -2.966657578945159912e-01 -5.628103390336036682e-02 8.070918172597885132e-02 7.822434604167938232e-02 6.490546744316816330e-03 3.250741064548492432e-01 2.409855127334594727e-01 -7.296490669250488281e-02 1.583074182271957397e-01 4.439216852188110352e-02 7.615225017070770264e-02 -2.930196523666381836e-01 -9.995833784341812134e-02 4.697195440530776978e-02 2.508254349231719971e-01 7.394131273031234741e-02 4.967581629753112793e-01 -1.478883475065231323e-01 1.307329237461090088e-01 2.088502347469329834e-01 -1.574994921684265137e-01 -2.126389555633068085e-02 -8.530841022729873657e-02 3.862715885043144226e-02 2.109081298112869263e-01 6.091624498367309570e-02 1.227944791316986084e-01 -4.390427842736244202e-02 1.515424717217683792e-02 3.072759211063385010e-01
2.317548990249633789e-01 -1.197858080267906189e-01 6.605551391839981079e-02 1.281083077192306519e-01 -3.156752884387969971e-01 -1.313769072294235229e-01 1.354717314243316650e-01 1.813043802976608276e-01 2.906835675239562988e-01 1.148498579859733582e-01 -4.974671825766563416e-02 -1.502698063850402832e-01 -1.815384924411773682e-01 -3.544251620769500732e-01 -1.288914829492568970e-01 2.062226645648479462e-02 3.303015828132629395e-01 5.432030931115150452e-02 2.570585906505584717e-01 2.746652364730834961e-01 1.113473088480532169e-03 2.122365832328796387e-01 -6.484400480985641479e-02 1.278760731220245361e-01 -1.147260069847106934e-01 -8.518730849027633667e-02 -2.741759270429611206e-02 1.296179890632629395e-01 -1.069933176040649414e-01 -2.560266666114330292e-02 6.353808194398880005e-02 2.671931982040405273e-01
1.481576561927795410e-01 6.245472282171249390e-02 -1.947950720787048340e-01 -1.707731485366821289e-01 -2.484249696135520935e-02 -1.231867074966430664e-01 -2.634086878970265388e-03 2.090159505605697632e-01 3.686766326427459717e-01 8.877110481262207031e-02 -2.364789098501205444e-01 1.172777637839317322e-01 6.509569287300109863e-02 -3.159392476081848145e-01 3.554026829078793526e-03 -2.844977751374244690e-02 -2.259728126227855682e-02 7.659866660833358765e-02 3.448814749717712402e-01 3.705872595310211182e-01 -2.243979461491107941e-02 1.004879996180534363e-01 -8.539205789566040039e-02 7.572458684444427490e-02 -3.064667880535125732e-01 2.999167442321777344e-01 4.868027567863464355e-02 2.880563586950302124e-02 -1.000055074691772461e-01 1.112447455525398254e-01 -5.197383463382720947e-02 1.753976643085479736e-01
-5.617906525731086731e-02 -2.889094874262809753e-02 -3.527830541133880615e-01 -6.557611376047134399e-02 3.062382638454437256e-01 6.479644775390625000e-02 2.776656448841094971e-01 -6.393352523446083069e-03 4.928064718842506409e-02 -7.371257245540618896e-02 -1.089990958571434021e-01 2.000262960791587830e-03 -8.799371123313903809e-02 -6.314847618341445923e-02 -1.432545483112335205e-01 2.933759987354278564e-01 1.106015071272850037e-01 -1.191910728812217712e-01 3.648786842823028564e-01 3.445966839790344238e-01 6.061784550547599792e-02 -4.172382876276969910e-02 1.022902429103851318e-01 -1.558665186166763306e-01 -9.494476765394210815e-02 1.052300781011581421e-01 -1.184671819210052490e-01 3.793484345078468323e-02 -1.140693277120590210e-01 -3.015873371623456478e-04 4.273225367069244385e-01 6.626760214567184448e-02
2.508646845817565918e-01 2.407314181327819824e-01 -2.078848928213119507e-01 -2.442485839128494263e-01 1.287525519728660583e-02 1.536282598972320557e-01 1.094724312424659729e-01 2.658146619796752930e-01 -4.887068644165992737e-02 9.514683485031127930e-02 7.914429157972335815e-02 8.879088796675205231e-03 -1.114856824278831482e-01 5.221047997474670410e-02 1.441169232130050659e-01 -1.098458748310804367e-02 -6.384009867906570435e-02 -1.384484171867370605e-01 4.450039565563201904e-01 2.548834383487701416e-01 1.839984022080898285e-02 4.533290117979049683e-02 -3.182114660739898682e-01 -1.452227085828781128e-01 -2.287258207798004150e-01 2.726530730724334717e-01 1.785299926996231079e-01 1.636017858982086182e-01 4.797575622797012329e-02 1.200781315565109253e-01 -5.204654112458229065e-02 -1.734789647161960602e-02
2.623482942581176758e-01 -3.036017715930938721e-01 -4.267212152481079102e-01 -6.366582214832305908e-02 4.233995452523231506e-02 1.596554517745971680e-01 1.486965119838714600e-01 1.198892965912818909e-01 1.612766832113265991e-02 2.233027964830398560e-01 -9.766885638236999512e-02 7.837329059839248657e-02 -3.484990298748016357e-01 1.244157850742340088e-01 -1.877610087394714355e-01 -1.246286556124687195e-01 1.905693411827087402e-01 8.164127916097640991e-02 -1.565701887011528015e-02 1.295511126518249512e-01 1.209695041179656982e-01 -1.237799674272537231e-01 -2.115045487880706787e-01 -5.376804992556571960e-02 -2.914310395717620850e-01 1.284819096326828003e-01 1.533224582672119141e-01 1.638028919696807861e-01 -1.725270152091979980e-01 -8.399723470211029053e-02 8.500745147466659546e-02 4.634652286767959595e-02
-1.610780060291290283e-01 1.825469918549060822e-02 -3.203908503055572510e-01 -2.153175622224807739e-01 -3.108594417572021484e-01 2.034244686365127563e-02 1.048883348703384399e-01 2.565881311893463135e-01 1.024598255753517151e-01 5.943503603339195251e-02 -1.844341754913330078e-01 3.973795846104621887e-02 -1.782265491783618927e-02 -3.484953641891479492e-01 1.501688384450972080e-03 2.682176232337951660e-01 9.099425375461578369e-02 -4.301340878009796143e-01 2.940326035022735596e-01 1.170784421265125275e-02 -1.835237890481948853e-01 7.356539368629455566e-02 9.304811060428619385e-02 -1.133682280778884888e-01 1.444734185934066772e-01 1.864356696605682373e-01 1.045142393559217453e-02 3.200959041714668274e-02 -2.466263948008418083e-03 8.064504712820053101e-02 3.674821555614471436e-02 4.869752377271652222e-02
1.447695642709732056e-01 4.184988513588905334e-02 -3.860054612159729004e-01 -2.849436998367309570e-01 -1.446867287158966064e-01 -1.024737581610679626e-01 -1.011861413717269897e-01 -8.483759313821792603e-02 1.448888480663299561e-01 -6.909756362438201904e-02 1.287008970975875854e-01 -4.616402729880064726e-04 -6.583639979362487793e-02 -2.102037668228149414e-01 8.168542385101318359e-02 1.441282629966735840e-01 2.505863010883331299e-01 -4.731431603431701660e-02 2.008390128612518311e-01 2.604705989360809326e-01 2.000809647142887115e-02 1.161531582474708557e-01 -1.225727703422307968e-02 5.179291218519210815e-02 -2.980147600173950195e-01 3.147127628326416016e-01 -1.656251549720764160e-01 -2.459869906306266785e-02 7.694578170776367188e-02 3.914473652839660645e-01 1.219816878437995911e-01 -8.136969991028308868e-03
-1.812434345483779907e-01 -6.056723371148109436e-02 -3.316331803798675537e-01 -5.970346927642822266e-02 -2.160728424787521362e-01 1.886635720729827881e-01 -7.964836061000823975e-02 6.837369501590728760e-02 2.247518002986907959e-01 1.194943189620971680e-01 -2.208173573017120361e-01 -1.424494534730911255e-01 -1.095800623297691345e-01 -1.050725504755973816e-01 1.899394951760768890e-02 3.806334137916564941e-01 3.902307897806167603e-02 -1.250157356262207031e-01 4.204030930995941162e-01 -6.460037827491760254e-02 5.104981828480958939e-03 -2.349775135517120361e-01 7.625621557235717773e-02 -1.241857707500457764e-01 -1.982035487890243530e-01 -3.224899247288703918e-02 2.178712487220764160e-01 1.661397218704223633e-01 1.950042694807052612e-01 1.320169419050216675e-01 -2.209417521953582764e-02 9.285778552293777466e-02
-1.566637009382247925e-01 -2.476420551538467407e-01 -2.316176295280456543e-01 -9.361083805561065674e-02 -5.719671025872230530e-02 2.978064715862274170e-01 1.366592049598693848e-01 1.648952215909957886e-01 -1.035372354090213776e-02 2.445318996906280518e-01 -1.412487477064132690e-01 3.144132718443870544e-02 -1.569848209619522095e-01 2.087997645139694214e-01 5.909324437379837036e-02 5.263524129986763000e-02 5.222926288843154907e-02 2.916597994044423103e-03 2.157709151506423950e-01 2.241014242172241211e-01 -1.356824934482574463e-01 3.126196563243865967e-02 -2.678414285182952881e-01 2.996836900711059570e-01 -6.383185833692550659e-02 1.542305201292037964e-01 1.351337134838104248e-01 2.426150888204574585e-01 -2.513326704502105713e-01 1.966424882411956787e-01 2.658328413963317871e-01 -2.465116605162620544e-02
4.896087944507598877e-02 -1.116413921117782593e-01 -2.663975059986114502e-01 1.934737525880336761e-02 -2.046960145235061646e-01 -5.793258920311927795e-02 4.451723098754882812e-01 2.405129075050354004e-01 1.104887202382087708e-01 1.036883071064949036e-01 -1.028152927756309509e-01 -1.714620590209960938e-01 -1.512564718723297119e-01 2.838120162487030029e-01 -3.235085308551788330e-02 6.631899625062942505e-02 1.701900810003280640e-01 -2.852270612493157387e-03 2.130314111709594727e-01 -4.355258867144584656e-02 2.031312286853790283e-01 1.017739772796630859e-01 -2.008305341005325317e-01 -2.127541229128837585e-03 1.481068879365921021e-01 1.027171835303306580e-01 1.793639510869979858e-01 8.497416228055953979e-02 4.716474190354347229e-02 1.058219298720359802e-01 4.186877310276031494e-01 -1.091028526425361633e-01
-3.417751565575599670e-02 6.745115667581558228e-02 -3.372967243194580078e-01 -7.486446201801300049e-02 -2.328550815582275391e-01 -3.530695289373397827e-02 4.423405826091766357e-01 1.957131773233413696e-01 8.420401811599731445e-02 1.434400379657745361e-01 -9.107819199562072754e-02 -1.519161164760589600e-01 -6.921944767236709595e-02 1.887454092502593994e-01 5.894045159220695496e-02 1.186856701970100403e-01 2.435923218727111816e-01 -5.882235616445541382e-02 1.528422236442565918e-01 -7.978091388940811157e-02 2.710600793361663818e-01 3.209122642874717712e-02 -2.344359457492828369e-01 6.838054209947586060e-02 9.666433185338973999e-02 3.265982121229171753e-02 3.020023703575134277e-01 2.001111209392547607e-01 7.472000271081924438e-02 -9.551389515399932861e-02 2.921266853809356689e-01 -9.434734471142292023e-03
-2.190511971712112427e-01 1.524209231138229370e-01 -2.423806637525558472e-01 -1.911122351884841919e-01 -1.745404601097106934e-01 5.147317796945571899e-02 2.429368346929550171e-02 -1.472292542457580566e-01 2.854876220226287842e-01 9.153864532709121704e-02 3.454034402966499329e-02 1.350814998149871826e-01 -1.250465512275695801e-01 -2.117581963539123535e-01 -9.688557684421539307e-02 2.239751070737838745e-01 4.490973949432373047e-01 -6.851861253380775452e-03 9.700436145067214966e-02 1.529375761747360229e-01 1.031575575470924377e-01 -1.044992059469223022e-01 -3.909632563591003418e-02 -2.334496937692165375e-02 -7.072953879833221436e-02 -5.391900613903999329e-02 -3.482982143759727478e-02 3.022010624408721924e-01 1.778475046157836914e-01 1.775384992361068726e-01 2.545960545539855957e-01 -2.493825256824493408e-01
6.096196547150611877e-02 3.196512535214424133e-02 -3.573021590709686279e-01 -7.977486401796340942e-02 -1.218561381101608276e-01 -5.564114544540643692e-04 9.204789996147155762e-03 1.642374396324157715e-01 2.731020152568817139e-01 3.251070976257324219e-01 -1.863961070775985718e-01 6.250664591789245605e-02 -1.628784462809562683e-02 -5.343263596296310425e-02 3.541544824838638306e-02 3.311459720134735107e-01 1.230912208557128906e-01 -2.325846403837203979e-01 3.028576672077178955e-01 -1.616683416068553925e-02 -1.119671761989593506e-01 -3.026859164237976074e-01 -4.962458088994026184e-02 -2.774476706981658936e-01 -1.140446513891220093e-01 4.887403547763824463e-02 2.639978826045989990e-01 4.953082650899887085e-02 1.771331131458282471e-01 -8.851230144500732422e-03 9.499458828940987587e-04 1.501276493072509766e-01
3.164956718683242798e-02 4.564769566059112549e-02 -1.533442586660385132e-01 3.529459238052368164e-02 -1.439839452505111694e-01 1.349143683910369873e-01 3.723523020744323730e-01 1.999530345201492310e-01 1.615454405546188354e-01 -6.083175167441368103e-02 -5.914383009076118469e-02 -1.105110533535480499e-02 -9.744565933942794800e-02 -2.937652766704559326e-01 -2.104221880435943604e-01 -1.537840515375137329e-01 8.548733592033386230e-02 -2.368846237659454346e-01 3.967401385307312012e-02 -3.056035935878753662e-02 2.505742013454437256e-01 -1.408889889717102051e-01 -1.184611395001411438e-02 2.513581812381744385e-01 -1.825929135084152222e-01 1.470269262790679932e-01 -3.706832975149154663e-02 1.773819327354431152e-01 2.308125644922256470e-01 3.839747309684753418e-01 2.326158434152603149e-01 5.431401357054710388e-02
8.592592924833297729e-02 -5.123834311962127686e-02 -1.893978267908096313e-01 1.173805412690853700e-05 -2.581774890422821045e-01 -2.485787682235240936e-02 4.623564481735229492e-01 3.468653857707977295e-01 1.865677237510681152e-01 5.384020879864692688e-02 -1.779826730489730835e-01 -7.785878144204616547e-03 1.271911058574914932e-02 -1.644914150238037109e-01 -2.023671865463256836e-01 5.288482457399368286e-02 1.713358610868453979e-01 8.773283660411834717e-02 2.537027895450592041e-01 -9.229008108377456665e-02 2.566398084163665771e-01 6.350921094417572021e-02 -4.031321033835411072e-02 1.458199173212051392e-01 1.315937042236328125e-01 1.865008026361465454e-01 -6.571233272552490234e-02 -5.197849124670028687e-02 6.504999846220016479e-02 1.085187718272209167e-01 3.667308688163757324e-01 -1.916607259772717953e-03
1.143256649374961853e-01 6.660852581262588501e-02 -6.262562423944473267e-02 8.133916556835174561e-02 -2.764399051666259766e-01 2.975038078147917986e-04 4.488466978073120117e-01 3.697884678840637207e-01 1.257843971252441406e-01 1.275191456079483032e-01 -4.315582662820816040e-02 -1.380401384085416794e-02 -1.688301265239715576e-01 1.489323079586029053e-01 -1.492300331592559814e-01 1.512823104858398438e-01 1.156563162803649902e-01 5.783385410904884338e-02 2.761658132076263428e-01 -9.335868805646896362e-02 1.779729127883911133e-01 8.244813233613967896e-02 -2.174169570207595825e-01 1.895197853446006775e-02 1.036777272820472717e-01 3.084551692008972168e-01 4.445860162377357483e-02 7.635321468114852905e-02 5.182065442204475403e-02 5.161615461111068726e-02 3.441280722618103027e-01 -4.552958905696868896e-02
-1.072924137115478516e-01 3.047369793057441711e-02 -3.015467226505279541e-01 -4.357680380344390869e-01 -1.498508751392364502e-01 8.026822470128536224e-03 -3.812718763947486877e-02 -7.206464558839797974e-02 2.263417243957519531e-01 -1.190031766891479492e-01 -1.146947965025901794e-01 -8.648803830146789551e-02 -1.298605054616928101e-01 -3.292270302772521973e-01 -1.755332648754119873e-01 6.809850782155990601e-02 4.536515772342681885e-01 -1.355472803115844727e-01 9.024108201265335083e-02 5.243775621056556702e-02 8.037634938955307007e-02 6.428897380828857422e-02 4.016139730811119080e-02 -1.347650289535522461e-01 -1.166463792324066162e-01 1.330591440200805664e-01 -6.023782119154930115e-02 1.191534101963043213e-01 2.465071827173233032e-01 8.817285299301147461e-02 1.422692984342575073e-01 -1.657890230417251587e-01
-1.183854117989540100e-01 -7.549508661031723022e-02 -1.503005176782608032e-01 -5.780902877449989319e-02 1.567386649549007416e-02 3.393339514732360840e-01 2.724967524409294128e-02 2.739011347293853760e-01 2.228576838970184326e-01 4.718223586678504944e-02 -7.426612544804811478e-03 2.060664258897304535e-02 -2.884621024131774902e-01 1.725155264139175415e-01 -2.530150413513183594e-01 8.846818655729293823e-02 3.659058511257171631e-01 -3.178609907627105713e-02 4.245851039886474609e-01 6.284072995185852051e-02 1.532672792673110962e-01 8.770477026700973511e-02 -7.802397757768630981e-02 -2.007477916777133942e-02 -4.746959730982780457e-02 -3.534864261746406555e-02 -2.068171501159667969e-01 8.187708258628845215e-02 -1.392219215631484985e-01 1.222601234912872314e-01 3.324147686362266541e-02 -2.842553257942199707e-01
-3.363474085927009583e-02 -3.106144489720463753e-03 -2.858011424541473389e-01 2.367538660764694214e-01 -1.047463417053222656e-01 8.569705486297607422e-02 -1.957052201032638550e-01 1.948227584362030029e-01 2.700167000293731689e-01 -4.587370436638593674e-03 7.283166982233524323e-03 -7.590633630752563477e-02 -3.285543322563171387e-01 -3.717603534460067749e-02 3.348364308476448059e-02 1.835813969373703003e-01 1.668346375226974487e-01 -8.537209779024124146e-02 2.466499209403991699e-01 3.150520622730255127e-01 2.773413956165313721e-01 -1.640884131193161011e-01 -9.807180613279342651e-02 -8.231465704739093781e-03 2.240441441535949707e-01 2.061717063188552856e-01 9.436190128326416016e-02 1.174796670675277710e-01 2.650864422321319580e-01 7.739289849996566772e-02 -1.394375413656234741e-01 -1.542636305093765259e-01
2.035558670759201050e-01 1.597245782613754272e-01 -2.408292591571807861e-01 -1.627391278743743896e-01 1.658536493778228760e-02 -7.491110824048519135e-03 -3.040967322885990143e-02 1.693284660577774048e-01 -7.329160720109939575e-02 3.085482418537139893e-01 1.456284970045089722e-01 3.024627082049846649e-02 2.046532370150089264e-02 7.656071335077285767e-02 6.911967694759368896e-02 3.603677824139595032e-02 2.881163358688354492e-02 -1.324821561574935913e-01 4.810662567615509033e-01 2.559242546558380127e-01 1.046770438551902771e-01 6.551508605480194092e-02 -3.370279669761657715e-01 -1.139564886689186096e-01 -1.039980500936508179e-01 3.881365656852722168e-01 1.197842881083488464e-01 -4.287100862711668015e-03 1.633318662643432617e-01 8.641017228364944458e-02 -1.011631041765213013e-01 -7.907260954380035400e-02
-2.242326140403747559e-01 1.222976744174957275e-01 -2.765339910984039307e-01 -7.917949114926159382e-04 -1.410311311483383179e-01 -6.278797239065170288e-02 -4.989075008779764175e-03 2.413718849420547485e-01 3.193310499191284180e-01 -3.711137175559997559e-02 1.066680774092674255e-01 3.767602145671844482e-02 -7.715822756290435791e-02 -2.524724602699279785e-01 -8.006390184164047241e-02 -5.078371614217758179e-02 -2.824599742889404297e-01 -2.187240123748779297e-01 3.156107962131500244e-01 -4.756373912096023560e-02 -1.224026307463645935e-01 -4.246536269783973694e-02 -4.486196339130401611e-01 -7.000140845775604248e-03 -8.005009591579437256e-02 1.552278995513916016e-01 5.742295458912849426e-02 5.420034751296043396e-02 2.809118330478668213e-01 -4.889548569917678833e-02 1.272877585142850876e-02 -1.246924847364425659e-01
7.402553409337997437e-02 -1.820596754550933838e-01 -2.636243402957916260e-01 -2.218694686889648438e-01 -2.125077992677688599e-01 1.188568919897079468e-01 3.796633183956146240e-01 2.013828977942466736e-02 9.264627099037170410e-02 2.436703294515609741e-01 -4.217114672064781189e-02 -1.020561531186103821e-02 1.538075059652328491e-01 -2.585797607898712158e-01 1.026885583996772766e-01 1.341912448406219482e-01 4.920494183897972107e-02 -7.512658089399337769e-02 2.853416651487350464e-02 2.220523357391357422e-01 9.584249556064605713e-02 1.679038107395172119e-01 -3.745915889739990234e-01 3.321210667490959167e-02 -1.763821542263031006e-01 -2.785606775432825089e-03 -1.960004679858684540e-02 1.300666779279708862e-01 1.775950193405151367e-01 3.078776895999908447e-01 -1.231634430587291718e-02 -1.949732899665832520e-01
1.362753063440322876e-01 -6.517831236124038696e-02 -3.110634684562683105e-01 -3.854912817478179932e-01 -1.271814405918121338e-01 -7.613412290811538696e-02 7.041630148887634277e-02 1.414076834917068481e-01 1.747847497463226318e-01 -7.498896121978759766e-02 -3.537167012691497803e-01 1.613428816199302673e-03 -2.105305492877960205e-01 -1.305199116468429565e-01 -6.098878011107444763e-02 1.498822569847106934e-01 3.986008837819099426e-02 -2.535692155361175537e-01 2.778708040714263916e-01 -1.125449389219284058e-01 -2.949555814266204834e-01 -1.292725950479507446e-01 -2.146699577569961548e-01 -2.183152548968791962e-02 -5.035204812884330750e-02 1.893726438283920288e-01 -1.052962988615036011e-01 1.517725288867950439e-01 1.573455035686492920e-01 1.381986290216445923e-01 -1.131734345108270645e-02 1.162663549184799194e-01
7.146172225475311279e-02 -3.645442426204681396e-02 -2.376439124345779419e-01 -1.965791285037994385e-01 -2.288469523191452026e-01 1.093671992421150208e-01 2.848922312259674072e-01 1.352648586034774780e-01 2.079270035028457642e-01 2.850224077701568604e-01 4.065566137433052063e-02 -3.440913185477256775e-02 -2.269785292446613312e-02 -2.851122915744781494e-01 5.754648894071578979e-02 1.085117310285568237e-01 2.134925685822963715e-02 -1.670665740966796875e-01 2.681163838133215904e-03 1.097406670451164246e-01 3.611776232719421387e-02 2.347458451986312866e-01 -2.344417870044708252e-01 1.842480711638927460e-02 -3.716806173324584961e-01 -1.242154166102409363e-01 -1.630654744803905487e-02 2.798626720905303955e-01 1.644551306962966919e-01 1.861215829849243164e-01 7.600724697113037109e-02 -2.422734349966049194e-01
-8.581122756004333496e-02 1.546009629964828491e-01 -4.524985551834106445e-01 -2.430306822061538696e-01 -5.955585092306137085e-02 6.527033448219299316e-02 -3.369970247149467468e-02 2.953107655048370361e-01 2.023012042045593262e-01 2.146650403738021851e-01 -2.049404382705688477e-01 -7.240242511034011841e-02 -1.312544345855712891e-01 9.749877452850341797e-02 -5.194847285747528076e-02 -1.729725301265716553e-02 2.652340829372406006e-01 -4.831786453723907471e-02 2.875550985336303711e-01 2.586496435105800629e-02 -8.452646434307098389e-02 -2.413175627589225769e-02 6.561240553855895996e-02 -9.610401093959808350e-02 1.423158496618270874e-01 2.773678302764892578e-01 -4.902868717908859253e-02 -1.531650573015213013e-01 2.321676760911941528e-01 1.380311995744705200e-01 9.956479072570800781e-02 -2.481074035167694092e-01
1.855846047401428223e-01 -7.971335202455520630e-02 -1.235905438661575317e-01 -3.685188889503479004e-01 2.405868610367178917e-03 1.364548504352569580e-01 1.286921501159667969e-01 1.007030904293060303e-01 8.045928180217742920e-02 -7.259906083345413208e-02 -5.107731223106384277e-01 -9.736666828393936157e-02 -1.922105625271797180e-02 -1.050570234656333923e-01 -1.029784679412841797e-01 -7.306587067432701588e-04 8.045687526464462280e-02 -8.335956931114196777e-02 2.963107526302337646e-01 3.239393234252929688e-02 9.039600193500518799e-02 -9.594809380359947681e-04 -2.612195536494255066e-02 1.448128819465637207e-01 -1.092234700918197632e-01 2.695935368537902832e-01 1.903654783964157104e-01 -1.656088083982467651e-01 -1.380004733800888062e-01 2.118895649909973145e-01 2.752377986907958984e-01 -1.964678764343261719e-01
-2.500994317233562469e-02 -1.216179654002189636e-01 -2.321051508188247681e-01 -4.500478804111480713e-01 -2.771428599953651428e-02 -5.046567693352699280e-02 9.883407503366470337e-02 2.230193912982940674e-01 9.410212934017181396e-02 -1.827259510755538940e-01 6.298402696847915649e-02 1.103930473327636719e-01 -4.205658286809921265e-02 -2.049363851547241211e-01 -1.763300150632858276e-01 -1.075817048549652100e-01 3.766289949417114258e-01 9.836486726999282837e-02 6.108255311846733093e-02 1.534198075532913208e-01 -9.838640689849853516e-02 2.180058956146240234e-01 -2.502411603927612305e-01 -1.667556911706924438e-01 1.162620335817337036e-01 7.503636926412582397e-02 5.079681798815727234e-02 -1.043810416013002396e-02 7.105139642953872681e-02 2.585497200489044189e-01 3.099789917469024658e-01 6.532569229602813721e-02
9.550613909959793091e-02 -7.168293744325637817e-02 -3.830141425132751465e-01 -1.906629502773284912e-01 -1.952758431434631348e-01 7.282260805368423462e-03 2.967471182346343994e-01 1.047518998384475708e-01 1.879845857620239258e-01 3.222711682319641113e-01 1.587651371955871582e-01 4.426792263984680176e-02 4.853875190019607544e-02 -1.894050091505050659e-01 3.971723839640617371e-03 1.486457586288452148e-01 5.947201699018478394e-02 -9.519118815660476685e-02 1.083505898714065552e-02 7.611950486898422241e-02 -2.796346507966518402e-02 1.643135398626327515e-01 -2.972709834575653076e-01 8.880944550037384033e-02 -2.768104672431945801e-01 1.654844358563423157e-02 -1.794791668653488159e-01 1.382731348276138306e-01 1.829861551523208618e-01 3.047775328159332275e-01 7.985285669565200806e-02 -1.877187043428421021e-01
9.141246229410171509e-02 1.368276923894882202e-01 -3.618938624858856201e-01 8.883602917194366455e-02 8.572790771722793579e-02 2.782102301716804504e-02 2.692750990390777588e-01 4.288607239723205566e-01 2.491857707500457764e-01 1.214585825800895691e-01 -3.379732742905616760e-02 1.928145736455917358e-01 -5.425156280398368835e-02 -2.663376629352569580e-01 -1.686131954193115234e-02 6.839285790920257568e-02 9.836827963590621948e-02 -5.314198508858680725e-02 1.364070922136306763e-01 -1.736969947814941406e-01 1.639453470706939697e-01 3.527462109923362732e-02 -3.840970098972320557e-01 -1.847580671310424805e-01 -8.529875427484512329e-02 9.422569721937179565e-02 -1.842387206852436066e-02 1.874490976333618164e-01 1.844850480556488037e-01 -4.078212007880210876e-02 -7.733835279941558838e-02 1.054812595248222351e-01
2.663412988185882568e-01 -1.835138201713562012e-01 -6.132619455456733704e-02 -1.930303126573562622e-01 -1.251636296510696411e-01 7.470696419477462769e-02 1.146950870752334595e-01 1.258615851402282715e-01 1.029765978455543518e-01 -6.972315907478332520e-02 -9.249164909124374390e-02 -6.299730390310287476e-02 -4.175680875778198242e-01 -2.229611575603485107e-01 -3.470551967620849609e-01 -2.099792063236236572e-01 1.162543967366218567e-01 7.940723747014999390e-02 2.307080663740634918e-02 2.755621075630187988e-01 3.410857617855072021e-01 -1.725312694907188416e-02 -1.003264263272285461e-01 7.051072269678115845e-02 -5.655032396316528320e-02 4.907498136162757874e-02 1.086844354867935181e-01 1.784580051898956299e-01 1.675377413630485535e-02 1.440132558345794678e-01 1.782764494419097900e-01 2.397658824920654297e-01
-4.482942819595336914e-02 9.904756397008895874e-02 -2.978763878345489502e-01 2.141174674034118652e-02 -3.007677793502807617e-01 1.663184463977813721e-01 1.606192812323570251e-02 -1.478915102779865265e-02 3.394591510295867920e-01 2.115678042173385620e-01 -2.061790823936462402e-01 -1.088558658957481384e-01 -1.563542336225509644e-02 -9.910115599632263184e-02 5.685204267501831055e-02 1.746117770671844482e-01 1.735666841268539429e-01 -2.404005229473114014e-01 3.637549281120300293e-01 2.077517807483673096e-01 9.619334340095520020e-02 -1.538069099187850952e-01 8.164070546627044678e-02 -1.004212722182273865e-01 -2.991483919322490692e-02 -1.936581134796142578e-01 1.184575036168098450e-01 1.788130998611450195e-01 2.816008031368255615e-01 -3.287782520055770874e-02 -3.493001684546470642e-02 2.078250646591186523e-01
1.909637898206710815e-01 -2.381135076284408569e-01 -3.521432578563690186e-01 1.310496479272842407e-01 5.621626973152160645e-02 1.309312880039215088e-01 8.142182230949401855e-02 2.362177893519401550e-02 1.282852143049240112e-01 2.251999452710151672e-02 1.467375755310058594e-01 7.574578374624252319e-02 -1.940207034349441528e-01 9.871371090412139893e-02 5.423812568187713623e-02 1.184987872838973999e-01 3.146018981933593750e-01 -1.772493571043014526e-01 2.235319018363952637e-01 2.630321979522705078e-01 2.878165245056152344e-01 -1.254652440547943115e-01 -9.471639245748519897e-02 -2.570099569857120514e-02 1.540336906909942627e-01 3.699813187122344971e-01 2.739721164107322693e-02 -5.866983905434608459e-02 2.600801289081573486e-01 -4.974118247628211975e-02 -1.356856971979141235e-01 1.359111815690994263e-01
-3.142257034778594971e-02 3.574762865900993347e-02 -3.091625869274139404e-01 -2.577846050262451172e-01 -7.397362589836120605e-02 -6.586296111345291138e-02 -4.845897480845451355e-02 -2.187142521142959595e-01 1.509425491094589233e-01 1.304099112749099731e-01 -1.035809218883514404e-01 -1.137998700141906738e-01 -6.060744076967239380e-02 -2.861703038215637207e-01 -2.815064787864685059e-01 1.069532930850982666e-01 4.761835336685180664e-01 -6.069364026188850403e-02 5.074086412787437439e-02 7.512310147285461426e-02 -8.751288056373596191e-03 1.011230200529098511e-01 -8.149378001689910889e-02 -1.741556376218795776e-01 -1.546067148447036743e-01 2.630227208137512207e-01 1.318864710628986359e-02 2.664327025413513184e-01 1.967093944549560547e-01 1.679488718509674072e-01 1.288096904754638672e-01 -4.817017540335655212e-02
9.621296823024749756e-02 -2.497960329055786133e-01 -6.527693569660186768e-02 -2.220589369535446167e-01 -2.769826054573059082e-01 1.224281042814254761e-01 1.342412270605564117e-02 -2.106215357780456543e-01 4.288424924015998840e-02 3.593029454350471497e-02 -1.624924242496490479e-01 -1.675713658332824707e-01 -2.835777997970581055e-01 1.905379444360733032e-01 -1.953977346420288086e-02 -6.961274147033691406e-02 -7.094515487551689148e-03 -1.462771147489547729e-01 6.709045171737670898e-02 1.915127635002136230e-01 4.156548082828521729e-01 1.750784665346145630e-01 -1.763979196548461914e-01 -5.874141678214073181e-02 -2.927160561084747314e-01 1.854443699121475220e-01 2.512614130973815918e-01 1.276361942291259766e-01 3.239879012107849121e-02 1.462642699480056763e-01 1.484914571046829224e-01 1.198305487632751465e-01
4.459076374769210815e-02 1.056168451905250549e-01 -3.027531504631042480e-01 -2.581158885732293129e-03 -2.645826935768127441e-01 -3.349306434392929077e-02 2.581353783607482910e-01 -2.045526057481765747e-01 2.005884796380996704e-02 -5.971806496381759644e-02 -3.983350470662117004e-03 1.074828431010246277e-01 -2.702376842498779297e-01 -1.993006467819213867e-01 -2.111925631761550903e-01 1.060265526175498962e-01 -3.393891081213951111e-02 -4.223284497857093811e-02 4.022722840309143066e-01 4.078872501850128174e-02 3.221576511859893799e-01 2.939217090606689453e-01 -6.121940538287162781e-02 1.458317637443542480e-01 5.056295171380043030e-02 2.390362024307250977e-01 1.794630885124206543e-01 1.531353741884231567e-01 1.553634554147720337e-02 -1.667482554912567139e-01 -5.229586735367774963e-02 6.093489006161689758e-02
1.975462138652801514e-01 -1.316703110933303833e-01 -5.160656198859214783e-02 -4.193855226039886475e-01 6.880895793437957764e-02 6.111908704042434692e-02 4.967920947819948196e-03 3.195511400699615479e-01 2.351289242506027222e-01 9.704776108264923096e-02 -2.890731096267700195e-01 -9.827431291341781616e-02 -1.741250753402709961e-01 -2.227564305067062378e-01 9.525305032730102539e-02 1.488377004861831665e-01 1.554286479949951172e-01 -1.339673716574907303e-02 1.278102695941925049e-01 2.086201906204223633e-01 -2.310713753104209900e-02 -3.584805876016616821e-02 -1.163599267601966858e-01 1.043994948267936707e-01 -2.702429592609405518e-01 1.655338406562805176e-01 1.812145560979843140e-01 -9.377998858690261841e-02 -2.684453129768371582e-01 1.457128077745437622e-01 1.889109909534454346e-01 -6.237418577075004578e-02
-2.061576247215270996e-01 1.010744050145149231e-01 -4.320392906665802002e-01 -2.286792546510696411e-01 -7.345506548881530762e-02 5.700746178627014160e-02 3.308156877756118774e-02 3.227462768554687500e-01 1.201918423175811768e-01 2.265202701091766357e-01 -1.228878572583198547e-01 -7.146047055721282959e-02 -3.283844888210296631e-01 5.531551316380500793e-02 -5.677849426865577698e-02 -6.783145666122436523e-02 1.636556237936019897e-01 -7.979329675436019897e-02 2.478484511375427246e-01 -4.222747310996055603e-02 3.066754341125488281e-02 -5.543198436498641968e-02 1.383622437715530396e-01 -2.073865234851837158e-01 1.627309918403625488e-01 2.871187627315521240e-01 -1.296337544918060303e-01 -5.663191899657249451e-02 1.235074102878570557e-01 1.847840994596481323e-01 9.316919744014739990e-02 -2.005000412464141846e-01
-1.856948584318161011e-01 1.255064606666564941e-01 -3.951487541198730469e-01 -1.786652803421020508e-01 -6.311472505331039429e-02 -3.450065851211547852e-02 1.536622494459152222e-01 1.789810508489608765e-01 3.391597867012023926e-01 2.046035975217819214e-01 -2.904622852802276611e-01 2.461313158273696899e-01 -1.906791776418685913e-01 -1.391196995973587036e-01 1.244196817278862000e-01 2.084016054868698120e-02 1.686391383409500122e-01 1.023549214005470276e-01 -4.364053159952163696e-02 3.668100759387016296e-02 2.261058837175369263e-01 1.274165213108062744e-01 -2.809471487998962402e-01 -1.403132826089859009e-01 -2.664725109934806824e-02 -1.521561741828918457e-01 6.367507576942443848e-02 1.165468916296958923e-01 -3.149230778217315674e-02 1.309256851673126221e-01 -2.383322268724441528e-01 5.324326828122138977e-02
3.988128900527954102e-02 -1.706188470125198364e-01 -2.464668899774551392e-01 -1.045538559556007385e-01 7.711280882358551025e-02 1.637069694697856903e-02 1.176689751446247101e-02 -1.379909068346023560e-01 -2.136079594492912292e-02 -2.524179778993129730e-02 5.362287163734436035e-02 -1.147340312600135803e-01 -2.607060074806213379e-01 -1.941547542810440063e-01 -3.887312114238739014e-02 4.341611862182617188e-01 1.979043185710906982e-01 -1.310694664716720581e-01 2.393173575401306152e-01 2.920293807983398438e-01 3.783537745475769043e-01 1.287841945886611938e-01 -1.191043332219123840e-01 -1.459940075874328613e-01 2.507894039154052734e-01 2.898181974887847900e-01 3.334001079201698303e-02 1.042504608631134033e-02 -5.312350019812583923e-02 1.996235805563628674e-04 -6.822600960731506348e-02 -9.848793596029281616e-02
-4.727987200021743774e-02 -6.209471076726913452e-02 -1.999687030911445618e-02 -1.156226024031639099e-01 2.277567982673645020e-01 1.299443840980529785e-01 -1.848084665834903717e-02 1.602386981248855591e-01 1.973088085651397705e-01 -1.053802948445081711e-02 -5.177970230579376221e-02 2.610733211040496826e-01 -3.019298017024993896e-01 1.185853257775306702e-01 -1.807206422090530396e-01 2.129366621375083923e-02 4.457336068153381348e-01 -1.581236720085144043e-01 1.827747523784637451e-01 1.462033540010452271e-01 -8.830214291810989380e-02 -6.184979900717735291e-02 -1.752755492925643921e-01 -6.898548454046249390e-02 9.858953207731246948e-02 3.408805131912231445e-01 -1.711435616016387939e-01 2.520887851715087891e-01 2.202425748109817505e-01 4.402772337198257446e-02 1.917466968297958374e-01 7.487957924604415894e-02
2.983757853507995605e-02 -1.630550920963287354e-01 -3.103297650814056396e-01 -2.838506996631622314e-01 -2.484208792448043823e-01 -5.161346867680549622e-02 3.104542493820190430e-01 2.013292461633682251e-01 2.954609505832195282e-02 1.306169182062149048e-01 -2.315619774162769318e-02 1.577132008969783783e-02 -5.278839543461799622e-02 -3.243795335292816162e-01 1.114366799592971802e-01 9.990194439888000488e-02 4.572582989931106567e-02 -1.700451970100402832e-01 5.387689173221588135e-02 1.618505269289016724e-01 -6.460793316364288330e-02 2.777247428894042969e-01 -2.658206522464752197e-01 8.362369239330291748e-02 -1.928223073482513428e-01 -4.477226361632347107e-02 -2.268071025609970093e-01 1.717716306447982788e-01 2.528599500656127930e-01 1.727223694324493408e-01 6.161474063992500305e-02 -9.201152622699737549e-02
2.063514888286590576e-01 -1.191730517894029617e-02 -3.338487148284912109e-01 -2.578681707382202148e-01 9.400910139083862305e-02 -9.667965769767761230e-02 -8.070337772369384766e-02 3.477626442909240723e-01 5.203588008880615234e-01 -1.936890780925750732e-01 -5.667597800493240356e-02 1.097406074404716492e-02 5.173348635435104370e-02 -1.209357082843780518e-01 -1.850336939096450806e-01 1.254832893610000610e-01 1.801688522100448608e-01 1.939830929040908813e-02 -1.282590813934803009e-02 -9.364657849073410034e-02 1.274712532758712769e-01 -2.479789219796657562e-02 -1.601372659206390381e-01 1.019640266895294189e-01 -5.062526464462280273e-02 1.609240323305130005e-01 -7.771585602313280106e-03 7.393813133239746094e-02 1.519131660461425781e-01 1.905120164155960083e-01 1.963670998811721802e-01 1.678926199674606323e-01
1.172193661332130432e-01 -1.105518545955419540e-03 -2.305753380060195923e-01 6.398657709360122681e-02 -1.980181224644184113e-02 -6.204163655638694763e-02 -1.660070270299911499e-01 3.030581772327423096e-01 3.122523725032806396e-01 -7.372436672449111938e-02 4.038375988602638245e-02 -1.109568327665328979e-01 -2.972653806209564209e-01 -2.623386979103088379e-01 4.710868000984191895e-02 2.543113753199577332e-02 1.247906759381294250e-01 1.792510151863098145e-01 2.224135547876358032e-01 -2.626565983518958092e-03 -5.149361095391213894e-04 1.048252880573272705e-01 -1.182543039321899414e-01 -9.613041765987873077e-03 -3.539047837257385254e-01 6.979523599147796631e-02 -3.958992287516593933e-02 2.170409262180328369e-01 -4.435005784034729004e-02 1.023553684353828430e-01 4.179696440696716309e-01 2.006048858165740967e-01
-5.346763879060745239e-02 1.593832373619079590e-01 -7.834038138389587402e-02 -1.442126184701919556e-01 -1.472511887550354004e-01 -1.834395690821111202e-03 4.055011570453643799e-01 2.015512287616729736e-01 3.196033090353012085e-02 -2.160945087671279907e-01 1.687276065349578857e-01 4.030548781156539917e-02 -2.556275725364685059e-01 -3.610355257987976074e-01 -4.943534731864929199e-02 -1.054396405816078186e-01 1.335061639547348022e-01 -2.453026026487350464e-01 1.775104701519012451e-01 1.195260658860206604e-01 2.145279347896575928e-01 8.237917721271514893e-02 1.955483807250857353e-03 7.405935227870941162e-02 -3.889229893684387207e-02 2.527099847793579102e-01 1.061415746808052063e-01 1.859016716480255127e-01 1.093168407678604126e-01 2.971546053886413574e-01 1.933390200138092041e-01 -8.700733073055744171e-03
4.229665920138359070e-02 8.512363582849502563e-02 -3.277727663516998291e-01 2.849856205284595490e-02 -1.248928755521774292e-01 5.120311304926872253e-02 9.560423204675316811e-04 1.671121269464492798e-01 2.629117965698242188e-01 1.691706925630569458e-01 -2.364597767591476440e-01 -1.671783393248915672e-03 2.076396718621253967e-02 -9.171599894762039185e-02 -4.798157885670661926e-02 3.176814615726470947e-01 8.792370557785034180e-02 -1.193392202258110046e-01 4.399170875549316406e-01 1.690433770418167114e-01 -3.990035131573677063e-02 -1.514782607555389404e-01 -3.489217907190322876e-02 -2.240155488252639771e-01 2.656488306820392609e-02 -1.413085907697677612e-01 2.311341166496276855e-01 3.119813501834869385e-01 2.096352130174636841e-01 -7.355906814336776733e-02 9.494071453809738159e-02 1.450259983539581299e-01
3.675814252346754074e-03 7.460726425051689148e-03 -2.314180135726928711e-01 3.775147721171379089e-02 -2.248950749635696411e-01 -3.131432458758354187e-02 4.275646209716796875e-01 2.258585542440414429e-01 2.282429486513137817e-01 1.636201292276382446e-01 -1.236417368054389954e-01 -7.746332138776779175e-02 -1.948542743921279907e-01 1.450693309307098389e-01 -1.639674454927444458e-01 2.225305438041687012e-01 1.642323285341262817e-01 8.479630947113037109e-02 6.531573086977005005e-02 -1.459130942821502686e-01 2.878210246562957764e-01 -1.931823603808879852e-02 -1.618052423000335693e-01 2.103241980075836182e-01 5.659243464469909668e-02 1.301476210355758667e-01 3.040461987257003784e-02 1.010685488581657410e-01 5.765965208411216736e-02 2.359397560358047485e-01 3.421249985694885254e-01 -5.765191093087196350e-02
-1.341142207384109497e-01 -1.530686914920806885e-01 -5.069178342819213867e-02 8.669313043355941772e-02 1.746582686901092529e-01 2.720199525356292725e-01 3.818752169609069824e-01 2.427555620670318604e-01 1.089717447757720947e-01 2.880193106830120087e-02 2.414010232314467430e-03 3.271470591425895691e-02 -3.037972748279571533e-01 -3.118697553873062134e-02 -1.662347912788391113e-01 2.392559200525283813e-01 2.431204468011856079e-01 6.273937970399856567e-02 3.254576623439788818e-01 2.207464277744293213e-01 1.615766584873199463e-01 -1.286014020442962646e-01 -1.749637275934219360e-01 -1.900574415922164917e-01 -1.011588200926780701e-01 2.682646214962005615e-01 -1.116130575537681580e-01 4.914403706789016724e-02 1.313572227954864502e-01 -5.219233036041259766e-02 5.640537664294242859e-02 2.924787346273660660e-03
2.071869373321533203e-01 -9.874111972749233246e-03 -2.510266304016113281e-01 -1.831489354372024536e-01 -4.012763202190399170e-01 1.257911026477813721e-01 2.475522011518478394e-01 -1.930685341358184814e-01 2.689735218882560730e-02 -8.077651262283325195e-02 1.221086680889129639e-01 7.209194451570510864e-02 -3.095562756061553955e-01 5.394866690039634705e-02 -2.169923111796379089e-02 7.903452962636947632e-02 1.837268918752670288e-01 -1.633744686841964722e-01 8.283403515815734863e-02 1.252889484167098999e-01 4.097952842712402344e-01 2.795032560825347900e-01 -1.126015186309814453e-01 -9.028664976358413696e-02 -2.107129991054534912e-01 2.218733169138431549e-02 3.659707680344581604e-02 9.192376583814620972e-02 8.496725559234619141e-02 -8.868976682424545288e-02 1.262967288494110107e-02 1.799691319465637207e-01
1.036001071333885193e-01 -2.026000991463661194e-02 -2.360370904207229614e-01 -1.554341912269592285e-01 -2.532308995723724365e-01 5.336496978998184204e-02 2.417692989110946655e-01 2.222922891378402710e-01 1.423154771327972412e-02 2.301424890756607056e-01 1.006357520818710327e-01 1.362419426441192627e-01 3.203684091567993164e-02 -1.924893110990524292e-01 -6.989055126905441284e-02 2.897963225841522217e-01 7.532331347465515137e-02 -2.322156131267547607e-01 1.157340407371520996e-01 2.460867315530776978e-01 4.546812735497951508e-03 1.909018903970718384e-01 -3.181681931018829346e-01 -4.023814573884010315e-02 -2.753399014472961426e-01 4.194087162613868713e-02 -5.579264461994171143e-02 1.578368693590164185e-01 2.517983317375183105e-01 2.525328397750854492e-01 -9.927411377429962158e-02 -9.924035519361495972e-02
1.089794933795928955e-01 9.488664567470550537e-02 -1.980800032615661621e-01 -7.660933583974838257e-02 -2.249948978424072266e-01 -1.150208786129951477e-01 8.061960339546203613e-02 -1.240806654095649719e-01 -1.155665842816233635e-03 -1.722663342952728271e-01 -1.282915025949478149e-01 1.550230085849761963e-01 -8.224692195653915405e-02 -7.187484204769134521e-02 -1.596748083829879761e-01 -7.360980380326509476e-03 5.796817541122436523e-01 -1.698609739542007446e-01 1.780254244804382324e-01 3.952521979808807373e-01 1.562514752149581909e-01 1.058535426855087280e-01 -1.553718000650405884e-01 1.855668574571609497e-01 -9.248451143503189087e-02 7.006974518299102783e-02 -1.296897828578948975e-01 7.228273153305053711e-02 8.293920010328292847e-02 1.999076306819915771e-01 9.953336417675018311e-02 -3.696373105049133301e-02
-5.599837005138397217e-02 1.510702222585678101e-01 -1.140212342143058777e-01 -2.476211339235305786e-01 5.018429085612297058e-02 -4.809392988681793213e-02 8.320880681276321411e-02 2.181109972298145294e-02 1.888051778078079224e-01 1.264935135841369629e-01 5.624452978372573853e-02 -5.442797765135765076e-02 -3.183003365993499756e-01 -1.794022768735885620e-01 1.777265779674053192e-02 -1.276577413082122803e-01 1.550089120864868164e-01 2.862701937556266785e-02 3.089862465858459473e-01 2.431222647428512573e-01 -3.037976324558258057e-01 3.864519894123077393e-01 -2.252063304185867310e-01 2.538830973207950592e-02 -8.203838020563125610e-02 1.812750995159149170e-01 -1.247882321476936340e-01 1.618192493915557861e-01 8.367224782705307007e-02 2.700544893741607666e-01 7.513894140720367432e-02 2.006334066390991211e-01
-7.738374173641204834e-02 4.017124697566032410e-02 -7.379295676946640015e-02 2.891282550990581512e-02 -3.036959469318389893e-02 -1.690801829099655151e-01 4.096382260322570801e-01 1.773022860288619995e-01 2.656966447830200195e-01 2.626113295555114746e-01 -3.223319724202156067e-02 -2.398209869861602783e-01 -5.537002161145210266e-02 -1.424705535173416138e-01 -1.198849380016326904e-01 3.700273856520652771e-02 2.654709815979003906e-01 -2.034981101751327515e-01 2.167173177003860474e-01 -7.760976254940032959e-02 1.978940069675445557e-01 -8.185028284788131714e-02 -3.497868031263351440e-02 1.584290117025375366e-01 -4.939857870340347290e-02 1.341555863618850708e-01 1.670934706926345825e-01 1.398493647575378418e-01 7.988642901182174683e-02 5.523013696074485779e-02 4.276698231697082520e-01 -1.511233896017074585e-01
3.096267208456993103e-02 2.121194601058959961e-01 -6.616052240133285522e-02 -4.631083086133003235e-02 -5.329495295882225037e-02 2.715917676687240601e-02 1.952973306179046631e-01 -5.785477533936500549e-02 2.449007332324981689e-01 -1.849211901426315308e-01 -1.300913542509078979e-01 6.271609663963317871e-02 -2.188050597906112671e-01 -8.800577372312545776e-02 -1.677147746086120605e-01 2.089615911245346069e-01 3.041051626205444336e-01 -5.803834646940231323e-02 2.667938172817230225e-01 3.077485859394073486e-01 4.040169715881347656e-01 1.115805059671401978e-01 -1.469069421291351318e-01 1.821446865797042847e-01 -1.322702877223491669e-02 2.752906680107116699e-01 1.066817492246627808e-01 -5.607699975371360779e-02 -1.564262062311172485e-01 1.235490366816520691e-01 1.407838016748428345e-01 1.334223449230194092e-01
-3.151147961616516113e-01 1.996442377567291260e-01 -2.313943654298782349e-01 -3.469950752332806587e-03 5.025431886315345764e-02 2.188730686902999878e-01 8.983695507049560547e-02 -7.911507040262222290e-02 1.516062021255493164e-01 6.307432800531387329e-02 1.866302266716957092e-02 -1.052664890885353088e-01 1.064024120569229126e-01 -8.770471066236495972e-02 -4.697101190686225891e-03 3.310464918613433838e-01 9.029135853052139282e-02 -1.483827922493219376e-02 2.616533041000366211e-01 2.368523627519607544e-01 4.013992547988891602e-01 3.339577093720436096e-02 -2.580094337463378906e-01 -7.979162037372589111e-02 -3.653776366263628006e-03 3.597535490989685059e-01 -2.106346376240253448e-02 -1.080805733799934387e-01 1.533457189798355103e-01 1.429539322853088379e-01 1.345181316137313843e-01 -6.160899996757507324e-02
1.901426315307617188e-01 1.260259598493576050e-01 -1.255275607109069824e-01 -1.404534429311752319e-01 5.628748983144760132e-02 -3.914369270205497742e-03 3.258022293448448181e-02 4.041554033756256104e-02 3.983749449253082275e-02 3.705534152686595917e-03 1.306415814906358719e-02 -3.683308884501457214e-02 -7.342667132616043091e-02 -2.187857963144779205e-02 -1.840608753263950348e-02 2.582524716854095459e-01 3.447793722152709961e-01 1.106325909495353699e-01 4.036127924919128418e-01 2.110355198383331299e-01 -4.016571678221225739e-03 7.438321132212877274e-03 -3.714535832405090332e-01 8.730594813823699951e-02 -3.631815016269683838e-01 2.905834019184112549e-01 2.349503040313720703e-01 1.282968968152999878e-01 -3.303876891732215881e-02 -1.181539595127105713e-01 -1.991765797138214111e-01 6.017851456999778748e-02
3.101168274879455566e-01 -4.369767010211944580e-02 -1.425588130950927734e-01 -9.175239503383636475e-02 -1.393770724534988403e-01 -1.777589172124862671e-01 2.069363594055175781e-01 2.284904271364212036e-01 2.176100164651870728e-01 8.681949228048324585e-02 -4.828127101063728333e-02 -1.567703634500503540e-01 -2.657472789287567139e-01 -1.322903782129287720e-01 -1.030201390385627747e-01 1.103098988533020020e-01 6.433536857366561890e-02 1.518375128507614136e-01 2.365384548902511597e-01 -1.778068989515304565e-01 2.276959717273712158e-01 -1.687299460172653198e-02 4.009531438350677490e-02 9.410399198532104492e-02 1.025566682219505310e-01 1.910931169986724854e-01 2.072162628173828125e-01 2.004263997077941895e-01 2.472732514142990112e-01 3.465677052736282349e-02 4.027063250541687012e-01 -4.903440922498703003e-02
6.898056715726852417e-03 2.113630324602127075e-01 -7.458447664976119995e-02 -8.911822736263275146e-02 1.869450695812702179e-02 -4.024294018745422363e-02 3.950479030609130859e-01 -7.200626283884048462e-02 4.002369940280914307e-02 -7.551874965429306030e-02 -1.578706353902816772e-01 5.979362130165100098e-02 -1.089467108249664307e-01 -8.078101277351379395e-02 -2.115175276994705200e-01 -5.591417104005813599e-02 3.657171428203582764e-01 -1.805398017168045044e-01 3.727074563503265381e-01 3.077516853809356689e-01 2.583262324333190918e-01 -2.109899930655956268e-02 6.521495059132575989e-03 1.700514853000640869e-01 -7.261963561177253723e-03 2.602892816066741943e-01 1.646316051483154297e-01 1.930720731616020203e-02 4.277629032731056213e-02 2.255693078041076660e-01 1.589955091476440430e-01 8.436990529298782349e-02
1.280474513769149780e-01 -3.214312717318534851e-02 -1.779083013534545898e-01 -1.943239383399486542e-02 -2.056069076061248779e-01 -1.479360014200210571e-01 1.299242675304412842e-01 8.310810476541519165e-02 9.279499202966690063e-02 2.319602370262145996e-01 -1.104306653141975403e-01 -1.040000990033149719e-01 -1.659923046827316284e-01 -3.804660737514495850e-01 -3.425316810607910156e-01 -2.769526280462741852e-02 1.498128324747085571e-01 9.022124856710433960e-02 3.039657771587371826e-01 -1.964271664619445801e-01 1.735325157642364502e-01 1.411801129579544067e-01 3.263071924448013306e-02 1.783201992511749268e-01 5.852937325835227966e-02 1.049795374274253845e-01 2.484188675880432129e-01 2.887119054794311523e-01 1.648181825876235962e-01 -7.144568115472793579e-02 2.241392880678176880e-01 -1.653278060257434845e-02
1.922117918729782104e-01 2.260745763778686523e-01 -8.705303072929382324e-02 -3.505693748593330383e-02 1.041832286864519119e-02 -6.283780094236135483e-03 2.349784523248672485e-01 6.767806410789489746e-02 2.596583366394042969e-01 -5.728781223297119141e-02 8.259515464305877686e-02 2.608457207679748535e-01 -1.965862363576889038e-01 2.382393740117549896e-02 4.111428931355476379e-02 2.293090671300888062e-01 2.597720324993133545e-01 -2.239007502794265747e-01 3.113916218280792236e-01 2.345296740531921387e-01 3.593784868717193604e-01 4.500218108296394348e-02 -5.376982036978006363e-03 2.495252341032028198e-01 -2.487724833190441132e-02 1.714413613080978394e-01 -1.234596129506826401e-02 -6.203540414571762085e-02 -1.489290595054626465e-01 2.085776999592781067e-02 2.853621542453765869e-01 5.505424737930297852e-02
-5.228288844227790833e-02 -3.317362442612648010e-02 -3.149263262748718262e-01 -3.284547328948974609e-01 -1.168000027537345886e-01 -3.239372745156288147e-02 -2.639159560203552246e-01 3.725062906742095947e-01 2.081148028373718262e-01 -2.585058566182851791e-03 7.492555677890777588e-02 -1.195234954357147217e-01 2.336874138563871384e-03 7.289247587323188782e-03 -1.633977442979812622e-01 1.488097459077835083e-01 6.873471289873123169e-02 -2.534332275390625000e-01 2.475969493389129639e-01 3.133031129837036133e-01 1.610878854990005493e-01 7.143706828355789185e-02 -2.072258144617080688e-01 -6.173133850097656250e-02 -3.871566802263259888e-02 -1.190797463059425354e-01 -2.479836530983448029e-02 1.411129683256149292e-01 -7.696070522069931030e-02 1.984292566776275635e-01 6.010216474533081055e-02 2.500864565372467041e-01
2.836931310594081879e-02 -7.671454548835754395e-02 -3.110847175121307373e-01 -4.841906428337097168e-01 4.583423957228660583e-02 -2.909763017669320107e-03 2.139245569705963135e-01 1.390907168388366699e-01 -9.004911780357360840e-02 1.425549834966659546e-01 3.011085987091064453e-01 1.275280863046646118e-01 -3.428232073783874512e-01 1.519718468189239502e-01 -2.529414184391498566e-02 6.969734281301498413e-02 1.256775557994842529e-01 -1.658192276954650879e-02 2.264677286148071289e-01 1.686126142740249634e-01 -1.217315252870321274e-02 6.340184062719345093e-02 -1.553086191415786743e-01 1.068597137928009033e-01 1.262973845005035400e-01 1.387373059988021851e-01 2.878902256488800049e-01 -4.916326329112052917e-02 -7.856082171201705933e-02 -1.940115094184875488e-01 9.344395250082015991e-02 -6.970641016960144043e-02
3.882860019803047180e-02 -9.520448744297027588e-02 -5.501096323132514954e-02 -6.839951127767562866e-02 5.569083243608474731e-02 1.425835024565458298e-02 1.518863141536712646e-01 2.676554918289184570e-01 1.402678936719894409e-01 -2.092364802956581116e-02 8.515918254852294922e-02 1.076973155140876770e-01 4.390318412333726883e-03 1.206923648715019226e-01 -9.964092634618282318e-03 1.069676727056503296e-01 1.979004889726638794e-01 -8.714707195758819580e-02 4.845107197761535645e-01 -1.646718680858612061e-01 -6.434908509254455566e-02 -1.160936616361141205e-02 -2.883097231388092041e-01 2.222750335931777954e-01 -2.895729057490825653e-02 1.291763633489608765e-01 4.839227721095085144e-02 4.592638313770294189e-01 -2.315070712938904762e-03 1.645227819681167603e-01 -1.628420948982238770e-01 -2.980054616928100586e-01
-3.678354434669017792e-03 -1.139404699206352234e-01 -9.286168962717056274e-02 7.101517915725708008e-02 -3.107177615165710449e-01 7.669743616133928299e-03 5.198905467987060547e-01 1.898352354764938354e-01 2.060407996177673340e-01 -7.456422597169876099e-02 -1.141144428402185440e-03 -1.224501952528953552e-01 -1.255997270345687866e-01 -3.260044008493423462e-02 -1.172433197498321533e-01 9.684067964553833008e-02 2.305116504430770874e-01 1.114586591720581055e-01 1.504762768745422363e-01 7.183979451656341553e-02 2.742663919925689697e-01 7.838807255029678345e-02 -1.948582530021667480e-01 -3.511642664670944214e-02 2.737602889537811279e-01 1.898333579301834106e-01 -2.171892300248146057e-02 7.528532296419143677e-02 3.807254508137702942e-02 1.780534386634826660e-01 2.897400259971618652e-01 1.388677507638931274e-01
3.342423737049102783e-01 -1.827533543109893799e-01 -2.602102160453796387e-01 1.305018812417984009e-01 -3.412517905235290527e-01 -1.834279149770736694e-01 4.214181564748287201e-03 -1.917438060045242310e-01 4.821793641895055771e-03 1.752250082790851593e-02 -4.526672884821891785e-02 -1.110435053706169128e-01 -2.294908016920089722e-01 -1.709451526403427124e-01 -3.605060651898384094e-02 -2.478682436048984528e-02 1.614858512766659260e-03 -2.189245969057083130e-01 2.164303511381149292e-01 -2.273995615541934967e-02 3.915342092514038086e-01 2.431240826845169067e-01 -1.927550286054611206e-01 -2.416225336492061615e-02 -7.832935452461242676e-02 2.209026962518692017e-01 1.248921081423759460e-01 1.384139508008956909e-01 1.466410011053085327e-01 1.441342849284410477e-02 9.661028534173965454e-02 1.362985521554946899e-01
1.120399534702301025e-01 1.065902188420295715e-01 -3.066317737102508545e-01 -2.354061603546142578e-01 7.271333783864974976e-02 5.558003112673759460e-02 2.246657311916351318e-01 3.521298989653587341e-02 1.911310255527496338e-01 -3.011732995510101318e-01 -5.113961175084114075e-02 -3.557801246643066406e-02 -2.396384179592132568e-01 -1.656662076711654663e-01 -1.421164572238922119e-01 2.301940470933914185e-01 2.159891426563262939e-01 6.481688469648361206e-02 3.312864154577255249e-02 1.558748036623001099e-01 3.681300580501556396e-01 -1.063676849007606506e-01 1.389759629964828491e-01 8.058091998100280762e-02 -1.759052574634552002e-01 9.192598611116409302e-02 2.612058222293853760e-01 6.619533896446228027e-02 -9.370530955493450165e-03 1.342572122812271118e-01 1.703021526336669922e-01 -2.633867263793945312e-01
7.566583156585693359e-02 3.787124529480934143e-02 -2.952946424484252930e-01 -4.650631844997406006e-01 -1.611827313899993896e-01 2.544343657791614532e-02 -2.527111172676086426e-01 1.703588962554931641e-01 1.903324425220489502e-01 3.758314251899719238e-02 9.927581250667572021e-02 -9.871907532215118408e-02 -1.366618182510137558e-02 -7.529626786708831787e-02 -1.972379535436630249e-01 2.097505480051040649e-01 1.534239947795867920e-01 -2.764807939529418945e-01 2.013503015041351318e-01 2.659215629100799561e-01 9.987363964319229126e-02 1.222400069236755371e-01 -2.371494174003601074e-01 -6.386042386293411255e-02 1.006096303462982178e-01 -1.186806634068489075e-01 2.530978806316852570e-02 9.028680622577667236e-02 -1.931221038103103638e-02 1.355346739292144775e-01 -3.586177900433540344e-02 2.726726830005645752e-01
-1.517878174781799316e-01 1.020829454064369202e-01 -3.582748770713806152e-01 1.721006333827972412e-01 3.519451618194580078e-01 1.269525289535522461e-01 8.261151611804962158e-02 -1.155940592288970947e-01 2.150593996047973633e-01 2.367711663246154785e-01 2.531480044126510620e-02 -9.109009057283401489e-02 -6.100509688258171082e-02 -1.098258420825004578e-01 2.839344367384910583e-02 1.315275877714157104e-01 6.734857708215713501e-02 8.041239529848098755e-02 4.926069974899291992e-01 1.299510449171066284e-01 2.413925975561141968e-01 -7.376386784017086029e-03 -2.296848036348819733e-02 -1.467649475671350956e-03 2.438323013484477997e-02 2.139748334884643555e-01 -4.402987658977508545e-03 1.475099623203277588e-01 9.355828166007995605e-02 5.300121381878852844e-02 3.023886382579803467e-01 5.184467136859893799e-02
5.178269743919372559e-02 8.370821923017501831e-02 -3.339830338954925537e-01 -1.170516088604927063e-01 -1.980123966932296753e-01 3.077819477766752243e-03 2.503803372383117676e-02 1.332357972860336304e-01 1.520191729068756104e-01 -5.772308632731437683e-02 -7.411154359579086304e-02 9.605380147695541382e-02 -1.352125853300094604e-01 -3.060330450534820557e-01 -7.706622709520161152e-04 2.303839176893234253e-01 9.505219012498855591e-02 2.162874042987823486e-01 2.652295827865600586e-01 -2.003578394651412964e-01 1.259772572666406631e-02 2.106824368238449097e-01 -3.911682665348052979e-01 -7.720854878425598145e-02 -2.361905425786972046e-01 2.168083041906356812e-01 -2.112507373094558716e-01 1.557112187147140503e-01 8.289079368114471436e-02 1.185017228126525879e-01 -1.615042835474014282e-01 1.131620034575462341e-01
-4.132585823535919189e-01 5.732516571879386902e-02 -1.860541850328445435e-01 -1.292501240968704224e-01 -1.392271816730499268e-01 -1.952751576900482178e-01 1.150222644209861755e-01 1.637255698442459106e-01 2.593334913253784180e-01 7.221216708421707153e-02 -2.933642566204071045e-01 1.902181096374988556e-02 -1.640882194042205811e-01 5.751533433794975281e-03 2.484909743070602417e-01 -9.051301516592502594e-03 4.231663346290588379e-01 -5.651635304093360901e-02 6.228201463818550110e-02 1.309459358453750610e-01 -3.195489570498466492e-02 1.240482740104198456e-02 -6.152409687638282776e-02 -1.365010440349578857e-01 3.827055171132087708e-02 1.070479229092597961e-01 -7.663345336914062500e-02 3.443029522895812988e-01 2.159596830606460571e-01 8.706426620483398438e-02 -3.901437297463417053e-02 -9.701400250196456909e-02
-2.755255699157714844e-01 1.775129437446594238e-01 -4.536123573780059814e-01 -2.307058870792388916e-01 -4.447622597217559814e-02 -1.189439147710800171e-01 -1.234631091356277466e-01 3.237251937389373779e-01 2.768087983131408691e-01 1.595359295606613159e-01 -3.292209655046463013e-02 -1.151264682412147522e-01 -8.841416984796524048e-02 -2.719432413578033447e-01 -3.968318924307823181e-02 -2.251530587673187256e-01 6.803501397371292114e-02 -3.064930438995361328e-01 2.029539346694946289e-01 1.698776483535766602e-01 3.970705345273017883e-02 1.446792483329772949e-01 3.438542783260345459e-02 -4.538647457957267761e-02 -1.786737330257892609e-02 7.575108855962753296e-02 1.091389879584312439e-01 -8.411330729722976685e-02 1.177391335368156433e-01 -9.623510763049125671e-03 1.141778007149696350e-01 2.376867830753326416e-02
2.887594401836395264e-01 -2.491722069680690765e-02 -9.111947566270828247e-02 -6.542675942182540894e-02 -8.772165328264236450e-02 -1.624715477228164673e-01 1.207371652126312256e-01 1.461279690265655518e-01 1.909504681825637817e-01 2.463890761137008667e-01 7.579208165407180786e-02 -1.358485519886016846e-01 -2.237064540386199951e-01 -2.799171209335327148e-01 -4.186503291130065918e-01 -1.753898411989212036e-01 1.739316135644912720e-01 -6.349317729473114014e-03 1.724418252706527710e-01 -2.777627706527709961e-01 8.555138856172561646e-02 -1.276059541851282120e-02 -9.466271847486495972e-02 -4.617910087108612061e-02 6.182118505239486694e-02 1.597594320774078369e-01 8.692213147878646851e-02 2.408878952264785767e-01 1.285006701946258545e-01 2.028787285089492798e-01 2.478962093591690063e-01 8.823481202125549316e-02
2.475086897611618042e-01 -3.855006070807576180e-03 -2.037824541330337524e-01 -3.227315545082092285e-01 -4.453181475400924683e-02 -8.094342052936553955e-02 -7.434232532978057861e-02 3.296414613723754883e-01 3.719283342361450195e-01 3.060807660222053528e-02 -7.545166462659835815e-02 1.227095052599906921e-01 -1.251851171255111694e-01 -1.382959932088851929e-01 1.052514538168907166e-01 1.594234257936477661e-01 -1.512626558542251587e-01 -2.804851233959197998e-01 6.005123630166053772e-02 -5.172301828861236572e-02 7.905231416225433350e-02 -1.970209181308746338e-01 -1.612298786640167236e-01 1.185473799705505371e-01 2.792101204395294189e-01 2.369301617145538330e-01 -5.154940858483314514e-02 1.300178617238998413e-01 2.431129366159439087e-01 1.635166704654693604e-01 -8.040107041597366333e-02 9.834711439907550812e-03
-6.634081155061721802e-02 2.097070217132568359e-02 -2.177939862012863159e-01 -2.625775337219238281e-01 -1.653256714344024658e-01 -7.012902200222015381e-02 3.794718533754348755e-02 1.680482625961303711e-01 2.523737847805023193e-01 3.429366052150726318e-01 -3.363737091422080994e-02 -2.191613316535949707e-01 1.675098091363906860e-01 -2.172308266162872314e-01 7.462260127067565918e-02 1.701225191354751587e-01 1.499753445386886597e-01 -3.781340122222900391e-01 1.684402823448181152e-01 -1.707746833562850952e-02 1.073490977287292480e-01 -3.177082911133766174e-02 1.512642651796340942e-01 -1.724109649658203125e-01 -9.099704027175903320e-02 1.774547398090362549e-01 3.062213063240051270e-01 1.315595656633377075e-01 1.643111258745193481e-01 -7.830085605382919312e-02 1.786217987537384033e-01 -3.821755573153495789e-02
5.977687984704971313e-02 1.747576296329498291e-01 -1.761774271726608276e-01 -8.987396210432052612e-02 1.136776432394981384e-01 9.314048290252685547e-02 3.122378587722778320e-01 6.199673563241958618e-02 1.122136190533638000e-01 -2.366137355566024780e-01 -4.839958250522613525e-02 1.055616959929466248e-01 -2.282150238752365112e-01 -8.011993765830993652e-02 -1.383712142705917358e-01 2.079724073410034180e-01 3.222591280937194824e-01 5.097776278853416443e-02 1.442909836769104004e-01 2.535206377506256104e-01 2.945739924907684326e-01 1.067678034305572510e-01 -1.125093325972557068e-01 3.008503615856170654e-01 -1.792720705270767212e-01 1.869877725839614868e-01 2.033053934574127197e-01 1.318805571645498276e-02 -5.662624537944793701e-02 1.776049137115478516e-01 2.513394057750701904e-01 3.816431388258934021e-02
-9.352976083755493164e-02 7.076318562030792236e-02 -9.764208644628524780e-02 -1.332873851060867310e-01 1.174613386392593384e-01 2.924120612442493439e-02 2.670207023620605469e-01 2.413190156221389771e-01 3.155317306518554688e-01 -1.743326187133789062e-01 -7.024573534727096558e-02 -9.992143511772155762e-02 -7.421617209911346436e-02 5.913960561156272888e-02 2.638918757438659668e-01 7.824750989675521851e-02 2.619142234325408936e-01 -4.095575585961341858e-02 4.382426142692565918e-01 -1.935663372278213501e-01 -1.404820103198289871e-02 -2.129358239471912384e-02 -3.260732889175415039e-01 2.275547087192535400e-01 1.595743582583963871e-03 1.276872903108596802e-01 -7.911089062690734863e-02 2.726747989654541016e-01 -6.185588240623474121e-02 5.152050778269767761e-02 -1.434828191995620728e-01 -5.078499391674995422e-02
-5.352588742971420288e-02 -1.312708407640457153e-01 -3.567628264427185059e-01 1.017937213182449341e-01 1.279435753822326660e-01 -2.866018712520599365e-01 -2.567331790924072266e-01 2.032910436391830444e-01 2.452395856380462646e-01 -7.665870245546102524e-03 1.366920471191406250e-01 1.732336729764938354e-02 -2.746556401252746582e-01 -1.964344233274459839e-01 1.065438427031040192e-02 -1.154986792244017124e-03 9.928549081087112427e-02 -1.013847365975379944e-01 3.138990700244903564e-01 2.439228147268295288e-01 2.189641445875167847e-02 1.189901828765869141e-01 -7.619930803775787354e-02 2.058778703212738037e-02 -3.192931115627288818e-01 9.014889597892761230e-02 3.439371287822723389e-02 1.022985205054283142e-01 -2.103326283395290375e-02 1.664216369390487671e-01 2.568505108356475830e-01 1.682844012975692749e-01
4.188164323568344116e-02 -2.099449187517166138e-01 -3.034589290618896484e-01 -2.316126823425292969e-01 -5.372836813330650330e-02 -1.640173494815826416e-01 -5.733485892415046692e-02 2.319094389677047729e-01 5.993096530437469482e-02 6.466347724199295044e-02 -3.791323900222778320e-01 -4.570801556110382080e-02 -1.630489528179168701e-01 -1.343533098697662354e-01 -1.641101837158203125e-01 1.696614623069763184e-01 -1.125426683574914932e-02 -2.279396057128906250e-01 4.225775897502899170e-01 9.203495830297470093e-02 -1.089231148362159729e-01 -1.042136773467063904e-01 -2.668781280517578125e-01 -1.176339536905288696e-01 -9.981809556484222412e-02 1.932018399238586426e-01 -9.090076386928558350e-02 5.537435784935951233e-02 -1.435056924819946289e-01 -1.112249717116355896e-01 -1.026817485690116882e-01 -1.363195627927780151e-01
-1.752568930387496948e-01 -2.905085384845733643e-01 -2.346429377794265747e-01 -2.415822073817253113e-02 8.595942519605159760e-03 2.933864593505859375e-01 8.545237779617309570e-02 2.722802162170410156e-01 -1.911785826086997986e-02 1.391049623489379883e-01 -1.703448779881000519e-02 -3.185694292187690735e-02 -2.006092965602874756e-01 9.757880866527557373e-02 2.040978670120239258e-01 1.332130879163742065e-01 1.344110667705535889e-01 -9.308080375194549561e-02 1.886881738901138306e-01 3.160731196403503418e-01 -1.837911456823348999e-02 -5.867455154657363892e-02 -2.876081466674804688e-01 1.555245667695999146e-01 -2.216457277536392212e-01 1.621867269277572632e-01 1.109900325536727905e-01 7.554411888122558594e-02 -2.542120218276977539e-01 2.187568098306655884e-01 2.214686721563339233e-01 5.971771851181983948e-02
2.653274536132812500e-01 -1.580136418342590332e-01 -1.220708191394805908e-01 -5.191222950816154480e-02 -9.465821087360382080e-02 -5.052295327186584473e-02 9.374397993087768555e-02 1.171595156192779541e-01 2.370945364236831665e-01 3.156295418739318848e-02 -1.696366816759109497e-01 -7.275343872606754303e-03 -3.611670732498168945e-01 -2.622990608215332031e-01 -2.286562323570251465e-01 -1.358482688665390015e-01 1.260473430156707764e-01 1.469568014144897461e-01 9.186704456806182861e-02 3.201072514057159424e-01 3.522616028785705566e-01 -2.713031508028507233e-02 -3.273181244730949402e-02 -3.802967444062232971e-02 -1.162156015634536743e-01 6.297557801008224487e-02 1.904663592576980591e-01 1.722638458013534546e-01 -1.137445718050003052e-01 3.775053471326828003e-02 1.548085212707519531e-01 3.154394626617431641e-01
-2.495332658290863037e-01 7.746982574462890625e-02 -1.310586780309677124e-01 -1.416188776493072510e-01 2.328592725098133087e-02 -8.781912177801132202e-02 1.540659666061401367e-01 7.771905511617660522e-02 2.258626073598861694e-01 2.796411514282226562e-02 2.067934125661849976e-01 7.509024441242218018e-02 -2.957549393177032471e-01 2.737073972821235657e-02 1.975907236337661743e-01 3.067787885665893555e-01 1.871649324893951416e-01 1.241095736622810364e-01 2.729215323925018311e-01 3.464435338973999023e-01 2.745408713817596436e-01 -1.355834603309631348e-01 1.009070500731468201e-02 -7.538310438394546509e-02 1.377351135015487671e-01 3.008718192577362061e-01 -3.454891964793205261e-02 4.577388241887092590e-02 1.411620676517486572e-01 2.060284763574600220e-01 -5.172742530703544617e-02 -1.121512129902839661e-01
-1.034442633390426636e-01 4.424698278307914734e-02 -4.794478416442871094e-01 -2.597441673278808594e-01 8.450564742088317871e-02 7.341062277555465698e-02 1.655493974685668945e-01 1.595033146440982819e-02 1.044990718364715576e-01 -1.000757366418838501e-01 -2.030996419489383698e-02 -3.205072581768035889e-01 -7.447132468223571777e-02 -1.168451830744743347e-02 1.873601786792278290e-02 -2.031726576387882233e-02 3.359226584434509277e-01 -6.117482855916023254e-02 1.370718777179718018e-01 1.164381057024002075e-01 9.920115768909454346e-02 -5.954070016741752625e-03 -2.329973578453063965e-01 -2.105638831853866577e-01 9.709023684263229370e-02 -6.181441992521286011e-02 1.000317186117172241e-01 3.433101475238800049e-01 -7.624419778585433960e-02 1.052120421081781387e-02 6.891856342554092407e-02 3.317687809467315674e-01
1.000811830163002014e-01 -7.710192003287374973e-04 -1.580958217382431030e-01 -1.243204176425933838e-01 -1.150555089116096497e-01 -1.259250193834304810e-01 1.425882726907730103e-01 2.966579496860504150e-01 1.998808085918426514e-01 1.148543655872344971e-01 -2.110370993614196777e-01 -5.999043956398963928e-02 -4.718329757452011108e-02 -5.411848425865173340e-02 -1.436170190572738647e-01 1.681036502122879028e-01 2.361672222614288330e-01 -2.276154756546020508e-01 1.647531241178512573e-01 3.216233849525451660e-01 -6.163894012570381165e-02 -2.573250234127044678e-01 6.214680895209312439e-02 6.448876857757568359e-02 -1.734130233526229858e-01 2.013038545846939087e-01 2.232747375965118408e-01 -1.594162583351135254e-01 -2.014021389186382294e-02 2.838057577610015869e-01 3.337539434432983398e-01 -4.871110618114471436e-02
-3.114741742610931396e-01 1.123249083757400513e-01 -2.415394484996795654e-01 -1.611323803663253784e-01 -1.335314009338617325e-02 -2.730613350868225098e-01 1.752870231866836548e-01 6.435173749923706055e-02 2.083247601985931396e-01 1.876715868711471558e-01 -2.859937250614166260e-01 -6.578461080789566040e-02 -2.826745808124542236e-01 -1.486549228429794312e-01 2.995307147502899170e-01 7.656790316104888916e-02 2.615828514099121094e-01 6.139588728547096252e-02 1.983857899904251099e-01 -1.335350871086120605e-01 -2.344236709177494049e-02 2.515326440334320068e-01 -1.407599300146102905e-01 -3.630715608596801758e-02 3.363794460892677307e-02 4.968049749732017517e-02 -7.660344243049621582e-02 2.382051497697830200e-01 1.586102843284606934e-01 9.998061694204807281e-03 -1.063813269138336182e-02 -1.679792702198028564e-01
-8.874255418777465820e-02 3.604908287525177002e-02 -4.372122883796691895e-01 -2.456696033477783203e-01 6.394235044717788696e-02 -1.465272158384323120e-01 5.045314878225326538e-02 9.449206292629241943e-03 2.988912761211395264e-01 -9.943599253892898560e-02 1.296250708401203156e-02 -4.814169928431510925e-02 -1.409023553133010864e-01 -1.538598239421844482e-01 -7.169976830482482910e-02 -1.340993344783782959e-01 9.356985241174697876e-02 -9.664028137922286987e-02 1.126013137400150299e-02 2.176041752099990845e-01 -8.158246427774429321e-02 -6.761711835861206055e-02 -1.250237822532653809e-01 -1.175922825932502747e-01 -2.017196118831634521e-01 1.515908986330032349e-01 1.337439119815826416e-01 3.568341434001922607e-01 -6.842511892318725586e-02 4.759712517261505127e-02 2.974253296852111816e-01 3.636027276515960693e-01
2.236544042825698853e-01 -2.188875526189804077e-02 -1.921813637018203735e-01 1.143126748502254486e-02 -3.363403081893920898e-01 -2.785798907279968262e-02 2.420444339513778687e-01 1.514504700899124146e-01 2.097097486257553101e-01 3.270832449197769165e-02 9.773790091276168823e-02 2.175832092761993408e-01 -1.230074018239974976e-01 -1.342296302318572998e-01 -1.545314788818359375e-01 -7.221788913011550903e-02 1.809842735528945923e-01 -1.330514550209045410e-01 2.058911919593811035e-01 -4.220451414585113525e-02 5.292378365993499756e-02 -2.368485033512115479e-01 3.236657753586769104e-02 1.471695005893707275e-01 -5.749116837978363037e-02 -7.605630904436111450e-03 1.363382637500762939e-01 1.867279559373855591e-01 -1.332480907440185547e-01 3.257889151573181152e-01 3.416844606399536133e-01 -2.812991142272949219e-01
3.885477036237716675e-02 -3.275476768612861633e-02 -2.897095978260040283e-01 -4.358740448951721191e-01 -1.117824167013168335e-01 -8.648601174354553223e-02 -1.710539758205413818e-01 2.707230448722839355e-01 1.421695351600646973e-01 7.937581837177276611e-02 -2.674548029899597168e-01 2.930065989494323730e-02 1.970509067177772522e-03 -2.523099482059478760e-01 -4.616696387529373169e-02 2.130335569381713867e-01 9.794141352176666260e-02 -2.090211957693099976e-01 3.594256043434143066e-01 1.201171800494194031e-01 -1.108569204807281494e-01 -2.052095085382461548e-01 -2.682310044765472412e-01 -4.085320606827735901e-02 -9.209712594747543335e-02 1.834040731191635132e-01 5.768131837248802185e-02 -4.779622331261634827e-02 8.973065018653869629e-02 1.891998946666717529e-02 9.900049865245819092e-02 -6.035017315298318863e-03
1.013736948370933533e-01 -3.551671504974365234e-01 2.201374433934688568e-02 -2.170040905475616455e-01 -4.728225246071815491e-02 2.600050158798694611e-02 2.137690931558609009e-01 -1.983153820037841797e-02 1.997963637113571167e-01 4.443995654582977295e-02 3.484491631388664246e-02 1.783425807952880859e-01 -1.407195180654525757e-01 -3.134332001209259033e-01 -1.115334481000900269e-01 1.187713742256164551e-01 2.991064190864562988e-01 1.223895028233528137e-01 3.272978067398071289e-01 -5.538849160075187683e-02 -1.645253300666809082e-01 3.245117142796516418e-02 -1.922123879194259644e-01 -1.419767141342163086e-01 -4.056056216359138489e-02 4.689348861575126648e-02 1.848448812961578369e-02 2.625251933932304382e-02 9.768566489219665527e-02 2.724353037774562836e-02 4.821280241012573242e-01 5.692765116691589355e-03
4.938304796814918518e-02 -1.451726555824279785e-01 -3.038390874862670898e-01 -8.258133381605148315e-02 -3.764840960502624512e-02 -3.091393038630485535e-03 3.454574942588806152e-01 2.762498566880822182e-03 7.806465774774551392e-02 -1.517678946256637573e-01 -2.310639247298240662e-02 2.491842359304428101e-01 -8.578606881201267242e-03 1.115586888045072556e-02 -1.390095502138137817e-01 1.906284093856811523e-01 3.962450027465820312e-01 -2.076602168381214142e-02 1.518230289220809937e-01 8.326886594295501709e-02 2.770051360130310059e-01 2.089612744748592377e-02 9.488818049430847168e-02 1.204702928662300110e-01 2.033363133668899536e-01 9.667779505252838135e-02 1.464742720127105713e-01 2.626064419746398926e-01 1.655150204896926880e-01 -1.907294429838657379e-02 3.894588947296142578e-01 1.734347268939018250e-02
-1.363630145788192749e-01 -1.017595976591110229e-01 -3.733071684837341309e-02 -3.423477113246917725e-01 -7.839341997168958187e-04 8.326108008623123169e-02 2.232430875301361084e-01 9.380815178155899048e-02 1.723457276821136475e-01 1.198284402489662170e-01 -2.956657111644744873e-01 -2.241379022598266602e-02 -2.844960689544677734e-01 -2.549251914024353027e-01 -2.004932612180709839e-01 8.839450776576995850e-02 1.059500426054000854e-01 -3.925405815243721008e-02 2.140504866838455200e-01 1.289612054824829102e-01 -2.018814347684383392e-02 6.868504732847213745e-02 -1.586050540208816528e-02 1.532376855611801147e-01 -1.967919617891311646e-01 -6.774654239416122437e-02 3.708656728267669678e-01 -9.683186560869216919e-02 -1.768903732299804688e-01 8.470689505338668823e-02 3.550194501876831055e-01 -4.640575498342514038e-02
-1.911854930222034454e-02 8.401793241500854492e-02 -2.589235007762908936e-01 -6.333326548337936401e-02 -1.562026143074035645e-01 1.615853756666183472e-01 -8.137055486440658569e-02 -6.044850125908851624e-02 3.570337891578674316e-01 2.228831499814987183e-01 -7.425846904516220093e-02 -1.855495274066925049e-01 -1.306558400392532349e-01 1.948893186636269093e-03 -1.415321230888366699e-01 3.856058716773986816e-01 1.886298879981040955e-02 -1.469864603132009506e-02 4.031463861465454102e-01 7.214674405986443162e-05 -3.770158812403678894e-02 5.005124211311340332e-02 1.140241026878356934e-01 4.872163408435881138e-04 -1.015047878026962280e-01 -2.675456181168556213e-02 2.339174002408981323e-01 2.950336635112762451e-01 3.077762424945831299e-01 1.466530282050371170e-02 7.132649421691894531e-02 1.581475436687469482e-01
5.208908696658909321e-04 -1.406162381172180176e-01 -1.938179731369018555e-01 1.514579653739929199e-01 -1.264387741684913635e-02 -2.780506610870361328e-01 2.828166186809539795e-01 -5.478994920849800110e-02 3.667063638567924500e-02 6.294354051351547241e-02 -8.630844205617904663e-02 -1.486454606056213379e-01 -9.199643880128860474e-02 7.688885927200317383e-02 -2.897235751152038574e-01 1.431963741779327393e-01 2.562047541141510010e-01 -1.526742279529571533e-01 2.039253860712051392e-01 9.497828036546707153e-02 3.044221103191375732e-01 2.424389868974685669e-01 -5.841267481446266174e-02 -2.842787280678749084e-02 -6.497700512409210205e-02 2.541364729404449463e-01 2.752943634986877441e-01 2.698295712471008301e-01 8.818998187780380249e-02 -1.077780574560165405e-01 2.532279193401336670e-01 -9.718275070190429688e-02
3.344422876834869385e-01 -3.110315799713134766e-01 -2.653501331806182861e-01 -9.612802416086196899e-02 -2.205659300088882446e-01 -6.657823175191879272e-02 6.914403289556503296e-02 2.011040598154067993e-01 2.613936960697174072e-01 4.068550094962120056e-02 2.069873064756393433e-01 3.970280755311250687e-03 -1.050556376576423645e-01 -2.887762784957885742e-01 -1.787935644388198853e-01 -9.651295113144442439e-05 1.862740367650985718e-01 2.117430232465267181e-02 3.020415604114532471e-01 -1.808761432766914368e-02 -2.604537084698677063e-02 -2.099913358688354492e-02 1.368340253829956055e-01 -8.140928298234939575e-02 -1.450809985399246216e-01 -2.401365712285041809e-02 -1.149207204580307007e-01 2.780587971210479736e-01 -3.635337203741073608e-02 -5.455137416720390320e-02 3.218239843845367432e-01 -3.200090676546096802e-02
1.281692236661911011e-01 -1.690613478422164917e-01 -2.527783513069152832e-01 -2.284825406968593597e-02 -1.053875032812356949e-02 1.868668198585510254e-02 6.757277250289916992e-02 2.223552167415618896e-01 2.007248401641845703e-01 -5.563845857977867126e-02 2.706201970577239990e-01 2.390895187854766846e-01 -1.397789269685745239e-02 -1.704462170600891113e-01 -1.344253867864608765e-01 1.701480448246002197e-01 -6.298738718032836914e-02 -6.908676121383905411e-03 4.523383080959320068e-01 -1.122898459434509277e-01 7.094186544418334961e-02 3.821459114551544189e-01 -1.737086027860641479e-01 -1.416461616754531860e-01 -3.505747914314270020e-01 1.144258230924606323e-01 8.388185501098632812e-02 8.739820122718811035e-02 1.740649715065956116e-02 6.873104721307754517e-02 6.351480633020401001e-02 6.146993488073348999e-02
-1.300813108682632446e-01 4.450202733278274536e-02 -3.276453316211700439e-01 -3.503711819648742676e-01 -8.446774445474147797e-03 -9.702604264020919800e-03 1.173631008714437485e-02 1.573288887739181519e-01 1.413853168487548828e-01 -1.989350467920303345e-02 1.129856333136558533e-01 7.201646454632282257e-03 -5.450618267059326172e-02 1.508146524429321289e-01 -3.606478273868560791e-01 1.862854063510894775e-01 1.449776738882064819e-01 1.844635903835296631e-01 3.599032461643218994e-01 3.462294638156890869e-01 3.198625892400741577e-02 2.651674114167690277e-02 -2.863757498562335968e-02 2.819833345711231232e-02 1.572518944740295410e-01 -1.562346518039703369e-01 -3.456777334213256836e-02 3.287361562252044678e-01 3.618708997964859009e-02 1.708613783121109009e-01 -7.336970418691635132e-02 -1.284403447061777115e-02
3.325703442096710205e-01 6.211044639348983765e-02 -3.877436518669128418e-01 -1.975400447845458984e-01 -2.552168369293212891e-01 -1.160794347524642944e-01 -1.986220851540565491e-02 2.718959935009479523e-02 2.563979923725128174e-01 -1.175557449460029602e-01 4.391280561685562134e-02 -9.640643745660781860e-02 -4.061676934361457825e-02 -1.032621264457702637e-01 -9.932112693786621094e-02 -1.424850374460220337e-01 1.587726324796676636e-01 -7.634118199348449707e-02 6.825719028711318970e-02 3.884249180555343628e-02 1.124100536108016968e-01 -1.185411773622035980e-02 -2.074097394943237305e-01 1.804432645440101624e-02 -1.678819507360458374e-01 2.401904761791229248e-02 2.589681744575500488e-01 4.090056419372558594e-01 -4.004843358416110277e-04 7.074638456106185913e-02 3.486306071281433105e-01 -1.347874756902456284e-02
1.832431182265281677e-02 -1.025348976254463196e-01 -6.989218294620513916e-02 2.269759960472583771e-02 -1.914448440074920654e-01 5.997921153903007507e-02 4.070908129215240479e-01 1.937641054391860962e-01 1.026935130357742310e-01 -4.229965060949325562e-02 2.060981281101703644e-02 1.553708314895629883e-02 -1.910235434770584106e-01 -7.066625356674194336e-02 -2.182921618223190308e-01 9.518956393003463745e-02 3.828439116477966309e-01 -4.854189604520797729e-02 1.934460103511810303e-01 1.630935259163379669e-02 2.039749920368194580e-01 7.715752348303794861e-03 -7.355359941720962524e-02 2.776309251785278320e-01 7.174794562160968781e-03 5.870603397488594055e-02 8.436542749404907227e-02 1.850374490022659302e-01 -5.965606868267059326e-02 2.942176163196563721e-01 4.178780913352966309e-01 -9.311277419328689575e-02
3.207500278949737549e-02 9.996455162763595581e-02 -3.759772777557373047e-01 -1.382847577333450317e-01 -9.948394447565078735e-02 9.947488456964492798e-02 6.968995183706283569e-02 3.215630948543548584e-01 1.160496622323989868e-01 1.997488588094711304e-01 -1.547767817974090576e-01 -1.959280669689178467e-01 -2.094034999608993530e-01 8.641305565834045410e-02 1.200577840209007263e-01 6.895690225064754486e-03 2.240760177373886108e-01 -2.270124293863773346e-02 3.238551616668701172e-01 -1.436337232589721680e-01 -1.938380487263202667e-02 -4.123099148273468018e-02 -1.793183684349060059e-01 -8.346269838511943817e-03 -1.342903077602386475e-01 2.858917415142059326e-01 -2.463717311620712280e-01 -8.382905274629592896e-02 2.156343497335910797e-02 3.498759269714355469e-01 -1.015674620866775513e-01 8.791253715753555298e-02
2.309080399572849274e-02 -2.728970162570476532e-02 -1.939812004566192627e-01 -1.621578037738800049e-01 -2.093655467033386230e-01 -4.352872073650360107e-02 3.003343641757965088e-01 4.964638501405715942e-03 -1.131537631154060364e-01 -2.596828043460845947e-01 1.322518885135650635e-01 -3.053355589509010315e-02 -3.737550973892211914e-01 1.020214855670928955e-01 -7.172928750514984131e-02 1.625809818506240845e-01 9.852205216884613037e-02 7.171690464019775391e-02 3.641203939914703369e-01 9.630034863948822021e-02 1.103266030550003052e-01 8.547623455524444580e-02 -2.080853581428527832e-01 -4.775143042206764221e-02 -5.992746725678443909e-02 1.692402064800262451e-01 2.548902034759521484e-01 2.476258575916290283e-01 1.152013987302780151e-01 1.064448431134223938e-01 -3.239938318729400635e-01 9.296862781047821045e-02
-5.917344987392425537e-02 7.009842246770858765e-02 -3.976979255676269531e-01 -5.008840560913085938e-02 -1.414354145526885986e-01 1.177566125988960266e-01 2.482475712895393372e-02 2.748181223869323730e-01 1.034962385892868042e-01 2.802995443344116211e-01 -3.120469450950622559e-01 1.782967299222946167e-01 -2.959939241409301758e-01 -1.015567332506179810e-01 1.440753042697906494e-01 4.654844850301742554e-02 2.946833670139312744e-01 3.939639776945114136e-02 -3.694104962050914764e-03 -1.852793060243129730e-02 1.490946263074874878e-01 1.310082525014877319e-01 -3.388850986957550049e-01 -3.686603531241416931e-02 5.611575394868850708e-02 -6.569048017263412476e-02 -1.724135726690292358e-01 2.342359870672225952e-01 -1.790463924407958984e-02 3.135167807340621948e-02 -1.452213376760482788e-01 1.510482430458068848e-01
-2.031313031911849976e-01 -2.114113420248031616e-01 -2.157618254423141479e-01 -1.996380835771560669e-01 -1.291745752096176147e-01 -5.008886381983757019e-02 1.020219475030899048e-01 1.764642447233200073e-01 9.884939342737197876e-02 -9.560560435056686401e-02 1.497810631990432739e-01 2.899239370890427381e-05 -1.399291902780532837e-01 5.810704082250595093e-02 8.935642987489700317e-02 7.271237671375274658e-02 3.114483952522277832e-01 -1.113282367587089539e-01 5.622476935386657715e-01 -6.448881700634956360e-03 8.566058427095413208e-02 4.455761983990669250e-03 -2.013163827359676361e-02 7.194627076387405396e-02 -2.725662589073181152e-01 2.317304722964763641e-03 2.801304310560226440e-02 2.687610089778900146e-01 7.183054089546203613e-02 -2.582153677940368652e-02 -2.605528533458709717e-01 -1.726005226373672485e-01
-1.645608097314834595e-01 -2.320298552513122559e-01 -2.176230996847152710e-01 -1.559228356927633286e-02 -4.733006283640861511e-02 -3.454660177230834961e-01 6.166583392769098282e-03 8.340717852115631104e-02 9.311108849942684174e-03 1.278168112039566040e-01 -3.275312483310699463e-01 1.344807147979736328e-01 -3.604149520397186279e-01 5.343384668231010437e-02 -2.741769552230834961e-01 8.658050000667572021e-02 -7.094271946698427200e-03 -1.998557597398757935e-01 9.691491723060607910e-02 1.846051812171936035e-01 2.925849556922912598e-01 1.010922640562057495e-01 -9.579357504844665527e-02 -5.430340021848678589e-02 3.468801826238632202e-02 8.123638480901718140e-02 2.627356648445129395e-01 2.171008139848709106e-01 1.016809046268463135e-01 1.146193593740463257e-01 1.515814214944839478e-01 -1.544487476348876953e-01
1.092137992382049561e-01 -2.392418980598449707e-01 -4.523743093013763428e-01 -4.280710592865943909e-02 -2.809952795505523682e-01 1.421513259410858154e-01 7.607067376375198364e-02 -1.893117725849151611e-01 1.126351021230220795e-02 9.916061162948608398e-02 2.463828772306442261e-02 8.467417955398559570e-02 -3.993243277072906494e-01 1.914755403995513916e-01 -1.281365901231765747e-01 7.907429337501525879e-02 3.227916359901428223e-01 -1.800916790962219238e-01 1.639201641082763672e-01 3.252914547920227051e-02 5.697881430387496948e-02 8.417802304029464722e-02 -2.949157953262329102e-01 6.204998493194580078e-02 -9.542386978864669800e-02 3.625711053609848022e-02 7.463483512401580811e-02 -2.470624260604381561e-02 -2.069526463747024536e-01 -7.481508702039718628e-02 -3.583060577511787415e-02 1.225307136774063110e-01
4.200250282883644104e-02 -1.811545342206954956e-01 -2.383896410465240479e-01 -2.904131114482879639e-01 -6.469361687777563930e-05 6.164465844631195068e-02 1.167897358536720276e-01 8.728992193937301636e-03 2.345635890960693359e-01 1.421722210943698883e-02 -1.546957939863204956e-01 -2.397409453988075256e-02 -4.377148672938346863e-02 -1.150323376059532166e-01 -1.662346869707107544e-01 1.643251627683639526e-01 -1.278230920433998108e-02 -2.885985076427459717e-01 3.852744400501251221e-01 1.495097279548645020e-01 -2.491811215877532959e-01 -2.196363508701324463e-01 -2.325428426265716553e-01 -6.359913200139999390e-02 -6.883855164051055908e-02 1.595614105463027954e-01 -1.441440880298614502e-01 -2.339045703411102295e-02 2.173900306224822998e-01 3.661963939666748047e-01 3.885950520634651184e-02 1.159285474568605423e-02
4.833604395389556885e-02 8.056415617465972900e-02 -3.595331609249114990e-01 -2.918249666690826416e-01 -8.282264322042465210e-02 -7.518946379423141479e-02 6.290367245674133301e-02 1.116014420986175537e-01 1.734375208616256714e-01 -1.674016863107681274e-01 -3.231576830148696899e-02 -8.321185410022735596e-02 -1.070786174386739731e-02 -1.832839846611022949e-01 -2.363350540399551392e-01 1.428029239177703857e-01 2.403915971517562866e-01 -4.462861397769302130e-04 1.525541692972183228e-01 2.361905425786972046e-01 3.758861422538757324e-01 -2.623102664947509766e-01 1.564077585935592651e-01 2.117257192730903625e-02 -2.565000578761100769e-02 -1.722716353833675385e-02 2.284756600856781006e-01 3.498318046331405640e-02 -1.057221926748752594e-02 1.036325693130493164e-01 8.879243582487106323e-02 -3.561236560344696045e-01
-1.224721223115921021e-01 1.010573282837867737e-01 -3.207131922245025635e-01 -1.180735453963279724e-01 -2.189744412899017334e-01 -1.233890876173973083e-01 -1.128417626023292542e-01 1.252406835556030273e-01 1.013935282826423645e-01 1.560283005237579346e-01 -2.468611896038055420e-01 2.830846905708312988e-01 -1.966366767883300781e-01 1.759777814149856567e-01 -2.142671495676040649e-01 2.187604308128356934e-01 3.037485480308532715e-01 5.667608231306076050e-02 2.579189650714397430e-02 2.984116971492767334e-01 2.713874578475952148e-01 5.285526439547538757e-02 -1.245168671011924744e-01 -1.902997195720672607e-01 1.322620064020156860e-01 2.216384857892990112e-01 2.454040758311748505e-02 2.711109817028045654e-03 1.058090478181838989e-01 1.871869171736761928e-04 1.884350776672363281e-01 3.143516601994633675e-03
5.632099136710166931e-02 -5.542350187897682190e-02 -2.898520529270172119e-01 4.705573618412017822e-02 -3.420356810092926025e-01 -2.297069644555449486e-03 4.401486515998840332e-01 2.592476010322570801e-01 6.814396381378173828e-02 5.663696676492691040e-03 -1.769729405641555786e-01 -3.752648830413818359e-02 -1.864491105079650879e-01 2.076560556888580322e-01 4.308521375060081482e-02 1.924484819173812866e-01 2.226471751928329468e-01 1.985313929617404938e-02 1.402292698621749878e-01 -6.620160490274429321e-02 2.581551373004913330e-01 -4.954173043370246887e-02 -9.964630007743835449e-02 2.676071599125862122e-02 1.825066655874252319e-02 1.347522586584091187e-01 1.339542865753173828e-01 9.570579230785369873e-02 3.464587032794952393e-02 1.259118169546127319e-01 3.970205485820770264e-01 3.718493133783340454e-02
-1.941817067563533783e-02 6.779655069112777710e-02 -3.443405628204345703e-01 4.138633236289024353e-02 -1.705745793879032135e-02 -8.456695824861526489e-02 2.955166995525360107e-01 1.457777768373489380e-01 3.733158707618713379e-01 2.061834931373596191e-01 -2.104044109582901001e-01 -3.128870576620101929e-02 7.125343382358551025e-02 -2.312042750418186188e-02 4.592683166265487671e-02 1.052162572741508484e-01 4.604033008217811584e-02 1.744451075792312622e-01 2.708607017993927002e-01 8.724147826433181763e-02 2.052012830972671509e-01 1.387959569692611694e-01 -2.829745411872863770e-01 -1.294696778059005737e-01 -2.301645129919052124e-01 6.912601646035909653e-03 -1.333354562520980835e-01 3.240172266960144043e-01 -6.385371088981628418e-02 -8.641415834426879883e-02 -8.958191424608230591e-02 -2.137942314147949219e-01
1.702674627304077148e-01 2.070007175207138062e-01 -2.506184875965118408e-01 -2.383209317922592163e-01 -2.697072224691510201e-03 1.873744577169418335e-01 7.464420050382614136e-02 1.959150582551956177e-01 -1.906000636518001556e-02 1.221586465835571289e-01 -7.595744729042053223e-02 1.114747896790504456e-01 1.018327549099922180e-01 1.196350809186697006e-02 7.043945789337158203e-02 5.547636002302169800e-02 -3.893777728080749512e-02 -1.346556693315505981e-01 4.750344455242156982e-01 2.744826078414916992e-01 5.584915354847908020e-02 1.121589839458465576e-01 -2.880645692348480225e-01 -3.195992484688758850e-02 -2.071290463209152222e-01 3.785199224948883057e-01 1.401038318872451782e-01 1.511023342609405518e-01 1.962122879922389984e-02 8.391307294368743896e-02 -6.655728071928024292e-02 -1.288506090641021729e-01
3.547837138175964355e-01 -6.898818537592887878e-03 -1.256991475820541382e-01 -1.902750506997108459e-02 5.249152705073356628e-02 -3.101516515016555786e-03 4.447209835052490234e-02 2.231734395027160645e-01 3.808864057064056396e-01 -7.812821120023727417e-02 7.391860336065292358e-02 3.416549414396286011e-02 -1.172462031245231628e-01 -1.311811506748199463e-01 9.589780122041702271e-02 3.287854790687561035e-02 2.143597900867462158e-01 1.796028465032577515e-01 1.263937652111053467e-01 2.299474477767944336e-01 -1.052781343460083008e-01 7.902874797582626343e-02 -1.605184674263000488e-01 1.107022836804389954e-01 -2.323713004589080811e-01 8.189126849174499512e-02 -1.381847541779279709e-02 2.140709906816482544e-01 1.448836624622344971e-01 2.588077485561370850e-01 4.329043924808502197e-01 1.407816708087921143e-01
-8.317942917346954346e-02 -1.327174454927444458e-01 -4.455860257148742676e-01 -3.299246430397033691e-01 4.293502308428287506e-03 6.683467328548431396e-02 8.505241572856903076e-02 5.186285451054573059e-02 1.349485069513320923e-01 2.722655236721038818e-02 -3.407293558120727539e-01 2.447347790002822876e-01 1.062919721007347107e-01 -1.350280195474624634e-01 9.602174907922744751e-02 2.350471913814544678e-01 9.588091075420379639e-02 -2.326516509056091309e-01 1.616462618112564087e-01 1.378207951784133911e-01 -1.571484804153442383e-01 -1.375822126865386963e-01 -3.686704635620117188e-01 -4.854953661561012268e-02 -7.197646796703338623e-02 1.026993840932846069e-01 -9.170144051313400269e-02 1.687405556440353394e-01 -6.904806010425090790e-03 2.497731707990169525e-02 -9.437756240367889404e-02 1.103932633996009827e-01
1.644607484340667725e-01 -3.878252953290939331e-02 -3.865117430686950684e-01 -1.816696859896183014e-02 -1.385017633438110352e-01 -1.761909574270248413e-02 2.044567018747329712e-01 -2.791669070720672607e-01 2.910078875720500946e-02 5.662665516138076782e-02 -9.645041823387145996e-02 6.436995416879653931e-02 -4.718511104583740234e-01 8.052089810371398926e-02 6.079290062189102173e-02 -2.472516708076000214e-02 1.982917040586471558e-01 -3.342995047569274902e-01 2.301012128591537476e-01 -8.723656088113784790e-02 1.880631744861602783e-01 2.589896023273468018e-01 -2.429484426975250244e-01 1.907339319586753845e-02 -1.042392849922180176e-01 -6.006983108818531036e-03 1.127145811915397644e-01 1.425676234066486359e-02 -1.835650801658630371e-01 6.867694319225847721e-04 1.580300182104110718e-02 1.853964477777481079e-02
-2.227816134691238403e-01 -6.505875289440155029e-02 -1.957139074802398682e-01 -1.679806709289550781e-01 -1.090418249368667603e-01 -1.311600953340530396e-01 8.787734806537628174e-02 8.652331680059432983e-02 1.324672400951385498e-01 1.039832383394241333e-01 1.780617535114288330e-01 2.276379056274890900e-02 5.206762999296188354e-02 6.180597469210624695e-02 1.498346179723739624e-01 -9.642372280359268188e-02 1.452586650848388672e-01 -1.784926503896713257e-01 6.385484337806701660e-01 4.170726984739303589e-02 5.954049527645111084e-02 1.089798808097839355e-01 -1.133787930011749268e-01 -2.125431746244430542e-01 -1.538146585226058960e-01 3.646531403064727783e-01 -3.614572808146476746e-02 4.578592628240585327e-02 -8.952797949314117432e-02 5.703641101717948914e-03 -1.608323901891708374e-01 -8.127938956022262573e-02
6.209296733140945435e-02 8.863438665866851807e-02 8.324808441102504730e-03 -1.011026278138160706e-01 -7.858114689588546753e-02 -3.870058804750442505e-02 2.195396572351455688e-01 5.390875414013862610e-02 2.050827592611312866e-01 -1.098695471882820129e-01 -1.072298139333724976e-01 -7.636392116546630859e-02 -2.505843937397003174e-01 -3.736465275287628174e-01 -1.549091190099716187e-01 1.405922025442123413e-01 2.494351714849472046e-01 -2.954434044659137726e-02 1.969342380762100220e-01 1.390070915222167969e-01 4.072897732257843018e-01 2.035134732723236084e-01 -2.042284160852432251e-01 3.218818008899688721e-01 -9.231080859899520874e-02 1.167495772242546082e-01 -4.859251528978347778e-02 -1.170985284261405468e-03 -3.959661349654197693e-02 1.693266183137893677e-01 2.473925799131393433e-01 1.087205186486244202e-01
-1.427084654569625854e-01 -2.995557151734828949e-03 -1.652895063161849976e-01 -4.238287918269634247e-03 3.023400530219078064e-02 -1.484369337558746338e-01 1.635004431009292603e-01 1.787631511688232422e-01 2.364115267992019653e-01 -1.127956062555313110e-01 -2.555703818798065186e-01 -6.649552285671234131e-02 -3.530217707157135010e-01 -4.311042428016662598e-01 -1.482452899217605591e-01 1.324209719896316528e-01 1.540043056011199951e-01 -6.535236537456512451e-02 8.670197427272796631e-02 2.187118381261825562e-01 9.923570603132247925e-02 2.838265597820281982e-01 -1.368808746337890625e-01 1.902697682380676270e-01 -2.052462548017501831e-01 -2.449164353311061859e-02 3.949316218495368958e-02 -3.145542740821838379e-02 -1.072857230901718140e-01 1.697845607995986938e-01 2.497268170118331909e-01 7.517968863248825073e-02
1.907813847064971924e-01 -1.390093713998794556e-01 -2.514975965023040771e-01 -4.687640070915222168e-02 -4.698213934898376465e-01 -2.142511680722236633e-02 6.319853663444519043e-02 2.293898314237594604e-01 2.044612765312194824e-01 -9.007325023412704468e-02 2.617331147193908691e-01 6.692820042371749878e-02 3.416197374463081360e-02 -1.230710595846176147e-01 -1.677001565694808960e-01 6.576742231845855713e-02 2.760013341903686523e-01 -1.498955637216567993e-01 2.143259346485137939e-01 -1.640968322753906250e-01 2.161513566970825195e-01 -5.011961236596107483e-02 -4.006427899003028870e-02 1.226484850049018860e-01 -3.273076564073562622e-02 1.198049709200859070e-01 2.505745589733123779e-01 1.230941712856292725e-01 -1.479702889919281006e-01 2.520356513559818268e-02 1.895965784788131714e-01 -2.003263980150222778e-01
2.433027029037475586e-01 -2.106260880827903748e-02 -3.558766543865203857e-01 -2.026608437299728394e-01 -2.591931819915771484e-01 -9.927970170974731445e-02 -3.083609603345394135e-02 7.906721532344818115e-02 1.812228560447692871e-01 -1.657542586326599121e-01 2.617368996143341064e-01 -1.722675412893295288e-01 -4.878319799900054932e-02 -1.527451872825622559e-01 -2.931299246847629547e-02 1.842706836760044098e-02 3.359558433294296265e-02 -2.162312343716621399e-02 1.722406893968582153e-01 -2.776639349758625031e-02 1.791226267814636230e-01 -4.627505317330360413e-02 -5.584698915481567383e-02 9.859202057123184204e-02 -2.414670884609222412e-01 1.161611229181289673e-01 2.296310663223266602e-01 4.080707728862762451e-01 -8.930425159633159637e-03 2.583519741892814636e-02 3.624989092350006104e-01 -2.623351663351058960e-02
-2.300769090652465820e-02 -4.113849624991416931e-02 -3.345930874347686768e-01 -1.325832605361938477e-01 -1.618968695402145386e-01 1.183274481445550919e-02 -8.651486784219741821e-02 2.311912477016448975e-01 3.545600175857543945e-01 -1.844473928213119507e-01 4.843726381659507751e-02 -9.843848645687103271e-02 -1.670211702585220337e-01 -3.425368368625640869e-01 -1.005547353997826576e-03 5.377044901251792908e-02 -1.135240122675895691e-01 -1.764827817678451538e-01 1.071915104985237122e-01 1.712360978126525879e-01 -3.648014366626739502e-02 1.068277657032012939e-01 -8.371091634035110474e-02 -5.507385358214378357e-03 -1.174271553754806519e-01 2.444725483655929565e-01 1.184818595647811890e-01 5.729104857891798019e-03 1.928783059120178223e-01 -1.308109611272811890e-02 2.570340633392333984e-01 4.066691398620605469e-01
-1.070325449109077454e-01 -1.831769049167633057e-01 -4.296996593475341797e-01 -9.439483284950256348e-02 -5.153480172157287598e-02 -3.255264461040496826e-01 -4.428027942776679993e-02 3.672757744789123535e-02 1.283339411020278931e-01 1.271069496870040894e-01 -1.172447726130485535e-01 4.899680987000465393e-02 -1.281987279653549194e-01 -7.928833365440368652e-02 -1.319529265165328979e-01 4.324299097061157227e-02 1.028161644935607910e-01 -3.398207724094390869e-01 2.002554982900619507e-01 -7.048924267292022705e-02 1.942135393619537354e-01 -7.347320765256881714e-02 9.960532933473587036e-02 -3.009738326072692871e-01 7.134811580181121826e-02 2.675809264183044434e-01 3.001222014427185059e-01 2.910553105175495148e-02 -9.572381526231765747e-02 9.179412573575973511e-02 -1.938684657216072083e-02 -2.416806668043136597e-01
4.727859050035476685e-02 -2.494932897388935089e-02 -1.046037673950195312e-01 9.368018805980682373e-02 -4.322736859321594238e-01 7.991243153810501099e-02 4.077011048793792725e-01 1.602157950401306152e-01 9.075559675693511963e-03 -2.397656626999378204e-02 -5.413643270730972290e-02 -1.555275321006774902e-01 -1.213317811489105225e-01 -1.963492482900619507e-01 3.081749007105827332e-02 4.276996478438377380e-02 2.064168602228164673e-01 2.715730853378772736e-02 5.760689824819564819e-02 1.804271489381790161e-01 2.531444430351257324e-01 1.990704983472824097e-02 -1.370458602905273438e-01 3.917654603719711304e-02 9.414370357990264893e-02 2.830964028835296631e-01 -1.343204756267368793e-03 1.353237628936767578e-01 5.341059342026710510e-02 3.485980331897735596e-01 3.343436717987060547e-01 3.107590228319168091e-02
1.451698541641235352e-01 -2.194035984575748444e-02 -3.776411712169647217e-01 -3.130007684230804443e-01 -1.544764637947082520e-01 5.100842192769050598e-02 1.458312571048736572e-01 3.111729919910430908e-01 1.586600095033645630e-01 -2.390342056751251221e-01 -6.541945785284042358e-02 2.084361463785171509e-01 -2.347038090229034424e-01 -2.229181826114654541e-01 -3.250467404723167419e-02 2.156706452369689941e-01 -9.734123200178146362e-02 -1.416312754154205322e-01 1.525207310914993286e-01 -1.379308402538299561e-01 -3.307898342609405518e-01 -8.286580443382263184e-02 -1.890721172094345093e-01 -4.033440351486206055e-02 -1.180656440556049347e-02 2.450303733348846436e-01 -8.465874195098876953e-02 8.364154398441314697e-02 7.116988301277160645e-02 7.911109365522861481e-03 2.201659232378005981e-02 7.400368899106979370e-02
1.238275133073329926e-02 -1.541735082864761353e-01 -3.535954058170318604e-01 -3.211382329463958740e-01 -1.369565725326538086e-01 -2.391295880079269409e-02 1.218940019607543945e-01 -2.152706310153007507e-02 2.293265610933303833e-01 -9.421091526746749878e-03 -2.397400327026844025e-02 1.582303494215011597e-01 6.571584194898605347e-02 -1.636634469032287598e-01 -1.155966222286224365e-01 -1.539203971624374390e-01 1.849001497030258179e-01 -4.741993173956871033e-02 -6.018648296594619751e-02 2.907243669033050537e-01 -1.964855939149856567e-01 4.858110472559928894e-02 -1.020515412092208862e-01 -2.622125148773193359e-01 9.379619359970092773e-02 2.698369920253753662e-01 1.241504028439521790e-01 3.967641592025756836e-01 -3.127387026324868202e-03 6.383586674928665161e-02 1.983859091997146606e-01 1.556116193532943726e-01
3.504656553268432617e-01 -3.147141933441162109e-01 -4.557025060057640076e-02 -3.158881142735481262e-02 -1.491982340812683105e-01 2.100379392504692078e-02 1.828364133834838867e-01 -7.617789506912231445e-02 6.640266627073287964e-02 -5.285926535725593567e-02 2.401857450604438782e-02 -2.071420997381210327e-01 -2.850348353385925293e-01 -4.102738946676254272e-02 -1.482616662979125977e-01 -3.678392991423606873e-02 -2.776074968278408051e-02 -3.636326789855957031e-01 2.607180476188659668e-01 -4.640869051218032837e-02 2.550939917564392090e-01 2.573052346706390381e-01 -7.222599536180496216e-02 -7.665912155061960220e-03 -2.347485423088073730e-01 1.926254481077194214e-01 2.799111604690551758e-01 1.840035766363143921e-01 4.245553165674209595e-02 1.033875625580549240e-02 8.771952241659164429e-02 4.965389519929885864e-02
1.046259030699729919e-01 6.834167242050170898e-02 -2.666195929050445557e-01 -3.574795424938201904e-01 -2.518121302127838135e-01 -1.051617860794067383e-01 -1.254114657640457153e-01 -5.767527967691421509e-02 2.126547545194625854e-01 9.068404883146286011e-02 -9.208738803863525391e-02 6.538715958595275879e-02 -8.891739696264266968e-02 -2.189098596572875977e-01 -3.351518511772155762e-02 2.678624093532562256e-01 4.174635708332061768e-01 -2.737148702144622803e-01 6.373844295740127563e-02 5.010978877544403076e-02 2.086964696645736694e-01 2.266180887818336487e-02 1.790859252214431763e-01 -2.488877251744270325e-02 -1.171515733003616333e-01 9.838489443063735962e-02 7.288950681686401367e-02 4.133500158786773682e-02 3.242058753967285156e-01 1.362059358507394791e-02 1.124602556228637695e-01 -1.272155344486236572e-01
1.800158470869064331e-01 -9.568510204553604126e-02 -3.233247250318527222e-02 4.947755485773086548e-02 -2.271364629268646240e-02 1.709106713533401489e-01 1.201907619833946228e-01 1.590690910816192627e-01 3.796580731868743896e-01 2.558260560035705566e-01 2.502850256860256195e-02 -2.027041316032409668e-01 -2.722684741020202637e-01 -1.782780438661575317e-01 -1.118625998497009277e-01 -1.481845229864120483e-01 1.864283382892608643e-01 -2.302522957324981689e-01 3.464193642139434814e-01 2.253755033016204834e-01 -8.560422807931900024e-02 7.693079859018325806e-02 -1.323142200708389282e-01 2.908995747566223145e-01 -1.764230802655220032e-02 1.139505505561828613e-01 5.336551740765571594e-02 -2.560456395149230957e-01 -1.527617275714874268e-01 9.700360149145126343e-02 7.066412270069122314e-02 1.978941075503826141e-02
1.148410439491271973e-01 -7.958191633224487305e-02 -2.530230283737182617e-01 -2.039143741130828857e-01 -2.443105168640613556e-02 -4.801780730485916138e-02 9.240330010652542114e-02 2.153752297163009644e-01 2.376751601696014404e-01 -5.602883547544479370e-02 1.836650967597961426e-01 3.382850065827369690e-02 -2.531982362270355225e-01 -1.678957790136337280e-01 -1.372632980346679688e-01 3.290782496333122253e-02 3.061636090278625488e-01 2.206607908010482788e-01 4.085194766521453857e-01 3.192628920078277588e-02 4.031687080860137939e-01 5.553926527500152588e-02 2.129033058881759644e-01 5.360933020710945129e-02 3.778831288218498230e-02 2.645071782171726227e-02 -9.206772595643997192e-02 2.186145931482315063e-01 -5.962624773383140564e-02 2.422427572309970856e-02 -1.120311208069324493e-02 1.532662957906723022e-01
-1.295178830623626709e-01 -8.373935520648956299e-02 -2.194603234529495239e-01 -1.083995029330253601e-01 -2.005442082881927490e-01 -1.783904433250427246e-01 3.027167022228240967e-01 5.115315318107604980e-02 8.170203119516372681e-02 3.895091116428375244e-01 -5.302400887012481689e-02 -8.405476063489913940e-02 7.715701311826705933e-02 -1.719226241111755371e-01 -3.248320221900939941e-01 -4.545161873102188110e-02 3.244765698909759521e-01 -1.248850226402282715e-01 1.406632065773010254e-01 -2.421881556510925293e-01 5.972221493721008301e-02 -1.387119740247726440e-01 -1.668502390384674072e-01 2.183173298835754395e-01 6.277136504650115967e-03 2.367870509624481201e-01 2.191344946622848511e-01 -8.632474392652511597e-02 5.479751899838447571e-02 8.844816684722900391e-02 1.238949447870254517e-01 -5.705918371677398682e-02
1.034188941121101379e-01 -1.024882569909095764e-01 -3.543067276477813721e-01 4.141554608941078186e-02 -2.595500051975250244e-01 -2.037744075059890747e-01 -1.883785426616668701e-01 -6.661152094602584839e-02 7.036966830492019653e-02 8.655739575624465942e-02 -3.007975518703460693e-01 7.456379383802413940e-02 -2.696218490600585938e-01 -1.573850810527801514e-01 -2.351752668619155884e-01 1.130957081913948059e-01 1.645963788032531738e-01 -1.988203674554824829e-01 -9.074795991182327271e-02 -4.786330461502075195e-02 1.085890233516693115e-01 1.882532089948654175e-01 -8.959911763668060303e-02 2.336234413087368011e-02 -5.973013490438461304e-02 1.374710351228713989e-01 1.851374506950378418e-01 3.716407418251037598e-01 -9.556902572512626648e-03 7.602879311889410019e-03 3.173779845237731934e-01 1.635451801121234894e-03
2.846779068931937218e-03 -7.719001919031143188e-02 -1.596157997846603394e-01 -5.398652702569961548e-02 -2.925322949886322021e-01 1.014323160052299500e-01 3.935958445072174072e-01 6.204114481806755066e-02 3.170400261878967285e-01 8.493772149085998535e-02 -7.083457708358764648e-02 6.576366722583770752e-02 -1.207415461540222168e-01 -2.358534932136535645e-01 8.840157091617584229e-02 1.897154599428176880e-01 -6.871041655540466309e-02 5.283487588167190552e-02 1.472838073968887329e-01 8.070918917655944824e-02 9.908258914947509766e-02 2.287775129079818726e-01 -4.053792059421539307e-01 -3.845587372779846191e-02 -2.833510041236877441e-01 -6.959681957960128784e-02 -8.159220963716506958e-02 2.707163095474243164e-01 1.629824340343475342e-01 1.371501982212066650e-01 -2.361173741519451141e-03 -7.606568187475204468e-02
1.326628178358078003e-01 8.315017074346542358e-02 -9.934923052787780762e-02 -1.819982081651687622e-01 6.934776902198791504e-02 -1.404554843902587891e-01 3.615465760231018066e-02 2.009446173906326294e-01 3.092952072620391846e-01 -5.582910776138305664e-02 5.802233517169952393e-02 1.971831321716308594e-01 -6.592170894145965576e-02 -2.957326471805572510e-01 -2.784385383129119873e-01 7.164399325847625732e-02 2.993786633014678955e-01 1.116828545928001404e-01 5.502505600452423096e-02 1.611131429672241211e-01 1.620730757713317871e-01 -1.147775817662477493e-02 -1.731969416141510010e-01 2.482345700263977051e-02 -8.405328541994094849e-02 1.861058026552200317e-01 3.881879895925521851e-02 3.068719804286956787e-01 2.457185387611389160e-01 1.790139526128768921e-01 3.138744235038757324e-01 1.853657811880111694e-01
7.841496914625167847e-02 6.339260935783386230e-02 -4.300228953361511230e-01 -2.556375563144683838e-01 -3.274506628513336182e-01 -1.405045390129089355e-01 -3.893544152379035950e-02 -5.386802554130554199e-02 5.295597016811370850e-02 -8.956803940236568451e-03 -2.475314773619174957e-02 1.186563968658447266e-01 -7.273977994918823242e-02 -7.680159527808427811e-03 -9.201401472091674805e-02 2.369463443756103516e-01 1.832959651947021484e-01 5.125659704208374023e-02 3.001114353537559509e-02 1.787990331649780273e-01 1.113778166472911835e-02 -1.654342561960220337e-01 -7.748229056596755981e-02 1.711352616548538208e-01 -2.151081264019012451e-01 3.662707209587097168e-01 1.506723165512084961e-01 -1.741644293069839478e-01 1.318504661321640015e-01 3.038352429866790771e-01 1.430123448371887207e-01 1.585883200168609619e-01
-6.520237773656845093e-02 1.651828438043594360e-01 -3.032552897930145264e-01 -1.324839442968368530e-01 7.428619265556335449e-02 -1.158590391278266907e-01 -1.925114393234252930e-01 2.199326455593109131e-01 7.393030077219009399e-02 1.284816581755876541e-02 7.068066298961639404e-02 1.506953388452529907e-01 -3.314906358718872070e-01 -1.069199442863464355e-01 -4.409926943480968475e-03 9.853255748748779297e-02 1.747979372739791870e-01 1.075690425932407379e-02 4.485164880752563477e-01 2.675461769104003906e-01 -4.922043532133102417e-02 -2.410733141005039215e-02 -2.259763777256011963e-01 1.671508103609085083e-01 -1.637875288724899292e-01 8.843347430229187012e-02 3.588735312223434448e-02 -1.101906877011060715e-03 8.799493312835693359e-02 9.273178130388259888e-02 2.611021399497985840e-01 2.903691530227661133e-01
1.707580089569091797e-01 -1.826647371053695679e-01 -1.733703166246414185e-01 -2.981005012989044189e-01 -8.884064853191375732e-02 2.115828245878219604e-01 2.422498613595962524e-01 1.531148105859756470e-01 9.112166613340377808e-02 -4.206887632608413696e-02 3.186603635549545288e-02 -1.876325458288192749e-01 -2.537410557270050049e-01 1.855317056179046631e-01 -2.442318350076675415e-01 3.882529735565185547e-01 1.134033352136611938e-01 -3.100518370047211647e-03 3.577757775783538818e-01 7.812024652957916260e-02 2.400288172066211700e-02 2.556901276111602783e-01 -2.466078102588653564e-02 7.168503850698471069e-02 5.229493230581283569e-02 2.327364869415760040e-02 7.362183183431625366e-02 2.457870095968246460e-01 -8.604428172111511230e-02 -1.548180431127548218e-01 -9.173834323883056641e-02 2.649247832596302032e-02
-3.496900573372840881e-02 -1.717645227909088135e-01 -2.876166701316833496e-01 -3.229188323020935059e-01 1.159936711192131042e-01 -9.522338211536407471e-02 2.170062959194183350e-01 9.164027869701385498e-02 9.714960306882858276e-02 -6.938090547919273376e-03 -2.238824665546417236e-01 -9.307178109884262085e-02 -1.271896660327911377e-01 -1.182161420583724976e-01 -2.129163593053817749e-02 2.148147076368331909e-01 1.987723447382450104e-02 -4.039368927478790283e-01 2.266121357679367065e-01 1.521291881799697876e-01 -2.628599107265472412e-01 -1.097763776779174805e-01 -1.796745210886001587e-01 2.655258774757385254e-02 -3.565340861678123474e-02 1.024341210722923279e-01 6.783576309680938721e-02 5.360653996467590332e-02 7.537605613470077515e-02 4.260474443435668945e-01 1.654645800590515137e-02 -1.838966086506843567e-02
-2.281836234033107758e-02 -5.754208564758300781e-02 -2.869320511817932129e-01 -1.022739633917808533e-01 -2.503104209899902344e-01 -2.419157512485980988e-02 2.024117410182952881e-01 5.238865502178668976e-03 2.642789483070373535e-01 4.149454087018966675e-02 -5.521459132432937622e-02 1.630050837993621826e-01 -8.070564270019531250e-02 -2.779034674167633057e-01 -1.274066884070634842e-02 -1.290153618901968002e-02 1.381363719701766968e-01 2.212620228528976440e-01 2.025774717330932617e-01 -9.107161313295364380e-02 3.877516370266675949e-03 2.160023450851440430e-01 -4.311416149139404297e-01 -8.984924107789993286e-02 -2.262004613876342773e-01 1.844853162765502930e-01 -2.163661122322082520e-01 1.193256899714469910e-01 2.499893158674240112e-01 1.983934044837951660e-01 -7.469563186168670654e-02 4.686236754059791565e-02
4.529563710093498230e-02 -8.789680898189544678e-02 -2.578546106815338135e-01 -3.662661015987396240e-01 -9.669010341167449951e-02 1.246236711740493774e-01 3.381772637367248535e-01 -1.254649553447961807e-02 9.026524424552917480e-02 1.495947539806365967e-01 1.275288015604019165e-01 -1.097869873046875000e-01 -1.002030149102210999e-01 -1.965522468090057373e-01 -5.247005727142095566e-03 1.952557265758514404e-01 7.601485401391983032e-02 -7.015235722064971924e-02 7.555317133665084839e-03 9.384191036224365234e-02 -8.976624906063079834e-02 2.168025821447372437e-01 -3.478685021400451660e-01 1.868286542594432831e-02 -2.823567688465118408e-01 -5.477316677570343018e-02 -4.641942679882049561e-02 2.526075541973114014e-01 1.749976724386215210e-01 3.219851553440093994e-01 -3.344318643212318420e-02 -1.562647521495819092e-01
-7.891280949115753174e-02 4.555892571806907654e-02 -2.975544333457946777e-01 -2.238197624683380127e-01 -1.374534815549850464e-01 -2.501322329044342041e-01 -6.096451729536056519e-02 -1.911126822233200073e-01 5.134653672575950623e-02 -5.206762626767158508e-02 -3.127385303378105164e-02 1.216987147927284241e-01 -1.430925130844116211e-01 -4.245171323418617249e-02 3.408879414200782776e-02 1.522862017154693604e-01 4.464921355247497559e-01 -3.351590782403945923e-02 1.412149071693420410e-01 5.929253250360488892e-02 -1.402341276407241821e-01 1.897299140691757202e-01 -3.029181957244873047e-01 -7.180720567703247070e-04 -2.432871758937835693e-01 2.251358628273010254e-01 8.131099492311477661e-02 -8.063124865293502808e-02 1.543616205453872681e-01 3.234475851058959961e-01 1.921300888061523438e-01 6.236750632524490356e-02
-4.063922911882400513e-02 -1.830501854419708252e-02 -4.708704054355621338e-01 -1.556012183427810669e-01 -2.598228119313716888e-02 1.282082051038742065e-01 2.445142902433872223e-02 -8.430986851453781128e-02 2.006360441446304321e-01 3.631858229637145996e-01 1.880034990608692169e-02 -3.285592496395111084e-01 -1.982700675725936890e-01 -1.957875639200210571e-01 -1.848872005939483643e-02 1.312291622161865234e-01 2.194889038801193237e-01 5.886147916316986084e-02 6.415581703186035156e-02 9.129798971116542816e-03 1.321844309568405151e-01 -3.061006590723991394e-02 -3.279291391372680664e-01 -4.855359718203544617e-02 1.880704313516616821e-01 -6.438152492046356201e-02 -7.543892413377761841e-02 -7.629998773336410522e-02 -9.247389435768127441e-02 7.870205491781234741e-02 1.436708718538284302e-01 2.846668064594268799e-01
1.582286357879638672e-01 7.113126665353775024e-02 -1.504079550504684448e-01 -5.510420724749565125e-02 -1.867511421442031860e-01 -1.185547485947608948e-01 -9.998769313097000122e-02 -2.283738926053047180e-02 3.679427206516265869e-01 2.950362265110015869e-01 -2.394242435693740845e-01 -1.179599836468696594e-01 1.138740871101617813e-02 -5.788782238960266113e-02 1.105559915304183960e-01 1.244064569473266602e-01 1.184239536523818970e-01 -1.162074804306030273e-01 5.114231705665588379e-01 1.338371187448501587e-01 5.324160680174827576e-02 -2.049113363027572632e-01 -8.831354975700378418e-02 -1.938639432191848755e-01 9.407275915145874023e-02 -6.700927764177322388e-02 2.483351230621337891e-01 2.525785267353057861e-01 1.460720002651214600e-01 -4.604442790150642395e-02 -2.157256752252578735e-02 -4.315156023949384689e-03
1.321055293083190918e-01 -8.654178678989410400e-02 -6.868855655193328857e-02 -3.466427326202392578e-02 -3.675275146961212158e-01 -1.338596493005752563e-01 1.389243304729461670e-01 -1.780304759740829468e-01 1.599622070789337158e-01 -2.655280940234661102e-02 -1.260834783315658569e-01 -2.178657799959182739e-01 -4.252053797245025635e-01 -5.920625105500221252e-02 -4.404990002512931824e-02 -5.049961432814598083e-02 -3.702728822827339172e-02 2.928292192518711090e-02 1.222293302416801453e-01 2.440388873219490051e-02 2.929022014141082764e-01 1.969791650772094727e-01 -2.996285557746887207e-01 -1.899646967649459839e-01 -5.226327851414680481e-02 2.219876796007156372e-01 3.458352088928222656e-01 2.153789438307285309e-02 1.420791354030370712e-02 5.322830751538276672e-02 1.227775961160659790e-01 1.682033389806747437e-01
-7.442567497491836548e-02 8.850163966417312622e-02 -3.838713467121124268e-01 -1.396150048822164536e-02 2.061508744955062866e-01 1.937562078237533569e-01 1.822912096977233887e-01 9.201678633689880371e-02 3.357204794883728027e-02 3.964369297027587891e-01 -7.253010571002960205e-02 -1.109007075428962708e-01 1.420608628541231155e-02 -7.653341162949800491e-03 1.393356323242187500e-01 3.401950597763061523e-01 1.884309053421020508e-01 -1.150036081671714783e-01 3.725517690181732178e-01 2.085581868886947632e-01 1.429125517606735229e-01 9.470251947641372681e-02 5.228250846266746521e-02 1.251376867294311523e-01 3.055620193481445312e-02 7.771736383438110352e-02 -5.135452002286911011e-02 -4.426944069564342499e-03 1.651784330606460571e-01 1.010269820690155029e-01 2.661203742027282715e-01 9.660753607749938965e-02
-1.238014027476310730e-01 6.657116115093231201e-03 -3.692974448204040527e-01 -2.954273670911788940e-02 2.386989891529083252e-01 2.585667073726654053e-01 2.193046063184738159e-01 1.363092809915542603e-01 7.185664027929306030e-02 1.299636811017990112e-02 -1.972425132989883423e-01 -1.389722339808940887e-03 7.386838644742965698e-02 2.392124198377132416e-02 4.080851003527641296e-02 5.884553864598274231e-02 1.477692276239395142e-01 -3.372532129287719727e-02 3.734662234783172607e-01 2.566117942333221436e-01 1.009975448250770569e-01 -1.897191852331161499e-01 1.172934174537658691e-01 4.024861752986907959e-02 -2.533203959465026855e-01 2.461711466312408447e-01 1.293766684830188751e-02 6.733019649982452393e-02 8.864343166351318359e-03 3.226450085639953613e-02 3.834476470947265625e-01 1.843253225088119507e-01
-3.169165924191474915e-02 1.388025935739278793e-02 -2.953378260135650635e-01 -1.716050654649734497e-01 -1.895468384027481079e-01 2.743759751319885254e-01 -1.745379567146301270e-01 5.272741988301277161e-02 2.230143398046493530e-01 2.663621008396148682e-01 -4.911642149090766907e-02 -1.263522952795028687e-01 6.405612826347351074e-02 1.192966327071189880e-01 -1.418741345405578613e-01 2.730977237224578857e-01 -4.242030903697013855e-02 5.191235616803169250e-02 4.266124069690704346e-01 3.715110570192337036e-02 7.085553556680679321e-02 1.018393561244010925e-01 -6.115351989865303040e-02 -5.200797319412231445e-02 6.036820635199546814e-02 -1.304570883512496948e-01 3.210369348526000977e-01 3.053205311298370361e-01 1.102980226278305054e-01 -6.162735074758529663e-02 2.044395655393600464e-01 3.394985944032669067e-02
-4.533221479505300522e-03 -1.604152321815490723e-01 -2.606835663318634033e-01 -1.941610276699066162e-01 -4.956899210810661316e-02 1.281283199787139893e-01 2.282426878809928894e-02 3.435490429401397705e-01 2.036307454109191895e-01 -6.744294613599777222e-02 1.177688539028167725e-01 2.020003348588943481e-01 7.250367198139429092e-03 -3.591703474521636963e-01 -4.455917328596115112e-02 7.748769130557775497e-03 2.783780992031097412e-01 2.035239338874816895e-02 2.527721524238586426e-01 3.107602149248123169e-02 2.009110152721405029e-01 2.758198082447052002e-01 -2.394350767135620117e-01 -3.153369203209877014e-02 -1.957247704267501831e-01 -2.323715947568416595e-02 1.926504522562026978e-01 1.041457504034042358e-01 1.869377046823501587e-01 -1.193730067461729050e-02 -1.730400472879409790e-01 1.732308119535446167e-01
3.045818507671356201e-01 6.202265620231628418e-02 -2.950308322906494141e-01 -2.150291651487350464e-01 -3.133602067828178406e-02 2.757451832294464111e-01 5.340588092803955078e-02 1.724432110786437988e-01 -6.672238558530807495e-02 5.091159790754318237e-02 7.418335974216461182e-02 1.427163779735565186e-01 -1.937202066183090210e-01 -1.431752741336822510e-01 3.702861815690994263e-02 2.488912492990493774e-01 -9.162728488445281982e-02 -2.536813020706176758e-01 2.536002695560455322e-01 1.641098558902740479e-01 5.106538906693458557e-02 1.883210428059101105e-02 -3.478305637836456299e-01 -1.486009508371353149e-01 -2.209680676460266113e-01 3.111445009708404541e-01 5.574234575033187866e-02 4.588611796498298645e-02 6.442093104124069214e-02 5.607495084404945374e-02 -6.036261096596717834e-02 -1.855323463678359985e-01
1.637251824140548706e-01 -1.293213218450546265e-01 -3.075931072235107422e-01 -2.128081470727920532e-01 -2.600909471511840820e-01 2.051428556442260742e-01 3.075518906116485596e-01 -4.875810071825981140e-02 1.971186101436614990e-01 2.216929942369461060e-01 -1.899133063852787018e-02 1.842124611139297485e-01 -8.879718370735645294e-03 -2.892476916313171387e-01 2.854841016232967377e-02 1.546043157577514648e-01 3.857189789414405823e-02 9.917008131742477417e-02 1.569387465715408325e-01 7.084757089614868164e-02 -3.856317698955535889e-02 1.730746626853942871e-01 -3.108323514461517334e-01 -7.359103113412857056e-02 -1.864449083805084229e-01 -3.503906555124558508e-05 1.839404180645942688e-02 3.590174317359924316e-01 1.190431714057922363e-01 -1.071658218279480934e-03 6.311385333538055420e-02 -1.500614881515502930e-01
4.417715966701507568e-02 1.177444905042648315e-01 -1.994394659996032715e-01 9.778373688459396362e-02 -2.921067178249359131e-01 1.263577938079833984e-01 3.997788429260253906e-01 1.930781155824661255e-01 3.586110845208168030e-02 6.188294664025306702e-02 2.036997973918914795e-01 5.441570188850164413e-03 -2.621291577816009521e-01 -2.766510546207427979e-01 -4.203216731548309326e-02 -1.396959573030471802e-01 2.871191501617431641e-01 9.012077748775482178e-02 2.032823860645294189e-02 1.337126940488815308e-01 2.048293948173522949e-01 -4.686760157346725464e-02 -4.035967290401458740e-01 -2.399004064500331879e-02 7.722114026546478271e-02 7.271315902471542358e-02 1.328277140855789185e-01 -7.698872685432434082e-02 1.500696390867233276e-01 4.621808417141437531e-03 2.088881283998489380e-01 -7.627587765455245972e-02
-2.276811152696609497e-01 -1.314094513654708862e-01 -3.581681847572326660e-01 -2.048972845077514648e-01 -2.045353055000305176e-01 8.009633421897888184e-02 8.718463592231273651e-03 -5.502514913678169250e-02 2.811427116394042969e-01 1.073708292096853256e-02 -1.005896776914596558e-01 5.597523879259824753e-03 -3.209432959556579590e-01 -2.550004795193672180e-02 -5.754743888974189758e-02 -9.221234172582626343e-02 -8.491806685924530029e-02 1.923671513795852661e-01 2.212976217269897461e-01 1.505961418151855469e-01 1.053189933300018311e-01 -3.017945215106010437e-02 -1.820269823074340820e-01 1.988343596458435059e-01 7.011246681213378906e-02 -1.439702808856964111e-01 2.948808968067169189e-01 -3.694517165422439575e-02 2.951634861528873444e-02 3.320490121841430664e-01 1.520091593265533447e-01 2.361322939395904541e-01
-6.049847230315208435e-02 1.962292939424514771e-01 -3.264499455690383911e-02 2.064397372305393219e-02 -3.272077441215515137e-01 2.951019909232854843e-03 4.618647098541259766e-01 2.965378165245056152e-01 2.177109867334365845e-01 8.040663599967956543e-02 1.413387954235076904e-01 -1.409184783697128296e-01 -1.600422114133834839e-01 -1.652606278657913208e-01 -1.335324253886938095e-02 2.391737699508666992e-02 3.646590933203697205e-02 -6.799814850091934204e-02 -7.936591282486915588e-03 5.969404801726341248e-02 2.450711429119110107e-01 -3.368594124913215637e-02 -3.127766847610473633e-01 2.335824631154537201e-02 5.652425438165664673e-02 -4.905214905738830566e-02 1.129565164446830750e-01 3.379730284214019775e-01 1.659260243177413940e-01 1.466149650514125824e-02 2.641829550266265869e-01 3.697820752859115601e-02
1.093633249402046204e-01 1.072049736976623535e-01 -8.921283483505249023e-02 -1.273445785045623779e-01 1.389920562505722046e-01 -1.069776788353919983e-01 3.932952880859375000e-02 1.880533993244171143e-01 1.289525926113128662e-01 1.902535259723663330e-01 -1.571474969387054443e-02 3.377394005656242371e-02 -1.951071321964263916e-01 -2.701716423034667969e-01 -1.677900701761245728e-01 2.046231627464294434e-01 1.383121609687805176e-01 -3.752316236495971680e-01 2.106933146715164185e-01 -2.477397210896015167e-03 4.999860003590583801e-02 1.556066274642944336e-01 -2.227493524551391602e-01 2.937347888946533203e-01 -1.682412624359130859e-01 2.922123074531555176e-01 -4.382924363017082214e-02 7.605585455894470215e-02 -2.132654935121536255e-01 3.111129701137542725e-01 8.381325006484985352e-02 -1.084736585617065430e-01
2.915213108062744141e-01 -1.535603106021881104e-01 -3.576687276363372803e-01 -1.874152719974517822e-01 -3.187694251537322998e-01 -1.523624658584594727e-01 -5.104474350810050964e-02 2.144329845905303955e-01 2.497055232524871826e-01 -3.270777463912963867e-01 5.562455859035253525e-03 -1.317667365074157715e-01 -6.221381947398185730e-02 -1.479111462831497192e-01 1.186518929898738861e-02 4.153949674218893051e-03 5.537121556699275970e-03 1.912335492670536041e-02 1.512646228075027466e-01 1.156259551644325256e-01 1.234765499830245972e-01 1.415356248617172241e-01 -8.493561297655105591e-03 -1.179308723658323288e-02 -1.446164697408676147e-01 -1.711559295654296875e-02 1.311175674200057983e-01 2.806512117385864258e-01 1.274115294218063354e-01 1.008805818855762482e-02 3.477033972740173340e-01 -1.257044076919555664e-01
-9.896125644445419312e-02 -4.643623530864715576e-02 -3.309658169746398926e-01 -2.380221784114837646e-01 -2.090610563755035400e-01 2.181980758905410767e-02 1.527196466922760010e-01 2.311530262231826782e-01 -2.171076834201812744e-02 6.205544993281364441e-02 -2.485378384590148926e-01 -1.210419088602066040e-01 1.181683875620365143e-02 -2.384840995073318481e-01 3.245448751840740442e-04 2.816627025604248047e-01 -7.089864462614059448e-02 -3.686917722225189209e-01 2.254101485013961792e-01 4.733936861157417297e-02 -1.906315684318542480e-01 1.800276935100555420e-01 5.571535974740982056e-02 -7.025763858109712601e-03 2.121363431215286255e-01 3.308954536914825439e-01 -7.208858616650104523e-03 1.216650083661079407e-01 9.628015756607055664e-02 1.977334171533584595e-01 -2.367906505241990089e-03 1.379341445863246918e-02
-1.825272887945175171e-01 -5.615075305104255676e-02 -1.627366691827774048e-01 1.798273436725139618e-02 -2.111528962850570679e-01 1.270907223224639893e-01 3.104957044124603271e-01 2.464143931865692139e-02 8.501837402582168579e-02 -7.059713453054428101e-02 1.056563574820756912e-02 -5.188229843042790890e-04 -2.667391598224639893e-01 -4.848510324954986572e-01 2.484105378389358521e-01 -7.066685706377029419e-02 2.398402988910675049e-01 6.062147021293640137e-02 2.389656007289886475e-01 2.732874453067779541e-01 7.377208024263381958e-02 1.297393590211868286e-01 -1.338055580854415894e-01 8.684168010950088501e-02 3.841691836714744568e-02 1.548487097024917603e-01 1.206821426749229431e-01 -9.601067006587982178e-02 7.883805781602859497e-02 7.019778247922658920e-03 3.115824460983276367e-01 2.055828087031841278e-02
2.780997455120086670e-01 -1.188726574182510376e-01 -3.438094258308410645e-01 -2.227860391139984131e-01 -1.667967438697814941e-01 -7.960770279169082642e-02 7.337743043899536133e-02 2.646936774253845215e-01 3.472566232085227966e-02 -5.588707700371742249e-02 -1.929672360420227051e-01 -5.162682384252548218e-02 -2.106692492961883545e-01 -2.199525982141494751e-01 -3.314912691712379456e-02 2.734375596046447754e-01 -6.868035346269607544e-02 -2.260263562202453613e-01 2.149974107742309570e-01 -7.611609995365142822e-02 -1.942718625068664551e-01 -2.363331764936447144e-01 -3.187330961227416992e-01 -2.977979369461536407e-02 -1.099956408143043518e-01 2.241052985191345215e-01 -7.905639708042144775e-02 1.029933542013168335e-01 1.517355442047119141e-01 8.806280791759490967e-02 -1.017717085778713226e-02 6.534706056118011475e-02
-1.909121721982955933e-01 -8.479249477386474609e-02 -3.579193353652954102e-01 -3.522841259837150574e-02 -1.647622138261795044e-02 -6.742522120475769043e-02 -2.736141346395015717e-02 6.526777893304824829e-02 1.815602332353591919e-01 6.770395487546920776e-02 -6.297727674245834351e-02 1.738783866167068481e-01 -2.665305137634277344e-01 1.242584064602851868e-01 -3.510454297065734863e-01 1.551591902971267700e-01 1.234602779150009155e-01 -1.654379069805145264e-01 -1.225096881389617920e-01 9.744816273450851440e-02 4.639653265476226807e-01 1.065478697419166565e-01 -1.794703453779220581e-01 -3.049338795244693756e-02 1.236731335520744324e-01 3.251270949840545654e-01 4.725126922130584717e-02 1.201823428273200989e-01 8.107516169548034668e-02 -1.055488083511590958e-02 1.944499909877777100e-01 -5.107375606894493103e-02
1.104096323251724243e-01 -1.752775758504867554e-01 -3.689279779791831970e-02 -1.696842014789581299e-01 -2.149727344512939453e-01 3.956478089094161987e-02 -2.988039329648017883e-02 -4.080672806594520807e-04 4.208758771419525146e-01 1.471626609563827515e-01 9.119399823248386383e-03 -5.011669918894767761e-02 7.982520014047622681e-02 -6.889758259057998657e-02 -4.609135538339614868e-02 3.622589707374572754e-01 1.651957780122756958e-01 4.775527864694595337e-02 4.183833301067352295e-01 -1.197895035147666931e-01 -6.185705214738845825e-02 -5.630923062562942505e-02 -1.404575109481811523e-01 -1.570242345333099365e-01 -4.551079496741294861e-02 3.243693709373474121e-02 2.779288887977600098e-01 2.430682778358459473e-01 2.816271781921386719e-01 -1.247518733143806458e-01 8.240221440792083740e-02 1.446914821863174438e-01
-3.061958216130733490e-02 1.596324145793914795e-01 -1.997694522142410278e-01 -3.913606703281402588e-01 -2.262052595615386963e-01 -1.534757614135742188e-01 -5.781323090195655823e-02 -1.804636418819427490e-01 1.933749467134475708e-01 -2.158296294510364532e-03 -1.189316585659980774e-01 -2.956276573240756989e-02 -2.002638578414916992e-01 -1.085989177227020264e-01 -3.821521401405334473e-01 7.991759479045867920e-02 3.950222432613372803e-01 -4.450698569416999817e-02 9.368628263473510742e-02 1.040748208761215210e-01 6.551684439182281494e-02 -6.348307430744171143e-02 -1.359189599752426147e-01 -7.954093813896179199e-02 -3.092276751995086670e-01 5.389106459915637970e-03 -2.616413496434688568e-02 1.185389906167984009e-01 1.191829890012741089e-01 2.104482203722000122e-01 9.761403501033782959e-02 -1.548165678977966309e-01
1.691298484802246094e-01 1.250977963209152222e-01 -1.207854300737380981e-01 -1.360033154487609863e-01 -6.143282353878021240e-02 1.650141626596450806e-01 -2.902211993932723999e-02 -1.728629618883132935e-01 1.938337087631225586e-01 1.812054216861724854e-01 1.084858626127243042e-01 3.065150976181030273e-01 -4.222992360591888428e-01 9.648619592189788818e-02 -1.439031213521957397e-01 -2.611855510622262955e-03 4.085470438003540039e-01 -1.527969539165496826e-02 2.848242819309234619e-01 1.274225115776062012e-01 1.453823745250701904e-01 9.324965626001358032e-02 -1.765415519475936890e-01 1.262677609920501709e-01 9.918566048145294189e-02 2.788045704364776611e-01 -8.547963947057723999e-02 1.048474609851837158e-01 -8.042138069868087769e-02 -6.677282508462667465e-03 1.494050174951553345e-01 1.709936372935771942e-02
1.307501047849655151e-01 2.047930359840393066e-01 -4.101575314998626709e-01 -1.995363384485244751e-01 -1.740970760583877563e-01 -1.005192473530769348e-01 1.204515174031257629e-01 2.113348394632339478e-01 3.162097036838531494e-01 -1.575952172279357910e-01 3.897857666015625000e-02 -2.320717424154281616e-01 1.342908143997192383e-01 -6.068416312336921692e-02 8.003247529268264771e-02 -2.317586839199066162e-01 3.242241442203521729e-01 -1.746475547552108765e-01 2.204498350620269775e-01 2.042848803102970123e-02 2.118460237979888916e-01 -1.066868007183074951e-02 -4.586702957749366760e-02 -2.356449142098426819e-03 -3.767380490899085999e-02 7.974206656217575073e-02 1.938837766647338867e-01 2.600151598453521729e-01 -3.780915215611457825e-02 -1.565661281347274780e-03 1.255686283111572266e-01 9.686673432588577271e-02
2.001168876886367798e-01 -2.959160208702087402e-01 -3.375505283474922180e-02 -1.667598187923431396e-01 -4.311458021402359009e-02 6.822906434535980225e-02 2.569236457347869873e-01 1.027765274047851562e-01 3.711506426334381104e-01 8.189450204372406006e-02 -4.344018921256065369e-02 1.075658500194549561e-01 1.355653442442417145e-02 -3.917319476604461670e-01 1.082296073436737061e-01 7.198562473058700562e-02 1.978280693292617798e-01 -2.292855875566601753e-03 1.899873018264770508e-01 -3.459673747420310974e-02 -1.408665329217910767e-01 2.531245946884155273e-01 -2.744554281234741211e-01 -8.090917766094207764e-02 -2.568356394767761230e-01 1.886199344880878925e-03 6.497558951377868652e-02 2.658177018165588379e-01 6.840991228818893433e-02 1.266425848007202148e-01 2.808901295065879822e-02 1.653012782335281372e-01
1.895636320114135742e-02 2.470707288011908531e-03 -1.380460262298583984e-01 -3.444260358810424805e-01 4.309121146798133850e-02 -1.278270483016967773e-01 2.938627898693084717e-01 3.655352443456649780e-02 1.604165881872177124e-01 8.378461748361587524e-02 -3.480077981948852539e-01 -1.061201915144920349e-01 -2.321746200323104858e-01 -1.128048226237297058e-01 -1.960451006889343262e-01 1.848798096179962158e-01 4.545508325099945068e-02 -2.230318635702133179e-01 2.953673601150512695e-01 1.767193526029586792e-02 -1.547671258449554443e-01 -2.686612606048583984e-01 -2.875906825065612793e-01 -6.332909315824508667e-02 -9.665518999099731445e-02 2.178112417459487915e-01 -1.239465456455945969e-02 8.481936901807785034e-02 4.189298953860998154e-03 2.509718239307403564e-01 -3.978146240115165710e-02 2.754597179591655731e-02
2.661657333374023438e-01 -1.159821054898202419e-03 -5.008247494697570801e-01 -6.390749663114547729e-02 3.187347948551177979e-02 1.318693608045578003e-01 1.539939939975738525e-01 1.669531166553497314e-01 -5.712409503757953644e-03 -1.338483691215515137e-01 -7.834680378437042236e-02 2.819944322109222412e-01 -8.457314968109130859e-02 4.271623038221150637e-04 -7.499589584767818451e-03 2.203353047370910645e-01 6.156378611922264099e-02 -1.960547864437103271e-01 1.799752563238143921e-02 2.631461024284362793e-01 -9.047701209783554077e-02 1.102026551961898804e-01 -2.667762041091918945e-01 -2.280799001455307007e-01 -1.139161884784698486e-01 8.343861997127532959e-02 2.120188474655151367e-01 1.934543550014495850e-01 2.639339566230773926e-01 3.880453482270240784e-02 -1.392484456300735474e-02 -1.260707676410675049e-01
-2.312746345996856689e-01 1.460304260253906250e-01 -3.057612776756286621e-01 -1.180799975991249084e-01 -1.449530124664306641e-01 -8.537728339433670044e-02 -2.680292911827564240e-02 1.491964310407638550e-01 1.945355385541915894e-01 1.065919408574700356e-03 -1.878129094839096069e-01 2.344656586647033691e-01 -2.132689952850341797e-01 1.059416383504867554e-01 -2.094726711511611938e-01 3.151567876338958740e-01 5.880133807659149170e-02 -4.231809824705123901e-02 1.139825582504272461e-01 2.470802366733551025e-01 1.230466216802597046e-01 2.298443168401718140e-01 -5.932225659489631653e-02 -9.860858321189880371e-02 2.593868374824523926e-01 2.704636454582214355e-01 6.333645433187484741e-02 1.549285952933132648e-03 2.539458572864532471e-01 4.642025753855705261e-02 1.835493445396423340e-01 -1.821881830692291260e-01
1.569076031446456909e-01 5.302623286843299866e-02 -3.872797489166259766e-01 3.103948198258876801e-02 9.508427977561950684e-02 9.156361967325210571e-02 1.618767827749252319e-01 3.245519995689392090e-01 1.433907151222229004e-01 3.534259647130966187e-02 -1.798587888479232788e-01 1.552574634552001953e-01 -2.845169790089130402e-02 -1.183027550578117371e-01 2.757567353546619415e-02 6.556367874145507812e-02 2.166022360324859619e-01 -9.101023524999618530e-02 1.621466316282749176e-02 -1.409299522638320923e-01 2.307612746953964233e-01 -7.278177142143249512e-02 -5.338992476463317871e-01 -6.619504094123840332e-02 -2.087277621030807495e-01 2.318123728036880493e-02 3.342437744140625000e-02 1.748925000429153442e-01 1.136781573295593262e-01 -5.669633299112319946e-02 -1.817973554134368896e-01 -1.619557142257690430e-01
-1.255057901144027710e-01 7.868819683790206909e-02 -4.167194068431854248e-01 -7.870537042617797852e-02 -6.758043915033340454e-02 9.509249776601791382e-02 -2.710143476724624634e-02 -5.004395171999931335e-02 1.845171600580215454e-01 3.178551197052001953e-01 4.116614814847707748e-03 -4.077036380767822266e-01 -2.344010174274444580e-01 -2.401481866836547852e-01 1.241788850165903568e-03 8.650151640176773071e-02 2.438990622758865356e-01 1.837614327669143677e-01 1.542349755764007568e-01 4.264367744326591492e-02 1.107028499245643616e-01 1.040145661681890488e-02 -3.355301916599273682e-01 -1.873821020126342773e-01 -3.110665455460548401e-02 -4.011571779847145081e-02 3.465235978364944458e-02 -8.687882870435714722e-02 -2.015022188425064087e-01 6.762022525072097778e-02 8.120303973555564880e-03 1.563859134912490845e-01
-2.163270860910415649e-02 6.338581908494234085e-03 -3.113366961479187012e-01 -2.876497246325016022e-02 -3.252522274851799011e-02 1.254596114158630371e-01 -1.405373364686965942e-01 3.572871387004852295e-01 9.951172769069671631e-02 -1.618229001760482788e-01 -3.823983296751976013e-02 -5.854669213294982910e-02 -2.012366205453872681e-01 9.050441533327102661e-02 -1.440373957157135010e-01 1.037262752652168274e-02 8.356630802154541016e-02 4.720162134617567062e-03 5.078504681587219238e-01 9.295959025621414185e-02 -4.616603255271911621e-02 -4.089516401290893555e-02 -2.523581683635711670e-01 -1.406538933515548706e-01 -9.678403288125991821e-02 5.705953761935234070e-02 -2.758934199810028076e-01 3.350288271903991699e-01 1.776396185159683228e-01 7.109332829713821411e-02 -1.226046234369277954e-01 1.164159923791885376e-01
1.717334836721420288e-01 -1.758464723825454712e-01 8.709382265806198120e-02 -1.255247592926025391e-01 -2.237453758716583252e-01 3.141147196292877197e-01 1.784370541572570801e-01 6.937175244092941284e-02 1.919102519750595093e-01 2.239818125963211060e-01 -1.675373017787933350e-01 -1.148990467190742493e-01 -3.576949834823608398e-01 -2.652123384177684784e-02 -1.588896661996841431e-01 6.285101175308227539e-02 -1.700476370751857758e-02 -1.205708384513854980e-01 1.766065359115600586e-01 4.278110861778259277e-01 1.139335483312606812e-01 -8.809486031532287598e-02 -1.178831234574317932e-01 7.325486838817596436e-02 -4.386554658412933350e-02 2.604980468750000000e-01 1.483604460954666138e-01 5.217770487070083618e-02 -8.476820588111877441e-02 -3.196845576167106628e-02 2.505228221416473389e-01 1.010904684662818909e-01
-2.220129221677780151e-01 -1.596749126911163330e-01 -2.083023041486740112e-01 -2.414657920598983765e-01 -9.451933950185775757e-02 -7.358364760875701904e-02 -3.433870896697044373e-02 1.457222551107406616e-01 3.116494119167327881e-01 2.881725430488586426e-01 -1.378881484270095825e-01 -1.944683194160461426e-01 -3.020232617855072021e-01 -3.485663831233978271e-01 -1.016387343406677246e-01 7.779913395643234253e-02 -8.499840274453163147e-03 -9.113563597202301025e-02 2.413551062345504761e-01 -3.304677456617355347e-02 -7.429046928882598877e-02 -2.018648087978363037e-01 -9.050314873456954956e-02 -2.522055506706237793e-01 -1.543280035257339478e-01 2.293959110975265503e-01 1.175219044089317322e-01 8.572546392679214478e-02 -1.681375354528427124e-01 -4.197365790605545044e-02 3.863689675927162170e-02 7.577965408563613892e-02
3.081455454230308533e-02 -2.964620888233184814e-01 -3.083086758852005005e-02 -1.277882009744644165e-01 -1.582606583833694458e-01 -1.276845335960388184e-01 6.209679320454597473e-02 2.846057415008544922e-01 2.481580078601837158e-01 3.178415298461914062e-01 -5.892457813024520874e-02 -6.899076700210571289e-02 -3.094727396965026855e-01 -1.773964613676071167e-02 4.916208982467651367e-02 -1.337254047393798828e-01 9.910686314105987549e-02 -1.582343727350234985e-01 3.440924286842346191e-01 2.539988160133361816e-01 1.648981496691703796e-02 -1.116578876972198486e-01 3.909617289900779724e-02 3.315718472003936768e-01 -2.260162234306335449e-01 1.907464563846588135e-01 3.067721612751483917e-02 4.632910713553428650e-02 -9.599129110574722290e-02 7.032481580972671509e-02 -1.137800291180610657e-01 1.442404389381408691e-01
2.200138382613658905e-02 1.974742263555526733e-01 -1.839433014392852783e-01 6.243108585476875305e-02 -1.911932677030563354e-01 -7.549731433391571045e-02 3.669882416725158691e-01 2.575187683105468750e-01 1.997304260730743408e-01 1.104265004396438599e-01 6.611675024032592773e-02 1.006656140089035034e-01 -2.882193587720394135e-02 -9.209645539522171021e-02 -2.614103257656097412e-01 -1.232006251811981201e-01 1.582765281200408936e-01 -1.943422555923461914e-01 2.338662296533584595e-01 1.292941421270370483e-01 1.258360892534255981e-01 1.213315278291702271e-01 1.002724915742874146e-01 2.613390982151031494e-01 -2.014660239219665527e-01 9.671544283628463745e-02 -1.005905196070671082e-01 2.375633418560028076e-01 5.449201539158821106e-02 2.686077356338500977e-01 2.825737893581390381e-01 -7.425893098115921021e-02
1.475058123469352722e-02 -1.726493537425994873e-01 -3.017041087150573730e-01 -2.528438866138458252e-01 3.922404348850250244e-02 1.154617294669151306e-01 2.089979052543640137e-01 2.351297885179519653e-01 5.454766005277633667e-02 -5.158522725105285645e-02 -2.316784411668777466e-01 -1.777460277080535889e-01 -1.162141412496566772e-01 -2.694142162799835205e-01 -1.243658065795898438e-01 2.784888148307800293e-01 1.026626769453287125e-02 -3.416818976402282715e-01 1.377216726541519165e-01 2.600257098674774170e-01 -2.198925912380218506e-01 -9.166874736547470093e-02 -2.222048938274383545e-01 -2.803041785955429077e-02 -4.294346272945404053e-02 1.000068187713623047e-01 4.608910903334617615e-02 5.789062380790710449e-02 1.456187814474105835e-01 2.764100134372711182e-01 -7.528527081012725830e-02 -1.483414229005575180e-02
3.308717608451843262e-01 -2.095068246126174927e-01 -4.025640785694122314e-01 -1.146362647414207458e-01 1.900619827210903168e-02 7.649576663970947266e-02 -3.700820729136466980e-02 4.389191046357154846e-02 -6.720814853906631470e-02 -5.929195322096347809e-03 -2.246379107236862183e-02 -6.610909942537546158e-03 -1.487790793180465698e-01 -2.288517355918884277e-01 -1.088340803980827332e-01 3.110291361808776855e-01 -2.541249394416809082e-01 -2.180541753768920898e-01 2.384033501148223877e-01 -6.276624649763107300e-02 -2.245583012700080872e-02 -9.606059640645980835e-02 -1.970233172178268433e-01 6.033174321055412292e-02 -2.063440233469009399e-01 3.915739655494689941e-01 -2.524001989513635635e-03 1.153632402420043945e-01 9.255854040384292603e-02 1.564995795488357544e-01 4.062664136290550232e-02 -6.858658045530319214e-02
9.932351112365722656e-02 -3.174614012241363525e-01 6.107063498347997665e-03 -2.712942361831665039e-01 1.271371147595345974e-03 4.164000973105430603e-03 1.364511400461196899e-01 -8.047393523156642914e-03 3.909311592578887939e-01 3.276936709880828857e-02 6.826167926192283630e-03 5.756112188100814819e-02 -1.229836568236351013e-01 -6.941260397434234619e-02 -7.765265554189682007e-02 1.012636721134185791e-01 1.309601869434118271e-02 8.985807746648788452e-02 4.962851703166961670e-01 1.423756685107946396e-02 -3.134427964687347412e-02 1.618224233388900757e-01 -2.220363467931747437e-01 -2.654886841773986816e-01 -2.112052775919437408e-02 -3.230845183134078979e-02 -4.809027165174484253e-02 2.110275477170944214e-01 1.735771149396896362e-01 -1.246166303753852844e-01 3.149988949298858643e-01 -9.276568889617919922e-02
2.132441475987434387e-02 9.821695834398269653e-02 -2.517726831138134003e-02 -1.738650202751159668e-01 7.699164561927318573e-03 1.902564242482185364e-02 2.769385278224945068e-01 9.274338930845260620e-02 3.771290183067321777e-01 -2.732374966144561768e-01 -2.462183684110641479e-01 -6.935827434062957764e-02 -2.764927148818969727e-01 -4.866139218211174011e-02 -1.388442963361740112e-01 2.036866843700408936e-01 3.674519360065460205e-01 3.004637174308300018e-02 1.285671591758728027e-01 2.988420724868774414e-01 9.817864745855331421e-02 5.734046176075935364e-02 -5.461066029965877533e-03 1.153904199600219727e-01 7.343348115682601929e-02 9.748550504446029663e-02 3.449548780918121338e-01 -6.395528465509414673e-02 3.698067367076873779e-02 1.072182580828666687e-01 5.949416011571884155e-02 -1.703011542558670044e-01
-1.838541179895401001e-01 1.574253141880035400e-01 -4.614465236663818359e-01 -1.494728773832321167e-01 9.243267774581909180e-02 8.726971596479415894e-02 9.606172144412994385e-02 1.627517491579055786e-01 2.470326572656631470e-01 2.300373911857604980e-01 -2.077488154172897339e-01 6.657899357378482819e-03 -2.345224171876907349e-01 -1.191302388906478882e-01 -1.304048001766204834e-01 -3.623476251959800720e-03 1.778863072395324707e-01 -1.974537968635559082e-01 3.354946076869964600e-01 -1.341365873813629150e-01 -1.824785582721233368e-02 -8.081584423780441284e-02 8.022796362638473511e-02 -1.110434681177139282e-01 1.950803697109222412e-01 2.037797719240188599e-01 -1.679399907588958740e-01 -1.562474966049194336e-01 1.457587331533432007e-01 7.418474555015563965e-02 6.261826306581497192e-02 -1.456871330738067627e-01
-1.728121042251586914e-01 -2.207554690539836884e-02 -9.114034473896026611e-02 1.212453171610832214e-01 4.151119664311408997e-02 -5.522804334759712219e-02 6.037593632936477661e-02 2.482067793607711792e-01 2.177302092313766479e-01 1.266106367111206055e-01 -2.046691328287124634e-01 -5.053455941379070282e-03 -3.320313990116119385e-02 -6.380636990070343018e-02 -1.335074603557586670e-01 1.976478844881057739e-01 1.750315725803375244e-01 -1.020708680152893066e-01 5.923175811767578125e-01 -6.904136389493942261e-03 1.585446447134017944e-01 1.041050255298614502e-01 1.123244762420654297e-01 -1.007552593946456909e-01 1.073108017444610596e-01 8.281920850276947021e-02 3.319891691207885742e-01 2.096493244171142578e-01 1.073530763387680054e-01 2.348815053701400757e-01 -1.380268633365631104e-01 -1.508509367704391479e-02
-9.213395416736602783e-02 2.452402189373970032e-02 -9.260086715221405029e-02 1.841474510729312897e-02 -3.305599987506866455e-01 8.108537644147872925e-02 4.593811631202697754e-01 1.099762022495269775e-01 5.598542839288711548e-02 -3.478505089879035950e-02 -7.552674971520900726e-03 2.000627666711807251e-02 -1.747215092182159424e-01 -3.318391442298889160e-01 -6.228631734848022461e-02 -6.809473037719726562e-02 2.236936986446380615e-01 -1.215873211622238159e-01 1.111935004591941833e-01 2.149504125118255615e-01 2.337049543857574463e-01 1.802786998450756073e-02 1.924042473547160625e-03 2.459563761949539185e-01 -2.050658129155635834e-02 2.548361718654632568e-01 5.047820135951042175e-02 8.349178731441497803e-02 1.258908808231353760e-01 3.450601696968078613e-01 1.647677272558212280e-01 1.152684390544891357e-01
-3.391220048069953918e-02 -9.427997469902038574e-02 -1.814669668674468994e-01 1.003323681652545929e-02 -2.223547846078872681e-01 -1.011401116847991943e-01 2.861421406269073486e-01 1.611083000898361206e-01 3.946181833744049072e-01 -8.213598281145095825e-02 1.039865016937255859e-01 -1.320721656084060669e-01 -1.583560854196548462e-01 -2.727004885673522949e-02 2.534438669681549072e-01 -3.753003850579261780e-02 1.531475782394409180e-01 -3.244373947381973267e-02 2.368656545877456665e-01 8.823135495185852051e-02 2.686632871627807617e-01 2.149246186017990112e-01 -1.162055581808090210e-01 1.548736691474914551e-01 -6.735598295927047729e-02 5.678256973624229431e-02 2.829474210739135742e-01 2.530218362808227539e-01 5.702454224228858948e-02 -2.374663054943084717e-01 2.112964838743209839e-01 -8.276271075010299683e-02
1.432124972343444824e-01 -7.927980273962020874e-02 -1.133564636111259460e-01 -1.217715069651603699e-01 -9.739353321492671967e-03 -1.341135352849960327e-01 2.097758203744888306e-01 -4.769278690218925476e-02 3.124901354312896729e-01 1.586225628852844238e-01 -8.888569474220275879e-02 -8.631180971860885620e-03 -1.756946444511413574e-01 -6.621248275041580200e-02 4.732707049697637558e-03 2.322483621537685394e-02 4.891523718833923340e-02 -4.081884324550628662e-01 3.016760051250457764e-01 3.999038040637969971e-02 9.917450696229934692e-02 -1.813269704580307007e-01 -1.143166944384574890e-01 -1.785884946584701538e-01 -9.507614374160766602e-02 -5.427143722772598267e-02 -2.794972360134124756e-01 6.468119472265243530e-02 1.940936148166656494e-01 -8.064820617437362671e-02 4.753537178039550781e-01 -2.905421517789363861e-02
3.828690946102142334e-02 -2.322977595031261444e-02 -3.769071996212005615e-01 1.158217862248420715e-01 -1.266787876375019550e-03 2.405215054750442505e-01 2.126921154558658600e-02 1.100741326808929443e-01 2.883208990097045898e-01 8.891757577657699585e-02 -2.978293225169181824e-02 4.521031677722930908e-02 -5.231704562902450562e-02 -1.176041290163993835e-01 2.426996082067489624e-02 2.657870389521121979e-02 1.923491805791854858e-01 -1.030427590012550354e-01 3.202570080757141113e-01 6.048930063843727112e-02 3.035694658756256104e-01 -4.700923711061477661e-02 2.755279839038848877e-02 3.226672857999801636e-02 4.061591327190399170e-01 2.445034682750701904e-01 1.117767244577407837e-01 2.122613936662673950e-01 1.806754916906356812e-01 -1.426887214183807373e-01 -2.097015231847763062e-01 -1.760444045066833496e-01
4.931069165468215942e-02 -1.067221090197563171e-01 -4.085522592067718506e-01 -1.402858346700668335e-01 2.436063252389431000e-02 1.121156215667724609e-01 -1.172166988253593445e-01 1.699676215648651123e-01 2.750980257987976074e-01 -4.971022903919219971e-02 1.082371622323989868e-01 1.404192298650741577e-01 -9.295337833464145660e-03 -2.877944409847259521e-01 -7.629954814910888672e-02 1.224148049950599670e-01 2.819311916828155518e-01 8.503981679677963257e-02 4.399684071540832520e-01 -1.285694241523742676e-01 -5.287115648388862610e-02 2.345362603664398193e-01 -1.392648518085479736e-01 -5.892096087336540222e-02 -9.310939162969589233e-02 -1.175420172512531281e-02 2.544347345829010010e-01 1.329891383647918701e-01 1.040733903646469116e-01 -7.229690253734588623e-02 -7.504554465413093567e-03 2.136737704277038574e-01
9.112747758626937866e-02 5.089244991540908813e-02 -3.649974763393402100e-01 -2.244204133749008179e-01 -1.999815851449966431e-01 -1.869995729066431522e-03 1.897054910659790039e-01 6.207682192325592041e-02 5.559134297072887421e-03 1.691500693559646606e-01 -6.192280910909175873e-03 1.146626472473144531e-01 -2.998186461627483368e-02 -2.985347509384155273e-01 7.169676572084426880e-02 9.690956026315689087e-02 -1.476600859314203262e-02 -1.954381614923477173e-01 1.525305360555648804e-01 1.287245750427246094e-01 3.988497704267501831e-02 1.436327844858169556e-01 -3.069963753223419189e-01 6.042587012052536011e-02 -2.524182498455047607e-01 -1.234611123800277710e-02 -2.312412708997726440e-01 2.606327831745147705e-01 2.364905178546905518e-01 3.698307871818542480e-01 -2.989490330219268799e-02 -4.542314633727073669e-02
1.773764640092849731e-01 3.080547787249088287e-02 -2.661541104316711426e-01 -3.469776213169097900e-01 -9.892831742763519287e-02 -8.097644895315170288e-02 8.426117897033691406e-02 4.297483712434768677e-02 2.111775875091552734e-01 4.456541314721107483e-02 -4.411276578903198242e-01 -7.618167996406555176e-02 -1.019006296992301941e-01 -9.641207009553909302e-02 -9.606584161520004272e-02 5.862431228160858154e-02 -4.022926837205886841e-02 -8.702887594699859619e-02 3.919485509395599365e-01 1.345867514610290527e-01 -2.355577051639556885e-01 -1.107876151800155640e-01 -2.032348811626434326e-01 4.684989526867866516e-02 -1.905440390110015869e-01 1.312358081340789795e-01 -1.964268460869789124e-02 5.239091813564300537e-02 8.357225917279720306e-03 3.225848376750946045e-01 -1.240449175238609314e-01 -5.808400735259056091e-02
-4.281684383749961853e-02 -1.768302172422409058e-01 -1.195626556873321533e-01 -1.349456012248992920e-01 -8.424971252679824829e-02 9.773373603820800781e-02 5.703065171837806702e-02 2.154374718666076660e-01 2.144940346479415894e-01 3.701756596565246582e-01 -1.269863843917846680e-01 -4.973185062408447266e-02 -1.266817003488540649e-01 -6.277441233396530151e-02 -1.789120398461818695e-02 2.787475474178791046e-02 5.881877988576889038e-02 -1.631241850554943085e-02 1.412998735904693604e-01 3.665264248847961426e-01 7.637284696102142334e-02 2.194313257932662964e-01 -3.695264458656311035e-02 3.569093644618988037e-01 -1.266302764415740967e-01 3.388425111770629883e-01 7.922790944576263428e-02 1.977999955415725708e-01 -1.892307251691818237e-01 1.790112853050231934e-01 -2.304556965827941895e-01 8.587151020765304565e-02
9.601195901632308960e-02 8.169789612293243408e-02 -1.826546788215637207e-01 -2.722065746784210205e-01 -1.600389331579208374e-01 1.089778542518615723e-01 1.726124584674835205e-01 2.440105974674224854e-01 2.288064956665039062e-01 2.795171141624450684e-01 8.178283274173736572e-02 -1.450026035308837891e-02 -1.488571017980575562e-01 -5.156755447387695312e-02 9.344827383756637573e-02 1.164189577102661133e-01 7.152321934700012207e-02 -6.788919214159250259e-03 1.686853319406509399e-01 -8.576792664825916290e-03 -1.127865687012672424e-01 1.576791107654571533e-01 -5.496606826782226562e-01 -2.016032934188842773e-01 1.095706149935722351e-01 -5.633090808987617493e-02 7.627664506435394287e-02 1.030696779489517212e-01 2.832609117031097412e-01 2.449433552101254463e-03 -1.813227534294128418e-01 -8.095228672027587891e-02
5.472236871719360352e-02 -3.483016416430473328e-02 -2.880299687385559082e-01 -3.968387842178344727e-01 -1.086959317326545715e-01 -3.538221865892410278e-02 2.118238359689712524e-01 2.154483050107955933e-01 -4.004411399364471436e-02 1.218052878975868225e-01 2.389872372150421143e-01 1.237944886088371277e-01 -4.614805281162261963e-01 1.282195597887039185e-01 -5.114230886101722717e-02 -3.541884571313858032e-02 8.056914061307907104e-02 -4.231972247362136841e-02 2.862409651279449463e-01 1.944447606801986694e-01 -3.398085758090019226e-02 -4.335759207606315613e-02 -1.115100830793380737e-01 1.649482995271682739e-01 7.661575078964233398e-02 1.378225088119506836e-01 2.603500485420227051e-01 6.054218113422393799e-02 1.039396300911903381e-01 -2.013430297374725342e-01 1.022084280848503113e-01 -6.164153106510639191e-03
-7.446872442960739136e-02 5.501944106072187424e-03 -4.563417658209800720e-02 -1.067910566926002502e-01 -3.967218995094299316e-01 1.031323522329330444e-01 5.344802737236022949e-01 1.804775930941104889e-02 8.019607514142990112e-02 3.286568075418472290e-02 -4.628688097000122070e-02 -2.975265029817819595e-03 -8.521734923124313354e-02 -2.892918586730957031e-01 -6.676679849624633789e-02 -8.618857711553573608e-02 1.422565579414367676e-01 -2.129055410623550415e-01 1.475772634148597717e-02 2.392406314611434937e-01 1.704415977001190186e-01 9.875139594078063965e-02 -3.793259710073471069e-02 1.466612070798873901e-01 5.797339975833892822e-02 1.778162270784378052e-01 1.388527750968933105e-01 6.178512796759605408e-02 1.968725472688674927e-01 2.440390288829803467e-01 1.737771332263946533e-01 2.075030207633972168e-01
1.456160545349121094e-01 -1.809890270233154297e-01 -2.386454790830612183e-01 -1.270578950643539429e-01 -1.144268885254859924e-01 2.230931445956230164e-02 -7.336510717868804932e-02 -8.888286352157592773e-02 3.879934251308441162e-01 6.637506186962127686e-02 1.047940086573362350e-02 7.504863291978836060e-02 -4.102217406034469604e-02 -1.156576946377754211e-01 3.354365751147270203e-02 1.772453933954238892e-01 3.385939300060272217e-01 -1.607515290379524231e-02 -1.395784020423889160e-01 3.994789123535156250e-01 3.501323238015174866e-02 -1.856685727834701538e-01 -1.653362512588500977e-01 -1.358203124254941940e-02 2.436626404523849487e-01 6.385206431150436401e-02 2.647787332534790039e-01 1.422140598297119141e-01 -1.595745533704757690e-01 2.273952811956405640e-01 1.593779474496841431e-01 -1.556864380836486816e-01
2.970389463007450104e-02 5.073247849941253662e-02 -2.785679101943969727e-01 1.332371383905410767e-01 -3.712741732597351074e-01 1.307287365198135376e-01 1.967892348766326904e-01 2.854879796504974365e-01 2.208633720874786377e-01 1.017605420202016830e-02 2.339113503694534302e-01 -6.052218005061149597e-02 -2.249089926481246948e-01 -2.227402031421661377e-01 -1.061530262231826782e-01 -1.824113428592681885e-01 2.988365590572357178e-01 3.930800408124923706e-02 -1.126320883631706238e-01 1.805572807788848877e-01 1.688453108072280884e-01 -6.192651763558387756e-02 -2.032326161861419678e-01 1.844625733792781830e-02 -1.966017782688140869e-01 1.567046716809272766e-02 1.045402437448501587e-01 2.100915312767028809e-01 6.439565867185592651e-02 2.971140667796134949e-02 2.360895872116088867e-01 -9.576661139726638794e-02
5.814845114946365356e-02 -1.704422831535339355e-01 -3.424819409847259521e-01 1.283596158027648926e-01 -3.592086136341094971e-01 1.016805768013000488e-01 3.070358037948608398e-01 1.352478563785552979e-01 3.037581443786621094e-01 -6.980702280998229980e-02 9.084601700305938721e-02 -6.546421349048614502e-02 -5.209993198513984680e-02 1.384407095611095428e-02 1.827414147555828094e-02 1.160637140274047852e-01 2.165663540363311768e-01 5.877963081002235413e-02 -1.158091276884078979e-01 -6.590551882982254028e-02 -4.644294455647468567e-02 1.783180087804794312e-01 -1.175502017140388489e-01 1.120541468262672424e-01 -1.009304374456405640e-01 2.302609235048294067e-01 2.510707080364227295e-01 1.610148549079895020e-01 1.368675529956817627e-01 1.149091720581054688e-01 3.498937189579010010e-01 -1.431867331266403198e-01
3.971648216247558594e-01 -1.938551217317581177e-01 -1.596025079488754272e-01 -3.922090306878089905e-02 -2.112034261226654053e-01 -2.623066306114196777e-01 1.943894475698471069e-01 -1.342184692621231079e-01 1.062612980604171753e-01 4.749972838908433914e-03 4.388461261987686157e-02 -1.190610006451606750e-01 -3.561846613883972168e-01 -1.642447113990783691e-01 -4.966711625456809998e-03 1.381319761276245117e-01 -3.972342982888221741e-02 -1.719831079244613647e-01 2.774333059787750244e-01 5.366750992834568024e-04 2.166165411472320557e-01 2.192578911781311035e-01 -2.800490474328398705e-03 -1.253792457282543182e-02 -1.438435614109039307e-01 6.842686980962753296e-02 3.800568282604217529e-01 1.076683700084686279e-01 1.040273457765579224e-01 -2.934067510068416595e-02 -1.081745773553848267e-01 -3.264337778091430664e-03
-5.305118113756179810e-02 5.482572317123413086e-02 -3.169053420424461365e-02 2.838142588734626770e-02 -2.584750056266784668e-01 -8.959856629371643066e-02 -7.512048631906509399e-02 1.670645624399185181e-01 4.000699818134307861e-01 2.144457399845123291e-01 -2.986111640930175781e-01 -8.056606352329254150e-02 -1.285753995180130005e-01 4.867213964462280273e-02 5.146273970603942871e-02 3.370049297809600830e-01 6.225083023309707642e-02 -1.287487596273422241e-01 3.890735507011413574e-01 6.496135890483856201e-02 -9.313141554594039917e-02 -1.604955941438674927e-01 -2.327588200569152832e-01 -2.025390565395355225e-01 9.301584213972091675e-02 4.113777726888656616e-02 1.342652887105941772e-01 2.596541345119476318e-01 1.632359027862548828e-01 -3.050335869193077087e-02 3.798273950815200806e-02 1.290889084339141846e-01
8.787672966718673706e-03 -2.018566578626632690e-01 -2.254059612751007080e-01 -1.503342390060424805e-01 2.025548219680786133e-01 -1.667568087577819824e-01 2.588287889957427979e-01 -1.087369173765182495e-01 1.073377132415771484e-01 -9.611649066209793091e-02 -1.276929825544357300e-01 -3.118803352117538452e-02 -4.189664125442504883e-01 1.436783000826835632e-02 -1.002670004963874817e-01 4.714599053841084242e-04 1.133513264358043671e-02 -2.861711084842681885e-01 2.121724337339401245e-01 4.197930172085762024e-02 3.838838338851928711e-01 3.477890789508819580e-01 1.586473733186721802e-02 -5.843902006745338440e-02 1.080726161599159241e-01 5.624709650874137878e-02 1.700962781906127930e-01 2.502410113811492920e-01 7.725031673908233643e-02 2.888013981282711029e-02 -1.018651481717824936e-02 1.379934418946504593e-02
-8.544708043336868286e-02 8.930265903472900391e-02 -2.039397656917572021e-01 -1.928257048130035400e-01 -1.347339898347854614e-01 1.253878921270370483e-01 2.398421764373779297e-01 2.822916209697723389e-01 3.593296408653259277e-01 2.995405793190002441e-01 5.048422515392303467e-02 -4.809556063264608383e-03 -9.348997473716735840e-02 -3.042758442461490631e-02 1.221974492073059082e-01 9.573741257190704346e-02 2.204431779682636261e-02 -6.631163507699966431e-02 1.132504045963287354e-01 1.056462526321411133e-01 -1.060584783554077148e-01 7.472586631774902344e-02 -4.565105140209197998e-01 -6.714510172605514526e-02 -1.019972562789916992e-01 -8.775841444730758667e-02 1.396463960409164429e-01 7.959938794374465942e-02 1.871115565299987793e-01 9.582059830427169800e-02 -2.900922000408172607e-01 -2.208701372146606445e-01
1.833080500364303589e-01 8.629597723484039307e-02 -8.244335651397705078e-02 -2.683128230273723602e-03 -3.338573276996612549e-01 3.091492056846618652e-01 8.029729872941970825e-02 -7.376598566770553589e-02 1.734426915645599365e-01 1.467733234167098999e-01 -8.395954966545104980e-03 5.185630172491073608e-03 -3.896111845970153809e-01 5.086213722825050354e-02 -1.664394587278366089e-01 8.967459201812744141e-03 -3.075505048036575317e-02 -2.488589882850646973e-01 1.722782403230667114e-01 3.297704458236694336e-01 2.066501230001449585e-01 -1.113983094692230225e-01 -1.099010705947875977e-01 1.159356012940406799e-01 -8.141642808914184570e-02 3.963791429996490479e-01 -1.056383457034826279e-02 1.210377588868141174e-01 -2.869867160916328430e-02 -8.986414968967437744e-02 1.720025092363357544e-01 2.016421407461166382e-02
1.786401867866516113e-01 -6.475071609020233154e-02 -2.723209327086806297e-03 -1.589294373989105225e-01 -1.765920668840408325e-01 -1.377948075532913208e-01 3.796530887484550476e-02 -3.853259980678558350e-02 1.292183995246887207e-01 1.697078198194503784e-01 2.381097972393035889e-01 -5.824858695268630981e-02 -3.018472194671630859e-01 -1.542904675006866455e-01 -7.587290555238723755e-02 9.213637560606002808e-02 -1.768932305276393890e-02 -8.778181672096252441e-02 2.280576527118682861e-01 -5.066094174981117249e-02 3.987593054771423340e-01 1.869161128997802734e-01 -3.090443015098571777e-01 -9.779161773622035980e-03 1.141074448823928833e-01 1.524306684732437134e-01 2.902117967605590820e-01 1.638180762529373169e-01 1.910292357206344604e-02 -1.397364139556884766e-01 3.546838760375976562e-01 7.501748949289321899e-02
2.574824914336204529e-02 1.171187758445739746e-01 -1.273289471864700317e-01 -1.852990537881851196e-01 1.106373444199562073e-01 5.220290645956993103e-02 -3.199729695916175842e-02 2.002663463354110718e-01 2.116913646459579468e-01 2.850650064647197723e-02 -4.036219790577888489e-02 -5.013671889901161194e-02 -4.217993468046188354e-02 -2.471751719713211060e-02 7.317464333027601242e-03 1.465922221541404724e-02 -3.855400532484054565e-02 1.458002533763647079e-02 4.499678313732147217e-01 1.541797518730163574e-01 -1.983997225761413574e-01 1.400312632322311401e-01 -4.027482569217681885e-01 4.104846622794866562e-03 -1.729063838720321655e-01 3.566205203533172607e-01 -2.972432784736156464e-02 8.170711994171142578e-02 2.771705016493797302e-02 4.452299475669860840e-01 -6.991569418460130692e-03 1.171823218464851379e-01
1.150077059864997864e-01 -4.312678799033164978e-02 -1.906119436025619507e-01 -3.940820321440696716e-02 -2.720035612583160400e-01 -1.364080160856246948e-01 3.709977269172668457e-01 1.654317528009414673e-01 2.331476658582687378e-01 -3.102577924728393555e-01 1.762821227312088013e-01 4.723958671092987061e-02 -1.394857317209243774e-01 -4.046315252780914307e-01 1.012874171137809753e-01 -6.007432565093040466e-02 -1.543478481471538544e-02 6.961695384234189987e-03 1.863623857498168945e-01 -9.874031692743301392e-02 2.847938239574432373e-01 1.836903244256973267e-01 -1.342426836490631104e-01 8.288617245852947235e-03 -8.076206594705581665e-02 1.112517565488815308e-01 1.884815096855163574e-01 1.388289481401443481e-01 9.725501388311386108e-02 -9.765802882611751556e-03 1.322605013847351074e-01 1.732051372528076172e-01
1.643230020999908447e-01 -3.347662091255187988e-01 -1.871376484632492065e-01 -1.239955574274063110e-01 -1.054962202906608582e-01 2.651313543319702148e-01 1.247163116931915283e-02 -6.775769591331481934e-02 5.415559560060501099e-02 3.310488536953926086e-02 6.669720634818077087e-03 -1.456633806228637695e-01 -2.311038076877593994e-01 1.363806873559951782e-01 -1.319649219512939453e-01 1.663532666862010956e-02 1.613573282957077026e-01 -7.318566739559173584e-02 5.428533554077148438e-01 2.607511281967163086e-01 2.328421324491500854e-01 -2.163753509521484375e-01 -1.649149358272552490e-01 1.052268072962760925e-01 -7.826331257820129395e-02 1.037597954273223877e-01 1.603244245052337646e-01 -7.709145545959472656e-02 5.383462086319923401e-02 -4.338311776518821716e-02 -1.030239835381507874e-01 -1.098322793841362000e-01
-9.346837550401687622e-02 -6.184995174407958984e-02 -1.179488301277160645e-01 -3.322089314460754395e-01 -1.222493872046470642e-01 -1.655387729406356812e-01 2.667427957057952881e-01 9.900635480880737305e-02 1.923150867223739624e-01 -1.836287826299667358e-01 -3.204536139965057373e-01 1.139539107680320740e-01 2.028231173753738403e-01 1.104768589138984680e-01 8.280821144580841064e-02 -1.409680489450693130e-02 2.196037396788597107e-02 -1.448854506015777588e-01 3.335523307323455811e-01 1.494087092578411102e-02 6.095020845532417297e-02 -1.430551111698150635e-01 -3.596439659595489502e-01 -2.388328164815902710e-01 -2.699892818927764893e-01 1.966618299484252930e-01 2.312218770384788513e-02 2.371282875537872314e-02 -1.096507068723440170e-02 9.794288128614425659e-02 1.401356905698776245e-01 -8.686465024948120117e-02
5.489712953567504883e-02 -6.686921417713165283e-02 -2.682470381259918213e-01 9.077174589037895203e-03 -3.170175254344940186e-01 1.111132502555847168e-01 3.499656915664672852e-01 1.642053127288818359e-01 2.834103107452392578e-01 -4.637248441576957703e-02 7.930223643779754639e-02 -1.946092024445533752e-02 -1.124268844723701477e-01 4.046521708369255066e-02 -7.564055174589157104e-02 1.724596470594406128e-01 1.358134895563125610e-01 3.166668117046356201e-02 -7.270815223455429077e-02 -9.738321416079998016e-03 1.391395926475524902e-01 1.095278561115264893e-01 -2.011111527681350708e-01 1.406772434711456299e-01 -1.348018925637006760e-02 1.946701258420944214e-01 8.827973157167434692e-02 2.439326196908950806e-01 2.189255952835083008e-01 1.515703350305557251e-01 4.491269886493682861e-01 -1.577877700328826904e-01
-1.411161012947559357e-02 5.627170950174331665e-02 -1.536228507757186890e-01 -2.826381921768188477e-01 -9.757475554943084717e-02 -9.732367843389511108e-02 1.806147992610931396e-01 1.801203936338424683e-01 3.516483902931213379e-01 -7.866092957556247711e-03 -1.753690838813781738e-01 2.068184465169906616e-01 -4.975576326251029968e-02 1.160081196576356888e-02 -1.206436157226562500e-01 -1.125989630818367004e-01 -1.953806281089782715e-01 -4.260320961475372314e-01 3.505320847034454346e-01 8.315675705671310425e-02 7.918703556060791016e-02 -1.657676249742507935e-01 -3.041122555732727051e-01 -2.081643640995025635e-01 -8.139982819557189941e-02 1.016320809721946716e-01 5.943776294589042664e-02 -9.084863215684890747e-02 1.577780395746231079e-01 -1.210508961230516434e-02 1.799800805747509003e-02 -9.415732324123382568e-02
2.262419909238815308e-01 7.698023319244384766e-02 -2.063418477773666382e-01 -2.402482181787490845e-01 -1.767259985208511353e-01 1.248270347714424133e-01 -1.096483669243752956e-03 -9.249824285507202148e-02 4.731229245662689209e-01 1.227363571524620056e-01 6.455358862876892090e-02 5.260702967643737793e-02 -1.064376458525657654e-01 -1.022701784968376160e-01 -2.037302255630493164e-01 -9.821502119302749634e-02 8.247031271457672119e-02 -2.007589042186737061e-01 -9.246567636728286743e-02 1.196980178356170654e-01 -1.036584228277206421e-01 8.099818974733352661e-02 -1.490027606487274170e-01 4.803431779146194458e-02 5.151630379259586334e-03 2.473563402891159058e-01 2.871177196502685547e-01 3.959398567676544189e-01 5.004101246595382690e-02 4.733775556087493896e-02 2.262607961893081665e-01 1.683943159878253937e-02
-6.916955858469009399e-02 3.180220723152160645e-02 -1.020208671689033508e-01 -2.061159163713455200e-01 -7.294496893882751465e-02 1.628164947032928467e-02 3.152779936790466309e-01 3.221309185028076172e-02 1.402837932109832764e-01 5.855057388544082642e-02 -4.086870551109313965e-01 -1.116729602217674255e-01 -1.877861171960830688e-01 -1.991864889860153198e-01 -2.466757148504257202e-01 -1.868753507733345032e-02 1.784622967243194580e-01 -3.195459768176078796e-02 1.351248621940612793e-01 1.955486983060836792e-01 -3.467660397291183472e-02 1.028019636869430542e-01 -1.027311608195304871e-01 2.612202167510986328e-01 -1.126275137066841125e-01 -3.013746999204158783e-02 3.733675777912139893e-01 9.381097555160522461e-02 -5.992422625422477722e-02 -1.911541074514389038e-02 2.453646808862686157e-01 -3.011014461517333984e-01
[truncated: 3,266,936 more chars]
