# Supplementary material for: The Language of Innovation
Source: PLoS One. 2020 Apr 30;15(4):e0230107. doi: 10.1371/journal.pone.0230107 (PMC7194493; doi:10.1371/journal.pone.0230107)
Supplement: S27 File — (GZ) [file pone.0230107.s027.tar.gz › 2005-2009/V2Run_19_VS_4500_embeddings2005-2009ED32.txt]

4.792644456028938293e-02 2.350077778100967407e-01 -4.847079887986183167e-02 2.749373912811279297e-01 -6.785682588815689087e-02 -1.391480267047882080e-01 2.208618074655532837e-01 -1.637891493737697601e-02 -3.926728069782257080e-01 -1.471485197544097900e-01 1.220880597829818726e-01 8.715527504682540894e-02 -2.066487371921539307e-01 3.181666135787963867e-01 1.640862822532653809e-01 1.768257021903991699e-01 3.115240335464477539e-01 -1.793129593133926392e-01 7.617174834012985229e-02 -2.387521974742412567e-02 2.578649818897247314e-01 -2.833015285432338715e-02 -6.964095681905746460e-02 -4.515754431486129761e-02 2.644842490553855896e-02 -1.962909102439880371e-02 3.491429686546325684e-01 4.505563899874687195e-02 -7.049953937530517578e-02 2.137938141822814941e-01 7.458627223968505859e-02 -5.713570863008499146e-03
-8.250988274812698364e-02 1.206094026565551758e-01 -4.787103831768035889e-02 1.391463875770568848e-01 -1.996612250804901123e-01 -1.894289255142211914e-01 9.515526704490184784e-03 -2.554418742656707764e-01 -6.230795383453369141e-02 -1.804451942443847656e-01 7.347743958234786987e-02 -1.709984093904495239e-01 -2.928229868412017822e-01 8.751901797950267792e-03 1.278931498527526855e-01 -1.608869433403015137e-01 2.051392048597335815e-01 7.044228166341781616e-02 -9.923367202281951904e-02 3.496259748935699463e-01 2.012704610824584961e-01 2.259925566613674164e-02 2.667348086833953857e-02 3.254795670509338379e-01 3.759002685546875000e-01 -1.447681523859500885e-02 1.166334152221679688e-01 2.520081102848052979e-01 -1.121283397078514099e-01 1.214463338255882263e-01 1.993206143379211426e-01 -6.546964496374130249e-02
1.611431241035461426e-01 2.739679813385009766e-01 9.785848110914230347e-02 3.546691536903381348e-01 -2.826457619667053223e-01 -2.351493835449218750e-01 9.188544005155563354e-02 -8.587253093719482422e-02 -2.763634324073791504e-01 -5.515340343117713928e-02 2.033063918352127075e-01 -1.366635262966156006e-01 -1.888479664921760559e-02 1.724406927824020386e-01 7.468584924936294556e-02 -2.773163616657257080e-01 -1.252769380807876587e-01 -1.713587194681167603e-01 2.235380262136459351e-01 1.307459641247987747e-02 3.991866856813430786e-02 5.569423362612724304e-02 2.270526625216007233e-02 -3.217793107032775879e-01 4.164769127964973450e-02 8.564765006303787231e-02 3.880090266466140747e-02 -6.416653096675872803e-02 -3.398115038871765137e-01 8.824820071458816528e-02 -4.874247312545776367e-02 -1.277641803026199341e-01
3.078010678291320801e-02 1.221106275916099548e-01 -1.171441301703453064e-01 2.715912461280822754e-01 -2.780964672565460205e-01 -2.958250939846038818e-01 -2.058180421590805054e-02 9.022640436887741089e-02 -2.582685053348541260e-01 -1.561934314668178558e-02 6.789037585258483887e-02 -9.716083854436874390e-02 6.413052789866924286e-03 2.418136447668075562e-01 -4.155339673161506653e-02 -1.833069175481796265e-01 2.104154527187347412e-01 -1.745593994855880737e-01 -1.954942941665649414e-01 3.055799007415771484e-01 9.284260869026184082e-02 5.812628939747810364e-02 1.773151755332946777e-01 4.878535494208335876e-02 6.814658641815185547e-02 4.149774834513664246e-02 3.823089003562927246e-01 2.442413009703159332e-03 1.991630196571350098e-01 -1.810225248336791992e-01 5.528333410620689392e-02 -2.611863613128662109e-01
7.705126702785491943e-02 1.272488236427307129e-01 -5.329871550202369690e-03 1.565833240747451782e-01 -1.004506424069404602e-01 -3.813008666038513184e-01 1.357017010450363159e-01 8.560959994792938232e-02 -3.995095491409301758e-01 -1.550065577030181885e-01 -1.251130998134613037e-01 2.094108313322067261e-01 -4.549193680286407471e-01 2.093151211738586426e-01 -9.622031450271606445e-02 -8.501600474119186401e-02 1.497326791286468506e-01 -2.595754265785217285e-01 -1.663512885570526123e-01 6.666663289070129395e-02 1.147487014532089233e-01 -2.893330715596675873e-02 -2.058023959398269653e-02 -6.747421808540821075e-03 7.046052720397710800e-03 1.462995409965515137e-01 1.109396293759346008e-01 -9.336675703525543213e-02 -1.256959140300750732e-01 -2.950638905167579651e-02 2.214994579553604126e-01 -1.307964622974395752e-01
3.083282895386219025e-02 3.296525478363037109e-01 -9.273657947778701782e-02 1.275262534618377686e-01 -9.521806240081787109e-02 -2.642829418182373047e-01 -1.009069234132766724e-01 2.486913800239562988e-01 1.209991239011287689e-02 -1.531084775924682617e-01 8.813303709030151367e-02 -3.105278685688972473e-02 -1.499165594577789307e-01 3.402636349201202393e-01 1.887513697147369385e-01 -2.213687002658843994e-01 1.024031415581703186e-01 -2.904630303382873535e-01 -1.164814233779907227e-01 1.675199270248413086e-01 2.124876081943511963e-01 -9.910213947296142578e-02 -1.359505057334899902e-01 -1.041771918535232544e-01 3.766038455069065094e-03 4.965486750006675720e-02 2.192067056894302368e-01 1.865268945693969727e-01 1.392332091927528381e-02 1.186584979295730591e-01 1.720824092626571655e-01 -3.307035267353057861e-01
1.033314093947410583e-01 2.528016865253448486e-01 -9.485287964344024658e-02 2.153135985136032104e-01 -2.278215587139129639e-01 5.585766211152076721e-02 5.654786154627799988e-02 1.944047212600708008e-01 -1.622430086135864258e-01 1.695244759321212769e-02 -1.904781721532344818e-02 2.605611681938171387e-01 -1.072875335812568665e-01 1.665985584259033203e-01 -1.198917478322982788e-01 -1.645310223102569580e-01 1.778080910444259644e-01 -1.322775632143020630e-01 -2.834998965263366699e-01 2.356404364109039307e-01 4.042152464389801025e-01 1.089972853660583496e-01 5.023186281323432922e-02 -1.329936683177947998e-01 2.160695642232894897e-01 1.786745488643646240e-01 2.670890986919403076e-01 -2.202870696783065796e-02 -7.244972139596939087e-02 1.750310212373733521e-01 1.736878305673599243e-01 -3.860851004719734192e-02
-1.395747624337673187e-02 4.964365065097808838e-02 3.639964561443775892e-04 4.243963062763214111e-01 2.202189564704895020e-01 -6.810968369245529175e-02 -2.252498269081115723e-02 8.650399744510650635e-02 -6.586246192455291748e-02 -1.882784217596054077e-01 1.196968108415603638e-01 2.656136639416217804e-03 -2.997432053089141846e-01 1.156418398022651672e-01 -7.967842370271682739e-02 4.483146965503692627e-02 3.126382529735565186e-01 -2.307668095454573631e-03 -1.844300776720046997e-01 1.732296198606491089e-01 1.668327450752258301e-01 1.233971193432807922e-01 9.851008653640747070e-02 3.242236375808715820e-01 1.513445228338241577e-01 -1.497194170951843262e-01 3.494963049888610840e-01 5.768294911831617355e-03 -1.378140002489089966e-01 2.222903072834014893e-02 -1.893480122089385986e-01 -2.188758552074432373e-01
-1.790695078670978546e-02 9.918522089719772339e-03 4.739028215408325195e-02 5.148692727088928223e-01 -9.633408859372138977e-03 -2.692579030990600586e-01 8.087160997092723846e-03 2.187462747097015381e-01 -2.123695164918899536e-01 7.593043148517608643e-02 -1.152690276503562927e-01 1.074715107679367065e-01 -1.266734004020690918e-01 -5.111573636531829834e-02 9.161935001611709595e-02 -1.633013933897018433e-01 1.454619318246841431e-01 -6.193871051073074341e-02 -1.787197776138782501e-02 2.514450550079345703e-01 3.803298175334930420e-01 -4.768483713269233704e-02 2.040378600358963013e-01 9.179823100566864014e-03 7.689685374498367310e-02 -4.504619166254997253e-03 3.586264848709106445e-01 5.578991398215293884e-02 -3.091776929795742035e-02 1.636572182178497314e-02 1.683953851461410522e-01 -1.946624070405960083e-01
-1.090831980109214783e-01 5.527878925204277039e-02 -1.717197149991989136e-01 2.843782901763916016e-01 -1.095365360379219055e-01 -2.413160353899002075e-01 -2.747921347618103027e-01 5.547108873724937439e-02 -3.306405842304229736e-01 9.671729058027267456e-02 6.704319268465042114e-02 -1.163914799690246582e-01 -1.895244866609573364e-01 1.694717407226562500e-01 4.840483888983726501e-02 -2.726321220397949219e-01 4.930957686156034470e-03 1.162235587835311890e-01 -5.451352894306182861e-02 1.349424868822097778e-01 2.070430219173431396e-01 -1.028122305870056152e-01 -6.956770271062850952e-02 2.201122492551803589e-01 3.096807599067687988e-01 1.137360557913780212e-01 9.007867425680160522e-02 -9.210994094610214233e-02 -3.322053849697113037e-01 3.565133363008499146e-02 -1.366835534572601318e-01 -2.250472158193588257e-01
3.300128877162933350e-01 1.787899881601333618e-01 4.898679908365011215e-03 2.354849278926849365e-01 -5.682997778058052063e-02 -1.788044422864913940e-01 1.011725608259439468e-02 1.185417771339416504e-01 -8.050673454999923706e-02 -1.322889029979705811e-01 -1.678172945976257324e-01 1.106234788894653320e-01 -1.237576976418495178e-01 2.485549598932266235e-01 -3.990383073687553406e-02 -2.860995531082153320e-01 1.955419927835464478e-01 -2.485048174858093262e-01 8.430435322225093842e-03 8.636634051799774170e-02 2.336384952068328857e-01 -1.981979934498667717e-03 3.406041860580444336e-02 -5.407090112566947937e-02 4.002098143100738525e-01 1.745528280735015869e-01 2.971499860286712646e-01 -1.534621417522430420e-01 6.892801076173782349e-02 1.803596168756484985e-01 5.154246091842651367e-02 -1.440550088882446289e-01
1.609194576740264893e-01 3.161304295063018799e-01 4.076221492141485214e-03 2.187876552343368530e-01 -7.044009119272232056e-02 -1.960486173629760742e-01 1.056971698999404907e-01 9.687937796115875244e-02 -9.183287620544433594e-02 -2.197484485805034637e-02 -8.607388287782669067e-02 8.101655542850494385e-02 -2.821328341960906982e-01 1.727858185768127441e-01 3.304268047213554382e-02 -3.007325232028961182e-01 2.429200261831283569e-01 -2.825196385383605957e-01 -1.345288604497909546e-01 1.253464631736278534e-02 2.062235027551651001e-01 -2.070117928087711334e-02 -5.364720243960618973e-03 4.681486636400222778e-02 5.035082250833511353e-02 2.431171089410781860e-01 4.707137942314147949e-01 2.058710902929306030e-01 -3.708915784955024719e-02 8.515466004610061646e-03 3.348083421587944031e-02 -8.960492908954620361e-02
1.903994232416152954e-01 8.176529407501220703e-02 -1.216097548604011536e-02 2.523270845413208008e-01 -2.030299901962280273e-01 -1.580262035131454468e-01 3.791200369596481323e-02 -2.871565818786621094e-01 -4.747508168220520020e-01 -5.179226025938987732e-02 -4.361326247453689575e-02 5.266736075282096863e-02 -1.780692338943481445e-01 1.758163571357727051e-01 9.946279972791671753e-02 -1.045689955353736877e-01 1.924960315227508545e-01 -1.425225883722305298e-01 2.014639042317867279e-02 5.512923374772071838e-02 -1.436707377433776855e-01 3.494206964969635010e-01 1.178738474845886230e-01 6.228065490722656250e-02 4.837845638394355774e-02 1.926615685224533081e-01 1.214913129806518555e-01 3.014492094516754150e-01 -1.066867709159851074e-01 7.672920078039169312e-02 1.138724461197853088e-01 -1.741056293249130249e-01
-1.754435151815414429e-01 3.290794193744659424e-01 5.840345472097396851e-02 4.060858190059661865e-01 -1.712011694908142090e-01 -1.571812480688095093e-01 -5.493352189660072327e-02 -5.022617429494857788e-02 -2.738062441349029541e-01 -4.271839559078216553e-02 3.274138271808624268e-01 -5.638948176056146622e-03 3.679543733596801758e-02 -1.022868906147778034e-03 1.295112669467926025e-01 -2.372747063636779785e-01 -1.238932088017463684e-01 -1.604435294866561890e-01 1.938613653182983398e-01 -2.382444590330123901e-01 2.519523501396179199e-01 2.896491289138793945e-01 -2.166084386408329010e-02 -1.313467770814895630e-01 1.489594578742980957e-01 6.568089872598648071e-02 5.131870508193969727e-02 1.306711137294769287e-01 8.477438241243362427e-02 1.186110228300094604e-01 -8.105067908763885498e-02 5.627750884741544724e-03
2.318533696234226227e-02 5.544124916195869446e-02 -9.800533950328826904e-02 1.630755066871643066e-01 -8.324959129095077515e-02 -1.658888012170791626e-01 5.394162610173225403e-02 1.503932178020477295e-01 -9.063369780778884888e-02 -3.569018840789794922e-02 2.213665544986724854e-01 2.169956713914871216e-01 -2.946004271507263184e-01 1.667345017194747925e-01 -2.376760393381118774e-01 -3.788246810436248779e-01 3.240141272544860840e-01 1.153829693794250488e-02 1.910337619483470917e-02 3.417036533355712891e-01 1.627601385116577148e-01 -3.416465967893600464e-02 1.949689537286758423e-01 -1.455704122781753540e-01 2.112302929162979126e-01 1.027095466852188110e-01 2.350363433361053467e-01 -1.717776358127593994e-01 4.549383651465177536e-03 -3.324965946376323700e-03 -9.585613384842872620e-03 -1.757820546627044678e-01
-1.232999935746192932e-01 2.912890613079071045e-01 5.222972482442855835e-02 2.654610872268676758e-01 -9.979990124702453613e-02 -2.971622049808502197e-01 7.020623981952667236e-02 -2.737936973571777344e-01 -2.917206101119518280e-02 -2.377791889011859894e-02 9.573838114738464355e-02 -5.592921748757362366e-02 -2.045888751745223999e-01 1.932145059108734131e-01 -1.585671156644821167e-01 2.127465233206748962e-02 1.892269253730773926e-01 -6.753759086132049561e-02 4.371450468897819519e-02 -7.660866528749465942e-02 -2.064407803118228912e-02 -1.704018265008926392e-01 -1.440348774194717407e-01 1.617189496755599976e-01 3.674082756042480469e-01 2.238709293305873871e-02 2.673114538192749023e-01 -2.768356166779994965e-02 -2.270671874284744263e-01 -3.082188963890075684e-02 -1.797592043876647949e-01 -3.362343013286590576e-01
7.945115864276885986e-02 3.567183017730712891e-01 1.016701459884643555e-01 2.762720286846160889e-01 -1.245063692331314087e-01 -8.840581029653549194e-02 1.535685509443283081e-01 -1.526551507413387299e-02 -2.201987951993942261e-01 -2.615851461887359619e-01 2.483585178852081299e-01 -1.901192665100097656e-01 -8.926276117563247681e-02 1.942415907979011536e-02 -1.232146471738815308e-02 -1.229367926716804504e-01 4.286476224660873413e-02 -7.341217994689941406e-02 2.217720597982406616e-01 1.755608022212982178e-01 -1.133116409182548523e-01 3.892520368099212646e-01 4.685919731855392456e-02 -1.584568917751312256e-01 1.264117658138275146e-01 1.277885288000106812e-01 6.855434179306030273e-02 1.509002894163131714e-01 3.494167700409889221e-02 3.539018929004669189e-01 9.605147875845432281e-03 -1.704659163951873779e-01
-9.273327887058258057e-02 -5.189129337668418884e-02 -1.829442828893661499e-01 3.045056164264678955e-01 -1.819982826709747314e-01 -2.275729179382324219e-01 -1.644349098205566406e-01 -2.414606511592864990e-01 -2.671795785427093506e-01 -5.722200125455856323e-02 2.052353024482727051e-01 -2.012392282485961914e-01 -3.177468180656433105e-01 1.611529439687728882e-01 -1.348744928836822510e-01 -1.426966488361358643e-01 -9.576667845249176025e-02 -1.172214746475219727e-01 3.177310526371002197e-02 8.202423155307769775e-02 8.128034323453903198e-02 -2.572601735591888428e-01 -1.472145467996597290e-01 4.823416471481323242e-02 2.112399339675903320e-01 6.627532839775085449e-02 3.166748881340026855e-01 1.253866357728838921e-03 -2.464781850576400757e-01 5.475021526217460632e-02 7.230633404105901718e-03 -1.701693534851074219e-01
9.465561062097549438e-02 2.545915544033050537e-01 -3.634100034832954407e-02 3.541259095072746277e-02 9.101799875497817993e-02 -2.202222794294357300e-01 1.891695521771907806e-02 3.458783775568008423e-02 -1.152403652667999268e-01 -7.472769170999526978e-02 1.101290155202150345e-02 -3.949199989438056946e-02 -1.310707926750183105e-01 1.318949013948440552e-01 9.323305636644363403e-02 -5.163077712059020996e-01 1.981941759586334229e-01 -2.119521647691726685e-01 -1.290521174669265747e-01 2.923192679882049561e-01 1.234561204910278320e-01 9.962807595729827881e-02 2.155594676733016968e-01 2.671853899955749512e-01 -7.427140325307846069e-02 -5.709871184080839157e-03 2.833681106567382812e-01 -8.370149880647659302e-02 -6.836038827896118164e-02 1.433393508195877075e-01 1.281129270792007446e-01 -2.666645050048828125e-01
7.762803137302398682e-02 1.166343763470649719e-01 3.404002636671066284e-02 2.645030319690704346e-01 3.685185685753822327e-02 -2.630268037319183350e-01 -2.457587234675884247e-02 2.240614295005798340e-01 -1.100716665387153625e-01 -2.315616458654403687e-01 2.724377810955047607e-02 8.467126637697219849e-02 -1.068736538290977478e-01 9.546712040901184082e-02 -2.619227468967437744e-01 -1.488927900791168213e-01 1.726989746093750000e-01 -1.425038129091262817e-01 7.833688519895076752e-03 3.928500711917877197e-01 2.013947069644927979e-01 -5.842372775077819824e-02 2.072524726390838623e-01 -2.743189632892608643e-01 1.689749062061309814e-01 2.846526801586151123e-01 2.760038077831268311e-01 7.216480374336242676e-02 -1.302537918090820312e-01 1.528953015804290771e-01 5.475102737545967102e-02 -4.399850964546203613e-02
2.831944227218627930e-01 3.447619974613189697e-01 -3.209035098552703857e-02 2.990637123584747314e-01 -7.593674212694168091e-02 -1.603610962629318237e-01 1.891652643680572510e-01 -4.268123954534530640e-02 -4.458160400390625000e-01 -3.427874669432640076e-02 2.493790164589881897e-02 -8.228320628404617310e-02 -5.370773002505302429e-02 1.117022261023521423e-01 3.513250499963760376e-02 -2.946701943874359131e-01 1.119914725422859192e-01 -8.015900105237960815e-02 -6.349156610667705536e-04 -2.050357870757579803e-03 1.372788846492767334e-01 2.356013357639312744e-01 -6.704463809728622437e-02 3.366257250308990479e-02 -1.501209661364555359e-02 2.180708795785903931e-01 3.362762182950973511e-02 3.267089426517486572e-01 -1.236740872263908386e-01 1.584018468856811523e-01 1.519034802913665771e-01 1.121294125914573669e-01
1.985349059104919434e-01 2.444033473730087280e-01 -5.189517885446548462e-02 1.836203932762145996e-01 -3.437291383743286133e-01 -1.124276220798492432e-01 -8.991505205631256104e-02 2.396364063024520874e-01 -1.166777312755584717e-01 1.065833345055580139e-01 5.567925795912742615e-02 1.200459674000740051e-01 -6.844130903482437134e-02 2.903281748294830322e-01 8.038248866796493530e-02 -4.085259139537811279e-02 8.684876561164855957e-02 -1.234204396605491638e-01 9.385172277688980103e-02 3.332293033599853516e-01 1.156345829367637634e-01 -5.844645574688911438e-02 1.399641782045364380e-01 -1.302672028541564941e-01 1.556892246007919312e-01 9.304534643888473511e-02 3.980627059936523438e-01 -1.284002959728240967e-01 -3.093680739402770996e-01 -7.588882744312286377e-02 4.182267561554908752e-02 -1.467152237892150879e-01
2.938844263553619385e-01 1.138450950384140015e-01 -1.616806834936141968e-01 3.416252434253692627e-01 -2.710049413144588470e-02 -2.441587597131729126e-01 -9.290364384651184082e-02 1.641031727194786072e-02 -5.014910697937011719e-01 -1.587423384189605713e-01 -9.780620038509368896e-02 -3.694034367799758911e-02 -2.347013056278228760e-01 1.203181128948926926e-02 -1.234395951032638550e-01 -1.758299171924591064e-01 4.949628561735153198e-02 -1.409166306257247925e-01 2.602272033691406250e-01 9.099569171667098999e-02 -5.402100458741188049e-02 2.313619256019592285e-01 -6.649100035429000854e-02 -2.439851686358451843e-02 6.336359307169914246e-03 1.393286287784576416e-01 9.060835838317871094e-02 2.331571578979492188e-01 -1.459192633628845215e-01 1.886012405157089233e-01 2.395557984709739685e-02 -1.839032210409641266e-02
1.821423470973968506e-01 2.263384759426116943e-01 -1.601753234863281250e-01 1.951856166124343872e-01 -1.314186751842498779e-01 -2.681529223918914795e-01 6.757351011037826538e-02 -4.016568511724472046e-02 -8.508910983800888062e-02 9.695515781641006470e-02 1.869689486920833588e-02 2.644093036651611328e-01 -2.680449187755584717e-01 2.848982214927673340e-01 1.238703653216362000e-01 -2.524917423725128174e-01 1.888320147991180420e-01 -3.955531418323516846e-01 -4.017218947410583496e-02 6.445940583944320679e-02 2.449668496847152710e-01 -1.085745170712471008e-01 3.820013487711548805e-03 2.057846263051033020e-02 2.626962959766387939e-01 1.015285775065422058e-01 2.457744628190994263e-01 -3.049534745514392853e-02 -6.772810220718383789e-02 1.325341407209634781e-02 2.829356305301189423e-02 -1.453692764043807983e-01
1.071561127901077271e-01 3.018459677696228027e-01 8.117019385099411011e-02 1.538396533578634262e-02 -1.449673026800155640e-01 -5.384689942002296448e-02 6.400907784700393677e-02 2.853426039218902588e-01 -4.276248514652252197e-01 -1.100740209221839905e-01 -2.243719995021820068e-01 9.924606233835220337e-02 -1.221716031432151794e-01 1.364125907421112061e-01 -4.009622149169445038e-03 -9.690857678651809692e-02 -3.808270767331123352e-02 -3.994674086570739746e-01 -4.665359854698181152e-02 2.682803571224212646e-01 1.804409772157669067e-01 -5.997098609805107117e-02 7.444538176059722900e-02 4.169149696826934814e-02 2.696416079998016357e-01 1.505780369043350220e-01 1.554899215698242188e-01 1.806856095790863037e-01 -1.132145002484321594e-01 -5.096039548516273499e-02 9.224601089954376221e-02 -1.682126671075820923e-01
-2.556438744068145752e-01 1.348242908716201782e-01 2.559536993503570557e-01 1.903296262025833130e-01 3.570010140538215637e-02 -2.364144921302795410e-01 2.061345875263214111e-01 -2.834016084671020508e-02 -4.275730252265930176e-01 -3.337857425212860107e-01 1.014137044548988342e-01 1.193625852465629578e-01 -1.386072039604187012e-01 1.779849231243133545e-01 2.883750498294830322e-01 -1.886231154203414917e-01 -1.642021983861923218e-01 1.417198032140731812e-01 1.018072590231895447e-01 2.259730175137519836e-02 1.191575676202774048e-01 1.667075753211975098e-01 -2.684712968766689301e-02 -4.007286950945854187e-02 8.847306482493877411e-03 1.793018877506256104e-01 -6.585761904716491699e-02 -1.264115422964096069e-02 2.422719262540340424e-02 2.873079478740692139e-01 -2.599907852709293365e-02 -5.572094395756721497e-02
4.638586193323135376e-02 2.109812796115875244e-01 -1.647956855595111847e-02 2.847133576869964600e-01 -1.359671950340270996e-01 -2.017211765050888062e-01 -5.528293550014495850e-02 1.467301100492477417e-01 -1.150514855980873108e-01 -1.194240376353263855e-01 -1.210806518793106079e-01 1.737707406282424927e-01 -2.658813297748565674e-01 1.968768090009689331e-01 -1.449704170227050781e-01 -3.298288881778717041e-01 6.178068742156028748e-02 -4.059888720512390137e-01 -2.817178666591644287e-01 9.394926019012928009e-03 2.080912888050079346e-01 -5.139163881540298462e-02 7.896818965673446655e-02 1.321368366479873657e-01 2.057399451732635498e-01 4.956269636750221252e-02 2.594218552112579346e-01 1.495668292045593262e-02 -1.258599609136581421e-01 1.319690942764282227e-01 8.007106184959411621e-02 -8.313837647438049316e-02
1.302820295095443726e-01 1.950133591890335083e-01 2.615056931972503662e-01 5.810666084289550781e-01 -1.006181240081787109e-01 -1.094941347837448120e-01 -2.824812382459640503e-02 -1.619169674813747406e-02 -3.668862879276275635e-01 -1.432976722717285156e-01 2.223085463047027588e-01 -2.391026765108108521e-01 -1.384439915418624878e-01 3.072909452021121979e-02 -2.675046771764755249e-02 -2.449317574501037598e-01 -7.061066105961799622e-03 -1.006342694163322449e-01 -2.236837055534124374e-03 7.638192176818847656e-02 -3.902265429496765137e-02 1.555864512920379639e-01 1.563134603202342987e-02 -1.796115487813949585e-01 5.664787814021110535e-02 4.429822042584419250e-02 1.138360202312469482e-01 8.309801667928695679e-02 -1.073241755366325378e-01 2.438103109598159790e-01 -4.532348737120628357e-02 3.079470060765743256e-02
1.724566370248794556e-01 1.990080922842025757e-01 -5.657730624079704285e-02 -9.303730726242065430e-02 -4.402574002742767334e-01 -2.596763670444488525e-01 -7.778622210025787354e-02 -6.626493763178586960e-03 -1.076805368065834045e-01 -1.623729467391967773e-01 1.444195862859487534e-03 2.258548140525817871e-01 -1.540285348892211914e-01 3.084501624107360840e-01 6.147720292210578918e-02 -1.635389178991317749e-01 2.091364860534667969e-01 6.548012141138315201e-03 -1.418151408433914185e-01 7.695574313402175903e-02 2.657593488693237305e-01 -8.418315649032592773e-02 1.517084687948226929e-01 3.208113461732864380e-02 1.181758269667625427e-01 7.586464285850524902e-02 2.134314179420471191e-01 -1.195065304636955261e-01 -1.805445253849029541e-01 1.803230028599500656e-03 -1.343025080859661102e-02 -3.594043552875518799e-01
1.123620495200157166e-01 4.160104319453239441e-02 2.415165491402149200e-02 2.217160910367965698e-01 5.148233473300933838e-02 -1.688083261251449585e-01 -3.263115510344505310e-02 -9.722028672695159912e-02 -3.194515407085418701e-01 -9.751126170158386230e-02 2.270771265029907227e-01 2.266502827405929565e-01 -1.924370974302291870e-01 3.857787549495697021e-01 4.586578533053398132e-02 -2.030460238456726074e-01 7.374473661184310913e-02 5.578405410051345825e-02 -1.309562325477600098e-01 2.726967334747314453e-01 3.233803510665893555e-01 -1.703200191259384155e-01 -2.343198060989379883e-01 1.713700294494628906e-01 -2.641873620450496674e-02 -6.153341755270957947e-02 1.319704502820968628e-01 -1.104946434497833252e-01 -6.798377633094787598e-02 -3.664212301373481750e-02 6.547801941633224487e-02 -2.971143722534179688e-01
5.791308358311653137e-02 1.987063437700271606e-01 9.902014583349227905e-02 3.604927957057952881e-01 -3.273268043994903564e-02 -2.611985504627227783e-01 1.014073267579078674e-01 -1.934918225742876530e-03 -4.771954119205474854e-01 -1.751036494970321655e-01 3.015748262405395508e-01 -1.256445646286010742e-01 -9.812704473733901978e-02 -9.899741970002651215e-03 -7.967090234160423279e-03 -2.671271860599517822e-01 1.918616592884063721e-01 -2.488903105258941650e-01 6.324491649866104126e-02 -5.711583793163299561e-02 -1.063363160938024521e-02 1.973756253719329834e-01 -2.447001636028289795e-02 -1.958777159452438354e-01 -6.021950021386146545e-02 -2.104725129902362823e-02 -6.113230437040328979e-02 1.916086077690124512e-01 -1.599176526069641113e-01 1.475744992494583130e-01 1.218162253499031067e-01 -2.814932540059089661e-02
1.288317292928695679e-01 2.890770137310028076e-01 -1.390003506094217300e-02 3.762431144714355469e-01 5.219902098178863525e-02 5.087134893983602524e-03 -2.779542282223701477e-02 -1.197556778788566589e-01 -1.833889484405517578e-01 -2.587616443634033203e-01 1.887517049908638000e-02 -2.649103701114654541e-01 -2.002570629119873047e-01 2.298807948827743530e-01 -2.272807061672210693e-02 -1.138062495738267899e-02 1.526167392730712891e-01 -1.868686079978942871e-01 8.585416525602340698e-02 3.204882144927978516e-01 1.824355572462081909e-01 4.187451675534248352e-03 -1.305868476629257202e-01 1.770839840173721313e-01 1.177868898957967758e-02 -2.560516297817230225e-01 2.862603068351745605e-01 -1.497110724449157715e-01 -4.210207611322402954e-03 -1.384815871715545654e-01 -6.659919768571853638e-02 -1.783427000045776367e-01
1.545966267585754395e-01 9.723968058824539185e-02 -1.165468767285346985e-01 3.053725361824035645e-01 6.093731895089149475e-02 4.840497300028800964e-02 -3.271962702274322510e-01 -2.770810723304748535e-01 -3.026357889175415039e-01 1.096429303288459778e-01 8.671860396862030029e-02 -1.219162270426750183e-01 -3.325633704662322998e-01 1.152314022183418274e-01 1.602129638195037842e-01 -2.109040319919586182e-01 1.930169016122817993e-01 -3.654520809650421143e-01 -9.786647744476795197e-03 5.618100054562091827e-03 1.586061567068099976e-01 1.342194229364395142e-01 -8.814263343811035156e-02 2.450065687298774719e-02 -5.508000496774911880e-03 1.159412264823913574e-01 1.662445664405822754e-01 2.706069350242614746e-01 -3.360090032219886780e-02 7.132770959287881851e-03 -5.326491594314575195e-02 -9.522913396358489990e-02
8.707808447070419788e-04 2.423492968082427979e-01 3.381162416189908981e-03 2.201899588108062744e-01 -1.382076591253280640e-01 1.241876110434532166e-01 -3.962637856602668762e-02 1.282386109232902527e-02 -3.251474499702453613e-01 -6.007143110036849976e-02 5.062606185674667358e-02 4.764091968536376953e-02 -3.188607394695281982e-01 3.667816892266273499e-02 3.303474187850952148e-02 -3.916450440883636475e-01 2.522838711738586426e-01 8.130435831844806671e-03 2.302322536706924438e-01 1.680257618427276611e-01 -7.767181843519210815e-02 7.594929635524749756e-02 -4.749700427055358887e-02 -2.010393589735031128e-01 3.942334093153476715e-03 -5.080717150121927261e-03 1.310127526521682739e-01 1.606528162956237793e-01 4.100286960601806641e-02 2.215807884931564331e-02 3.021574616432189941e-01 -3.859311640262603760e-01
-1.511253882199525833e-02 2.172666192054748535e-01 -1.320269554853439331e-01 3.899641931056976318e-01 -1.158720534294843674e-02 -5.569870118051767349e-03 3.976758569478988647e-02 7.460778206586837769e-02 -3.032577037811279297e-01 3.750405833125114441e-02 -2.106439024209976196e-01 -8.201919496059417725e-02 -1.502954363822937012e-01 5.585155263543128967e-02 -4.603327717632055283e-03 -2.368426322937011719e-01 1.411977559328079224e-01 -3.532007038593292236e-01 1.696829870343208313e-02 2.736610174179077148e-01 1.767684221267700195e-01 -1.769605129957199097e-01 1.018179059028625488e-01 9.652740508317947388e-02 5.546485632658004761e-02 2.231223881244659424e-01 1.450973302125930786e-01 -3.376271948218345642e-02 -8.127222955226898193e-02 -1.455385982990264893e-01 2.062840163707733154e-01 -3.192991316318511963e-01
1.016287505626678467e-01 2.401462644338607788e-01 1.589375734329223633e-01 5.314791202545166016e-01 -1.946346461772918701e-01 -3.502663969993591309e-01 9.291893988847732544e-02 -4.788242280483245850e-02 -3.305054306983947754e-01 -1.338613033294677734e-01 2.576598227024078369e-01 -1.017282381653785706e-01 -1.426162719726562500e-01 6.222961097955703735e-02 -5.664075911045074463e-02 -1.064268127083778381e-01 -2.997880801558494568e-02 -1.460156142711639404e-01 1.518073081970214844e-01 7.056728750467300415e-02 -5.567280948162078857e-02 2.728835344314575195e-01 -1.195376180112361908e-02 -1.678584665060043335e-01 6.181473284959793091e-02 8.148861676454544067e-02 9.951749444007873535e-02 -4.085712879896163940e-02 -1.161174401640892029e-01 1.195685192942619324e-01 5.144179612398147583e-02 -3.934754803776741028e-02
-8.734507858753204346e-02 2.821708321571350098e-01 3.865573182702064514e-02 4.780033230781555176e-01 1.087754126638174057e-02 -3.228344023227691650e-02 -4.706238210201263428e-02 -4.088294878602027893e-02 -2.323371917009353638e-01 -1.859545856714248657e-01 2.932878434658050537e-01 1.040928959846496582e-01 4.957814514636993408e-02 -1.307509373873472214e-02 1.280939579010009766e-01 -1.613202989101409912e-01 1.104671135544776917e-01 1.443004161119461060e-01 2.175172418355941772e-01 2.644223570823669434e-01 2.126138955354690552e-01 3.064486682415008545e-01 -1.676426231861114502e-01 -9.434206783771514893e-02 -1.430754661560058594e-01 5.834115669131278992e-02 7.073140889406204224e-02 -1.688554324209690094e-02 -2.241169065237045288e-01 1.999625265598297119e-01 9.629601612687110901e-03 3.743181750178337097e-02
6.232211366295814514e-02 1.649121195077896118e-01 3.753005340695381165e-02 1.799226403236389160e-01 -5.409393459558486938e-02 -1.643290817737579346e-01 2.908372879028320312e-01 5.139788240194320679e-02 -2.999721467494964600e-01 4.869926720857620239e-02 -6.007776036858558655e-02 2.134725153446197510e-01 -2.010596245527267456e-01 1.069252938032150269e-01 2.768620662391185760e-02 -3.452522158622741699e-01 5.645450204610824585e-03 -3.507809937000274658e-01 4.088038578629493713e-02 7.733011245727539062e-02 1.850030422210693359e-01 -1.807881891727447510e-01 3.483190387487411499e-02 8.160477504134178162e-03 2.574121057987213135e-01 1.764995902776718140e-01 1.261023730039596558e-01 1.967568099498748779e-01 -2.302865684032440186e-02 5.610144510865211487e-02 1.315005421638488770e-01 -3.642853796482086182e-01
2.068634033203125000e-01 1.305070519447326660e-01 -1.113539282232522964e-02 2.603170275688171387e-01 -1.291306763887405396e-01 -2.519272565841674805e-01 3.747012838721275330e-02 2.101348787546157837e-01 -9.280805289745330811e-02 5.898955836892127991e-02 1.611335761845111847e-02 2.999586760997772217e-01 -2.002387791872024536e-01 4.742021486163139343e-02 -1.565407514572143555e-01 -1.378382295370101929e-01 3.911545872688293457e-02 -1.521884799003601074e-01 6.973140686750411987e-02 2.208880782127380371e-01 2.876518070697784424e-01 1.664552986621856689e-01 8.882516063749790192e-03 -1.367356479167938232e-01 1.670534908771514893e-01 2.038585096597671509e-01 3.854158222675323486e-01 6.674711406230926514e-02 3.194801881909370422e-02 2.913120985031127930e-01 7.833986729383468628e-02 -1.906544715166091919e-01
-2.172986743971705437e-03 4.644629731774330139e-02 3.057632129639387131e-03 2.267279773950576782e-01 -2.470123618841171265e-01 -1.631020009517669678e-01 1.035803183913230896e-01 1.243992894887924194e-01 -5.131966434419155121e-03 -1.491985768079757690e-01 -1.520802266895771027e-02 4.011720418930053711e-02 -3.039894402027130127e-01 1.615878641605377197e-01 1.704386621713638306e-01 -4.321756362915039062e-01 7.047051191329956055e-02 -2.103559672832489014e-01 -2.778840623795986176e-02 -2.703305147588253021e-02 3.653972148895263672e-01 -9.686899930238723755e-02 4.115903005003929138e-02 8.549338579177856445e-02 2.682360708713531494e-01 5.856433883309364319e-02 3.283623754978179932e-01 -9.309028089046478271e-02 -1.445246636867523193e-01 -4.138985276222229004e-02 2.312192022800445557e-01 -5.981279164552688599e-02
5.057151988148689270e-02 1.446526050567626953e-01 4.929694160819053650e-02 3.253571987152099609e-01 -1.077672168612480164e-01 -4.327055811882019043e-02 1.750080729834735394e-03 1.008682474493980408e-01 -3.081525266170501709e-01 3.342120349407196045e-02 4.452303424477577209e-02 -3.512609377503395081e-02 -4.345310032367706299e-01 1.888187676668167114e-01 -8.952220529317855835e-02 -1.001159697771072388e-01 2.581155858933925629e-02 -4.427996277809143066e-01 -2.862619459629058838e-01 2.040535327978432178e-04 -2.994363754987716675e-02 -5.544795840978622437e-02 1.734729111194610596e-02 -2.756419964134693146e-02 2.284379601478576660e-01 1.826301962137222290e-01 6.887265294790267944e-02 2.467290014028549194e-01 1.262491103261709213e-02 8.114135265350341797e-02 2.011329829692840576e-01 -1.438720077276229858e-01
1.528532803058624268e-01 2.417626827955245972e-01 2.959004640579223633e-01 4.944183230400085449e-01 -1.749092638492584229e-01 -1.697088330984115601e-01 8.451076596975326538e-02 5.397090688347816467e-02 -3.912803232669830322e-01 -1.090858280658721924e-01 1.579937040805816650e-01 -1.230512186884880066e-01 -1.247752383351325989e-01 8.583511412143707275e-02 1.064744777977466583e-02 -2.092815041542053223e-01 -3.820405527949333191e-02 -1.183176413178443909e-01 4.770718887448310852e-02 8.590219914913177490e-02 -1.237147208303213120e-02 1.966264992952346802e-01 6.160736083984375000e-02 -2.006018459796905518e-01 2.480440437793731689e-01 -2.732968144118785858e-02 1.397851854562759399e-01 -3.962069377303123474e-02 -8.112697303295135498e-02 1.802362501621246338e-01 -2.847434394061565399e-02 1.164185106754302979e-01
1.337767094373703003e-01 2.817289829254150391e-01 5.776857957243919373e-02 1.480894982814788818e-01 -5.254389718174934387e-02 -1.259771138429641724e-01 2.695649266242980957e-01 1.863596886396408081e-01 -2.255359441041946411e-01 -4.042527824640274048e-02 3.215559944510459900e-02 5.799006298184394836e-02 -3.556725084781646729e-01 4.723478853702545166e-02 -1.372765749692916870e-01 -4.189839363098144531e-01 -1.261303871870040894e-01 -3.560157120227813721e-01 -9.921386837959289551e-02 2.004148811101913452e-01 1.305315196514129639e-01 -3.633254021406173706e-02 4.927114024758338928e-02 6.778764654882252216e-04 2.846152484416961670e-01 -1.769912615418434143e-02 1.639742106199264526e-01 -2.940860576927661896e-02 1.184182986617088318e-01 1.090178117156028748e-01 1.217129752039909363e-01 -9.038248658180236816e-02
5.799009278416633606e-02 4.292458593845367432e-01 -9.197024255990982056e-02 4.900833964347839355e-02 -6.326857954263687134e-02 2.239789664745330811e-01 6.848557293415069580e-02 8.832152187824249268e-02 -1.588105708360671997e-01 -1.612666845321655273e-01 7.427975069731473923e-04 -2.235118746757507324e-01 -1.783443093299865723e-01 1.286488771438598633e-01 1.288131773471832275e-01 -2.798670530319213867e-01 1.928035616874694824e-01 2.147145755589008331e-02 4.436140507459640503e-02 1.711667329072952271e-01 -4.963694512844085693e-02 -2.338739782571792603e-01 1.027459874749183655e-01 8.003692328929901123e-02 2.319564670324325562e-02 -2.125546485185623169e-01 2.628811895847320557e-01 -2.068384587764739990e-01 -2.764424085617065430e-01 2.362842857837677002e-01 2.339603006839752197e-01 -5.277229100465774536e-02
2.945354767143726349e-02 1.690306812524795532e-01 -1.662349253892898560e-01 2.631063461303710938e-01 -2.743932306766510010e-01 -2.866238653659820557e-01 2.036507129669189453e-01 1.964161358773708344e-02 -3.930418193340301514e-02 -4.036023095250129700e-02 -2.292485982179641724e-01 8.318094909191131592e-02 -1.448455452919006348e-01 2.939653210341930389e-02 -1.228990107774734497e-01 -2.909639477729797363e-01 3.023871481418609619e-01 -3.473888039588928223e-01 4.612138867378234863e-02 2.032293528318405151e-01 2.129338532686233521e-01 -1.280283555388450623e-02 -5.329214408993721008e-02 -9.822826832532882690e-02 1.327614039182662964e-01 -4.825923591852188110e-02 3.282578885555267334e-01 4.504487290978431702e-02 -1.176884323358535767e-01 4.976163804531097412e-02 8.048972487449645996e-02 -1.551113575696945190e-01
1.061357632279396057e-01 2.050300538539886475e-01 3.349339663982391357e-01 4.995047152042388916e-01 -1.332916915416717529e-01 -1.872970312833786011e-01 8.722311467863619328e-04 -1.510712951421737671e-01 -1.619815826416015625e-01 -1.849562972784042358e-01 2.000885307788848877e-01 -1.033788733184337616e-02 -7.484626024961471558e-02 2.143540978431701660e-01 1.306574791669845581e-02 -1.927469372749328613e-01 1.263864524662494659e-02 -1.654998213052749634e-01 3.525171056389808655e-02 8.093366771936416626e-02 1.816969737410545349e-02 2.383110970258712769e-01 -1.071783900260925293e-01 -2.102147042751312256e-01 5.520638078451156616e-02 3.576856106519699097e-02 1.161381751298904419e-01 1.829114109277725220e-01 -1.283124983310699463e-01 2.805742323398590088e-01 -1.510029882192611694e-01 4.978655278682708740e-02
8.072364330291748047e-02 2.044287919998168945e-01 2.192746698856353760e-01 5.112782716751098633e-01 -2.676398754119873047e-01 -1.430485546588897705e-01 5.964134261012077332e-02 -3.737118095159530640e-02 -3.809786140918731689e-01 -1.138884723186492920e-01 2.115160375833511353e-01 -5.676625669002532959e-02 -1.902490109205245972e-01 7.475484907627105713e-02 3.826572000980377197e-02 -2.019935250282287598e-01 -2.502304129302501678e-02 -1.792764514684677124e-01 -3.840455086901783943e-03 -1.443076319992542267e-02 1.208795420825481415e-02 2.479524165391921997e-01 7.810305058956146240e-02 -2.163460105657577515e-01 2.489507012069225311e-02 -2.910714596509933472e-03 -2.630693651735782623e-02 -1.601127833127975464e-01 -8.578188717365264893e-02 2.676043212413787842e-01 -3.882789984345436096e-02 8.769137784838676453e-03
1.204740777611732483e-01 2.053573578596115112e-01 3.762711212038993835e-02 1.460308283567428589e-01 -5.707952752709388733e-02 -1.590759754180908203e-01 -1.233009472489356995e-01 -2.298787049949169159e-02 -3.096904456615447998e-01 -1.067410632967948914e-01 1.881060600280761719e-01 -7.091966271400451660e-02 -6.679609417915344238e-03 -3.334368765354156494e-02 1.576975882053375244e-01 1.318230479955673218e-01 3.988158702850341797e-02 -6.174780055880546570e-02 -7.762277126312255859e-02 2.467664182186126709e-01 1.816049963235855103e-01 -4.099712893366813660e-02 -5.162662640213966370e-02 6.839910149574279785e-02 9.059648960828781128e-03 -8.725138753652572632e-02 4.518651664257049561e-01 1.016709059476852417e-01 -7.322140038013458252e-02 3.787167072296142578e-01 -1.657721847295761108e-01 -4.151528477668762207e-01
-7.024982571601867676e-02 1.673376262187957764e-01 3.994144126772880554e-02 3.063964843750000000e-01 -8.371946960687637329e-02 -2.692529559135437012e-01 2.343621551990509033e-01 -1.033259276300668716e-02 2.132295444607734680e-02 -5.840359255671501160e-02 -1.136914566159248352e-01 5.505351722240447998e-02 -2.223305851221084595e-01 2.060289233922958374e-01 1.074843630194664001e-01 -1.300332397222518921e-01 1.563418805599212646e-01 -4.286775290966033936e-01 -9.034463018178939819e-02 8.885882049798965454e-02 2.508272230625152588e-01 3.635641932487487793e-02 2.563218474388122559e-01 -3.970635309815406799e-02 1.825014948844909668e-01 6.658111512660980225e-02 2.716884613037109375e-01 2.475959807634353638e-02 8.690550923347473145e-03 4.297795146703720093e-02 2.810020446777343750e-01 -2.192185074090957642e-01
1.382674425840377808e-01 -3.439592570066452026e-02 2.302974276244640350e-02 1.550235003232955933e-01 -2.709499299526214600e-01 -1.391617953777313232e-01 -2.550812363624572754e-01 -1.426006294786930084e-02 -1.286284625530242920e-01 -1.084950007498264313e-02 1.448630094528198242e-01 -1.485322266817092896e-01 -1.059754937887191772e-01 1.287947297096252441e-01 -2.639118768274784088e-02 -1.137035787105560303e-01 3.407130539417266846e-01 -3.155591785907745361e-01 -1.692960113286972046e-01 2.967496030032634735e-02 9.278664737939834595e-02 -9.881082177162170410e-02 8.182354271411895752e-02 -1.331473588943481445e-01 3.196077942848205566e-01 1.406894475221633911e-01 2.291132062673568726e-01 2.325855344533920288e-01 -3.275011181831359863e-01 -3.789521986618638039e-03 6.918182969093322754e-02 -2.595049440860748291e-01
-3.294574469327926636e-02 1.246197372674942017e-01 -9.843633323907852173e-02 2.407687157392501831e-01 1.129034683108329773e-01 7.333766669034957886e-02 -1.025265753269195557e-01 -9.061798453330993652e-02 -3.425024151802062988e-01 -2.230385690927505493e-01 -1.406117826700210571e-01 2.451242208480834961e-01 1.127014458179473877e-01 3.275458514690399170e-01 1.161452382802963257e-01 -1.621017754077911377e-01 9.387636929750442505e-02 6.716234982013702393e-02 4.425305724143981934e-01 2.816131152212619781e-02 1.045119389891624451e-01 1.818857043981552124e-01 4.727510735392570496e-02 1.737989485263824463e-02 2.236438393592834473e-01 1.453404277563095093e-01 6.946617364883422852e-02 1.109794378280639648e-01 -2.179333716630935669e-01 2.202491909265518188e-01 -1.698467135429382324e-01 -5.082305520772933960e-02
-5.054434388875961304e-02 3.538650572299957275e-01 -2.974208593368530273e-01 1.439833641052246094e-01 4.871783033013343811e-02 -6.534978002309799194e-02 -5.404892936348915100e-02 -1.692319661378860474e-01 -5.755629017949104309e-02 1.228217035531997681e-02 6.419984251260757446e-02 -1.925733871757984161e-02 -1.915940344333648682e-01 2.586899399757385254e-01 1.681041717529296875e-01 -3.255058526992797852e-01 3.120987117290496826e-01 1.554915402084589005e-02 -5.480914190411567688e-02 -6.673064827919006348e-02 2.463558018207550049e-01 7.338172942399978638e-02 -4.523861221969127655e-03 -4.343106411397457123e-03 -1.698374003171920776e-01 -2.719120383262634277e-01 3.142496347427368164e-01 2.063111513853073120e-01 -2.405874729156494141e-01 5.100385472178459167e-02 1.497793477028608322e-02 -5.482653155922889709e-02
-1.296726018190383911e-01 1.696611195802688599e-01 -1.389987766742706299e-01 9.922264516353607178e-02 -1.860361248254776001e-01 1.008637323975563049e-01 2.503489330410957336e-02 -9.197947382926940918e-02 -1.230480447411537170e-01 -1.667856425046920776e-01 2.982628345489501953e-01 -1.369618028402328491e-01 -2.459768503904342651e-01 3.075455129146575928e-01 4.227140173316001892e-02 6.753242015838623047e-02 6.207413598895072937e-02 -2.489753216505050659e-01 1.642787009477615356e-01 3.161115050315856934e-01 2.443384379148483276e-01 3.100484982132911682e-02 1.008335053920745850e-01 3.365400433540344238e-02 -4.845428466796875000e-02 -1.247438862919807434e-01 5.629241000860929489e-03 6.092898547649383545e-02 -3.622123599052429199e-01 1.270245462656021118e-01 -3.529195487499237061e-01 -3.152816742658615112e-02
-9.822260588407516479e-02 2.829966545104980469e-01 4.439022764563560486e-02 -1.301234960556030273e-01 -1.630739271640777588e-01 -3.183662593364715576e-01 -1.720205843448638916e-01 -4.668249189853668213e-02 3.348482074216008186e-03 -6.636975705623626709e-02 2.544167637825012207e-01 1.193196326494216919e-01 -1.349187940359115601e-01 3.307807445526123047e-01 -6.835794448852539062e-02 1.389402747154235840e-01 5.293802544474601746e-02 -1.719743907451629639e-01 -1.972213089466094971e-01 2.008938789367675781e-01 2.676960229873657227e-01 2.393383346498012543e-02 -3.738726722076535225e-03 7.732336223125457764e-02 1.416809409856796265e-01 -6.314752995967864990e-02 3.794987499713897705e-01 -2.661702968180179596e-02 -1.601176857948303223e-01 2.634783983230590820e-01 8.287757635116577148e-02 -1.899729669094085693e-01
-1.186945065855979919e-01 2.170219570398330688e-01 1.103232949972152710e-01 5.206476449966430664e-01 -3.038657903671264648e-01 -7.812073081731796265e-02 1.403513997793197632e-01 -1.575861275196075439e-01 -2.989398837089538574e-01 -3.393176496028900146e-01 1.884993910789489746e-01 -7.544786483049392700e-02 -7.614529225975275040e-03 1.673621386289596558e-01 -1.696374453604221344e-02 -1.712062060832977295e-01 4.824455827474594116e-02 -1.482678800821304321e-01 1.059897914528846741e-01 9.026470035314559937e-02 4.674079641699790955e-02 2.958256900310516357e-01 8.584989607334136963e-02 -1.227611377835273743e-01 -8.647377043962478638e-02 -6.714207679033279419e-02 -1.730622537434101105e-02 1.578428745269775391e-01 -6.287142634391784668e-02 1.712144701741635799e-03 1.091767400503158569e-01 -1.731739565730094910e-02
1.252036243677139282e-01 1.387758553028106689e-01 -1.552943140268325806e-02 2.358653843402862549e-01 2.957122400403022766e-02 -1.586588621139526367e-01 -1.255218982696533203e-01 1.774571537971496582e-01 -2.860476672649383545e-01 4.363654647022485733e-03 1.940243393182754517e-01 7.542985677719116211e-02 -2.844066917896270752e-01 3.740707933902740479e-01 2.746854424476623535e-01 -2.515451312065124512e-01 5.895679816603660583e-02 -1.962155550718307495e-01 -1.690431386232376099e-01 3.519925475120544434e-01 2.041476368904113770e-01 -2.263714820146560669e-01 1.279505342245101929e-01 8.082675188779830933e-02 5.742622539401054382e-03 -5.673066899180412292e-02 1.308335661888122559e-01 2.913478948175907135e-02 1.119281630963087082e-02 1.993734575808048248e-02 5.748914927244186401e-02 -1.259226053953170776e-01
-2.040515094995498657e-02 2.140919119119644165e-01 1.802228540182113647e-01 5.300833582878112793e-01 -2.047575861215591431e-01 -2.042342126369476318e-01 9.894830733537673950e-02 -8.582068979740142822e-02 -3.212878704071044922e-01 -1.230186223983764648e-01 1.595262587070465088e-01 -1.310746073722839355e-01 -1.640391498804092407e-01 -1.595913991332054138e-02 5.277783796191215515e-02 -2.683405578136444092e-01 -5.807559937238693237e-02 -1.818386614322662354e-01 1.848717629909515381e-01 3.210596367716789246e-02 3.761948272585868835e-02 1.314800083637237549e-01 4.737256094813346863e-02 -2.538411617279052734e-01 1.344775259494781494e-01 8.739910274744033813e-02 1.187487691640853882e-02 -3.051833994686603546e-02 -9.107986465096473694e-03 2.911288440227508545e-01 -8.511581271886825562e-02 2.520141191780567169e-02
1.444913297891616821e-01 1.345550864934921265e-01 -2.568284049630165100e-02 2.742693126201629639e-01 -1.459631174802780151e-01 -1.609317064285278320e-01 1.085044220089912415e-01 1.124981641769409180e-01 1.085038203746080399e-02 -1.668811738491058350e-01 -1.603828743100166321e-02 1.734230667352676392e-01 -4.466767907142639160e-01 2.878022380173206329e-02 8.855925500392913818e-02 -1.780431717634201050e-01 4.006088674068450928e-01 -1.941892355680465698e-01 -1.726897507905960083e-01 -7.580598350614309311e-03 1.671210676431655884e-01 -6.077037751674652100e-02 1.458313316106796265e-02 -3.880340605974197388e-02 3.527878820896148682e-01 8.230204880237579346e-02 2.567632794380187988e-01 2.703786827623844147e-02 -2.312620170414447784e-02 2.169028520584106445e-01 8.739558607339859009e-02 2.797206677496433258e-02
3.961805626749992371e-02 2.706974148750305176e-01 1.484305858612060547e-01 4.563506245613098145e-01 -2.481532245874404907e-01 -3.047026693820953369e-01 -1.458028424531221390e-02 -2.549554966390132904e-02 -3.753509819507598877e-01 -1.415808796882629395e-01 6.865547597408294678e-02 -1.511903256177902222e-01 -8.893197029829025269e-02 1.648518741130828857e-01 1.038738042116165161e-01 -1.075019612908363342e-01 -4.363362491130828857e-02 -2.233295142650604248e-01 6.647254526615142822e-02 1.056395694613456726e-01 2.853271551430225372e-02 1.832031458616256714e-01 -1.488726288080215454e-01 -2.525215446949005127e-01 1.199583262205123901e-01 -2.954844199120998383e-02 9.328486770391464233e-02 1.067540515214204788e-02 -1.764100976288318634e-02 2.556111216545104980e-01 -3.505620360374450684e-02 1.225559189915657043e-01
1.432605087757110596e-01 1.566770374774932861e-01 -2.088398933410644531e-01 2.262223511934280396e-01 -4.895629733800888062e-02 -2.489467263221740723e-01 -9.161313623189926147e-02 1.203057244420051575e-01 -1.913156211376190186e-01 -3.644949197769165039e-01 -8.513653278350830078e-02 -3.988383710384368896e-01 -2.917826473712921143e-01 6.683848053216934204e-02 -1.231112331151962280e-01 -1.980167627334594727e-01 1.795813590288162231e-01 -7.387381047010421753e-03 -9.202753007411956787e-02 1.109046190977096558e-01 1.167001500725746155e-01 4.996385797858238220e-02 -1.181378737092018127e-01 2.018889039754867554e-01 -6.801490485668182373e-02 -1.943334937095642090e-03 8.416316658258438110e-02 6.635285168886184692e-02 -3.184682428836822510e-01 9.711002558469772339e-02 5.173269659280776978e-03 -2.055512815713882446e-01
1.442609280347824097e-01 2.846271917223930359e-02 -4.791300371289253235e-02 3.378618061542510986e-01 -3.165451884269714355e-01 -1.266531050205230713e-01 3.788516297936439514e-02 1.590641215443611145e-02 -6.037158891558647156e-02 -6.384620815515518188e-02 -1.556106656789779663e-01 2.547699026763439178e-02 -3.010879456996917725e-01 1.994491517543792725e-01 1.549525465816259384e-02 -2.601958811283111572e-01 1.088067442178726196e-01 -2.839677333831787109e-01 -2.429972738027572632e-01 1.332683414220809937e-01 2.275997996330261230e-01 -1.621206551790237427e-01 1.767453253269195557e-01 1.532054096460342407e-01 2.699484825134277344e-01 1.036144122481346130e-01 1.798339039087295532e-01 1.661295443773269653e-01 4.547061398625373840e-02 1.592654883861541748e-01 1.582299023866653442e-01 -1.222455576062202454e-01
-8.353576809167861938e-02 3.033793568611145020e-01 -3.402879834175109863e-01 2.403181642293930054e-01 -4.858692362904548645e-02 -1.544131934642791748e-01 -2.055656909942626953e-01 1.562367845326662064e-02 -2.148275226354598999e-01 -2.605917453765869141e-01 2.018443793058395386e-01 6.215301901102066040e-02 -2.637765407562255859e-01 -1.468348130583763123e-02 -1.391761600971221924e-01 1.672584936022758484e-02 2.679460346698760986e-01 7.063083350658416748e-03 -3.323303535580635071e-02 9.486169368028640747e-02 -1.344452239573001862e-02 -7.582244277000427246e-02 -1.460330933332443237e-01 2.629199065268039703e-02 3.706527650356292725e-01 -7.491899281740188599e-02 6.377313286066055298e-02 -2.151678800582885742e-01 -1.138226389884948730e-01 1.532890498638153076e-01 -1.367249637842178345e-01 -2.285167127847671509e-01
9.339113533496856689e-02 1.957530975341796875e-01 -1.853024400770664215e-02 2.314438670873641968e-01 -6.545709818601608276e-02 -2.625130414962768555e-01 2.287851274013519287e-01 1.435884535312652588e-01 -4.810887575149536133e-01 -3.810276836156845093e-02 1.179166212677955627e-01 3.189777955412864685e-02 -1.316117644309997559e-01 7.422456890344619751e-02 -6.065667793154716492e-02 -3.775791823863983154e-01 1.130007132887840271e-01 -2.320457100868225098e-01 7.241118699312210083e-02 1.489009410142898560e-01 -4.430672153830528259e-02 3.262526988983154297e-01 -8.117245137691497803e-02 -1.157867489382624626e-03 -9.132547676563262939e-02 1.274933516979217529e-01 -1.150189563632011414e-01 1.992949396371841431e-01 -6.919521838426589966e-02 1.653890162706375122e-01 -1.265323460102081299e-01 -3.573265671730041504e-02
1.500955373048782349e-01 6.729694455862045288e-02 1.957843825221061707e-02 2.962336540222167969e-01 4.356779530644416809e-02 -1.297002583742141724e-01 -1.396545767784118652e-01 -9.777877479791641235e-03 -9.701877832412719727e-02 -3.107315897941589355e-01 3.641786873340606689e-01 -1.962798833847045898e-01 -2.418122440576553345e-01 1.572870761156082153e-01 -6.562538444995880127e-02 -2.474481761455535889e-01 -1.012004017829895020e-01 8.179158717393875122e-02 -5.062855780124664307e-02 -4.495171085000038147e-02 1.624745200388133526e-04 2.231383882462978363e-02 1.661195605993270874e-01 1.169905662536621094e-01 2.699758708477020264e-01 -1.605029590427875519e-02 3.049791455268859863e-01 -1.833503879606723785e-02 -1.936523467302322388e-01 -8.478689193725585938e-02 -1.540649235248565674e-01 -3.498605191707611084e-01
1.582228839397430420e-01 1.454730480909347534e-01 -3.629086911678314209e-02 4.295581877231597900e-01 -7.122015208005905151e-02 -2.519292831420898438e-01 -1.816789433360099792e-02 1.388994902372360229e-01 -4.928538203239440918e-01 -1.012959480285644531e-01 2.526999413967132568e-01 -6.449894607067108154e-02 5.914439912885427475e-03 1.387489587068557739e-01 6.282754242420196533e-02 -2.629324793815612793e-01 -2.697154693305492401e-02 -1.052280589938163757e-01 3.499946370720863342e-02 1.617409437894821167e-01 2.872087806463241577e-02 1.846573054790496826e-01 1.181179881095886230e-01 -8.481423370540142059e-03 -7.721705734729766846e-02 1.765654832124710083e-01 -1.729096844792366028e-02 3.423655331134796143e-01 -1.193915903568267822e-01 9.513758122920989990e-02 8.662804961204528809e-03 9.371329098939895630e-03
-7.644403725862503052e-02 1.423383355140686035e-01 9.866636246442794800e-02 3.464286327362060547e-01 -1.629792898893356323e-01 -5.022910982370376587e-02 1.189203858375549316e-01 -1.746691912412643433e-01 -3.854904472827911377e-01 4.217723384499549866e-02 2.171030640602111816e-01 -9.696818888187408447e-02 2.341616526246070862e-02 1.974747627973556519e-01 6.233197078108787537e-02 -2.247064709663391113e-01 9.810935705900192261e-02 -1.026605442166328430e-01 2.377007901668548584e-01 1.083241850137710571e-01 1.110850498080253601e-01 2.169677019119262695e-01 2.390546537935733795e-02 -3.731496334075927734e-01 -5.716723203659057617e-02 4.969571158289909363e-02 -4.618031159043312073e-02 2.316252291202545166e-01 -3.970127552747726440e-02 3.242521286010742188e-01 1.145961657166481018e-01 -2.396712824702262878e-02
7.629758119583129883e-02 -6.886063516139984131e-02 -9.678578376770019531e-02 -5.478001758456230164e-02 -3.521789312362670898e-01 -1.996731758117675781e-01 6.253231316804885864e-02 1.077022701501846313e-01 -3.550719022750854492e-01 -1.251085549592971802e-01 3.289040625095367432e-01 1.045917719602584839e-01 -2.015381306409835815e-01 9.800058603286743164e-02 -1.579555422067642212e-01 -1.365897804498672485e-01 5.242736935615539551e-01 -5.232712998986244202e-02 4.188800603151321411e-02 4.803572315722703934e-03 1.141198650002479553e-01 5.087296664714813232e-02 -1.881019324064254761e-01 -5.307892709970474243e-02 1.971494704484939575e-01 -1.806910037994384766e-01 8.699311316013336182e-02 -1.346069108694791794e-02 1.065465733408927917e-01 2.473942749202251434e-02 2.508687321096658707e-04 -1.362531185150146484e-01
-7.031611353158950806e-02 6.176903098821640015e-02 -1.386623680591583252e-01 1.963285356760025024e-01 -3.198435902595520020e-01 1.679134741425514221e-02 3.022735416889190674e-01 -1.858940422534942627e-01 -1.972478628158569336e-01 -2.083078324794769287e-01 3.311975300312042236e-01 -6.051424890756607056e-02 -1.621718704700469971e-01 1.782714277505874634e-01 5.613810941576957703e-02 -1.358457840979099274e-02 3.033874630928039551e-01 9.255898743867874146e-02 2.136732488870620728e-01 1.297074556350708008e-01 -7.268998026847839355e-02 1.132030040025711060e-01 6.674495339393615723e-02 1.307777613401412964e-01 -4.729068279266357422e-02 -8.952520787715911865e-02 1.354929804801940918e-01 -1.085933893918991089e-01 -1.967039853334426880e-01 2.761680781841278076e-01 -1.866617649793624878e-01 -2.343875914812088013e-01
-1.205975338816642761e-01 2.407565563917160034e-01 -2.007704675197601318e-01 3.401237726211547852e-01 -1.131866499781608582e-02 6.884678732603788376e-03 5.036442726850509644e-02 1.535564512014389038e-01 -2.716230154037475586e-01 9.177778847515583038e-03 -1.284067928791046143e-01 -9.819520264863967896e-02 -1.565832346677780151e-01 7.811868190765380859e-02 1.863031089305877686e-01 -7.601082324981689453e-02 6.404396146535873413e-02 -3.478304743766784668e-01 -1.395970135927200317e-01 3.233217597007751465e-01 6.277049332857131958e-02 -1.277673393487930298e-01 9.982187300920486450e-02 1.624812036752700806e-01 -9.367839433252811432e-03 2.159766703844070435e-01 2.322052866220474243e-01 -3.717545792460441589e-02 4.068158101290464401e-03 1.253637075424194336e-01 2.782563567161560059e-01 -2.705022990703582764e-01
1.270857006311416626e-01 2.284787446260452271e-01 7.549224793910980225e-02 1.607348322868347168e-01 4.158987477421760559e-02 -3.125343918800354004e-01 -9.570159763097763062e-02 1.015602350234985352e-01 -1.971779614686965942e-01 -2.795358896255493164e-01 2.001722007989883423e-01 3.135367855429649353e-02 -3.428367078304290771e-01 2.926104366779327393e-01 1.608027815818786621e-01 1.783660501241683960e-01 9.277307242155075073e-02 -1.509182751178741455e-01 9.863162040710449219e-02 2.792880833148956299e-01 6.398362666368484497e-02 -1.913554370403289795e-01 2.712660469114780426e-02 9.236445277929306030e-02 1.667628884315490723e-01 -1.352659910917282104e-01 1.539004594087600708e-01 -1.000391244888305664e-01 -1.302724331617355347e-01 -5.680379644036293030e-02 1.781991682946681976e-02 -3.048342168331146240e-01
-4.655965021811425686e-04 8.437173813581466675e-02 -1.302383542060852051e-01 3.417875468730926514e-01 -3.326621949672698975e-01 -3.191050887107849121e-02 1.978465616703033447e-01 -1.256025880575180054e-01 -2.432641535997390747e-01 -1.439217478036880493e-01 1.283519268035888672e-01 -9.320477396249771118e-02 -2.433012425899505615e-01 2.420545369386672974e-01 1.278467476367950439e-01 -4.404361173510551453e-02 1.525654196739196777e-01 -3.996136039495468140e-02 1.536646634340286255e-01 1.860173195600509644e-01 -4.916932061314582825e-02 1.816561818122863770e-01 2.093056775629520416e-02 2.466887831687927246e-01 7.757456973195075989e-03 4.665557935368269682e-05 2.908886037766933441e-02 -2.678189575672149658e-01 -2.444716989994049072e-01 2.284631431102752686e-01 -2.671988010406494141e-01 -1.248489692807197571e-01
-1.167755015194416046e-02 3.027958571910858154e-01 5.304410681128501892e-02 5.367149785161018372e-02 -1.073607504367828369e-01 -6.161228939890861511e-02 9.663712978363037109e-02 -1.457100361585617065e-02 -9.061967581510543823e-02 6.521033495664596558e-02 -8.024590462446212769e-02 -3.127570450305938721e-01 -2.851462662220001221e-01 2.075878530740737915e-01 -2.056034207344055176e-01 5.071776919066905975e-03 3.083555400371551514e-01 -2.769523672759532928e-02 -1.440398693084716797e-01 2.806431353092193604e-01 8.514124155044555664e-02 9.870722144842147827e-02 -5.636339634656906128e-02 2.719714343547821045e-01 3.337137401103973389e-01 8.708737045526504517e-02 2.745250761508941650e-01 -5.228083208203315735e-02 -3.208884298801422119e-01 6.382502615451812744e-02 -2.406565286219120026e-02 -5.090849939733743668e-03
-8.729668706655502319e-02 2.970297038555145264e-01 3.464471101760864258e-01 2.253128774464130402e-02 -2.437871247529983521e-01 -1.744451373815536499e-01 -4.035806283354759216e-02 1.895612627267837524e-01 3.533071652054786682e-02 -1.605245769023895264e-01 9.361585229635238647e-02 -1.563808619976043701e-01 -1.030863150954246521e-01 7.987254858016967773e-02 4.027789458632469177e-02 -3.857981786131858826e-02 4.070658683776855469e-01 -2.269131094217300415e-01 -1.218566391617059708e-02 1.490233838558197021e-01 9.347490221261978149e-02 -1.064478140324354172e-02 -5.728002171963453293e-03 -6.309017539024353027e-02 3.595102131366729736e-01 -1.389277353882789612e-02 1.665560901165008545e-01 -1.519672870635986328e-01 -7.957230508327484131e-02 2.041748613119125366e-01 -3.881704807281494141e-02 -3.059856891632080078e-01
1.526496559381484985e-01 -4.803681746125221252e-02 2.186009474098682404e-02 2.980515658855438232e-01 -1.834619939327239990e-01 5.195383355021476746e-02 -1.506293416023254395e-01 -4.903112351894378662e-02 -2.399952411651611328e-01 5.149907246232032776e-02 1.065424904227256775e-01 -2.015193179249763489e-02 -2.386521250009536743e-01 1.914461702108383179e-01 -1.431679278612136841e-01 -1.606727242469787598e-01 -1.618079990148544312e-01 -2.925268411636352539e-01 -1.349081518128514290e-03 4.916253313422203064e-02 2.712619304656982422e-01 -1.693017631769180298e-01 6.831625010818243027e-03 -2.147319912910461426e-02 -5.068961158394813538e-02 1.121075749397277832e-01 4.753509163856506348e-01 5.035251006484031677e-02 2.156517058610916138e-01 6.267301738262176514e-02 1.729854792356491089e-01 -2.660549283027648926e-01
-1.325794588774442673e-02 2.940239608287811279e-01 1.857839971780776978e-01 5.488964915275573730e-01 -2.570257782936096191e-01 -2.204501330852508545e-01 6.792797893285751343e-02 -1.460622102022171021e-01 -3.504607379436492920e-01 1.076502818614244461e-02 1.374210715293884277e-01 -1.116660907864570618e-01 1.397118251770734787e-02 -9.265890717506408691e-02 7.918135076761245728e-02 -2.127002775669097900e-01 2.250134758651256561e-02 -5.034118890762329102e-02 2.180202007293701172e-01 8.889631927013397217e-02 1.107908040285110474e-02 2.188771814107894897e-01 -5.649503320455551147e-02 -9.011288732290267944e-02 1.701661348342895508e-01 -3.288488462567329407e-02 -1.715091802179813385e-02 -5.048393458127975464e-02 -9.843599796295166016e-02 2.391135692596435547e-01 -3.378006815910339355e-02 -6.060531735420227051e-02
1.040893122553825378e-01 2.749837636947631836e-01 6.586251407861709595e-02 2.573157846927642822e-01 -7.753265649080276489e-02 -1.303620785474777222e-01 1.227791458368301392e-01 1.930998712778091431e-01 -1.067317575216293335e-01 -6.156866252422332764e-02 -9.574798867106437683e-03 2.053091824054718018e-01 -1.729373335838317871e-01 1.288091242313385010e-01 -2.834053933620452881e-01 -1.917212456464767456e-01 9.050612151622772217e-02 1.017387211322784424e-01 9.165210276842117310e-02 1.895699352025985718e-01 2.423821985721588135e-01 -4.146068543195724487e-02 7.072850316762924194e-02 -2.089474201202392578e-01 2.120151966810226440e-01 2.902500033378601074e-01 4.360678493976593018e-01 -3.920322656631469727e-02 -1.088152453303337097e-01 6.531400978565216064e-02 1.258248835802078247e-01 -1.476369649171829224e-01
-1.385511606931686401e-01 -1.209277659654617310e-02 -5.622395873069763184e-02 1.411255598068237305e-01 -6.537151336669921875e-02 1.504216492176055908e-01 8.295622467994689941e-02 -1.254004836082458496e-01 -3.065790534019470215e-01 -1.858617067337036133e-01 1.089039742946624756e-01 9.396007657051086426e-02 -3.684835508465766907e-02 3.905991613864898682e-01 -1.229371950030326843e-01 5.544522777199745178e-02 -8.916798233985900879e-02 -2.052583545446395874e-01 1.661668866872787476e-01 -2.580454349517822266e-01 1.140181254595518112e-02 1.851668357849121094e-01 1.241312250494956970e-01 -1.715314202010631561e-02 4.058072566986083984e-01 2.273273319005966187e-01 3.122145831584930420e-01 5.248290672898292542e-02 -1.377271721139550209e-03 5.584968253970146179e-02 -1.516520828008651733e-01 -2.227693498134613037e-01
-4.233540035784244537e-03 2.230846434831619263e-01 9.102229773998260498e-02 5.064347386360168457e-01 -1.725613176822662354e-01 -2.294954955577850342e-01 7.016974687576293945e-02 -1.503636687994003296e-01 -4.041068553924560547e-01 -9.871248900890350342e-02 1.632459759712219238e-01 -1.167950034141540527e-01 -1.001329123973846436e-01 8.933097869157791138e-02 3.451963514089584351e-02 -1.645104587078094482e-01 7.173747755587100983e-03 -4.770785197615623474e-02 3.754973411560058594e-02 -6.792541593313217163e-02 4.345178976655006409e-02 1.557778120040893555e-01 2.424556389451026917e-02 -3.688813745975494385e-01 1.399559527635574341e-01 -4.154721274971961975e-02 1.015113741159439087e-01 6.798439472913742065e-02 -1.863080263137817383e-02 2.722289860248565674e-01 -1.537933200597763062e-01 -1.017875969409942627e-01
-8.290803432464599609e-02 2.345078289508819580e-01 -2.094097062945365906e-02 1.337662041187286377e-01 -1.494039315730333328e-02 3.508822992444038391e-02 1.764837354421615601e-01 -2.455860562622547150e-02 -1.835847049951553345e-01 -7.561025023460388184e-02 -5.346393585205078125e-02 4.239195212721824646e-02 -2.144382745027542114e-01 4.330553412437438965e-01 1.598998010158538818e-01 -2.934542894363403320e-01 4.963181540369987488e-02 -1.354832500219345093e-01 -1.714510023593902588e-01 1.228519231081008911e-01 1.555457562208175659e-01 -4.477542266249656677e-02 1.341477483510971069e-01 1.775935292243957520e-01 -7.124391198158264160e-02 3.536038799211382866e-03 3.767319023609161377e-01 -1.176935136318206787e-01 -3.669276535511016846e-01 6.269629299640655518e-02 2.119877934455871582e-01 -1.090989857912063599e-01
-3.148822858929634094e-02 1.785037219524383545e-01 -2.170523107051849365e-01 -5.417467281222343445e-02 -6.336017698049545288e-02 -4.326011240482330322e-02 1.886959373950958252e-01 8.579295128583908081e-02 -3.663553595542907715e-01 -1.568187028169631958e-01 -2.673184312880039215e-02 -1.876936480402946472e-02 -1.214449852705001831e-01 3.244668245315551758e-01 1.128218322992324829e-01 -3.985901772975921631e-01 4.050737321376800537e-01 -4.412684217095375061e-02 -1.429598480463027954e-01 2.314526820555329323e-03 3.061922639608383179e-02 -1.844026446342468262e-01 2.477095574140548706e-01 -4.879665095359086990e-03 7.630693144164979458e-04 -2.137593477964401245e-01 9.701934456825256348e-02 -9.966013580560684204e-02 -1.874571889638900757e-01 1.431300044059753418e-01 4.094060137867927551e-02 -1.076956391334533691e-01
1.164741069078445435e-01 2.426060587167739868e-01 -5.936843529343605042e-02 4.860744476318359375e-01 -9.008833020925521851e-02 -1.256454885005950928e-01 1.177451387047767639e-01 -9.787606447935104370e-02 -4.132333695888519287e-01 -1.002176105976104736e-01 1.276012063026428223e-01 -8.041932433843612671e-02 -5.898242071270942688e-02 -7.355465553700923920e-03 -4.339889809489250183e-02 -2.600820958614349365e-01 -7.386937737464904785e-02 -2.126007974147796631e-01 -8.576622605323791504e-02 4.739368334412574768e-02 6.365793943405151367e-02 1.120347008109092712e-01 2.499420754611492157e-02 -1.098431870341300964e-01 -2.645554952323436737e-02 8.236379362642765045e-04 -1.366219073534011841e-01 3.121225535869598389e-01 -1.644501090049743652e-01 3.480986058712005615e-01 2.035739086568355560e-02 -9.409253299236297607e-02
2.768794000148773193e-01 3.659647405147552490e-01 2.068538218736648560e-01 2.591204345226287842e-01 -2.084799557924270630e-01 -2.375286221504211426e-01 6.619723141193389893e-02 -5.500637739896774292e-02 -1.288986653089523315e-01 4.686450585722923279e-02 -2.714771591126918793e-02 1.426816731691360474e-01 -1.538070440292358398e-01 3.284030258655548096e-01 -2.329185158014297485e-01 -2.203426808118820190e-01 5.279266834259033203e-02 1.812535105273127556e-03 -5.739788338541984558e-02 2.501982748508453369e-01 1.765775978565216064e-01 -1.646568067371845245e-02 -7.763130590319633484e-03 -9.184068441390991211e-02 9.626502543687820435e-02 1.280256211757659912e-01 3.395598828792572021e-01 -5.695672333240509033e-02 2.965332753956317902e-02 3.402614220976829529e-02 1.774603575468063354e-01 -1.077468991279602051e-01
-2.824518978595733643e-01 2.679398059844970703e-01 9.319342672824859619e-02 2.557396292686462402e-01 1.252786964178085327e-01 5.353190377354621887e-02 -8.124326169490814209e-02 1.535288989543914795e-01 -3.261142075061798096e-01 3.914650529623031616e-02 1.217219159007072449e-01 -1.048451587557792664e-01 -1.454051136970520020e-01 -2.593403682112693787e-02 -1.456074863672256470e-01 -1.181698068976402283e-01 1.402434557676315308e-01 -2.122454941272735596e-01 2.379893325269222260e-02 1.160901859402656555e-01 5.976692587137222290e-02 3.014118969440460205e-01 5.534336715936660767e-02 -1.305562704801559448e-01 -2.186070568859577179e-02 5.079865083098411560e-02 -1.454520225524902344e-01 6.844013929367065430e-02 -1.708129653707146645e-03 3.213380575180053711e-01 8.274707198143005371e-02 -4.501570463180541992e-01
2.593044936656951904e-01 1.253059506416320801e-01 6.919562816619873047e-02 3.594629168510437012e-01 -3.075685538351535797e-02 -1.761164367198944092e-01 1.512409299612045288e-01 -1.610772311687469482e-01 -6.523297429084777832e-01 -9.477186203002929688e-02 9.225238114595413208e-02 -1.469909586012363434e-02 1.269250363111495972e-01 4.324298352003097534e-02 2.705597691237926483e-02 -3.263789415359497070e-01 3.691039979457855225e-02 -3.027208335697650909e-02 1.682407706975936890e-01 -5.696330219507217407e-03 1.191446483135223389e-01 4.045662283897399902e-02 -7.322140038013458252e-02 5.975177511572837830e-02 4.042493179440498352e-02 -3.980762884020805359e-02 4.692925140261650085e-02 2.008715718984603882e-01 6.403695791959762573e-02 1.439768821001052856e-01 -6.024285778403282166e-02 -6.471247225999832153e-02
1.211675107479095459e-01 8.296231180429458618e-02 -9.604895114898681641e-02 1.939172297716140747e-01 3.945202101022005081e-03 -1.966514438390731812e-01 -1.462661027908325195e-01 -1.165701672434806824e-01 -2.759682536125183105e-01 -8.031714707612991333e-02 1.019997671246528625e-01 -1.242060735821723938e-01 -2.470955401659011841e-01 -4.834111407399177551e-02 -4.418000206351280212e-02 -1.261259764432907104e-01 1.506314277648925781e-01 3.946690633893013000e-02 1.291434019804000854e-01 1.172284111380577087e-01 1.230173707008361816e-01 -6.343197077512741089e-02 -1.372451633214950562e-01 1.140261515974998474e-01 3.400896191596984863e-01 -8.951792120933532715e-02 4.418906271457672119e-01 -3.423831611871719360e-02 -1.829061806201934814e-01 2.696128375828266144e-02 -3.687420785427093506e-01 -2.689126729965209961e-01
1.060300767421722412e-01 1.191564649343490601e-01 -1.688337624073028564e-01 -3.866264596581459045e-03 -4.193839132785797119e-01 1.544091105461120605e-01 -1.787324994802474976e-01 7.485955208539962769e-02 -3.596048653125762939e-01 -3.047007322311401367e-01 1.131173074245452881e-01 -2.117998525500297546e-02 -1.305834650993347168e-01 2.016533464193344116e-01 -1.373061984777450562e-01 -1.059557944536209106e-01 3.563870489597320557e-01 4.342827945947647095e-02 1.906416565179824829e-01 -1.127003803849220276e-01 1.077275425195693970e-01 3.850470297038555145e-03 -1.104356944561004639e-01 7.469365000724792480e-02 2.126321643590927124e-01 -2.075445204973220825e-01 2.877430319786071777e-01 5.071513727307319641e-02 -2.695932425558567047e-02 -2.848794125020503998e-02 5.365791916847229004e-02 -1.248835586011409760e-02
-2.558664977550506592e-01 2.717965543270111084e-01 -1.455158740282058716e-01 1.307277679443359375e-01 -2.262421101331710815e-01 -2.517537772655487061e-01 1.951722502708435059e-01 8.697222173213958740e-02 5.421648267656564713e-03 -1.844464838504791260e-01 2.468054741621017456e-01 5.749920010566711426e-02 2.220191955566406250e-01 3.263369575142860413e-02 -2.846053838729858398e-01 -1.895142793655395508e-01 8.663026988506317139e-02 -4.833142086863517761e-02 6.299871206283569336e-02 2.883267700672149658e-01 1.883072257041931152e-01 -1.777678914368152618e-02 1.975150853395462036e-01 2.006638348102569580e-01 1.247812658548355103e-01 2.020988985896110535e-02 -1.035856530070304871e-01 1.049109399318695068e-01 -2.814950048923492432e-02 2.066568434238433838e-01 -2.924093306064605713e-01 -1.338528543710708618e-01
2.603691443800926208e-02 3.405139446258544922e-01 1.361818015575408936e-01 1.333927363157272339e-01 4.828906431794166565e-02 -1.738924235105514526e-01 9.348980337381362915e-02 -1.489954143762588501e-01 -1.656850278377532959e-01 -1.333908289670944214e-01 5.806310102343559265e-02 1.081824004650115967e-01 -3.298189043998718262e-01 1.786012388765811920e-02 -1.297305375337600708e-01 -1.105151772499084473e-01 2.729929089546203613e-01 -3.368715345859527588e-01 -1.510256379842758179e-01 -3.024258883669972420e-03 1.724234074354171753e-01 -3.358487486839294434e-01 -7.724520564079284668e-02 4.148643836379051208e-02 1.305771619081497192e-01 1.768319308757781982e-01 1.621323525905609131e-01 1.872896105051040649e-01 8.944021165370941162e-02 1.005802154541015625e-01 2.435209006071090698e-01 -1.921456456184387207e-01
-1.316491365432739258e-01 1.398561745882034302e-01 -6.977309472858905792e-03 4.633835330605506897e-02 -2.583711445331573486e-01 -1.826095283031463623e-01 3.569705784320831299e-02 -9.393038600683212280e-02 8.020120114088058472e-02 -1.347975879907608032e-01 8.802792429924011230e-02 -1.982109248638153076e-01 -2.808493375778198242e-01 2.465885281562805176e-01 -3.415737673640251160e-02 2.649478614330291748e-02 3.679091036319732666e-01 8.854145556688308716e-02 1.118464767932891846e-01 6.443385034799575806e-02 1.814794540405273438e-01 -3.569269180297851562e-02 -4.961341619491577148e-02 6.278184801340103149e-02 1.812784969806671143e-01 8.059106022119522095e-02 4.129482209682464600e-01 -1.769476011395454407e-02 -2.219614535570144653e-01 5.888086184859275818e-02 -1.380007117986679077e-01 -3.938015699386596680e-01
2.468480616807937622e-01 1.961473524570465088e-01 2.184821367263793945e-01 4.629789292812347412e-01 -2.157824784517288208e-01 -2.766030728816986084e-01 4.204720258712768555e-02 -1.111672520637512207e-01 -2.903155982494354248e-01 -1.755295544862747192e-01 2.595577239990234375e-01 -7.416088134050369263e-02 -1.466901153326034546e-01 6.761275231838226318e-02 -4.075396060943603516e-02 -2.369299829006195068e-01 -4.865588992834091187e-02 -1.709521114826202393e-01 6.754420697689056396e-02 5.443836003541946411e-02 8.598605543375015259e-02 1.339721083641052246e-01 4.641847684979438782e-02 -2.549002170562744141e-01 5.345822498202323914e-02 1.175474748015403748e-01 8.341978304088115692e-03 1.714279353618621826e-01 -1.593545824289321899e-02 2.052482068538665771e-01 -6.564442813396453857e-02 7.106370478868484497e-02
3.166978433728218079e-02 1.494722068309783936e-01 -1.486143618822097778e-01 3.027549386024475098e-01 1.852158457040786743e-01 -8.805942535400390625e-02 -1.261806953698396683e-02 4.386685788631439209e-02 -2.597741186618804932e-01 -9.005930274724960327e-02 4.845699369907379150e-01 -5.673682689666748047e-02 -3.319997787475585938e-01 9.572596102952957153e-02 5.990600958466529846e-02 -1.221576109528541565e-01 1.273177098482847214e-02 5.689247697591781616e-02 -1.349541246891021729e-01 1.340541988611221313e-01 4.008901491761207581e-02 -5.109880492091178894e-02 -8.864574134349822998e-02 8.948814123868942261e-02 2.151092737913131714e-01 -1.690853685140609741e-01 3.837349712848663330e-01 -5.507824197411537170e-02 -1.726225465536117554e-01 1.042695343494415283e-01 -8.577671647071838379e-02 -1.854831278324127197e-01
-7.260327041149139404e-02 1.864364892244338989e-01 1.933004558086395264e-01 1.097754240036010742e-01 -3.645621240139007568e-01 -6.450518965721130371e-02 -1.508281826972961426e-01 1.811000257730484009e-01 -2.857924401760101318e-01 -4.243960604071617126e-02 1.425779461860656738e-01 1.800915300846099854e-01 -1.083120107650756836e-01 8.995430916547775269e-02 -1.405460089445114136e-01 -2.258818298578262329e-01 2.281429022550582886e-01 2.659339457750320435e-02 -1.797815561294555664e-01 3.052945137023925781e-01 -2.673465572297573090e-02 -2.529034763574600220e-02 -6.473616510629653931e-02 4.896333068609237671e-02 2.899282276630401611e-01 -2.001675963401794434e-01 2.337421923875808716e-01 1.204227656126022339e-01 7.645324617624282837e-02 3.204752802848815918e-01 -5.510588735342025757e-02 5.415837746113538742e-03
-1.053260266780853271e-01 1.510699540376663208e-01 5.158909037709236145e-02 -1.428131908178329468e-01 -9.862477332353591919e-02 -2.665412127971649170e-01 -1.648892760276794434e-01 4.453801736235618591e-02 -4.289105236530303955e-01 -1.343581378459930420e-01 -8.057123050093650818e-03 -2.511434629559516907e-02 -2.593017220497131348e-01 6.088912487030029297e-03 4.703478515148162842e-02 -1.332851797342300415e-01 2.810780517756938934e-02 -2.819330096244812012e-01 2.862540259957313538e-02 2.460269331932067871e-01 3.211120069026947021e-01 6.016458570957183838e-02 8.221393078565597534e-02 -2.478328794240951538e-01 1.548123210668563843e-01 -1.021995022892951965e-01 -8.221343159675598145e-02 -1.756272614002227783e-01 -2.020463943481445312e-01 2.149500399827957153e-01 -2.598855793476104736e-01 -3.169424890074878931e-04
-2.406187951564788818e-01 -1.259786337614059448e-01 -1.139624416828155518e-01 9.309507906436920166e-02 -2.773720622062683105e-01 7.940557599067687988e-02 5.309887975454330444e-02 3.149804472923278809e-01 -2.517962157726287842e-01 -1.280340850353240967e-01 3.961013257503509521e-01 -1.789789944887161255e-01 -1.497907787561416626e-01 1.455717235803604126e-01 -1.860523670911788940e-01 -2.637926638126373291e-01 1.180217638611793518e-01 1.745661953464150429e-03 9.406349062919616699e-02 8.114970475435256958e-02 -2.817072346806526184e-02 1.733482182025909424e-01 8.229287713766098022e-02 1.642935574054718018e-01 3.348529636859893799e-01 -6.355472374707460403e-03 9.392645955085754395e-02 2.804410457611083984e-01 -4.140730947256088257e-02 7.796593010425567627e-02 -2.387515641748905182e-02 -2.790158428251743317e-02
1.571753770112991333e-01 1.669521182775497437e-01 4.027462005615234375e-02 2.423695474863052368e-01 -1.320027709007263184e-01 -2.121267318725585938e-01 1.022077873349189758e-01 1.912180334329605103e-01 -7.990005612373352051e-02 1.514726728200912476e-01 2.297415956854820251e-02 1.847872585058212280e-01 -1.776537299156188965e-01 2.481383532285690308e-01 -9.633477777242660522e-02 -2.048837095499038696e-01 2.643152773380279541e-01 -9.956649690866470337e-02 1.073438208550214767e-02 2.336747944355010986e-01 2.195020467042922974e-01 -5.269938334822654724e-02 1.930472850799560547e-01 -1.789983659982681274e-01 1.530082821846008301e-01 2.242302149534225464e-01 3.553925752639770508e-01 4.866994544863700867e-02 2.843521162867546082e-02 1.727444678544998169e-01 1.339353155344724655e-02 -2.850931286811828613e-01
-1.134848743677139282e-01 8.926447480916976929e-02 -7.640399038791656494e-02 1.417598221451044083e-02 -1.886999160051345825e-01 -8.092784881591796875e-02 1.345985382795333862e-01 9.025704115629196167e-02 -1.880345046520233154e-01 -1.015657335519790649e-01 -4.588625580072402954e-02 -5.327735096216201782e-03 -4.327107369899749756e-01 9.909250587224960327e-02 1.276564132422208786e-02 -1.372989863157272339e-01 7.174296677112579346e-02 -3.641387522220611572e-01 -1.078343391418457031e-01 3.568854331970214844e-01 6.826984137296676636e-02 -4.944473877549171448e-02 4.868539050221443176e-02 -2.300211340188980103e-01 1.695448905229568481e-01 1.328245997428894043e-01 3.167326450347900391e-01 -1.318609118461608887e-01 -2.066071331501007080e-01 1.074580475687980652e-01 -1.418111622333526611e-01 -2.514994144439697266e-01
1.187290623784065247e-01 1.236447542905807495e-01 -9.796757251024246216e-02 3.253336250782012939e-01 -1.854032650589942932e-02 1.079776510596275330e-01 -1.020842120051383972e-01 -2.833637297153472900e-01 -1.284442096948623657e-01 1.967956870794296265e-01 7.114318665117025375e-03 -2.040415070950984955e-02 -1.429913640022277832e-01 3.238377869129180908e-01 -1.133258640766143799e-01 6.559652090072631836e-02 2.817859053611755371e-01 -2.140757143497467041e-01 -7.742275297641754150e-02 4.215223193168640137e-01 1.960287839174270630e-01 -5.902319401502609253e-02 -8.704375475645065308e-02 9.824919700622558594e-02 1.325012147426605225e-01 -1.326441913843154907e-01 2.049568668007850647e-02 -1.267634704709053040e-02 -1.454277038574218750e-01 1.246393248438835144e-01 -1.906462311744689941e-01 -2.783711552619934082e-01
7.025018334388732910e-02 -8.262941986322402954e-02 -1.000286415219306946e-01 2.205489128828048706e-01 -1.232647970318794250e-01 -7.191283255815505981e-02 2.674970030784606934e-02 2.969897985458374023e-01 -2.104320526123046875e-01 -1.218210235238075256e-01 -2.001387253403663635e-02 1.600833386182785034e-01 -2.569245994091033936e-01 2.396872639656066895e-01 -1.779343038797378540e-01 -1.176682189106941223e-01 -2.994756586849689484e-02 -1.102062836289405823e-01 1.714569777250289917e-01 3.074839413166046143e-01 7.486515492200851440e-02 -1.131683364510536194e-01 6.577768176794052124e-02 1.193602010607719421e-01 1.027814149856567383e-01 2.212231419980525970e-02 3.975504040718078613e-01 1.505463123321533203e-01 1.279977113008499146e-01 2.024257779121398926e-01 3.450742661952972412e-01 -1.549786329269409180e-01
-5.659408867359161377e-02 2.897179424762725830e-01 2.829400449991226196e-02 3.160737752914428711e-01 -2.193883508443832397e-01 -5.271898955106735229e-02 -6.350760906934738159e-02 -2.691783942282199860e-02 -3.278952538967132568e-01 -2.030194737017154694e-02 -4.875641688704490662e-02 -3.877604901790618896e-01 -1.019324138760566711e-01 3.380634784698486328e-01 -3.006602823734283447e-01 -2.099581994116306305e-02 1.601110249757766724e-01 -1.501052826642990112e-01 1.196457147598266602e-01 1.437180042266845703e-01 8.185543119907379150e-02 2.945805490016937256e-01 -3.248130157589912415e-02 -1.537107080221176147e-01 -1.089201495051383972e-01 4.341227933764457703e-02 -9.709043800830841064e-02 1.389821916818618774e-01 9.646199643611907959e-02 -2.322858758270740509e-02 5.778038874268531799e-02 -1.527759730815887451e-01
5.022517219185829163e-02 3.660282352939248085e-03 3.557352721691131592e-02 2.750088572502136230e-01 -9.815113991498947144e-02 -2.252164185047149658e-01 -5.721327662467956543e-02 2.176762558519840240e-02 -1.002451702952384949e-01 -5.002759769558906555e-02 -1.440355461090803146e-02 1.098317503929138184e-01 -6.018116325139999390e-02 1.428891569375991821e-01 -1.842640340328216553e-01 -3.113576173782348633e-01 4.345111846923828125e-01 -1.684438884258270264e-01 -3.860770538449287415e-02 6.247695535421371460e-02 4.323493242263793945e-01 4.359995946288108826e-02 -3.198724985122680664e-02 -2.172681242227554321e-01 1.824455335736274719e-02 3.014830350875854492e-01 2.693381607532501221e-01 -1.567239761352539062e-01 -1.232897341251373291e-01 1.143357306718826294e-01 -2.070570550858974457e-02 7.234273012727499008e-03
1.108943149447441101e-01 3.321547806262969971e-01 6.019355729222297668e-02 3.289912045001983643e-01 -4.646336287260055542e-02 -9.992339462041854858e-02 6.147064268589019775e-02 1.575197130441665649e-01 -2.128588557243347168e-01 -5.397906992584466934e-03 -1.282644122838973999e-01 2.067356407642364502e-01 -9.244383126497268677e-02 1.628778427839279175e-01 -1.485682725906372070e-01 -1.664912402629852295e-01 2.160624712705612183e-01 -1.392897963523864746e-01 -7.375337183475494385e-02 8.283419162034988403e-02 1.479954421520233154e-01 -8.637946099042892456e-02 1.517999470233917236e-01 -2.215951234102249146e-01 1.040671914815902710e-01 3.254190459847450256e-02 5.064458847045898438e-01 -4.510287567973136902e-02 1.301614493131637573e-01 1.638765037059783936e-01 1.288466304540634155e-01 -1.570965647697448730e-01
1.805019676685333252e-01 7.634112983942031860e-02 7.450357079505920410e-02 3.666730225086212158e-01 -6.767696142196655273e-02 -1.519286930561065674e-01 1.979946494102478027e-01 -4.304328560829162598e-02 -5.246807336807250977e-01 -5.567815899848937988e-02 1.831529438495635986e-01 -2.969634719192981720e-02 -2.006250917911529541e-01 3.638228634372353554e-03 5.927472934126853943e-02 -1.268133074045181274e-01 -3.389712423086166382e-02 -1.566299349069595337e-01 -7.203504443168640137e-03 1.340642869472503662e-01 -2.213539555668830872e-02 1.585650295019149780e-01 -1.305363029241561890e-01 7.690171152353286743e-02 -4.003401845693588257e-02 2.075072377920150757e-01 1.903545111417770386e-01 3.072367608547210693e-01 -2.165373414754867554e-01 2.333522289991378784e-01 1.004941985011100769e-01 3.424759954214096069e-02
4.139170981943607330e-03 1.841138862073421478e-02 -9.397610276937484741e-02 1.768152117729187012e-01 -3.439251780509948730e-01 -1.887576654553413391e-02 1.244005188345909119e-01 8.198828995227813721e-02 -3.003220260143280029e-01 -2.676567137241363525e-01 2.238759547472000122e-01 -2.146284282207489014e-01 -1.571255028247833252e-01 3.426020145416259766e-01 -5.099219828844070435e-02 1.068253740668296814e-01 1.657057106494903564e-01 -1.216843128204345703e-01 1.269188523292541504e-01 2.436067610979080200e-01 2.707517892122268677e-02 1.004182770848274231e-01 7.326164841651916504e-02 2.078501731157302856e-01 -4.558786377310752869e-02 -9.807244688272476196e-02 -4.040805250406265259e-02 5.185184255242347717e-02 -2.691222429275512695e-01 8.552405983209609985e-02 -3.342511355876922607e-01 -1.415193229913711548e-01
1.049492880702018738e-01 2.593763470649719238e-01 2.262890785932540894e-01 5.014097690582275391e-01 -1.041138470172882080e-01 -1.567006707191467285e-01 1.173793822526931763e-01 7.320287078619003296e-02 -3.439467847347259521e-01 -7.677876204252243042e-02 2.694665491580963135e-01 -1.291791200637817383e-01 -2.001978605985641479e-01 9.228722751140594482e-02 1.425633281469345093e-01 -1.555782109498977661e-01 -6.233480758965015411e-03 -1.908674091100692749e-01 6.871844083070755005e-02 7.717977464199066162e-02 5.938825011253356934e-02 2.071150988340377808e-01 8.446799963712692261e-02 -2.179257869720458984e-01 1.084834635257720947e-01 -1.897333562374114990e-02 -5.756661668419837952e-02 1.937450468540191650e-01 -1.745254099369049072e-01 1.553260684013366699e-01 -3.471952304244041443e-02 -3.118147701025009155e-02
-2.858678111806511879e-03 2.776989638805389404e-01 2.856758832931518555e-01 4.210139214992523193e-01 -2.681057155132293701e-01 -2.042451202869415283e-01 6.851714849472045898e-02 -5.985942855477333069e-02 -3.106176853179931641e-01 -3.661391511559486389e-02 2.238510549068450928e-01 -1.218355670571327209e-01 -1.365345418453216553e-01 1.209649443626403809e-02 -1.326373368501663208e-01 -2.392919212579727173e-01 -1.292107254266738892e-01 -2.198379039764404297e-01 1.201583594083786011e-01 1.219731196761131287e-01 2.943141199648380280e-02 2.285163998603820801e-01 -9.344346821308135986e-02 -1.296326965093612671e-01 1.094229072332382202e-01 1.037508249282836914e-01 2.652565483003854752e-03 2.776640094816684723e-02 -1.168365925550460815e-01 2.509152293205261230e-01 -3.437165915966033936e-02 1.070074811577796936e-01
-3.482027724385261536e-02 -2.541257254779338837e-02 -2.427817508578300476e-02 3.674630820751190186e-01 8.054319769144058228e-02 -1.107310280203819275e-01 1.526568084955215454e-02 3.006392158567905426e-02 -4.350505396723747253e-02 -6.605730950832366943e-02 1.998440176248550415e-01 -1.868229545652866364e-02 4.559220001101493835e-02 1.439563632011413574e-01 -2.209372632205486298e-02 -4.193685054779052734e-01 2.053114324808120728e-01 -1.095169037580490112e-01 -4.539014771580696106e-02 3.287467360496520996e-01 3.674758076667785645e-01 -1.714182347059249878e-01 1.437793252989649773e-03 -3.077799081802368164e-01 1.970809698104858398e-01 2.636470496654510498e-01 1.878210604190826416e-01 -7.141909003257751465e-02 -8.776316046714782715e-02 9.993425011634826660e-02 2.464867942035198212e-02 -8.046863228082656860e-02
-7.247997075319290161e-02 1.607405394315719604e-01 -1.813654601573944092e-01 3.155362904071807861e-01 -1.692182570695877075e-01 -2.464015930891036987e-01 -1.329161971807479858e-01 1.792693510651588440e-02 -8.393438905477523804e-02 -1.768407970666885376e-01 -1.902477145195007324e-01 1.164078861474990845e-01 -3.393696844577789307e-01 1.667282134294509888e-01 3.618777170777320862e-02 -3.275124430656433105e-01 1.098264828324317932e-01 -2.374098449945449829e-02 4.228803515434265137e-02 2.906150557100772858e-02 3.191245198249816895e-01 -1.299808546900749207e-02 2.036389112472534180e-01 6.769619137048721313e-02 7.395064085721969604e-02 1.492142528295516968e-01 2.670999467372894287e-01 -3.214147984981536865e-01 1.183133423328399658e-01 -2.279978431761264801e-02 -3.577239811420440674e-02 8.949244767427444458e-02
6.035180296748876572e-03 2.317775487899780273e-01 1.731907427310943604e-01 5.062674880027770996e-01 -1.814437508583068848e-01 -1.766356527805328369e-01 6.518001854419708252e-02 -1.346732974052429199e-01 -3.034520745277404785e-01 -1.185304448008537292e-01 1.577992439270019531e-01 -9.711854159832000732e-02 -5.939634144306182861e-02 2.030127868056297302e-02 5.567783489823341370e-02 -2.470168620347976685e-01 -5.511137098073959351e-02 -1.886355429887771606e-01 4.709653183817863464e-02 1.065448299050331116e-01 -1.729470118880271912e-02 1.670795232057571411e-01 1.425530165433883667e-01 -3.170033097267150879e-01 1.470002979040145874e-01 5.576064359047450125e-05 1.345650553703308105e-01 1.430974993854761124e-02 -9.702443331480026245e-02 3.130191564559936523e-01 -9.980396926403045654e-02 8.010125905275344849e-02
1.582246571779251099e-01 2.420931011438369751e-01 1.369135174900293350e-02 1.833706200122833252e-01 8.623544126749038696e-02 -1.710114032030105591e-01 -3.611635416746139526e-02 1.548771113157272339e-01 -2.989021539688110352e-01 -1.046537458896636963e-01 1.794639043509960175e-02 -2.899457700550556183e-02 -7.156122475862503052e-03 2.830713987350463867e-01 7.359866052865982056e-02 2.423710562288761139e-02 1.356171071529388428e-01 2.383968979120254517e-02 9.972941875457763672e-02 3.513504862785339355e-01 4.973533749580383301e-02 -5.673770233988761902e-02 -2.043902426958084106e-01 1.982784271240234375e-01 1.340011358261108398e-01 -9.177356213331222534e-02 2.943709492683410645e-01 1.722076348960399628e-02 1.348823588341474533e-02 3.430814146995544434e-01 -2.641267478466033936e-01 -3.046525418758392334e-01
3.546763211488723755e-02 6.716901063919067383e-02 -5.149535834789276123e-02 2.058486491441726685e-01 2.892189286649227142e-02 -8.438391610980033875e-03 -1.203670725226402283e-01 -1.431169454008340836e-02 -3.225431740283966064e-01 4.569722712039947510e-02 2.383703142404556274e-01 1.104138791561126709e-01 -3.258267045021057129e-01 1.942179650068283081e-01 6.964749097824096680e-02 -7.660865038633346558e-02 3.308545649051666260e-01 -3.968384265899658203e-01 3.841306269168853760e-02 3.073545917868614197e-02 -1.537886857986450195e-01 1.552213281393051147e-01 9.259122610092163086e-02 1.496468856930732727e-02 3.183158636093139648e-01 8.071288466453552246e-02 3.784313052892684937e-02 3.826066851615905762e-01 -1.394226551055908203e-01 3.446041047573089600e-02 -1.550195086747407913e-02 -3.786177933216094971e-02
6.266258656978607178e-02 -5.960967019200325012e-02 -9.523271024227142334e-02 3.191270232200622559e-01 1.853298246860504150e-01 -9.475161135196685791e-02 -1.466957479715347290e-01 -1.325100213289260864e-01 -4.144426882266998291e-01 1.258879005908966064e-01 -1.239991039037704468e-01 -1.530389189720153809e-01 -3.902015984058380127e-01 1.394380629062652588e-01 -7.964690029621124268e-02 -8.583547919988632202e-02 3.663643002510070801e-01 -2.016452401876449585e-01 1.839431747794151306e-02 2.365368008613586426e-01 1.137667000293731689e-01 -7.292735576629638672e-02 1.375049054622650146e-01 1.737182289361953735e-01 -9.377408027648925781e-02 8.363542705774307251e-02 3.765650466084480286e-02 -3.794228658080101013e-02 -5.176867917180061340e-02 1.152827069163322449e-01 1.447136998176574707e-01 -1.825095117092132568e-01
-2.306302636861801147e-01 1.904649585485458374e-01 -2.643168568611145020e-01 1.573459059000015259e-01 6.607271730899810791e-02 -5.833575874567031860e-02 -2.659291625022888184e-01 -1.617226749658584595e-02 -3.282276690006256104e-01 -2.990143001079559326e-01 2.285953760147094727e-01 -3.206813037395477295e-01 -2.252946197986602783e-01 1.256980746984481812e-01 -8.045879006385803223e-02 -2.637711353600025177e-02 -4.223612323403358459e-02 -1.502008289098739624e-01 -6.428277492523193359e-02 5.558614805340766907e-02 1.601220071315765381e-01 6.545706838369369507e-02 -8.710454218089580536e-03 -1.272130571305751801e-02 3.791455328464508057e-01 1.335197687149047852e-01 9.558878839015960693e-02 2.932960726320743561e-02 -1.675694435834884644e-01 2.047767639160156250e-01 -8.870752155780792236e-02 -3.857159288600087166e-03
8.411993831396102905e-02 1.467011421918869019e-01 1.621780991554260254e-01 4.556113481521606445e-01 -3.309156000614166260e-01 -8.225682377815246582e-02 -1.420826558023691177e-02 8.803154528141021729e-02 -2.105987817049026489e-01 -3.011297285556793213e-01 4.506704956293106079e-02 -4.489186406135559082e-02 1.797801628708839417e-02 -2.912379615008831024e-02 2.137599885463714600e-02 -1.498391628265380859e-01 2.079639434814453125e-01 1.403739303350448608e-01 2.703884243965148926e-01 8.220416307449340820e-02 3.137242197990417480e-01 3.002443909645080566e-01 -1.249709501862525940e-01 -7.145859301090240479e-02 9.252248704433441162e-02 1.296656280755996704e-01 -7.197331637144088745e-02 7.348310947418212891e-02 -1.206352934241294861e-01 1.552086025476455688e-01 -1.385506391525268555e-01 -6.505300104618072510e-02
-1.840128600597381592e-01 8.341526240110397339e-02 5.337261408567428589e-02 7.561652362346649170e-02 -4.553595185279846191e-01 3.194348886609077454e-02 -4.080595448613166809e-02 4.422369971871376038e-02 -1.418393105268478394e-01 -2.821391075849533081e-02 3.105274438858032227e-01 -1.322849698226491455e-06 -2.167563289403915405e-01 2.761277854442596436e-01 -3.715470433235168457e-02 -1.699238866567611694e-01 3.780929446220397949e-01 -5.783748254179954529e-02 6.593046337366104126e-02 1.451570987701416016e-01 1.192366927862167358e-01 6.674701813608407974e-03 1.162195503711700439e-01 -6.053277850151062012e-02 3.603372275829315186e-01 -2.849855422973632812e-01 4.101012647151947021e-02 7.280474528670310974e-03 7.792929559946060181e-02 2.982704927489976399e-07 -2.004313170909881592e-01 7.486438751220703125e-02
-2.522736787796020508e-01 1.007189452648162842e-01 2.388968877494335175e-02 2.043077498674392700e-01 -1.720325946807861328e-01 -6.081563234329223633e-02 3.135257959365844727e-02 6.213215645402669907e-03 6.060134992003440857e-02 5.449297372251749039e-03 2.495637834072113037e-01 -2.870821952819824219e-02 -2.764223814010620117e-01 1.083820909261703491e-01 -3.185914084315299988e-02 3.909692913293838501e-02 1.127155572175979614e-01 2.406428009271621704e-02 1.520516723394393921e-01 1.969467103481292725e-01 2.012942880392074585e-01 -1.122944951057434082e-01 2.894938290119171143e-01 -2.724215388298034668e-01 6.470333039760589600e-02 3.040427565574645996e-01 4.093635678291320801e-01 1.282231509685516357e-02 -5.285446718335151672e-02 9.218138456344604492e-02 2.043000608682632446e-02 -3.600787222385406494e-01
1.120297834277153015e-01 2.535068392753601074e-01 -2.595539577305316925e-02 4.164297580718994141e-01 1.864402145147323608e-01 -1.949905902147293091e-01 -1.248480975627899170e-01 1.298743300139904022e-02 -1.974454671144485474e-01 -1.616859622299671173e-02 2.969354204833507538e-02 -1.954699605703353882e-01 -3.347870409488677979e-01 2.798183560371398926e-01 -4.177072644233703613e-02 8.217038586735725403e-03 7.357892394065856934e-02 -6.655193865299224854e-02 2.204064279794692993e-02 3.624395430088043213e-01 1.247837096452713013e-01 -7.553815096616744995e-02 1.176516041159629822e-01 1.963570415973663330e-01 -1.392483860254287720e-01 3.823697566986083984e-02 2.481729090213775635e-01 -2.968108281493186951e-02 2.401850745081901550e-02 2.791035361588001251e-02 -8.291710168123245239e-02 -2.882872223854064941e-01
-2.700095996260643005e-02 -1.959597505629062653e-02 1.623893976211547852e-01 2.153525948524475098e-01 -2.161191999912261963e-01 2.041330561041831970e-02 -8.366387337446212769e-02 2.752322470769286156e-03 -2.928504720330238342e-02 -2.202767431735992432e-01 -1.290399581193923950e-01 8.789702504873275757e-02 -2.515087127685546875e-01 3.461609482765197754e-01 -7.219034433364868164e-02 -1.663067340850830078e-01 1.752104461193084717e-01 -6.937876343727111816e-02 5.342724546790122986e-02 -2.150657773017883301e-01 1.039108335971832275e-01 -7.818539440631866455e-02 -1.755226254463195801e-01 -2.930426597595214844e-02 -1.723770610988140106e-02 8.698926120996475220e-02 1.711920052766799927e-01 3.633258342742919922e-01 -1.812303625047206879e-02 5.180602073669433594e-01 -8.118508756160736084e-02 -6.796249002218246460e-02
2.869104444980621338e-01 6.444868445396423340e-02 -1.550267785787582397e-01 2.088890075683593750e-01 -1.942947357892990112e-01 1.837509423494338989e-01 -7.609692215919494629e-02 8.073834329843521118e-02 -1.573124229907989502e-01 -6.780279427766799927e-02 8.202406018972396851e-02 7.115015387535095215e-02 -3.260562419891357422e-01 7.183789461851119995e-02 -1.786659806966781616e-01 6.878467649221420288e-02 1.746950596570968628e-01 -3.090116679668426514e-01 4.617967903614044189e-01 1.556998491287231445e-01 2.336862683296203613e-01 -1.960834711790084839e-01 3.902282193303108215e-02 1.337278038263320923e-01 -3.201714903116226196e-02 -6.656895577907562256e-02 1.767798066139221191e-01 -1.361527889966964722e-01 1.148251667618751526e-01 1.214444078505039215e-02 1.640930622816085815e-01 -3.608885779976844788e-02
1.347658690065145493e-02 1.610323786735534668e-01 -1.630052775144577026e-01 2.668415606021881104e-01 4.638032615184783936e-02 5.037985742092132568e-02 1.586749106645584106e-01 8.035657554864883423e-02 8.930932730436325073e-02 -2.597945630550384521e-01 3.654926717281341553e-01 -1.679651588201522827e-01 -8.373696357011795044e-02 1.026818230748176575e-01 1.422469317913055420e-01 -7.290013879537582397e-02 2.743500769138336182e-01 -2.655198276042938232e-01 9.025630354881286621e-02 8.879803866147994995e-02 1.319573968648910522e-01 2.898916006088256836e-01 2.812291495501995087e-02 7.847306877374649048e-02 2.008490860462188721e-01 1.044926978647708893e-02 6.431674212217330933e-02 -1.218816041946411133e-01 -3.273896872997283936e-01 3.012602925300598145e-01 -1.437762826681137085e-01 -1.056574583053588867e-01
-1.332973968237638474e-02 4.112319350242614746e-01 8.326551318168640137e-02 1.148939505219459534e-01 -2.336737513542175293e-01 1.153963059186935425e-01 -1.161801367998123169e-01 8.069562911987304688e-02 -1.431300025433301926e-02 -3.636309206485748291e-01 4.445812478661537170e-02 -1.517435759305953979e-01 -4.602089524269104004e-01 1.868341565132141113e-01 -2.447830978780984879e-03 6.492545455694198608e-02 2.145210057497024536e-01 -4.400335624814033508e-02 8.342448621988296509e-02 8.145926892757415771e-02 1.310193538665771484e-01 -1.405650228261947632e-01 2.536011636257171631e-01 2.008366882801055908e-01 6.657637655735015869e-02 9.011860191822052002e-02 3.602036740630865097e-03 -1.100756600499153137e-01 -9.640246629714965820e-02 1.220608130097389221e-01 -2.479680776596069336e-01 -2.835248969495296478e-02
2.788546681404113770e-01 3.004205822944641113e-01 3.120148181915283203e-02 2.904318571090698242e-01 -6.743998080492019653e-02 -1.324890106916427612e-01 8.250295370817184448e-02 -3.079066425561904907e-02 -4.715145528316497803e-01 -2.207875102758407593e-01 2.344449609518051147e-01 -4.775356501340866089e-02 -9.271460026502609253e-02 8.418064564466476440e-02 3.765742853283882141e-02 -1.997207999229431152e-01 2.971642650663852692e-02 -1.579033136367797852e-01 7.892162352800369263e-02 6.592171639204025269e-02 4.583674296736717224e-02 7.381112128496170044e-02 8.679865300655364990e-02 -8.224289864301681519e-02 -1.045274436473846436e-01 -2.348231710493564606e-02 1.222631707787513733e-01 4.227835237979888916e-01 -1.298709958791732788e-01 1.974525451660156250e-01 -1.899120397865772247e-03 1.106044575572013855e-01
2.061648480594158173e-02 2.113851755857467651e-01 8.647172152996063232e-02 1.458452045917510986e-01 -1.032393239438533783e-02 -3.791253641247749329e-02 -1.546938419342041016e-01 2.803457342088222504e-02 -3.446824550628662109e-01 1.246609464287757874e-01 2.210827767848968506e-01 -3.003181889653205872e-03 -5.031134933233261108e-02 2.469239085912704468e-01 2.591577470302581787e-01 9.084701538085937500e-03 1.113994717597961426e-01 -9.188772737979888916e-02 -5.088150128722190857e-02 1.912121772766113281e-01 1.481653004884719849e-01 -9.302736818790435791e-02 -5.921556428074836731e-02 2.256543748080730438e-02 2.097067981958389282e-01 -4.789954423904418945e-02 3.844931423664093018e-01 1.644037961959838867e-01 -3.498486941680312157e-03 2.887077927589416504e-01 -3.680965304374694824e-01 -2.264529764652252197e-01
-8.701150119304656982e-02 8.021369576454162598e-02 -1.418831665068864822e-02 -7.798028737306594849e-02 -1.814131885766983032e-01 -7.507888227701187134e-02 9.319089353084564209e-02 8.963467553257942200e-03 -2.482258081436157227e-01 9.565100818872451782e-02 -1.515949517488479614e-01 3.485081484541296959e-03 -3.141317665576934814e-01 1.104555204510688782e-01 2.318630665540695190e-01 -1.376619338989257812e-01 9.391994774341583252e-02 -2.673073709011077881e-01 9.696700423955917358e-02 2.357136607170104980e-01 2.225468754768371582e-01 -1.175936013460159302e-01 1.745183318853378296e-01 -2.291565835475921631e-01 2.216621935367584229e-01 9.591780602931976318e-02 4.510838091373443604e-01 -5.124525725841522217e-02 -5.217293649911880493e-02 1.878657341003417969e-01 8.018410205841064453e-02 -2.336806803941726685e-01
2.530075311660766602e-01 2.689965628087520599e-02 2.577703818678855896e-02 4.160113930702209473e-01 -1.310614645481109619e-01 -1.573486030101776123e-01 1.477391421794891357e-01 -4.444814100861549377e-02 -5.083612203598022461e-01 -7.398500293493270874e-02 1.637921929359436035e-01 -7.366283982992172241e-02 -1.125182956457138062e-01 2.092837393283843994e-01 1.345889419317245483e-01 -2.697328031063079834e-01 -3.643908724188804626e-02 -1.295641213655471802e-01 2.072969824075698853e-01 1.809439212083816528e-01 8.062994480133056641e-02 1.536600589752197266e-01 -6.186730042099952698e-02 1.104988828301429749e-01 -1.064456850290298462e-01 1.009846627712249756e-01 -7.413038611412048340e-02 2.014899104833602905e-01 -1.969258114695549011e-02 1.894173026084899902e-01 6.549786776304244995e-02 6.442256271839141846e-02
-5.960725620388984680e-02 9.737349301576614380e-02 -2.915195822715759277e-01 2.686004936695098877e-01 -1.558353006839752197e-01 -3.914625346660614014e-01 2.339410036802291870e-02 3.257450088858604431e-02 -7.165967673063278198e-02 -1.135111525654792786e-01 -5.790085718035697937e-02 -7.940268516540527344e-02 -3.347977399826049805e-01 2.502955496311187744e-01 2.955052815377712250e-02 -2.204625457525253296e-01 3.349296152591705322e-01 4.898904263973236084e-02 -7.099143415689468384e-02 8.763357251882553101e-02 3.239553868770599365e-01 1.797171980142593384e-01 4.355189949274063110e-02 5.018988251686096191e-02 -1.641008630394935608e-02 -1.001527979969978333e-01 6.656195223331451416e-02 1.757307946681976318e-01 8.488881587982177734e-02 -1.247094869613647461e-01 -2.467838674783706665e-01 -2.402703650295734406e-02
-2.121226042509078979e-01 1.721664518117904663e-01 2.038154453039169312e-01 -1.108458638191223145e-01 -1.236129179596900940e-01 -1.824329346418380737e-01 2.796324202790856361e-03 -8.219396322965621948e-02 -2.633422017097473145e-01 -3.957293629646301270e-01 5.280273035168647766e-03 8.508565276861190796e-02 -3.206380605697631836e-01 1.290367394685745239e-01 4.100811481475830078e-02 -6.428347527980804443e-02 6.234970688819885254e-02 -2.591725587844848633e-01 1.707883328199386597e-01 2.836073935031890869e-01 2.947675883769989014e-01 3.696030378341674805e-01 1.130551025271415710e-01 2.589588426053524017e-02 6.253847479820251465e-02 -3.536710515618324280e-02 -4.246829077601432800e-02 3.289473801851272583e-02 5.597095470875501633e-03 1.269092857837677002e-01 -1.222619563341140747e-01 -3.128606826066970825e-02
-1.566309183835983276e-01 1.662526428699493408e-01 -2.413391768932342529e-01 1.300639063119888306e-01 -6.745869666337966919e-02 -1.404594033956527710e-01 -3.980063199996948242e-01 4.208705946803092957e-02 -2.795664370059967041e-01 -8.261203020811080933e-02 2.326739281415939331e-01 -3.028983771800994873e-01 -1.816957294940948486e-01 3.676975071430206299e-01 3.688917681574821472e-02 1.841136999428272247e-02 -9.262661449611186981e-03 -1.929458528757095337e-01 1.002227589488029480e-01 1.094737797975540161e-01 1.937520056962966919e-01 6.931148935109376907e-03 -7.626979053020477295e-02 1.542334705591201782e-01 2.763150632381439209e-01 6.266444921493530273e-02 -2.188864909112453461e-02 1.573877409100532532e-02 -2.397329956293106079e-01 1.144156381487846375e-01 9.102902561426162720e-02 3.218563273549079895e-02
-2.096456438302993774e-01 3.336895704269409180e-01 -1.337162256240844727e-01 4.655006229877471924e-01 8.677107840776443481e-02 -2.354067862033843994e-01 -2.930186092853546143e-01 5.676952004432678223e-02 -1.936019510030746460e-01 3.467552736401557922e-02 3.079505637288093567e-02 -1.508167535066604614e-01 -1.904873549938201904e-01 2.206306718289852142e-02 -9.936751425266265869e-02 -3.312896564602851868e-02 1.321166604757308960e-01 -2.288979850709438324e-02 -1.096377670764923096e-01 2.587651312351226807e-01 1.079481914639472961e-01 6.083063315600156784e-03 1.973320096731185913e-01 2.125395387411117554e-01 -4.348792135715484619e-02 -1.650016158819198608e-01 2.191181033849716187e-01 -1.524721831083297729e-01 3.263249248266220093e-02 1.828936189413070679e-01 1.833879202604293823e-02 -1.413834542036056519e-01
1.015735417604446411e-01 1.604771167039871216e-01 -1.449731290340423584e-01 4.028870463371276855e-01 -8.248499780893325806e-02 8.358047157526016235e-02 -8.306970447301864624e-02 1.253651976585388184e-01 -3.867784142494201660e-01 6.486161053180694580e-02 -1.980526000261306763e-01 -1.875229738652706146e-02 -2.598570585250854492e-01 3.939952328801155090e-02 1.428790241479873657e-01 -2.363988757133483887e-01 2.268415987491607666e-01 -2.617731094360351562e-01 -5.248076096177101135e-02 2.525331974029541016e-01 2.491119205951690674e-01 4.895546007901430130e-04 6.514729559421539307e-02 8.170533180236816406e-02 -4.576866701245307922e-02 1.362894773483276367e-01 9.177828580141067505e-02 -7.833798229694366455e-02 3.600062802433967590e-02 4.958304390311241150e-02 1.727193593978881836e-01 -2.777186632156372070e-01
3.761887783184647560e-03 2.415970414876937866e-01 -1.168235167860984802e-01 2.794753909111022949e-01 8.166598528623580933e-02 -1.978604346513748169e-01 -1.301570385694503784e-01 2.766467863693833351e-03 -1.448755115270614624e-01 -1.706842780113220215e-01 -1.415749546140432358e-02 5.864679068326950073e-02 -5.158465728163719177e-02 2.272322624921798706e-01 1.873499602079391479e-01 -1.815347522497177124e-01 2.202405482530593872e-01 2.708169817924499512e-02 1.452243924140930176e-01 3.500627875328063965e-01 2.630150616168975830e-01 -2.045495659112930298e-01 8.149583637714385986e-02 1.663608402013778687e-01 -6.035089958459138870e-03 -2.000737488269805908e-01 1.789946556091308594e-01 1.079891249537467957e-01 1.147598493844270706e-02 1.219996344298124313e-02 -1.031656488776206970e-01 -4.220012128353118896e-01
8.678286522626876831e-02 1.044640913605690002e-01 2.226838171482086182e-01 4.546014070510864258e-01 -1.076495796442031860e-01 -7.888799533247947693e-03 -1.621201187372207642e-01 -1.932619634317234159e-04 -2.882468104362487793e-01 -1.689054220914840698e-01 1.191744506359100342e-01 2.009395956993103027e-01 5.445320904254913330e-02 2.212517559528350830e-01 1.324985921382904053e-01 -4.077186435461044312e-02 6.355621665716171265e-02 -6.395380198955535889e-02 -1.663452386856079102e-01 2.479361593723297119e-01 8.071957528591156006e-02 -2.752107381820678711e-01 -7.776322960853576660e-02 1.451349705457687378e-01 2.017078697681427002e-01 -2.637583762407302856e-02 2.156120836734771729e-01 7.524962723255157471e-02 9.548215195536613464e-03 1.426960527896881104e-01 -1.172361448407173157e-01 -3.401038348674774170e-01
9.262468665838241577e-02 4.127020016312599182e-02 -1.805469044484198093e-03 1.568743437528610229e-01 -2.384375035762786865e-01 2.630528211593627930e-01 1.670391298830509186e-02 1.221990510821342468e-01 -9.983928501605987549e-02 -3.894721269607543945e-01 -3.141052555292844772e-03 1.233509778976440430e-01 -2.577115297317504883e-01 3.219379782676696777e-01 -2.270542234182357788e-01 9.562042355537414551e-02 1.513863801956176758e-01 -5.447093024849891663e-02 4.875880200415849686e-03 -2.044678032398223877e-01 2.191077768802642822e-01 1.985398828983306885e-01 -3.377248719334602356e-02 1.239754632115364075e-01 2.828870117664337158e-01 2.649829089641571045e-01 2.372860908508300781e-02 6.032939627766609192e-02 1.024582087993621826e-01 2.433833330869674683e-01 2.898052334785461426e-02 -1.397732496261596680e-01
2.081646770238876343e-01 4.011335596442222595e-02 7.234563678503036499e-02 3.541553616523742676e-01 -6.637887656688690186e-02 -3.060326278209686279e-01 4.652445763349533081e-02 -6.671337783336639404e-02 -4.654375314712524414e-01 -1.580738872289657593e-01 1.606378555297851562e-01 -7.787094265222549438e-02 -9.563533589243888855e-03 1.669819951057434082e-01 -2.158297225832939148e-02 -3.265940248966217041e-01 -6.553318351507186890e-03 -1.489246487617492676e-01 7.306320220232009888e-02 6.598308682441711426e-02 1.067111864686012268e-01 6.008163467049598694e-02 5.213816463947296143e-02 -4.879475384950637817e-02 4.706513509154319763e-02 1.395923644304275513e-01 -1.554353237152099609e-01 3.156937956809997559e-01 -1.528379917144775391e-01 2.626506388187408447e-01 1.315520107746124268e-01 6.280811876058578491e-02
2.362458780407905579e-02 1.459021568298339844e-01 -1.833011955022811890e-02 2.821717262268066406e-01 -2.590583823621273041e-02 -7.229838520288467407e-02 2.611900214105844498e-03 9.665331989526748657e-02 -3.093367516994476318e-01 8.863682299852371216e-02 2.315168380737304688e-01 -2.814658544957637787e-02 -2.856996655464172363e-02 1.426731497049331665e-01 -1.687856763601303101e-02 1.290815621614456177e-01 1.122537329792976379e-01 -3.017142228782176971e-02 5.404686927795410156e-02 2.921542823314666748e-01 9.155233204364776611e-02 -1.969097554683685303e-01 -7.437843084335327148e-02 4.927071183919906616e-02 8.004708588123321533e-02 -1.825359761714935303e-01 3.076819479465484619e-01 8.745007216930389404e-02 1.588877141475677490e-01 4.136883318424224854e-01 -2.934133708477020264e-01 -3.247696161270141602e-01
1.225779876112937927e-01 2.653616247698664665e-04 3.176147341728210449e-01 1.606997847557067871e-01 -3.928711116313934326e-01 -3.154368326067924500e-02 -1.932957917451858521e-01 2.504248023033142090e-01 -5.739115551114082336e-02 -9.702214598655700684e-02 2.578358948230743408e-01 1.408264636993408203e-01 -2.663857638835906982e-01 5.626661330461502075e-02 -4.013812169432640076e-02 1.131153404712677002e-01 2.351341545581817627e-01 -2.428070902824401855e-01 8.679200708866119385e-02 7.732906937599182129e-02 2.751328349113464355e-01 -1.493380516767501831e-01 1.084956005215644836e-01 1.221305876970291138e-01 1.662321835756301880e-01 1.219806820154190063e-01 1.740429252386093140e-01 -1.121867075562477112e-01 -1.246571168303489685e-01 -6.754707079380750656e-03 1.038932651281356812e-01 -2.260296791791915894e-01
-2.048585861921310425e-01 2.947478890419006348e-01 -9.816094487905502319e-02 2.806323580443859100e-02 -7.416119426488876343e-02 -1.017954424023628235e-01 -2.025664970278739929e-02 -2.882311306893825531e-02 -5.596629902720451355e-02 -1.128178685903549194e-01 4.345901906490325928e-01 -2.234371900558471680e-01 -2.200796455144882202e-01 2.707238793373107910e-01 -1.686256974935531616e-01 6.102069467306137085e-02 9.580918401479721069e-02 -1.349420845508575439e-01 2.594041526317596436e-01 1.973823159933090210e-01 1.777741163969039917e-01 1.484925597906112671e-01 1.301642786711454391e-02 1.847868114709854126e-01 9.728918969631195068e-02 -6.835576146841049194e-03 2.086235731840133667e-01 -3.566204756498336792e-02 -3.099431991577148438e-01 1.318606734275817871e-01 -2.137506306171417236e-01 5.960313137620687485e-03
2.507652342319488525e-01 2.138836383819580078e-01 1.516325864940881729e-02 2.445608079433441162e-01 -1.384077221155166626e-01 -1.538075208663940430e-01 4.700510203838348389e-02 2.039191722869873047e-01 -1.263911873102188110e-01 -2.832043450325727463e-03 6.688422709703445435e-02 1.951606273651123047e-01 -1.399564594030380249e-01 5.517632886767387390e-02 -3.031942844390869141e-01 -2.200571149587631226e-01 1.374864131212234497e-01 -2.027568221092224121e-01 7.368379831314086914e-02 6.030232459306716919e-02 2.180709689855575562e-01 -2.257093787193298340e-03 1.925139576196670532e-01 -3.082943260669708252e-01 1.717153936624526978e-01 2.931216061115264893e-01 3.193939328193664551e-01 -1.256845295429229736e-01 -4.776445403695106506e-02 7.721800357103347778e-02 -1.494455896317958832e-02 -1.810193657875061035e-01
2.005908489227294922e-01 2.323094196617603302e-02 8.542837202548980713e-02 3.857981264591217041e-01 -3.102093003690242767e-03 -1.946475803852081299e-01 -1.951300539076328278e-02 4.096281528472900391e-02 -8.124965429306030273e-02 -7.403242588043212891e-02 9.174309670925140381e-02 2.198697328567504883e-01 -8.632887154817581177e-02 2.283947020769119263e-01 -1.292302012443542480e-01 -1.881281584501266479e-01 3.560026884078979492e-01 -1.560376286506652832e-01 -4.592153802514076233e-02 1.575147807598114014e-01 4.510959386825561523e-01 -4.945006221532821655e-02 -1.217814628034830093e-02 -1.969912201166152954e-01 2.524958550930023193e-01 1.126494780182838440e-01 1.859924942255020142e-01 -1.427017450332641602e-01 -7.185564935207366943e-02 1.901103369891643524e-02 1.502688378095626831e-01 1.340560615062713623e-02
-2.845402956008911133e-01 2.855958640575408936e-01 1.288739889860153198e-01 8.200603723526000977e-02 -1.335069239139556885e-01 8.843357861042022705e-02 -1.033160910010337830e-01 2.520667016506195068e-02 -1.241083517670631409e-01 -1.320332586765289307e-01 -1.259145606309175491e-02 -3.412177413702011108e-02 3.957834467291831970e-02 -4.878467321395874023e-02 -1.507702767848968506e-01 -9.358987957239151001e-02 1.793690621852874756e-01 -9.291115403175354004e-02 1.040919348597526550e-01 5.640594288706779480e-02 2.115270495414733887e-02 -3.388711437582969666e-02 2.546791434288024902e-01 1.393389329314231873e-02 2.955812588334083557e-02 8.796449005603790283e-02 3.674158453941345215e-01 3.339332640171051025e-01 -2.541565299034118652e-01 4.583520889282226562e-01 1.786630451679229736e-01 1.561885178089141846e-01
-2.192699760198593140e-01 3.208678364753723145e-01 -3.059228360652923584e-01 9.964960813522338867e-02 -1.837665140628814697e-01 4.356577247381210327e-02 5.211485922336578369e-02 5.311862379312515259e-02 -2.144137918949127197e-01 -1.393484175205230713e-01 3.264813423156738281e-01 -5.561958625912666321e-02 -1.372178941965103149e-01 2.490166276693344116e-01 -1.044818684458732605e-01 1.436598598957061768e-01 -1.792614348232746124e-02 -2.634529769420623779e-01 2.047846317291259766e-01 2.616030871868133545e-01 2.272602319717407227e-01 9.020674973726272583e-02 -4.100431129336357117e-02 5.519875511527061462e-02 7.376881688833236694e-02 -2.738905511796474457e-02 2.617145515978336334e-02 1.258759349584579468e-01 -2.740094959735870361e-01 -7.578773889690637589e-03 -2.540514171123504639e-01 -9.877154976129531860e-02
-1.089738607406616211e-01 1.590748578310012817e-01 -1.302555501461029053e-01 3.884862959384918213e-01 7.841591536998748779e-02 -2.980590462684631348e-01 -1.027821525931358337e-01 1.161401346325874329e-01 -3.061178326606750488e-01 -8.036006987094879150e-02 1.425794214010238647e-01 2.702118828892707825e-02 -1.819147765636444092e-01 1.125046834349632263e-01 1.750138550996780396e-01 -1.802613139152526855e-01 2.709921002388000488e-01 -1.454250812530517578e-01 -1.527763903141021729e-01 2.996441125869750977e-01 2.600190043449401855e-01 2.347479946911334991e-02 -4.676302894949913025e-02 2.452475950121879578e-02 -6.214374303817749023e-02 -8.646237105131149292e-02 3.202990293502807617e-01 -2.062018401920795441e-02 1.100884974002838135e-01 -1.137745287269353867e-02 8.089522272348403931e-02 -1.843443959951400757e-01
2.275525182485580444e-01 3.493185713887214661e-02 -8.508405834436416626e-02 2.130899131298065186e-01 4.130336269736289978e-02 -1.382532268762588501e-01 3.722710302099585533e-03 1.853691339492797852e-01 -1.555103808641433716e-01 -2.407454140484333038e-02 8.458807319402694702e-02 8.229836076498031616e-02 6.827851384878158569e-02 1.343181282281875610e-01 -2.167528420686721802e-01 -3.162875473499298096e-01 3.443113565444946289e-01 6.280584260821342468e-03 1.576058417558670044e-01 1.526558548212051392e-01 3.560143709182739258e-01 3.541798214428126812e-04 7.231857627630233765e-02 -3.552092015743255615e-01 1.287514567375183105e-01 1.777149885892868042e-01 2.920569479465484619e-01 1.007932350039482117e-01 -1.811132729053497314e-01 1.094483733177185059e-01 6.651639938354492188e-02 -1.141878813505172729e-01
1.230395957827568054e-01 1.925479918718338013e-01 -1.670841574668884277e-01 1.958635300397872925e-01 -6.482544820755720139e-03 5.936652421951293945e-02 4.140504449605941772e-02 -3.527244031429290771e-01 -5.792084932327270508e-01 2.201696671545505524e-02 2.272678539156913757e-03 -9.675151854753494263e-02 -1.635837107896804810e-01 2.774606347084045410e-01 3.002895787358283997e-02 -2.612253129482269287e-01 -4.020573943853378296e-02 -2.229242324829101562e-01 1.473035961389541626e-01 1.072747632861137390e-01 -7.216588407754898071e-02 4.173045046627521515e-03 2.011298201978206635e-02 1.048645153641700745e-01 2.385997399687767029e-02 1.198351085186004639e-01 9.474928677082061768e-02 3.039076328277587891e-01 -3.915407508611679077e-02 1.102015450596809387e-01 -3.370935469865798950e-02 3.699575737118721008e-02
-1.493795514106750488e-01 1.599732935428619385e-01 4.685984924435615540e-02 1.344603002071380615e-01 -1.465094983577728271e-01 2.222993411123752594e-02 -1.121988371014595032e-01 -2.150131762027740479e-02 -4.491238296031951904e-02 7.654099166393280029e-02 3.212204575538635254e-01 9.878949075937271118e-02 1.659201532602310181e-01 1.592506766319274902e-01 3.100912831723690033e-02 8.350341022014617920e-02 1.165439933538436890e-01 5.869098380208015442e-02 -8.529123663902282715e-02 -1.733419895172119141e-01 3.578339517116546631e-01 1.159223541617393494e-01 3.744776248931884766e-01 1.546284705400466919e-01 3.112855851650238037e-01 1.022554337978363037e-01 3.173885643482208252e-01 1.782861053943634033e-01 -1.250636279582977295e-01 2.954576015472412109e-01 -1.077793464064598083e-01 2.760352753102779388e-02
5.442926660180091858e-02 3.470915555953979492e-01 8.594864606857299805e-02 4.980942308902740479e-01 -1.134102866053581238e-01 -5.378609988838434219e-03 8.537226915359497070e-02 -6.342293322086334229e-02 -2.622539699077606201e-01 -2.302629351615905762e-01 2.241564989089965820e-01 2.274537272751331329e-02 5.277976766228675842e-02 1.115963608026504517e-01 -7.157864421606063843e-02 -1.546468734741210938e-01 5.577160418033599854e-02 -1.596042364835739136e-01 1.435340791940689087e-01 1.374443620443344116e-02 9.127995371818542480e-02 3.571575880050659180e-01 4.657622799277305603e-02 -2.974582314491271973e-01 9.875925630331039429e-02 1.768521666526794434e-01 -6.453878432512283325e-02 -2.778592705726623535e-02 -6.374154472723603249e-04 1.883216351270675659e-01 -5.720147490501403809e-02 -1.393331736326217651e-01
-9.159137308597564697e-02 3.437662422657012939e-01 1.134938374161720276e-01 -4.891531914472579956e-02 -3.060150444507598877e-01 -2.599331140518188477e-01 -1.120779439806938171e-01 5.774460732936859131e-02 1.758261024951934814e-02 -3.345786035060882568e-02 1.953299939632415771e-01 2.746617980301380157e-02 -6.372547149658203125e-02 3.143476843833923340e-01 -5.244097858667373657e-02 -4.720949009060859680e-02 2.461120188236236572e-01 -1.503148823976516724e-01 -7.017426192760467529e-03 1.914144009351730347e-01 3.239039480686187744e-01 -1.498582065105438232e-01 9.666707366704940796e-02 5.443822965025901794e-02 2.580776810646057129e-02 -1.190296784043312073e-01 3.749432861804962158e-01 -3.966673836112022400e-02 -1.914964318275451660e-01 -2.436627075076103210e-02 -1.116922423243522644e-01 -2.580724656581878662e-01
1.542013585567474365e-01 1.526351273059844971e-01 2.135379463434219360e-01 5.714531540870666504e-01 5.153103265911340714e-03 -2.097066938877105713e-01 1.882646977901458740e-01 -3.930077701807022095e-02 -4.034150019288063049e-02 6.465637590736150742e-03 1.311372965574264526e-01 -3.844068571925163269e-02 5.990452319383621216e-02 1.613256484270095825e-01 1.081891804933547974e-01 -2.632486820220947266e-01 -1.687465049326419830e-02 -2.622124850749969482e-01 1.410898268222808838e-01 1.227234974503517151e-01 1.168267652392387390e-01 3.323229849338531494e-01 1.485322415828704834e-01 1.577516794204711914e-01 1.037719994783401489e-01 -6.218605488538742065e-02 1.070816293358802795e-01 8.635135740041732788e-02 -1.888638287782669067e-01 6.055225431919097900e-02 -1.266164034605026245e-01 6.959868222475051880e-02
-6.509444117546081543e-02 3.421004116535186768e-01 -2.169904261827468872e-01 2.174727916717529297e-01 2.637284249067306519e-02 5.716984346508979797e-02 -1.000116914510726929e-01 -7.450497150421142578e-02 -1.680436730384826660e-01 -2.016005665063858032e-01 3.004177510738372803e-01 -4.037322103977203369e-01 -1.436016857624053955e-01 2.636295855045318604e-01 -3.967422619462013245e-02 -1.517497450113296509e-01 1.739464104175567627e-01 -2.092368304729461670e-01 7.374446839094161987e-02 1.100715175271034241e-01 1.657249629497528076e-01 2.228813767433166504e-01 7.249404489994049072e-02 3.442441299557685852e-02 1.447968631982803345e-01 -1.157766114920377731e-02 8.578972518444061279e-02 2.504836581647396088e-02 -3.124366402626037598e-01 -3.801056742668151855e-02 -1.555858701467514038e-01 -2.118620090186595917e-02
-1.901020556688308716e-01 1.277898158878087997e-02 -8.105535805225372314e-02 1.872541904449462891e-01 -1.101508177816867828e-02 -4.787664115428924561e-01 4.655928350985050201e-03 -1.000243127346038818e-01 -1.671842485666275024e-01 -1.214925423264503479e-01 1.828826367855072021e-01 5.755001306533813477e-02 -3.143763244152069092e-01 5.432273447513580322e-02 5.226969718933105469e-02 -3.036886155605316162e-01 8.143778145313262939e-02 -5.142182111740112305e-02 -9.196846932172775269e-02 -1.992342025041580200e-01 7.607337087392807007e-02 4.370960593223571777e-02 -7.549382001161575317e-02 1.329960972070693970e-01 3.025336861610412598e-01 2.620987892150878906e-01 3.232871294021606445e-01 -1.038418486714363098e-01 -8.926466107368469238e-04 1.251456737518310547e-01 -9.762814640998840332e-02 -1.313770711421966553e-01
2.193448133766651154e-02 1.598262488842010498e-01 -1.293215900659561157e-01 1.566386222839355469e-01 6.892060488462448120e-02 1.387575417757034302e-01 7.396843284368515015e-02 -2.656900584697723389e-01 -4.401246309280395508e-01 -3.455227911472320557e-01 1.184542924165725708e-01 -1.506650596857070923e-01 -2.267685681581497192e-01 3.018723130226135254e-01 -1.182977259159088135e-01 -1.897941231727600098e-01 3.865031898021697998e-02 -1.327926963567733765e-01 1.615792661905288696e-01 8.083632588386535645e-02 -3.248763829469680786e-02 1.769225113093852997e-02 -7.103565335273742676e-02 8.496922254562377930e-02 3.542707860469818115e-01 8.143179118633270264e-02 1.402247399091720581e-01 1.495776176452636719e-01 -2.073235362768173218e-01 2.946706861257553101e-02 7.846599817276000977e-02 2.581127919256687164e-02
3.015827238559722900e-01 -9.242256730794906616e-02 3.285593092441558838e-01 1.329894959926605225e-01 -4.264163374900817871e-01 -4.139077290892601013e-02 -1.100303381681442261e-01 2.398995757102966309e-01 -2.590481936931610107e-01 -1.680921763181686401e-01 7.406008243560791016e-02 -9.797866642475128174e-02 -9.198143333196640015e-02 1.768674254417419434e-01 -9.698130935430526733e-02 -7.238057255744934082e-02 3.452540934085845947e-02 -2.256535738706588745e-01 6.744258850812911987e-02 -1.197329014539718628e-01 1.645749062299728394e-01 -1.979330182075500488e-01 1.552032232284545898e-01 1.580297350883483887e-01 9.635315090417861938e-02 1.679536998271942139e-01 1.649836450815200806e-01 1.497684866189956665e-01 -6.464815139770507812e-02 2.284684926271438599e-01 3.009074553847312927e-02 -1.615181863307952881e-01
1.503272503614425659e-01 2.603796310722827911e-02 -9.778155386447906494e-02 9.140215069055557251e-02 -1.310122013092041016e-01 -3.419138118624687195e-02 1.795844584703445435e-01 4.283179715275764465e-02 -1.162326037883758545e-01 -3.215453624725341797e-01 2.180268615484237671e-01 -5.990413203835487366e-02 -2.484182454645633698e-02 3.090679347515106201e-01 -1.305794864892959595e-01 -2.596056759357452393e-01 -4.279387742280960083e-02 -2.599102854728698730e-01 1.866386681795120239e-01 -4.078957810997962952e-02 8.470171689987182617e-02 1.137387603521347046e-01 -2.151145637035369873e-01 2.543120831251144409e-02 5.456666350364685059e-01 -6.870881468057632446e-02 1.371188610792160034e-01 2.077144756913185120e-02 -1.007073447108268738e-01 1.983105540275573730e-01 -1.136479452252388000e-01 2.779786288738250732e-02
6.835400313138961792e-02 5.720614269375801086e-02 -1.829700320959091187e-01 1.134025491774082184e-02 -9.621870517730712891e-02 -1.416880488395690918e-01 -2.322301119565963745e-01 1.988801807165145874e-01 -1.689750254154205322e-01 7.201521191745996475e-03 2.029600553214550018e-02 -3.330392539501190186e-01 -1.048863604664802551e-01 3.232135772705078125e-01 -5.660204961895942688e-02 -3.444151952862739563e-02 1.665537953376770020e-01 1.309883501380681992e-02 2.035762071609497070e-01 -1.059741675853729248e-01 2.141461521387100220e-01 1.763582974672317505e-01 3.112735748291015625e-01 2.757479548454284668e-01 -2.648624405264854431e-02 1.150787845253944397e-01 1.135848686099052429e-01 -9.809933602809906006e-02 9.052953124046325684e-02 4.305211007595062256e-01 5.604502186179161072e-02 -1.105079948902130127e-01
-1.255499422550201416e-01 2.595936954021453857e-01 -1.078001633286476135e-01 2.198635488748550415e-01 -1.722141355276107788e-01 -4.347141385078430176e-01 -7.971465587615966797e-02 1.045398116111755371e-01 -3.543668687343597412e-01 -9.466004371643066406e-02 1.041835639625787735e-02 9.000527113676071167e-02 -1.280022412538528442e-01 -3.402087092399597168e-02 -1.418763305991888046e-02 -1.956674456596374512e-02 3.188227117061614990e-01 -2.071447484195232391e-02 1.226648092269897461e-01 2.181730121374130249e-01 1.543647348880767822e-01 -2.100560814142227173e-02 2.665741182863712311e-02 7.054667919874191284e-02 -1.105188950896263123e-01 -2.308254539966583252e-01 1.601098328828811646e-01 -2.420284450054168701e-01 7.010592520236968994e-02 3.656226908788084984e-04 8.447261154651641846e-02 -3.219625353813171387e-01
2.437811344861984253e-01 2.974821627140045166e-01 2.758287638425827026e-02 4.837979674339294434e-01 -8.526368997991085052e-03 -2.788219749927520752e-01 1.436481177806854248e-01 7.013454567641019821e-03 -1.749722212553024292e-01 -7.081587612628936768e-02 2.748057544231414795e-01 6.453230977058410645e-02 -1.809187829494476318e-01 2.040770202875137329e-01 1.483101248741149902e-01 -5.854213237762451172e-02 -3.535981848835945129e-02 -1.218847557902336121e-01 8.289645612239837646e-02 -5.706206336617469788e-02 6.890338659286499023e-02 2.675518691539764404e-01 1.642505079507827759e-01 -1.519583314657211304e-01 1.571086943149566650e-01 -2.792067229747772217e-01 1.215040162205696106e-01 -6.973202526569366455e-02 -1.269769668579101562e-01 1.110434681177139282e-01 -7.260960526764392853e-03 1.528080645948648453e-02
5.767235532402992249e-02 2.869053483009338379e-01 2.337865084409713745e-01 4.497123956680297852e-01 -1.846024394035339355e-01 -2.468354254961013794e-01 7.781917601823806763e-02 2.641442045569419861e-02 -4.357156157493591309e-01 -9.824948757886886597e-02 2.103202491998672485e-01 -1.827353239059448242e-01 -7.031531631946563721e-02 1.561877727508544922e-01 -6.742123514413833618e-02 -1.267238557338714600e-01 -4.704968631267547607e-02 -1.305499225854873657e-01 1.472593545913696289e-01 6.475871801376342773e-02 -8.050617575645446777e-02 9.228236973285675049e-02 1.016847789287567139e-03 -2.296584993600845337e-01 2.088480591773986816e-01 -3.011744096875190735e-02 -3.339829668402671814e-02 1.200391575694084167e-01 -5.348254740238189697e-02 2.159515619277954102e-01 -5.655249953269958496e-02 5.487144738435745239e-02
-5.848932266235351562e-02 1.991961002349853516e-01 -2.702987492084503174e-01 1.527535915374755859e-01 -1.034115403890609741e-01 1.087354961782693863e-02 -1.916203051805496216e-01 -1.177278235554695129e-01 -1.219717711210250854e-01 -1.204803064465522766e-01 3.623533248901367188e-01 -2.009386271238327026e-01 -2.463131546974182129e-01 3.490071892738342285e-01 5.518692359328269958e-02 -1.774099767208099365e-01 1.997427493333816528e-01 -2.212280780076980591e-01 5.466856807470321655e-02 1.377376019954681396e-01 8.226288110017776489e-02 2.215737253427505493e-01 7.299240212887525558e-03 9.864901006221771240e-02 1.686809211969375610e-01 -2.657242305576801300e-02 1.477217078208923340e-01 5.323541909456253052e-02 -3.195813894271850586e-01 -1.390050351619720459e-01 -1.535223126411437988e-01 -7.592355459928512573e-02
-9.387461841106414795e-02 2.945327199995517731e-02 -1.256996095180511475e-01 2.644540071487426758e-01 -3.014763593673706055e-01 -6.432604789733886719e-02 1.760824024677276611e-01 -1.196987368166446686e-02 -2.327898889780044556e-01 -3.410016894340515137e-01 2.185481786727905273e-01 -2.556122839450836182e-01 -6.714225560426712036e-02 2.845785915851593018e-01 1.251673102378845215e-01 -8.244284987449645996e-02 1.909053921699523926e-01 -1.308822035789489746e-01 1.905721873044967651e-01 1.586070209741592407e-01 -3.693798929452896118e-02 1.721226125955581665e-01 -5.954211577773094177e-02 1.707704663276672363e-01 -3.044311888515949249e-02 -7.639435678720474243e-02 6.930087506771087646e-02 -5.200826749205589294e-02 -2.157301306724548340e-01 2.267343997955322266e-01 -2.946585714817047119e-01 -9.533764421939849854e-02
-1.332402974367141724e-02 3.843227028846740723e-01 -1.845161616802215576e-01 9.689871221780776978e-02 1.438484638929367065e-01 1.433667540550231934e-01 -1.885296702384948730e-01 -6.181558221578598022e-02 -9.620399028062820435e-02 -1.713555902242660522e-01 2.526708841323852539e-01 -3.367935121059417725e-01 -1.174790561199188232e-01 3.602741062641143799e-01 7.533673942089080811e-02 -2.476212233304977417e-01 1.674368977546691895e-01 -1.692444086074829102e-01 1.470403224229812622e-01 4.836811497807502747e-02 1.720042228698730469e-01 1.573619097471237183e-01 1.000003889203071594e-01 3.474013879895210266e-02 1.222540363669395447e-01 -2.423279359936714172e-02 6.986474990844726562e-02 -1.794050447642803192e-03 -3.185697495937347412e-01 2.588401921093463898e-02 -1.744470894336700439e-01 -4.889407381415367126e-02
-7.349305599927902222e-02 3.317471146583557129e-01 1.668470501899719238e-01 1.699143797159194946e-01 -5.488777533173561096e-02 1.956027932465076447e-02 -3.301544114947319031e-02 2.969580702483654022e-02 -4.748676419258117676e-01 6.185961887240409851e-02 4.535649344325065613e-02 -4.434061236679553986e-03 -2.636513411998748779e-01 -2.586218900978565216e-02 -8.474864065647125244e-02 -2.362526059150695801e-01 1.320670545101165771e-01 -1.081182137131690979e-01 1.145033687353134155e-01 2.734444439411163330e-01 1.031907051801681519e-01 2.081494927406311035e-01 1.365182697772979736e-01 6.254432350397109985e-02 5.854307487607002258e-02 -4.982973635196685791e-02 -9.919930994510650635e-02 8.780471980571746826e-02 -4.295860882848501205e-03 -1.306990683078765869e-01 9.883565455675125122e-02 -4.626208841800689697e-01
-1.873134672641754150e-01 2.692190408706665039e-01 -2.189300358295440674e-01 5.290924012660980225e-02 -7.975586503744125366e-02 3.402562811970710754e-02 -9.819804131984710693e-02 1.122861430048942566e-01 -1.872706711292266846e-01 -1.467735618352890015e-01 3.128901422023773193e-01 -1.287651956081390381e-01 -2.186046093702316284e-01 2.443978786468505859e-01 4.021651297807693481e-02 1.669662892818450928e-01 -1.271909661591053009e-02 -2.197001576423645020e-01 1.672915369272232056e-01 3.153725862503051758e-01 2.731405794620513916e-01 7.495518028736114502e-02 6.791338324546813965e-02 1.136462464928627014e-01 1.181118190288543701e-01 -2.161118015646934509e-02 5.645763874053955078e-02 4.544429853558540344e-02 -3.306526839733123779e-01 3.230248764157295227e-02 -2.196314036846160889e-01 -2.278541177511215210e-01
-1.791881322860717773e-01 3.455939292907714844e-01 -3.675759434700012207e-01 1.242597177624702454e-01 -1.328688859939575195e-01 -3.874277323484420776e-02 -5.195139441639184952e-03 -8.438145369291305542e-02 -1.183333471417427063e-01 -1.044389083981513977e-01 2.110140770673751831e-01 -5.622716248035430908e-02 -3.424991071224212646e-01 4.036106765270233154e-01 -1.371229290962219238e-01 1.089356616139411926e-01 -2.389503456652164459e-02 -2.690857052803039551e-01 1.292791515588760376e-01 1.829486787319183350e-01 2.137226909399032593e-01 4.383651912212371826e-02 1.974467933177947998e-02 3.192820027470588684e-02 1.150987744331359863e-01 -6.831149011850357056e-02 -8.957796730101108551e-03 5.514551699161529541e-02 -1.966036558151245117e-01 -2.455840632319450378e-02 -2.245684117078781128e-01 -7.234548777341842651e-02
-3.742632865905761719e-01 1.172795053571462631e-02 -6.999088078737258911e-02 2.122960835695266724e-01 -7.974256575107574463e-02 -9.804144501686096191e-03 -2.704373560845851898e-02 -1.093431338667869568e-01 -1.284648329019546509e-01 -1.745075732469558716e-01 4.693712592124938965e-01 -1.027966588735580444e-01 -3.357829526066780090e-02 5.221255421638488770e-01 7.439433783292770386e-02 2.302879653871059418e-02 9.416887164115905762e-02 -9.478844702243804932e-03 8.800924755632877350e-03 1.089330576360225677e-02 8.535508066415786743e-02 2.814659615978598595e-03 8.918816596269607544e-02 4.729672521352767944e-02 1.634361147880554199e-01 2.806676924228668213e-01 -1.781455241143703461e-02 2.223475277423858643e-01 -1.565784662961959839e-01 4.078353568911552429e-02 -9.102880209684371948e-02 -1.291986107826232910e-01
-2.330592134967446327e-03 1.042049229145050049e-01 -1.962345391511917114e-01 3.710505068302154541e-01 -1.665508598089218140e-01 -2.147181183099746704e-01 -9.247192740440368652e-02 1.546917259693145752e-01 -8.478853851556777954e-02 -7.076106965541839600e-02 -2.186686247587203979e-01 1.552570015192031860e-01 -1.418706178665161133e-01 2.820078134536743164e-01 1.053911820054054260e-01 -2.755468785762786865e-01 2.315963804721832275e-01 -1.871011704206466675e-01 1.067067235708236694e-01 4.176577180624008179e-02 4.735835790634155273e-01 -1.067153066396713257e-01 1.121472939848899841e-01 1.470092386007308960e-01 6.154471635818481445e-02 5.612930282950401306e-02 4.783011600375175476e-02 -7.848437130451202393e-02 1.301709711551666260e-01 -9.386549890041351318e-02 -1.510487496852874756e-01 -1.517314743250608444e-02
-7.533093541860580444e-02 6.302387267351150513e-02 -1.840941756963729858e-01 3.900005817413330078e-01 -2.555746138095855713e-01 -1.393675655126571655e-01 7.115687429904937744e-02 -2.324140071868896484e-01 -2.021596729755401611e-01 -2.826131880283355713e-01 1.928469836711883545e-01 -2.122496366500854492e-01 -7.681955397129058838e-02 6.426753848791122437e-02 6.277664750814437866e-02 1.666021049022674561e-01 6.339966505765914917e-02 -1.878627985715866089e-01 7.731247693300247192e-02 -3.452135622501373291e-02 1.593184322118759155e-01 1.625985652208328247e-01 -5.089600011706352234e-02 2.090004831552505493e-01 1.200833618640899658e-01 2.195914238691329956e-01 2.089272066950798035e-02 -7.056810706853866577e-02 -3.969319164752960205e-01 1.411372274160385132e-01 -1.563781350851058960e-01 -3.570321202278137207e-02
5.561279132962226868e-03 2.249236404895782471e-01 1.958524137735366821e-01 3.701021373271942139e-01 -2.288547307252883911e-01 -2.303451448678970337e-01 1.155334785580635071e-01 4.278148338198661804e-02 -4.265946149826049805e-01 -4.672446101903915405e-02 1.999384462833404541e-01 -5.456064268946647644e-02 -5.755298584699630737e-02 8.408509194850921631e-03 1.471967529505491257e-02 -1.516348272562026978e-01 -3.193814679980278015e-02 -2.116970568895339966e-01 -2.022624388337135315e-02 4.322263225913047791e-02 -1.390096964314579964e-03 2.459335774183273315e-01 5.921357870101928711e-02 -3.467985987663269043e-01 1.979393213987350464e-01 7.693326473236083984e-02 9.671673923730850220e-02 -2.649521455168724060e-02 -1.086115762591362000e-01 2.746406197547912598e-01 -1.410228312015533447e-01 7.128682732582092285e-02
-2.950292229652404785e-01 -4.641057923436164856e-02 1.347142644226551056e-02 2.885845601558685303e-01 -3.673760592937469482e-01 1.369019597768783569e-01 1.861422508955001831e-01 5.935450643301010132e-02 -2.178823947906494141e-01 -4.143440723419189453e-01 1.601165086030960083e-01 -3.446380048990249634e-02 -7.516901940107345581e-02 1.979504078626632690e-01 -7.788714766502380371e-02 4.836548864841461182e-02 1.592674851417541504e-01 -1.774944737553596497e-02 1.340656727552413940e-01 2.793235182762145996e-01 5.893374234437942505e-02 2.110094726085662842e-01 7.689672708511352539e-02 1.407240927219390869e-01 -1.109559834003448486e-01 3.700465196743607521e-03 1.146933808922767639e-01 -1.069539040327072144e-01 -7.370949536561965942e-02 2.098127752542495728e-01 -1.871902942657470703e-01 -1.394227892160415649e-01
2.134777307510375977e-01 1.826926022768020630e-01 1.199393793940544128e-01 3.914634287357330322e-01 -1.400094926357269287e-01 -1.642427146434783936e-01 1.782469600439071655e-01 -6.922260671854019165e-02 -4.823007285594940186e-01 -1.568367034196853638e-01 1.402823477983474731e-01 -1.210896484553813934e-02 -1.812207996845245361e-01 1.607254594564437866e-01 -1.260847300291061401e-01 -1.510147899389266968e-01 -1.716584526002407074e-02 -2.111560404300689697e-01 6.115685403347015381e-02 3.780340030789375305e-02 9.020178020000457764e-02 2.362719178199768066e-01 -5.470525473356246948e-03 -1.009008511900901794e-01 -3.537502139806747437e-02 -2.021405100822448730e-02 -3.638382256031036377e-02 3.468757271766662598e-01 -6.142479926347732544e-02 1.166515201330184937e-01 -1.226085126399993896e-01 -1.261863261461257935e-01
-1.500619649887084961e-01 1.066260412335395813e-01 -1.148352492600679398e-02 -4.999367520213127136e-02 -4.712475836277008057e-02 -8.935201913118362427e-02 -9.686516970396041870e-02 -1.737990677356719971e-01 -2.230323702096939087e-01 -3.777154386043548584e-01 1.647932082414627075e-02 5.591056309640407562e-03 -3.871345818042755127e-01 3.869506344199180603e-02 6.127711967565119267e-04 -1.977891027927398682e-01 9.316521696746349335e-03 -2.702405154705047607e-01 2.310437858104705811e-01 2.725996375083923340e-01 3.158424794673919678e-01 1.393843144178390503e-01 2.147451937198638916e-01 -1.285137534141540527e-01 8.089928328990936279e-02 -2.086127996444702148e-01 1.218384653329849243e-01 -4.142034053802490234e-02 -1.775192841887474060e-02 2.345806658267974854e-01 -1.605360209941864014e-01 -1.083469111472368240e-02
2.825307101011276245e-02 2.095524519681930542e-01 -2.802964746952056885e-01 2.046801447868347168e-01 6.407316029071807861e-02 5.704285576939582825e-02 -7.707784324884414673e-02 -2.647562325000762939e-01 -5.101032853126525879e-01 8.934527635574340820e-02 1.608915440738201141e-02 5.509169399738311768e-02 -2.520049214363098145e-01 6.331072002649307251e-02 -6.070911884307861328e-02 -7.964549213647842407e-02 2.079392224550247192e-01 -2.044231593608856201e-01 9.426669776439666748e-02 4.853132367134094238e-02 4.082302749156951904e-02 1.811319142580032349e-01 2.268852889537811279e-01 3.434476209804415703e-03 1.482200473546981812e-01 1.879297643899917603e-01 5.800902098417282104e-02 3.579500913619995117e-01 -1.524653136730194092e-01 4.153257608413696289e-02 5.643821880221366882e-02 5.690822750329971313e-02
4.305323120206594467e-03 1.363981962203979492e-01 -1.408071368932723999e-01 4.735349714756011963e-01 -3.092093952000141144e-02 -4.963817447423934937e-02 9.149122983217239380e-03 1.873309351503849030e-02 -5.883494019508361816e-02 -3.175631463527679443e-01 1.187211573123931885e-01 -3.199844956398010254e-01 -1.299940049648284912e-01 1.005903109908103943e-01 -1.578887999057769775e-01 -3.797506168484687805e-02 2.523921132087707520e-01 1.193498075008392334e-02 1.820984780788421631e-01 3.420836627483367920e-01 1.781707555055618286e-01 5.323692783713340759e-02 2.985270321369171143e-02 1.690676957368850708e-01 9.762778878211975098e-02 -1.156162619590759277e-01 1.588663160800933838e-01 -5.628566443920135498e-02 -2.586337365210056305e-02 -1.230585724115371704e-01 -1.393667310476303101e-01 -3.076689541339874268e-01
-2.389136254787445068e-01 2.525111101567745209e-02 -7.768703997135162354e-02 2.106383293867111206e-01 1.973658055067062378e-02 -4.298245906829833984e-01 3.524520620703697205e-02 1.235678791999816895e-01 6.621747463941574097e-02 -1.305311024188995361e-01 1.194290742278099060e-01 -2.215290218591690063e-01 -3.848909735679626465e-01 1.428954303264617920e-01 6.047997623682022095e-02 -1.877180933952331543e-01 3.579019904136657715e-01 -1.583139151334762573e-01 1.252854466438293457e-01 -5.499128252267837524e-03 1.044802218675613403e-01 1.441414952278137207e-01 2.095903158187866211e-01 1.670463979244232178e-01 2.589538991451263428e-01 1.065129339694976807e-01 1.316802501678466797e-01 -2.143040858209133148e-02 1.126569211483001709e-01 -1.224708259105682373e-01 -3.366822749376296997e-02 -2.401345968246459961e-02
-2.805314026772975922e-02 2.019129544496536255e-01 -7.789903879165649414e-02 3.132206797599792480e-01 -8.964278548955917358e-02 4.131137952208518982e-02 -6.227773055434226990e-02 -1.352499872446060181e-01 -3.880850970745086670e-01 -4.094002768397331238e-02 1.896092146635055542e-01 1.537416828796267509e-03 -2.867797911167144775e-01 -4.269508644938468933e-02 1.369575858116149902e-01 -7.961987704038619995e-02 1.555604338645935059e-01 -1.235438659787178040e-01 -1.199837252497673035e-01 1.260049492120742798e-01 1.655638068914413452e-01 1.709902733564376831e-01 2.163392007350921631e-01 -1.541048381477594376e-02 1.426487714052200317e-01 1.509244553744792938e-02 -1.016139760613441467e-01 -5.662096291780471802e-02 8.790659159421920776e-02 -5.536101013422012329e-02 3.862668275833129883e-01 -3.967693150043487549e-01
3.393152952194213867e-01 4.645462147891521454e-03 -9.903864003717899323e-03 2.758599221706390381e-01 9.243052918463945389e-04 -2.241719514131546021e-01 -2.426898926496505737e-01 -1.570808142423629761e-01 -2.633242122828960419e-02 8.297377265989780426e-03 2.487402595579624176e-02 5.982464551925659180e-02 -1.320233196020126343e-01 2.607539594173431396e-01 1.820509321987628937e-02 -1.608899235725402832e-01 2.990090847015380859e-01 -2.389157712459564209e-01 -7.592405378818511963e-02 4.495017826557159424e-01 1.983717978000640869e-01 -1.490336377173662186e-02 1.433472847566008568e-03 -8.963103592395782471e-02 1.035479679703712463e-01 5.244861915707588196e-02 1.171497553586959839e-01 3.795421123504638672e-02 -8.281855285167694092e-02 2.529457807540893555e-01 -1.764367073774337769e-01 -1.603110432624816895e-01
-7.335238624364137650e-03 1.503449082374572754e-01 -8.247137814760208130e-02 2.904905378818511963e-01 -2.417966574430465698e-01 9.658188372850418091e-02 2.548754513263702393e-01 -4.180409759283065796e-02 -3.323457241058349609e-01 -4.566830992698669434e-01 1.381483376026153564e-01 -1.907948106527328491e-01 -1.218130886554718018e-01 1.766230911016464233e-01 9.927266091108322144e-02 -1.270299404859542847e-01 2.739387154579162598e-01 -4.493994172662496567e-03 1.124524250626564026e-01 1.668601334095001221e-01 -7.597731798887252808e-02 1.383729875087738037e-01 3.080145223066210747e-03 1.263142824172973633e-01 -3.150539472699165344e-02 2.520664408802986145e-02 -4.954382311552762985e-04 -1.331287473440170288e-01 -2.644201517105102539e-01 1.623948365449905396e-01 -1.367360353469848633e-01 -1.198066994547843933e-01
-2.187933474779129028e-01 1.017855852842330933e-01 1.173809617757797241e-01 1.739572882652282715e-01 -1.092271581292152405e-01 -1.788265109062194824e-01 -2.317592650651931763e-01 6.844969931989908218e-03 -2.891067862510681152e-01 1.747294813394546509e-01 1.964397132396697998e-01 -9.255983866751194000e-03 5.026966705918312073e-02 2.726055085659027100e-01 1.546024829149246216e-01 2.963482588529586792e-02 1.849515140056610107e-01 -1.914390623569488525e-01 8.094416558742523193e-02 -1.380033195018768311e-01 1.320135295391082764e-01 -1.455692350864410400e-01 3.329939544200897217e-01 1.106941401958465576e-01 1.437403112649917603e-01 -1.435612738132476807e-01 1.618635058403015137e-01 8.040156215429306030e-02 2.000493556261062622e-01 4.013018310070037842e-01 7.784828543663024902e-02 -7.990876585245132446e-02
-1.328635960817337036e-01 -7.390603888779878616e-03 -9.043562412261962891e-02 1.600889414548873901e-01 -2.000357508659362793e-01 -3.197987675666809082e-01 1.837457530200481415e-02 3.750460594892501831e-02 -1.393414586782455444e-01 -1.955738067626953125e-01 1.591239869594573975e-01 7.893158495426177979e-02 -2.304234206676483154e-01 1.895460337400436401e-01 1.919434368610382080e-01 -3.224136233329772949e-01 1.033659204840660095e-01 -1.605985909700393677e-01 -1.767621487379074097e-01 -2.138695446774363518e-03 2.218753993511199951e-01 -2.323863506317138672e-01 2.651209570467472076e-02 1.633756794035434723e-02 3.968993425369262695e-01 1.600373685359954834e-01 1.065294221043586731e-01 -1.790972054004669189e-01 -1.030541658401489258e-01 1.674484014511108398e-01 -1.059474572539329529e-01 -1.924772262573242188e-01
-2.320167422294616699e-02 3.427619338035583496e-01 -2.200801223516464233e-01 1.366795450448989868e-01 1.431216597557067871e-01 -1.767927855253219604e-01 4.326307773590087891e-02 2.188443578779697418e-02 -9.293593466281890869e-02 -3.020031750202178955e-01 2.893270738422870636e-02 -1.624059081077575684e-01 -2.288356423377990723e-01 3.417017161846160889e-01 1.390938311815261841e-01 -4.925654083490371704e-02 -5.067177116870880127e-03 -2.613454163074493408e-01 2.668516337871551514e-01 1.191635504364967346e-01 2.979518659412860870e-02 1.867770105600357056e-01 -7.724665105342864990e-02 3.077913261950016022e-02 -1.361431479454040527e-01 -6.367698777467012405e-03 2.871028184890747070e-01 -2.537046968936920166e-01 -1.913911700248718262e-01 5.546840652823448181e-02 1.327042728662490845e-01 -1.539560556411743164e-01
4.008645936846733093e-02 3.215521872043609619e-01 1.450053453445434570e-01 4.696535170078277588e-01 -2.322762757539749146e-01 -1.664825975894927979e-01 1.035321801900863647e-01 -4.130338504910469055e-02 -2.868903279304504395e-01 -1.568229198455810547e-01 9.686078876256942749e-02 -8.815504610538482666e-02 -1.040693819522857666e-01 7.892604172229766846e-02 -6.284947693347930908e-02 -2.254718989133834839e-01 -9.005092829465866089e-02 -2.700831890106201172e-01 -5.774996057152748108e-02 2.832118421792984009e-02 4.470748454332351685e-02 1.252297759056091309e-01 -3.051277995109558105e-02 -3.282124996185302734e-01 1.448312550783157349e-01 7.040461152791976929e-02 -1.858847588300704956e-02 -2.289015799760818481e-02 -4.761090129613876343e-02 3.229375183582305908e-01 -1.305315047502517700e-01 3.845956921577453613e-02
-3.981408197432756424e-03 5.499809607863426208e-02 -1.569023430347442627e-01 3.796602487564086914e-01 -1.861799210309982300e-01 1.822370737791061401e-01 1.778570860624313354e-01 -1.529891341924667358e-01 -1.797710508108139038e-01 -3.475183248519897461e-01 7.592036575078964233e-02 -9.961539506912231445e-02 -3.124730587005615234e-01 2.999226450920104980e-01 6.319390982389450073e-02 -9.303626604378223419e-03 5.587282404303550720e-02 7.877450436353683472e-02 -1.085629872977733612e-02 2.678951025009155273e-01 1.935454756021499634e-01 2.545560598373413086e-01 -9.581751376390457153e-02 8.175327628850936890e-02 -1.012619584798812866e-01 9.097301401197910309e-03 5.435857176780700684e-02 4.667623434215784073e-04 -2.439749538898468018e-01 2.271238416433334351e-01 1.174778491258621216e-01 -8.545434474945068359e-02
3.100874722003936768e-01 6.365372985601425171e-02 4.807773604989051819e-02 2.236673682928085327e-01 3.592282067984342575e-03 -1.492735445499420166e-01 1.209438517689704895e-01 6.619375199079513550e-02 -1.574959307909011841e-01 -7.822252810001373291e-02 7.796832919120788574e-02 1.125462949275970459e-01 -9.181137382984161377e-02 4.622658714652061462e-02 -2.712145149707794189e-01 -1.634155064821243286e-01 1.891140788793563843e-01 -1.140843182802200317e-01 -1.081962510943412781e-01 1.512337327003479004e-01 3.232947289943695068e-01 1.135025545954704285e-01 1.311603039503097534e-01 -2.538582682609558105e-01 1.852104812860488892e-01 2.198303639888763428e-01 4.549773633480072021e-01 -2.622633054852485657e-02 -1.088985353708267212e-01 2.292338907718658447e-01 7.255195081233978271e-02 -5.705300718545913696e-02
8.054458349943161011e-02 -9.463939070701599121e-02 4.764724895358085632e-02 2.056348472833633423e-01 -2.874696850776672363e-01 -8.281160891056060791e-02 -7.387034595012664795e-02 4.092628508806228638e-02 -1.421332359313964844e-01 -2.109322696924209595e-01 -1.323692034929990768e-02 1.596016287803649902e-01 -1.497206743806600571e-02 3.236407637596130371e-01 -3.080957233905792236e-01 -1.791532486677169800e-01 2.313425540924072266e-01 -2.612002491950988770e-01 2.473095990717411041e-02 -1.422086060047149658e-01 2.296344609931111336e-03 2.124167606234550476e-02 -5.936268344521522522e-02 7.756611704826354980e-02 2.995043061673641205e-02 1.647092849016189575e-01 9.809394925832748413e-02 2.478659003973007202e-01 1.016702428460121155e-01 4.782238304615020752e-01 -7.417218387126922607e-02 -1.576192378997802734e-01
2.542443573474884033e-02 2.710723578929901123e-01 -2.219092696905136108e-01 1.505028009414672852e-01 1.083155795931816101e-01 1.917861998081207275e-01 -6.141667813062667847e-02 -6.178456172347068787e-02 -6.266112625598907471e-02 -1.395811885595321655e-01 3.814447522163391113e-01 -2.370433509349822998e-01 -1.343981921672821045e-01 1.170487925410270691e-01 -1.002609804272651672e-01 -1.536635905504226685e-01 3.092781007289886475e-01 -1.110295876860618591e-01 9.053269028663635254e-02 1.464971601963043213e-01 2.285571247339248657e-01 3.305971026420593262e-01 9.645962715148925781e-02 4.017843306064605713e-02 7.579681277275085449e-02 1.245250627398490906e-01 1.408351808786392212e-01 -9.704458713531494141e-02 -3.566187918186187744e-01 4.985581710934638977e-02 -1.156729012727737427e-01 -6.092334538698196411e-02
-1.228630393743515015e-01 2.366068512201309204e-01 -1.873760223388671875e-01 2.881211340427398682e-01 2.322120666503906250e-01 -6.418562680482864380e-02 -2.352296411991119385e-01 2.237757871625944972e-04 -2.032196968793869019e-01 -1.723203435540199280e-02 -1.242732107639312744e-01 -3.137156665325164795e-01 -1.355168968439102173e-01 4.546888172626495361e-01 2.083906903862953186e-02 -6.791955977678298950e-02 1.400718688964843750e-01 -1.008570864796638489e-01 -7.375134527683258057e-02 2.768528163433074951e-01 9.054478257894515991e-02 -9.164942800998687744e-02 1.329975128173828125e-01 3.260791301727294922e-02 2.223836071789264679e-02 6.573710124939680099e-03 2.964136898517608643e-01 1.017902642488479614e-01 2.024576626718044281e-02 1.493846178054809570e-01 -1.334075909107923508e-02 -2.071716785430908203e-01
5.236159637570381165e-02 2.383511811494827271e-01 2.424811422824859619e-01 5.776207447052001953e-01 -1.770099699497222900e-01 -2.584625780582427979e-01 2.305457927286624908e-02 -1.461185049265623093e-02 -2.260924577713012695e-01 -9.203416109085083008e-02 1.798130124807357788e-01 -1.805863082408905029e-01 -2.016748785972595215e-01 1.876613050699234009e-01 3.765081986784934998e-02 -2.196463346481323242e-01 -5.568758398294448853e-02 -9.230895340442657471e-02 9.731610864400863647e-02 4.478459805250167847e-02 6.822720170021057129e-02 1.545925885438919067e-01 4.770280048251152039e-02 -2.638640999794006348e-01 3.594338148832321167e-02 4.137085378170013428e-02 -4.230112209916114807e-02 4.572589322924613953e-02 -2.846721373498439789e-02 1.979645490646362305e-01 -1.347691863775253296e-01 -1.021837294101715088e-01
3.130963444709777832e-01 1.980025321245193481e-01 -3.361793980002403259e-02 3.214009702205657959e-01 -9.981851279735565186e-02 -1.279664188623428345e-01 1.676427870988845825e-01 1.800700724124908447e-01 -5.393651872873306274e-02 -5.770088359713554382e-02 -8.985467255115509033e-02 2.409531623125076294e-01 -9.796829521656036377e-02 2.784120142459869385e-01 -2.339171469211578369e-01 -1.060472503304481506e-01 1.210884377360343933e-01 -1.407421380281448364e-01 9.440755844116210938e-02 1.074451506137847900e-01 2.749612927436828613e-01 1.089456453919410706e-01 1.844706237316131592e-01 -2.286524325609207153e-01 5.570999905467033386e-02 1.360658109188079834e-01 3.793845772743225098e-01 8.329644799232482910e-03 -7.658474147319793701e-02 1.092280000448226929e-01 9.344132244586944580e-02 -1.586324721574783325e-01
5.103547498583793640e-02 3.821450518444180489e-03 1.929185092449188232e-01 -2.474971115589141846e-02 -7.969935238361358643e-02 -2.149815410375595093e-01 -1.040357574820518494e-01 -1.204701885581016541e-01 -3.244547545909881592e-01 -5.499287694692611694e-02 1.736859083175659180e-01 7.542160153388977051e-02 3.813422843813896179e-02 1.636260598897933960e-01 -1.454040035605430603e-02 -2.818200290203094482e-01 3.232064247131347656e-01 -1.250493228435516357e-01 3.416217118501663208e-02 1.081666499376296997e-01 -1.411865931004285812e-02 -3.816351294517517090e-01 5.652252584695816040e-02 1.795939505100250244e-01 2.551515400409698486e-01 -7.074180245399475098e-02 3.410412371158599854e-01 1.758184283971786499e-01 -1.037072762846946716e-01 2.631497383117675781e-01 -3.211868181824684143e-02 -1.304245144128799438e-01
2.220615185797214508e-02 4.432883560657501221e-01 2.081737816333770752e-01 2.508800625801086426e-01 1.224877089262008667e-01 -1.617942377924919128e-02 -3.302462399005889893e-02 -1.208578348159790039e-01 -4.065452218055725098e-01 -3.631526604294776917e-02 -3.873590379953384399e-02 -7.165724039077758789e-02 -1.861197799444198608e-01 4.925302043557167053e-02 -7.571693509817123413e-02 -3.506529331207275391e-02 2.598971724510192871e-01 -6.295285187661647797e-03 1.912096440792083740e-01 3.761552870273590088e-01 -1.006718724966049194e-02 7.858795672655105591e-02 5.297396797686815262e-03 -3.633969649672508240e-02 -1.236405514646321535e-04 1.449400000274181366e-02 3.981070220470428467e-02 -1.642442643642425537e-01 1.842832267284393311e-01 -1.016753166913986206e-02 2.266633063554763794e-01 -2.846464812755584717e-01
2.335035428404808044e-02 -3.050629794597625732e-02 -7.787830382585525513e-02 2.583561837673187256e-01 -3.704049438238143921e-02 -2.222108095884323120e-01 2.615965008735656738e-01 -2.344268411397933960e-01 -4.055508673191070557e-01 -1.808127388358116150e-02 2.451087385416030884e-01 -8.487436920404434204e-02 2.886028960347175598e-02 1.373210698366165161e-01 1.700685024261474609e-01 -3.810041248798370361e-01 -1.731569692492485046e-02 -1.200039014220237732e-01 2.958057224750518799e-01 7.622624933719635010e-02 -5.984596908092498779e-03 9.528844058513641357e-02 -4.061162471771240234e-02 9.115300327539443970e-02 -5.720369145274162292e-02 9.543194621801376343e-02 1.223104298114776611e-01 2.836894392967224121e-01 5.067388713359832764e-02 2.949632108211517334e-01 3.408457711338996887e-02 8.785154670476913452e-03
-6.156118586659431458e-02 -1.664389967918395996e-01 2.128424793481826782e-01 1.063080690801143646e-02 -4.974880516529083252e-01 -1.553539633750915527e-01 -7.581259310245513916e-02 3.686570376157760620e-02 -4.707783460617065430e-01 -3.695118799805641174e-02 2.047080248594284058e-01 2.108780592679977417e-01 -1.961271166801452637e-01 2.265614569187164307e-01 -1.549156308174133301e-01 -1.987634599208831787e-01 1.855568140745162964e-01 -1.588929295539855957e-01 2.965592965483665466e-02 -4.459037259221076965e-02 1.269709169864654541e-01 -1.405647695064544678e-01 8.069435507059097290e-02 3.186760470271110535e-02 6.905459612607955933e-02 -5.425848066806793213e-02 3.126645088195800781e-02 8.588755130767822266e-02 -8.422522246837615967e-02 2.257377505302429199e-01 -1.914666406810283661e-02 3.528420999646186829e-02
-1.674620956182479858e-01 3.670473396778106689e-01 -1.392830163240432739e-01 1.502283290028572083e-02 -9.501497447490692139e-02 4.869522992521524429e-03 6.223463267087936401e-02 -9.659078717231750488e-02 -2.527630925178527832e-01 -3.875822946429252625e-02 2.609116435050964355e-01 -2.741793990135192871e-01 -3.171644210815429688e-01 1.867544502019882202e-01 -8.212559670209884644e-02 3.007529489696025848e-02 5.797545611858367920e-02 -3.832400739192962646e-01 9.021133929491043091e-02 1.409595310688018799e-01 1.103233546018600464e-01 -8.187177591025829315e-03 1.288246661424636841e-01 7.041458040475845337e-02 1.046200189739465714e-02 -8.522381633520126343e-02 1.898313127458095551e-02 1.094587445259094238e-01 -2.787077128887176514e-01 -1.851368881762027740e-02 -2.758707106113433838e-01 -2.402479648590087891e-01
2.342790924012660980e-02 1.653366088867187500e-01 3.576390072703361511e-02 1.546403169631958008e-01 -1.372278928756713867e-01 -2.614446682855486870e-03 4.592072591185569763e-02 -1.531702131032943726e-01 -3.425748050212860107e-01 -3.111249767243862152e-03 -4.529551137238740921e-03 -1.245115250349044800e-01 -1.069758683443069458e-01 1.636415421962738037e-01 2.259697951376438141e-02 4.926974326372146606e-02 9.314575046300888062e-02 1.254459619522094727e-01 -1.390192806720733643e-01 1.944725066423416138e-01 2.328005582094192505e-01 -1.639682948589324951e-01 -3.810517862439155579e-02 1.289539784193038940e-01 2.455091774463653564e-01 -1.358671784400939941e-01 4.485622942447662354e-01 -6.358924508094787598e-02 3.215641155838966370e-02 3.310479521751403809e-01 -3.335221111774444580e-01 -2.046728730201721191e-01
-7.608425803482532501e-03 5.490303970873355865e-03 1.338191926479339600e-01 1.456641405820846558e-01 -1.284788846969604492e-01 -1.593967378139495850e-01 -1.489922851324081421e-01 -3.872593492269515991e-02 -2.450945973396301270e-01 -9.019292891025543213e-02 3.563658297061920166e-01 -2.234856039285659790e-02 -8.822972327470779419e-02 3.421196639537811279e-01 -5.851274728775024414e-02 -2.839241921901702881e-01 8.266425132751464844e-02 -1.215021014213562012e-01 -1.666411012411117554e-01 2.608145028352737427e-02 -1.217418611049652100e-01 -3.855913877487182617e-01 -2.248316258192062378e-02 4.581608250737190247e-02 2.165033966302871704e-01 4.324649274349212646e-02 2.949062585830688477e-01 -3.709064563736319542e-03 -9.233297407627105713e-02 2.489059418439865112e-01 6.439726054668426514e-02 -2.531763315200805664e-01
3.347331658005714417e-02 2.436698079109191895e-01 1.468674242496490479e-01 2.832163572311401367e-01 -2.144229412078857422e-01 1.354435980319976807e-01 -1.929048746824264526e-01 -3.825990483164787292e-03 -1.985874623060226440e-01 -6.131292507052421570e-02 -2.218707464635372162e-02 2.936182022094726562e-01 -3.014623522758483887e-01 -7.831694185733795166e-02 -5.616998299956321716e-02 -1.239272505044937134e-01 1.527200639247894287e-01 -2.589626610279083252e-01 5.408485233783721924e-02 3.522101938724517822e-01 3.008984774351119995e-02 -1.193428263068199158e-01 8.376068621873855591e-02 -4.218450933694839478e-02 1.311511546373367310e-01 1.520720124244689941e-01 3.640223145484924316e-01 1.675878912210464478e-01 -7.696973532438278198e-02 1.327776610851287842e-01 3.943838551640510559e-02 -1.529962718486785889e-01
2.900030314922332764e-01 1.227771043777465820e-01 3.698464110493659973e-02 1.314626783132553101e-01 -4.913303256034851074e-02 -1.940326243638992310e-01 -1.162098348140716553e-02 1.751911938190460205e-01 -1.454124003648757935e-01 3.556609153747558594e-02 1.293848603963851929e-01 1.010317876935005188e-01 -1.161897331476211548e-01 3.601810708642005920e-02 -1.727584153413772583e-01 -2.590025961399078369e-01 1.948188841342926025e-01 -1.364667415618896484e-01 5.910374596714973450e-02 2.506574094295501709e-01 2.152906507253646851e-01 2.003355696797370911e-02 1.061077862977981567e-01 -2.557738423347473145e-01 1.348024904727935791e-01 3.960754573345184326e-01 3.030889928340911865e-01 -3.636564314365386963e-02 -1.422869712114334106e-01 2.895209789276123047e-01 1.678754389286041260e-01 -5.820532888174057007e-02
2.771412208676338196e-02 1.700086593627929688e-01 -2.002605646848678589e-01 2.843009829521179199e-01 -9.379660338163375854e-02 6.477711349725723267e-02 4.263405129313468933e-02 4.637292027473449707e-02 6.799885630607604980e-02 -2.527107596397399902e-01 2.481177598237991333e-01 -1.366673558950424194e-01 -3.853593766689300537e-02 1.112985089421272278e-01 5.540487356483936310e-03 -1.354141831398010254e-01 2.393777072429656982e-01 -1.702995598316192627e-01 1.444400250911712646e-01 1.297375261783599854e-01 1.457241326570510864e-01 4.049559235572814941e-01 -9.981034696102142334e-02 9.770429879426956177e-02 1.402922272682189941e-01 1.583581268787384033e-01 2.255706638097763062e-01 -1.162925437092781067e-01 -3.769110441207885742e-01 1.885378956794738770e-01 -1.253050118684768677e-01 -1.423451602458953857e-01
-2.926119789481163025e-02 1.641736328601837158e-01 7.297714054584503174e-02 2.915234267711639404e-01 3.861143812537193298e-02 -4.976334795355796814e-02 -9.525752067565917969e-02 6.107955425977706909e-02 -2.615440785884857178e-01 -3.197044134140014648e-02 4.707580059766769409e-02 -2.103716582059860229e-01 -5.360380187630653381e-02 1.347597837448120117e-01 1.522765904664993286e-01 9.512305259704589844e-03 1.246672943234443665e-01 -1.270834207534790039e-01 2.193686179816722870e-02 3.820632398128509521e-01 1.984404176473617554e-01 -1.186469793319702148e-01 -1.167907565832138062e-01 2.195291221141815186e-01 7.746619731187820435e-02 -1.357326358556747437e-01 2.421649545431137085e-01 4.180473461747169495e-02 -1.997756026685237885e-02 2.942805886268615723e-01 -3.712600469589233398e-01 -3.190778493881225586e-01
1.780685186386108398e-01 1.867619156837463379e-01 -1.741344183683395386e-01 4.634093046188354492e-01 -8.807065896689891815e-03 -8.969948440790176392e-02 -5.721998214721679688e-02 -6.688422709703445435e-02 -2.851063907146453857e-01 -1.511685699224472046e-01 2.470420897006988525e-01 -9.093755483627319336e-02 -9.418264962732791901e-03 4.310979247093200684e-01 2.057477682828903198e-01 2.935657091438770294e-02 -3.460515290498733521e-02 -2.159052714705467224e-02 -2.164711616933345795e-02 6.996031105518341064e-02 -1.319311559200286865e-01 2.839959599077701569e-02 1.861375570297241211e-02 1.204469725489616394e-01 3.176470994949340820e-01 -1.076779365539550781e-01 1.689437180757522583e-01 -1.455440372228622437e-01 -1.685277670621871948e-01 3.278176113963127136e-02 -5.058496445417404175e-02 -1.885654628276824951e-01
-1.887742057442665100e-02 9.314133971929550171e-02 9.904924780130386353e-02 2.758172340691089630e-02 -1.275797560811042786e-02 -1.984575986862182617e-01 -9.518599510192871094e-02 1.646384410560131073e-02 -3.222171068191528320e-01 3.947433829307556152e-02 2.593502700328826904e-01 -1.926768571138381958e-01 -2.745054848492145538e-02 1.578328758478164673e-01 -1.863052099943161011e-01 -9.627985209226608276e-02 2.135975062847137451e-01 2.088549733161926270e-02 5.159053802490234375e-01 -6.263027340173721313e-02 2.260571159422397614e-02 1.340875774621963501e-01 -1.073866267688572407e-03 4.501706361770629883e-01 -2.917947433888912201e-02 1.317261159420013428e-01 2.496740669012069702e-01 -4.508861526846885681e-02 6.580078601837158203e-02 1.643770933151245117e-01 2.346700057387351990e-02 1.855207793414592743e-02
-8.953994512557983398e-02 3.592480346560478210e-02 -5.949329584836959839e-02 1.539796683937311172e-02 -1.156229078769683838e-01 -1.376961618661880493e-01 5.929861217737197876e-02 3.916531428694725037e-02 -1.873672753572463989e-01 6.810105592012405396e-02 -1.881532967090606689e-01 -2.828178368508815765e-02 -3.337709605693817139e-01 2.257661670446395874e-01 9.723903238773345947e-02 -2.044757753610610962e-01 2.267633527517318726e-01 -2.528961598873138428e-01 1.246314495801925659e-01 3.057624101638793945e-01 1.558571755886077881e-01 -6.077225878834724426e-02 1.409264057874679565e-01 -1.658490896224975586e-01 1.958666741847991943e-01 2.797441184520721436e-02 3.754643499851226807e-01 1.260925084352493286e-01 -4.867375642061233521e-02 8.038783818483352661e-02 9.682646021246910095e-03 -3.940235078334808350e-01
-1.008619144558906555e-01 2.534759640693664551e-01 -2.059501409530639648e-01 2.105886638164520264e-01 -1.762667894363403320e-01 -3.585079908370971680e-01 -1.547214835882186890e-01 1.875288784503936768e-01 -3.810182213783264160e-01 -6.309568136930465698e-02 2.469033375382423401e-02 -6.028822809457778931e-02 -5.049834027886390686e-02 7.187088020145893097e-03 1.267404295504093170e-02 -2.386305928230285645e-01 2.332418859004974365e-01 -4.476969130337238312e-03 -1.224206686019897461e-01 1.964489668607711792e-01 2.885654270648956299e-01 -1.387272477149963379e-01 2.471567690372467041e-01 1.224427446722984314e-01 -5.149394646286964417e-02 -6.298679113388061523e-02 1.011320874094963074e-01 -1.152600124478340149e-01 -1.396517641842365265e-02 3.164354711771011353e-02 1.008442267775535583e-01 -2.809104621410369873e-01
-1.058342382311820984e-01 1.473076492547988892e-01 -1.079995483160018921e-01 1.264973729848861694e-01 -1.415577232837677002e-01 -2.794674038887023926e-01 -1.028888225555419922e-01 -1.781378835439682007e-01 -2.784715890884399414e-01 1.744921086356043816e-03 3.710427880287170410e-02 -3.243444487452507019e-02 -2.214742600917816162e-01 2.581821978092193604e-01 -1.068510264158248901e-01 1.333788633346557617e-01 9.351038932800292969e-02 3.238468244671821594e-02 -1.687164902687072754e-01 1.074913814663887024e-01 -2.512069186195731163e-03 -1.260803788900375366e-01 3.913988545536994934e-02 1.179004088044166565e-01 3.262194395065307617e-01 1.053790897130966187e-01 3.395852446556091309e-01 -4.511601105332374573e-02 -1.968297064304351807e-01 2.609744966030120850e-01 -2.085271775722503662e-01 -3.282100856304168701e-01
-9.160258620977401733e-02 2.535948753356933594e-01 5.599136278033256531e-02 1.358751207590103149e-01 -1.402861177921295166e-01 6.700258702039718628e-02 1.111566126346588135e-01 3.330855816602706909e-02 -3.952412009239196777e-01 -4.270930588245391846e-01 1.491164565086364746e-01 -2.515930831432342529e-01 -2.018434852361679077e-01 1.937651634216308594e-01 -9.984806180000305176e-02 1.094360463321208954e-02 2.725935578346252441e-01 -1.208229213953018188e-01 1.892132312059402466e-01 5.453249439597129822e-02 4.421515390276908875e-02 -2.867699787020683289e-02 1.787963658571243286e-01 2.113151550292968750e-01 -8.777080476284027100e-02 7.028685882687568665e-03 -6.209718063473701477e-02 -7.168629020452499390e-02 -2.536310628056526184e-02 6.653054058551788330e-02 -3.392874896526336670e-01 -1.073258146643638611e-01
-5.434020236134529114e-02 1.388339698314666748e-01 1.442849286831915379e-03 1.558862626552581787e-01 -1.109695509076118469e-01 2.658467506989836693e-03 -8.418849110603332520e-02 -1.400086730718612671e-01 -1.802138835191726685e-01 -5.745714530348777771e-02 -7.476589083671569824e-02 1.287180185317993164e-01 -2.561700642108917236e-01 -1.353523284196853638e-01 -1.272138357162475586e-01 -2.533925175666809082e-01 2.060981690883636475e-01 -3.833639025688171387e-01 1.160937026143074036e-01 3.132462799549102783e-01 1.145002320408821106e-01 -1.521658599376678467e-01 2.049203664064407349e-01 -7.450131326913833618e-02 7.089553773403167725e-02 1.746222376823425293e-01 4.304317533969879150e-01 -4.316007345914840698e-02 5.065407603979110718e-02 3.303932724520564079e-03 -5.438624694943428040e-02 -2.813292443752288818e-01
-1.967434883117675781e-01 4.233855903148651123e-01 2.436137050390243530e-01 1.682274937629699707e-01 -3.473747149109840393e-02 5.541582405567169189e-02 -1.343840360641479492e-01 3.811291977763175964e-02 -3.971836268901824951e-01 -1.157111376523971558e-01 -7.497298717498779297e-02 -1.071500405669212341e-01 -2.566997408866882324e-01 6.431725621223449707e-02 -1.690569669008255005e-01 -2.011574804782867432e-01 1.464902758598327637e-01 -2.151567488908767700e-01 2.758734226226806641e-01 1.618274673819541931e-02 1.226963358931243420e-03 1.522487550973892212e-01 2.644490003585815430e-01 -1.771657615900039673e-01 4.256894811987876892e-02 -8.021461963653564453e-02 5.487932264804840088e-02 1.621329188346862793e-01 4.785168450325727463e-03 -8.443419635295867920e-02 2.716905996203422546e-02 -1.709378063678741455e-01
-3.471394628286361694e-02 1.654041558504104614e-02 -9.548687934875488281e-02 1.377746313810348511e-01 9.279102087020874023e-02 -1.131459772586822510e-01 4.664710536599159241e-02 6.692979484796524048e-02 -1.168922558426856995e-01 -2.874858081340789795e-01 1.991982907056808472e-01 -9.015502035617828369e-02 -2.455290704965591431e-01 2.615581452846527100e-01 1.498177498579025269e-01 -3.741725087165832520e-01 1.106930673122406006e-01 -4.992403090000152588e-02 2.829492390155792236e-01 1.159712076187133789e-01 5.114984884858131409e-02 1.777307987213134766e-01 1.455742772668600082e-02 2.148507721722126007e-02 -2.533617317676544189e-01 8.398035168647766113e-02 1.729657202959060669e-01 -2.154131531715393066e-01 -3.969016671180725098e-01 -4.433881491422653198e-02 6.577304005622863770e-02 -2.292723506689071655e-01
-8.308648318052291870e-02 2.540242969989776611e-01 1.007334366440773010e-01 3.249545395374298096e-02 -1.723329573869705200e-01 6.331754475831985474e-02 5.097511410713195801e-02 -3.276547789573669434e-01 -2.755426168441772461e-01 -1.266327798366546631e-01 1.339897960424423218e-01 1.819393783807754517e-01 1.902570575475692749e-01 9.545048326253890991e-02 -3.123961091041564941e-01 1.305476129055023193e-01 1.732707023620605469e-01 -2.516002357006072998e-01 -7.026914507150650024e-02 -2.860622294247150421e-02 2.490490525960922241e-01 1.008847281336784363e-01 1.773350238800048828e-01 7.738075405359268188e-02 2.504358887672424316e-01 1.946954876184463501e-01 1.723630279302597046e-01 -8.758818358182907104e-02 -4.003017023205757141e-02 1.443441063165664673e-01 -9.940949082374572754e-02 -3.028179705142974854e-01
-1.119002774357795715e-01 1.258813142776489258e-01 5.262447893619537354e-02 2.523666024208068848e-01 -1.149137914180755615e-01 -1.883080154657363892e-01 -8.401948213577270508e-02 -1.382717490196228027e-01 -1.407743692398071289e-01 -3.733522444963455200e-02 8.755265921354293823e-02 1.973439604043960571e-01 -1.667401641607284546e-01 2.242940962314605713e-01 9.381723403930664062e-02 -2.744326889514923096e-01 2.493006139993667603e-01 -2.320686429738998413e-01 -1.968023180961608887e-01 1.588544845581054688e-01 6.632613018155097961e-03 -3.278183639049530029e-01 -4.099766537547111511e-02 9.318114072084426880e-02 2.882123365998268127e-02 1.802680939435958862e-01 2.669697105884552002e-01 5.705815181136131287e-02 -1.722890287637710571e-01 1.695677638053894043e-01 -2.040123492479324341e-01 -3.074498474597930908e-01
2.343093007802963257e-01 2.668992578983306885e-01 -2.027953416109085083e-01 2.496761083602905273e-01 -1.033168435096740723e-01 -4.874391853809356689e-02 1.724721938371658325e-01 2.355898171663284302e-01 -3.066072165966033936e-01 -7.956877350807189941e-02 -2.306789718568325043e-02 2.939492166042327881e-01 -2.671360969543457031e-01 2.740365266799926758e-01 8.923057466745376587e-03 -2.002068310976028442e-01 1.313211321830749512e-01 -9.406803175806999207e-03 -9.230210632085800171e-02 -1.015888433903455734e-02 1.735277175903320312e-01 -1.441265493631362915e-01 2.115538418292999268e-01 1.248173322528600693e-02 2.234520390629768372e-02 -2.007285133004188538e-02 4.963833093643188477e-02 2.616946101188659668e-01 1.679728627204895020e-01 -1.459152530878782272e-02 -9.271781891584396362e-02 -2.599546611309051514e-01
-8.196105249226093292e-03 2.662864327430725098e-01 -1.326630115509033203e-01 1.249705106019973755e-01 -1.046372298151254654e-02 -1.391380131244659424e-01 9.840694069862365723e-02 -9.796121716499328613e-02 -3.196252286434173584e-01 -1.227124333381652832e-01 4.334397614002227783e-01 7.640297710895538330e-02 8.312327414751052856e-02 -1.318186372518539429e-01 -4.471687227487564087e-02 -1.444490402936935425e-01 6.015895307064056396e-02 -3.625964224338531494e-01 7.996889948844909668e-02 1.860093921422958374e-01 1.898384690284729004e-01 -1.763509362936019897e-01 1.590127795934677124e-01 1.830169856548309326e-01 -8.093032985925674438e-02 -1.726413369178771973e-01 1.662108115851879120e-02 -2.138169705867767334e-01 -3.002461194992065430e-01 1.678927615284919739e-02 -7.254723925143480301e-03 -1.553764939308166504e-01
-4.666848480701446533e-02 -1.469884961843490601e-01 -2.058524489402770996e-01 2.488883733749389648e-01 -5.856310576200485229e-02 -2.015344426035881042e-02 2.981035113334655762e-01 -2.095982134342193604e-01 -4.418329298496246338e-01 -3.109624981880187988e-01 7.445362955331802368e-02 5.700134113430976868e-02 1.350379884243011475e-01 2.619221806526184082e-01 -5.281844735145568848e-02 -1.718249917030334473e-01 1.068821176886558533e-01 5.932939425110816956e-02 -1.451351772993803024e-02 -7.012658752501010895e-03 2.918754816055297852e-01 1.227576844394207001e-02 1.134868189692497253e-01 1.491727083921432495e-01 1.212848201394081116e-01 2.211145013570785522e-01 1.187336668372154236e-01 2.393854707479476929e-01 4.430152103304862976e-02 1.437337547540664673e-01 -1.333083957433700562e-01 6.579530239105224609e-02
-1.144369244575500488e-01 1.140698567032814026e-01 1.331611275672912598e-01 -1.420356780290603638e-01 -1.426822245121002197e-01 -1.458832770586013794e-01 1.562584489583969116e-01 9.900106489658355713e-02 -1.248226389288902283e-01 2.029611021280288696e-01 6.817230582237243652e-02 -4.148959368467330933e-02 -7.567326072603464127e-03 3.295240700244903564e-01 6.873280555009841919e-02 -5.527578666806221008e-02 2.541361451148986816e-01 -1.170040145516395569e-01 6.958559900522232056e-02 2.068428397178649902e-01 1.707219630479812622e-01 -5.873498693108558655e-02 -1.036284565925598145e-01 2.515750005841255188e-02 3.617981076240539551e-01 3.492569923400878906e-02 1.350388973951339722e-01 7.488079834729433060e-03 -3.628162145614624023e-01 2.642672955989837646e-01 8.268933743238449097e-02 -3.898384869098663330e-01
-3.015005216002464294e-02 1.552986204624176025e-01 1.372515689581632614e-02 1.646349281072616577e-01 -2.964356839656829834e-01 2.567024528980255127e-01 -1.084542870521545410e-01 1.768800020217895508e-01 -1.384619772434234619e-01 -9.638776630163192749e-02 3.580146729946136475e-01 3.173302859067916870e-02 -6.462416052818298340e-02 1.288918256759643555e-01 -1.437698453664779663e-01 -3.352744504809379578e-02 -1.955989003181457520e-02 -3.716398477554321289e-01 1.053781881928443909e-01 2.788900136947631836e-01 2.247697561979293823e-01 6.739736348390579224e-02 6.594293564558029175e-02 1.655295938253402710e-01 -1.202012896537780762e-01 -1.279513835906982422e-01 6.742389500141143799e-02 4.572733119130134583e-02 2.559502124786376953e-01 2.398201376199722290e-01 2.267453372478485107e-01 -1.566660106182098389e-01
3.706368058919906616e-02 1.499415189027786255e-01 1.796343624591827393e-01 1.699372828006744385e-01 -8.319205790758132935e-02 -8.546104282140731812e-02 2.806040346622467041e-01 3.273341059684753418e-02 -1.846607774496078491e-01 -5.401953123509883881e-03 -3.201464414596557617e-01 1.078963950276374817e-01 -2.689745128154754639e-01 2.000565975904464722e-01 -1.170247271656990051e-01 -3.162457942962646484e-01 -2.628408186137676239e-02 -2.385570108890533447e-01 3.306608274579048157e-02 1.487014740705490112e-01 2.156752496957778931e-01 1.520254313945770264e-01 -5.923703312873840332e-02 1.407392621040344238e-01 1.995149999856948853e-01 -8.625625073909759521e-02 3.085801601409912109e-01 1.416867822408676147e-01 2.115257270634174347e-02 1.567468494176864624e-01 1.540427356958389282e-01 -2.481580972671508789e-01
-1.350688785314559937e-01 2.046439349651336670e-01 3.269273340702056885e-01 3.921273946762084961e-01 -5.636196117848157883e-03 -9.408917278051376343e-02 -1.958698928356170654e-01 -1.199277117848396301e-01 -2.142771929502487183e-01 1.440984904766082764e-01 7.242950052022933960e-02 -6.051756441593170166e-02 9.794079232960939407e-04 1.435264497995376587e-01 9.326449781656265259e-02 4.917411133646965027e-02 3.006151020526885986e-01 6.001941859722137451e-02 4.850934073328971863e-02 -1.981263309717178345e-01 1.668349653482437134e-02 -8.123353123664855957e-02 3.364553749561309814e-01 1.586357206106185913e-01 1.250845938920974731e-01 1.435247510671615601e-01 2.830083370208740234e-01 -3.432304365560412407e-03 3.763932734727859497e-02 3.189611732959747314e-01 -6.643497198820114136e-02 -7.452310621738433838e-02
2.959531545639038086e-01 1.369792670011520386e-01 -6.883621960878372192e-02 2.733614742755889893e-01 -8.951900154352188110e-02 -2.071589827537536621e-01 1.112440675497055054e-01 4.741137847304344177e-02 -1.439450979232788086e-01 6.817652285099029541e-02 2.037104405462741852e-02 1.458801701664924622e-02 -2.317610941827297211e-02 1.118137836456298828e-01 -3.309930860996246338e-01 -1.632042825222015381e-01 1.933863461017608643e-01 -6.308507919311523438e-02 9.339290112257003784e-02 9.966569393873214722e-02 2.987918853759765625e-01 -2.054042182862758636e-02 1.433436870574951172e-01 -3.993832170963287354e-01 1.598349958658218384e-01 1.844174861907958984e-01 2.923470437526702881e-01 -4.073595255613327026e-02 -6.450932472944259644e-02 2.209426164627075195e-01 1.009340733289718628e-01 -1.837661862373352051e-01
-2.840539254248142242e-02 -4.626145237125456333e-04 1.148382574319839478e-01 1.736973822116851807e-01 -4.287301097065210342e-03 -1.550550907850265503e-01 -1.777302175760269165e-01 -9.838554263114929199e-02 -3.612029552459716797e-01 -7.728954404592514038e-02 2.135821133852005005e-01 1.786314100027084351e-01 -1.328726261854171753e-01 2.093401700258255005e-01 7.161868363618850708e-02 -2.747495770454406738e-01 1.233738884329795837e-01 -1.639142185449600220e-01 -1.087154448032379150e-01 1.588843911886215210e-01 2.684742398560047150e-02 -4.706777632236480713e-01 -6.012414814904332161e-04 6.528159230947494507e-02 2.294474095106124878e-01 1.759877987205982208e-02 2.228018641471862793e-01 4.360753297805786133e-02 -1.996254622936248779e-01 2.222995460033416748e-01 -1.870568990707397461e-01 3.864728147163987160e-03
-1.417575329542160034e-01 1.382729709148406982e-01 1.860999763011932373e-01 -6.668061017990112305e-02 -9.558559954166412354e-02 7.740105688571929932e-02 8.304618299007415771e-02 -2.042239308357238770e-01 -4.959586262702941895e-02 -1.838647425174713135e-01 8.619204908609390259e-02 -1.797272264957427979e-02 -2.063302844762802124e-01 1.500378996133804321e-01 1.871284246444702148e-01 -3.907767832279205322e-01 2.210211902856826782e-01 -2.001956254243850708e-01 2.212000638246536255e-01 1.272642016410827637e-01 3.103228211402893066e-01 2.836060523986816406e-01 3.333088457584381104e-01 -2.199928015470504761e-01 -1.022349018603563309e-02 -9.639587998390197754e-02 6.646476686000823975e-02 1.800975948572158813e-01 -9.457895904779434204e-02 7.935999333858489990e-02 -1.838418468832969666e-02 -9.507865458726882935e-02
-6.918848305940628052e-02 1.936813741922378540e-01 1.571486145257949829e-01 2.387224435806274414e-01 -1.148706600069999695e-01 -2.374932169914245605e-01 6.727151572704315186e-02 -9.840749204158782959e-02 -4.070805311203002930e-01 -2.710553407669067383e-01 1.870764344930648804e-01 -8.447088301181793213e-02 4.092211276292800903e-02 -7.187539339065551758e-02 1.910608112812042236e-01 -2.426189482212066650e-01 2.836550772190093994e-02 -5.927382782101631165e-02 3.446715772151947021e-01 8.653873950242996216e-02 6.796265393495559692e-02 1.638796627521514893e-01 1.517333537340164185e-01 -2.239923924207687378e-02 2.381246536970138550e-01 1.884240284562110901e-02 2.479048073291778564e-02 -1.271395385265350342e-01 1.311646699905395508e-01 2.621357440948486328e-01 -2.604059502482414246e-02 2.502815723419189453e-01
7.238272577524185181e-03 1.795386709272861481e-02 2.033027559518814087e-01 9.728671610355377197e-02 -4.754756093025207520e-01 -1.463023424148559570e-01 -9.765595942735671997e-02 1.444448828697204590e-01 -4.472064077854156494e-01 -1.166029274463653564e-01 -3.934209421277046204e-02 4.077058285474777222e-02 -1.236535757780075073e-01 2.555120587348937988e-01 -1.698961257934570312e-01 -1.184307690709829330e-02 1.282271593809127808e-01 -2.639212310314178467e-01 3.572545573115348816e-02 -2.041298598051071167e-01 1.448225975036621094e-01 -1.596308350563049316e-01 5.243483930826187134e-02 5.710438266396522522e-02 8.493012189865112305e-02 -8.566606044769287109e-02 7.549852132797241211e-02 1.296170800924301147e-01 -1.576718874275684357e-02 3.436348736286163330e-01 4.148989543318748474e-02 -7.713240385055541992e-02
-9.094493836164474487e-02 -1.477947831153869629e-01 -2.696158178150653839e-02 1.739645898342132568e-01 -3.290563523769378662e-01 -9.444243460893630981e-02 -1.383465041726594791e-05 -4.001444950699806213e-02 -1.929550617933273315e-01 -1.169031560420989990e-01 2.608711719512939453e-01 -1.870976239442825317e-01 -1.739205121994018555e-01 4.394212067127227783e-01 -3.773758560419082642e-02 -4.105352610349655151e-02 2.553527057170867920e-01 -1.387871205806732178e-01 1.419144868850708008e-01 1.687416881322860718e-01 1.764113642275333405e-02 1.998781412839889526e-01 -7.187906652688980103e-02 2.637745141983032227e-01 3.256068825721740723e-01 -6.811228394508361816e-02 -6.142772734165191650e-03 -7.732328027486801147e-02 -2.291723042726516724e-01 1.658848300576210022e-02 -7.447966188192367554e-02 -1.287856101989746094e-01
1.786020249128341675e-01 -1.582813076674938202e-02 1.477107685059309006e-02 -1.240678690373897552e-02 -4.479075074195861816e-01 -5.811812006868422031e-04 -2.652255259454250336e-02 2.040989249944686890e-01 -2.637950778007507324e-01 6.483894586563110352e-02 -1.135492250323295593e-01 -1.407094765454530716e-02 -8.092317730188369751e-02 2.025569975376129150e-01 1.013553235679864883e-02 -2.169043272733688354e-01 1.803535670042037964e-01 -2.975980937480926514e-01 9.933716058731079102e-02 -1.107608973979949951e-01 2.582781016826629639e-01 -4.965522140264511108e-02 2.459047175943851471e-02 1.730127036571502686e-01 7.632084190845489502e-02 -1.113364007323980331e-02 -1.101652756333351135e-01 2.192435562610626221e-01 -3.075968474149703979e-02 4.528687000274658203e-01 1.283270567655563354e-01 -1.062546521425247192e-01
-2.348058819770812988e-01 3.024334311485290527e-01 2.421110421419143677e-01 2.863847911357879639e-01 -1.714219152927398682e-01 -1.751496195793151855e-01 -2.245838344097137451e-01 1.306338906288146973e-01 -3.024444729089736938e-02 3.091040626168251038e-02 2.784285880625247955e-02 1.096534803509712219e-01 -1.377380341291427612e-01 3.827091753482818604e-01 -4.561388120055198669e-02 -2.750278413295745850e-01 -1.052825674414634705e-01 2.333491668105125427e-02 1.770624071359634399e-01 2.680108249187469482e-01 8.173105865716934204e-02 -4.252592101693153381e-02 7.924409210681915283e-02 -5.841112229973077774e-03 1.161834895610809326e-01 5.805224925279617310e-02 2.000818699598312378e-01 -2.529194653034210205e-01 5.992861930280923843e-03 7.163303345441818237e-02 -5.308227613568305969e-02 -2.624980509281158447e-01
3.955591470003128052e-02 2.743498682975769043e-01 2.319155931472778320e-01 1.470719128847122192e-01 -1.205088272690773010e-01 1.945069432258605957e-01 1.082546040415763855e-01 -8.821754157543182373e-02 -1.369777917861938477e-01 -3.050392866134643555e-01 9.346893429756164551e-02 1.938772201538085938e-01 9.969176352024078369e-02 1.936731934547424316e-01 1.583373397588729858e-01 -3.978829830884933472e-02 1.529189646244049072e-01 -1.004897356033325195e-01 5.130769312381744385e-02 2.456753253936767578e-01 1.865160465240478516e-01 3.322479128837585449e-01 -5.857666023075580597e-03 -2.196342684328556061e-02 4.033221006393432617e-01 6.136373803019523621e-02 1.315070837736129761e-01 2.224588692188262939e-01 -2.743793278932571411e-02 -1.823574863374233246e-02 -2.368021756410598755e-01 -1.054315939545631409e-01
-8.820807933807373047e-02 3.051380515098571777e-01 2.410889603197574615e-02 2.899568676948547363e-01 -7.755189388990402222e-02 -1.394111290574073792e-02 9.178184717893600464e-02 1.195026636123657227e-01 -1.211429014801979065e-01 -1.632535010576248169e-01 -4.245903692208230495e-04 -2.397174686193466187e-01 -4.445232748985290527e-01 2.350788265466690063e-01 -1.427148729562759399e-01 2.077081650495529175e-01 2.450207918882369995e-01 -5.715937539935112000e-02 2.442595660686492920e-01 1.715012192726135254e-01 3.510583937168121338e-02 -2.072223722934722900e-01 2.586536109447479248e-01 1.656602323055267334e-01 3.908179700374603271e-02 1.488787829875946045e-01 1.585064828395843506e-02 9.374044835567474365e-02 7.709008175879716873e-03 4.277642071247100830e-02 -2.040924876928329468e-01 5.661581456661224365e-02
-1.853091269731521606e-02 1.977775841951370239e-01 -1.180242048576474190e-03 7.616523653268814087e-02 -1.471899449825286865e-01 6.287802755832672119e-02 -1.300608664751052856e-01 6.789992749691009521e-02 -1.343443244695663452e-01 -1.196583956480026245e-01 1.811723411083221436e-01 -4.575247690081596375e-02 -6.319286674261093140e-02 2.808556258678436279e-01 5.299834534525871277e-02 1.182851940393447876e-01 2.682240605354309082e-01 -9.196845442056655884e-02 2.712584137916564941e-01 -2.465754449367523193e-01 3.068547546863555908e-01 3.063157573342323303e-02 3.670894205570220947e-01 2.724259495735168457e-01 1.275683194398880005e-01 -9.424827992916107178e-02 1.092143170535564423e-02 -1.465267315506935120e-02 -3.867775201797485352e-01 1.689792722463607788e-01 1.108156964182853699e-01 -7.657542824745178223e-02
-2.679965645074844360e-02 2.381021827459335327e-01 1.672641038894653320e-01 5.339604243636131287e-02 -1.297941058874130249e-01 -1.468393057584762573e-01 -1.599975489079952240e-02 1.294414401054382324e-01 -3.644307553768157959e-01 -3.991441428661346436e-02 7.059371471405029297e-02 7.281806785613298416e-03 -1.571606099605560303e-02 1.196194812655448914e-01 1.632066816091537476e-01 1.422998458147048950e-01 3.192994743585586548e-02 -1.855417340993881226e-02 -5.705318227410316467e-02 1.903673559427261353e-01 3.108850121498107910e-01 -9.300588816404342651e-02 -1.233790963888168335e-01 1.633386760950088501e-01 1.650054752826690674e-01 4.925181157886981964e-03 2.106498479843139648e-01 -6.208753213286399841e-03 8.106371015310287476e-02 3.026983737945556641e-01 -3.211181461811065674e-01 -4.409340023994445801e-01
-2.874430716037750244e-01 3.947379887104034424e-01 -4.472034424543380737e-02 2.937524914741516113e-01 -1.127687320113182068e-01 1.847038120031356812e-01 1.448892802000045776e-01 -1.689514368772506714e-01 -3.045596778392791748e-01 -1.287385169416666031e-02 1.136245056986808777e-01 -9.379348158836364746e-02 -2.062216997146606445e-01 4.829391092061996460e-02 -1.416705995798110962e-01 -1.859391108155250549e-02 6.424925476312637329e-02 -2.363498657941818237e-01 3.848542692139744759e-03 1.655084937810897827e-01 2.555129528045654297e-01 2.873892784118652344e-01 -7.005384564399719238e-02 -1.614705771207809448e-01 -6.919816881418228149e-02 -1.489318013191223145e-01 3.663253784179687500e-02 2.596993148326873779e-01 -5.715739354491233826e-02 -3.526117652654647827e-02 -1.244039013981819153e-01 -1.224495097994804382e-01
4.802377149462699890e-02 1.892201602458953857e-01 1.979082077741622925e-01 3.143613636493682861e-01 2.574577927589416504e-01 -9.522360563278198242e-02 -1.938082128763198853e-01 -3.535015285015106201e-01 -2.743482887744903564e-01 -2.879310846328735352e-01 -1.356597244739532471e-01 -1.461613625288009644e-01 1.343773771077394485e-02 1.243861094117164612e-01 8.201885037124156952e-03 4.583128914237022400e-02 1.166402921080589294e-01 -1.194375157356262207e-01 1.036818772554397583e-01 1.186891645193099976e-01 3.402079939842224121e-01 -1.071079373359680176e-01 5.638292804360389709e-02 1.346176564693450928e-01 5.639881640672683716e-02 1.937789171934127808e-01 7.887512445449829102e-02 7.150556147098541260e-02 -3.379149734973907471e-01 1.160511374473571777e-02 -4.705472290515899658e-02 2.099472098052501678e-02
1.134122759103775024e-01 1.131417453289031982e-01 8.550120145082473755e-02 7.393919676542282104e-02 -2.075370997190475464e-01 -8.452922850847244263e-02 3.638292551040649414e-01 1.771322339773178101e-01 -3.723275363445281982e-01 1.184346303343772888e-01 -1.434525549411773682e-01 4.751918464899063110e-02 -1.541128903627395630e-01 1.396867632865905762e-01 -2.127119526267051697e-02 -2.494947314262390137e-01 5.511521920561790466e-02 -3.658286929130554199e-01 1.498923520557582378e-03 6.103705242276191711e-02 2.838998138904571533e-01 6.960105150938034058e-02 9.538349509239196777e-02 -1.146897003054618835e-01 3.064108490943908691e-01 -2.067573554813861847e-02 2.428983002901077271e-01 -3.571381792426109314e-02 4.758773371577262878e-02 1.927093975245952606e-02 8.343054354190826416e-02 -2.316510975360870361e-01
1.358133405447006226e-01 4.912346601486206055e-02 -3.912449628114700317e-02 3.136681616306304932e-01 -1.387367844581604004e-01 -5.255627259612083435e-02 1.796881407499313354e-01 3.997684270143508911e-02 -1.909896880388259888e-01 -2.334060221910476685e-01 1.489347517490386963e-01 3.007500199601054192e-03 -1.669394373893737793e-01 2.079285532236099243e-01 -8.911398053169250488e-02 -3.347293436527252197e-01 -1.772522479295730591e-01 -5.069654807448387146e-02 1.830078661441802979e-01 2.618937008082866669e-02 1.304531395435333252e-01 2.412053346633911133e-01 -2.607164680957794189e-01 -1.196620017290115356e-01 2.641415894031524658e-01 -1.238217428326606750e-01 2.221518903970718384e-01 -7.322336733341217041e-02 -2.736482620239257812e-01 2.166948318481445312e-01 1.652909666299819946e-01 -6.678153574466705322e-02
5.082590132951736450e-02 1.583066433668136597e-01 9.544679522514343262e-02 1.168256774544715881e-01 -1.092853397130966187e-01 -3.002121113240718842e-03 7.705581188201904297e-02 6.512691080570220947e-02 -3.758324384689331055e-01 6.960154511034488678e-03 6.585791707038879395e-02 -1.672430932521820068e-01 3.163040801882743835e-02 2.344750761985778809e-01 9.366465359926223755e-02 8.630835264921188354e-02 9.560599923133850098e-02 -6.874359399080276489e-02 -7.931852340698242188e-02 2.651291191577911377e-01 1.368744224309921265e-01 -1.594468355178833008e-01 -7.855933159589767456e-02 1.099894866347312927e-01 2.660219073295593262e-01 -2.115561626851558685e-02 3.467276394367218018e-01 8.721182495355606079e-02 1.795382052659988403e-02 3.244643509387969971e-01 -2.439190298318862915e-01 -4.057630300521850586e-01
1.603239923715591431e-01 -7.384326308965682983e-02 -9.710774570703506470e-02 3.426822125911712646e-01 -7.255267351865768433e-02 -1.604117304086685181e-01 7.860304415225982666e-02 6.997463852167129517e-02 3.923892974853515625e-02 -1.589647978544235229e-01 1.558182537555694580e-01 9.215532802045345306e-03 4.191827028989791870e-02 3.213294446468353271e-01 -2.040550559759140015e-01 -1.649339199066162109e-01 3.788829147815704346e-01 -3.094544447958469391e-02 -2.673537528607994318e-04 2.400052845478057861e-01 3.464635908603668213e-01 -1.541941193863749504e-03 1.817663386464118958e-02 -2.673202455043792725e-01 3.186420351266860962e-02 2.911156713962554932e-01 2.311599254608154297e-01 -2.184996753931045532e-02 1.608342118561267853e-02 1.915988028049468994e-01 6.528207659721374512e-02 6.129139568656682968e-03
-1.173801422119140625e-01 3.056137561798095703e-01 1.140332780778408051e-02 1.578220576047897339e-01 -2.461629807949066162e-01 -2.087657451629638672e-01 6.313467770814895630e-02 2.530356943607330322e-01 -3.637666627764701843e-02 -1.743171662092208862e-01 2.562543749809265137e-01 1.705321371555328369e-01 -1.888953894376754761e-01 2.073207795619964600e-01 5.202894657850265503e-02 5.583565682172775269e-02 1.894457787275314331e-01 -5.569843947887420654e-02 9.455595165491104126e-02 -1.674523055553436279e-01 1.331621855497360229e-01 3.258675709366798401e-02 2.248630225658416748e-01 4.233858287334442139e-01 3.404176980257034302e-02 -1.037612184882164001e-01 -1.746273934841156006e-01 -4.740622825920581818e-03 4.617067798972129822e-02 2.492308765649795532e-01 1.864484846591949463e-01 -1.364078074693679810e-01
-1.712699979543685913e-02 2.282565534114837646e-01 -1.750252991914749146e-01 1.945968903601169586e-02 1.327585428953170776e-01 -3.097599744796752930e-01 -1.753435730934143066e-01 -1.700548380613327026e-01 -1.573007255792617798e-01 -1.885603517293930054e-01 2.289936095476150513e-01 -2.112731188535690308e-01 -3.966208696365356445e-01 1.712364405393600464e-01 -2.988625764846801758e-01 -2.125141210854053497e-02 2.296107858419418335e-01 -1.745960414409637451e-01 -4.930930584669113159e-02 1.313538998365402222e-01 1.395146399736404419e-01 1.907484978437423706e-02 -2.190818339586257935e-01 1.224119216203689575e-01 -5.385169014334678650e-02 -6.887774169445037842e-02 4.303351417183876038e-02 2.742343582212924957e-02 4.433442652225494385e-02 3.009484410285949707e-01 1.508600078523159027e-02 -1.444600820541381836e-01
-3.833248019218444824e-01 1.532189548015594482e-01 -1.389563232660293579e-01 2.286262363195419312e-01 -2.498871646821498871e-02 -2.727570235729217529e-01 -1.361796557903289795e-01 1.343106478452682495e-01 -1.303843408823013306e-01 -2.667565941810607910e-01 -1.185989566147327423e-02 -8.622648566961288452e-02 -1.996089890599250793e-02 3.887879848480224609e-01 -3.037648200988769531e-01 1.153342612087726593e-02 1.909860223531723022e-01 -1.030150130391120911e-01 4.403239861130714417e-02 1.116447597742080688e-01 -1.676619052886962891e-01 7.316362112760543823e-02 2.190225943922996521e-02 8.562365174293518066e-02 1.107187122106552124e-01 -2.724951691925525665e-02 1.378268450498580933e-01 3.941473364830017090e-02 -5.601795390248298645e-02 1.580794453620910645e-01 3.067232668399810791e-01 -2.195080518722534180e-01
2.259503453969955444e-01 1.462427228689193726e-01 -1.893193461000919342e-02 4.850251078605651855e-01 -8.605074137449264526e-02 -3.046382963657379150e-01 1.521302759647369385e-01 2.629638835787773132e-02 -1.229615733027458191e-01 -1.283275783061981201e-01 2.101305425167083740e-01 -4.719324409961700439e-02 -2.206844985485076904e-01 2.566672563552856445e-01 2.331979721784591675e-01 5.778073519468307495e-02 -5.134910345077514648e-02 -6.813763827085494995e-02 1.108276620507240295e-01 -4.999781772494316101e-02 1.685441471636295319e-02 2.649146318435668945e-01 2.173704057931900024e-01 -9.972342103719711304e-02 1.508656740188598633e-01 -1.082202568650245667e-01 2.756566107273101807e-01 2.493073791265487671e-02 -1.767877787351608276e-01 1.522288173437118530e-01 -1.503449771553277969e-02 -4.673283919692039490e-02
-2.317681908607482910e-01 4.792626202106475830e-01 4.018556326627731323e-02 3.044385462999343872e-02 -1.289438605308532715e-01 -1.664280705153942108e-02 -1.920511387288570404e-02 -1.427401136606931686e-02 -2.599431872367858887e-01 -3.563047647476196289e-01 4.467921704053878784e-02 2.625011205673217773e-01 1.819209940731525421e-02 1.366613805294036865e-01 -1.027404069900512695e-01 -1.797526478767395020e-01 1.324676424264907837e-01 -5.789658799767494202e-02 1.205622311681509018e-02 1.427922397851943970e-01 1.388994753360748291e-01 -9.270871430635452271e-02 5.341665819287300110e-03 -1.057628765702247620e-01 1.943407207727432251e-01 2.466799132525920868e-02 2.038496434688568115e-01 -7.447136938571929932e-02 -7.678808271884918213e-02 2.691481113433837891e-01 -2.007187902927398682e-02 3.528712689876556396e-01
-6.355974357575178146e-03 1.021890938282012939e-01 1.073020324110984802e-01 3.042129278182983398e-01 -3.504648506641387939e-01 1.436298787593841553e-01 -1.440272331237792969e-01 1.678796410560607910e-01 -1.099341809749603271e-01 -5.964095145463943481e-02 2.964505851268768311e-01 5.139157548546791077e-02 -2.220402956008911133e-01 -5.690724775195121765e-02 -3.798657357692718506e-01 1.111669689416885376e-01 -3.748955205082893372e-02 -2.870793640613555908e-01 -4.988699406385421753e-02 -9.686521254479885101e-03 3.812913298606872559e-01 1.227297633886337280e-02 1.804396659135818481e-01 2.035327404737472534e-01 -6.954502314329147339e-02 7.709920406341552734e-02 1.569215953350067139e-01 -1.432532966136932373e-01 -7.282982021570205688e-02 6.513025611639022827e-02 -7.832158356904983521e-02 1.358953211456537247e-02
-8.301755040884017944e-02 4.792613089084625244e-01 2.788089811801910400e-01 2.705450057983398438e-01 -2.182193547487258911e-01 1.044064667075872421e-02 -6.151517853140830994e-02 6.918033212423324585e-02 -2.541751861572265625e-01 -6.162272766232490540e-02 8.725707978010177612e-02 -2.072911243885755539e-03 -1.370850801467895508e-01 2.115317992866039276e-02 -2.252651378512382507e-02 -3.379474207758903503e-02 1.769842505455017090e-01 -2.247342765331268311e-01 1.020939275622367859e-02 2.176274210214614868e-01 -6.749826669692993164e-02 1.079383566975593567e-01 -4.687184467911720276e-02 -2.419518828392028809e-01 2.267880290746688843e-01 1.248336955904960632e-01 -4.138524457812309265e-02 1.162244230508804321e-01 -1.461683064699172974e-01 -3.887801431119441986e-03 4.986624699085950851e-03 -3.865199983119964600e-01
-4.564977809786796570e-02 1.903090029954910278e-01 1.200598999857902527e-01 2.611546218395233154e-01 2.269800007343292236e-02 1.243576630949974060e-01 -2.169378250837326050e-01 1.005093157291412354e-01 -2.094570696353912354e-01 -1.283200923353433609e-02 2.153499796986579895e-02 3.097497224807739258e-01 -1.937425881624221802e-01 5.770196393132209778e-02 -1.356907188892364502e-01 -6.967160850763320923e-02 3.157375454902648926e-01 -2.933222949504852295e-01 -2.950272522866725922e-02 1.719555109739303589e-01 1.459435671567916870e-01 -1.620256453752517700e-01 -1.818138919770717621e-02 -1.149532869458198547e-01 5.644071474671363831e-02 2.941614985466003418e-01 2.604500353336334229e-01 7.107962667942047119e-02 -1.096844002604484558e-01 1.801243424415588379e-01 3.922615945339202881e-02 -3.398232758045196533e-01
2.216560989618301392e-01 1.809861510992050171e-01 1.582696847617626190e-02 4.755855798721313477e-01 -1.060334146022796631e-01 -3.927905261516571045e-01 1.640770882368087769e-01 1.927060037851333618e-01 -1.586968451738357544e-01 -3.177771577611565590e-03 3.025495111942291260e-01 -7.313870638608932495e-02 -1.637187004089355469e-01 2.278052419424057007e-01 8.686683326959609985e-02 -5.680483579635620117e-02 -3.261411562561988831e-02 -8.128137886524200439e-02 6.004849076271057129e-02 2.021173713728785515e-03 9.748949855566024780e-02 2.495917677879333496e-01 2.110510319471359253e-01 -9.340085089206695557e-02 1.340569853782653809e-01 -2.360750883817672729e-01 1.017223224043846130e-01 4.756764322519302368e-02 -1.182620823383331299e-01 1.074902862310409546e-01 2.328206785023212433e-03 4.836506769061088562e-02
2.379761338233947754e-01 9.629768133163452148e-02 -7.253229618072509766e-02 1.697374284267425537e-01 1.207518875598907471e-01 -8.852807432413101196e-02 1.923062466084957123e-02 3.277826309204101562e-02 -3.288882970809936523e-01 -1.791974008083343506e-01 3.169446885585784912e-01 -2.327683269977569580e-01 -1.148701086640357971e-01 1.597297489643096924e-01 1.849674433469772339e-01 -7.843165844678878784e-02 3.362320959568023682e-01 1.251040846109390259e-01 -1.454763412475585938e-01 6.464695930480957031e-02 2.379783391952514648e-01 -5.727826058864593506e-02 -2.296386100351810455e-02 3.396249115467071533e-01 3.130657374858856201e-01 -4.588679596781730652e-02 1.550282984972000122e-01 -1.377744823694229126e-01 -7.565835118293762207e-02 4.049799218773841858e-02 -6.744355708360671997e-02 -1.315122842788696289e-01
5.714422836899757385e-02 3.531657159328460693e-02 -1.528959721326828003e-01 2.535698413848876953e-01 -5.479905288666486740e-03 4.023362696170806885e-02 1.018875017762184143e-01 -9.795193374156951904e-02 -2.981192767620086670e-01 -4.054321348667144775e-01 -1.397733241319656372e-01 9.483835846185684204e-02 8.930385112762451172e-02 2.325405180454254150e-02 1.601785868406295776e-01 -2.295479178428649902e-01 1.064862310886383057e-01 -3.188733160495758057e-01 2.838734686374664307e-01 1.599746011197566986e-02 -3.241059137508273125e-03 -7.465132977813482285e-03 6.919005513191223145e-02 7.760778814554214478e-02 1.392153054475784302e-01 2.987003028392791748e-01 1.016161218285560608e-01 2.156953513622283936e-01 -1.716534607112407684e-02 2.857215404510498047e-01 -2.479623407125473022e-01 6.273422390222549438e-02
2.206492354162037373e-04 2.862560153007507324e-01 1.713053733110427856e-01 -1.968410797417163849e-02 -9.859308600425720215e-02 -3.961832821369171143e-02 5.818751454353332520e-02 -1.925624608993530273e-01 -3.366072475910186768e-01 -1.872773170471191406e-01 1.127785518765449524e-01 1.825776249170303345e-01 2.230144739151000977e-01 1.786582171916961670e-01 -3.504270017147064209e-01 -2.089849114418029785e-01 2.330805361270904541e-01 -1.502486169338226318e-01 -1.912566870450973511e-01 1.142576932907104492e-01 9.116688370704650879e-02 -2.409628778696060181e-02 9.750497341156005859e-02 1.473411023616790771e-01 2.034807652235031128e-01 1.631078869104385376e-01 2.462821453809738159e-01 1.005914285778999329e-01 1.344703584909439087e-01 9.995733201503753662e-02 8.203735947608947754e-02 -2.319038957357406616e-01
1.879568696022033691e-01 -2.909958362579345703e-02 7.110290974378585815e-02 3.604500293731689453e-01 -1.748071461915969849e-01 1.315740942955017090e-01 -2.322545200586318970e-01 1.031306162476539612e-01 -1.224938407540321350e-01 3.371534869074821472e-02 2.961127273738384247e-02 -4.503448307514190674e-02 -1.705489158630371094e-01 1.710125245153903961e-02 -9.071269072592258453e-03 2.688584662973880768e-02 1.520693600177764893e-01 -2.775923311710357666e-01 1.589508950710296631e-01 1.306651532649993896e-01 1.812881678342819214e-01 -2.435202002525329590e-01 -1.548079214990139008e-02 2.002060562372207642e-01 3.014517389237880707e-02 -1.022855043411254883e-01 4.947193264961242676e-01 8.291204273700714111e-02 1.142603084444999695e-01 2.114007323980331421e-01 -4.656045138835906982e-02 -2.631543278694152832e-01
2.273746766149997711e-02 5.579128488898277283e-02 -1.990551352500915527e-01 3.233262598514556885e-01 -1.477228552103042603e-01 1.921595782041549683e-01 1.505779325962066650e-01 -2.382458895444869995e-01 -1.944767385721206665e-01 -3.488013744354248047e-01 2.223150581121444702e-01 9.832769632339477539e-02 6.725105922669172287e-03 2.499407976865768433e-01 -1.316133439540863037e-01 -5.765144899487495422e-02 3.344480693340301514e-02 -1.878998279571533203e-01 6.714323908090591431e-02 8.055689185857772827e-02 2.391654299572110176e-03 1.143800169229507446e-01 -2.044173330068588257e-01 -1.140803378075361252e-02 2.713077068328857422e-01 5.528633669018745422e-02 4.133769869804382324e-02 3.285592496395111084e-01 -1.564288884401321411e-01 2.397246062755584717e-01 -2.038354426622390747e-01 -7.010058965533971786e-03
2.049579769372940063e-01 2.565983831882476807e-01 5.897600203752517700e-02 1.918339282274246216e-01 6.706815678626298904e-03 5.122806876897811890e-02 -5.271354317665100098e-02 -1.002928316593170166e-01 -1.263350993394851685e-01 -8.346131071448326111e-03 -2.095876634120941162e-01 1.120602041482925415e-01 2.264276519417762756e-02 4.007777571678161621e-01 -2.771911211311817169e-03 -2.104882709681987762e-02 -1.595637574791908264e-02 -1.487980633974075317e-01 1.559996455907821655e-01 -1.606232821941375732e-01 3.769421577453613281e-01 -1.669717766344547272e-02 -1.980271004140377045e-02 3.378503918647766113e-01 1.841336786746978760e-01 1.258255988359451294e-01 -1.317152380943298340e-01 1.216642931103706360e-01 -3.188755810260772705e-01 2.652728557586669922e-01 1.106433123350143433e-01 -8.155655115842819214e-02
8.082634210586547852e-02 9.882958233356475830e-02 -1.457789689302444458e-01 3.334912955760955811e-01 5.019284039735794067e-02 -2.229218780994415283e-01 -3.842246830463409424e-01 -2.678960859775543213e-01 -8.176942914724349976e-02 -1.537585407495498657e-01 -7.911158353090286255e-02 -2.209144979715347290e-01 -6.059828400611877441e-02 2.823771536350250244e-01 -1.030782982707023621e-01 -4.673243686556816101e-02 1.650941818952560425e-01 -9.738205373287200928e-02 -1.023243889212608337e-01 1.595927625894546509e-01 1.043450608849525452e-01 -4.761602729558944702e-02 3.009070269763469696e-02 6.380377709865570068e-02 2.058617323637008667e-01 -4.400440957397222519e-03 2.336356490850448608e-01 -8.299020677804946899e-02 -4.566503316164016724e-02 3.781143426895141602e-01 -1.561124473810195923e-01 -1.841313987970352173e-01
2.752084517851471901e-03 1.021144390106201172e-01 -9.455908834934234619e-02 1.674160659313201904e-01 -3.310335278511047363e-01 -4.573824629187583923e-02 2.334001958370208740e-01 8.144824206829071045e-02 -3.415032029151916504e-01 -3.964535593986511230e-01 1.825563311576843262e-01 -2.111412435770034790e-01 -1.149024516344070435e-01 1.936426572501659393e-02 2.989589981734752655e-02 2.730517275631427765e-02 2.189511060714721680e-01 -1.169320717453956604e-01 1.126297935843467712e-01 9.216713905334472656e-02 5.861499812453985214e-03 2.147259712219238281e-01 6.347087025642395020e-02 2.482088506221771240e-01 -3.084368258714675903e-02 -1.524079740047454834e-01 9.247411787509918213e-02 -9.919109195470809937e-02 -6.291483342647552490e-02 2.410464137792587280e-01 -2.767693698406219482e-01 -1.925700455904006958e-01
-4.810552299022674561e-02 1.745485067367553711e-01 -2.648049890995025635e-01 2.578346133232116699e-01 -2.016927152872085571e-01 -2.976644411683082581e-02 8.114823698997497559e-02 -8.431995660066604614e-02 -4.113016426563262939e-01 -2.069089412689208984e-01 1.539532393217086792e-01 -8.097390830516815186e-02 1.479099038988351822e-02 4.171700179576873779e-01 3.916122391819953918e-02 1.448437944054603577e-02 1.359691768884658813e-01 -5.746939033269882202e-02 8.430596441030502319e-02 2.950237877666950226e-02 2.658434584736824036e-02 1.222382951527833939e-02 -2.050761431455612183e-01 4.509594663977622986e-02 4.923383891582489014e-01 -4.808824509382247925e-02 8.952999487519264221e-03 9.863162040710449219e-02 -1.378952562808990479e-01 -3.557194396853446960e-02 -5.995816737413406372e-02 6.338821351528167725e-02
7.070688158273696899e-02 2.340671867132186890e-01 1.030560806393623352e-01 5.599230527877807617e-01 -2.280559092760086060e-01 -1.552052199840545654e-01 5.986650660634040833e-02 5.223018303513526917e-02 -1.519715487957000732e-01 -2.761570811271667480e-01 1.092335060238838196e-01 -2.953459322452545166e-02 5.610608309507369995e-02 -9.659074246883392334e-02 1.482415199279785156e-01 -1.668312996625900269e-01 2.389739006757736206e-01 2.000353932380676270e-01 2.839592695236206055e-01 1.892600324936211109e-03 2.562684118747711182e-01 9.325737506151199341e-02 -1.098968759179115295e-01 7.619231939315795898e-03 1.285887956619262695e-01 5.517118424177169800e-02 -1.215928792953491211e-01 -1.330057345330715179e-02 -1.840559691190719604e-01 7.307611405849456787e-02 1.475090812891721725e-02 -1.448459029197692871e-01
3.965580463409423828e-02 3.478765487670898438e-01 2.214887365698814392e-02 3.431035578250885010e-01 6.628274172544479370e-02 2.997632697224617004e-02 -2.401218935847282410e-02 7.455147337168455124e-03 -3.476373255252838135e-01 -6.781624257564544678e-02 2.349677979946136475e-01 -3.067605197429656982e-01 -5.342566967010498047e-02 3.359970152378082275e-01 -2.956081032752990723e-01 -1.402779668569564819e-01 7.225684076547622681e-02 3.386285156011581421e-03 8.307714015245437622e-02 7.012572139501571655e-02 7.074394822120666504e-02 2.954358756542205811e-01 -8.470642566680908203e-02 2.684213966131210327e-02 -7.880287617444992065e-02 9.021919220685958862e-02 -2.791747748851776123e-01 1.132313162088394165e-02 -9.278415888547897339e-02 1.328613311052322388e-01 -6.942436844110488892e-02 -1.223521083593368530e-01
-1.153539568185806274e-01 1.887656748294830322e-01 -2.051034420728683472e-01 3.216900825500488281e-01 1.077491119503974915e-01 -5.794978514313697815e-02 -6.568744778633117676e-02 1.458962410688400269e-01 -3.726798892021179199e-01 -3.199093043804168701e-02 -8.696702867746353149e-02 -1.112486273050308228e-01 -1.202418580651283264e-01 1.146795898675918579e-01 2.681600153446197510e-01 -1.833617091178894043e-01 2.082339674234390259e-01 -2.030549794435501099e-01 -1.287496741861104965e-02 1.605146527290344238e-01 1.489478200674057007e-01 5.588730331510305405e-03 1.068458855152130127e-01 1.120714321732521057e-01 -7.069517672061920166e-02 1.736992895603179932e-01 2.777865529060363770e-01 -1.532629430294036865e-01 5.292337760329246521e-02 9.034842997789382935e-02 2.848789989948272705e-01 -2.954426109790802002e-01
1.178265549242496490e-02 1.284549236297607422e-01 1.892475187778472900e-01 3.327820599079132080e-01 -1.354076415300369263e-01 1.068048626184463501e-01 1.374142337590456009e-02 -4.651354253292083740e-02 -2.363846600055694580e-01 1.682318598031997681e-01 6.491777300834655762e-02 2.634572982788085938e-01 -1.900340914726257324e-01 -7.724369317293167114e-02 -1.719357520341873169e-01 -1.688378006219863892e-01 2.157229930162429810e-01 -3.298329114913940430e-01 1.499084234237670898e-01 3.031260371208190918e-01 1.987024992704391479e-01 -1.358620822429656982e-01 1.545849144458770752e-01 -4.794245958328247070e-02 7.076270133256912231e-02 1.188556179404258728e-01 3.727618455886840820e-01 4.760411009192466736e-02 9.639373421669006348e-02 -1.947293430566787720e-02 9.279789030551910400e-02 -1.195895150303840637e-01
-4.411946982145309448e-03 1.344782263040542603e-01 2.158178240060806274e-01 2.070183679461479187e-02 4.797747824341058731e-04 -1.000187471508979797e-01 5.193891003727912903e-02 -8.425588905811309814e-02 -5.005312561988830566e-01 -2.400194704532623291e-01 1.569942831993103027e-01 -8.120003342628479004e-02 4.935356974601745605e-02 1.077905222773551941e-01 2.074910700321197510e-01 -3.952472284436225891e-02 2.797744236886501312e-02 -2.465410381555557251e-01 2.961825132369995117e-01 1.979995518922805786e-01 2.319396734237670898e-01 3.129074573516845703e-01 4.778046905994415283e-02 1.142483763396739960e-02 2.464665621519088745e-01 1.623890548944473267e-01 -1.944580115377902985e-02 -2.330821603536605835e-01 1.892633363604545593e-02 3.979712724685668945e-02 1.732858866453170776e-01 2.517253160476684570e-02
5.138789489865303040e-02 7.133990526199340820e-02 1.141936630010604858e-01 5.059150457382202148e-01 6.360971182584762573e-02 -8.629187196493148804e-02 2.530683875083923340e-01 2.421913295984268188e-02 -1.986829042434692383e-01 -1.504423171281814575e-01 6.119966879487037659e-02 -1.370216608047485352e-01 1.707843095064163208e-01 3.752261400222778320e-02 1.359512563794851303e-02 -1.386754363775253296e-01 1.850175708532333374e-01 -3.012411296367645264e-01 2.235672473907470703e-01 1.020317375659942627e-01 1.894847154617309570e-01 2.521903514862060547e-01 6.857821252197027206e-03 -1.460179388523101807e-01 9.491185098886489868e-02 1.650394126772880554e-02 1.566623598337173462e-01 9.516206383705139160e-02 -2.428189814090728760e-01 1.128554046154022217e-01 -3.001922070980072021e-01 -4.003268852829933167e-02
6.471100449562072754e-02 2.706450521945953369e-01 8.744373172521591187e-02 3.857875168323516846e-01 -1.835116650909185410e-03 6.782176345586776733e-02 3.081330358982086182e-01 2.912692427635192871e-01 -1.707408130168914795e-01 -1.957448571920394897e-01 -1.986336112022399902e-01 2.021548449993133545e-01 -3.858859837055206299e-01 1.327262967824935913e-01 3.857066854834556580e-02 -1.872638612985610962e-01 1.612175256013870239e-01 -8.249780535697937012e-02 1.454577129334211349e-02 -5.726753547787666321e-02 2.027724683284759521e-01 -9.527541697025299072e-02 -3.334120661020278931e-02 -3.622365370392799377e-02 9.921784698963165283e-02 -5.427244678139686584e-02 -4.160615429282188416e-02 1.242030933499336243e-01 1.503772884607315063e-01 4.493490979075431824e-02 -1.646012365818023682e-01 -2.454569339752197266e-01
-3.949431329965591431e-02 1.123838052153587341e-01 -2.669740915298461914e-01 3.735082745552062988e-01 -3.233596682548522949e-01 2.017740160226821899e-01 2.558562159538269043e-01 -1.397988945245742798e-01 -9.841543436050415039e-02 -3.774883970618247986e-02 1.529964953660964966e-01 -3.949820399284362793e-01 -1.621413826942443848e-01 3.831850737333297729e-02 -3.211051970720291138e-02 5.770177766680717468e-02 6.106092408299446106e-02 -2.084804773330688477e-01 5.345765128731727600e-02 4.196650162339210510e-02 1.014181524515151978e-01 2.097681462764739990e-01 1.683140844106674194e-01 -5.767109617590904236e-02 4.406040906906127930e-02 2.449241094291210175e-02 1.727508753538131714e-01 -6.977808475494384766e-02 -2.827788293361663818e-01 1.344314962625503540e-01 -8.550898730754852295e-02 -2.043090611696243286e-01
-6.431688368320465088e-02 3.395530581474304199e-01 1.437986344099044800e-01 2.449476718902587891e-01 7.782780379056930542e-02 2.342451512813568115e-01 -9.392791986465454102e-02 -1.550757605582475662e-02 -3.224086165428161621e-01 1.002454683184623718e-01 1.266171932220458984e-01 -2.127310037612915039e-01 -1.723077297210693359e-01 8.773012459278106689e-02 -2.756210863590240479e-01 -2.265072800219058990e-02 1.397614628076553345e-01 -1.422031670808792114e-01 2.500454783439636230e-01 1.610705703496932983e-01 -6.302946805953979492e-02 2.661791443824768066e-01 2.319210022687911987e-01 -1.280023604631423950e-01 -1.162496861070394516e-02 6.909234914928674698e-03 -9.740411303937435150e-03 -8.379920572042465210e-02 -8.526120334863662720e-02 1.682534664869308472e-01 1.494749486446380615e-01 -3.198600113391876221e-01
-1.220827773213386536e-01 3.984599411487579346e-01 -5.307699367403984070e-02 -2.243798039853572845e-02 -1.196075007319450378e-01 3.323615714907646179e-02 -3.463598713278770447e-02 -2.292454242706298828e-01 -1.718115061521530151e-01 -1.049216240644454956e-01 1.819686442613601685e-01 -2.353782355785369873e-01 -3.989242315292358398e-01 2.037056088447570801e-01 -1.595304161310195923e-01 3.434535115957260132e-02 9.443717449903488159e-02 -2.980819940567016602e-01 1.143044903874397278e-01 7.366001605987548828e-02 1.055799648165702820e-01 -1.135740876197814941e-01 1.277477443218231201e-01 6.617984920740127563e-02 -5.589642748236656189e-02 -2.197180502116680145e-02 9.151126444339752197e-02 1.034279391169548035e-01 -1.858011782169342041e-01 1.108078658580780029e-01 -3.027438223361968994e-01 -2.745736837387084961e-01
-8.614359796047210693e-02 3.943176567554473877e-02 2.302476465702056885e-01 1.341789364814758301e-01 -1.484732050448656082e-02 -1.714005917310714722e-01 -7.279716432094573975e-02 -1.887597590684890747e-01 -2.862662971019744873e-01 4.769986495375633240e-02 2.179958671331405640e-01 3.010770678520202637e-02 -1.386415213346481323e-02 2.137830257415771484e-01 -7.029192894697189331e-02 3.516255319118499756e-02 3.721280992031097412e-01 -6.767003983259201050e-02 2.960278391838073730e-01 3.088593780994415283e-01 -1.540552973747253418e-01 -1.209087595343589783e-01 -2.142504416406154633e-02 1.005137860774993896e-01 9.984514117240905762e-02 2.307363972067832947e-02 3.460272848606109619e-01 -1.489338427782058716e-01 -3.007938861846923828e-01 1.168053969740867615e-01 1.605644524097442627e-01 8.622620999813079834e-02
9.138832241296768188e-02 2.566502690315246582e-01 1.174769401550292969e-01 1.100810542702674866e-01 -9.769976139068603516e-02 -4.222731664776802063e-02 -1.036054338328540325e-03 -1.883140392601490021e-02 -3.578914105892181396e-01 1.127699539065361023e-01 1.136099696159362793e-01 -1.788521111011505127e-01 2.949701435863971710e-02 9.094773977994918823e-02 1.063582226634025574e-01 6.916488520801067352e-03 8.015751838684082031e-02 1.545527018606662750e-02 2.592378482222557068e-02 3.457353413105010986e-01 1.180361807346343994e-01 -3.221370652318000793e-02 -9.605876402929425240e-04 2.074689567089080811e-01 9.627150744199752808e-02 -6.231017410755157471e-02 4.232994914054870605e-01 1.033614799380302429e-01 6.515393406152725220e-02 3.633655607700347900e-01 -3.009817600250244141e-01 -2.592414915561676025e-01
-7.850631326436996460e-02 4.050467014312744141e-01 -2.562662363052368164e-01 1.871899813413619995e-01 -1.290897279977798462e-01 -3.928814455866813660e-02 1.462219804525375366e-01 -1.674646139144897461e-01 -1.001830026507377625e-01 9.393939375877380371e-02 2.158529311418533325e-01 2.298717200756072998e-01 1.052229553461074829e-01 1.830300688743591309e-01 3.917707130312919617e-02 -1.100627109408378601e-01 7.144042756408452988e-03 -1.145382672548294067e-01 6.434724479913711548e-02 2.257420271635055542e-01 3.571575582027435303e-01 -8.269127458333969116e-02 3.279195129871368408e-01 1.387841105461120605e-01 8.920774608850479126e-02 -3.662991337478160858e-03 -1.237153410911560059e-01 -2.231331355869770050e-02 -1.664461344480514526e-01 1.214751973748207092e-01 -2.035947293043136597e-01 -2.185530513525009155e-01
1.347346603870391846e-01 2.462862581014633179e-01 -5.317986756563186646e-02 3.742687776684761047e-02 -3.749147653579711914e-01 1.480344831943511963e-01 5.225697532296180725e-02 1.033516898751258850e-01 -1.093533560633659363e-01 -1.073550954461097717e-01 7.934735715389251709e-02 7.728742063045501709e-02 -7.107835263013839722e-02 1.463171839714050293e-01 1.385037600994110107e-02 2.323578149080276489e-01 -1.167336665093898773e-02 -1.502727866172790527e-01 2.789599299430847168e-01 1.982546895742416382e-01 4.289473593235015869e-01 1.754157692193984985e-01 1.319221705198287964e-01 1.881065964698791504e-02 -1.580965220928192139e-01 4.731687158346176147e-02 2.922044396400451660e-01 5.741092190146446228e-02 2.060611993074417114e-01 1.690516173839569092e-01 9.339368343353271484e-02 -2.379861921072006226e-01
-2.413170337677001953e-01 2.350336909294128418e-01 -2.280936837196350098e-01 1.707357615232467651e-01 -6.390149891376495361e-02 -3.122584195807576180e-03 -1.372732967138290405e-01 4.817930981516838074e-03 -1.536735147237777710e-01 -2.018753290176391602e-01 3.889030218124389648e-01 -2.432849109172821045e-01 -1.882740110158920288e-01 2.203383743762969971e-01 9.450402110815048218e-02 4.272903501987457275e-02 -8.509627729654312134e-02 -2.279947102069854736e-01 2.386120408773422241e-01 2.141038924455642700e-01 1.560487747192382812e-01 6.129700690507888794e-02 1.701980829238891602e-02 1.239349097013473511e-01 2.712782025337219238e-01 -3.655313700437545776e-02 2.608470804989337921e-02 2.880932949483394623e-02 -3.302630186080932617e-01 2.722585108131170273e-03 -1.371377855539321899e-01 -5.242966860532760620e-02
-4.758650809526443481e-02 4.223597049713134766e-01 9.580507129430770874e-02 2.215730100870132446e-01 -2.044421061873435974e-02 1.595205217599868774e-01 -1.522860080003738403e-01 -1.319421455264091492e-02 -3.719913959503173828e-01 -2.111822366714477539e-02 -1.896767318248748779e-01 9.548176079988479614e-02 -8.449893444776535034e-02 2.836184501647949219e-01 -1.781497299671173096e-01 -6.359913200139999390e-02 1.168658658862113953e-01 -1.466996073722839355e-01 2.727888524532318115e-01 -3.628585487604141235e-02 4.346894472837448120e-02 3.479425013065338135e-01 9.953500330448150635e-02 -1.684196144342422485e-01 2.386269345879554749e-02 -4.421218857169151306e-02 -9.068484604358673096e-02 1.355126351118087769e-01 -1.173951402306556702e-01 1.474931836128234863e-01 -1.394093483686447144e-01 -2.198829650878906250e-01
1.711121499538421631e-01 1.215398013591766357e-01 -2.109562791883945465e-02 2.531994283199310303e-01 -1.819718815386295319e-02 -2.626161873340606689e-01 1.078134924173355103e-01 1.946826651692390442e-02 -1.106818318367004395e-01 -7.800703495740890503e-02 3.450195491313934326e-02 3.247419595718383789e-01 -9.121748805046081543e-02 1.915586590766906738e-01 -2.898965179920196533e-01 -2.104379683732986450e-01 2.233253717422485352e-01 -4.694694187492132187e-03 1.714873015880584717e-01 1.582041084766387939e-01 2.025272548198699951e-01 1.218177080154418945e-01 1.954514533281326294e-01 -2.212395071983337402e-01 4.922845959663391113e-02 2.321965694427490234e-01 3.446916341781616211e-01 -9.083249419927597046e-02 -1.385862380266189575e-01 1.931742727756500244e-01 1.290319412946701050e-01 -8.865077048540115356e-02
2.678063139319419861e-02 1.407623887062072754e-01 2.403627522289752960e-02 7.104464806616306305e-03 -3.331694900989532471e-01 -2.977042086422443390e-02 1.359828561544418335e-02 -1.238511353731155396e-01 4.939980432391166687e-02 1.476771682500839233e-01 6.164361536502838135e-02 2.525098249316215515e-02 8.978018909692764282e-02 1.754840165376663208e-01 -6.873530149459838867e-02 -4.204519093036651611e-03 3.994635939598083496e-01 -2.628796100616455078e-01 2.878853380680084229e-01 3.582747876644134521e-01 1.780962944030761719e-01 -7.481843978166580200e-02 4.655588418245315552e-02 1.938418149948120117e-01 1.912783235311508179e-01 -1.281996369361877441e-01 2.033484131097793579e-01 -1.980977505445480347e-01 -4.978067055344581604e-02 2.991147041320800781e-01 -3.220739588141441345e-02 -1.885999739170074463e-01
-1.649072468280792236e-01 1.816069632768630981e-01 2.153754830360412598e-01 -4.346894100308418274e-02 -3.209526538848876953e-01 4.111416265368461609e-02 -1.130840852856636047e-01 3.212268650531768799e-02 -6.393632292747497559e-02 1.557990014553070068e-01 1.278825551271438599e-01 -1.545927524566650391e-01 1.679031364619731903e-02 2.433224618434906006e-01 8.952528238296508789e-03 -9.250735491514205933e-02 3.698879778385162354e-01 -1.450837701559066772e-01 9.943496435880661011e-02 2.029841244220733643e-01 1.922776997089385986e-01 6.272591650485992432e-02 -1.321107596158981323e-01 1.352753639221191406e-01 2.965753078460693359e-01 1.242640912532806396e-01 1.645688563585281372e-01 -1.366572082042694092e-01 -2.030585706233978271e-01 2.381315529346466064e-01 6.107619777321815491e-02 -3.159864842891693115e-01
-1.205730661749839783e-01 4.626540839672088623e-01 9.188862144947052002e-02 1.718446761369705200e-01 -2.086363881826400757e-01 2.656352818012237549e-01 1.437592655420303345e-01 -1.445152014493942261e-01 -2.742151021957397461e-01 1.484657526016235352e-01 -3.453001752495765686e-02 -6.414002925157546997e-02 -2.308443486690521240e-01 2.569420821964740753e-02 -7.873153686523437500e-02 -1.378537416458129883e-01 -1.200377196073532104e-01 -1.071841791272163391e-01 2.245246618986129761e-01 3.631950169801712036e-02 2.577195763587951660e-01 1.151539534330368042e-01 -8.525025844573974609e-02 -1.955438032746315002e-02 -1.026513203978538513e-01 4.727051407098770142e-02 -7.259105145931243896e-02 1.457458287477493286e-01 -5.384846031665802002e-02 2.321154475212097168e-01 -1.837384700775146484e-02 -3.670791685581207275e-01
-2.122377455234527588e-01 2.328761108219623566e-02 -4.681472107768058777e-02 2.124928683042526245e-01 -1.102765947580337524e-01 -2.779822349548339844e-01 6.785926409065723419e-03 -1.266918480396270752e-01 -1.347094774246215820e-01 -2.017855793237686157e-01 5.937349423766136169e-02 1.134366616606712341e-01 -3.118760287761688232e-01 -2.558919228613376617e-02 1.889137625694274902e-01 -3.149274289608001709e-01 1.519285738468170166e-01 -1.394185423851013184e-01 -1.734772771596908569e-01 -1.101626232266426086e-01 1.141068786382675171e-01 3.730250149965286255e-02 7.087848335504531860e-02 5.117370560765266418e-02 3.595637381076812744e-01 1.858488172292709351e-01 1.549943089485168457e-01 -1.613697111606597900e-01 -1.462472230195999146e-01 1.665320545434951782e-01 -1.963448226451873779e-01 -2.917598485946655273e-01
6.534153223037719727e-02 1.050909906625747681e-01 1.026697754859924316e-01 1.051801592111587524e-01 8.140446990728378296e-02 3.003053665161132812e-01 9.925884008407592773e-02 -1.332228034734725952e-01 -1.524853557348251343e-01 -2.106996476650238037e-01 1.025911122560501099e-01 1.039853170514106750e-01 -2.469637244939804077e-02 4.483445882797241211e-01 -2.606250941753387451e-01 7.798089832067489624e-02 7.533318549394607544e-02 -2.543622553348541260e-01 1.404455900192260742e-01 -3.251104801893234253e-02 1.918362975120544434e-01 7.680268585681915283e-02 1.389996409416198730e-01 1.297928690910339355e-01 3.418405652046203613e-01 2.084946185350418091e-01 1.094932258129119873e-01 1.486209481954574585e-01 9.996150434017181396e-02 8.604654669761657715e-02 -2.652599811553955078e-01 -1.478966176509857178e-01
-1.700627990067005157e-02 -1.035083755850791931e-01 7.887138426303863525e-02 3.109489083290100098e-01 -5.988172814249992371e-02 -1.038534715771675110e-01 1.200692821294069290e-02 4.163113981485366821e-02 1.275722123682498932e-02 -1.393668800592422485e-01 2.434849180281162262e-02 4.769950360059738159e-02 4.893028736114501953e-02 2.685531973838806152e-01 -7.673078030347824097e-02 -3.776438534259796143e-01 3.364461362361907959e-01 1.555449329316616058e-03 -1.409952640533447266e-01 3.082517385482788086e-01 2.422206848859786987e-01 -7.073181122541427612e-02 1.180709153413772583e-01 -5.092515796422958374e-02 1.945913285017013550e-01 2.222946137189865112e-01 3.948722779750823975e-01 -2.873077988624572754e-02 -5.615252628922462463e-02 2.519835531711578369e-01 5.214369297027587891e-02 -5.160892009735107422e-02
-2.176136150956153870e-02 8.916168473660945892e-03 1.282521337270736694e-01 1.881914436817169189e-01 -2.557694613933563232e-01 -6.363846361637115479e-02 6.468965858221054077e-02 -9.308230131864547729e-03 -2.039904147386550903e-01 -1.210153102874755859e-01 2.361808158457279205e-02 1.180390417575836182e-01 3.826616704463958740e-02 -5.559199303388595581e-02 -8.002007752656936646e-02 -9.476792067289352417e-02 2.011416256427764893e-01 -3.722681105136871338e-01 4.889780655503273010e-02 1.952635049819946289e-01 3.313892483711242676e-01 -2.063229531049728394e-01 3.276923894882202148e-01 -5.917320400476455688e-02 -3.164469599723815918e-01 -1.212086603045463562e-01 2.613019645214080811e-01 -8.925203233957290649e-02 -2.487145811319351196e-01 1.804881244897842407e-01 -7.356654107570648193e-02 -9.696611016988754272e-02
-1.889317780733108521e-01 1.048138663172721863e-01 -1.876146942377090454e-01 1.298276241868734360e-02 8.261887729167938232e-02 -2.158887386322021484e-01 2.852371633052825928e-01 2.485853135585784912e-01 -1.554119437932968140e-01 -9.523832052946090698e-02 -1.775437891483306885e-01 -6.827120482921600342e-02 -3.607900440692901611e-01 2.101113498210906982e-01 2.066071182489395142e-01 7.896570116281509399e-02 7.317303121089935303e-02 -2.355295270681381226e-01 3.416548967361450195e-01 2.399610728025436401e-01 1.189991608262062073e-01 9.306685626506805420e-02 8.581728488206863403e-02 -9.610158950090408325e-02 9.235443174839019775e-02 -1.385310571640729904e-02 2.665226459503173828e-01 8.539096266031265259e-02 -1.128319948911666870e-01 3.228396922349929810e-02 -2.241359837353229523e-02 -2.298585176467895508e-01
-1.750799417495727539e-01 1.448567360639572144e-01 1.569156646728515625e-01 2.414067387580871582e-01 1.833513528108596802e-01 1.306107193231582642e-01 6.960365921258926392e-02 -1.912087202072143555e-01 -4.516223669052124023e-01 -2.216255068778991699e-01 6.704288534820079803e-04 4.856092855334281921e-03 8.628749847412109375e-02 -1.175504550337791443e-01 9.891539067029953003e-02 -2.412412501871585846e-02 1.786898076534271240e-01 -2.537001669406890869e-01 1.084076464176177979e-01 2.086688280105590820e-01 2.274892330169677734e-01 2.675116658210754395e-01 1.449609249830245972e-01 -1.068028807640075684e-01 3.093130588531494141e-01 7.921629399061203003e-02 1.160603016614913940e-01 1.427709013223648071e-01 -1.397997140884399414e-01 -3.755565732717514038e-02 -4.363441839814186096e-02 -1.505402773618698120e-01
1.688457131385803223e-01 -2.712369151413440704e-02 2.684378623962402344e-01 7.145331706851720810e-03 -4.846436381340026855e-01 -9.696841984987258911e-02 -1.259811818599700928e-01 4.341186955571174622e-02 -2.627158463001251221e-01 4.025049880146980286e-02 1.879988051950931549e-02 2.900696359574794769e-02 -2.381665557622909546e-01 3.023936450481414795e-01 -1.401546746492385864e-01 -1.696443557739257812e-01 8.419428765773773193e-02 -2.009496688842773438e-01 1.120884120464324951e-01 -8.898057043552398682e-02 6.562332808971405029e-02 -1.437819451093673706e-01 1.414167284965515137e-01 -1.927757449448108673e-02 8.713214844465255737e-02 -7.542701065540313721e-02 1.910340636968612671e-01 1.623590290546417236e-01 7.405281811952590942e-02 4.153610765933990479e-01 2.274681814014911652e-02 -1.491705141961574554e-02
2.111716419458389282e-01 1.914185099303722382e-02 -1.233931109309196472e-01 1.526815146207809448e-01 1.923231594264507294e-02 -3.189468011260032654e-02 -2.046873420476913452e-02 3.222448527812957764e-01 -1.636773198843002319e-01 3.448023647069931030e-02 1.319844424724578857e-01 1.202948242425918579e-01 -3.008977472782135010e-01 8.452608436346054077e-02 -6.582538783550262451e-02 -3.975542783737182617e-01 -1.440800875425338745e-01 -3.104110956192016602e-01 2.508333921432495117e-01 1.317654401063919067e-01 1.872717440128326416e-01 -9.742097556591033936e-02 1.539576612412929535e-02 1.822214126586914062e-01 -8.611594885587692261e-02 1.778004169464111328e-01 2.393523305654525757e-01 3.816096484661102295e-02 7.159756869077682495e-02 1.492576897144317627e-01 2.253642864525318146e-02 -2.997246086597442627e-01
-1.552368979901075363e-02 1.762150079011917114e-01 -2.499995231628417969e-01 2.140855640172958374e-01 -1.860513351857662201e-02 2.938279323279857635e-02 3.863932490348815918e-01 2.771444246172904968e-02 -7.420926541090011597e-02 -2.143458425998687744e-01 3.297453522682189941e-01 -8.076405525207519531e-02 8.221948146820068359e-02 2.977599799633026123e-01 8.546961471438407898e-03 -4.747613146901130676e-02 4.450536146759986877e-02 -7.015229761600494385e-02 8.143002539873123169e-02 1.914327777922153473e-02 1.714017689228057861e-01 2.723703719675540924e-02 1.302449107170104980e-01 4.308297857642173767e-02 -3.733525052666664124e-02 3.722450137138366699e-01 -7.600560039281845093e-02 1.887766122817993164e-01 -2.017731517553329468e-01 2.170057743787765503e-01 1.846342906355857849e-02 -3.350898325443267822e-01
3.154659643769264221e-02 2.668412029743194580e-01 -1.658461987972259521e-01 3.871122002601623535e-01 1.528720110654830933e-01 -1.463524699211120605e-01 -2.539409697055816650e-02 -2.256667800247669220e-02 -1.458690315485000610e-01 -1.443591713905334473e-01 4.795547947287559509e-02 -3.553919792175292969e-01 -2.345230281352996826e-01 2.108666598796844482e-01 -9.663530439138412476e-02 -5.063585937023162842e-02 1.633946299552917480e-01 -1.872424781322479248e-01 -1.703939586877822876e-02 3.143362998962402344e-01 1.706760935485363007e-02 -1.443117260932922363e-01 1.373288929462432861e-01 1.365141421556472778e-01 7.673484832048416138e-02 -1.163689121603965759e-01 7.211808115243911743e-02 -1.028174608945846558e-01 2.238264679908752441e-01 9.039247781038284302e-02 -1.892947405576705933e-01 -2.713597714900970459e-01
8.916620165109634399e-03 6.682281941175460815e-02 5.814380710944533348e-04 2.424489110708236694e-01 -3.373357653617858887e-01 -1.376910060644149780e-01 -2.354656010866165161e-01 2.746711671352386475e-01 -1.404557377099990845e-01 -2.945108339190483093e-02 1.910745054483413696e-01 1.426075547933578491e-01 -2.522100806236267090e-01 2.489933073520660400e-01 -1.164556518197059631e-01 1.483551878482103348e-02 5.600738525390625000e-02 -2.362374812364578247e-01 1.626058816909790039e-01 3.723029792308807373e-01 2.015148401260375977e-01 -8.508254587650299072e-02 1.254692673683166504e-01 8.252244442701339722e-02 -4.609552025794982910e-02 -6.717120110988616943e-02 2.997092604637145996e-01 -1.835170239210128784e-01 1.181092411279678345e-01 -1.305000390857458115e-02 7.884108275175094604e-02 -1.064322963356971741e-01
-2.792454957962036133e-01 1.401923745870590210e-01 2.257382571697235107e-01 1.843214482069015503e-01 -8.015082031488418579e-02 -1.270304322242736816e-01 -1.287631392478942871e-01 -1.018003523349761963e-01 -1.602215468883514404e-01 1.329714506864547729e-01 1.901558339595794678e-01 2.659536898136138916e-02 -7.648362219333648682e-02 3.330147564411163330e-01 1.950663626194000244e-01 1.651076972484588623e-01 2.844747602939605713e-01 -1.024904474616050720e-01 -1.237765699625015259e-01 -1.400123834609985352e-01 1.505422145128250122e-01 4.219235107302665710e-02 3.750252425670623779e-01 4.938144609332084656e-02 6.502874940633773804e-02 -4.523830488324165344e-02 2.894838154315948486e-01 -8.587586879730224609e-02 5.304451286792755127e-02 3.105174601078033447e-01 5.013974756002426147e-02 -1.121322289109230042e-01
-9.193576872348785400e-03 -1.067477688193321228e-01 -1.832878962159156799e-02 3.816306591033935547e-01 -1.943172812461853027e-01 -9.374731034040451050e-02 8.639576286077499390e-02 -9.953422099351882935e-02 -2.003484517335891724e-01 -1.992840766906738281e-01 4.148594662547111511e-02 -1.931322365999221802e-01 -1.481673866510391235e-01 2.028350234031677246e-01 7.951188087463378906e-02 -7.597721368074417114e-02 -1.036541312932968140e-01 -1.041741222143173218e-01 3.445253372192382812e-01 1.504779756069183350e-01 2.029629349708557129e-01 1.561824828386306763e-01 -2.763871848583221436e-01 -6.594707816839218140e-02 1.370135843753814697e-01 -2.718653082847595215e-01 9.608590602874755859e-02 -4.229607433080673218e-02 -1.756253987550735474e-01 2.840173244476318359e-01 2.386960983276367188e-01 -5.571371316909790039e-02
2.840118296444416046e-02 1.524335294961929321e-01 2.053350806236267090e-01 8.201544173061847687e-03 1.161494851112365723e-01 -3.979516029357910156e-02 1.171488910913467407e-01 -1.140591576695442200e-01 -3.105973303318023682e-01 -4.496426880359649658e-02 -1.006928905844688416e-01 -4.940725862979888916e-01 -2.521828711032867432e-01 -6.331190001219511032e-03 -7.042801380157470703e-02 -2.147984802722930908e-01 9.235057234764099121e-02 -1.604722738265991211e-01 1.408726871013641357e-01 9.019053727388381958e-02 3.078422248363494873e-01 -3.522722721099853516e-01 1.518488228321075439e-01 -3.830867633223533630e-02 1.935886144638061523e-01 1.329376846551895142e-01 1.129337176680564880e-01 1.472955495119094849e-01 -9.610578417778015137e-02 6.654228270053863525e-02 5.851191654801368713e-02 -1.100520044565200806e-01
1.859339140355587006e-02 3.008468449115753174e-01 2.559000253677368164e-01 3.462306037545204163e-02 -1.249564886093139648e-01 1.535286456346511841e-01 1.910062134265899658e-01 -3.056641221046447754e-01 -1.881197988986968994e-01 -1.953289844095706940e-02 2.593626379966735840e-01 3.346336483955383301e-01 1.472173929214477539e-01 2.882404029369354248e-01 -2.078953087329864502e-01 -1.529330313205718994e-01 2.838530242443084717e-01 2.456321381032466888e-02 1.198546141386032104e-01 4.366761818528175354e-02 1.183018311858177185e-01 6.977009028196334839e-02 8.770173788070678711e-02 1.558551937341690063e-01 1.937370449304580688e-01 1.271655261516571045e-01 1.833548843860626221e-01 3.924644365906715393e-02 4.606451373547315598e-03 1.261018663644790649e-01 4.853758588433265686e-02 -1.776014864444732666e-01
1.090385168790817261e-01 5.177770256996154785e-01 -1.354657486081123352e-02 2.519377470016479492e-01 -8.748289942741394043e-02 3.016553260385990143e-02 -1.800979971885681152e-01 -3.926815092563629150e-02 -2.834637761116027832e-01 -2.245235890150070190e-01 1.426263153553009033e-01 -1.374319940805435181e-01 -1.167981922626495361e-01 -1.374935209751129150e-01 7.095412909984588623e-02 2.112374641001224518e-02 1.713720560073852539e-01 -8.759504556655883789e-02 -1.945601403713226318e-01 -5.679841618984937668e-03 7.485313713550567627e-02 2.400097101926803589e-01 -1.110369041562080383e-01 -1.263422518968582153e-01 1.637308448553085327e-01 2.066641114652156830e-02 1.224098280072212219e-01 1.274450123310089111e-01 3.624659031629562378e-02 7.665253430604934692e-02 8.154009282588958740e-02 -4.087489545345306396e-01
2.316169440746307373e-01 1.438536345958709717e-01 -1.364657189697027206e-02 9.435597062110900879e-02 1.721654981374740601e-01 1.829697042703628540e-01 -5.458026379346847534e-02 -2.421397864818572998e-01 -4.682057797908782959e-01 1.800497062504291534e-02 -2.332471869885921478e-02 4.304404929280281067e-02 -3.661601841449737549e-01 1.097809895873069763e-01 -1.090981438755989075e-01 -2.683845162391662598e-01 1.717713177204132080e-01 -2.059881389141082764e-01 6.330280005931854248e-02 8.533837646245956421e-02 -3.913160879164934158e-03 7.422444224357604980e-02 1.593404412269592285e-01 4.743855074048042297e-02 2.735002636909484863e-01 9.128914028406143188e-02 1.714044213294982910e-01 2.737736701965332031e-01 -1.816661953926086426e-01 5.445014685392379761e-02 -3.876853268593549728e-03 2.172402106225490570e-03
-5.596385896205902100e-02 1.635467857122421265e-01 4.447617381811141968e-02 1.442321091890335083e-01 -2.687944769859313965e-01 -1.708694845438003540e-01 -3.371347188949584961e-01 -5.536596849560737610e-02 -2.277359366416931152e-01 2.202270776033401489e-01 2.000600993633270264e-01 -4.466330260038375854e-02 -3.122072815895080566e-01 -4.275473207235336304e-02 4.465579986572265625e-02 -1.092508211731910706e-01 1.709412634372711182e-01 -3.081777989864349365e-01 1.186423897743225098e-01 7.375623285770416260e-02 -8.736181259155273438e-02 1.668605059385299683e-01 2.617070376873016357e-01 -2.747420780360698700e-02 1.178073808550834656e-01 2.289164960384368896e-01 9.102786332368850708e-02 -7.367797195911407471e-02 -3.070207834243774414e-01 -3.577759489417076111e-02 2.175032943487167358e-01 -4.772789031267166138e-02
-8.200435340404510498e-02 8.766490966081619263e-02 -2.267793416976928711e-01 2.975915670394897461e-01 -4.134143516421318054e-02 -1.466960459947586060e-01 -1.905539445579051971e-02 -5.868828296661376953e-02 -3.006342053413391113e-01 -1.653712987899780273e-01 1.976134628057479858e-01 -2.063880562782287598e-01 -2.808333337306976318e-01 3.420509397983551025e-01 2.342335321009159088e-02 -1.548320204019546509e-01 1.797058880329132080e-01 -1.472811251878738403e-01 2.114362716674804688e-01 -2.152811503037810326e-03 -8.417034149169921875e-02 1.491928994655609131e-01 -2.428270429372787476e-01 2.168904244899749756e-01 2.871880531311035156e-01 1.218223720788955688e-01 -2.364213105465751141e-05 1.568434536457061768e-01 -5.454745143651962280e-02 -1.288428436964750290e-03 -1.835303455591201782e-01 -7.859643548727035522e-02
-1.410096287727355957e-01 3.955200910568237305e-01 -5.955682322382926941e-02 -1.315902173519134521e-01 -1.836735308170318604e-01 2.188118100166320801e-01 -1.421895772218704224e-01 -1.001509875059127808e-01 -2.610024511814117432e-01 -3.513603210449218750e-01 2.674874365329742432e-01 -4.005828872323036194e-02 -9.321159124374389648e-02 6.215005367994308472e-02 1.018452644348144531e-01 -1.591161489486694336e-01 1.939233988523483276e-01 -1.829671114683151245e-01 -3.456870466470718384e-02 -4.397704452276229858e-02 2.609517574310302734e-01 -2.298995554447174072e-01 -1.495084762573242188e-01 1.089673116803169250e-02 -1.024077832698822021e-01 2.167058140039443970e-01 9.886093437671661377e-02 8.189402520656585693e-02 -8.475097268819808960e-02 7.123265415430068970e-03 -6.068231165409088135e-02 -2.747807502746582031e-01
-9.129603952169418335e-02 7.556813210248947144e-02 -1.775636076927185059e-01 2.251445949077606201e-01 -4.206692054867744446e-02 5.940984934568405151e-02 1.590870767831802368e-01 1.391827017068862915e-01 -1.235627904534339905e-01 -3.109194636344909668e-01 1.805402934551239014e-01 -1.175130680203437805e-01 1.698490232229232788e-02 4.085609614849090576e-01 -2.232129126787185669e-01 -1.330128759145736694e-01 3.894108533859252930e-02 -2.522207796573638916e-01 1.407266408205032349e-01 -6.766085326671600342e-02 9.652902930974960327e-02 2.070948779582977295e-01 -1.785362064838409424e-01 5.282954312860965729e-03 4.804188609123229980e-01 -4.962720349431037903e-02 1.472415775060653687e-01 2.626474015414714813e-02 -4.692361131310462952e-02 1.592477858066558838e-01 1.081702578812837601e-02 -6.123255193233489990e-02
-1.592063754796981812e-01 6.254826486110687256e-02 -7.334198057651519775e-02 1.073229312896728516e-02 -8.886013180017471313e-03 -1.750520467758178711e-01 -1.257380992174148560e-01 2.947770357131958008e-01 -2.705744206905364990e-01 1.901097595691680908e-01 1.002050191164016724e-01 -1.040642634034156799e-01 -1.773027777671813965e-01 2.373186945915222168e-01 9.374814480543136597e-02 5.015924572944641113e-02 9.621967375278472900e-02 -1.330545693635940552e-01 3.422850370407104492e-01 4.891051445156335831e-03 1.401275843381881714e-01 8.600664883852005005e-02 2.912377715110778809e-01 1.259980946779251099e-01 -3.629922121763229370e-02 1.304796636104583740e-01 5.278037488460540771e-02 -2.467392385005950928e-02 -1.469731479883193970e-01 4.646356403827667236e-01 2.660750448703765869e-01 -2.538433484733104706e-02
-3.510871231555938721e-01 1.041358634829521179e-01 4.061289876699447632e-02 2.672219872474670410e-01 -8.731480687856674194e-02 2.105159312486648560e-02 7.557383179664611816e-02 2.637615054845809937e-02 -2.060680389404296875e-01 -5.525907129049301147e-02 3.636208549141883850e-02 -2.259350121021270752e-01 -2.110432833433151245e-01 3.132979944348335266e-02 8.933065831661224365e-02 1.508995443582534790e-01 8.559363335371017456e-02 -2.767704725265502930e-01 7.652819901704788208e-02 1.986816525459289551e-01 2.222722917795181274e-01 1.087394952774047852e-01 4.339287057518959045e-02 9.102779626846313477e-02 5.512094870209693909e-02 -5.439072474837303162e-02 2.238382250070571899e-01 -4.076128825545310974e-02 -5.217723846435546875e-01 6.596586853265762329e-02 -1.803058087825775146e-01 -1.915135830640792847e-01
2.208101153373718262e-01 1.025437489151954651e-01 -9.281916171312332153e-02 2.750172913074493408e-01 6.057323142886161804e-02 -1.396270990371704102e-01 -1.477374881505966187e-01 -2.560322545468807220e-02 -4.298747777938842773e-01 -1.780197769403457642e-01 3.369572460651397705e-01 -1.048323512077331543e-01 -3.241210058331489563e-02 1.190468072891235352e-01 1.912933140993118286e-01 -3.845279337838292122e-03 4.579247534275054932e-02 -1.058146357536315918e-01 -8.401779830455780029e-02 -9.197974205017089844e-02 9.575102478265762329e-02 3.765311092138290405e-02 -2.091375924646854401e-02 2.834497392177581787e-01 2.845800220966339111e-01 -1.529837995767593384e-01 2.291846275329589844e-01 -1.135816052556037903e-01 -1.874902099370956421e-01 3.614515066146850586e-02 5.413906276226043701e-02 -2.976585328578948975e-01
-1.117164343595504761e-01 -6.428522989153862000e-03 2.665902972221374512e-01 7.158965617418289185e-02 -1.161155402660369873e-01 -4.210949875414371490e-03 2.168426103889942169e-02 -1.326662600040435791e-01 -2.202676534652709961e-01 -3.521367907524108887e-01 2.255615592002868652e-02 -6.131147593259811401e-02 -3.275126814842224121e-01 9.484131634235382080e-02 -1.113629564642906189e-01 -8.303584158420562744e-02 1.117286682128906250e-01 -2.052746266126632690e-01 2.670606374740600586e-01 2.362653762102127075e-01 2.756705284118652344e-01 2.113633453845977783e-01 3.237223625183105469e-01 -1.104316860437393188e-02 3.125884383916854858e-02 -1.253092586994171143e-01 8.369965851306915283e-02 -1.837934106588363647e-01 -9.787921607494354248e-02 8.281590044498443604e-02 -2.866876125335693359e-01 6.265168637037277222e-02
-2.640898525714874268e-01 1.943023204803466797e-01 1.259611845016479492e-01 9.421156346797943115e-02 8.587818592786788940e-02 -4.123535379767417908e-02 -8.614663034677505493e-02 7.534329593181610107e-02 -2.579752802848815918e-01 -4.409431293606758118e-02 1.471014171838760376e-01 -2.917202115058898926e-01 1.210212334990501404e-02 2.578524053096771240e-01 -2.351479977369308472e-01 -2.444860786199569702e-01 1.645476669073104858e-01 1.010618209838867188e-01 2.287515252828598022e-01 -5.564917623996734619e-02 2.120676487684249878e-01 -6.129207834601402283e-02 -2.854541875422000885e-03 2.924278676509857178e-01 -7.384004443883895874e-02 3.146766722202301025e-01 2.451466619968414307e-01 -1.355972886085510254e-01 -1.115655004978179932e-01 2.445490211248397827e-01 -5.707066971808671951e-03 8.027693629264831543e-02
1.835741698741912842e-01 2.549432218074798584e-01 -5.924489349126815796e-03 2.214707583189010620e-01 -3.048584610223770142e-02 -2.149079442024230957e-01 1.019631549715995789e-01 1.687406301498413086e-01 -1.939485520124435425e-01 3.546647727489471436e-02 5.575393512845039368e-02 2.360995262861251831e-01 -5.677427724003791809e-02 1.570039540529251099e-01 -3.362922966480255127e-01 -1.353425979614257812e-01 1.543283313512802124e-01 -1.363177597522735596e-01 2.677253074944019318e-02 8.365099132061004639e-02 2.811689674854278564e-01 6.872934103012084961e-02 1.491041034460067749e-01 -1.924315243959426880e-01 1.749476194381713867e-01 2.079914957284927368e-01 3.903951346874237061e-01 -1.582701206207275391e-01 -1.441998779773712158e-01 1.303720623254776001e-01 1.055634692311286926e-01 -1.257440447807312012e-01
1.709168255329132080e-01 2.626837790012359619e-01 2.240286394953727722e-02 1.936449706554412842e-01 -4.720070213079452515e-02 -1.700581610202789307e-01 1.474558562040328979e-01 3.205469995737075806e-02 -9.479736536741256714e-02 3.336116671562194824e-02 -1.428081989288330078e-01 1.258634626865386963e-01 -6.186977773904800415e-02 2.009933292865753174e-01 -1.406400501728057861e-01 -2.830145955085754395e-01 2.227617241442203522e-02 -1.723333299160003662e-01 -1.285467855632305145e-02 1.207333728671073914e-01 3.822144567966461182e-01 8.320099115371704102e-02 2.559023201465606689e-01 -2.521564364433288574e-01 -7.632783148437738419e-03 2.386907935142517090e-01 3.131139874458312988e-01 -1.016333624720573425e-01 -5.267507210373878479e-02 2.073704749345779419e-01 8.465792983770370483e-02 -2.721513509750366211e-01
2.148332446813583374e-02 3.012259900569915771e-01 1.895562857389450073e-01 1.373327374458312988e-01 -2.417741343379020691e-02 -1.523450296372175217e-02 -1.536170989274978638e-01 7.032403722405433655e-03 -2.860982120037078857e-01 -2.936298772692680359e-02 6.733627617359161377e-02 2.535525262355804443e-01 9.779811371117830276e-04 1.364235728979110718e-01 1.136351376771926880e-01 -9.477379918098449707e-02 4.529945924878120422e-02 3.677505254745483398e-02 1.110360864549875259e-02 2.714160978794097900e-01 2.461079657077789307e-01 1.109904795885086060e-02 8.953890204429626465e-02 9.078709781169891357e-02 5.339977517724037170e-02 1.729138754308223724e-02 3.017747998237609863e-01 -1.924639655044302344e-04 -2.138514071702957153e-02 2.273208498954772949e-01 -4.353943467140197754e-01 -3.839728534221649170e-01
-1.273062676191329956e-01 1.092585772275924683e-01 -7.010221481323242188e-02 -1.177354007959365845e-01 -1.700240373611450195e-01 -9.610327333211898804e-02 1.399429440498352051e-01 3.676796704530715942e-02 -3.126535713672637939e-01 -2.817064821720123291e-01 1.773285716772079468e-01 -1.454023420810699463e-01 -2.879570722579956055e-01 3.338359668850898743e-02 1.358815878629684448e-01 1.349440217018127441e-01 7.136628776788711548e-02 -1.707820594310760498e-01 3.059731721878051758e-01 1.964477449655532837e-01 2.714038193225860596e-01 3.771907687187194824e-01 1.841379255056381226e-01 -2.935016527771949768e-02 6.090355105698108673e-03 -1.091539263725280762e-01 1.477396190166473389e-01 -1.246213540434837341e-01 -9.579159319400787354e-02 9.507578611373901367e-02 -2.153174877166748047e-01 -1.119644418358802795e-01
-5.506354570388793945e-02 -7.511205971240997314e-02 1.104335039854049683e-01 3.834047615528106689e-01 -7.259816676378250122e-02 -1.688933223485946655e-01 -2.818209230899810791e-01 -1.162274107336997986e-01 -1.725472956895828247e-01 -1.632022298872470856e-02 1.685366183519363403e-01 7.332021743059158325e-02 -9.383977949619293213e-02 2.106233984231948853e-01 -2.573143318295478821e-02 -3.073967397212982178e-01 1.149740144610404968e-01 3.299560397863388062e-02 -1.271776854991912842e-01 2.534385025501251221e-01 1.660206168889999390e-02 -1.354010403156280518e-01 1.986197680234909058e-01 9.154616296291351318e-02 4.903108626604080200e-02 3.324448466300964355e-01 2.561498880386352539e-01 -2.347097694873809814e-01 -2.169971317052841187e-01 1.531517654657363892e-01 -1.135832890868186951e-01 -1.226373016834259033e-01
4.772989079356193542e-02 -2.503599040210247040e-03 -6.522597745060920715e-03 3.385465741157531738e-01 -7.357675582170486450e-02 -1.544903218746185303e-01 -2.396023422479629517e-01 4.670761525630950928e-02 -1.332067102193832397e-01 -8.365953713655471802e-02 9.821507334709167480e-02 2.469871938228607178e-02 -1.023724377155303955e-01 3.375936448574066162e-01 -1.868737339973449707e-01 -2.436739951372146606e-01 2.816321551799774170e-01 -3.940128162503242493e-02 -4.251721501350402832e-02 1.795222163200378418e-01 1.844608485698699951e-01 3.319919109344482422e-02 3.053432516753673553e-02 -3.707466423511505127e-01 9.347673505544662476e-02 1.909921318292617798e-01 3.563410639762878418e-01 -5.252034869045019150e-03 -6.538770347833633423e-02 1.957697570323944092e-01 1.463633030652999878e-01 -1.256006062030792236e-01
2.249790579080581665e-01 1.397647336125373840e-02 1.783046685159206390e-02 2.847560346126556396e-01 -8.460180461406707764e-02 -1.635381132364273071e-01 -9.610776603221893311e-02 8.672065287828445435e-02 -1.564090996980667114e-01 -8.973779529333114624e-02 1.560438275337219238e-01 1.039367839694023132e-01 3.024562448263168335e-02 1.180712133646011353e-01 -3.038046061992645264e-01 -1.419527083635330200e-01 2.299891859292984009e-01 -5.934888496994972229e-02 6.817969679832458496e-02 1.533370465040206909e-01 2.786904275417327881e-01 1.707500517368316650e-01 1.394645124673843384e-01 -2.848310470581054688e-01 1.195066943764686584e-01 3.068142235279083252e-01 3.757406771183013916e-01 -8.511378616094589233e-02 -4.986010119318962097e-02 1.065713912248611450e-01 1.037042140960693359e-01 -2.207528054714202881e-01
5.900149047374725342e-02 1.393227130174636841e-01 9.802221506834030151e-02 2.515041530132293701e-01 -3.808729723095893860e-02 4.403235390782356262e-03 -1.081696674227714539e-01 -4.753676056861877441e-02 -1.894135624170303345e-01 -1.428913474082946777e-01 5.612652376294136047e-02 -1.385019570589065552e-01 -1.646933257579803467e-01 2.900860607624053955e-01 2.000692337751388550e-01 5.222202837467193604e-02 2.348526269197463989e-01 -1.170420870184898376e-01 9.017501026391983032e-02 3.398279547691345215e-01 1.241865158081054688e-01 -1.661204174160957336e-02 -5.759876593947410583e-02 5.104934424161911011e-02 5.567316710948944092e-02 2.209643367677927017e-03 3.321938216686248779e-01 8.777777105569839478e-02 1.907101571559906006e-01 2.188245505094528198e-01 -3.007842302322387695e-01 -3.823336064815521240e-01
2.690805308520793915e-02 3.243337869644165039e-01 -1.215825527906417847e-01 2.144440077245235443e-02 -8.806644380092620850e-02 -2.123761549592018127e-02 -2.839693566784262657e-03 -3.302027583122253418e-01 -7.607503980398178101e-02 -2.513205707073211670e-01 -1.581715643405914307e-01 2.294452488422393799e-02 1.239151731133460999e-01 -1.507119238376617432e-01 -4.855164443142712116e-04 -1.468964815139770508e-01 9.824379533529281616e-02 1.961154676973819733e-02 3.804514110088348389e-01 2.064424008131027222e-02 2.567959725856781006e-01 -2.991503104567527771e-02 3.019478321075439453e-01 2.047843337059020996e-01 1.655451804399490356e-01 3.349744901061058044e-02 3.338704109191894531e-01 5.401261150836944580e-02 4.302293434739112854e-02 2.877463996410369873e-01 -5.440620705485343933e-02 -1.475593298673629761e-01
4.004613682627677917e-02 1.961449384689331055e-01 1.759932190179824829e-01 -8.045741915702819824e-02 -1.321814209222793579e-01 -1.335316747426986694e-01 -9.969333559274673462e-02 -2.666695117950439453e-01 -3.554274141788482666e-01 -1.875000447034835815e-01 1.987137198448181152e-01 1.086883395910263062e-01 1.011771783232688904e-01 2.526908218860626221e-01 -1.709892153739929199e-01 -1.345908939838409424e-01 -1.362522393465042114e-01 -2.353074252605438232e-01 1.778992265462875366e-01 1.875264644622802734e-01 2.150474041700363159e-01 -7.746545970439910889e-02 2.406315058469772339e-01 3.438412770628929138e-02 9.439754486083984375e-02 4.480604454874992371e-02 1.813919097185134888e-01 -1.891109794378280640e-01 -3.069947957992553711e-01 -1.027209460735321045e-01 1.718722134828567505e-01 -7.676844298839569092e-02
-8.755077421665191650e-02 9.242595732212066650e-02 -1.453260481357574463e-01 2.148087173700332642e-01 -2.792654186487197876e-02 1.598267704248428345e-01 1.395427584648132324e-01 1.973957009613513947e-02 -4.819146916270256042e-02 -3.408727347850799561e-01 2.813813686370849609e-01 -4.303013533353805542e-02 -5.411581136286258698e-03 3.010840415954589844e-01 -1.105744987726211548e-01 -1.707379966974258423e-01 -2.598979324102401733e-02 -3.460056483745574951e-01 5.775301158428192139e-02 -9.027647227048873901e-02 1.303494125604629517e-01 2.073792070150375366e-01 -1.099237501621246338e-01 1.342084258794784546e-01 4.724823534488677979e-01 1.358110178261995316e-02 1.487545818090438843e-01 1.164155527949333191e-01 -3.356913849711418152e-02 1.268542110919952393e-01 -1.911159753799438477e-01 -6.260221451520919800e-02
6.305012106895446777e-02 1.092793196439743042e-01 2.010491192340850830e-01 4.264060556888580322e-01 1.228337511420249939e-01 -7.486183196306228638e-02 3.075683116912841797e-02 -1.645010113716125488e-01 -2.249231636524200439e-01 -3.201096951961517334e-01 4.281713813543319702e-02 -3.976256027817726135e-02 -9.836949408054351807e-02 -1.380448341369628906e-01 5.305116623640060425e-02 -4.450659453868865967e-02 2.924017608165740967e-02 3.142717480659484863e-02 3.186018466949462891e-01 7.173067424446344376e-03 3.186277151107788086e-01 2.724123895168304443e-01 -1.826179027557373047e-01 1.812982261180877686e-01 2.145165950059890747e-02 2.239633500576019287e-01 1.639681011438369751e-01 5.770477280020713806e-02 -2.814024090766906738e-01 -2.000447921454906464e-02 -5.978014692664146423e-02 -1.174287572503089905e-01
2.138829231262207031e-01 2.005752623081207275e-01 6.367748230695724487e-02 4.616162776947021484e-01 -8.273302018642425537e-02 -3.984674215316772461e-01 1.088237538933753967e-01 1.943410187959671021e-02 -1.758926212787628174e-01 -8.663243055343627930e-02 1.460978686809539795e-01 -1.187715679407119751e-02 -2.250480502843856812e-01 7.814233005046844482e-02 1.659240424633026123e-01 -7.378341257572174072e-02 -2.636032365262508392e-02 -1.302055567502975464e-01 6.689746677875518799e-02 -6.133076921105384827e-02 2.310165902599692345e-03 2.026490420103073120e-01 1.719138175249099731e-01 -7.689587771892547607e-02 3.071857988834381104e-01 -1.597499996423721313e-01 1.547792702913284302e-01 -1.356793288141489029e-02 -2.242341637611389160e-01 2.486874461174011230e-01 -1.039474382996559143e-01 1.197833800688385963e-03
-1.638681069016456604e-02 1.431692391633987427e-01 -1.135516762733459473e-01 3.778451085090637207e-01 -2.524193227291107178e-01 2.588412351906299591e-02 1.039256751537322998e-01 -1.042955592274665833e-01 -1.897026747465133667e-01 -3.509974181652069092e-01 2.107974737882614136e-01 -8.103398233652114868e-02 -1.789927333593368530e-01 1.216874495148658752e-01 1.044786497950553894e-01 -6.888286676257848740e-03 2.096597105264663696e-01 -1.414298117160797119e-01 2.404729463160037994e-02 1.610745936632156372e-01 2.633747644722461700e-02 2.074071019887924194e-01 -9.609644114971160889e-02 2.619289755821228027e-01 -1.047500446438789368e-01 6.783035583794116974e-03 -6.569550931453704834e-02 -3.523758798837661743e-02 -3.041174411773681641e-01 3.048078417778015137e-01 -1.744462698698043823e-01 -1.583447605371475220e-01
2.607000768184661865e-01 3.671437799930572510e-01 1.093038618564605713e-01 4.078059792518615723e-01 1.587944664061069489e-02 -3.213796019554138184e-01 9.806521981954574585e-02 8.582204580307006836e-02 -1.581561416387557983e-01 -4.510208591818809509e-02 9.651891142129898071e-02 -9.095481783151626587e-02 -2.550716996192932129e-01 1.636216491460800171e-01 9.893115609884262085e-02 -4.507761448621749878e-03 -1.333604902029037476e-01 -1.611128151416778564e-01 2.097191363573074341e-01 7.950355857610702515e-02 3.368227183818817139e-02 2.430143654346466064e-01 8.901062607765197754e-02 -1.107812002301216125e-01 1.720753014087677002e-01 -1.380334645509719849e-01 1.983933299779891968e-01 -6.216878071427345276e-02 -1.827267110347747803e-01 2.171934247016906738e-01 -1.791348122060298920e-02 7.063410431146621704e-02
-4.318450763821601868e-02 4.274639487266540527e-01 -2.625499963760375977e-01 7.475399225950241089e-02 7.601732760667800903e-02 -1.000748500227928162e-01 2.511833906173706055e-01 9.433504939079284668e-02 -9.076751023530960083e-02 -1.112067028880119324e-01 2.811029851436614990e-01 3.895214758813381195e-03 7.745795696973800659e-02 1.744827777147293091e-01 -1.551577448844909668e-01 -1.793321967124938965e-02 7.811994850635528564e-02 -2.469267845153808594e-01 1.155039295554161072e-01 2.749136984348297119e-01 1.621835976839065552e-01 2.098255455493927002e-01 2.637459635734558105e-01 1.992471218109130859e-01 1.941791176795959473e-01 4.734354838728904724e-02 3.616511076688766479e-02 -6.520478427410125732e-02 -2.306076437234878540e-01 -5.239049904048442841e-03 -1.835786998271942139e-01 -1.569175869226455688e-01
-2.468930631875991821e-01 2.009814232587814331e-02 8.466812968254089355e-02 2.647168040275573730e-01 -2.137991189956665039e-01 1.460320800542831421e-01 2.343945950269699097e-02 9.883165359497070312e-02 -2.967789210379123688e-02 -5.107599124312400818e-02 1.668646633625030518e-01 -9.028320759534835815e-02 -5.459212139248847961e-02 2.521836757659912109e-01 1.226459909230470657e-02 1.425321698188781738e-01 4.277913272380828857e-01 -1.055558472871780396e-01 2.013868838548660278e-02 2.782563567161560059e-01 1.116173714399337769e-01 1.617246493697166443e-02 -1.277364194393157959e-01 3.279703482985496521e-02 2.107727974653244019e-01 6.170648708939552307e-02 1.628441363573074341e-01 -3.366289734840393066e-01 -1.230668127536773682e-01 3.775380551815032959e-01 -4.343552887439727783e-02 -8.824654668569564819e-02
8.887944370508193970e-02 2.095828801393508911e-01 -1.268232017755508423e-01 2.959153950214385986e-01 7.641956955194473267e-02 -1.130495518445968628e-01 -3.310527801513671875e-01 -2.557404339313507080e-01 -1.562984138727188110e-01 -1.059948131442070007e-01 -7.741350214928388596e-03 -2.119120508432388306e-01 -2.461271435022354126e-01 2.765376269817352295e-01 -1.104487553238868713e-01 -6.880135089159011841e-02 2.765081226825714111e-01 3.976535052061080933e-03 1.682770997285842896e-02 3.235916793346405029e-01 2.350232154130935669e-01 1.958446018397808075e-02 -2.230959534645080566e-01 -1.309590935707092285e-01 1.462571173906326294e-01 3.741559013724327087e-02 1.855454891920089722e-01 5.714942887425422668e-02 1.029441207647323608e-01 1.529355496168136597e-01 -9.027526527643203735e-02 -9.829445183277130127e-02
2.912996411323547363e-01 2.676047682762145996e-01 -9.121240675449371338e-02 4.162985384464263916e-01 -1.327723115682601929e-01 -2.428610771894454956e-01 2.025922983884811401e-01 -1.305357366800308228e-01 -2.326029390096664429e-01 -1.393466740846633911e-01 2.415752261877059937e-01 7.746782898902893066e-02 -2.671343684196472168e-01 1.206636726856231689e-01 6.968005001544952393e-02 -1.442099735140800476e-02 -2.420421503484249115e-02 6.042812764644622803e-02 9.165535867214202881e-02 4.707742854952812195e-02 1.079766973853111267e-01 1.999370008707046509e-01 1.431706547737121582e-01 -2.219397723674774170e-01 1.682159155607223511e-01 -1.964533179998397827e-01 2.704003751277923584e-01 6.512317806482315063e-02 -4.668814316391944885e-02 9.064414352178573608e-02 -7.665133476257324219e-02 3.983711823821067810e-02
3.211854100227355957e-01 -5.227572843432426453e-02 3.517831861972808838e-02 3.083871603012084961e-01 -1.829548180103302002e-01 -1.133295148611068726e-01 1.032197847962379456e-01 -1.879617422819137573e-01 -4.859154224395751953e-01 -4.921097308397293091e-02 1.749249547719955444e-01 -3.060905635356903076e-02 -1.082531586289405823e-01 1.178766116499900818e-01 2.002577632665634155e-01 -3.366343975067138672e-01 1.825295574963092804e-02 -1.455745846033096313e-01 1.538088321685791016e-01 -8.047780394554138184e-02 8.127725869417190552e-02 1.731606423854827881e-01 -2.754038572311401367e-02 1.665517389774322510e-01 -9.220619685947895050e-03 1.626172512769699097e-01 8.336056023836135864e-02 2.973048090934753418e-01 9.788527153432369232e-03 1.003187820315361023e-01 -8.683130890130996704e-02 -6.395982578396797180e-03
-1.892178319394588470e-03 3.367245569825172424e-02 -1.659244857728481293e-02 2.336308211088180542e-01 -7.555408775806427002e-02 -1.083222106099128723e-01 -3.564186990261077881e-01 -1.037199124693870544e-01 -3.200373379513621330e-03 9.816507995128631592e-02 -4.702122882008552551e-03 -8.515626937150955200e-02 -1.707242876291275024e-01 2.106014788150787354e-01 1.469576209783554077e-01 -1.063802018761634827e-01 3.304384052753448486e-01 -2.259208858013153076e-01 1.142836883664131165e-01 8.924940973520278931e-02 -4.648979287594556808e-03 -1.569920629262924194e-01 2.888985574245452881e-01 1.267755627632141113e-01 -4.248741269111633301e-02 1.751744747161865234e-01 1.462310999631881714e-01 1.762692630290985107e-01 -1.866911053657531738e-01 3.462432920932769775e-01 1.066757440567016602e-01 -3.300220668315887451e-01
-4.233896732330322266e-03 -3.382786735892295837e-02 6.206000596284866333e-02 -7.531460374593734741e-02 9.823478758335113525e-02 -1.723960340023040771e-01 1.004983782768249512e-01 -6.109071895480155945e-02 -2.109613269567489624e-01 -1.281959116458892822e-01 1.288813352584838867e-01 -2.881401777267456055e-02 -4.027245640754699707e-01 1.551768034696578979e-01 1.668726839125156403e-02 -9.296546876430511475e-02 5.826954171061515808e-02 -1.794068515300750732e-01 2.392638027667999268e-01 2.777571082115173340e-01 4.233505129814147949e-01 2.038635760545730591e-01 3.410851061344146729e-01 -1.766543537378311157e-01 8.155186474323272705e-02 -1.378694772720336914e-01 1.028509363532066345e-01 -3.027986362576484680e-02 -1.595047302544116974e-02 1.804161071777343750e-01 -2.326329946517944336e-01 -1.255565602332353592e-02
-1.729594022035598755e-01 2.269841134548187256e-01 1.203899458050727844e-01 -1.112141311168670654e-01 -8.135888725519180298e-02 -9.701237827539443970e-02 -1.498032175004482269e-02 -2.542538009583950043e-02 -4.178397357463836670e-01 -2.797464607283473015e-03 1.535541862249374390e-01 3.039857149124145508e-01 1.211609393358230591e-01 1.853338330984115601e-01 -2.344867736101150513e-01 -2.280160933732986450e-01 1.303599476814270020e-01 -9.694793075323104858e-02 1.405778825283050537e-01 -2.296350896358489990e-01 2.064124047756195068e-01 2.172370851039886475e-01 -7.782848086208105087e-03 1.602391302585601807e-01 4.408894106745719910e-03 -1.585442945361137390e-02 4.001943171024322510e-01 -2.012233453569933772e-04 -7.045284658670425415e-02 -1.590020209550857544e-02 2.000252008438110352e-01 -9.020142257213592529e-02
-2.041789889335632324e-02 2.586725652217864990e-01 -5.437351763248443604e-03 3.432161211967468262e-01 2.161526866257190704e-02 -7.495705038309097290e-02 7.228976581245660782e-03 5.831601098179817200e-02 -3.052301406860351562e-01 -1.400940865278244019e-01 3.630881756544113159e-02 -1.402907371520996094e-01 -1.090435311198234558e-01 1.388217806816101074e-01 1.612582355737686157e-01 5.112798139452934265e-02 1.119936034083366394e-01 1.151483273133635521e-03 3.130119293928146362e-02 2.737362682819366455e-01 1.155981719493865967e-01 -1.095579937100410461e-01 -8.326634764671325684e-02 1.595696359872817993e-01 6.952666491270065308e-02 -4.323875531554222107e-02 2.676927149295806885e-01 1.405794024467468262e-01 1.293906271457672119e-01 2.540884912014007568e-01 -3.465554118156433105e-01 -4.074162542819976807e-01
2.170751392841339111e-01 -1.340245362371206284e-02 1.919251978397369385e-01 2.034132629632949829e-01 -1.760980486869812012e-01 -2.504383400082588196e-02 3.654419258236885071e-02 -7.811561692506074905e-03 -8.317770808935165405e-02 6.902831047773361206e-02 3.366797789931297302e-02 -1.400363817811012268e-02 -9.317237138748168945e-02 2.948881387710571289e-01 -5.917350202798843384e-02 -9.767229110002517700e-02 3.533474206924438477e-01 -4.445040225982666016e-02 2.973476648330688477e-01 1.100090797990560532e-02 1.818207949399948120e-01 -2.999100685119628906e-01 2.695902884006500244e-01 1.125230938196182251e-01 -4.607291892170906067e-02 -2.319330424070358276e-01 -4.599135834723711014e-03 2.408657595515251160e-02 -1.840716600418090820e-01 3.538510799407958984e-01 2.612745761871337891e-01 -1.103236079216003418e-01
1.790238618850708008e-01 -6.569512188434600830e-02 2.580187618732452393e-01 1.011418700218200684e-01 -4.213093817234039307e-01 -3.462941152974963188e-03 -8.206663280725479126e-02 1.818621009588241577e-01 -2.513514459133148193e-01 -2.122884988784790039e-01 -1.431661993265151978e-01 9.862083941698074341e-02 -1.808971464633941650e-01 2.253790944814682007e-01 -5.320760980248451233e-02 6.494192779064178467e-02 2.109909951686859131e-01 -2.358425110578536987e-01 1.284453719854354858e-01 -7.438825070858001709e-02 4.350296035408973694e-02 -8.999443054199218750e-02 7.928200811147689819e-02 6.543225049972534180e-02 8.836732059717178345e-02 1.064637675881385803e-01 2.109957933425903320e-01 1.489113830029964447e-02 8.823171257972717285e-02 4.447507858276367188e-01 1.421768683940172195e-02 -1.675424426794052124e-01
-1.842631101608276367e-01 7.378774695098400116e-03 1.196823492646217346e-01 1.665281206369400024e-01 -9.186197072267532349e-02 1.134737730026245117e-01 7.456262409687042236e-02 3.086651302874088287e-02 -6.423323601484298706e-02 -1.294519156217575073e-01 3.139136433601379395e-01 -2.685729265213012695e-01 -2.899218499660491943e-01 2.568679451942443848e-01 -9.851405024528503418e-02 -8.952341973781585693e-02 2.804224491119384766e-01 -1.605034619569778442e-01 6.350178271532058716e-02 2.886521518230438232e-01 7.287292182445526123e-02 -2.207075431942939758e-02 -6.615004688501358032e-02 3.539036214351654053e-01 3.622401654720306396e-01 -3.828075528144836426e-02 -1.889822073280811310e-02 -1.696228533983230591e-01 -1.587733626365661621e-01 1.057496964931488037e-01 9.630015492439270020e-02 -4.634303227066993713e-02
-2.467605099081993103e-02 4.689702987670898438e-01 -2.390119880437850952e-01 1.150244846940040588e-01 -5.641613155603408813e-02 -1.338744759559631348e-01 2.171168774366378784e-01 -1.096074357628822327e-01 -7.967449724674224854e-02 -9.463795274496078491e-02 3.729183971881866455e-01 9.995555132627487183e-02 6.004057824611663818e-02 1.968980282545089722e-01 -1.404994875192642212e-01 -3.370869159698486328e-02 8.326214551925659180e-02 -1.229749172925949097e-01 1.493238210678100586e-01 2.238171249628067017e-01 2.478616386651992798e-01 -6.632938981056213379e-02 2.614989876747131348e-01 1.062831133604049683e-01 4.759273026138544083e-03 8.951114118099212646e-02 -8.364425599575042725e-02 4.353043064475059509e-02 -2.452299445867538452e-01 2.324469573795795441e-02 -2.600335776805877686e-01 -1.266754269599914551e-01
2.081715613603591919e-01 8.997409790754318237e-02 2.750650048255920410e-01 1.593227982521057129e-01 1.293271631002426147e-01 -2.487890720367431641e-01 8.411760628223419189e-02 7.491676136851310730e-03 -4.917442500591278076e-01 -6.702649593353271484e-02 -1.140751689672470093e-02 -1.085780411958694458e-01 6.282112002372741699e-02 2.931844592094421387e-01 1.362254768610000610e-01 -1.664165407419204712e-01 -7.981754839420318604e-02 -3.308260142803192139e-01 8.699322491884231567e-02 1.644264534115791321e-02 5.568566918373107910e-02 5.862970277667045593e-02 5.138951819390058517e-03 1.896902918815612793e-01 -1.636952906847000122e-01 1.281861215829849243e-01 1.221663653850555420e-01 5.130430683493614197e-02 -2.475019991397857666e-01 2.602418661117553711e-01 -3.353656083345413208e-02 1.014747768640518188e-01
-1.280995756387710571e-01 2.727040052413940430e-01 1.783267259597778320e-01 -5.007671937346458435e-02 -3.562997877597808838e-01 1.339181959629058838e-01 -1.226589307188987732e-01 -4.076626896858215332e-02 -1.717907190322875977e-01 -3.576461458578705788e-04 2.749269008636474609e-01 2.147471904754638672e-01 -1.837809197604656219e-02 2.654196918010711670e-01 -3.187123835086822510e-01 -2.194380201399326324e-02 1.210836470127105713e-01 -3.342526257038116455e-01 1.327812373638153076e-01 5.581852048635482788e-02 2.186198383569717407e-01 -5.044467374682426453e-02 1.565724462270736694e-01 6.401002407073974609e-02 -3.648148151114583015e-03 1.181757897138595581e-01 2.781986296176910400e-01 1.535557359457015991e-01 1.273523718118667603e-01 8.982095867395401001e-02 2.359932288527488708e-02 1.529250442981719971e-01
5.236419662833213806e-02 3.535988926887512207e-01 -2.324450314044952393e-01 8.060655556619167328e-03 -1.800650358200073242e-01 -1.771990507841110229e-01 -3.819594383239746094e-01 -2.517136931419372559e-01 -3.171381354331970215e-01 -2.190344482660293579e-01 5.434478446841239929e-02 5.555630102753639221e-02 1.476294696331024170e-01 7.509472966194152832e-02 -2.763243317604064941e-01 -1.701208651065826416e-01 8.104354888200759888e-02 -1.430224776268005371e-01 7.165973633527755737e-02 1.889325231313705444e-01 9.622969478368759155e-02 -1.101847216486930847e-01 -1.473700068891048431e-02 1.551641672849655151e-01 9.975150227546691895e-02 7.344141602516174316e-02 3.917162492871284485e-02 -1.076619178056716919e-01 9.025729447603225708e-02 1.736422479152679443e-01 -2.772549986839294434e-01 2.336998656392097473e-02
2.620470523834228516e-01 3.006806373596191406e-01 -5.136559903621673584e-02 4.149064719676971436e-01 3.540211543440818787e-02 -3.040919005870819092e-01 8.702208101749420166e-02 -1.342119872570037842e-01 -1.713802069425582886e-01 -1.481710374355316162e-01 3.520337045192718506e-01 -1.102791354060173035e-01 -2.329528927803039551e-01 1.450809091329574585e-01 2.538131782785058022e-03 -6.324619799852371216e-02 3.959675505757331848e-02 -8.378425240516662598e-02 7.768885791301727295e-02 -5.351003259420394897e-03 4.095175862312316895e-02 2.303323894739151001e-01 8.867421001195907593e-02 -1.788979470729827881e-01 2.082436531782150269e-01 -2.100379765033721924e-01 1.336040496826171875e-01 5.816033482551574707e-02 -1.236950606107711792e-01 1.419819444417953491e-01 1.525696516036987305e-01 -5.820853263139724731e-02
1.677701622247695923e-01 1.121927127242088318e-01 -4.117998182773590088e-01 2.565181851387023926e-01 1.049038767814636230e-01 1.746040582656860352e-02 -1.645451337099075317e-01 -1.599632799625396729e-01 -2.539163827896118164e-01 -8.132894523441791534e-03 -2.437933720648288727e-02 -3.899572649970650673e-03 -7.687000930309295654e-02 1.930571645498275757e-01 1.583459228277206421e-01 3.103695577010512352e-03 5.140032172203063965e-01 -3.300322294235229492e-01 1.064812019467353821e-01 1.860329061746597290e-01 5.770175904035568237e-02 1.749771535396575928e-01 8.027517795562744141e-02 -2.923822775483131409e-02 6.210180371999740601e-02 7.490710914134979248e-02 7.196010649204254150e-02 5.761740263551473618e-03 -1.372138261795043945e-01 4.561736062169075012e-02 1.607000012882053852e-03 -1.749202311038970947e-01
2.204069867730140686e-02 9.991085529327392578e-02 -1.447593718767166138e-01 2.625323235988616943e-01 -5.473683774471282959e-02 9.542118757963180542e-02 -2.431766539812088013e-01 2.908631786704063416e-02 -4.728951752185821533e-01 8.953550457954406738e-02 6.149797141551971436e-02 -1.335625350475311279e-01 -4.178658425807952881e-01 -4.398905485868453979e-02 -5.627341102808713913e-03 -2.200267463922500610e-01 2.024393230676651001e-01 -1.584192812442779541e-01 -1.855715513229370117e-01 -2.385770529508590698e-02 3.256712481379508972e-02 1.811290830373764038e-01 1.437743604183197021e-01 2.486082762479782104e-01 2.465179115533828735e-01 8.083592355251312256e-02 -1.936667412519454956e-02 -1.026109755039215088e-01 -6.010704487562179565e-02 6.178198754787445068e-02 1.462697982788085938e-01 -1.576368659734725952e-01
-8.819270879030227661e-02 -4.902416467666625977e-02 2.744231373071670532e-02 2.126043885946273804e-01 -1.004206985235214233e-01 -3.192047774791717529e-01 6.725423783063888550e-02 8.942302316427230835e-02 -1.040274947881698608e-01 -2.440692782402038574e-01 1.263782232999801636e-01 3.551618009805679321e-02 -2.218682467937469482e-01 1.265088170766830444e-01 -2.059326320886611938e-02 -3.819949030876159668e-01 2.243498712778091431e-01 -1.757720559835433960e-01 -1.154031455516815186e-01 1.529160737991333008e-01 3.353506326675415039e-02 -3.259219229221343994e-01 -1.821232289075851440e-01 1.116751953959465027e-01 2.290152162313461304e-01 2.584564089775085449e-01 1.448746323585510254e-01 9.924433380365371704e-02 -1.296215504407882690e-01 1.078264489769935608e-01 -1.723444610834121704e-01 -2.025687396526336670e-01
-9.450520575046539307e-02 8.217993378639221191e-02 8.231688290834426880e-02 -1.507620811462402344e-01 -7.207991089671850204e-03 -1.025177910923957825e-01 7.112939655780792236e-02 -1.108786910772323608e-01 -3.046525418758392334e-01 -2.537185251712799072e-01 1.289064735174179077e-01 3.405296057462692261e-02 -4.319740533828735352e-01 1.980309560894966125e-02 7.927311211824417114e-02 -4.004205763339996338e-02 1.334574520587921143e-01 -2.533387541770935059e-01 3.077237308025360107e-01 1.610489040613174438e-01 2.781447172164916992e-01 3.280590176582336426e-01 1.138645038008689880e-01 -1.066068783402442932e-01 1.050731837749481201e-01 -7.319684326648712158e-02 3.230793774127960205e-02 -8.520633727312088013e-02 -2.525772899389266968e-02 2.597828507423400879e-01 -1.308637857437133789e-01 -1.875067204236984253e-01
9.051831066608428955e-02 9.263122081756591797e-02 -8.296056091785430908e-02 2.479762881994247437e-01 8.069397299550473690e-04 -1.841788589954376221e-01 3.022120706737041473e-02 1.160667613148689270e-01 -4.452521726489067078e-02 1.848906278610229492e-02 2.476974874734878540e-01 1.860501617193222046e-01 -7.728144526481628418e-03 1.169731020927429199e-01 -3.147003650665283203e-01 -1.378974765539169312e-01 2.117238342761993408e-01 -8.007268607616424561e-02 1.014131829142570496e-01 1.523795872926712036e-01 2.860566973686218262e-01 -4.951972141861915588e-02 6.868326663970947266e-02 -2.622378170490264893e-01 2.104529291391372681e-01 2.327551841735839844e-01 4.410006105899810791e-01 7.299493998289108276e-02 -2.016706019639968872e-02 2.347460836172103882e-01 7.105132937431335449e-02 -1.873791366815567017e-01
-1.507929265499114990e-01 5.236701369285583496e-01 -7.070858776569366455e-02 1.084769517183303833e-01 -1.957340240478515625e-01 7.212675362825393677e-02 -1.137309744954109192e-01 -1.806349605321884155e-01 -1.256189793348312378e-01 -3.600073456764221191e-01 -9.210241958498954773e-03 1.649240106344223022e-01 3.671104833483695984e-02 1.478076279163360596e-01 -6.555127352476119995e-02 -2.418647110462188721e-01 1.115616932511329651e-01 2.667214162647724152e-02 1.409984230995178223e-01 -1.402409672737121582e-01 2.318862527608871460e-01 -2.153978496789932251e-01 7.436815649271011353e-02 -2.053239382803440094e-02 7.297404110431671143e-03 2.045898288488388062e-01 2.822797000408172607e-01 -1.044074073433876038e-01 -1.159983649849891663e-01 1.266637146472930908e-01 -3.175555542111396790e-02 1.292276084423065186e-01
8.971775323152542114e-02 -6.590748578310012817e-02 1.044190898537635803e-01 1.876078844070434570e-01 -3.604488074779510498e-01 -6.901187589392066002e-04 -6.009500101208686829e-02 3.116745352745056152e-01 -2.722849845886230469e-01 -1.003446727991104126e-01 -1.573053896427154541e-01 -5.053116381168365479e-02 -1.292477846145629883e-01 2.712599039077758789e-01 9.424562007188796997e-02 -2.321179509162902832e-01 1.706580817699432373e-01 -2.936911582946777344e-01 4.804945364594459534e-02 -4.529105126857757568e-02 4.248401150107383728e-02 -2.026268541812896729e-01 2.770141363143920898e-01 7.627425342798233032e-02 4.729855805635452271e-02 -6.702298671007156372e-02 -9.533348679542541504e-02 7.405962795019149780e-02 8.269209414720535278e-02 4.127153456211090088e-01 -4.646809026598930359e-02 2.206068858504295349e-02
2.168501168489456177e-01 1.632296144962310791e-01 5.032303184270858765e-02 3.628644943237304688e-01 -1.188932210206985474e-01 -2.987904250621795654e-01 1.715864837169647217e-01 4.905120283365249634e-02 -2.557505965232849121e-01 -5.754790455102920532e-02 2.403073906898498535e-01 1.674338360317051411e-03 -2.349075376987457275e-01 1.097382977604866028e-01 6.591895967721939087e-02 -4.612624179571866989e-03 -4.235872998833656311e-02 1.086449325084686279e-01 1.605832874774932861e-01 9.253916330635547638e-03 1.078151464462280273e-01 2.928431928157806396e-01 -3.889156877994537354e-02 -1.835304200649261475e-01 2.981692254543304443e-01 -2.461586445569992065e-01 2.251259535551071167e-01 2.095421031117439270e-02 -2.627460956573486328e-01 1.210759282112121582e-01 1.014639064669609070e-02 -4.840703681111335754e-02
2.695288956165313721e-01 1.874210238456726074e-01 1.453570723533630371e-01 2.678950428962707520e-01 7.816444337368011475e-02 -6.175217777490615845e-02 -2.252073436975479126e-01 -5.731026455760002136e-02 -3.598011136054992676e-01 -6.648752838373184204e-02 2.737018764019012451e-01 2.494992688298225403e-02 6.455599330365657806e-03 2.094773054122924805e-01 1.771200597286224365e-01 -1.418573111295700073e-01 2.583254277706146240e-01 -2.489568665623664856e-02 -1.295923590660095215e-01 1.503892540931701660e-01 5.930823460221290588e-02 -3.424736857414245605e-01 -1.131678819656372070e-01 1.273320913314819336e-01 3.617464751005172729e-02 3.195118904113769531e-02 2.764520645141601562e-01 -5.140024796128273010e-02 -1.200591176748275757e-01 1.988433301448822021e-01 -1.153905466198921204e-01 -1.591257452964782715e-01
-1.390699744224548340e-01 -1.461910754442214966e-01 -3.564126193523406982e-01 3.386674225330352783e-01 7.077337056398391724e-02 -2.767536938190460205e-01 -8.573773503303527832e-02 -1.708654016256332397e-01 -3.203466236591339111e-01 -7.688156515359878540e-02 2.716690897941589355e-01 -4.576266184449195862e-02 -7.872030138969421387e-02 7.826452702283859253e-02 -9.110432118177413940e-02 -1.959810592234134674e-02 1.126509755849838257e-01 -7.231899537146091461e-03 1.890047490596771240e-01 9.762193262577056885e-02 2.395623177289962769e-01 -1.255604326725006104e-01 -1.403591930866241455e-01 -6.169457454234361649e-03 3.810034692287445068e-01 -2.914351224899291992e-02 -1.702817231416702271e-01 9.848786145448684692e-02 -9.369210153818130493e-02 1.691191047430038452e-01 -4.567374661564826965e-02 -1.375260502099990845e-01
-1.302465945482254028e-01 1.003844961524009705e-01 9.117732942104339600e-02 8.666945993900299072e-02 -1.631488502025604248e-01 -1.258966475725173950e-01 5.508020520210266113e-02 3.133169561624526978e-02 -1.150739267468452454e-01 -4.810584243386983871e-03 -7.155118137598037720e-02 1.085554286837577820e-01 -1.409618109464645386e-01 2.224048823118209839e-01 -1.489034444093704224e-01 -2.000868916511535645e-01 1.929189264774322510e-01 -1.936039477586746216e-01 1.900728642940521240e-01 3.235562741756439209e-01 1.387605816125869751e-01 -1.617731153964996338e-01 1.134364083409309387e-01 -2.800231873989105225e-01 2.431096285581588745e-01 2.196264564990997314e-01 2.950262725353240967e-01 -4.923238977789878845e-02 -1.372425705194473267e-01 7.004372030496597290e-02 -5.864179227501153946e-03 -4.196901619434356689e-01
-1.381656527519226074e-02 1.727874726057052612e-01 2.025455236434936523e-01 1.836524605751037598e-01 -2.346087247133255005e-01 -1.140057593584060669e-01 -1.746031343936920166e-01 1.030540093779563904e-02 -2.664565742015838623e-01 -6.277799606323242188e-02 3.172676861286163330e-01 1.394824683666229248e-01 -8.974967151880264282e-02 1.111701577901840210e-01 7.585214078426361084e-02 -2.147072106599807739e-01 4.115280807018280029e-01 -1.434457749128341675e-01 -2.049227245151996613e-02 4.652848839759826660e-02 -4.308147355914115906e-03 -4.195145964622497559e-01 2.841010503470897675e-02 -1.297617051750421524e-02 2.709558308124542236e-01 -4.300912097096443176e-02 1.570051349699497223e-02 -3.321327967569231987e-03 -1.847973465919494629e-01 1.691420823335647583e-01 1.450470536947250366e-01 -2.057474106550216675e-02
-1.164676323533058167e-01 1.715745627880096436e-01 2.097733169794082642e-01 8.772975206375122070e-02 5.256105959415435791e-02 1.784976720809936523e-01 -4.748430848121643066e-02 -4.502392932772636414e-02 -2.568389475345611572e-01 -4.413924515247344971e-01 1.882172673940658569e-01 6.222406029701232910e-02 1.889584362506866455e-01 3.682883083820343018e-01 1.187217012047767639e-01 -6.431031972169876099e-02 1.948840767145156860e-01 -1.139780580997467041e-01 -7.015493512153625488e-02 -5.041259340941905975e-03 4.164728522300720215e-01 -2.103395611047744751e-01 1.248633489012718201e-01 -5.659190937876701355e-02 -1.142734847962856293e-02 8.240093290805816650e-02 1.487934291362762451e-01 -2.029920220375061035e-01 -8.181769953807815909e-05 2.986322343349456787e-02 5.966257303953170776e-03 -1.145852953195571899e-01
-1.578779369592666626e-01 -3.552151098847389221e-02 -9.979189187288284302e-02 1.367347985506057739e-01 -1.918161213397979736e-01 1.422096937894821167e-01 7.754780352115631104e-02 1.438886821269989014e-01 -4.349420964717864990e-01 -1.861117780208587646e-01 2.964971400797367096e-02 1.960816420614719391e-02 -9.958643466234207153e-03 3.348232209682464600e-01 -2.609333992004394531e-01 -1.867983192205429077e-01 -3.390686213970184326e-02 -6.060217320919036865e-02 1.611696332693099976e-01 4.773585498332977295e-02 4.358413070440292358e-02 3.841504454612731934e-02 1.897100917994976044e-02 1.265600919723510742e-01 4.965682029724121094e-01 -2.290670759975910187e-02 9.939555823802947998e-02 5.057424306869506836e-02 -1.240706816315650940e-01 1.692314147949218750e-01 2.598109096288681030e-02 2.531457245349884033e-01
1.545321568846702576e-02 2.526387397665530443e-04 -6.128981709480285645e-02 2.253828197717666626e-01 -1.193240284919738770e-02 -8.165982365608215332e-02 -1.535798460245132446e-01 6.645665317773818970e-02 -9.665885567665100098e-02 -2.986981160938739777e-02 5.913821235299110413e-02 1.951568126678466797e-01 -2.294055372476577759e-01 1.740329414606094360e-01 -2.744948267936706543e-01 -3.403259217739105225e-01 1.395278028212487698e-03 -2.532718777656555176e-01 2.330763489007949829e-01 2.460023462772369385e-01 1.625345945358276367e-01 7.036038674414157867e-03 4.107407480478286743e-02 -1.144286692142486572e-01 -1.155824586749076843e-01 2.988337874412536621e-01 3.345354497432708740e-01 2.113413251936435699e-02 7.055397331714630127e-02 1.822899281978607178e-01 1.666855365037918091e-01 -2.885130345821380615e-01
1.118248775601387024e-01 1.102747172117233276e-01 2.725087702274322510e-01 1.231205463409423828e-01 -1.413499563932418823e-01 -2.597384750843048096e-01 -1.126824393868446350e-01 -6.804069131612777710e-02 -1.626596897840499878e-01 -1.050417721271514893e-01 2.816098928451538086e-01 1.883072555065155029e-01 -6.440345942974090576e-02 1.654813289642333984e-01 1.029191422276198864e-03 -1.373540759086608887e-01 2.727567553520202637e-01 1.448020059615373611e-02 -4.050063341856002808e-02 1.431134492158889771e-01 -2.375792711973190308e-02 -3.553026914596557617e-01 7.881247997283935547e-02 2.164211273193359375e-01 1.668822467327117920e-01 1.280405670404434204e-01 3.181380629539489746e-01 -7.330834865570068359e-02 -2.802853286266326904e-01 2.602853775024414062e-01 -6.056735664606094360e-02 -3.318133950233459473e-02
-8.267768472433090210e-02 -1.296992599964141846e-01 -1.135621294379234314e-01 1.745783239603042603e-01 -4.796787351369857788e-02 6.935897469520568848e-02 -1.771868318319320679e-01 1.402933299541473389e-01 -2.762962877750396729e-01 -2.309469878673553467e-02 4.922367259860038757e-02 -4.962877556681632996e-02 -2.048040926456451416e-01 7.778310775756835938e-02 -1.502588391304016113e-01 -1.604952663183212280e-01 6.791971623897552490e-02 -3.338109850883483887e-01 2.540746331214904785e-02 2.426307499408721924e-01 1.835837513208389282e-01 -1.129797250032424927e-01 3.261270821094512939e-01 -1.105339154601097107e-01 -2.188740298151969910e-02 4.104337692260742188e-01 2.654021978378295898e-01 1.395400762557983398e-01 4.355749581009149551e-03 1.531280577182769775e-01 1.246051564812660217e-01 -2.413479536771774292e-01
-3.339352784678339958e-03 2.082471549510955811e-01 1.698962301015853882e-01 1.859138160943984985e-02 -1.150837987661361694e-01 -1.670029908418655396e-01 -5.362369120121002197e-02 2.800737693905830383e-02 -2.713485360145568848e-01 6.457288563251495361e-02 3.428294062614440918e-01 2.852039933204650879e-01 -1.444916725158691406e-01 2.103911191225051880e-01 3.765052556991577148e-02 -3.292136788368225098e-01 1.331833899021148682e-01 -2.063300609588623047e-01 -1.096469908952713013e-01 9.315231442451477051e-02 -1.359668225049972534e-01 -2.694487273693084717e-01 -1.506222635507583618e-01 7.569899782538414001e-03 2.847788035869598389e-01 2.229410596191883087e-02 1.166679635643959045e-01 5.819299817085266113e-02 4.677228629589080811e-03 3.594472408294677734e-01 8.741900324821472168e-02 -2.644256874918937683e-02
3.937605069950222969e-04 1.988716870546340942e-01 -1.865214258432388306e-01 1.016768217086791992e-01 1.407742649316787720e-01 6.237555295228958130e-02 -2.287895083427429199e-01 -1.530389785766601562e-01 -2.299045026302337646e-01 -2.278738468885421753e-01 -3.372897580265998840e-02 -3.992265462875366211e-01 -9.381607174873352051e-02 3.368351161479949951e-01 8.003253489732742310e-03 -2.247041463851928711e-01 2.146921455860137939e-01 -3.020600602030754089e-02 4.733894020318984985e-02 8.835845440626144409e-02 2.891024053096771240e-01 3.406965732574462891e-02 3.007970154285430908e-01 -9.462174028158187866e-02 1.568647027015686035e-01 -1.480764476582407951e-03 3.268112242221832275e-02 -1.640653051435947418e-02 -3.241676390171051025e-01 3.127123415470123291e-02 -3.389044851064682007e-02 -5.785163491964340210e-02
1.406248509883880615e-01 1.802693903446197510e-01 -1.002700179815292358e-01 1.025896593928337097e-01 9.005391970276832581e-03 1.648465692996978760e-01 -2.599462568759918213e-01 1.168863102793693542e-02 -1.107704117894172668e-01 -7.263323664665222168e-02 4.322329461574554443e-01 -1.088793855160474777e-02 -8.718732744455337524e-02 4.213921129703521729e-01 -1.627627760171890259e-01 1.548760849982500076e-02 3.157505393028259277e-02 5.996581539511680603e-02 -5.323654040694236755e-03 -1.422413289546966553e-01 2.633523046970367432e-01 1.402643695473670959e-02 2.326048314571380615e-01 1.959551312029361725e-02 1.819368302822113037e-01 2.589928731322288513e-02 2.780830562114715576e-01 5.925361532717943192e-03 9.614777751266956329e-03 3.655517995357513428e-01 9.401901811361312866e-02 1.148891374468803406e-01
-7.072718441486358643e-02 -2.453952468931674957e-02 -4.259819909930229187e-02 3.350053131580352783e-01 2.184171080589294434e-01 5.936732888221740723e-02 1.343889236450195312e-01 -1.216309219598770142e-01 -3.404753208160400391e-01 -3.509699702262878418e-01 -3.954044729471206665e-02 1.882877796888351440e-01 5.310993269085884094e-02 1.071298420429229736e-01 -3.402400389313697815e-02 -5.093045067042112350e-03 1.469546556472778320e-01 -1.339758485555648804e-01 5.087016820907592773e-01 1.380920559167861938e-01 -9.048352017998695374e-03 -6.183076649904251099e-02 -4.975545033812522888e-02 8.522725850343704224e-02 1.257277131080627441e-01 5.720805842429399490e-03 1.279465705156326294e-01 5.709183588624000549e-02 2.670923247933387756e-02 3.632033169269561768e-01 -4.952713474631309509e-02 5.547888576984405518e-02
3.178326413035392761e-02 2.105348557233810425e-02 1.342182159423828125e-01 2.719272077083587646e-01 6.445760279893875122e-02 -2.329257577657699585e-01 2.331386087462306023e-03 1.735295951366424561e-01 -1.551230549812316895e-01 -1.063949894160032272e-02 1.869654469192028046e-02 1.965606808662414551e-01 -1.575645208358764648e-01 2.019241601228713989e-01 -2.387144565582275391e-01 -2.200806140899658203e-01 3.017941117286682129e-01 -2.121921777725219727e-01 -7.654244452714920044e-02 1.220218762755393982e-01 3.499807715415954590e-01 1.044973507523536682e-01 -1.114552617073059082e-01 -1.298088878393173218e-01 3.508053719997406006e-01 2.646404206752777100e-01 2.253950387239456177e-01 -3.953768685460090637e-02 -9.996683150529861450e-02 8.544787019491195679e-02 -3.954983502626419067e-02 -4.719075281172990799e-03
1.224656924605369568e-01 -1.640048921108245850e-01 6.322168558835983276e-02 2.163159251213073730e-01 -3.054923415184020996e-01 -1.149317622184753418e-02 -1.992148160934448242e-01 2.719196081161499023e-01 -3.714290261268615723e-01 -1.318944394588470459e-01 -1.991855166852474213e-02 -1.106264218688011169e-01 -1.937386542558670044e-01 1.757513582706451416e-01 3.344349563121795654e-03 -6.543487310409545898e-02 2.662035822868347168e-02 -3.949707150459289551e-01 1.822404861450195312e-01 3.826227784156799316e-02 2.405056729912757874e-02 -1.887914091348648071e-01 1.366086751222610474e-01 1.578510366380214691e-02 -1.301993727684020996e-01 1.182525418698787689e-02 1.914238333702087402e-01 2.122502960264682770e-02 4.925474151968955994e-02 2.739421725273132324e-01 2.753396034240722656e-01 -7.442018389701843262e-02
6.589299440383911133e-02 2.641519010066986084e-01 2.358103096485137939e-01 1.972821801900863647e-01 -2.844799160957336426e-01 1.311236619949340820e-02 -1.036545112729072571e-01 9.020181000232696533e-02 -2.371047064661979675e-02 5.854804813861846924e-02 2.544658184051513672e-01 2.180401235818862915e-01 -7.270804792642593384e-02 1.746048778295516968e-01 3.007360100746154785e-01 -1.336275637149810791e-01 3.190865516662597656e-01 -2.049465030431747437e-01 3.993444889783859253e-02 2.294068336486816406e-01 1.865769475698471069e-01 -2.488630861043930054e-01 -1.697243005037307739e-01 6.294437497854232788e-02 -8.937641233205795288e-02 6.788222491741180420e-02 1.698818355798721313e-01 7.653030753135681152e-02 -2.161594629287719727e-01 1.605772674083709717e-01 -5.613876506686210632e-02 -1.431416720151901245e-01
-2.740573324263095856e-02 1.253164559602737427e-01 -9.334389120340347290e-02 1.220828816294670105e-01 1.999207884073257446e-01 4.025771841406822205e-02 -2.481574714183807373e-01 -1.921733617782592773e-01 -1.658366173505783081e-01 -3.121896982192993164e-01 1.797380149364471436e-01 -4.738801717758178711e-01 -1.587781906127929688e-01 2.744172513484954834e-01 1.387375593185424805e-02 -2.124270498752593994e-01 1.307566016912460327e-01 -5.300714448094367981e-02 -7.166543602943420410e-02 1.399655491113662720e-01 2.053321599960327148e-01 1.023755446076393127e-01 3.108802437782287598e-01 -1.052489578723907471e-01 1.861823722720146179e-02 -2.351668477058410645e-02 1.808380186557769775e-01 3.318843618035316467e-02 -1.706592440605163574e-01 1.091259717941284180e-01 5.068887770175933838e-02 -9.410101920366287231e-02
-2.022350430488586426e-01 8.014658838510513306e-02 1.711177974939346313e-01 -2.781536243855953217e-02 -1.376463025808334351e-01 7.398246973752975464e-02 -1.607267260551452637e-01 -1.443707346916198730e-01 -3.225674927234649658e-01 -4.220012128353118896e-01 2.271499037742614746e-01 1.039763465523719788e-01 -1.487658470869064331e-01 4.713473841547966003e-02 2.826872467994689941e-01 -2.319473028182983398e-02 2.391344010829925537e-01 -9.141962230205535889e-02 6.180801615118980408e-02 5.697599425911903381e-02 4.074748754501342773e-01 -7.405957207083702087e-03 -6.206376850605010986e-02 -1.312846690416336060e-01 -2.102076448500156403e-02 1.092719584703445435e-01 2.963761091232299805e-01 -5.989436805248260498e-02 1.432199962437152863e-02 1.682731211185455322e-01 8.355280011892318726e-02 5.552245303988456726e-02
2.577184438705444336e-01 2.111253887414932251e-01 -1.282932758331298828e-01 2.774344384670257568e-01 -2.108245342969894409e-01 -1.391891986131668091e-01 -3.746805340051651001e-02 -1.083780601620674133e-01 -5.572369098663330078e-01 -2.804474830627441406e-01 1.163487508893013000e-01 -1.071409787982702255e-02 -3.519899770617485046e-02 6.444561760872602463e-03 1.147167086601257324e-01 -1.698315441608428955e-01 1.072891727089881897e-01 -1.006651073694229126e-01 -1.098066195845603943e-02 1.520922221243381500e-02 4.726142063736915588e-02 1.441111117601394653e-01 -1.064084619283676147e-01 2.454392239451408386e-02 -2.660991623997688293e-02 -4.674101248383522034e-02 -5.666360631585121155e-02 2.400708943605422974e-01 -2.081766873598098755e-01 3.119748830795288086e-01 -7.272472232580184937e-02 7.677192240953445435e-02
2.077727913856506348e-01 2.844630777835845947e-01 1.976898405700922012e-03 1.471473872661590576e-01 7.319009304046630859e-02 -5.088752880692481995e-02 1.450124084949493408e-01 -1.769029498100280762e-01 -3.127228915691375732e-01 -7.052556425333023071e-02 8.047102950513362885e-03 2.549568116664886475e-01 3.660029917955398560e-02 1.329420655965805054e-01 4.379833489656448364e-02 6.644973997026681900e-03 -3.860396146774291992e-02 -4.127974212169647217e-01 -6.785180303268134594e-04 2.281174361705780029e-01 1.463353484869003296e-01 9.926145523786544800e-02 8.854355663061141968e-02 3.161649703979492188e-01 5.043730139732360840e-02 2.355210110545158386e-02 -2.965043298900127411e-02 -1.644754558801651001e-01 -2.060862258076667786e-02 2.715472280979156494e-01 -3.492832779884338379e-01 -1.224094331264495850e-01
-9.208871424198150635e-02 3.283553123474121094e-01 -2.930518388748168945e-01 1.232152730226516724e-01 2.037956118583679199e-01 -1.926636844873428345e-01 -4.460342600941658020e-02 -2.016375772655010223e-02 -9.794162213802337646e-02 -1.505043655633926392e-01 2.473123520612716675e-01 -1.692788675427436829e-02 -3.898508548736572266e-01 -3.567829495295882225e-03 3.185828402638435364e-02 -6.636658310890197754e-02 -7.075862959027290344e-03 -2.998922467231750488e-01 1.990845948457717896e-01 1.537264287471771240e-01 2.453447282314300537e-01 3.173921257257461548e-02 -1.725652255117893219e-02 1.914746612310409546e-01 4.314246401190757751e-02 1.822446435689926147e-01 1.247867941856384277e-01 9.918751567602157593e-02 -3.256066739559173584e-01 -1.039645969867706299e-01 -1.175446137785911560e-01 -8.910622447729110718e-02
-1.683011054992675781e-01 -1.079674661159515381e-01 -3.094956278800964355e-01 2.812334001064300537e-01 -1.941276490688323975e-01 -1.254574861377477646e-03 -2.629856765270233154e-01 -7.068709284067153931e-02 -2.897660732269287109e-01 9.438712894916534424e-02 7.151216268539428711e-02 8.849499374628067017e-02 -8.909117430448532104e-02 2.031193822622299194e-01 -1.768332272768020630e-01 -2.270070761442184448e-01 8.068769238889217377e-04 -5.860363319516181946e-02 4.213344678282737732e-02 4.011324346065521240e-01 1.055010706186294556e-01 -1.183732673525810242e-01 2.149996012449264526e-01 -1.323499977588653564e-01 -5.100283399224281311e-02 1.590565890073776245e-01 1.883462518453598022e-01 9.478951245546340942e-02 -1.760176010429859161e-02 1.971864402294158936e-01 7.649994641542434692e-02 -2.511404752731323242e-01
4.445663839578628540e-02 -1.083541661500930786e-02 -1.925368905067443848e-01 2.639203369617462158e-01 -3.872695937752723694e-02 2.449878752231597900e-01 1.180135309696197510e-01 -1.631363034248352051e-01 2.855683490633964539e-02 -1.493849158287048340e-01 2.955324649810791016e-01 -1.582487821578979492e-01 -6.170094013214111328e-02 1.793061010539531708e-02 -6.491167098283767700e-02 -1.851347684860229492e-01 3.240786790847778320e-01 -2.338086515665054321e-01 -3.695543622598052025e-03 1.646569520235061646e-01 3.263048827648162842e-01 3.771446347236633301e-01 -6.009766459465026855e-02 9.721208363771438599e-02 -1.009803116321563721e-01 9.480146318674087524e-02 2.430621087551116943e-01 -1.574185676872730255e-02 -1.447277069091796875e-01 1.188163384795188904e-01 6.318116094917058945e-03 -2.208695262670516968e-01
-2.573965191841125488e-01 9.023784101009368896e-02 5.480289831757545471e-02 7.940403372049331665e-02 -4.814130812883377075e-02 -2.129412628710269928e-02 1.960602700710296631e-01 2.313717454671859741e-01 -6.915471702814102173e-02 -1.393457353115081787e-01 -2.487240917980670929e-02 1.895891688764095306e-02 -3.998251855373382568e-01 1.950587183237075806e-01 1.314750909805297852e-01 4.811170976608991623e-03 -4.083845764398574829e-02 -3.145244717597961426e-01 1.383217722177505493e-01 3.328268229961395264e-01 2.846322059631347656e-01 1.175410002470016479e-01 1.793014556169509888e-01 -3.178011626005172729e-02 4.824974387884140015e-02 -2.719517238438129425e-02 2.027366161346435547e-01 1.000784188508987427e-01 -2.587015330791473389e-01 2.807568199932575226e-02 -1.354178488254547119e-01 -2.871046364307403564e-01
-9.107289463281631470e-02 1.521688103675842285e-01 2.013024240732192993e-01 7.756113260984420776e-02 -2.621397972106933594e-01 -1.996031254529953003e-01 -1.597243100404739380e-01 5.927520990371704102e-02 -3.012862503528594971e-01 -2.673293696716427803e-03 2.371742874383926392e-01 7.728894799947738647e-02 -6.677173078060150146e-04 -9.934747219085693359e-02 6.724726408720016479e-02 -2.805594205856323242e-01 3.344984650611877441e-01 -1.336396783590316772e-01 -3.841252252459526062e-02 1.373031586408615112e-01 8.968950062990188599e-02 -2.475886195898056030e-01 -1.569755077362060547e-01 1.300180852413177490e-01 2.637834250926971436e-01 1.604420095682144165e-01 2.548563778400421143e-01 1.151990443468093872e-01 -2.275192737579345703e-01 1.610171049833297729e-01 1.265213340520858765e-01 -1.005201563239097595e-01
-7.949993759393692017e-02 -7.804581522941589355e-02 -2.121718078851699829e-01 2.986048161983489990e-01 9.931591153144836426e-02 5.246118083596229553e-02 2.337136864662170410e-01 -1.437775641679763794e-01 -5.088101625442504883e-01 -2.869462668895721436e-01 -1.526188403367996216e-01 1.016777753829956055e-01 2.109812051057815552e-01 1.667422056198120117e-01 -4.027322866022586823e-03 -1.033500358462333679e-01 1.137716695666313171e-01 -1.623931825160980225e-01 1.642062067985534668e-01 7.528421282768249512e-02 2.049984186887741089e-01 2.618634887039661407e-02 1.732144802808761597e-01 1.211845651268959045e-01 1.678107082843780518e-01 2.442921102046966553e-01 6.960743665695190430e-02 1.128618046641349792e-01 7.126147858798503876e-03 1.999046653509140015e-01 -3.783889487385749817e-02 3.760588541626930237e-02
8.556137979030609131e-02 8.566761761903762817e-02 -1.772749423980712891e-01 2.626676261425018311e-01 1.811473816633224487e-02 -2.509907353669404984e-04 -2.500911653041839600e-01 -3.986550495028495789e-02 -4.642882943153381348e-01 -9.230700135231018066e-02 1.068362072110176086e-01 -2.190981954336166382e-01 -3.149240314960479736e-01 4.623163118958473206e-02 -1.238255482167005539e-02 8.747200667858123779e-02 1.901709735393524170e-01 1.214278712868690491e-01 -1.314383838325738907e-02 -7.377229630947113037e-02 2.445158362388610840e-01 3.208919987082481384e-02 1.248621642589569092e-01 1.728430986404418945e-01 3.977483212947845459e-01 1.749954372644424438e-01 1.285322010517120361e-01 1.247620135545730591e-01 -9.511650353670120239e-02 -8.106825500726699829e-02 1.647614836692810059e-01 -3.672341257333755493e-02
2.775046788156032562e-02 1.854732483625411987e-01 -2.202114015817642212e-01 1.689350455999374390e-01 -5.052129626274108887e-01 1.397979557514190674e-01 1.624264270067214966e-01 -6.169050931930541992e-02 -2.845572233200073242e-01 -2.366738617420196533e-01 2.476279735565185547e-01 -3.949124738574028015e-02 -2.217404991388320923e-01 1.290254443883895874e-01 -8.990860544145107269e-03 7.087167352437973022e-02 2.154646068811416626e-01 -1.501514166593551636e-01 1.499909013509750366e-01 8.976375311613082886e-02 2.490408159792423248e-02 1.078876182436943054e-01 7.698114216327667236e-02 7.120928168296813965e-02 -9.943572431802749634e-02 -1.156937330961227417e-02 -4.494875296950340271e-02 9.533310681581497192e-02 -3.484799563884735107e-01 1.321154087781906128e-01 -1.671923547983169556e-01 -3.579315915703773499e-02
-1.284577399492263794e-01 2.112946361303329468e-01 1.108562350273132324e-01 8.094774186611175537e-02 8.527544140815734863e-02 1.274777799844741821e-01 -1.355749368667602539e-01 1.570060551166534424e-01 -2.151488065719604492e-01 -8.130402117967605591e-02 1.965432614088058472e-01 -3.311213552951812744e-01 -5.921382457017898560e-02 7.123555243015289307e-02 -1.572213172912597656e-01 -8.315266668796539307e-02 1.836825758218765259e-01 3.324143961071968079e-02 2.683821022510528564e-01 -1.169642135500907898e-01 2.889944612979888916e-01 4.838718846440315247e-02 -2.911991626024246216e-02 3.422933518886566162e-01 3.179755061864852905e-02 4.088149666786193848e-01 2.806144058704376221e-01 8.072165073826909065e-04 5.280964542180299759e-03 1.803463250398635864e-01 7.336179167032241821e-02 -5.317745357751846313e-02
-6.928263604640960693e-02 4.937908053398132324e-02 4.752789810299873352e-02 3.182859718799591064e-01 -1.536587029695510864e-01 -8.967482298612594604e-02 -2.713781893253326416e-01 -3.976095095276832581e-02 -1.085539162158966064e-01 2.053810805082321167e-01 9.342582523822784424e-02 -1.005851384252309799e-02 -3.590878844261169434e-01 8.718239516019821167e-02 9.695954620838165283e-02 -1.578618884086608887e-01 3.364817798137664795e-01 -1.593917608261108398e-01 1.301431804895401001e-01 2.267904579639434814e-02 -1.639898493885993958e-02 -1.606245487928390503e-01 3.240077495574951172e-01 1.772267222404479980e-01 -1.626700907945632935e-02 1.178239136934280396e-01 6.989036500453948975e-02 1.791588366031646729e-01 -2.104835957288742065e-01 2.480512112379074097e-01 2.330730408430099487e-01 -1.372349560260772705e-01
-7.303439825773239136e-02 3.468175232410430908e-01 1.040921807289123535e-01 6.201639771461486816e-03 -5.084635689854621887e-02 -8.262339397333562374e-04 1.841754615306854248e-01 -3.565064966678619385e-01 -2.437202483415603638e-01 -9.341192245483398438e-02 2.082742452621459961e-01 2.632802724838256836e-01 1.648930460214614868e-01 2.042227536439895630e-01 -1.731979846954345703e-01 -9.307612478733062744e-02 2.943806648254394531e-01 -1.842853277921676636e-01 2.750479429960250854e-02 -1.876100711524486542e-02 1.472890973091125488e-01 -1.117686256766319275e-01 1.063897311687469482e-01 -2.405110187828540802e-02 2.704787850379943848e-01 1.880135983228683472e-01 5.084412917494773865e-02 -2.887655049562454224e-02 3.852241113781929016e-02 5.977168306708335876e-02 -1.795234382152557373e-01 -3.074146211147308350e-01
1.109660882502794266e-02 2.906774580478668213e-01 -6.167238950729370117e-02 -1.427863389253616333e-01 -5.097733810544013977e-02 8.570396900177001953e-02 2.445182651281356812e-01 3.128754720091819763e-02 -3.471473455429077148e-01 -3.834978863596916199e-02 -2.952257171273231506e-02 -3.930364251136779785e-01 -2.232546508312225342e-01 3.093663752079010010e-01 4.557249136269092560e-03 -3.361653387546539307e-01 6.458638608455657959e-02 -9.777772426605224609e-02 -8.178779482841491699e-02 2.191313728690147400e-02 2.652572393417358398e-01 -1.436007022857666016e-01 1.021361127495765686e-01 -8.288766257464885712e-03 -1.548219770193099976e-01 -1.007105689495801926e-02 1.926568746566772461e-01 7.798121776431798935e-03 -1.335994899272918701e-01 1.646761596202850342e-01 1.926762163639068604e-01 -1.372824013233184814e-01
-1.485646665096282959e-01 1.683220416307449341e-01 -7.086926698684692383e-02 1.079665273427963257e-01 -8.591181039810180664e-02 -2.994873747229576111e-02 3.892252594232559204e-02 8.364661782979965210e-02 4.136935621500015259e-02 4.613989964127540588e-02 3.222456872463226318e-01 2.655937895178794861e-02 -1.699779480695724487e-01 3.643302023410797119e-01 -1.798713952302932739e-02 1.749287098646163940e-01 3.608527779579162598e-01 -4.419127944856882095e-03 6.595899909734725952e-02 3.520390093326568604e-01 2.360296696424484253e-01 -6.540223024785518646e-03 1.206050664186477661e-01 8.360578864812850952e-02 2.220774888992309570e-01 2.874683216214179993e-02 3.172145187854766846e-01 -8.818786591291427612e-02 -2.397494465112686157e-01 -6.089207157492637634e-02 -9.076113998889923096e-02 -2.267385721206665039e-01
1.603982746601104736e-01 1.298211067914962769e-01 -4.193657636642456055e-02 3.106916248798370361e-01 9.854846447706222534e-02 -1.075018942356109619e-01 1.787305176258087158e-01 6.804072856903076172e-02 -3.126522004604339600e-01 -1.391003578901290894e-01 -3.415407612919807434e-02 -5.346981436014175415e-02 2.483486831188201904e-01 -5.953188240528106689e-02 -4.374493658542633057e-02 1.989739248529076576e-04 -4.600021522492170334e-03 -2.830862700939178467e-01 4.466851428151130676e-02 2.483019977807998657e-01 1.202637702226638794e-01 1.511856168508529663e-01 6.250475347042083740e-02 1.906057894229888916e-01 -6.397776305675506592e-02 3.869622051715850830e-01 -1.740997470915317535e-02 1.390410820022225380e-03 3.388911858201026917e-02 3.892680108547210693e-01 -2.101121246814727783e-01 -2.017388790845870972e-01
1.411606837064027786e-02 1.862863451242446899e-01 -2.101398259401321411e-01 3.843732476234436035e-01 1.398777812719345093e-01 -1.406324207782745361e-01 7.727582007646560669e-02 -5.405091494321823120e-02 -1.949868500232696533e-01 2.979671210050582886e-02 -1.997968256473541260e-01 -3.163161575794219971e-01 -2.970003485679626465e-01 1.917836815118789673e-01 3.482430800795555115e-02 -9.645227342844009399e-02 1.847385764122009277e-01 -1.104619652032852173e-01 -1.514099538326263428e-01 -6.571062654256820679e-02 1.872810125350952148e-01 -1.539784520864486694e-01 4.726726561784744263e-02 2.156912088394165039e-01 -3.992478922009468079e-02 -1.749695688486099243e-01 1.909770071506500244e-01 1.039036214351654053e-01 -8.363879472017288208e-02 2.036202251911163330e-01 6.320554763078689575e-02 -3.122983276844024658e-01
-2.026729434728622437e-01 1.973762363195419312e-01 2.044012248516082764e-01 3.181762099266052246e-01 -1.394509822130203247e-01 -1.122688576579093933e-01 -1.956479549407958984e-01 3.225955665111541748e-01 -1.608841270208358765e-01 -5.936134140938520432e-03 7.367644459009170532e-02 1.801484972238540649e-01 -1.408591419458389282e-01 4.085383117198944092e-01 -9.093651175498962402e-02 -3.359414041042327881e-01 -5.621730908751487732e-02 -4.275836516171693802e-03 8.234196342527866364e-03 3.409510254859924316e-01 1.149648874998092651e-01 -9.422496706247329712e-02 8.279144018888473511e-02 6.269703153520822525e-03 1.292009204626083374e-01 1.038827076554298401e-01 7.683056406676769257e-03 -1.928626745939254761e-01 3.660888224840164185e-02 1.228519827127456665e-01 -3.213304653763771057e-02 -1.393315754830837250e-02
-7.863332331180572510e-02 2.376320958137512207e-01 -2.162823230028152466e-01 2.056269049644470215e-01 -2.367419898509979248e-01 1.487203836441040039e-01 -2.298078872263431549e-02 -5.741132423281669617e-02 -1.962436735630035400e-01 -3.267928361892700195e-01 2.534733116626739502e-01 -2.849454581737518311e-01 -2.860315144062042236e-01 1.756073534488677979e-01 -1.656671171076595783e-03 -4.643109440803527832e-02 1.811242997646331787e-01 -3.094843029975891113e-02 1.089007928967475891e-01 2.620846629142761230e-01 7.395619899034500122e-02 2.704311609268188477e-01 6.021719425916671753e-02 1.917378753423690796e-01 5.884097889065742493e-02 -7.018454372882843018e-02 8.987610042095184326e-02 -7.496077567338943481e-02 -2.374605387449264526e-01 6.176649779081344604e-02 -1.795051991939544678e-01 -1.136964112520217896e-01
3.152374178171157837e-02 3.106175661087036133e-01 1.623240858316421509e-01 3.107982873916625977e-01 -8.541116863489151001e-02 4.517813026905059814e-02 -2.736685276031494141e-01 -1.716023832559585571e-01 -2.206552028656005859e-01 7.261482626199722290e-02 1.962921768426895142e-01 -1.821492910385131836e-01 -9.594292938709259033e-02 1.012874767184257507e-01 -9.744274616241455078e-02 -8.155399560928344727e-02 2.451664805412292480e-01 -7.112979888916015625e-02 3.683362528681755066e-02 1.622711122035980225e-01 1.619013994932174683e-01 1.615692675113677979e-01 7.558420300483703613e-02 -1.781432926654815674e-01 9.843213111162185669e-02 8.253041654825210571e-02 -4.370609670877456665e-02 1.458479613065719604e-01 2.676599659025669098e-02 1.213815901428461075e-02 1.331466883420944214e-01 -5.135428905487060547e-01
-4.154753312468528748e-02 3.485353887081146240e-01 1.672698259353637695e-01 2.428978234529495239e-01 3.179255127906799316e-02 1.333746477030217648e-03 -9.492935985326766968e-02 1.302034109830856323e-01 -1.722070127725601196e-01 -5.863539874553680420e-02 -3.593457490205764771e-02 4.041776061058044434e-01 -8.407880365848541260e-02 1.902093365788459778e-02 -5.367303639650344849e-02 -1.539612412452697754e-01 1.718740463256835938e-01 -2.807240784168243408e-01 -3.538836538791656494e-02 5.496647208929061890e-02 2.821123003959655762e-01 -1.879419088363647461e-01 -6.580922007560729980e-02 5.126783251762390137e-02 4.945754259824752808e-02 2.556875646114349365e-01 3.666845858097076416e-01 -1.982605755329132080e-01 -7.728081196546554565e-02 8.313138037919998169e-02 4.709433019161224365e-02 -1.997601985931396484e-01
-2.877667248249053955e-01 1.489627361297607422e-01 2.631569802761077881e-01 2.849715948104858398e-02 -2.401391118764877319e-01 6.060069426894187927e-02 -6.943616271018981934e-02 -2.049670964479446411e-01 -1.422686278820037842e-01 2.301603853702545166e-01 8.695364743471145630e-02 -2.603648602962493896e-01 -2.506614923477172852e-01 2.630750536918640137e-01 9.084533900022506714e-03 -3.429123759269714355e-02 3.672251701354980469e-01 -1.687279641628265381e-01 -1.061252597719430923e-02 1.574574261903762817e-01 1.796878427267074585e-01 -5.981118418276309967e-03 -9.367961436510086060e-02 2.678188122808933258e-02 2.457084953784942627e-01 1.950924471020698547e-02 1.212008595466613770e-01 -1.040170490741729736e-01 -1.541447192430496216e-01 2.117685675621032715e-01 9.419115260243415833e-03 -2.233793884515762329e-01
-1.277271807193756104e-01 2.962414734065532684e-02 2.295114398002624512e-01 8.350909687578678131e-03 -6.052843853831291199e-02 6.357684731483459473e-02 -1.897317022085189819e-01 -3.378516808152198792e-02 -3.345777988433837891e-01 -2.790283262729644775e-01 1.201862934976816177e-02 9.056222438812255859e-02 -3.984138071537017822e-01 8.831553161144256592e-02 7.682285457849502563e-02 -6.014063954353332520e-02 4.629274457693099976e-02 -1.694555580615997314e-01 3.106499612331390381e-01 6.851722300052642822e-02 4.031984210014343262e-01 1.977903395891189575e-01 2.777101397514343262e-01 -6.117495894432067871e-02 -1.693043671548366547e-02 -5.801551043987274170e-02 7.514278590679168701e-02 -1.264277398586273193e-01 -2.257687449455261230e-01 1.372734159231185913e-01 1.077087689191102982e-02 -3.456422314047813416e-02
-7.284692674875259399e-02 -5.982415750622749329e-02 2.068168073892593384e-01 3.429793119430541992e-01 -3.317918479442596436e-01 1.007156744599342346e-01 -8.654098957777023315e-02 9.891170263290405273e-02 -9.517790377140045166e-02 -1.113965138792991638e-01 1.580194011330604553e-02 2.241522222757339478e-01 -1.001213043928146362e-01 1.165812388062477112e-01 1.755015738308429718e-02 -3.165579587221145630e-02 1.495588421821594238e-01 -4.108327925205230713e-01 6.797487288713455200e-02 1.898062825202941895e-01 1.350579857826232910e-01 -1.928219646215438843e-01 2.982021272182464600e-01 -1.315919458866119385e-01 1.848015561699867249e-02 7.436328381299972534e-02 2.651579380035400391e-01 -5.469743534922599792e-02 -4.484099522233009338e-02 2.201574444770812988e-01 1.016545370221138000e-01 -2.507399320602416992e-01
-1.189651563763618469e-01 1.691943854093551636e-01 5.632080137729644775e-02 2.771057784557342529e-01 -8.483023941516876221e-02 6.706380099058151245e-02 -2.446337491273880005e-01 4.436433315277099609e-02 -3.804080784320831299e-01 1.023335382342338562e-01 1.302973777055740356e-01 -2.188478363677859306e-03 -2.309410274028778076e-01 3.480153381824493408e-01 1.812951453030109406e-02 -2.112977802753448486e-01 -7.573242764919996262e-04 -1.118031367659568787e-01 -6.042039953172206879e-03 2.542471885681152344e-01 8.407285436987876892e-03 2.243005186319351196e-01 2.074832171201705933e-01 -1.441038697957992554e-01 1.310735475271940231e-02 -2.315229363739490509e-02 -3.871216205880045891e-03 4.525729641318321228e-02 4.705260798800736666e-04 1.562248682603240013e-03 3.338626325130462646e-01 -3.264224827289581299e-01
2.047636508941650391e-01 2.469730675220489502e-01 -2.521802484989166260e-01 2.184631526470184326e-01 -2.303543388843536377e-01 5.204030871391296387e-02 -1.139533668756484985e-01 -2.693891525268554688e-01 -3.454327285289764404e-01 -1.574092060327529907e-01 -7.477276027202606201e-02 7.955031841993331909e-02 -2.393442541360855103e-01 1.922284215688705444e-01 1.364843398332595825e-01 -2.080142945051193237e-01 1.863424330949783325e-01 -3.074755333364009857e-02 5.868975445628166199e-02 -1.425039954483509064e-03 -1.410059332847595215e-01 1.612907350063323975e-01 5.529874470084905624e-03 -2.229507714509963989e-01 2.503207921981811523e-01 1.663829684257507324e-01 -7.165178656578063965e-02 2.947183884680271149e-02 -5.821454152464866638e-02 3.052346110343933105e-01 -1.627576723694801331e-02 6.597822904586791992e-02
-4.881326481699943542e-02 3.169742524623870850e-01 1.406486332416534424e-01 2.093657106161117554e-01 1.143732443451881409e-01 1.096027046442031860e-01 -1.379715353250503540e-01 -2.508677840232849121e-01 1.299520134925842285e-01 -4.448507428169250488e-01 -9.516322053968906403e-03 -1.354500651359558105e-01 2.938973158597946167e-02 1.792456805706024170e-01 -6.784124672412872314e-02 -2.066177874803543091e-01 3.403065502643585205e-01 -4.752918705344200134e-02 1.195589005947113037e-01 5.509242042899131775e-02 1.460472047328948975e-01 6.338288635015487671e-02 2.691597044467926025e-01 4.056552052497863770e-02 5.478248372673988342e-02 4.004569351673126221e-02 1.855426579713821411e-01 2.269710749387741089e-01 4.999827966094017029e-02 2.626623511314392090e-01 -4.156740009784698486e-02 -1.198252588510513306e-01
-1.635720878839492798e-01 1.860134154558181763e-01 -2.491803318262100220e-01 3.582076132297515869e-01 2.507970109581947327e-02 -2.954970486462116241e-02 9.707183390855789185e-02 1.286435127258300781e-01 -2.792081236839294434e-01 4.983510822057723999e-03 -2.813757583498954773e-02 -4.346675239503383636e-03 -1.364931911230087280e-01 1.459212601184844971e-01 1.393799632787704468e-01 -1.258768141269683838e-01 1.901348978281021118e-01 -3.052319586277008057e-01 -9.356802701950073242e-02 1.704296320676803589e-01 2.497285902500152588e-01 -1.118521615862846375e-01 4.743460193276405334e-02 1.699883788824081421e-01 -1.278946399688720703e-01 5.302286520600318909e-02 2.098539918661117554e-01 -7.871697843074798584e-02 8.474127948284149170e-02 5.237702280282974243e-02 2.815157771110534668e-01 -3.675025105476379395e-01
-7.888628169894218445e-03 3.433936461806297302e-02 1.701544374227523804e-01 3.159331083297729492e-01 -1.227177307009696960e-02 -1.734611988067626953e-01 -8.417548239231109619e-02 1.006491258740425110e-01 -8.210751414299011230e-02 1.203946247696876526e-01 9.520429372787475586e-02 1.445275396108627319e-01 -8.644360117614269257e-03 2.599497437477111816e-01 -1.668983548879623413e-01 -3.483335971832275391e-01 4.285048842430114746e-01 -1.876117289066314697e-01 -1.869163475930690765e-02 3.251363039016723633e-01 6.411832571029663086e-02 -1.170380786061286926e-01 7.179561257362365723e-02 -1.023896560072898865e-01 2.608129382133483887e-01 8.488541096448898315e-02 2.777223289012908936e-01 -1.941199041903018951e-02 -6.822381913661956787e-02 1.451816260814666748e-01 1.020848867483437061e-03 -1.330987811088562012e-01
-2.486849436536431313e-03 2.448681592941284180e-01 -2.114425003528594971e-01 3.542505204677581787e-01 5.571596696972846985e-02 -6.044604256749153137e-02 3.575391769409179688e-01 -7.991029322147369385e-02 -3.640252351760864258e-02 -3.019209802150726318e-01 2.781585752964019775e-01 -7.716980576515197754e-02 5.720846727490425110e-02 3.983865976333618164e-01 -3.295319527387619019e-02 2.555038779973983765e-02 -1.621665060520172119e-02 -4.021137952804565430e-02 1.478907018899917603e-01 -3.730273991823196411e-02 1.817245483398437500e-01 1.034371405839920044e-01 1.868392080068588257e-01 1.697442978620529175e-01 8.139782585203647614e-03 2.271809875965118408e-01 4.459270462393760681e-02 3.679566085338592529e-02 -9.802992641925811768e-02 7.943985611200332642e-02 2.857437916100025177e-02 -2.915075719356536865e-01
5.746109038591384888e-02 1.096500307321548462e-01 -1.176302880048751831e-02 6.734245270490646362e-02 -2.715192735195159912e-01 6.059920042753219604e-02 6.572094559669494629e-02 8.412180468440055847e-03 -1.263775676488876343e-01 -1.817587167024612427e-01 -3.846000134944915771e-02 2.995836734771728516e-01 -2.689352929592132568e-01 2.034911364316940308e-01 -1.949672102928161621e-01 -6.382770091295242310e-02 2.350331097841262817e-01 -1.759576201438903809e-01 2.949154078960418701e-01 -2.665373086929321289e-01 -9.802082926034927368e-02 1.324000060558319092e-01 5.735262483358383179e-02 2.332645468413829803e-02 1.766164004802703857e-01 -3.070114552974700928e-02 3.225415945053100586e-01 7.715284079313278198e-02 -7.277597486972808838e-02 4.222304224967956543e-01 1.607944630086421967e-02 -3.183719888329505920e-02
3.241853713989257812e-01 -5.913694947957992554e-02 2.359255254268646240e-01 2.346826195716857910e-01 1.511651575565338135e-01 -1.423254907131195068e-01 1.134266108274459839e-01 -1.409218311309814453e-01 -4.727969765663146973e-01 1.543824002146720886e-02 2.040032297372817993e-01 1.142319589853286743e-01 2.777384780347347260e-02 2.146331071853637695e-01 -2.256165072321891785e-02 -1.870196163654327393e-01 4.702549427747726440e-02 -2.288833558559417725e-01 -3.534226492047309875e-02 9.964095801115036011e-02 2.020648121833801270e-01 2.053699493408203125e-01 -1.235768198966979980e-02 2.341931462287902832e-01 -1.177861616015434265e-01 1.730700396001338959e-02 4.001477733254432678e-02 1.978000439703464508e-02 -4.489512741565704346e-02 3.308614492416381836e-01 4.951476305723190308e-02 1.009336784482002258e-01
3.650448750704526901e-03 5.678449198603630066e-02 -4.253109917044639587e-02 1.245612427592277527e-01 -6.518875807523727417e-02 1.518768370151519775e-01 -1.287635415792465210e-01 -2.600765824317932129e-01 -3.283072113990783691e-01 -1.955464184284210205e-01 -4.415830597281455994e-02 9.525749087333679199e-02 5.816539376974105835e-02 7.395522296428680420e-02 -6.470359861850738525e-02 9.140987694263458252e-02 1.385646462440490723e-01 -3.413800299167633057e-01 3.380872905254364014e-01 -9.481397271156311035e-02 2.623350918292999268e-01 -2.237829007208347321e-02 2.814135253429412842e-01 -6.245954707264900208e-02 2.556512951850891113e-01 1.773083060979843140e-01 7.687169313430786133e-02 1.891423463821411133e-01 -1.405742019414901733e-01 2.887417972087860107e-01 -1.855767369270324707e-01 4.426178336143493652e-02
-1.518530994653701782e-01 1.506587415933609009e-01 -3.633313998579978943e-02 3.403294980525970459e-01 -3.344550430774688721e-01 1.214265078306198120e-01 -1.419644653797149658e-01 5.136333033442497253e-02 -1.195586398243904114e-01 -1.394103467464447021e-01 3.323841392993927002e-01 8.924756944179534912e-02 -4.117840901017189026e-02 -1.230575740337371826e-01 -2.193627059459686279e-01 -4.224760830402374268e-02 1.517192125320434570e-01 -2.499921470880508423e-01 9.674693644046783447e-02 1.532247364521026611e-01 2.970077991485595703e-01 -3.372488617897033691e-01 1.577359288930892944e-01 8.377039432525634766e-02 -1.886306852102279663e-01 -4.254218935966491699e-02 1.185575500130653381e-01 -1.515543013811111450e-01 -1.352140009403228760e-01 1.059993207454681396e-01 8.132651448249816895e-02 -7.768215239048004150e-02
-5.915245786309242249e-02 -5.572739988565444946e-02 -7.867581397294998169e-02 -7.706948369741439819e-02 -2.147828340530395508e-01 -4.576411843299865723e-02 2.730261161923408508e-02 1.147486791014671326e-01 -2.891343235969543457e-01 3.695604205131530762e-02 2.166203558444976807e-01 -1.256131678819656372e-01 -4.847010225057601929e-02 1.500049233436584473e-01 6.541123241186141968e-02 -6.485279649496078491e-02 1.972818076610565186e-01 -2.442476749420166016e-01 1.188616752624511719e-01 -2.933540642261505127e-01 2.920241057872772217e-01 -1.546722948551177979e-01 3.572758138179779053e-01 1.437793523073196411e-01 1.534899473190307617e-01 6.164972484111785889e-02 -1.276878267526626587e-02 5.931494385004043579e-02 5.821831896901130676e-02 4.765079319477081299e-01 1.221201792359352112e-01 -7.374747097492218018e-02
-1.242375746369361877e-01 2.087993025779724121e-01 -1.252747625112533569e-01 4.005148112773895264e-01 -2.972108423709869385e-01 6.990724056959152222e-02 -5.247578397393226624e-02 -1.230170652270317078e-01 -2.285494506359100342e-01 -2.465829253196716309e-01 8.581808954477310181e-02 -2.423058450222015381e-01 -4.693597182631492615e-02 8.404250256717205048e-03 9.436893463134765625e-02 -4.697815701365470886e-02 6.199745088815689087e-02 1.374736875295639038e-01 1.500785499811172485e-01 1.627534031867980957e-01 -1.051266305148601532e-02 1.594748049974441528e-01 -2.959389425814151764e-02 2.348633855581283569e-01 1.046958267688751221e-01 1.420920044183731079e-01 1.566725969314575195e-01 -1.733305454254150391e-01 -3.017500638961791992e-01 2.382372021675109863e-01 -2.362693846225738525e-01 -1.361771523952484131e-01
-1.972696976736187935e-03 3.244372606277465820e-01 2.612740695476531982e-01 1.650824695825576782e-01 -2.647197842597961426e-01 -8.098724484443664551e-02 7.345867156982421875e-02 1.428460329771041870e-01 6.475937366485595703e-02 4.990412667393684387e-02 2.841850519180297852e-01 1.184215098619461060e-01 -2.624139189720153809e-01 1.541159301996231079e-01 1.310840845108032227e-01 -1.501138955354690552e-01 2.843763232231140137e-01 -1.138155311346054077e-01 8.408543467521667480e-02 1.190960854291915894e-01 5.232232506386935711e-04 -6.556800752878189087e-02 3.040119260549545288e-02 1.977893710136413574e-01 -2.444082200527191162e-01 1.057083308696746826e-01 3.648722171783447266e-01 2.826407365500926971e-02 -7.791476696729660034e-02 -1.998953707516193390e-02 -1.235105842351913452e-01 -2.774829268455505371e-01
-7.403977960348129272e-02 1.522758603096008301e-01 -1.973625868558883667e-01 1.450418829917907715e-01 6.709953397512435913e-02 -2.170561552047729492e-01 3.267593681812286377e-02 -1.259063184261322021e-01 -2.159451246261596680e-01 3.954964503645896912e-02 4.496979713439941406e-01 1.754640936851501465e-01 5.876651778817176819e-02 -8.435798808932304382e-03 -8.954894542694091797e-02 1.534480508416891098e-02 2.329483777284622192e-01 -4.814799726009368896e-01 -3.676861524581909180e-02 2.261002510786056519e-01 1.610319912433624268e-01 -1.033264026045799255e-01 1.394464671611785889e-01 -5.223570019006729126e-02 -8.454567193984985352e-02 -2.256584167480468750e-01 8.281196653842926025e-02 -5.226164311170578003e-02 4.392533376812934875e-02 2.284397184848785400e-01 -1.583491414785385132e-01 -7.499093562364578247e-02
2.090187817811965942e-01 2.619311213493347168e-01 -1.006711870431900024e-01 2.013793885707855225e-01 -1.453148871660232544e-01 -2.341487705707550049e-01 4.624895751476287842e-02 5.927979201078414917e-02 -2.842642366886138916e-03 9.040874987840652466e-02 1.291693598031997681e-01 7.637432962656021118e-02 -6.953416764736175537e-02 1.225678250193595886e-01 -2.002246677875518799e-01 -1.610142290592193604e-01 1.496212631464004517e-01 -1.430073380470275879e-01 8.369789272546768188e-02 9.857447445392608643e-02 2.684398889541625977e-01 4.560689628124237061e-02 2.409417331218719482e-01 -3.014903366565704346e-01 1.881888508796691895e-01 2.317978739738464355e-01 4.644892513751983643e-01 1.753102755174040794e-03 -1.288010086864233017e-02 9.251028299331665039e-02 1.472454816102981567e-01 -1.445470899343490601e-01
7.808180898427963257e-02 7.334046810865402222e-02 -6.994795054197311401e-02 3.291235268115997314e-01 3.494431450963020325e-02 -1.992435008287429810e-01 2.205300480127334595e-01 -5.658717826008796692e-02 -4.377060830593109131e-01 -3.143320679664611816e-01 1.810040920972824097e-01 -7.103485055267810822e-03 2.561108395457267761e-02 -1.304325647652149200e-02 2.667813897132873535e-01 -2.560133934020996094e-01 4.281877353787422180e-02 -9.533046931028366089e-02 8.016027510166168213e-02 8.068824559450149536e-02 1.588528752326965332e-01 2.668338418006896973e-01 1.516431476920843124e-02 -1.484939604997634888e-01 9.543828666210174561e-02 1.305781751871109009e-01 -7.196856290102005005e-02 4.443545639514923096e-02 2.083629369735717773e-01 3.115499317646026611e-01 -4.129868745803833008e-02 -6.115230172872543335e-02
-6.841278821229934692e-02 2.815473824739456177e-02 -7.474585622549057007e-02 3.115940988063812256e-01 2.411432564258575439e-02 7.280695438385009766e-02 1.768263578414916992e-01 4.998364672064781189e-02 -1.818764656782150269e-01 -3.349561095237731934e-01 2.515121102333068848e-01 6.118123605847358704e-02 -6.008176505565643311e-02 3.859198093414306641e-01 -1.901205033063888550e-01 -2.300781309604644775e-01 1.062121465802192688e-01 -2.212038636207580566e-01 1.512234956026077271e-01 -8.163552731275558472e-02 1.901798844337463379e-01 1.905461549758911133e-01 -2.412008941173553467e-01 1.040208041667938232e-01 3.365520536899566650e-01 -1.542416512966156006e-01 1.345726847648620605e-01 4.817948862910270691e-02 -6.670576333999633789e-02 4.157548770308494568e-02 -6.478544324636459351e-03 -5.805802345275878906e-02
1.608089655637741089e-01 1.935334950685501099e-01 -2.224253863096237183e-01 2.797799110412597656e-01 -1.392518281936645508e-01 -6.204238533973693848e-02 -3.065403103828430176e-01 -7.939782738685607910e-02 -3.937694132328033447e-01 -5.824416503310203552e-02 1.613917797803878784e-01 -7.209654152393341064e-02 -2.987160980701446533e-01 -2.023009359836578369e-01 8.856935426592826843e-03 -1.362018734216690063e-01 2.846737951040267944e-02 -2.610773965716362000e-02 6.875205039978027344e-02 1.076032742857933044e-01 5.701076239347457886e-02 7.264424860477447510e-02 1.665401011705398560e-01 9.668885171413421631e-02 3.614543378353118896e-01 7.613114267587661743e-02 1.203042566776275635e-01 -1.318921744823455811e-01 -2.330964244902133942e-02 -1.001201272010803223e-01 1.323060542345046997e-01 -2.952126562595367432e-01
7.716988772153854370e-02 1.104620173573493958e-01 -1.052904576063156128e-01 2.074850946664810181e-01 -1.750402450561523438e-01 4.729521274566650391e-02 2.639825940132141113e-01 4.642596840858459473e-02 -3.156807720661163330e-01 -3.665124177932739258e-01 1.446645706892013550e-01 -3.660821914672851562e-01 -2.115204632282257080e-01 1.597071141004562378e-01 8.824452012777328491e-02 -2.827765047550201416e-01 1.092500090599060059e-01 -1.405010372400283813e-01 8.419891446828842163e-02 6.181874871253967285e-02 3.043594071641564369e-03 2.050034105777740479e-01 -1.662801764905452728e-02 1.047761142253875732e-01 -3.830946609377861023e-02 -1.536467373371124268e-01 -3.129066154360771179e-02 -6.921091675758361816e-02 -1.929204314947128296e-01 1.665329635143280029e-01 -2.522957623004913330e-01 -1.439994722604751587e-01
1.276319772005081177e-01 1.101548001170158386e-01 1.990267038345336914e-01 4.437632486224174500e-02 -4.326680302619934082e-01 -8.146949857473373413e-02 5.499087274074554443e-03 2.937332987785339355e-01 -3.692528903484344482e-01 2.277866192162036896e-02 9.313098341226577759e-02 -1.277893334627151489e-01 -8.145117014646530151e-02 2.255180329084396362e-01 -1.434102505445480347e-01 -7.655187696218490601e-02 7.924392702989280224e-04 -1.732885986566543579e-01 1.110218316316604614e-01 -1.810689419507980347e-01 1.886765509843826294e-01 -1.485910564661026001e-01 2.302868962287902832e-01 6.646841019392013550e-02 4.114997759461402893e-02 6.442001461982727051e-02 -8.459038287401199341e-02 2.596979774534702301e-02 9.330289810895919800e-02 4.115253984928131104e-01 1.191222667694091797e-01 -8.868957310914993286e-02
-8.126905560493469238e-02 1.414088606834411621e-01 -1.360706239938735962e-01 5.121844261884689331e-02 -4.527553915977478027e-02 2.310666143894195557e-01 6.224654242396354675e-02 -1.050127074122428894e-01 -2.934454679489135742e-01 -2.365171611309051514e-01 7.926957309246063232e-02 6.039603799581527710e-02 -1.565613597631454468e-02 4.711072742938995361e-01 -3.091089613735675812e-02 3.593472763895988464e-02 2.781677432358264923e-02 -3.390983641147613525e-01 2.803798913955688477e-01 -5.934254825115203857e-02 2.703136205673217773e-01 6.276957690715789795e-02 -9.636741876602172852e-02 1.351308524608612061e-01 1.000888049602508545e-01 1.905685290694236755e-02 -1.257256269454956055e-01 2.502846419811248779e-01 4.755723476409912109e-02 1.497108340263366699e-01 -2.742735147476196289e-01 -1.196525469422340393e-01
-1.286048442125320435e-01 -4.496432840824127197e-02 2.251783758401870728e-01 1.917695105075836182e-01 -2.147511094808578491e-01 -1.676528342068195343e-02 -2.551702857017517090e-01 5.576176568865776062e-02 -3.815407752990722656e-01 -8.824755251407623291e-02 2.273156493902206421e-01 1.113818660378456116e-01 -1.988147646188735962e-01 5.302525684237480164e-02 4.464206472039222717e-02 -2.632051408290863037e-01 4.271292090415954590e-01 -1.032616272568702698e-01 -2.528882622718811035e-01 1.307119876146316528e-01 4.023084416985511780e-02 -7.109387964010238647e-02 3.302368521690368652e-02 -3.397883614525198936e-03 2.274961471557617188e-01 1.791984140872955322e-01 1.255290806293487549e-01 8.858010172843933105e-02 -1.406568884849548340e-01 1.469806581735610962e-01 8.795476704835891724e-02 -9.889303892850875854e-02
-2.208807766437530518e-01 8.821627125144004822e-03 2.051313817501068115e-01 9.099607169628143311e-02 -5.357510223984718323e-02 -9.019811451435089111e-02 -1.993595659732818604e-01 4.490610957145690918e-02 -3.269246518611907959e-01 4.623275622725486755e-02 7.599523663520812988e-02 -3.816883265972137451e-02 -2.621383070945739746e-01 1.921319812536239624e-01 1.139127463102340698e-02 -1.116624251008033752e-01 4.456589519977569580e-01 -1.206834092736244202e-01 -2.347307056188583374e-01 1.404599249362945557e-01 2.703948616981506348e-01 8.953233063220977783e-02 -2.588068246841430664e-01 5.809824541211128235e-02 1.394250988960266113e-01 1.420002132654190063e-01 5.617437139153480530e-02 9.722214192152023315e-02 -2.879115343093872070e-01 1.167318597435951233e-01 1.147211156785488129e-02 -1.586740165948867798e-01
-1.576925255358219147e-02 3.094137907028198242e-01 1.351399272680282593e-01 3.895172774791717529e-01 -1.734068095684051514e-01 -1.056229695677757263e-01 -9.151165373623371124e-03 2.832210361957550049e-01 -2.405867278575897217e-01 1.284135878086090088e-01 -1.785330325365066528e-01 7.292595505714416504e-02 -2.180380076169967651e-01 1.641921401023864746e-01 -9.732352942228317261e-02 -4.299226403236389160e-01 2.049689181149005890e-02 -4.709849506616592407e-02 3.120944276452064514e-02 1.911341398954391479e-01 -6.908433046191930771e-03 -1.728621721267700195e-01 2.350717596709728241e-02 1.540451496839523315e-01 2.146504819393157959e-02 1.531765311956405640e-01 2.480158060789108276e-01 -2.299593016505241394e-02 1.469797492027282715e-01 1.719878017902374268e-01 2.504480257630348206e-02 -1.958378124982118607e-03
1.167078269645571709e-03 2.703048884868621826e-01 -1.248867735266685486e-01 2.911970615386962891e-01 -2.775431610643863678e-02 -8.384138345718383789e-03 -5.063642747700214386e-03 2.148527652025222778e-01 -3.619411587715148926e-01 2.340100146830081940e-02 -7.474508881568908691e-02 -1.032523903995752335e-02 -2.905165851116180420e-01 2.367859035730361938e-01 1.035540364682674408e-02 -2.362398952245712280e-01 6.887835916131734848e-03 -1.434844732284545898e-01 -1.346829533576965332e-01 5.358369275927543640e-02 1.289613544940948486e-01 -4.399185068905353546e-03 2.527038753032684326e-02 2.136396169662475586e-01 -4.252361878752708435e-02 1.078224331140518188e-01 3.122172951698303223e-01 8.356498181819915771e-02 1.150068342685699463e-01 7.495609670877456665e-02 3.093080222606658936e-01 -3.299957215785980225e-01
1.245309337973594666e-01 5.754243209958076477e-02 -2.524692714214324951e-01 2.272552698850631714e-01 -1.794469542801380157e-02 -2.094618827104568481e-01 4.838473163545131683e-03 9.709747135639190674e-02 -2.065857201814651489e-01 -2.461764961481094360e-01 -1.730894893407821655e-01 -3.888656497001647949e-01 -5.137504935264587402e-01 7.407230138778686523e-02 1.498620864003896713e-02 -1.591957211494445801e-01 1.479838043451309204e-01 -4.256292432546615601e-02 2.311044000089168549e-02 1.227345839142799377e-01 1.643448024988174438e-01 -2.169464249163866043e-03 -2.015851624310016632e-02 1.579904109239578247e-01 2.395199239253997803e-01 7.511357218027114868e-02 1.479357760399580002e-02 1.511560976505279541e-01 -9.141402691602706909e-02 1.153823286294937134e-01 4.540924355387687683e-02 -1.766243875026702881e-01
-4.558790475130081177e-02 1.420971751213073730e-01 5.098645761609077454e-02 1.826469302177429199e-01 -1.715157926082611084e-01 3.112486936151981354e-02 5.467031151056289673e-02 2.821590304374694824e-01 -9.811037778854370117e-02 -1.300227046012878418e-01 2.441851347684860229e-01 -5.668422952294349670e-02 -1.954359710216522217e-01 1.967766433954238892e-01 -3.922726213932037354e-01 1.030299812555313110e-01 3.343214839696884155e-02 -3.582747280597686768e-01 3.151613175868988037e-01 2.444524914026260376e-01 1.243468821048736572e-01 -2.234535068273544312e-01 1.205220371484756470e-01 1.631501317024230957e-01 -7.297105342149734497e-02 -1.195853725075721741e-01 1.550815850496292114e-01 -1.044624224305152893e-01 -4.028985649347305298e-02 -1.286038779653608799e-03 -2.046223431825637817e-01 -6.941531598567962646e-02
-3.153670951724052429e-02 1.927037350833415985e-02 -7.688424736261367798e-02 3.183499872684478760e-01 -3.051725402474403381e-02 -2.373705059289932251e-01 -1.080024708062410355e-02 -7.540308404713869095e-03 3.011461813002824783e-03 -1.351477801799774170e-01 8.656533062458038330e-02 2.715993225574493408e-01 -5.558016523718833923e-02 2.624805271625518799e-01 -1.098769903182983398e-01 -3.583408594131469727e-01 2.799929678440093994e-01 -1.211056262254714966e-01 -4.599772393703460693e-02 1.391600668430328369e-01 3.520892858505249023e-01 -2.084930799901485443e-02 -6.242709606885910034e-02 -1.359017044305801392e-01 2.114607244729995728e-01 1.347270011901855469e-01 3.942130208015441895e-01 1.162719652056694031e-01 -2.083597891032695770e-02 2.342297695577144623e-02 -1.558143496513366699e-01 -5.969677492976188660e-02
1.050313413143157959e-01 8.102862536907196045e-02 -1.560874879360198975e-01 4.991045594215393066e-01 -6.767394393682479858e-02 1.306767612695693970e-01 1.786645203828811646e-01 -9.701208770275115967e-02 -9.044889360666275024e-02 -3.510935008525848389e-01 5.749745294451713562e-02 -1.549988687038421631e-01 -2.896476387977600098e-01 2.120191454887390137e-01 7.521610707044601440e-02 5.767031759023666382e-02 1.336430311203002930e-01 -1.798493787646293640e-02 1.788333617150783539e-02 1.495341062545776367e-01 2.610715031623840332e-01 5.804374441504478455e-02 -2.185432314872741699e-01 4.788078740239143372e-02 -1.035628989338874817e-01 3.967515006661415100e-02 -8.695910125970840454e-02 -5.216814205050468445e-02 -3.287223875522613525e-01 1.482474058866500854e-01 2.786869555711746216e-02 -1.830180585384368896e-01
-7.012426853179931641e-02 3.547948896884918213e-01 -1.180689632892608643e-01 5.002064108848571777e-01 5.542502552270889282e-02 -1.870281547307968140e-01 -1.940135955810546875e-01 8.340421319007873535e-02 -4.889596626162528992e-02 -1.458124220371246338e-01 -6.733707338571548462e-02 -3.776055276393890381e-01 -1.231777518987655640e-01 8.147008717060089111e-02 -2.640736848115921021e-02 -6.644618511199951172e-02 5.467814207077026367e-02 -7.033471018075942993e-02 5.354767665266990662e-02 3.025299906730651855e-01 1.416690200567245483e-01 -5.205624923110008240e-02 1.582108139991760254e-01 5.051044747233390808e-02 -8.401992172002792358e-02 -1.455862820148468018e-01 2.689699232578277588e-01 -9.815593808889389038e-02 4.042307287454605103e-02 1.308630704879760742e-01 6.926505267620086670e-02 -1.955279558897018433e-01
5.806963890790939331e-02 2.079809643328189850e-02 1.507985144853591919e-01 2.948395013809204102e-01 -3.398045301437377930e-01 -5.555538833141326904e-02 -1.859885156154632568e-01 -1.257196650840342045e-03 -1.024616286158561707e-01 3.721252083778381348e-02 -1.563696861267089844e-01 -1.572723090648651123e-01 -1.127368360757827759e-01 1.214519143104553223e-01 -1.577905267477035522e-01 -1.863356679677963257e-01 8.339775353670120239e-02 -4.140540659427642822e-01 2.174509614706039429e-01 -1.092486232519149780e-01 5.302043259143829346e-02 -7.320764660835266113e-02 1.209264621138572693e-01 1.804408729076385498e-01 -3.101878613233566284e-02 5.987576022744178772e-02 2.783442437648773193e-01 2.786405757069587708e-02 -6.753958016633987427e-02 2.556501030921936035e-01 3.725763559341430664e-01 -2.702007256448268890e-02
2.104264944791793823e-01 1.756217181682586670e-01 -2.525307610630989075e-02 1.384440809488296509e-01 7.194561511278152466e-02 -4.046474024653434753e-02 -2.576748840510845184e-02 7.988371700048446655e-02 -1.166371554136276245e-01 -1.219074204564094543e-01 3.467421829700469971e-01 1.258943676948547363e-01 -3.060512542724609375e-01 2.118001133203506470e-01 1.625110507011413574e-01 8.234348893165588379e-02 -2.559692598879337311e-02 -2.142436355352401733e-01 5.475948750972747803e-02 3.047617375850677490e-01 1.742939054965972900e-01 -1.434160470962524414e-01 1.034703757613897324e-02 7.673441618680953979e-02 1.771856695413589478e-01 -1.218603625893592834e-01 2.458039969205856323e-01 1.405423879623413086e-01 6.931074708700180054e-02 1.476136744022369385e-01 -2.407057434320449829e-01 -3.802984654903411865e-01
-1.907107383012771606e-01 8.507014811038970947e-02 1.084919571876525879e-01 2.962254881858825684e-01 1.204191297292709351e-01 -6.439997255802154541e-02 -1.447486579418182373e-01 -1.121942102909088135e-01 -1.370507478713989258e-01 3.365472704172134399e-02 2.549379467964172363e-01 -1.449046432971954346e-01 -1.774437874555587769e-01 1.724029034376144409e-01 7.306262105703353882e-02 1.081358045339584351e-01 3.267926573753356934e-01 -1.884914338588714600e-01 2.435680329799652100e-01 1.285205632448196411e-01 -1.281895041465759277e-01 -5.768360942602157593e-02 9.785050153732299805e-02 2.426070272922515869e-01 1.927775591611862183e-01 2.624797523021697998e-01 3.378121852874755859e-01 -1.196923255920410156e-01 -1.513027250766754150e-01 1.707038581371307373e-01 4.764473810791969299e-02 1.592954099178314209e-01
-2.194177955389022827e-01 1.510856151580810547e-01 -8.427527546882629395e-02 2.570854723453521729e-01 1.421819925308227539e-01 7.133785635232925415e-02 -2.509037554264068604e-01 1.620505750179290771e-02 -2.494982182979583740e-01 -7.582690566778182983e-02 5.925840698182582855e-03 3.392771482467651367e-01 -2.568567991256713867e-01 -1.607974804937839508e-02 -1.330284923315048218e-01 -2.136393338441848755e-01 2.018022537231445312e-01 -1.679682582616806030e-01 1.382248848676681519e-01 -1.815712600946426392e-01 2.240233868360519409e-02 1.679502576589584351e-01 1.820273250341415405e-01 1.469590514898300171e-01 1.822710931301116943e-01 1.963054239749908447e-01 2.301645427942276001e-01 1.722662746906280518e-01 -1.987714320421218872e-01 1.479903012514114380e-01 6.843870878219604492e-02 -1.721660941839218140e-01
-1.985938847064971924e-01 1.141606643795967102e-01 -6.453079730272293091e-02 4.690469801425933838e-02 -1.042677164077758789e-01 -2.431152202188968658e-02 -5.509038455784320831e-03 2.038154453039169312e-01 -1.768903434276580811e-01 -7.825391367077827454e-03 2.127004414796829224e-01 6.712236255407333374e-02 -3.199319541454315186e-01 1.741580218076705933e-01 -9.870804101228713989e-02 8.603968471288681030e-02 1.935229897499084473e-01 -4.885280877351760864e-02 1.537705361843109131e-01 2.621029913425445557e-01 4.861252009868621826e-02 6.464492529630661011e-02 2.627329826354980469e-01 -2.974325120449066162e-01 1.214855089783668518e-01 3.507337570190429688e-01 3.193176686763763428e-01 -1.313910335302352905e-01 -7.775535434484481812e-02 9.494624286890029907e-02 -1.355469971895217896e-01 -2.656046748161315918e-01
1.108784750103950500e-01 1.755501516163349152e-02 -4.910113289952278137e-02 1.964259147644042969e-01 -1.009337157011032104e-01 -4.382913187146186829e-02 -2.077615857124328613e-01 1.219510585069656372e-01 -2.130254060029983521e-01 -8.367487043142318726e-02 1.749834418296813965e-01 -9.371647983789443970e-02 -1.315235495567321777e-01 8.436091244220733643e-02 9.026729501783847809e-03 5.188984423875808716e-02 2.399015873670578003e-01 -3.489793837070465088e-01 1.991925835609436035e-01 2.594164311885833740e-01 3.257579803466796875e-01 -2.320447564125061035e-01 1.152210757136344910e-01 1.810588240623474121e-01 -1.696617454290390015e-01 9.908514097332954407e-03 3.349053263664245605e-01 1.980073750019073486e-03 2.524784803390502930e-01 -2.397688478231430054e-02 1.551284044981002808e-01 -1.884580701589584351e-01
1.968437619507312775e-02 1.882806867361068726e-01 1.963415592908859253e-01 3.940488696098327637e-01 -2.502190768718719482e-01 -3.023065924644470215e-01 9.138190001249313354e-02 -2.761400677263736725e-02 -4.289424419403076172e-01 -6.532735377550125122e-02 1.695646196603775024e-01 -2.371942065656185150e-02 -1.544202417135238647e-01 1.372137963771820068e-01 1.571983993053436279e-01 -1.095561906695365906e-01 -1.321072876453399658e-01 -1.216424480080604553e-01 8.721773326396942139e-02 5.770732834935188293e-02 4.967146739363670349e-02 2.773935496807098389e-01 4.330030083656311035e-02 -2.023390680551528931e-01 5.887337028980255127e-02 -3.260027617216110229e-03 1.513033360242843628e-01 1.619465649127960205e-01 -8.767408877611160278e-02 2.883811295032501221e-01 -2.872335538268089294e-02 -2.401777170598506927e-02
1.643816232681274414e-01 1.149303466081619263e-01 -1.131936162710189819e-01 3.336033225059509277e-01 2.065202035009860992e-02 5.548485741019248962e-02 -3.939318358898162842e-01 -2.621316611766815186e-01 -3.260702788829803467e-01 -6.651504337787628174e-02 6.985018402338027954e-02 1.423115469515323639e-02 -2.792345285415649414e-01 7.186819612979888916e-02 -6.114037334918975830e-02 -2.010307908058166504e-01 1.773676574230194092e-01 -8.868496119976043701e-02 -5.537480115890502930e-02 2.866114675998687744e-01 6.038074195384979248e-02 -8.754060417413711548e-02 6.105308234691619873e-02 2.098791748285293579e-01 1.704545915126800537e-01 1.883711516857147217e-01 1.805343925952911377e-01 -1.188112571835517883e-01 8.991272188723087311e-03 5.391129478812217712e-02 -8.683128654956817627e-02 -2.444428056478500366e-01
1.765881776809692383e-01 1.060251030139625072e-03 -1.204023212194442749e-01 2.282825410366058350e-01 6.075986102223396301e-02 1.708756387233734131e-02 -1.956395618617534637e-02 2.173072993755340576e-01 -1.547609269618988037e-01 -2.637822553515434265e-02 3.469118773937225342e-01 -3.546660020947456360e-02 2.256698347628116608e-02 1.676391363143920898e-01 2.433015108108520508e-01 6.685415748506784439e-03 2.844066917896270752e-01 1.071547269821166992e-01 1.684322021901607513e-02 2.232546657323837280e-01 2.645757198333740234e-01 -6.530957669019699097e-02 1.874197274446487427e-01 3.538700044155120850e-01 2.324906885623931885e-01 3.210366144776344299e-02 2.179020494222640991e-01 2.617518184706568718e-03 -2.952243685722351074e-01 -9.018814191222190857e-03 -1.285522244870662689e-02 -2.223193049430847168e-01
-7.623732835054397583e-02 7.100467383861541748e-02 -2.565043568611145020e-01 1.719229519367218018e-01 1.198954507708549500e-01 1.507098823785781860e-01 -2.383760064840316772e-01 -1.594546437263488770e-01 -3.633530437946319580e-01 -1.986853778362274170e-01 1.785492300987243652e-01 -1.912556588649749756e-01 -1.600569039583206177e-01 1.207717061042785645e-01 -1.134125962853431702e-01 7.871710509061813354e-02 2.512089312076568604e-01 -6.370299309492111206e-02 6.651012692600488663e-03 6.656794995069503784e-02 3.570772707462310791e-01 -6.924918293952941895e-02 -1.132746189832687378e-01 1.336922310292720795e-02 3.731162548065185547e-01 1.017693281173706055e-01 9.568872302770614624e-02 1.500409990549087524e-01 -1.931627541780471802e-01 1.436611711978912354e-01 1.351520717144012451e-01 2.876594848930835724e-02
-6.998773664236068726e-02 2.688573002815246582e-01 -3.671053797006607056e-02 1.398393809795379639e-01 -1.144843176007270813e-01 7.277152687311172485e-02 -1.112553700804710388e-01 9.112992882728576660e-02 -2.712118066847324371e-02 -2.105275839567184448e-01 -7.940912246704101562e-02 1.302220299839973450e-02 1.116175204515457153e-01 -3.045188821852207184e-02 -2.341981977224349976e-01 5.852871015667915344e-02 1.730537861585617065e-01 -1.554200202226638794e-01 1.893143653869628906e-01 -3.189690411090850830e-02 7.245965301990509033e-02 1.956807821989059448e-01 1.239179596304893494e-01 1.596218347549438477e-01 1.749449521303176880e-01 8.692177012562751770e-03 3.682080209255218506e-01 2.460512220859527588e-01 -2.308787256479263306e-01 4.717949032783508301e-01 2.376194745302200317e-01 -7.171054184436798096e-02
2.979430183768272400e-02 4.706713929772377014e-02 -2.050358653068542480e-01 1.568449437618255615e-01 -3.916737437248229980e-01 -1.093917861580848694e-01 2.572062015533447266e-01 -8.189327269792556763e-02 -7.071618735790252686e-02 -2.885448932647705078e-01 5.374356731772422791e-02 -2.758255898952484131e-01 -1.677105873823165894e-01 1.112546399235725403e-01 -7.245340198278427124e-02 -3.901590779423713684e-02 1.417204588651657104e-01 -5.446118488907814026e-02 3.822711482644081116e-02 1.435281634330749512e-01 -4.837264493107795715e-02 4.036685079336166382e-02 -1.367362961173057556e-02 1.826072037220001221e-01 1.230101436376571655e-01 -3.322972729802131653e-02 2.365286648273468018e-01 -8.954972028732299805e-02 -3.343217968940734863e-01 2.887165844440460205e-01 -2.486119121313095093e-01 -2.403465509414672852e-01
1.962362378835678101e-01 2.281290441751480103e-01 -2.588596753776073456e-02 3.244273364543914795e-01 -2.335398048162460327e-01 -1.858344227075576782e-01 7.238718122243881226e-02 -9.387055784463882446e-02 -4.266866147518157959e-01 -1.589805185794830322e-01 2.692122459411621094e-01 2.041617594659328461e-02 -1.026497632265090942e-01 -3.428503498435020447e-02 -3.189290314912796021e-02 -1.715809702873229980e-01 -7.168596982955932617e-02 -5.625684186816215515e-02 -3.681368008255958557e-02 2.222045958042144775e-01 1.501239687204360962e-01 1.378085911273956299e-01 -2.742863819003105164e-02 -1.150735840201377869e-01 4.160298407077789307e-02 -5.001036822795867920e-02 -9.529264271259307861e-02 3.815643787384033203e-01 -2.274879068136215210e-01 2.129299044609069824e-01 2.367810904979705811e-02 8.300402015447616577e-02
2.252382785081863403e-01 3.634310364723205566e-01 1.015159562230110168e-01 4.501399099826812744e-01 1.122762076556682587e-02 -2.609367966651916504e-01 1.601238995790481567e-01 1.028253510594367981e-01 -1.337291896343231201e-01 -1.594153642654418945e-01 2.007492929697036743e-01 -4.108308255672454834e-02 -3.142031133174896240e-01 1.398778110742568970e-01 1.328196823596954346e-01 -3.304802998900413513e-02 -1.272112727165222168e-01 1.872421591542661190e-03 3.213773295283317566e-02 -8.799893409013748169e-02 1.196329370141029358e-01 1.595615148544311523e-01 1.333737093955278397e-02 -8.014293015003204346e-02 2.463031411170959473e-01 -1.753604114055633545e-01 1.332271993160247803e-01 2.090153575409203768e-04 -2.414825707674026489e-01 1.034498661756515503e-01 -1.438922137022018433e-01 -8.542623370885848999e-02
2.378264516592025757e-01 1.070359945297241211e-01 -4.665685817599296570e-02 1.334808170795440674e-01 1.881844252347946167e-01 1.285228994674980640e-03 5.105285346508026123e-02 4.452395066618919373e-02 -4.460633099079132080e-01 -5.702083464711904526e-03 2.642271220684051514e-01 -2.474311739206314087e-01 1.585865020751953125e-01 2.145883291959762573e-01 3.412421792745590210e-02 -4.577686637639999390e-02 2.462244331836700439e-01 2.111692912876605988e-02 5.230203643441200256e-02 1.155793145298957825e-01 1.179896667599678040e-01 -8.926551043987274170e-02 -1.287602186203002930e-01 1.167844161391258240e-01 2.518795132637023926e-01 -5.335905402898788452e-02 2.195208221673965454e-01 -7.195802032947540283e-02 -1.259199976921081543e-01 5.862924084067344666e-02 -1.040011122822761536e-01 -4.340986907482147217e-01
-2.671009674668312073e-02 4.369919598102569580e-01 1.327360421419143677e-01 1.751400977373123169e-01 2.449265718460083008e-01 -1.176269575953483582e-01 3.047530353069305420e-01 -1.816171556711196899e-01 -1.182087585330009460e-01 4.553540423512458801e-02 1.192096173763275146e-01 -2.996690869331359863e-01 -4.577074646949768066e-01 1.493125110864639282e-01 3.080416098237037659e-02 3.507341258227825165e-03 8.568888902664184570e-02 -1.489320993423461914e-01 -6.631873548030853271e-04 1.414352795109152794e-03 2.216476947069168091e-01 -3.468948975205421448e-02 7.500787079334259033e-02 4.829733818769454956e-02 -1.199609786272048950e-01 9.696422517299652100e-02 1.351057142019271851e-01 -7.079627364873886108e-02 1.270913630723953247e-01 2.346302419900894165e-01 3.746670857071876526e-02 7.444473449140787125e-03
-3.716808278113603592e-03 7.875879108905792236e-02 8.695956319570541382e-02 -1.498578935861587524e-01 5.060297623276710510e-02 -2.492878958582878113e-02 1.512515842914581299e-01 -3.838953003287315369e-02 -3.234153985977172852e-01 -6.355773657560348511e-02 1.583541482686996460e-01 1.318268757313489914e-02 -4.024744927883148193e-01 1.180650852620601654e-02 -4.511343687772750854e-02 3.816454485058784485e-02 9.628509730100631714e-02 -9.381793439388275146e-02 3.119266927242279053e-01 2.179874777793884277e-01 1.842360943555831909e-01 3.582831025123596191e-01 2.444237470626831055e-01 -8.385460823774337769e-02 -1.596682220697402954e-01 -9.180372953414916992e-02 1.965230107307434082e-01 1.609180271625518799e-01 -8.488507941365242004e-03 3.558272123336791992e-01 -9.588631242513656616e-02 -1.021592170000076294e-01
2.632424533367156982e-01 -5.935392342507839203e-03 2.352037131786346436e-01 2.447604089975357056e-01 -1.869005709886550903e-01 -1.070190891623497009e-01 -3.222412616014480591e-02 3.235434368252754211e-02 -2.487281411886215210e-01 -1.096145212650299072e-01 1.559924781322479248e-01 -3.445338085293769836e-02 -2.788903415203094482e-01 7.279202342033386230e-02 -1.881078034639358521e-01 -1.219751872122287750e-02 2.008400559425354004e-01 -1.470954567193984985e-01 1.820169836282730103e-01 -5.023815855383872986e-02 1.188848242163658142e-01 -2.870267927646636963e-01 2.298604995012283325e-01 3.848350374028086662e-03 -1.219203695654869080e-01 -7.012840360403060913e-02 1.300418078899383545e-01 2.628603205084800720e-02 -1.111467853188514709e-01 2.214457392692565918e-01 3.637551069259643555e-01 -2.662061452865600586e-01
-9.925680607557296753e-02 2.144750654697418213e-01 8.083631843328475952e-02 -1.091597527265548706e-01 1.316984370350837708e-02 -1.780595183372497559e-01 -1.361008137464523315e-01 -1.267722696065902710e-01 -1.697634905576705933e-01 -3.829018771648406982e-01 2.614155411720275879e-01 1.744318157434463501e-01 -2.903982102870941162e-01 9.109209477901458740e-02 1.837568134069442749e-01 4.039708152413368225e-02 2.672288417816162109e-01 -1.362156569957733154e-01 2.664011120796203613e-01 6.063691899180412292e-02 4.196119904518127441e-01 -1.226840168237686157e-01 -5.250586569309234619e-02 -6.335294246673583984e-02 2.522354014217853546e-02 2.236696779727935791e-01 8.808361738920211792e-02 -7.465060800313949585e-02 -2.343963272869586945e-02 1.493029892444610596e-01 -6.043488159775733948e-02 6.326277554035186768e-02
-1.261504292488098145e-01 2.538633644580841064e-01 3.658425435423851013e-02 -1.905303150415420532e-01 1.162487864494323730e-01 -5.015232786536216736e-02 -3.446445614099502563e-02 -5.848228931427001953e-02 -4.921892583370208740e-01 -3.252101242542266846e-01 3.422043621540069580e-01 5.609835684299468994e-02 -1.392067968845367432e-01 1.869663298130035400e-01 1.398223489522933960e-01 -1.009398400783538818e-01 3.248461782932281494e-01 -3.737571462988853455e-02 1.876911334693431854e-02 5.759834777563810349e-03 1.985272020101547241e-01 -1.992786973714828491e-01 -1.406528204679489136e-01 1.256245970726013184e-01 -1.658802330493927002e-01 1.622286438941955566e-01 1.502337306737899780e-01 3.424955159425735474e-02 -6.077138334512710571e-02 6.002305448055267334e-02 -5.110498517751693726e-03 -4.613928496837615967e-02
-9.917624294757843018e-02 1.686619371175765991e-01 1.992331594228744507e-01 -2.242506481707096100e-02 -8.380468934774398804e-02 -3.544797003269195557e-02 -1.674586087465286255e-01 -5.595608428120613098e-02 -1.101127564907073975e-01 -3.269296884536743164e-01 -1.034330874681472778e-01 1.915539382025599480e-03 -2.675094604492187500e-01 4.752846807241439819e-02 -1.930089481174945831e-02 -3.571495413780212402e-01 5.582954362034797668e-02 -6.478340923786163330e-02 3.710128068923950195e-01 1.147606894373893738e-01 3.820409476757049561e-01 3.014584481716156006e-01 2.239153236150741577e-01 1.158645376563072205e-02 -4.050523787736892700e-02 -1.180003732442855835e-01 -4.770115762948989868e-02 -2.127554034814238548e-03 -1.888070702552795410e-01 2.043214738368988037e-01 5.201231688261032104e-03 -1.005109101533889771e-01
8.116745948791503906e-02 4.791105166077613831e-02 -1.333312094211578369e-01 1.464326679706573486e-01 5.896931886672973633e-02 -3.507830947637557983e-02 -1.125797778367996216e-01 -1.245360076427459717e-01 -5.759919285774230957e-01 -6.652429699897766113e-02 4.211121704429388046e-03 6.103374063968658447e-03 -3.180863857269287109e-01 9.772934764623641968e-02 3.898805752396583557e-02 -2.353769242763519287e-01 1.111230999231338501e-01 -2.238401323556900024e-01 1.019958630204200745e-01 -2.787286415696144104e-02 -1.682199239730834961e-01 1.723514348268508911e-01 2.162961363792419434e-01 1.985435001552104950e-02 1.637195050716400146e-01 1.122423782944679260e-01 2.334347069263458252e-01 2.783943414688110352e-01 -2.532272338867187500e-01 5.769827403128147125e-03 -1.851434074342250824e-02 1.985459215939044952e-02
9.768944233655929565e-02 4.987183958292007446e-03 -3.446508571505546570e-02 2.738766968250274658e-01 -2.653502821922302246e-01 1.054656505584716797e-02 3.022743165493011475e-01 7.971252501010894775e-02 -1.725611537694931030e-01 -3.631958663463592529e-01 2.020155340433120728e-01 8.616381138563156128e-02 -1.359193921089172363e-01 3.238866329193115234e-01 -3.109738789498806000e-02 -1.486001759767532349e-01 -6.193148717284202576e-02 -4.837164655327796936e-03 1.254933923482894897e-01 1.150769069790840149e-01 1.309932321310043335e-01 1.119281277060508728e-01 -2.013356685638427734e-01 -5.596507713198661804e-02 2.939277887344360352e-01 -1.595214903354644775e-01 1.800923645496368408e-01 -9.321896731853485107e-02 -2.982126474380493164e-01 1.552937924861907959e-01 8.279105275869369507e-02 1.028140634298324585e-01
1.540541183203458786e-02 3.578252196311950684e-01 2.003606855869293213e-01 3.438920676708221436e-01 -2.319997698068618774e-01 -2.383022010326385498e-01 1.269689947366714478e-01 6.759125739336013794e-02 -4.447819292545318604e-01 -3.553481400012969971e-02 7.869739830493927002e-02 4.517196863889694214e-02 -4.622300341725349426e-02 1.578081995248794556e-01 8.490717411041259766e-02 -2.233269661664962769e-01 5.154743045568466187e-02 -3.874129429459571838e-02 1.416699290275573730e-01 4.565319046378135681e-03 -4.594698920845985413e-02 3.074878156185150146e-01 1.081733480095863342e-01 -1.636322289705276489e-01 1.099124699831008911e-01 -6.917087733745574951e-02 5.937615409493446350e-02 2.518852706998586655e-03 -2.021035254001617432e-01 2.186060994863510132e-01 -1.219214946031570435e-01 8.533256500959396362e-02
-1.688500344753265381e-01 -9.525902569293975830e-02 -6.588876247406005859e-02 2.574909627437591553e-01 4.809956997632980347e-02 -1.295700669288635254e-01 -2.894981950521469116e-02 1.679379045963287354e-01 4.268267005681991577e-02 -1.478560715913772583e-01 1.213400438427925110e-02 1.032893210649490356e-01 -9.127006679773330688e-02 1.302868127822875977e-01 6.572517007589340210e-02 -2.784986495971679688e-01 2.983204424381256104e-01 -4.241512417793273926e-01 -7.976327091455459595e-02 1.471360623836517334e-01 3.115628659725189209e-01 1.545731723308563232e-01 7.329187542200088501e-02 -1.306504290550947189e-02 3.083590567111968994e-01 3.153419196605682373e-01 2.041324675083160400e-01 -2.108022756874561310e-02 -9.671646356582641602e-02 1.010984629392623901e-01 3.326888009905815125e-02 1.456184834241867065e-01
-6.794624030590057373e-02 2.797164618968963623e-01 -1.008920297026634216e-01 1.666518896818161011e-01 2.528851293027400970e-02 -2.136601358652114868e-01 8.661587536334991455e-02 -3.020310075953602791e-03 -3.298802971839904785e-01 2.062448561191558838e-01 1.375554203987121582e-01 -3.405690789222717285e-01 -2.024641484022140503e-01 -9.964453056454658508e-03 -3.634064197540283203e-01 7.532344013452529907e-02 1.704755872488021851e-01 8.851020783185958862e-02 -7.032248377799987793e-02 3.974563628435134888e-02 2.845929265022277832e-01 -1.368680894374847412e-01 6.015374138951301575e-02 3.573402389883995056e-02 1.965441405773162842e-01 1.530598104000091553e-01 -9.927714243531227112e-03 1.429358869791030884e-02 1.995272561907768250e-02 2.744641602039337158e-01 1.864809095859527588e-01 -1.984612643718719482e-01
-2.577686123549938202e-02 -1.224656999111175537e-01 4.513326287269592285e-02 2.368739545345306396e-01 -9.212502092123031616e-02 -1.012461110949516296e-01 9.495498239994049072e-02 1.267737746238708496e-01 -1.280286312103271484e-01 -6.563816219568252563e-02 -2.781931161880493164e-01 2.191853336989879608e-02 -1.390322893857955933e-01 1.700854450464248657e-01 -1.614614129066467285e-01 -3.490565717220306396e-01 2.516197860240936279e-01 -1.936071515083312988e-01 -1.712391078472137451e-01 2.799283564090728760e-01 2.884628474712371826e-01 1.479916423559188843e-01 3.810257464647293091e-02 -6.807398796081542969e-02 1.893181949853897095e-01 2.555860280990600586e-01 2.270059436559677124e-01 -1.679936237633228302e-02 2.418986335396766663e-02 2.744084596633911133e-01 -6.070684641599655151e-02 -1.881421804428100586e-01
-1.405888050794601440e-01 1.678187400102615356e-02 -1.646152734756469727e-01 2.327613830566406250e-01 -3.558345139026641846e-01 -1.676349639892578125e-01 -6.569878011941909790e-02 -2.756554447114467621e-02 -2.410704791545867920e-01 5.042367056012153625e-02 5.382499694824218750e-01 -8.771500736474990845e-02 -7.922245562076568604e-02 2.466418743133544922e-01 -1.900162547826766968e-01 -1.082892566919326782e-01 2.659716010093688965e-01 -8.103959262371063232e-02 -7.319628447294235229e-02 1.142787374556064606e-02 -3.568136133253574371e-03 1.210971549153327942e-01 -1.525646150112152100e-01 2.614388801157474518e-02 2.438001483678817749e-01 -1.199360638856887817e-01 2.003086954355239868e-01 7.770350575447082520e-02 -9.208817034959793091e-02 -4.465886205434799194e-02 -1.175844892859458923e-01 -1.252455823123455048e-02
-3.540524095296859741e-02 1.037402525544166565e-01 -1.429501920938491821e-01 3.947885036468505859e-01 5.838290601968765259e-02 -7.570253312587738037e-02 3.338494896888732910e-02 2.830730378627777100e-01 -3.347114324569702148e-01 -1.211765259504318237e-01 -2.647298946976661682e-02 1.344843059778213501e-01 -2.497358024120330811e-01 1.993192136287689209e-01 -1.279824064113199711e-03 -1.398983895778656006e-01 1.629235446453094482e-01 -2.283955961465835571e-01 -1.176571995019912720e-01 1.204831674695014954e-01 2.097460031509399414e-01 1.336327046155929565e-01 8.351714164018630981e-02 1.735111027956008911e-01 -8.897116780281066895e-02 7.598482817411422729e-02 -5.005455575883388519e-03 1.460752189159393311e-01 8.138001710176467896e-02 -8.082741498947143555e-02 2.153169214725494385e-01 -3.918744325637817383e-01
-3.220362663269042969e-01 -4.390418902039527893e-02 -4.127775877714157104e-02 2.506401538848876953e-01 -2.392814755439758301e-01 -3.355931118130683899e-02 1.510431617498397827e-01 -9.291390329599380493e-02 -1.464939415454864502e-01 -8.807478100061416626e-02 -4.230514541268348694e-02 -2.397518157958984375e-01 -8.187309838831424713e-03 1.946699917316436768e-01 1.140026971697807312e-01 6.889748573303222656e-02 1.349170655012130737e-01 -1.397717744112014771e-01 8.540370315313339233e-02 2.101619541645050049e-01 2.332024872303009033e-01 1.146441623568534851e-01 -3.244287893176078796e-02 4.778730124235153198e-02 6.042016670107841492e-02 -1.985966973006725311e-02 8.541760593652725220e-02 9.224754571914672852e-02 -5.256024599075317383e-01 2.127440124750137329e-01 -1.658322066068649292e-01 -2.586199641227722168e-01
-1.580447256565093994e-01 -1.428585592657327652e-02 3.626629710197448730e-02 1.612490117549896240e-01 -1.081436648964881897e-01 -2.925878763198852539e-01 -2.818587608635425568e-02 -8.940128237009048462e-02 -2.106313556432723999e-01 -1.827711611986160278e-01 1.208126991987228394e-01 1.955646127462387085e-01 -2.979779243469238281e-01 8.583055809140205383e-03 2.013186812400817871e-01 -3.230721950531005859e-01 2.480011433362960815e-01 -2.942454516887664795e-01 -1.792275607585906982e-01 -1.081065461039543152e-01 2.976470291614532471e-01 6.081264093518257141e-02 -1.477145403623580933e-01 2.515319548547267914e-02 2.712415456771850586e-01 1.866024881601333618e-01 2.055540382862091064e-01 -1.350055541843175888e-02 -4.381011053919792175e-02 1.720142550766468048e-02 -1.283088624477386475e-01 2.976107224822044373e-02
-1.851345412433147430e-02 -1.405021920800209045e-02 -1.104259416460990906e-01 3.986565470695495605e-01 -2.259060591459274292e-01 1.196912154555320740e-01 1.974660903215408325e-01 -1.417229473590850830e-01 -2.960880398750305176e-01 -3.041197359561920166e-01 1.375372260808944702e-01 -5.041303485631942749e-02 -3.238182365894317627e-01 2.215330600738525391e-01 4.660915583372116089e-02 -3.591273725032806396e-02 1.742504090070724487e-01 -1.319834403693675995e-02 4.403980346978642046e-05 2.941696345806121826e-01 4.299661668483167887e-04 1.703751534223556519e-01 -1.848512738943099976e-01 1.132095679640769958e-01 -1.217456683516502380e-01 -6.907284259796142578e-02 9.407686442136764526e-02 -5.933198705315589905e-02 -2.179387956857681274e-01 2.484285831451416016e-01 -5.283708870410919189e-02 -8.849757164716720581e-02
6.620364636182785034e-02 1.533877700567245483e-01 -3.061475604772567749e-02 2.849546372890472412e-01 -5.607266724109649658e-02 -3.021780587732791901e-02 -1.042276173830032349e-01 -3.241734951734542847e-02 -9.544064849615097046e-02 -9.017251431941986084e-02 3.292624950408935547e-01 1.104409322142601013e-01 8.805598318576812744e-02 -3.742012009024620056e-02 -1.196645852178335190e-02 -7.680008560419082642e-02 2.177369296550750732e-01 -5.314777493476867676e-01 6.465868651866912842e-02 5.910054594278335571e-02 1.007219776511192322e-01 -3.400719463825225830e-01 3.968586325645446777e-01 9.429042041301727295e-02 -4.964255914092063904e-02 -5.242934823036193848e-02 2.216672152280807495e-01 -2.955859713256359100e-02 -1.004101708531379700e-01 9.766660630702972412e-02 8.020500838756561279e-02 -9.962367266416549683e-02
-9.604852646589279175e-03 2.566364109516143799e-01 1.128127947449684143e-01 1.687058806419372559e-01 -5.204210430383682251e-02 1.065246388316154480e-01 -1.555646583437919617e-02 -2.769138216972351074e-01 -2.622053325176239014e-01 -1.879788637161254883e-01 -9.442773461341857910e-02 -7.171364128589630127e-02 -4.352992773056030273e-01 1.113794930279254913e-02 -1.090331748127937317e-01 -5.195387825369834900e-02 -4.826894029974937439e-02 -1.334636360406875610e-01 2.320758104324340820e-01 2.570161521434783936e-01 1.113315150141716003e-01 2.832379639148712158e-01 2.991335988044738770e-01 -2.763454318046569824e-01 1.589155383408069611e-02 -2.713167294859886169e-02 6.864888966083526611e-02 -4.775539971888065338e-03 -1.455059200525283813e-01 1.798781901597976685e-01 -1.108275633305311203e-02 -1.470841616392135620e-01
1.149686872959136963e-01 6.879660487174987793e-02 5.414281040430068970e-02 2.187965065240859985e-01 1.842342317104339600e-02 -9.984618425369262695e-02 4.319176450371742249e-02 8.585876971483230591e-02 -2.517781257629394531e-01 -1.243597865104675293e-01 1.983759999275207520e-01 -1.605486571788787842e-01 3.313774615526199341e-02 1.775364018976688385e-02 2.204113006591796875e-01 -3.332593664526939392e-02 2.839454710483551025e-01 -2.931926958262920380e-02 -8.681329898536205292e-03 2.024025917053222656e-01 2.496942281723022461e-01 -9.931609779596328735e-02 -1.519158389419317245e-02 -3.611022233963012695e-02 8.740106597542762756e-03 -1.586831510066986084e-01 2.774603664875030518e-01 7.513989508152008057e-02 -1.312675178050994873e-01 2.205337285995483398e-01 -3.625133335590362549e-01 -4.638607501983642578e-01
-3.885543346405029297e-02 2.239727526903152466e-01 -8.212517946958541870e-02 4.056749492883682251e-02 -1.985450536012649536e-01 -1.611393243074417114e-01 -1.738191545009613037e-01 -1.317657828330993652e-01 -3.159333169460296631e-01 -5.709044262766838074e-02 1.051921173930168152e-01 1.874761283397674561e-01 7.945667207241058350e-02 1.403454095125198364e-01 1.105956956744194031e-01 4.142516478896141052e-02 1.579581499099731445e-01 -1.445551514625549316e-01 -8.146075904369354248e-02 -4.251299053430557251e-02 1.686333864927291870e-02 -2.095878720283508301e-01 8.301487565040588379e-02 1.609956659376621246e-02 2.187719196081161499e-01 3.867413848638534546e-02 1.558379381895065308e-01 -1.161197721958160400e-01 1.974038183689117432e-01 6.086614131927490234e-01 -1.492628157138824463e-01 -1.150506287813186646e-01
-1.459494512528181076e-02 1.114476472139358521e-01 -2.646518051624298096e-01 1.059693098068237305e-01 1.082393229007720947e-01 -5.228656902909278870e-02 1.792422384023666382e-01 4.969061166048049927e-02 -2.006126940250396729e-01 5.180931091308593750e-02 -1.678990125656127930e-01 7.185633480548858643e-02 -1.705763339996337891e-01 4.064730703830718994e-01 8.296442031860351562e-02 -3.104012608528137207e-01 1.509395837783813477e-01 -3.343655169010162354e-01 -9.221298247575759888e-02 1.298419833183288574e-01 1.832036525011062622e-01 6.629607640206813812e-03 1.584072262048721313e-01 1.675232648849487305e-01 1.417835503816604614e-01 -1.454254537820816040e-01 2.644584774971008301e-01 1.044142246246337891e-02 -1.372400224208831787e-01 1.832794398069381714e-01 1.524547338485717773e-01 -2.225789427757263184e-01
8.297906070947647095e-02 1.946610659360885620e-01 -1.199001818895339966e-02 4.404618740081787109e-01 -9.440433233976364136e-02 -8.748037368059158325e-02 -6.295081228017807007e-02 3.443054109811782837e-02 -3.634913563728332520e-01 -1.552093476057052612e-01 1.759579181671142578e-01 -1.531849205493927002e-01 -1.797873526811599731e-01 1.455756127834320068e-01 1.728376001119613647e-01 -1.191554889082908630e-01 1.068581417202949524e-01 -3.009214699268341064e-01 1.218504458665847778e-01 6.646557897329330444e-02 -2.053442746400833130e-01 2.135165929794311523e-01 -6.026029214262962341e-02 -1.325803548097610474e-01 6.547739356756210327e-02 3.437823429703712463e-02 2.243302995339035988e-03 1.783982366323471069e-01 -2.053225338459014893e-01 4.363436251878738403e-02 2.137186825275421143e-01 -2.718258500099182129e-01
-5.675939098000526428e-02 7.248419523239135742e-02 -2.003791779279708862e-01 2.035580128431320190e-01 -4.614281356334686279e-01 2.941503003239631653e-02 1.324382126331329346e-01 -1.527245938777923584e-01 -2.547261714935302734e-01 -2.218523472547531128e-01 2.408943772315979004e-01 -1.948486268520355225e-02 -1.709578037261962891e-01 2.987811565399169922e-01 1.734081208705902100e-01 9.433056414127349854e-02 1.229932531714439392e-01 -8.375558257102966309e-02 2.448861747980117798e-01 4.735590424388647079e-03 2.429474610835313797e-03 4.907241836190223694e-02 7.189340889453887939e-02 2.329653352499008179e-01 -2.921738289296627045e-02 -1.922628097236156464e-02 6.820730119943618774e-02 -1.494200378656387329e-01 -1.742235571146011353e-01 1.197570413351058960e-01 -2.321483939886093140e-01 -2.335207164287567139e-01
-1.316727995872497559e-01 -2.561344206333160400e-02 -2.235212773084640503e-01 4.057191312313079834e-01 -2.602415978908538818e-01 -1.901760324835777283e-02 1.819438785314559937e-01 1.791471731849014759e-03 -2.046183198690414429e-01 -1.127633079886436462e-01 1.463329792022705078e-01 -9.904186427593231201e-02 2.214450575411319733e-02 -5.544184520840644836e-02 4.891615360975265503e-02 -1.889534592628479004e-01 -8.813286572694778442e-02 -1.090540736913681030e-01 1.056903079152107239e-01 3.306907787919044495e-02 1.691318750381469727e-01 2.116074413061141968e-01 -2.655657231807708740e-01 6.196903064846992493e-02 1.928274929523468018e-01 -1.692524850368499756e-01 3.576801717281341553e-01 -1.420149486511945724e-02 -1.271807998418807983e-01 1.741222143173217773e-01 2.753609120845794678e-01 -2.069287896156311035e-01
-1.045279204845428467e-01 1.931323409080505371e-01 -1.470576226711273193e-01 2.461258769035339355e-01 -3.522134851664304733e-03 -5.045814067125320435e-02 3.378705307841300964e-02 -2.941433712840080261e-02 -2.234518378973007202e-01 -1.301820278167724609e-01 4.319532811641693115e-01 2.685661017894744873e-01 2.089160233736038208e-01 -2.249376662075519562e-02 -7.069337368011474609e-02 -1.031091138720512390e-01 2.327923178672790527e-01 -2.672456204891204834e-01 -2.999310381710529327e-02 3.034829795360565186e-01 1.343511343002319336e-01 -1.496587395668029785e-01 2.860276103019714355e-01 -1.838564500212669373e-02 -1.572244055569171906e-02 -2.005353868007659912e-01 9.884585440158843994e-02 -3.287996724247932434e-02 -2.028585076332092285e-01 1.388620287179946899e-01 -1.520597785711288452e-01 -5.960515141487121582e-02
1.099521145224571228e-01 -1.914328932762145996e-01 -1.237935200333595276e-01 2.984185218811035156e-01 -1.222162693738937378e-01 -1.736065298318862915e-01 2.013279497623443604e-01 -1.229418888688087463e-01 -4.698180556297302246e-01 -6.704261898994445801e-02 1.209016218781471252e-01 -6.587983667850494385e-02 -3.476621955633163452e-02 1.740238666534423828e-01 4.964035749435424805e-02 -2.569822072982788086e-01 -1.104149967432022095e-01 -1.672305017709732056e-01 2.569867968559265137e-01 7.563896477222442627e-02 1.967428326606750488e-01 1.715912222862243652e-01 -2.284519076347351074e-01 1.830744445323944092e-01 7.921505719423294067e-02 -6.884182244539260864e-02 -1.035528071224689484e-02 1.906504333019256592e-01 1.240115389227867126e-01 2.450961917638778687e-01 9.873221069574356079e-02 5.947101116180419922e-02
-7.786459475755691528e-02 2.532186210155487061e-01 -2.088584750890731812e-02 1.296363621950149536e-01 1.862161606550216675e-01 -8.183012157678604126e-02 3.212292194366455078e-01 -1.932246983051300049e-01 -1.587768495082855225e-01 6.534700095653533936e-02 2.677287459373474121e-01 -5.086417123675346375e-02 -5.271954536437988281e-01 2.678191363811492920e-01 3.013670630753040314e-02 4.082331433892250061e-02 2.322729304432868958e-02 -3.330918028950691223e-02 -7.075583189725875854e-02 1.652746461331844330e-02 2.879982888698577881e-01 4.980859160423278809e-02 5.675865337252616882e-03 -4.838120937347412109e-02 -7.614776492118835449e-02 1.467233449220657349e-01 -5.954076070338487625e-03 -9.601838141679763794e-02 1.364264488220214844e-01 3.493602573871612549e-01 -3.686564415693283081e-02 3.695197775959968567e-02
-2.689254097640514374e-02 2.302751243114471436e-01 6.383736431598663330e-02 2.126386910676956177e-01 7.877516001462936401e-02 1.509896069765090942e-01 7.230276614427566528e-02 -1.230255663394927979e-01 -2.556153535842895508e-01 -5.226721167564392090e-01 2.868220396339893341e-02 3.056662529706954956e-02 3.551062662154436111e-03 1.261041760444641113e-01 8.880338072776794434e-02 -1.895461082458496094e-01 9.551973640918731689e-02 -3.258383274078369141e-02 4.072357714176177979e-01 -1.133130341768264771e-01 -7.807863503694534302e-02 1.215133443474769592e-01 2.544448077678680420e-01 1.481855958700180054e-01 2.763561606407165527e-01 1.317446380853652954e-01 1.125147789716720581e-01 1.090690400451421738e-02 -1.273544579744338989e-01 7.006454467773437500e-02 1.459570229053497314e-01 -4.704830422997474670e-02
-2.502951323986053467e-01 1.886151582002639771e-01 3.402902483940124512e-01 2.847530841827392578e-01 9.812262654304504395e-02 -7.649531215429306030e-02 -1.194529235363006592e-01 -1.571998596191406250e-01 -1.209124848246574402e-01 1.124049127101898193e-01 8.108785748481750488e-02 -1.915475279092788696e-01 -1.531340777873992920e-01 2.915889322757720947e-01 -3.744116052985191345e-02 5.121475830674171448e-02 4.122892022132873535e-01 -8.342820405960083008e-02 6.888443231582641602e-02 -8.011718839406967163e-02 6.219156086444854736e-02 -2.305586822330951691e-02 1.532467454671859741e-01 2.542272806167602539e-01 1.845479011535644531e-01 -1.717872917652130127e-02 2.742191851139068604e-01 -2.932029776275157928e-02 1.152451559901237488e-01 2.499255836009979248e-01 -1.824209094047546387e-02 1.753049716353416443e-02
3.711042925715446472e-02 3.351660370826721191e-01 9.121608920395374298e-03 1.790499091148376465e-01 -1.998068690299987793e-01 -4.041733965277671814e-02 9.777622669935226440e-02 3.139566257596015930e-02 -2.930141687393188477e-01 -2.960544228553771973e-01 1.036685258150100708e-01 -2.177626192569732666e-01 -3.775323331356048584e-01 2.759561836719512939e-01 -1.228002458810806274e-01 1.444769054651260376e-01 1.900263875722885132e-01 -5.456418544054031372e-02 1.211813613772392273e-01 1.721459031105041504e-01 1.776051372289657593e-01 -1.082200556993484497e-01 1.607332527637481689e-01 2.013841420412063599e-01 -3.096140362322330475e-02 1.384273320436477661e-01 -1.274268627166748047e-01 -1.935376413166522980e-02 -8.809270709753036499e-02 -2.726751565933227539e-02 -2.781002521514892578e-01 -1.020733639597892761e-02
-9.384395927190780640e-02 2.412131130695343018e-01 3.682709485292434692e-02 2.194423526525497437e-01 -5.989041179418563843e-02 -2.286921814084053040e-02 -1.316352002322673798e-02 -9.190853685140609741e-02 -1.120061576366424561e-01 3.314324095845222473e-02 3.887871503829956055e-01 -2.970834374427795410e-01 -1.093725264072418213e-01 4.619706273078918457e-01 -1.589486896991729736e-01 1.285445839166641235e-01 1.716551780700683594e-01 -2.037128061056137085e-01 2.021898925304412842e-01 8.935195207595825195e-02 -2.962351590394973755e-02 4.479978606104850769e-02 5.207734182476997375e-03 2.726465761661529541e-01 1.236676424741744995e-01 2.499799579381942749e-01 1.539160311222076416e-01 1.399451494216918945e-01 9.068973362445831299e-02 2.383482642471790314e-02 3.387010842561721802e-02 1.498920321464538574e-01
-1.419970244169235229e-01 -1.244437620043754578e-01 1.036110892891883850e-01 4.425007700920104980e-01 -1.055572703480720520e-01 -1.330821067094802856e-01 -1.238890960812568665e-01 1.017316281795501709e-01 -4.881684109568595886e-02 -2.736807465553283691e-01 5.274825915694236755e-02 3.818438574671745300e-02 -7.889663428068161011e-02 2.801333367824554443e-01 -1.447318047285079956e-01 -2.578740715980529785e-01 1.506956815719604492e-01 1.188181787729263306e-01 -5.262011289596557617e-02 2.321557104587554932e-01 3.029535757377743721e-03 -3.029384911060333252e-01 1.185945793986320496e-01 -2.901105582714080811e-02 2.121391892433166504e-01 2.369057983160018921e-01 8.973568677902221680e-02 -7.344549149274826050e-02 -1.319779455661773682e-01 2.515952587127685547e-01 -1.789370924234390259e-02 -2.319379299879074097e-01
1.136394776403903961e-02 1.292889565229415894e-01 -7.080608606338500977e-02 2.104040086269378662e-01 -2.879098057746887207e-01 -1.120031401515007019e-01 1.043889895081520081e-01 -1.337691694498062134e-01 -4.221388697624206543e-02 -1.751213520765304565e-01 1.067052260041236877e-01 -2.439513802528381348e-01 -2.415208816528320312e-01 1.444474756717681885e-01 2.170768799260258675e-03 -5.285845696926116943e-02 1.040168702602386475e-01 6.788835674524307251e-02 -8.743566274642944336e-02 1.080108806490898132e-01 5.577747896313667297e-02 2.608652114868164062e-01 2.127331867814064026e-02 2.816681563854217529e-01 1.065011247992515564e-01 -6.570128351449966431e-02 3.036260008811950684e-01 -7.824461162090301514e-02 -4.188382923603057861e-01 3.025153279304504395e-01 -2.211445719003677368e-01 -9.377055615186691284e-02
-2.762272767722606659e-02 -8.422634750604629517e-02 -7.657000422477722168e-02 4.098169207572937012e-01 -5.538627877831459045e-02 1.475615501403808594e-01 1.347043514251708984e-01 6.344776600599288940e-02 -2.625082135200500488e-01 -4.160309135913848877e-01 2.185072451829910278e-01 6.255947053432464600e-02 -3.307921290397644043e-01 1.557877659797668457e-01 -8.368189632892608643e-02 2.464314457029104233e-04 -4.279253631830215454e-02 3.804346174001693726e-02 -9.068143367767333984e-02 2.094649970531463623e-01 1.178497895598411560e-01 1.836518943309783936e-01 -1.579749137163162231e-01 7.471405714750289917e-02 -4.547012969851493835e-02 -5.798114463686943054e-02 1.441456377506256104e-01 -1.311029344797134399e-01 -2.233341038227081299e-01 3.197238743305206299e-01 6.916128844022750854e-02 5.619452148675918579e-02
-1.488976553082466125e-02 5.545648336410522461e-01 1.811391115188598633e-01 2.460414618253707886e-01 -1.440371721982955933e-01 2.358838468790054321e-01 -6.912919878959655762e-02 -1.073276698589324951e-01 -3.582789599895477295e-01 -1.321190744638442993e-01 4.565976560115814209e-02 -1.546241492033004761e-01 -1.049662381410598755e-01 -3.921093046665191650e-02 -1.466913670301437378e-01 -3.273326158523559570e-02 1.625291109085083008e-01 -1.085863485932350159e-01 1.850922405719757080e-01 1.151572912931442261e-01 5.363296717405319214e-02 1.392226219177246094e-01 1.269887089729309082e-01 -2.824077308177947998e-01 6.861928105354309082e-02 7.266827672719955444e-02 1.039841473102569580e-01 1.518953293561935425e-01 -8.739098161458969116e-02 1.334567368030548096e-01 -7.631352543830871582e-02 -1.422392725944519043e-01
3.965441882610321045e-02 3.226323127746582031e-01 1.675182133913040161e-01 7.657238841056823730e-02 -2.608700096607208252e-01 -1.191384121775627136e-01 -1.847486346960067749e-01 -2.487385645508766174e-02 4.034493118524551392e-02 -1.002585981041193008e-02 2.546136975288391113e-01 1.060566678643226624e-01 7.930975407361984253e-02 1.692709773778915405e-01 3.348425030708312988e-02 -1.065621078014373779e-01 2.683841288089752197e-01 -2.827385663986206055e-01 9.246214479207992554e-02 8.086163550615310669e-02 2.372911423444747925e-01 -1.833097934722900391e-01 -1.745163798332214355e-01 -2.716813795268535614e-02 1.622070521116256714e-01 -7.498528808355331421e-02 1.879939287900924683e-01 -2.231988161802291870e-01 -3.614875078201293945e-01 1.449812203645706177e-01 6.513413786888122559e-02 -2.387413233518600464e-01
-2.401575297117233276e-01 4.975441396236419678e-01 -1.220853626728057861e-01 1.317573934793472290e-01 3.509495407342910767e-02 6.438520736992359161e-03 2.219450175762176514e-01 2.339729480445384979e-02 -9.492221474647521973e-02 -1.667830049991607666e-01 2.803516387939453125e-01 1.824284940958023071e-01 8.708635717630386353e-02 1.743912845849990845e-01 -1.565601974725723267e-01 -7.471337914466857910e-02 -1.716096419841051102e-03 -2.334712445735931396e-02 1.509007811546325684e-01 2.730385959148406982e-01 2.036951333284378052e-01 1.022425964474678040e-01 9.654513001441955566e-02 1.749408990144729614e-01 -4.864022135734558105e-02 8.205275982618331909e-02 6.099208816885948181e-02 3.532365709543228149e-02 -2.221868783235549927e-01 1.314195394515991211e-01 -2.523443102836608887e-01 -2.459958344697952271e-01
-2.741585075855255127e-01 7.619775086641311646e-02 -9.074425324797630310e-03 -4.229860380291938782e-02 -3.522879630327224731e-02 1.226688176393508911e-02 1.318349540233612061e-01 -8.273757249116897583e-02 -3.342652022838592529e-01 -2.440656870603561401e-01 -6.157607585191726685e-02 7.716316729784011841e-02 -9.856131672859191895e-02 7.783337682485580444e-02 -3.227131664752960205e-01 -2.131648361682891846e-01 -1.472786068916320801e-01 -1.585403531789779663e-01 1.635954529047012329e-01 2.530481219291687012e-01 2.693883776664733887e-01 -1.640900038182735443e-02 3.251753449440002441e-01 1.692100316286087036e-01 5.149322375655174255e-02 -1.788520514965057373e-01 3.305663540959358215e-02 1.006882041692733765e-01 -1.573265790939331055e-01 3.594542443752288818e-01 1.077352371066808701e-02 -1.899146102368831635e-02
-2.554612457752227783e-01 -1.112077087163925171e-01 -5.031764134764671326e-02 3.688282966613769531e-01 -7.461261004209518433e-02 -2.324297875165939331e-01 -4.565760493278503418e-02 -7.666540145874023438e-02 -5.126889422535896301e-02 -7.690425962209701538e-02 2.484274804592132568e-01 1.595824360847473145e-01 -9.913689643144607544e-02 2.262847870588302612e-01 9.640865959227085114e-03 -2.848899960517883301e-01 3.075254559516906738e-01 -1.412855237722396851e-01 -2.669916749000549316e-01 1.544543951749801636e-01 1.300106048583984375e-01 -2.178070545196533203e-01 1.925982348620891571e-02 -5.404814332723617554e-02 1.154908016324043274e-01 1.938298940658569336e-01 2.764904499053955078e-01 1.427906006574630737e-01 -7.086988538503646851e-02 1.900462955236434937e-01 -9.844126552343368530e-02 -4.853338003158569336e-02
2.157701551914215088e-01 2.010590136051177979e-01 2.581596933305263519e-02 2.063550353050231934e-01 -2.013712376356124878e-01 -1.672867387533187866e-01 2.604416012763977051e-01 1.019775643944740295e-01 -1.798330992460250854e-01 -1.961153894662857056e-01 -2.392341047525405884e-01 1.103160306811332703e-01 -2.981743514537811279e-01 2.847051918506622314e-01 -7.881139963865280151e-02 -1.903577744960784912e-01 6.202229484915733337e-02 -3.527985215187072754e-01 -6.775298714637756348e-02 1.998686641454696655e-01 1.936415135860443115e-01 -4.217983223497867584e-03 -7.657183799892663956e-03 -2.890933863818645477e-02 2.300948202610015869e-01 5.381325725466012955e-03 3.727558627724647522e-02 1.899081617593765259e-01 3.528939187526702881e-02 4.884801805019378662e-02 1.464799344539642334e-01 -2.088379412889480591e-01
-1.765694282948970795e-02 3.944510817527770996e-01 3.404191695153713226e-03 2.051188349723815918e-01 -1.594405919313430786e-01 3.540807664394378662e-01 1.263880282640457153e-01 -1.461812201887369156e-02 -1.890377700328826904e-01 1.414478868246078491e-01 2.608285248279571533e-01 1.812198013067245483e-01 -3.486406207084655762e-01 -4.879986494779586792e-02 -2.811352163553237915e-02 5.384914204478263855e-02 4.192426428198814392e-02 -6.010704487562179565e-02 1.605069637298583984e-01 9.732811897993087769e-02 3.330850601196289062e-01 1.521694660186767578e-01 -1.915658861398696899e-01 -4.649070650339126587e-02 1.773745119571685791e-01 -8.039101958274841309e-02 1.083795875310897827e-01 9.077589213848114014e-02 3.943637013435363770e-02 1.045096144080162048e-01 -7.921113073825836182e-02 -2.460970729589462280e-01
-1.210968717932701111e-01 1.693030260503292084e-02 2.133259177207946777e-01 -5.234632641077041626e-02 -2.141236141324043274e-02 -7.446549087762832642e-02 -9.887132048606872559e-02 -1.567537784576416016e-01 -4.703620374202728271e-01 -2.587666548788547516e-02 2.753258645534515381e-01 2.403253763914108276e-01 2.915872819721698761e-02 2.222115993499755859e-01 -1.264840215444564819e-01 -2.521725893020629883e-01 -8.579932898283004761e-02 -1.137060523033142090e-01 1.443163454532623291e-01 1.699796319007873535e-01 2.845169305801391602e-01 1.072506159543991089e-01 2.422820478677749634e-01 7.654151320457458496e-02 1.682746857404708862e-01 4.188423976302146912e-03 2.120599001646041870e-01 -1.459514051675796509e-01 -7.230975478887557983e-02 3.506992384791374207e-02 2.875629365444183350e-01 1.956776157021522522e-02
3.717986866831779480e-02 1.522933691740036011e-01 -1.691085696220397949e-01 1.271982025355100632e-02 1.398028731346130371e-01 9.463759511709213257e-02 -4.759725183248519897e-02 -3.027951121330261230e-01 -5.330369472503662109e-01 -5.672644823789596558e-02 -5.926463287323713303e-03 4.277150705456733704e-02 -3.769816458225250244e-01 1.687350124120712280e-01 -7.084601093083620071e-03 -2.014797478914260864e-01 1.037556901574134827e-01 -1.680329442024230957e-01 1.641980409622192383e-01 5.544866248965263367e-02 2.909400686621665955e-02 2.599635124206542969e-01 1.461507827043533325e-01 -2.896100748330354691e-03 1.026606932282447815e-01 1.263602375984191895e-01 1.165446117520332336e-01 2.511877417564392090e-01 -2.407957166433334351e-01 4.631507396697998047e-02 -4.689947701990604401e-03 4.007429257035255432e-02
2.607124745845794678e-01 2.494060844182968140e-01 -3.748574107885360718e-02 4.334293007850646973e-01 -8.810260146856307983e-02 -2.597836554050445557e-01 1.130218356847763062e-01 -9.194710105657577515e-02 -2.543393671512603760e-01 -2.068493366241455078e-01 1.637255698442459106e-01 -6.076575443148612976e-02 -3.546454608440399170e-01 2.358587980270385742e-01 9.148395806550979614e-02 -5.393229797482490540e-02 -1.120920255780220032e-01 3.183411061763763428e-02 8.426168560981750488e-02 3.107002936303615570e-02 1.098019778728485107e-01 2.600169181823730469e-01 -1.901807263493537903e-02 -8.349112421274185181e-02 1.880513280630111694e-01 -1.769784390926361084e-01 2.432786226272583008e-01 6.848704535514116287e-03 -1.148703545331954956e-01 3.728570044040679932e-02 -3.654015064239501953e-02 -5.430768057703971863e-02
-8.508899807929992676e-02 6.821525096893310547e-02 -1.465128362178802490e-01 2.812701463699340820e-01 -2.858429253101348877e-01 -8.566350489854812622e-02 2.135568857192993164e-01 -1.707311272621154785e-01 -1.948557049036026001e-01 -3.012901842594146729e-01 2.306721061468124390e-01 1.584497094154357910e-02 -5.041266977787017822e-02 2.988270223140716553e-01 5.517359077930450439e-02 -5.074413493275642395e-02 3.052958548069000244e-01 7.451200485229492188e-02 1.749254167079925537e-01 2.207137048244476318e-01 2.089613676071166992e-02 2.152747809886932373e-01 -4.446417093276977539e-02 2.045982182025909424e-01 5.529218912124633789e-02 8.641269803047180176e-02 3.029560111463069916e-02 -2.159396260976791382e-01 -1.801325380802154541e-01 1.320867240428924561e-01 -2.182796299457550049e-01 -1.405811607837677002e-01
-7.431035488843917847e-02 2.938298322260379791e-02 5.148059502243995667e-02 6.262263655662536621e-02 -2.153411209583282471e-01 -1.623789221048355103e-01 5.132638290524482727e-02 5.153635144233703613e-02 -1.759781241416931152e-01 5.299175158143043518e-02 3.964604437351226807e-01 -2.069701850414276123e-01 -1.828266084194183350e-01 3.716117441654205322e-01 -1.765779852867126465e-01 6.602645386010408401e-03 -1.946213841438293457e-02 1.417491119354963303e-02 3.070118427276611328e-01 1.287320852279663086e-01 1.191671490669250488e-01 1.557626724243164062e-01 -7.043327391147613525e-02 2.113905251026153564e-01 2.687022387981414795e-01 3.467976152896881104e-01 2.349164485931396484e-01 -2.306352555751800537e-02 5.692329630255699158e-02 5.639656633138656616e-02 2.118009328842163086e-02 1.337967664003372192e-01
1.508742123842239380e-01 4.756749607622623444e-03 2.649041116237640381e-01 4.793220758438110352e-01 -4.364195745438337326e-03 -7.433892786502838135e-02 1.552507132291793823e-01 9.954915940761566162e-02 -2.520053386688232422e-01 -6.885931640863418579e-02 5.178006738424301147e-02 -1.345869619399309158e-02 2.539377510547637939e-01 6.826882064342498779e-02 1.550251394510269165e-01 -1.282215267419815063e-01 7.653459906578063965e-02 -2.633610963821411133e-01 1.924242526292800903e-01 1.407972574234008789e-01 1.787974387407302856e-01 2.849216759204864502e-01 6.068302318453788757e-02 5.949598178267478943e-02 9.035658091306686401e-02 -8.568257838487625122e-02 3.563433885574340820e-02 1.667981147766113281e-01 -3.351168036460876465e-01 2.011239379644393921e-01 -2.158854529261589050e-02 -8.214074373245239258e-02
1.696832627058029175e-01 2.623355090618133545e-01 -1.146583035588264465e-01 1.277462989091873169e-01 -2.768634818494319916e-03 -8.796649426221847534e-02 -3.254854083061218262e-01 4.686453565955162048e-02 -8.007981628179550171e-02 -5.792324990034103394e-02 3.360848426818847656e-01 -3.259325027465820312e-02 -1.998502761125564575e-02 3.904095292091369629e-01 -2.112792581319808960e-01 -1.458423119038343430e-02 4.433563351631164551e-02 1.193501204252243042e-01 6.260130554437637329e-02 -2.520660758018493652e-01 2.678700089454650879e-01 -3.142127394676208496e-02 2.342852652072906494e-01 6.578817218542098999e-02 1.605667620897293091e-01 9.480965137481689453e-02 1.832850724458694458e-01 6.793439388275146484e-02 -8.307259529829025269e-02 3.687725663185119629e-01 5.671157687902450562e-02 2.950312569737434387e-02
-1.601037681102752686e-01 -1.647561192512512207e-01 -1.052873507142066956e-01 2.310768365859985352e-01 -4.644075781106948853e-02 -3.013390004634857178e-01 -2.203558571636676788e-02 -9.555166959762573242e-02 -2.021641284227371216e-01 -3.757681325078010559e-02 1.119379624724388123e-01 2.075931280851364136e-01 -1.000378951430320740e-01 3.867777287960052490e-01 1.801418066024780273e-01 -2.522847950458526611e-01 1.863403320312500000e-01 -5.528742447495460510e-02 -5.008320882916450500e-02 2.294681966304779053e-01 2.963259518146514893e-01 -1.835133731365203857e-01 3.652251884341239929e-02 2.374781481921672821e-02 2.760892212390899658e-01 1.284892708063125610e-01 2.852371335029602051e-01 1.212051883339881897e-02 -9.684792160987854004e-02 1.374312192201614380e-01 -7.428302615880966187e-02 4.688220471143722534e-02
8.504331111907958984e-03 4.172856509685516357e-01 -9.092375636100769043e-02 3.001465089619159698e-02 -1.680832654237747192e-01 -2.767973542213439941e-01 -1.393549293279647827e-01 1.607165634632110596e-01 -1.110186353325843811e-01 7.710385322570800781e-02 8.037259429693222046e-02 -7.092187553644180298e-02 4.021757096052169800e-02 1.422595828771591187e-01 1.070677563548088074e-01 6.336124241352081299e-02 -2.479260414838790894e-02 -1.388421207666397095e-01 8.180379122495651245e-02 2.762817740440368652e-01 4.827570021152496338e-01 -1.481126546859741211e-01 2.105607390403747559e-01 9.567663818597793579e-02 2.604140937328338623e-01 -1.759752929210662842e-01 1.318883150815963745e-01 9.905391186475753784e-02 5.233424529433250427e-02 -1.017054915428161621e-02 1.244844719767570496e-01 -2.090366929769515991e-01
-1.826194375753402710e-01 1.594499051570892334e-01 -9.394864737987518311e-02 2.675708830356597900e-01 -2.822436206042766571e-02 -9.195978194475173950e-02 5.214865878224372864e-02 2.678328193724155426e-02 -2.211328446865081787e-01 -1.306844204664230347e-01 -2.155617028474807739e-01 3.389897570013999939e-02 -9.337519854307174683e-02 1.844468563795089722e-01 1.537384837865829468e-01 -4.643636643886566162e-01 3.927249312400817871e-01 -1.078644171357154846e-01 -4.102208837866783142e-02 3.455391824245452881e-01 1.854763925075531006e-01 -8.234855532646179199e-02 -3.296528011560440063e-02 -1.333506256341934204e-01 9.986354038119316101e-03 2.276069968938827515e-01 1.592470109462738037e-01 -4.176623374223709106e-02 5.742048844695091248e-02 4.213745146989822388e-02 3.790497779846191406e-02 1.414024531841278076e-01
6.529254466295242310e-02 8.990287780761718750e-02 -6.791561096906661987e-02 2.891972362995147705e-01 -1.519662421196699142e-02 -2.100814431905746460e-01 -7.237900048494338989e-03 2.825868129730224609e-01 -2.807345688343048096e-01 1.927923224866390228e-02 -1.139388829469680786e-01 2.183181643486022949e-01 -2.809289097785949707e-02 2.425222098827362061e-01 -9.290654212236404419e-03 -1.244722083210945129e-01 2.230486422777175903e-01 -1.936065405607223511e-01 6.337966769933700562e-02 2.457191646099090576e-01 4.627726674079895020e-01 -5.582410097122192383e-02 2.213206887245178223e-01 -9.089991450309753418e-02 1.175091415643692017e-01 1.196095570921897888e-01 2.413054555654525757e-01 -1.477558165788650513e-01 1.527772098779678345e-01 -1.134674251079559326e-02 -3.697911649942398071e-02 3.095184080302715302e-02
7.463350147008895874e-02 -8.713840693235397339e-02 1.737941652536392212e-01 3.432950377464294434e-01 -2.280687689781188965e-01 8.092772960662841797e-02 -5.043440312147140503e-02 2.404923737049102783e-01 -1.654848307371139526e-01 -3.427071124315261841e-02 5.997926462441682816e-03 8.821862936019897461e-02 -2.548953592777252197e-01 9.956489503383636475e-02 2.355567924678325653e-02 -1.232612729072570801e-01 4.616702720522880554e-02 -3.934632837772369385e-01 3.189890384674072266e-01 -1.115816831588745117e-01 3.592187911272048950e-02 -1.441517472267150879e-01 1.169251576066017151e-01 2.162179499864578247e-01 -6.661137938499450684e-02 7.164787501096725464e-02 3.036019206047058105e-01 1.344911474734544754e-02 1.337632834911346436e-01 2.551188468933105469e-01 2.228001654148101807e-01 6.811774522066116333e-02
-1.303831934928894043e-01 1.154260039329528809e-01 -2.897844836115837097e-02 -7.435784488916397095e-02 -6.798692047595977783e-02 -2.010917663574218750e-01 1.109672710299491882e-01 -1.303534209728240967e-01 -4.301866590976715088e-01 -1.225147172808647156e-01 8.817717432975769043e-02 6.037469208240509033e-02 -3.114328384399414062e-01 -3.522576764225959778e-02 5.233875289559364319e-02 1.411696076393127441e-01 1.388183236122131348e-01 -1.356798410415649414e-01 3.844014704227447510e-01 2.981244772672653198e-02 2.750690281391143799e-01 3.009562194347381592e-01 2.177551239728927612e-01 -1.143069565296173096e-01 -1.605230718851089478e-01 -6.725440919399261475e-02 1.492992490530014038e-01 1.447261720895767212e-01 -7.549621164798736572e-02 9.027546644210815430e-02 -2.179525047540664673e-01 -9.283749759197235107e-02
-2.439422905445098877e-02 1.023014709353446960e-01 6.444840226322412491e-03 3.861141502857208252e-01 -2.938074469566345215e-01 7.817680388689041138e-02 6.698790937662124634e-02 5.800241604447364807e-02 -2.803323231637477875e-02 -6.115640699863433838e-02 -3.249502927064895630e-02 2.381059527397155762e-01 -1.428537219762802124e-01 1.197868138551712036e-01 -2.032822519540786743e-01 1.693808287382125854e-01 2.639349699020385742e-01 -2.976649403572082520e-01 4.986921325325965881e-02 5.011123791337013245e-02 2.424753606319427490e-01 -2.012445926666259766e-01 2.683224081993103027e-01 8.070967346429824829e-02 2.024005949497222900e-01 -3.794444492086768150e-04 -5.917914584279060364e-02 1.383101791143417358e-01 1.356126517057418823e-01 3.100812733173370361e-01 2.190037071704864502e-01 7.287716865539550781e-02
9.628628939390182495e-02 3.163380548357963562e-02 1.169970855116844177e-01 4.507740437984466553e-01 1.268996298313140869e-01 -2.121551483869552612e-01 4.163240492343902588e-01 -5.538601800799369812e-02 -7.647567242383956909e-02 -1.394682079553604126e-01 6.415966898202896118e-02 -1.004591882228851318e-01 7.152754068374633789e-02 9.127615392208099365e-02 1.891505904495716095e-02 -2.012049704790115356e-01 9.459663927555084229e-02 -3.234727382659912109e-01 3.123478293418884277e-01 1.224290877580642700e-01 1.403508484363555908e-01 1.589835584163665771e-01 -8.199536055326461792e-02 -5.720291286706924438e-02 1.977415829896926880e-01 1.608020509593188763e-03 4.084474593400955200e-02 7.541920989751815796e-02 -2.422232478857040405e-01 1.116420403122901917e-01 -2.007286995649337769e-01 -5.046957358717918396e-02
-1.985944360494613647e-01 1.978315114974975586e-01 2.406262606382369995e-01 2.483525276184082031e-01 -2.971256151795387268e-02 -1.557305306196212769e-01 -1.932784765958786011e-01 -9.244818240404129028e-02 -2.829948365688323975e-01 1.122038364410400391e-01 4.144017025828361511e-02 1.158858016133308411e-01 -4.471185058355331421e-02 3.069223463535308838e-01 1.865401864051818848e-01 -9.755472652614116669e-03 3.413008153438568115e-01 -5.667379871010780334e-02 1.271838098764419556e-01 -1.691597700119018555e-01 1.230049729347229004e-01 -7.774213701486587524e-02 1.865779310464859009e-01 8.458682894706726074e-02 -2.234137617051601410e-02 -1.539452224969863892e-01 2.137861549854278564e-01 -3.488034754991531372e-02 1.729800999164581299e-01 3.991124629974365234e-01 5.547177046537399292e-02 -2.916789241135120392e-02
1.232082471251487732e-01 -9.222870320081710815e-02 1.005878597497940063e-01 3.273151218891143799e-01 -5.315263569355010986e-02 -3.175184503197669983e-02 -1.298612505197525024e-01 1.553981900215148926e-01 -1.580819636583328247e-01 -1.321467310190200806e-01 4.206709563732147217e-02 1.431395858526229858e-01 -2.504407167434692383e-01 1.500821560621261597e-01 -2.536136098206043243e-02 -2.761297225952148438e-01 2.818329446017742157e-02 -1.328729093074798584e-01 9.623891860246658325e-02 1.642242260277271271e-02 3.401820659637451172e-01 -3.890951573848724365e-01 1.385719180107116699e-01 3.310055285692214966e-02 7.689502090215682983e-02 1.203554943203926086e-01 -4.361862689256668091e-02 2.217384725809097290e-01 1.189292520284652710e-01 3.412039279937744141e-01 2.310550361871719360e-01 -1.286466568708419800e-01
-9.237192571163177490e-02 4.763570055365562439e-02 -3.313171863555908203e-01 2.727540135383605957e-01 -1.231237351894378662e-01 -9.601718932390213013e-02 7.391422986984252930e-02 -8.982024341821670532e-02 -3.014818429946899414e-01 -3.572815060615539551e-01 1.894299983978271484e-01 -1.149913072586059570e-01 9.392494708299636841e-02 2.773425281047821045e-01 1.298462152481079102e-01 -1.990168243646621704e-01 1.140529587864875793e-01 -1.016713604331016541e-01 1.763766407966613770e-01 2.722596563398838043e-02 4.509107768535614014e-02 -1.980995992198586464e-03 -1.097937747836112976e-01 1.451854407787322998e-02 3.560774624347686768e-01 1.975125968456268311e-01 -2.144855447113513947e-03 5.248974636197090149e-02 -2.937220633029937744e-01 5.672282353043556213e-02 -1.719799488782882690e-01 -1.179168839007616043e-02
1.089921668171882629e-01 -1.917681097984313965e-02 1.159470975399017334e-01 3.633319139480590820e-01 -7.836213707923889160e-02 -5.201248824596405029e-02 -2.828386239707469940e-02 1.925737708806991577e-01 -1.685773432254791260e-01 -1.779703646898269653e-01 -3.349203988909721375e-02 1.183589175343513489e-01 -3.898763656616210938e-01 1.468906551599502563e-01 5.089946463704109192e-02 -3.114669919013977051e-01 6.996487826108932495e-02 -2.997540533542633057e-01 -1.323827803134918213e-01 8.576732873916625977e-02 -2.477713115513324738e-02 -9.274666756391525269e-02 9.849929250776767731e-03 1.220185309648513794e-01 1.396644264459609985e-01 3.397501409053802490e-01 -6.061571184545755386e-04 2.786007523536682129e-01 -8.927186578512191772e-02 2.058961540460586548e-01 1.783697009086608887e-01 -9.273482114076614380e-02
-5.512909218668937683e-02 2.887750566005706787e-01 2.301416993141174316e-01 -7.382096350193023682e-02 -1.810467392206192017e-01 -3.304939717054367065e-02 -7.626628875732421875e-02 5.234020575881004333e-02 -2.874678373336791992e-01 2.235192432999610901e-02 -9.271330200135707855e-03 -1.276503801345825195e-01 8.818508684635162354e-02 3.023099005222320557e-01 -2.757502198219299316e-01 -1.466985195875167847e-01 2.952282726764678955e-01 -4.884580522775650024e-02 -3.746344475075602531e-03 -2.525297105312347412e-01 3.076331317424774170e-01 2.871732711791992188e-01 1.988674849271774292e-01 1.454221755266189575e-01 2.026482671499252319e-01 -3.950181603431701660e-02 1.716665774583816528e-01 1.588705480098724365e-01 4.053844884037971497e-02 1.571167707443237305e-01 3.958977386355400085e-02 1.088743098080158234e-02
-4.116058349609375000e-02 2.594722211360931396e-01 -1.810744032263755798e-02 1.759126931428909302e-01 -2.079331725835800171e-01 1.881617307662963867e-01 4.087176024913787842e-01 1.686185151338577271e-01 -2.731822729110717773e-01 -4.065744578838348389e-03 2.223133146762847900e-01 1.063311845064163208e-02 -3.584773838520050049e-02 3.503951132297515869e-01 1.035743299871683121e-02 -1.356387138366699219e-01 1.967288255691528320e-01 -8.458960801362991333e-02 5.626441538333892822e-02 4.589805379509925842e-02 2.268405109643936157e-01 2.057706862688064575e-01 -1.402676254510879517e-01 1.641150563955307007e-01 -1.730917580425739288e-02 -2.017012983560562134e-01 -1.024649366736412048e-01 5.172561109066009521e-02 -5.723169073462486267e-02 1.192901581525802612e-01 -2.976653873920440674e-01 8.384768664836883545e-02
2.452812530100345612e-02 4.641774669289588928e-02 -1.307106614112854004e-01 2.661643326282501221e-01 -2.518648281693458557e-02 -3.175669014453887939e-01 2.031972445547580719e-02 1.218509897589683533e-01 -2.759343683719635010e-01 4.322205856442451477e-02 -3.441952541470527649e-02 2.327642738819122314e-01 -3.051254898309707642e-02 1.282426118850708008e-01 -1.838971674442291260e-01 -1.741065979003906250e-01 1.906086057424545288e-01 -2.989336475729942322e-02 1.261449754238128662e-01 2.115488201379776001e-01 4.762715995311737061e-01 -3.891503065824508667e-02 1.914580538868904114e-02 -4.837888758629560471e-03 1.798597872257232666e-01 1.937336772680282593e-01 3.549600541591644287e-01 -8.632467687129974365e-02 1.743284612894058228e-01 -7.876428961753845215e-02 1.054397299885749817e-01 -4.359134472906589508e-03
-1.772227436304092407e-01 1.183900460600852966e-01 -5.882010981440544128e-02 4.231451749801635742e-01 -1.321986019611358643e-01 2.360078394412994385e-01 2.746401429176330566e-01 6.589543074369430542e-02 -2.347869426012039185e-01 2.472381293773651123e-02 2.652759253978729248e-01 -1.277350634336471558e-01 3.424824029207229614e-02 3.247313573956489563e-02 7.136068493127822876e-02 1.764387078583240509e-02 2.263636738061904907e-01 -1.309163570404052734e-01 1.813240796327590942e-01 7.730088382959365845e-02 4.171482920646667480e-01 1.815699636936187744e-01 -1.631994545459747314e-01 1.457380354404449463e-01 -5.506307259202003479e-02 -4.465169832110404968e-02 1.308875977993011475e-01 1.564048677682876587e-01 -1.551067829132080078e-01 -6.920445244759321213e-03 -1.785753369331359863e-01 -6.604214757680892944e-02
-8.290497213602066040e-02 2.487788200378417969e-01 -1.888077706098556519e-01 2.419992089271545410e-01 -8.038958162069320679e-02 -3.928775191307067871e-01 -1.543964743614196777e-01 2.187774777412414551e-01 -1.853222250938415527e-01 6.573908776044845581e-02 1.091894656419754028e-01 -1.941672712564468384e-01 -1.481976546347141266e-02 1.001222953200340271e-01 7.531929016113281250e-02 -2.054972052574157715e-01 3.669118881225585938e-01 -1.310510635375976562e-01 2.130680084228515625e-01 1.678145676851272583e-01 1.761465370655059814e-01 -1.399713605642318726e-01 8.126730471849441528e-02 1.561222076416015625e-01 -2.310870774090290070e-02 -3.038389608263969421e-02 -5.506733432412147522e-04 -1.069576665759086609e-01 1.494742184877395630e-01 6.486029922962188721e-02 7.220996171236038208e-02 -3.262729346752166748e-01
-1.680899560451507568e-01 8.603878319263458252e-02 2.366520464420318604e-01 -5.016169324517250061e-02 -2.693280577659606934e-01 -7.169391214847564697e-02 4.900823906064033508e-02 4.472261667251586914e-02 -4.054328054189682007e-02 2.543334364891052246e-01 2.199673354625701904e-01 -2.249256521463394165e-02 -1.342191398143768311e-01 3.118235468864440918e-01 1.727560907602310181e-01 -9.097969532012939453e-02 2.399661242961883545e-01 -6.518236547708511353e-02 3.743157163262367249e-02 1.465860307216644287e-01 1.970600485801696777e-01 1.588154435157775879e-01 -4.682617634534835815e-02 -1.306222938001155853e-02 2.909775376319885254e-01 3.935433551669120789e-02 2.690415084362030029e-01 -2.353498525917530060e-02 -1.033933311700820923e-01 3.110668957233428955e-01 1.206108853220939636e-01 -3.505118489265441895e-01
[truncated: 3,265,048 more chars]
