# Supplementary material for: The Language of Innovation
Source: PLoS One. 2020 Apr 30;15(4):e0230107. doi: 10.1371/journal.pone.0230107 (PMC7194493; doi:10.1371/journal.pone.0230107)
Supplement: S27 File — (GZ) [file pone.0230107.s027.tar.gz › 2005-2009/V2Run_9_VS_4500_embeddings2005-2009ED32.txt]

1.481257826089859009e-01 -2.285327762365341187e-01 9.225518256425857544e-02 -1.022231578826904297e-01 3.201485574245452881e-01 -2.736119553446769714e-02 1.823256462812423706e-01 1.492601037025451660e-01 -2.044572383165359497e-01 1.116872206330299377e-01 1.140069440007209778e-01 -3.057804703712463379e-01 1.260744780302047729e-01 5.260159075260162354e-02 1.236173361539840698e-01 2.378271073102951050e-01 1.108100414276123047e-01 -7.019483018666505814e-03 -1.226044520735740662e-01 2.297127395868301392e-01 -2.920799851417541504e-01 1.087322160601615906e-01 2.444839775562286377e-01 3.131590038537979126e-02 1.547747850418090820e-01 3.449121490120887756e-02 -2.833453714847564697e-01 -5.895021185278892517e-02 1.855289340019226074e-01 -2.713240683078765869e-01 -1.716546267271041870e-01 1.113692373037338257e-01
6.226952001452445984e-02 -1.998171210289001465e-01 -6.839514523744583130e-02 -1.102891936898231506e-01 -3.609795495867729187e-02 1.319398134946823120e-01 1.490924060344696045e-01 -1.591438651084899902e-01 -3.999724686145782471e-01 1.255553960800170898e-01 -4.178366065025329590e-02 1.157825812697410583e-01 3.075331449508666992e-02 2.886572480201721191e-01 -9.804253280162811279e-02 2.231992781162261963e-02 3.315187618136405945e-02 -2.178514748811721802e-02 -7.050927728414535522e-02 4.069411456584930420e-01 -1.282871216535568237e-01 -8.746745064854621887e-03 1.028164774179458618e-01 3.338300436735153198e-02 1.497363895177841187e-01 6.490044295787811279e-02 -2.320467382669448853e-01 -3.198208212852478027e-01 4.121965467929840088e-01 -4.751058295369148254e-02 6.725117564201354980e-02 -1.673275232315063477e-01
6.941397488117218018e-02 -3.603410124778747559e-01 -9.257811307907104492e-02 -4.802121594548225403e-02 2.308819144964218140e-01 6.525222212076187134e-02 -5.105157569050788879e-02 1.101802065968513489e-01 -1.872721612453460693e-01 -1.273445636034011841e-01 -1.746223568916320801e-01 5.158458836376667023e-03 9.131529927253723145e-02 -2.887740731239318848e-01 1.147563010454177856e-01 3.491624593734741211e-01 2.819735109806060791e-01 -9.242814267054200172e-04 1.677741855382919312e-01 2.757700681686401367e-01 -1.497514545917510986e-01 -1.000943630933761597e-01 3.017690777778625488e-01 6.664502900093793869e-03 -3.024474531412124634e-02 5.696003511548042297e-02 -2.190774083137512207e-01 9.447802603244781494e-02 3.567689284682273865e-02 -3.000163733959197998e-01 -4.072997719049453735e-02 1.106673702597618103e-01
-3.184787929058074951e-02 -1.808307915925979614e-01 -1.077878549695014954e-01 -1.693901866674423218e-01 2.539909780025482178e-01 -2.045692875981330872e-02 2.848957851529121399e-02 5.699546262621879578e-02 -1.796826571226119995e-01 1.684761196374893188e-01 1.533955037593841553e-01 -6.716487556695938110e-02 -8.027811348438262939e-02 9.390477836132049561e-02 -1.423025131225585938e-01 5.510801449418067932e-02 1.764999702572822571e-02 4.000011365860700607e-03 3.143631219863891602e-01 3.852472007274627686e-01 -1.622047089040279388e-02 -1.853778809309005737e-01 -3.839797107502818108e-03 -3.315958380699157715e-01 6.368351727724075317e-02 2.620548605918884277e-01 4.239138215780258179e-02 -1.616489291191101074e-01 3.704960644245147705e-01 -1.592922061681747437e-01 3.945330902934074402e-02 2.696371972560882568e-01
-9.901581704616546631e-02 -1.279598027467727661e-01 2.425384968519210815e-01 -3.724003732204437256e-01 5.650401860475540161e-02 1.360451802611351013e-03 -6.056862324476242065e-02 1.647419184446334839e-01 -1.713320761919021606e-01 6.291802227497100830e-02 -6.605509668588638306e-02 -6.104257702827453613e-02 2.732183933258056641e-01 5.301608145236968994e-02 1.686398535966873169e-01 2.046183049678802490e-01 -2.007507020607590675e-03 -1.217526048421859741e-01 1.713898479938507080e-01 4.014421999454498291e-01 -3.276907801628112793e-01 -1.377374082803726196e-01 9.289614856243133545e-02 -1.674512624740600586e-01 -3.587894886732101440e-02 -1.822161674499511719e-02 -8.337409235537052155e-04 -9.756683558225631714e-02 2.702780365943908691e-01 -1.421851813793182373e-01 -2.681370079517364502e-01 9.196708351373672485e-02
5.508911982178688049e-02 -4.418464377522468567e-02 -3.727142000570893288e-03 -2.935617566108703613e-01 6.484528630971908569e-02 -1.151517257094383240e-01 -1.641837954521179199e-01 1.804175972938537598e-01 -9.391410648822784424e-02 -3.934568539261817932e-02 -7.612634450197219849e-02 2.112256363034248352e-02 -7.000170648097991943e-02 2.190689146518707275e-01 -6.572926789522171021e-02 3.518118560314178467e-01 -4.613343253731727600e-02 -8.556652069091796875e-02 3.091322258114814758e-02 6.509324908256530762e-01 -5.681373178958892822e-02 -1.878300905227661133e-01 -1.059639155864715576e-01 -7.646334171295166016e-02 7.191930711269378662e-02 2.238369360566139221e-02 -1.629453897476196289e-01 -1.164711192250251770e-01 1.754857599735260010e-01 -2.170847952365875244e-01 -1.523504592478275299e-02 1.435662358999252319e-01
1.601235717535018921e-01 -3.720552101731300354e-02 -1.130769494920969009e-02 -4.409092366695404053e-01 2.080751508474349976e-01 -4.714928939938545227e-02 -2.826835587620735168e-02 3.492547273635864258e-01 -1.890221387147903442e-01 -2.058062935248017311e-03 4.035722091794013977e-02 5.710460245609283447e-03 2.085992693901062012e-01 4.548000916838645935e-02 -9.674009680747985840e-02 -4.916812758892774582e-03 -5.838604271411895752e-02 2.825779654085636139e-02 1.394121795892715454e-01 2.711582481861114502e-01 -1.911633461713790894e-01 -1.879862397909164429e-01 1.003200635313987732e-01 -6.824899464845657349e-02 2.475383728742599487e-01 5.765094608068466187e-02 -2.472855448722839355e-01 -1.067699193954467773e-01 4.184090495109558105e-01 -1.199366226792335510e-01 8.533175289630889893e-02 1.164578925818204880e-02
2.659299373626708984e-01 -1.359336376190185547e-01 -5.266698822379112244e-02 -3.250154852867126465e-02 -1.998147815465927124e-01 -6.645020097494125366e-02 9.206213988363742828e-03 -5.469169840216636658e-02 -2.394105494022369385e-02 1.796279996633529663e-01 -4.505691304802894592e-02 -1.034806147217750549e-01 8.930434286594390869e-02 -3.282143548130989075e-02 2.017743587493896484e-01 7.268149405717849731e-02 1.242568045854568481e-01 1.560908854007720947e-01 2.408617734909057617e-01 4.695637524127960205e-01 -1.626114547252655029e-01 2.358863353729248047e-01 2.226802408695220947e-01 -2.132021635770797729e-01 1.736968159675598145e-01 2.137249112129211426e-01 -1.123236641287803650e-01 -2.170858979225158691e-01 2.134228795766830444e-01 -2.369009703397750854e-01 1.479608714580535889e-01 -6.587214767932891846e-02
8.995513617992401123e-02 3.631397709250450134e-02 -2.914582490921020508e-01 -2.067514061927795410e-01 2.226463109254837036e-01 -5.452320724725723267e-02 -1.120966002345085144e-01 1.254932582378387451e-01 9.304585307836532593e-02 -3.776051104068756104e-02 1.580009460449218750e-01 2.657300978899002075e-02 1.648289859294891357e-01 -6.763442605733871460e-02 1.232009474188089371e-02 1.439780443906784058e-01 -5.490372329950332642e-02 -5.895387381315231323e-02 1.222899928689002991e-01 4.231120347976684570e-01 -3.147155642509460449e-01 -1.845257431268692017e-01 4.042506963014602661e-02 -3.725862503051757812e-01 -6.413095165044069290e-03 1.814368963241577148e-01 -1.306192670017480850e-02 7.719656825065612793e-02 2.764025926589965820e-01 -2.991884350776672363e-01 -1.138874217867851257e-01 -4.082889482378959656e-02
7.213534414768218994e-02 5.993301514536142349e-03 -2.158585041761398315e-01 1.234893426299095154e-01 -3.680178662762045860e-03 2.172126248478889465e-02 3.475785627961158752e-02 -9.557687491178512573e-02 -2.103309035301208496e-01 9.584075212478637695e-02 -1.051894202828407288e-01 1.243321970105171204e-01 1.435269564390182495e-01 -9.352103620767593384e-02 -2.368818372488021851e-01 2.217379026114940643e-02 -8.754441142082214355e-02 -4.905946180224418640e-02 2.088031768798828125e-01 6.022198796272277832e-01 -2.225395143032073975e-01 -6.410735845565795898e-02 2.893323265016078949e-02 2.432275563478469849e-02 -9.401989169418811798e-03 -2.162055484950542450e-02 -2.321780622005462646e-01 1.767018996179103851e-02 3.099243342876434326e-01 -3.630169332027435303e-01 -4.396858066320419312e-02 1.568095199763774872e-02
2.747590541839599609e-01 -1.402324587106704712e-01 -6.193262338638305664e-02 -5.185425281524658203e-01 2.823120057582855225e-01 5.269584432244300842e-02 -2.632675506174564362e-02 4.828887805342674255e-02 -8.295758068561553955e-02 3.523414209485054016e-02 1.196178570389747620e-01 -8.648476749658584595e-02 1.517424732446670532e-01 1.354136411100625992e-02 4.903203248977661133e-02 3.647653758525848389e-02 -5.033105239272117615e-02 -2.220771759748458862e-01 4.529596492648124695e-02 4.091278910636901855e-01 -1.240721046924591064e-01 -2.275404781103134155e-01 1.007044315338134766e-01 4.268887266516685486e-02 2.095377445220947266e-01 -1.583123505115509033e-01 -1.129761934280395508e-01 -9.720601141452789307e-02 1.803207993507385254e-01 -2.553657591342926025e-01 -2.078344859182834625e-02 1.124854665249586105e-03
6.544487923383712769e-02 -1.397548317909240723e-01 3.621856868267059326e-02 -4.265692532062530518e-01 7.869035005569458008e-02 -1.528203934431076050e-01 -1.703390777111053467e-01 8.243904262781143188e-02 -1.055867150425910950e-01 -5.742249637842178345e-02 -7.442527264356613159e-02 -1.221257820725440979e-02 1.027545705437660217e-01 1.472379714250564575e-01 1.036586016416549683e-01 -5.208573490381240845e-02 -5.075271800160408020e-02 -1.371374577283859253e-01 4.577009379863739014e-02 3.218401074409484863e-01 -1.596105843782424927e-01 -2.109714746475219727e-01 1.495824158191680908e-01 -1.809527426958084106e-01 1.837077438831329346e-01 1.367732230573892593e-02 4.233460128307342529e-02 -1.423509269952774048e-01 3.654845356941223145e-01 -4.140294790267944336e-01 -1.026410609483718872e-01 1.950304955244064331e-01
-1.544321030378341675e-01 -6.383998692035675049e-02 -6.529977172613143921e-02 -1.795865036547183990e-02 1.412751972675323486e-01 1.460470110177993774e-01 -9.117623791098594666e-03 -3.944837301969528198e-02 -2.795532904565334320e-02 -8.701018244028091431e-02 -5.207216367125511169e-02 -2.409573644399642944e-02 1.175848394632339478e-01 1.703507080674171448e-02 1.659323573112487793e-01 4.893015921115875244e-01 1.867908984422683716e-01 9.385090321302413940e-02 -9.201969206333160400e-02 2.332632988691329956e-01 -2.901071310043334961e-01 -2.721222043037414551e-01 2.974782288074493408e-01 -1.745369881391525269e-01 4.088694155216217041e-01 8.032996207475662231e-03 -7.073564827442169189e-02 -9.544517099857330322e-02 2.333907634019851685e-01 -5.518370494246482849e-02 -7.303217053413391113e-02 6.245870515704154968e-02
-8.611929416656494141e-02 -3.703322410583496094e-01 -7.622376084327697754e-02 -6.791040301322937012e-03 3.232039809226989746e-01 9.313610941171646118e-02 9.106951951980590820e-02 1.705497056245803833e-01 -4.140723124146461487e-02 -1.478663682937622070e-01 1.113636344671249390e-01 1.755675673484802246e-01 -3.001866489648818970e-02 -1.755081117153167725e-01 5.672161653637886047e-02 8.600120991468429565e-02 1.821355968713760376e-01 -1.574006378650665283e-01 1.099438872188329697e-02 1.581640690565109253e-01 -1.249025613069534302e-01 -1.941269189119338989e-01 2.121786922216415405e-01 1.583065651357173920e-02 6.125020235776901245e-02 1.559893637895584106e-01 -2.122758179903030396e-01 2.451579868793487549e-01 3.020895123481750488e-01 -3.619892597198486328e-01 -6.984496861696243286e-02 -2.188174128532409668e-01
1.923179924488067627e-01 -2.133264392614364624e-01 -2.591500058770179749e-02 -3.859827518463134766e-01 1.417591124773025513e-01 1.815131306648254395e-01 2.848996594548225403e-02 3.285338282585144043e-01 -1.578066647052764893e-01 1.627378463745117188e-01 -6.456300616264343262e-02 -8.764563500881195068e-02 1.921170055866241455e-01 -1.888486556708812714e-02 3.602036461234092712e-02 -6.278049200773239136e-02 -8.763481676578521729e-02 1.410863250494003296e-01 1.834068447351455688e-01 5.224172472953796387e-01 -1.474220752716064453e-01 -1.588749438524246216e-01 2.475178539752960205e-01 7.444805232807993889e-04 -7.102309167385101318e-02 7.787209004163742065e-02 8.313145488500595093e-02 -1.436114311218261719e-02 1.560480743646621704e-01 -1.234688311815261841e-01 -9.989389218389987946e-03 -4.193580709397792816e-03
-4.550507292151451111e-02 -2.993765175342559814e-01 1.663951277732849121e-01 -1.232978776097297668e-01 -1.125894263386726379e-01 -2.041403353214263916e-01 -2.086157351732254028e-01 -7.562965899705886841e-02 1.856700517237186432e-02 4.192717839032411575e-03 -6.084733083844184875e-02 1.149393320083618164e-01 6.538067758083343506e-02 -7.848014682531356812e-02 -7.868034392595291138e-02 -7.983667403459548950e-02 6.839423626661300659e-02 -2.536156773567199707e-02 2.636188454926013947e-02 6.044993400573730469e-01 -2.615728676319122314e-01 4.853262379765510559e-02 8.930845558643341064e-02 9.073419868946075439e-02 -1.488277316093444824e-01 8.157104253768920898e-02 -7.880251854658126831e-02 -2.653973400592803955e-01 2.685166895389556885e-01 -1.327620148658752441e-01 2.583704888820648193e-01 3.461151942610740662e-02
-1.018903404474258423e-01 -3.010628521442413330e-01 -5.857415869832038879e-02 -3.177890181541442871e-02 2.468705773353576660e-01 6.868030875921249390e-02 1.048913225531578064e-01 1.728316247463226318e-01 -2.028989344835281372e-01 -9.137409925460815430e-02 1.668588258326053619e-02 1.758560687303543091e-01 7.441093027591705322e-02 -1.098316088318824768e-01 9.543730318546295166e-02 2.914125621318817139e-01 2.428145408630371094e-01 2.119095623493194580e-01 -1.648491173982620239e-01 2.987616658210754395e-01 4.689415544271469116e-02 7.128772139549255371e-02 3.798443078994750977e-01 -3.322803229093551636e-02 2.873417735099792480e-01 5.781836807727813721e-02 -1.281501948833465576e-01 2.100658565759658813e-01 1.664920449256896973e-01 -1.740960776805877686e-01 1.210934296250343323e-01 -5.947292968630790710e-02
-1.186417117714881897e-01 -1.732219308614730835e-01 -1.373689025640487671e-01 9.905142337083816528e-02 1.095417663455009460e-01 -9.689906984567642212e-02 -1.253533363342285156e-02 -1.499097645282745361e-01 -2.562368214130401611e-01 1.260375827550888062e-01 -1.549330353736877441e-01 3.758360072970390320e-02 2.585189342498779297e-01 -7.320889830589294434e-02 -1.501707285642623901e-01 -4.812695086002349854e-02 5.947098135948181152e-02 -1.666786521673202515e-01 1.657059043645858765e-01 5.913103818893432617e-01 -1.803636178374290466e-02 -3.477932512760162354e-01 1.230815611779689789e-02 -1.862319558858871460e-02 -3.208062425255775452e-02 -5.116120353341102600e-02 -1.306579262018203735e-01 -2.450725138187408447e-01 1.863711774349212646e-01 -1.023408994078636169e-01 1.127136871218681335e-01 1.014882400631904602e-01
2.410077452659606934e-01 -3.506584763526916504e-01 -1.354132890701293945e-01 -2.838855683803558350e-01 -1.551064755767583847e-02 -2.687447965145111084e-01 -1.354007422924041748e-01 3.512020409107208252e-02 -4.455886036157608032e-02 1.738255470991134644e-01 -3.205193951725959778e-02 2.646558880805969238e-01 1.403569877147674561e-01 2.129326015710830688e-01 -4.954177513718605042e-02 6.049022078514099121e-02 5.027008056640625000e-02 6.210833042860031128e-02 7.261079549789428711e-02 3.363265693187713623e-01 -1.121421903371810913e-01 -1.947873830795288086e-01 -1.680911481380462646e-01 -2.235669642686843872e-01 6.883331388235092163e-02 1.292129009962081909e-01 1.310334652662277222e-01 -7.942403107881546021e-02 2.873360812664031982e-01 -2.563266158103942871e-01 -7.131386548280715942e-02 -4.219184070825576782e-02
7.736136764287948608e-02 -6.011511012911796570e-02 -2.460386157035827637e-01 -2.224754542112350464e-01 1.580889225006103516e-01 1.439903378486633301e-01 -1.214399263262748718e-01 3.858546614646911621e-01 -8.681996911764144897e-02 1.141079738736152649e-01 1.490524262189865112e-01 -1.040049344301223755e-01 3.196186423301696777e-01 9.584712795913219452e-03 1.536073833703994751e-01 -4.983488097786903381e-02 1.716818474233150482e-02 -6.554954499006271362e-02 1.212379112839698792e-01 4.222960472106933594e-01 8.224549144506454468e-02 -3.113487064838409424e-01 2.080565392971038818e-01 -4.127020761370658875e-02 4.497320204973220825e-02 -1.727739162743091583e-02 -1.667477935552597046e-01 -4.850361868739128113e-02 1.799367815256118774e-01 -2.761279344558715820e-01 -4.058453068137168884e-02 -5.378577858209609985e-03
-2.727693319320678711e-01 -4.380548000335693359e-02 -2.687531411647796631e-01 -3.750054910778999329e-02 3.221918344497680664e-01 -6.937023252248764038e-02 -2.549331262707710266e-02 4.492524545639753342e-03 -1.783715486526489258e-01 9.073898941278457642e-02 -1.122592836618423462e-01 -4.060418158769607544e-02 -1.363862901926040649e-01 -1.225192919373512268e-01 -1.404444500803947449e-02 3.813133835792541504e-01 2.666660547256469727e-01 -2.675894275307655334e-02 -1.003380119800567627e-01 1.575187444686889648e-01 -1.628403663635253906e-01 -2.182499468326568604e-01 2.385039478540420532e-01 -1.259254068136215210e-01 8.818566799163818359e-02 -1.097907405346632004e-02 -2.441232651472091675e-01 -1.338805556297302246e-01 2.773374617099761963e-01 -2.880378067493438721e-01 1.622142456471920013e-02 -8.990509063005447388e-02
-8.260250091552734375e-02 -1.797859966754913330e-01 -1.090486422181129456e-01 -3.307936191558837891e-01 1.427351087331771851e-01 6.525791436433792114e-02 -3.630525618791580200e-02 2.936070561408996582e-01 4.239312186837196350e-02 -1.459240447729825974e-03 2.625255286693572998e-01 -4.376710951328277588e-02 5.078080110251903534e-03 1.649286299943923950e-01 9.069171547889709473e-02 1.061963215470314026e-01 -8.947383612394332886e-02 2.505989186465740204e-02 9.002565592527389526e-02 4.383082985877990723e-01 -1.163112595677375793e-01 -1.903168112039566040e-01 8.556964248418807983e-02 1.116392314434051514e-01 1.847040951251983643e-01 2.954718172550201416e-01 8.866479992866516113e-02 -2.182941138744354248e-01 3.247919678688049316e-01 -1.373776197433471680e-01 1.576747447252273560e-01 -5.894983187317848206e-02
-1.226790621876716614e-01 -1.506386045366525650e-02 5.313620343804359436e-02 -9.752879291772842407e-02 1.550713777542114258e-01 8.920878916978836060e-02 -1.534212194383144379e-02 -8.769337832927703857e-02 -3.200671076774597168e-01 -6.719067692756652832e-02 -1.410689800977706909e-01 -1.826590150594711304e-01 -1.039807200431823730e-01 -1.589750647544860840e-01 2.621704898774623871e-02 2.525582909584045410e-01 2.880247533321380615e-01 2.249178439378738403e-01 -1.190015673637390137e-02 2.199943065643310547e-01 -8.969043940305709839e-02 -2.141069620847702026e-01 1.885557025671005249e-01 -6.101550161838531494e-02 2.541270554065704346e-01 -1.982623338699340820e-02 -1.829278618097305298e-01 -1.589163094758987427e-01 4.021302759647369385e-01 -2.924447357654571533e-01 -1.454937160015106201e-01 6.585481017827987671e-02
1.250999867916107178e-01 -1.797180324792861938e-01 -2.256574295461177826e-02 -4.141928553581237793e-01 7.852829992771148682e-02 4.083269834518432617e-02 2.950517460703849792e-02 1.797768473625183105e-01 -1.273724436759948730e-01 4.112776741385459900e-02 9.216478094458580017e-03 9.047401696443557739e-02 2.127057909965515137e-01 1.387891769409179688e-01 -8.086172491312026978e-02 5.351723730564117432e-02 -2.759250439703464508e-02 -2.344484627246856689e-01 1.167560592293739319e-01 4.166681170463562012e-01 -2.086053341627120972e-01 -1.074135079979896545e-01 9.262830018997192383e-02 1.087692007422447205e-01 -1.815914921462535858e-02 2.800817601382732391e-02 -3.401978313922882080e-02 -2.139787934720516205e-02 3.309796750545501709e-01 -3.195026516914367676e-01 -5.909840390086174011e-02 3.202804923057556152e-01
-8.418056368827819824e-02 -1.542894542217254639e-01 7.473399490118026733e-02 -3.639425933361053467e-01 1.617899388074874878e-01 -9.213660657405853271e-02 -2.089510485529899597e-02 7.629616558551788330e-02 -1.846031546592712402e-01 -2.510251700878143311e-01 7.550958544015884399e-03 -8.827655017375946045e-02 1.920016556978225708e-01 1.565468162298202515e-01 2.720156610012054443e-01 6.979900598526000977e-02 -6.885161995887756348e-02 8.263529092073440552e-02 -8.519160747528076172e-02 4.044930338859558105e-01 -2.449291795492172241e-01 -1.990769952535629272e-01 -1.021233350038528442e-01 -1.592044681310653687e-01 1.904773563146591187e-01 -1.618264019489288330e-01 1.075346097350120544e-01 1.652975678443908691e-01 2.977135777473449707e-01 -1.767829209566116333e-01 7.436279952526092529e-02 1.892458274960517883e-02
2.386683411896228790e-02 -2.325858920812606812e-01 -9.549172222614288330e-02 -1.004651635885238647e-01 2.254870235919952393e-01 2.681614831089973450e-02 3.774768710136413574e-01 4.327546805143356323e-02 2.269100211560726166e-02 -1.636584401130676270e-01 -6.405717879533767700e-02 1.413018070161342621e-02 -1.368841081857681274e-01 -3.882355988025665283e-02 8.340330421924591064e-02 1.063371375203132629e-01 1.029773280024528503e-01 2.888025045394897461e-01 8.020914345979690552e-02 1.517539024353027344e-01 -2.227069139480590820e-01 -2.002632766962051392e-01 2.301699668169021606e-01 -1.820764094591140747e-01 1.137169301509857178e-01 -1.780293881893157959e-01 -3.271832466125488281e-01 6.985120475292205811e-02 1.825544238090515137e-01 -2.886215746402740479e-01 1.526831090450286865e-01 -2.535440027713775635e-01
-4.742160812020301819e-02 -1.300195604562759399e-01 -2.093574590981006622e-02 -4.609841406345367432e-01 -2.736436203122138977e-02 1.643240265548229218e-02 4.427411034703254700e-02 4.019937291741371155e-02 1.745546981692314148e-02 -2.195097208023071289e-01 2.934875153005123138e-02 7.872559130191802979e-03 1.995455771684646606e-01 1.025545373558998108e-01 -5.311105400323867798e-02 2.528391480445861816e-01 -1.250751763582229614e-01 -3.438110277056694031e-02 1.524927169084548950e-01 4.277207851409912109e-01 -1.390763223171234131e-01 -1.640347987413406372e-01 2.839855290949344635e-02 -1.041134595870971680e-01 1.441890597343444824e-01 -1.046258732676506042e-01 -1.544463336467742920e-01 7.271903567016124725e-03 3.242369890213012695e-01 -3.347571492195129395e-01 -1.493411213159561157e-01 1.440507918596267700e-01
-2.749734930694103241e-02 -3.688493967056274414e-01 -8.143418282270431519e-02 -3.778037801384925842e-02 2.587945163249969482e-01 1.867403835058212280e-02 -5.748703330755233765e-02 2.439960688352584839e-01 -2.038317918777465820e-01 -1.333878040313720703e-01 -2.641414478421211243e-02 -7.997941225767135620e-02 8.605743199586868286e-02 -1.499188989400863647e-01 -7.382360845804214478e-02 3.984433412551879883e-01 3.745249807834625244e-01 -7.895049452781677246e-02 -9.181311726570129395e-02 2.537087798118591309e-01 3.748042508959770203e-02 -4.286698997020721436e-02 1.573241353034973145e-01 -6.135579943656921387e-02 1.742511987686157227e-01 -1.060524657368659973e-01 -2.143676280975341797e-01 -5.924648791551589966e-02 1.700728833675384521e-01 -2.523393034934997559e-01 -1.664394587278366089e-01 4.490144178271293640e-02
8.066118508577346802e-02 -3.211084306240081787e-01 3.680780157446861267e-02 -2.796587646007537842e-01 -7.423711568117141724e-02 1.057139709591865540e-01 6.191859766840934753e-02 3.209097981452941895e-01 -1.526184976100921631e-01 7.836451381444931030e-02 2.042560279369354248e-01 -1.526380777359008789e-01 1.502981185913085938e-01 3.386120796203613281e-01 -1.782650053501129150e-01 1.827175468206405640e-01 -9.288197010755538940e-02 -1.724407225847244263e-01 1.725198924541473389e-01 4.397518932819366455e-01 -1.511404216289520264e-01 5.074010416865348816e-02 5.748536437749862671e-02 -7.873002439737319946e-02 -1.774193160235881805e-02 -3.538346290588378906e-02 -6.029335409402847290e-02 -1.342014819383621216e-01 2.090717554092407227e-01 -1.286302357912063599e-01 9.370995312929153442e-02 4.210310801863670349e-02
1.508457362651824951e-01 -1.278565973043441772e-01 -2.282794192433357239e-02 5.245554819703102112e-02 6.097051873803138733e-02 1.486069560050964355e-01 7.769749313592910767e-02 2.103392183780670166e-01 -7.733259350061416626e-02 -1.347411572933197021e-01 -1.454851925373077393e-01 1.821354776620864868e-01 2.532379329204559326e-01 2.461857944726943970e-01 2.223418280482292175e-02 1.995015703141689301e-02 -2.033584006130695343e-02 1.039332225918769836e-01 2.978685796260833740e-01 4.650346934795379639e-01 -2.186191976070404053e-01 -1.470871269702911377e-01 2.770899794995784760e-02 -1.760638505220413208e-01 4.636770114302635193e-02 2.040490806102752686e-01 -2.002518922090530396e-01 -7.153624296188354492e-02 2.336568683385848999e-01 -2.015532255172729492e-01 2.093487083911895752e-01 1.788753569126129150e-01
4.837053269147872925e-02 -2.559816539287567139e-01 -5.515015125274658203e-02 1.532194018363952637e-02 2.286083102226257324e-01 1.218682676553726196e-01 -1.813216805458068848e-01 2.572215795516967773e-01 -1.613436192274093628e-01 -3.320533409714698792e-02 -7.261042296886444092e-02 7.586885988712310791e-02 -6.724091619253158569e-02 -2.076623886823654175e-01 9.771631658077239990e-02 1.994390636682510376e-01 3.455392122268676758e-01 -8.502248674631118774e-02 -2.141649574041366577e-01 1.876237094402313232e-01 -1.839665472507476807e-01 -6.952928006649017334e-02 3.258546888828277588e-01 -1.744305491447448730e-01 1.599229574203491211e-01 -6.885810196399688721e-02 -2.230909913778305054e-01 6.971865426748991013e-03 2.854378819465637207e-01 -2.723794877529144287e-01 4.993809759616851807e-02 7.934799045324325562e-02
2.669289112091064453e-01 -9.969694167375564575e-02 3.986793011426925659e-02 9.693833440542221069e-02 6.930173933506011963e-02 -5.647158250212669373e-02 2.129686325788497925e-01 -2.506401855498552322e-03 -6.743193417787551880e-02 1.369881331920623779e-01 -2.069214731454849243e-02 2.939570136368274689e-02 2.919134870171546936e-02 5.002436786890029907e-02 8.317333459854125977e-02 1.960183084011077881e-01 1.883921474218368530e-01 -2.604069001972675323e-02 -1.940156682394444942e-03 3.371062874794006348e-01 -2.619348466396331787e-01 7.705240696668624878e-02 -9.279019199311733246e-03 -2.191940397024154663e-01 7.098608464002609253e-02 4.602642953395843506e-01 -1.859078109264373779e-01 -1.563050746917724609e-01 3.840783834457397461e-01 -7.351087778806686401e-02 1.406940221786499023e-01 2.451228797435760498e-01
4.395161569118499756e-02 -5.870258808135986328e-02 -6.810840964317321777e-02 8.304217457771301270e-02 1.025250554084777832e-01 -1.068642437458038330e-01 -1.914481520652770996e-01 -1.246896237134933472e-01 -2.942538820207118988e-02 2.251718491315841675e-01 1.292209234088659286e-02 4.278685152530670166e-02 -1.544443075545132160e-03 -1.136618554592132568e-01 2.243678122758865356e-01 2.024666219949722290e-01 1.567997783422470093e-01 6.983314454555511475e-02 -1.884218156337738037e-01 3.927834331989288330e-01 -3.129363656044006348e-01 -2.158757448196411133e-01 -8.590866625308990479e-02 -1.915768831968307495e-01 8.759070187807083130e-02 -7.933007925748825073e-02 -2.269967794418334961e-01 8.683708496391773224e-03 3.643667399883270264e-01 -5.707208812236785889e-02 -3.689426183700561523e-01 7.463318854570388794e-02
-1.282072253525257111e-02 -7.348132878541946411e-02 -1.449111849069595337e-01 -2.449698448181152344e-01 1.220424845814704895e-01 2.247925251722335815e-01 -2.385400384664535522e-01 -5.400474369525909424e-02 -5.390955507755279541e-02 -6.421762704849243164e-02 -7.718465477228164673e-02 -4.332074895501136780e-02 1.203643158078193665e-02 5.767871439456939697e-02 -8.750596642494201660e-02 1.904950439929962158e-01 1.919256150722503662e-01 8.786951750516891479e-02 -6.869930773973464966e-02 4.437997043132781982e-01 -3.196747004985809326e-01 6.943541020154953003e-02 2.026015818119049072e-01 -6.562925875186920166e-02 7.518473267555236816e-02 9.906814433634281158e-03 4.541989788413047791e-02 2.062591910362243652e-01 4.714733362197875977e-01 -7.566335797309875488e-02 -8.858010172843933105e-02 2.026917487382888794e-01
1.920642703771591187e-01 1.064922362565994263e-01 -3.639838658273220062e-03 -1.956587135791778564e-01 1.585674881935119629e-01 -9.459415078163146973e-02 1.515872497111558914e-02 -3.505660966038703918e-02 -2.095786482095718384e-01 9.387969970703125000e-02 -4.867676272988319397e-02 9.587109833955764771e-02 1.584850102663040161e-01 -5.826423410326242447e-03 1.485794633626937866e-01 2.629791200160980225e-01 1.588303223252296448e-02 2.247193306684494019e-01 2.744276635348796844e-02 4.729873239994049072e-01 -7.649999111890792847e-02 -1.183891519904136658e-01 1.219010427594184875e-01 -2.881787717342376709e-01 2.011432796716690063e-01 -1.738831028342247009e-02 9.672155976295471191e-02 3.908353857696056366e-03 3.394030630588531494e-01 -3.016876280307769775e-01 -2.098278701305389404e-01 6.226486712694168091e-02
7.955702953040599823e-03 -1.598027944564819336e-01 -2.950852550566196442e-02 9.806081652641296387e-03 2.147132158279418945e-01 2.973353303968906403e-02 3.415858373045921326e-02 2.526581585407257080e-01 -2.782285809516906738e-01 -1.375413239002227783e-01 3.960119094699621201e-03 5.431678146123886108e-02 9.971994161605834961e-02 -2.389429509639739990e-01 3.807895258069038391e-02 3.419499397277832031e-01 3.730340003967285156e-01 -4.597264528274536133e-02 -2.785477973520755768e-02 3.200024664402008057e-01 -1.596080809831619263e-01 4.323396459221839905e-02 2.227688431739807129e-01 -1.424353271722793579e-01 1.539314240217208862e-01 -4.719077423214912415e-02 -1.727807521820068359e-01 6.310597807168960571e-02 1.673407852649688721e-01 -3.609228432178497314e-01 -1.066766381263732910e-01 7.498829811811447144e-02
-3.134672641754150391e-01 -4.449513256549835205e-01 -1.070524230599403381e-01 -8.160225301980972290e-02 6.321117281913757324e-02 -5.144383385777473450e-02 1.060549020767211914e-01 1.815700232982635498e-01 9.816907346248626709e-02 -1.165545806288719177e-01 -1.038912311196327209e-01 1.387323141098022461e-01 2.707558870315551758e-02 -2.862718105316162109e-01 1.240026354789733887e-01 6.423234008252620697e-03 3.435912430286407471e-01 1.904510520398616791e-02 -5.044556781649589539e-02 4.126656055450439453e-01 -1.592001765966415405e-01 -2.649572677910327911e-03 4.831716045737266541e-02 -8.457896113395690918e-02 9.060684591531753540e-02 -4.888730868697166443e-02 -1.584105193614959717e-01 1.773360520601272583e-01 1.820443272590637207e-01 -1.603159308433532715e-01 1.454815864562988281e-01 1.008580476045608521e-01
-6.143331155180931091e-02 7.442294806241989136e-02 -1.312354654073715210e-01 -3.781298995018005371e-01 1.022190526127815247e-01 -8.258155733346939087e-02 3.580944612622261047e-02 8.884201943874359131e-02 -3.660172522068023682e-01 1.503290701657533646e-02 -2.388088032603263855e-02 -2.738249301910400391e-01 1.638282239437103271e-01 1.529755294322967529e-01 9.805017709732055664e-02 7.352028042078018188e-02 8.972401916980743408e-02 -9.085510671138763428e-02 -2.420745231211185455e-02 2.336737662553787231e-01 -2.925808727741241455e-01 -3.579953312873840332e-01 1.351256039924919605e-03 -4.902267828583717346e-02 7.726817578077316284e-02 -7.635509967803955078e-02 9.519432671368122101e-03 1.423574537038803101e-01 2.362215369939804077e-01 -3.715468347072601318e-01 -1.076669320464134216e-01 6.142431125044822693e-02
-4.643469676375389099e-02 -6.616027653217315674e-02 -1.322183907032012939e-01 -4.389175474643707275e-01 2.619925141334533691e-01 -1.362392678856849670e-02 -1.143951341509819031e-01 2.504486739635467529e-01 -2.239043563604354858e-01 8.511257171630859375e-02 7.304608076810836792e-02 -4.569926857948303223e-02 1.843804270029067993e-01 -1.888961046934127808e-01 3.310756757855415344e-03 -8.103513717651367188e-02 -2.644400671124458313e-02 -1.084862872958183289e-01 1.251782029867172241e-01 4.779651463031768799e-01 3.244630992412567139e-02 -2.089850604534149170e-01 -2.388766407966613770e-02 -1.110933870077133179e-01 1.619892418384552002e-01 5.211301147937774658e-02 -6.452104449272155762e-02 1.243874728679656982e-01 2.574140131473541260e-01 -2.094939798116683960e-01 1.569308042526245117e-01 -6.759645417332649231e-03
2.232166081666946411e-01 -5.036513879895210266e-02 -5.403902381658554077e-02 -3.046019077301025391e-01 9.972738474607467651e-02 -1.971784085035324097e-01 2.957053482532501221e-02 -1.195049099624156952e-02 -2.486757338047027588e-01 -1.461527347564697266e-01 2.047499082982540131e-02 -1.348633021116256714e-01 2.804465889930725098e-01 2.332564592361450195e-01 -1.092591956257820129e-01 5.236280336976051331e-02 3.694816678762435913e-02 -9.261486679315567017e-02 1.515469700098037720e-01 3.308031558990478516e-01 -1.443764269351959229e-01 -1.576528400182723999e-01 1.748782247304916382e-01 -3.841574490070343018e-02 3.267830982804298401e-02 -2.712225541472434998e-02 -2.734129726886749268e-01 -8.949837088584899902e-02 1.577335745096206665e-01 -3.393201529979705811e-01 -2.768387794494628906e-01 1.767035722732543945e-01
-9.663496911525726318e-02 1.647723168134689331e-01 6.142346560955047607e-02 -1.525817215442657471e-01 4.554059728980064392e-02 -1.245219558477401733e-01 -2.505436539649963379e-01 4.138459637761116028e-02 -2.278799414634704590e-01 6.783988792449235916e-03 9.313131123781204224e-02 -7.436035573482513428e-02 3.086722195148468018e-01 1.448404639959335327e-01 2.312964946031570435e-01 3.265837132930755615e-01 9.937916696071624756e-02 1.483666989952325821e-02 -4.020670428872108459e-02 3.949792385101318359e-01 -2.112026065587997437e-01 -1.012917384505271912e-01 1.971586346626281738e-01 -1.158594619482755661e-03 8.346980810165405273e-02 -1.669539809226989746e-01 -7.738844305276870728e-02 4.139974713325500488e-02 3.554469048976898193e-01 -2.388416677713394165e-01 -1.383091956377029419e-01 7.266926020383834839e-02
3.188786655664443970e-02 -3.532965183258056641e-01 -1.564309298992156982e-01 1.166045758873224258e-02 3.122340440750122070e-01 7.305166870355606079e-02 1.656545512378215790e-02 2.750764489173889160e-01 -1.570482999086380005e-01 -1.268594115972518921e-01 -5.652201548218727112e-02 -2.473540604114532471e-02 1.941020935773849487e-01 -1.443891823291778564e-01 -2.661823481321334839e-02 3.216481804847717285e-01 3.696445524692535400e-01 -8.600636571645736694e-02 -1.493829768151044846e-03 3.046357631683349609e-01 -3.958404064178466797e-02 -1.457633450627326965e-02 9.554246068000793457e-02 -1.799782924354076385e-02 1.105362325906753540e-01 -1.994698643684387207e-01 -2.199153900146484375e-01 4.259443283081054688e-02 1.080315709114074707e-01 -2.949593961238861084e-01 -1.204790100455284119e-01 -9.714966639876365662e-03
8.047349005937576294e-02 8.587350696325302124e-02 7.374950498342514038e-02 -5.257862210273742676e-01 2.577252686023712158e-01 -1.949936151504516602e-01 2.006620466709136963e-01 -5.543007981032133102e-03 -7.276725769042968750e-02 -5.012732744216918945e-02 -1.128322184085845947e-01 -1.593334525823593140e-01 1.298354417085647583e-01 9.089934825897216797e-02 2.994332090020179749e-02 1.139662712812423706e-01 1.874706447124481201e-01 -9.415851905941963196e-03 1.126083284616470337e-01 2.997684180736541748e-01 -1.471967101097106934e-01 -2.191401273012161255e-01 -6.299499422311782837e-02 -3.551277518272399902e-02 1.242915540933609009e-01 3.961614891886711121e-02 -1.088486015796661377e-01 1.060091555118560791e-01 3.169145882129669189e-01 -3.011510074138641357e-01 9.318827837705612183e-02 1.482521146535873413e-01
8.248687535524368286e-02 -4.742079079151153564e-01 -6.956045329570770264e-02 -3.051362633705139160e-01 -1.669312119483947754e-01 -1.030477602034807205e-02 1.333827823400497437e-01 -9.740551933646202087e-03 -1.564731597900390625e-01 1.431368142366409302e-01 -8.662555366754531860e-02 1.530470997095108032e-01 -1.986084431409835815e-01 2.405133843421936035e-01 1.474970430135726929e-01 1.962610892951488495e-02 -1.660676449537277222e-01 7.102201133966445923e-02 -1.071605011820793152e-01 3.453432023525238037e-01 -2.591040432453155518e-01 -7.251007854938507080e-02 9.562888741493225098e-02 -2.270820885896682739e-01 2.090560942888259888e-01 1.901566386222839355e-01 -6.858560442924499512e-02 8.677385747432708740e-02 -7.881241291761398315e-02 -1.250237822532653809e-01 -1.161724776029586792e-01 -7.265093922615051270e-02
8.927767723798751831e-02 -9.343905001878738403e-02 -7.265762239694595337e-02 -4.983773231506347656e-01 1.167199164628982544e-01 -2.240821421146392822e-01 6.701998412609100342e-02 2.252428531646728516e-01 -1.723550856113433838e-01 2.840534597635269165e-02 2.575230896472930908e-01 -1.305001880973577499e-02 8.652424812316894531e-02 -5.157405883073806763e-02 1.153450161218643188e-01 3.019045107066631317e-02 1.610489040613174438e-01 -4.984067752957344055e-02 -3.961879387497901917e-02 3.975393772125244141e-01 -1.167795285582542419e-01 -1.531524211168289185e-01 1.175138875842094421e-01 -5.433521792292594910e-02 -6.240736227482557297e-03 1.026813760399818420e-01 -1.141668632626533508e-01 -3.333514183759689331e-02 3.043735325336456299e-01 -2.101710587739944458e-01 -2.048539072275161743e-01 2.093382477760314941e-01
-9.106214158236980438e-03 -3.980157375335693359e-01 -3.743796795606613159e-02 -9.856092184782028198e-02 2.567179501056671143e-01 6.418425589799880981e-02 -6.150860572233796120e-04 9.608542174100875854e-02 -2.132222652435302734e-01 -1.605254262685775757e-01 7.163087278604507446e-02 3.361599892377853394e-02 -8.102546446025371552e-03 -1.673039197921752930e-01 -8.501684642396867275e-04 3.002736270427703857e-01 3.869621455669403076e-01 -8.364409208297729492e-02 -1.109155714511871338e-01 3.569190204143524170e-01 -5.743276327848434448e-02 -6.064910069108009338e-02 2.367284595966339111e-01 -4.016076400876045227e-02 1.646221578121185303e-01 -2.205020040273666382e-01 -2.074827998876571655e-01 -1.349084526300430298e-01 2.523337118327617645e-02 -2.239812463521957397e-01 -4.205797612667083740e-02 -6.935524195432662964e-02
-8.948106318712234497e-03 -2.714441120624542236e-01 -3.199956938624382019e-02 1.246965229511260986e-01 3.232625722885131836e-01 1.017709076404571533e-01 8.324491232633590698e-02 2.898957431316375732e-01 -2.077028006315231323e-01 -1.493930667638778687e-01 -2.255610004067420959e-02 -1.071985587477684021e-01 1.952465325593948364e-01 -2.097674906253814697e-01 5.497420579195022583e-02 2.982238829135894775e-01 2.081275284290313721e-01 -6.836882978677749634e-02 4.087808728218078613e-02 2.879298329353332520e-01 -1.073301210999488831e-01 -8.236972242593765259e-02 1.648275405168533325e-01 -7.864004373550415039e-02 1.964259147644042969e-01 -2.137360423803329468e-01 -2.249862104654312134e-01 8.582960814237594604e-02 1.696202158927917480e-01 -2.946321368217468262e-01 -5.465611070394515991e-02 8.518403768539428711e-02
2.513020336627960205e-01 -1.599766165018081665e-01 -8.542169630527496338e-02 2.831392176449298859e-02 1.346980780363082886e-01 2.013931125402450562e-01 -3.297258540987968445e-02 7.364542782306671143e-02 -1.121912058442831039e-02 3.066145479679107666e-01 -5.352671258151531219e-03 -1.280362457036972046e-01 1.017564311623573303e-01 1.014698371291160583e-01 -2.646574005484580994e-02 2.024292647838592529e-01 9.696271270513534546e-02 5.245650932192802429e-02 9.679248929023742676e-02 4.615455269813537598e-01 -2.513075172901153564e-01 -2.798381820321083069e-02 -2.842775881290435791e-01 -1.159289628267288208e-01 2.113526165485382080e-01 -3.447344899177551270e-02 -2.380643784999847412e-01 -1.229502931237220764e-01 -1.727139391005039215e-02 -1.843027770519256592e-01 3.169843256473541260e-01 -1.411414742469787598e-01
1.689835339784622192e-01 -2.072252891957759857e-02 -1.357728391885757446e-01 -4.904122650623321533e-01 8.342494815587997437e-02 -2.089835256338119507e-01 -5.685217306017875671e-02 1.567813307046890259e-01 -1.167159974575042725e-01 4.208910092711448669e-02 -1.508139539510011673e-02 -4.274168983101844788e-02 2.225375473499298096e-01 1.100873723626136780e-01 2.721166983246803284e-02 2.125436067581176758e-01 8.170092105865478516e-02 -4.970539361238479614e-03 -4.644482582807540894e-02 3.447816669940948486e-01 -3.208463788032531738e-01 -1.818370372056961060e-01 2.127530127763748169e-01 -1.942657828330993652e-01 2.648524753749370575e-02 -7.177205756306648254e-03 -9.512782841920852661e-02 -7.666251063346862793e-02 8.914533257484436035e-02 -2.249365299940109253e-01 -5.799148604273796082e-02 2.903396487236022949e-01
-1.979367285966873169e-01 -4.889928176999092102e-02 6.905088573694229126e-02 5.769860930740833282e-03 -3.326835483312606812e-02 1.135710030794143677e-01 -1.703633666038513184e-01 7.155381888151168823e-02 -1.156215295195579529e-01 1.214309409260749817e-01 2.390116900205612183e-01 -1.337826997041702271e-01 1.279638260602951050e-01 7.439448498189449310e-03 4.370812326669692993e-02 1.133290082216262817e-01 -1.880518198013305664e-01 -1.815125793218612671e-01 4.438398033380508423e-02 4.327465593814849854e-01 -1.852229684591293335e-01 -2.890980541706085205e-01 1.973806768655776978e-01 -9.173892438411712646e-02 6.773957610130310059e-02 -1.439866125583648682e-01 -2.943376898765563965e-01 -1.750207096338272095e-01 3.529620766639709473e-01 -7.961940765380859375e-02 1.524313259869813919e-02 2.731407582759857178e-01
-7.110072672367095947e-02 -3.615971207618713379e-01 -1.023704707622528076e-01 -7.146962732076644897e-02 -1.885161101818084717e-01 3.739334642887115479e-01 -5.486649274826049805e-02 -2.353216707706451416e-01 -1.727578975260257721e-02 5.176907777786254883e-02 4.481598269194364548e-03 -4.250565916299819946e-02 1.502315104007720947e-01 -2.837666869163513184e-01 -1.720569878816604614e-01 -1.572681777179241180e-02 2.730511128902435303e-01 1.866628378629684448e-01 3.608840703964233398e-02 5.842372030019760132e-02 -1.582059562206268311e-01 -3.204192966222763062e-02 1.218108534812927246e-01 3.390264138579368591e-02 2.379244416952133179e-01 -4.192632623016834259e-03 -2.060728967189788818e-01 -8.814823627471923828e-02 1.321992427110671997e-01 -4.277477860450744629e-01 1.165159568190574646e-01 7.931307889521121979e-03
4.014144185930490494e-03 -3.457686007022857666e-01 -5.843910202383995056e-02 -7.783138751983642578e-02 3.294302523136138916e-02 -1.341546326875686646e-01 2.124887406826019287e-01 8.817543834447860718e-02 -1.331873983144760132e-01 3.679914772510528564e-01 -1.438314914703369141e-01 2.603397071361541748e-01 1.855111867189407349e-01 2.600739896297454834e-01 9.423892945051193237e-02 4.104557037353515625e-01 -1.094648316502571106e-01 5.466252565383911133e-02 3.385039418935775757e-02 4.081704914569854736e-01 -1.889813691377639771e-02 5.804620310664176941e-02 3.993292152881622314e-02 -1.800599321722984314e-02 1.435751020908355713e-01 5.519729107618331909e-02 -8.362829685211181641e-02 1.201602444052696228e-02 -2.159501612186431885e-02 -2.216694131493568420e-02 -1.302024275064468384e-01 2.020981460809707642e-01
8.095754683017730713e-02 -3.243985474109649658e-01 -1.890677809715270996e-01 2.920388616621494293e-02 -7.787451893091201782e-02 -1.596180200576782227e-01 8.619277179241180420e-02 -3.037592768669128418e-02 -1.142554804682731628e-01 -6.386525928974151611e-03 -6.680598109960556030e-02 -2.431313246488571167e-01 -5.870407819747924805e-02 -1.909581869840621948e-01 6.181230768561363220e-02 2.462360709905624390e-01 -8.153887838125228882e-02 5.023882258683443069e-04 -3.730025589466094971e-01 4.259328544139862061e-01 -5.869228765368461609e-02 -4.786322638392448425e-02 -1.216261386871337891e-01 -2.838146686553955078e-02 -4.702613502740859985e-02 2.271970808506011963e-01 -1.715862005949020386e-01 -5.615073814988136292e-02 4.079872965812683105e-01 -8.708208054304122925e-02 1.378986239433288574e-01 -5.169254168868064880e-02
-9.779036045074462891e-02 -1.363066136837005615e-01 -5.107917636632919312e-02 -8.103212714195251465e-02 -2.424430996179580688e-01 5.382990092039108276e-02 -1.218644827604293823e-01 2.163116633892059326e-01 9.795470535755157471e-02 -3.153325617313385010e-02 -1.620185747742652893e-02 -2.536642551422119141e-01 6.991300033405423164e-04 6.846696883440017700e-02 -3.531354069709777832e-01 1.811838448047637939e-01 -1.859181970357894897e-01 -1.236402541399002075e-01 7.089551538228988647e-02 5.101118683815002441e-01 -2.707533538341522217e-01 9.818664938211441040e-02 -6.854835897684097290e-02 -5.153378844261169434e-02 6.739462167024612427e-02 1.156125739216804504e-01 -2.501129508018493652e-01 -1.657030284404754639e-01 1.596769690513610840e-01 -2.446880936622619629e-01 -1.634698733687400818e-02 -5.470435321331024170e-02
8.555232733488082886e-02 -2.401270866394042969e-01 -7.309331744909286499e-02 -5.219499394297599792e-02 4.311322048306465149e-02 8.860129863023757935e-02 1.135236844420433044e-01 2.544705867767333984e-01 -7.609190046787261963e-02 -8.991058915853500366e-02 -7.627506554126739502e-02 2.786795236170291901e-02 -6.574454903602600098e-02 -3.952806890010833740e-01 5.352487042546272278e-02 2.164813280105590820e-01 2.251827418804168701e-01 -4.953548684716224670e-02 -1.390373259782791138e-01 3.721525073051452637e-01 -2.386482506990432739e-01 -6.305083632469177246e-02 2.200100868940353394e-01 -7.675810903310775757e-02 3.049566745758056641e-01 -8.193598687648773193e-02 -1.587055921554565430e-01 7.188770174980163574e-02 1.986441761255264282e-01 -3.024590313434600830e-01 -8.006858825683593750e-02 -1.232904717326164246e-01
1.290785521268844604e-01 -2.188640981912612915e-01 -2.121015340089797974e-01 -1.073800399899482727e-01 6.002763751894235611e-03 1.466981619596481323e-01 -7.348945364356040955e-03 1.205698624253273010e-01 -1.926625072956085205e-01 -3.301360644400119781e-03 2.796737244352698326e-03 -1.030345857143402100e-01 8.204723149538040161e-02 3.310282230377197266e-01 9.632803499698638916e-02 2.381949871778488159e-01 -5.294947186484932899e-05 -2.260155603289604187e-02 3.296780586242675781e-01 3.909176290035247803e-01 -2.045896202325820923e-01 -2.450400143861770630e-01 -8.201196044683456421e-02 -7.491182535886764526e-02 6.532396655529737473e-03 2.181324362754821777e-01 -6.910999864339828491e-02 -8.147495239973068237e-02 2.346836626529693604e-01 -3.380814790725708008e-01 -7.572402805089950562e-02 4.783906415104866028e-02
-5.441347137093544006e-02 -3.125732243061065674e-01 8.092503994703292847e-03 3.682462498545646667e-02 2.266938090324401855e-01 1.069349646568298340e-01 1.107612252235412598e-01 2.532233595848083496e-01 -1.428125947713851929e-01 -2.275657802820205688e-01 2.336594648659229279e-02 -1.292458623647689819e-01 1.548650264739990234e-01 -2.375545650720596313e-01 -9.958529472351074219e-02 2.937649488449096680e-01 2.659664452075958252e-01 -8.364187553524971008e-03 7.413430511951446533e-02 2.205215990543365479e-01 -1.187083870172500610e-01 -1.118702888488769531e-01 2.566760182380676270e-01 -8.540739864110946655e-02 2.675031423568725586e-01 -1.462687551975250244e-02 -1.826739907264709473e-01 1.378790438175201416e-01 1.427513659000396729e-01 -3.247434794902801514e-01 -6.820144504308700562e-02 1.152396500110626221e-01
2.016252428293228149e-01 -1.284375041723251343e-01 -1.950777508318424225e-02 -4.359024167060852051e-01 5.872261896729469299e-02 -1.430292874574661255e-01 -7.827606052160263062e-02 -7.842725515365600586e-02 -2.422523945569992065e-01 6.529178470373153687e-02 9.363839775323867798e-02 -6.268718093633651733e-02 1.759045571088790894e-01 7.031651213765144348e-03 -5.882812291383743286e-02 -1.703834906220436096e-02 -1.897114366292953491e-01 -1.520545780658721924e-01 7.137565314769744873e-02 2.824093699455261230e-01 -3.770351707935333252e-01 -2.829243242740631104e-01 2.086090743541717529e-01 2.066981606185436249e-02 -3.533821925520896912e-02 -1.106138993054628372e-02 -1.634247899055480957e-01 -2.787762880325317383e-02 3.316825628280639648e-01 -1.937324553728103638e-01 -1.324049830436706543e-01 4.296662285923957825e-02
-1.478083245456218719e-02 -2.741867601871490479e-01 2.078905934467911720e-03 -3.627380356192588806e-02 2.891872823238372803e-01 1.058519072830677032e-02 1.037543863058090210e-01 2.192257046699523926e-01 -2.035140097141265869e-01 -1.301608532667160034e-01 1.999247632920742035e-02 -3.042953461408615112e-02 1.250842213630676270e-01 -2.955668568611145020e-01 -7.213953137397766113e-02 2.819518148899078369e-01 2.701742649078369141e-01 4.301355406641960144e-02 3.562217205762863159e-02 2.758992314338684082e-01 3.609425574541091919e-02 2.917810156941413879e-02 1.944310069084167480e-01 -5.088648945093154907e-02 1.615791022777557373e-01 -1.907211542129516602e-01 -2.907497286796569824e-01 5.335487425327301025e-02 1.646828502416610718e-01 -3.732114434242248535e-01 -1.338008046150207520e-01 6.610397994518280029e-02
-2.402365021407604218e-02 -1.582008004188537598e-01 -1.042348742485046387e-01 -5.951964110136032104e-02 -2.257514894008636475e-01 -2.147360146045684814e-01 -3.796413913369178772e-02 8.218138664960861206e-02 -1.570518501102924347e-02 1.984112709760665894e-01 -4.171012341976165771e-02 3.102541565895080566e-01 1.807883530855178833e-01 -1.206387877464294434e-01 7.713282108306884766e-02 2.627179920673370361e-01 9.680462628602981567e-02 -1.458048820495605469e-01 2.485587028786540031e-03 4.491090476512908936e-01 4.847693070769309998e-02 1.991708949208259583e-02 1.677752472460269928e-03 -1.352182775735855103e-01 2.200631946325302124e-01 1.658856570720672607e-01 -2.888012528419494629e-01 -2.256633937358856201e-01 3.508844375610351562e-01 -6.524127721786499023e-02 -3.455152362585067749e-02 -5.179766938090324402e-02
-1.813879422843456268e-02 2.727990970015525818e-02 -1.142021119594573975e-01 -4.936062097549438477e-01 1.479562222957611084e-01 -1.494846045970916748e-01 2.598263090476393700e-03 -5.234931781888008118e-02 -1.987639069557189941e-01 -4.426055029034614563e-02 1.179639622569084167e-01 4.447151720523834229e-02 2.856372296810150146e-01 2.166697084903717041e-01 5.827697366476058960e-02 1.934719830751419067e-01 -1.284994781017303467e-01 -1.312759891152381897e-02 -6.741470191627740860e-03 2.920966148376464844e-01 -1.994878798723220825e-01 -2.675273269414901733e-02 2.633110880851745605e-01 -1.290871649980545044e-01 -9.076316840946674347e-03 -2.403085678815841675e-02 -1.518724709749221802e-01 -7.583606988191604614e-02 3.097130358219146729e-01 -3.291203379631042480e-01 -7.625655829906463623e-02 2.100372314453125000e-02
2.059061080217361450e-01 -8.679296821355819702e-02 3.436977416276931763e-02 1.570899039506912231e-01 -3.859102725982666016e-02 1.631104946136474609e-01 8.526067249476909637e-03 -3.070730529725551605e-02 -2.453878074884414673e-01 3.537570834159851074e-01 7.204059045761823654e-03 -1.325430069118738174e-02 3.784931600093841553e-01 -1.319736838340759277e-01 -4.044807329773902893e-02 9.733622521162033081e-02 8.999844640493392944e-02 -2.038628160953521729e-01 1.171281794086098671e-03 4.055202007293701172e-01 -2.788022756576538086e-01 1.343302279710769653e-01 -3.133996948599815369e-02 3.848119080066680908e-02 1.198321208357810974e-02 1.168230324983596802e-01 8.484698832035064697e-03 -1.888820379972457886e-01 2.572726309299468994e-01 -2.000093758106231689e-01 -1.286287903785705566e-01 2.304472476243972778e-01
-2.030761986970901489e-01 -2.357258200645446777e-01 -1.465782821178436279e-01 2.725843340158462524e-02 1.006589159369468689e-01 1.915796101093292236e-01 -1.307735592126846313e-01 1.354549080133438110e-01 -3.295205235481262207e-01 6.964973360300064087e-02 -1.642969250679016113e-01 -6.845269352197647095e-02 -1.234889701008796692e-01 -3.766774013638496399e-02 1.520574092864990234e-01 2.397435903549194336e-01 2.476873099803924561e-01 8.612922392785549164e-03 -4.228707402944564819e-02 1.767998188734054565e-01 -6.625060737133026123e-02 -1.294346004724502563e-01 2.299749702215194702e-01 -2.979846894741058350e-01 4.584525153040885925e-02 -3.721239417791366577e-02 -3.488016128540039062e-01 -7.731678336858749390e-02 2.738469541072845459e-01 -2.479643076658248901e-01 -4.678372666239738464e-02 -1.709094941616058350e-01
1.323022991418838501e-01 -4.412440210580825806e-02 -2.908159606158733368e-02 1.079457849264144897e-01 -1.914449781179428101e-02 -2.136699110269546509e-01 3.486352786421775818e-02 -1.446024030447006226e-01 -2.964290976524353027e-01 8.280922472476959229e-02 -1.255402266979217529e-01 -4.055894445627927780e-03 5.417371541261672974e-02 -9.987863898277282715e-02 -5.074307322502136230e-02 2.198864370584487915e-01 1.018520668148994446e-01 -7.250779867172241211e-02 2.077971845865249634e-01 4.790129959583282471e-01 -1.536645293235778809e-01 -6.455624848604202271e-02 4.726296290755271912e-02 1.256640851497650146e-01 2.439330667257308960e-01 1.480153650045394897e-01 -3.489053621888160706e-02 -3.073906004428863525e-01 4.148509353399276733e-02 -3.866090774536132812e-01 1.812795549631118774e-01 1.741456389427185059e-01
-8.363801240921020508e-02 -2.075382918119430542e-01 -1.341380476951599121e-01 -1.767589300870895386e-01 1.559399068355560303e-01 -1.175827439874410629e-02 -5.285745020955801010e-03 2.975841984152793884e-02 -3.310489356517791748e-01 -5.417262390255928040e-02 -1.191789582371711731e-01 8.185788057744503021e-03 7.546437531709671021e-02 -1.976756453514099121e-01 2.016728967428207397e-01 2.606264650821685791e-01 4.278074502944946289e-01 5.614735651761293411e-03 -5.533450841903686523e-02 1.682091504335403442e-01 -4.931449145078659058e-02 -8.826888352632522583e-02 1.961013674736022949e-01 -3.016736507415771484e-01 1.830242760479450226e-02 -2.069209888577461243e-02 -1.393986046314239502e-01 -1.160294637084007263e-01 3.400305807590484619e-01 -2.879961729049682617e-01 -2.169106900691986084e-02 -9.151761978864669800e-02
3.404907137155532837e-02 -2.240262031555175781e-01 -1.250218041241168976e-02 -1.628879755735397339e-01 3.144397735595703125e-01 1.205718740820884705e-01 7.662344723939895630e-02 1.747781969606876373e-02 -1.811331212520599365e-01 4.236479476094245911e-02 1.069075837731361389e-01 -1.830951571464538574e-01 -3.840437531471252441e-02 -2.690748572349548340e-01 1.625409275293350220e-01 1.827033013105392456e-01 3.646460771560668945e-01 -9.624424576759338379e-02 -1.074122413992881775e-01 2.490510493516921997e-01 -2.565197348594665527e-01 5.064938217401504517e-02 3.134942650794982910e-01 -1.108419448137283325e-01 1.812906712293624878e-01 7.275277748703956604e-04 -2.154456079006195068e-01 2.131071090698242188e-01 1.162017062306404114e-01 -2.032850533723831177e-01 -9.381284005939960480e-03 -1.216729357838630676e-01
-4.708864912390708923e-02 2.847891859710216522e-02 -2.771413698792457581e-02 -6.999411433935165405e-02 1.410043891519308090e-02 -7.668216526508331299e-02 4.084409028291702271e-02 1.492833495140075684e-01 -5.089622139930725098e-01 5.663623288273811340e-02 1.708833426237106323e-01 -1.049522757530212402e-01 2.034260481595993042e-01 -1.872267276048660278e-01 -1.829528361558914185e-01 1.889394670724868774e-01 -1.545044779777526855e-01 2.075790166854858398e-01 -5.224563181400299072e-02 2.944779992103576660e-01 -4.528219401836395264e-01 4.608663730323314667e-03 1.092920899391174316e-01 -9.823269397020339966e-02 9.370218217372894287e-02 1.200912296772003174e-01 2.446694485843181610e-02 -1.939793676137924194e-01 1.216110661625862122e-01 -8.285880833864212036e-02 1.398304253816604614e-01 -1.658086180686950684e-01
-1.031877938657999039e-02 -4.581715762615203857e-01 -2.579068243503570557e-01 3.542304039001464844e-02 8.737479150295257568e-02 -1.348222941160202026e-01 4.036293178796768188e-02 1.353950500488281250e-01 -1.435377597808837891e-01 2.483736574649810791e-01 -7.376172393560409546e-02 -7.277926057577133179e-02 -6.757057458162307739e-02 -3.368122279644012451e-01 -9.236613288521766663e-03 5.644410848617553711e-02 -1.538602262735366821e-01 -4.765166714787483215e-02 -2.622864842414855957e-01 3.438275456428527832e-01 -2.500268816947937012e-01 4.374254494905471802e-02 7.081542164087295532e-02 -6.864891946315765381e-02 7.819598913192749023e-02 1.229247078299522400e-01 -1.829959899187088013e-01 -1.475502848625183105e-01 2.246714681386947632e-01 -6.157793477177619934e-02 2.095550596714019775e-01 1.853834092617034912e-02
1.376562267541885376e-01 9.375346451997756958e-02 -5.370144173502922058e-02 -1.224813684821128845e-01 1.134981736540794373e-01 -5.368638783693313599e-02 -3.002724424004554749e-02 6.546150147914886475e-02 -2.532580494880676270e-01 1.824003756046295166e-01 -6.064859777688980103e-02 5.509670451283454895e-02 1.179749965667724609e-01 1.726928800344467163e-01 7.271496206521987915e-02 3.720252215862274170e-01 -1.017762646079063416e-01 5.133620649576187134e-02 -9.585984051227569580e-02 3.589465320110321045e-01 -5.531928315758705139e-02 -1.905203610658645630e-01 8.187151700258255005e-02 -3.010695278644561768e-01 1.742509752511978149e-01 2.250249534845352173e-01 4.832231253385543823e-02 5.787268280982971191e-02 3.092680275440216064e-01 -3.376083076000213623e-01 -2.279790937900543213e-01 7.652414590120315552e-02
1.378383934497833252e-01 -3.244963586330413818e-01 1.667875982820987701e-02 6.883860379457473755e-02 -1.487680971622467041e-01 1.913594901561737061e-01 -1.018945202231407166e-01 -1.129211578518152237e-02 -1.296736747026443481e-01 -1.308421492576599121e-01 -8.525648154318332672e-03 -6.014275178313255310e-02 1.885441988706588745e-01 5.748489126563072205e-02 1.815190911293029785e-01 1.372978538274765015e-01 -2.487610559910535812e-03 -1.602020859718322754e-01 1.823425143957138062e-01 6.081556081771850586e-01 -1.626945286989212036e-01 -1.208417676389217377e-02 -8.011311292648315430e-02 -3.669084981083869934e-02 2.530752122402191162e-02 3.132024705410003662e-01 -4.597172886133193970e-02 -8.619954437017440796e-02 2.413525879383087158e-01 -1.731710880994796753e-01 4.639858007431030273e-02 1.064065992832183838e-01
5.207442864775657654e-02 -4.497184753417968750e-01 -2.735289931297302246e-01 -1.797565631568431854e-02 2.647289074957370758e-02 2.580178901553153992e-02 1.252658516168594360e-01 1.274972409009933472e-01 -2.141299992799758911e-01 1.198965236544609070e-01 -2.308374643325805664e-01 -8.583715558052062988e-02 -3.772619366645812988e-02 -4.066643416881561279e-01 1.639339141547679901e-02 9.246819652616977692e-03 -1.458124518394470215e-01 2.171963080763816833e-02 -4.468028992414474487e-02 2.671065330505371094e-01 -9.821028262376785278e-02 -1.832343786954879761e-01 2.955870935693383217e-03 -9.416537731885910034e-02 8.380419015884399414e-02 2.604730725288391113e-01 -2.974287271499633789e-01 -8.975766599178314209e-02 1.766931861639022827e-01 -3.840852156281471252e-02 4.979760199785232544e-02 2.116984575986862183e-01
-9.422818571329116821e-02 -2.379317581653594971e-01 -2.920861355960369110e-02 -2.196105867624282837e-01 -1.156398355960845947e-01 -2.050153315067291260e-01 6.739254295825958252e-02 -2.255714535713195801e-01 -8.780524134635925293e-03 1.018619686365127563e-01 -6.898809224367141724e-02 -1.375921517610549927e-01 1.184097155928611755e-01 7.884619385004043579e-02 -5.386734008789062500e-02 8.394423872232437134e-03 -1.576563417911529541e-01 1.098341792821884155e-01 -2.715236321091651917e-02 5.508779287338256836e-01 -6.086891982704401016e-03 2.068369388580322266e-01 -6.297433748841285706e-03 -1.392195001244544983e-03 3.552040159702301025e-01 -7.577392458915710449e-02 -1.013585850596427917e-01 -1.553289443254470825e-01 3.430721163749694824e-01 -5.303631350398063660e-02 2.133243083953857422e-01 -3.052768483757972717e-02
2.265792153775691986e-02 -9.607327729463577271e-02 5.985441152006387711e-03 -1.301168948411941528e-01 9.581751376390457153e-02 -1.480294018983840942e-01 -1.088393926620483398e-01 2.235196530818939209e-01 8.160855621099472046e-02 4.602940008044242859e-02 2.077063322067260742e-01 -1.985203027725219727e-01 2.638401389122009277e-01 1.771233603358268738e-02 -7.671057432889938354e-02 8.993743360042572021e-02 -1.496647447347640991e-01 1.925225183367729187e-02 -1.235233172774314880e-01 6.344165205955505371e-01 -3.464757204055786133e-01 1.931951493024826050e-01 2.248933315277099609e-01 -2.970522828400135040e-02 1.751151084899902344e-01 2.648313157260417938e-02 -1.331656426191329956e-01 4.401907697319984436e-02 -2.767972648143768311e-03 3.076463937759399414e-02 5.910043790936470032e-02 1.827670447528362274e-02
8.660829626023769379e-03 4.198036342859268188e-02 -1.320124119520187378e-01 -3.347436487674713135e-01 3.126306831836700439e-01 -1.041188389062881470e-01 -3.291794955730438232e-01 1.637633331120014191e-02 -2.258594930171966553e-01 6.924797594547271729e-02 -1.621418148279190063e-01 -8.288905769586563110e-02 1.824583411216735840e-01 1.336512863636016846e-01 2.189004719257354736e-01 2.685760892927646637e-02 1.808965206146240234e-01 2.235539406538009644e-01 6.224638596177101135e-02 2.437316924333572388e-01 -2.485116273164749146e-01 -3.615570068359375000e-02 -1.793807744979858398e-02 -1.454417854547500610e-01 -4.531906172633171082e-02 3.314467370510101318e-01 -6.951593607664108276e-02 -7.360008358955383301e-02 1.951808631420135498e-01 -1.878572553396224976e-01 1.776159852743148804e-01 -7.142613828182220459e-02
-6.426220759749412537e-03 -3.532114028930664062e-01 -2.143381685018539429e-01 -1.164284795522689819e-01 2.173333913087844849e-01 1.924697905778884888e-01 1.652152091264724731e-01 2.290587574243545532e-01 -5.916631221771240234e-02 -2.478874623775482178e-01 -7.315766997635364532e-04 2.562182024121284485e-02 1.312422156333923340e-01 -2.030598819255828857e-01 -6.326086819171905518e-02 2.578642964363098145e-01 3.209563195705413818e-01 -6.056423485279083252e-02 -2.887007407844066620e-02 1.832620799541473389e-01 -2.194264531135559082e-01 9.489345550537109375e-02 2.044190615415573120e-01 -8.336358517408370972e-02 2.052052319049835205e-01 -2.452504076063632965e-02 -1.290943622589111328e-01 7.295408844947814941e-02 2.487560659646987915e-01 -2.670328915119171143e-01 -2.522123511880636215e-03 1.105557233095169067e-01
1.201293990015983582e-01 -1.841868162155151367e-01 -2.595877647399902344e-01 -4.375823140144348145e-01 1.797227412462234497e-01 -4.469548538327217102e-02 -2.121517807245254517e-01 3.726655840873718262e-01 -9.838382154703140259e-02 7.229846715927124023e-02 -2.169485017657279968e-02 -1.777897328138351440e-01 2.523386776447296143e-01 -4.955935105681419373e-02 2.747356891632080078e-02 -6.544235348701477051e-02 4.702293779700994492e-03 -1.103408336639404297e-01 1.009866595268249512e-02 3.734029531478881836e-01 3.833115473389625549e-02 -1.536577939987182617e-01 1.952363848686218262e-01 -6.037726998329162598e-02 1.872423291206359863e-01 1.108781173825263977e-01 -7.262650132179260254e-02 -9.749577939510345459e-02 1.620922535657882690e-01 -1.909945607185363770e-01 -8.343909680843353271e-02 -7.758358120918273926e-02
-2.099234610795974731e-01 -3.988963365554809570e-01 9.026280790567398071e-02 -1.152320057153701782e-01 3.318623453378677368e-02 2.061128383502364159e-03 -5.432541668415069580e-02 -1.835451275110244751e-01 -2.367279827594757080e-01 1.827280521392822266e-01 1.626868993043899536e-01 9.631866216659545898e-02 3.946863487362861633e-02 -1.914196908473968506e-01 -9.241334348917007446e-02 1.616012603044509888e-01 2.534520924091339111e-01 6.279119104146957397e-02 -1.702704094350337982e-02 2.660436555743217468e-02 -2.233352363109588623e-01 -1.048060655593872070e-01 -2.018011361360549927e-01 1.251720935106277466e-01 -2.788744121789932251e-02 7.625063508749008179e-02 -8.422504365444183350e-02 -1.203824132680892944e-01 3.106725513935089111e-01 -3.335531949996948242e-01 1.591364592313766479e-01 -3.031561672687530518e-01
-1.225682906806468964e-02 -2.737636268138885498e-01 1.947783678770065308e-02 -8.339132182300090790e-03 2.991968691349029541e-01 3.738979622721672058e-02 3.146332502365112305e-02 2.386166453361511230e-01 -2.932234704494476318e-01 -2.260938733816146851e-01 7.138867676258087158e-02 -1.355798840522766113e-01 1.227361038327217102e-01 -1.827355623245239258e-01 -8.708932250738143921e-02 2.580894827842712402e-01 2.909333407878875732e-01 -1.101160869002342224e-01 7.231185585260391235e-02 2.766009569168090820e-01 -7.171998918056488037e-02 -3.834027796983718872e-02 2.320262491703033447e-01 -6.005739420652389526e-02 1.780167222023010254e-01 6.950330454856157303e-03 -3.423041105270385742e-01 1.082161292433738708e-01 2.197632044553756714e-01 -2.015298455953598022e-01 4.312109667807817459e-03 1.643548347055912018e-02
3.852842003107070923e-02 -2.061338871717453003e-01 -6.538952887058258057e-02 -2.062173187732696533e-01 -9.103053808212280273e-02 -2.966563999652862549e-01 2.379014641046524048e-01 1.011900901794433594e-01 -6.396382302045822144e-02 1.649549454450607300e-01 -5.553249642252922058e-02 1.607394777238368988e-02 1.141072437167167664e-01 3.061124384403228760e-01 -5.303208157420158386e-02 2.096887379884719849e-01 -1.422339081764221191e-01 1.088233757764101028e-02 1.192021891474723816e-01 2.664686441421508789e-01 -2.481704950332641602e-01 -2.902252376079559326e-01 1.005104109644889832e-01 -1.832707971334457397e-01 1.862267255783081055e-01 2.200519442558288574e-01 1.504933740943670273e-02 4.453278332948684692e-02 7.668995857238769531e-02 -3.361063301563262939e-01 -2.175316810607910156e-01 -1.067186370491981506e-01
1.296341419219970703e-01 -3.059466779232025146e-01 4.397980123758316040e-02 -2.922930717468261719e-01 -1.656600385904312134e-01 -2.633030414581298828e-01 1.494393199682235718e-01 2.136340290307998657e-01 -1.404318064451217651e-01 2.369761019945144653e-01 4.022635892033576965e-02 2.105309069156646729e-01 4.929683730006217957e-02 1.617619544267654419e-01 -4.864661023020744324e-02 -2.613020315766334534e-02 -1.702331588603556156e-03 1.286218613386154175e-01 -4.585486277937889099e-02 2.838504016399383545e-01 -2.230404466390609741e-01 7.108216732740402222e-02 1.555307805538177490e-01 -1.652392894029617310e-01 2.422260940074920654e-01 1.448863893747329712e-01 2.627311740070581436e-03 1.384456008672714233e-01 1.244781166315078735e-01 -2.196324169635772705e-01 -2.368093281984329224e-01 2.446364164352416992e-01
-7.192236930131912231e-02 -1.744741350412368774e-01 3.884404897689819336e-02 -1.152737438678741455e-01 1.642518341541290283e-01 3.648060560226440430e-02 -1.207899674773216248e-01 3.684558719396591187e-02 -2.731776833534240723e-01 -2.290652245283126831e-01 -2.840977609157562256e-01 2.056211978197097778e-02 3.151258453726768494e-02 -1.251128017902374268e-01 3.019793890416622162e-02 3.785921037197113037e-01 3.255501985549926758e-01 -4.334880039095878601e-02 -1.688071340322494507e-01 1.713294982910156250e-01 -1.806290596723556519e-01 -1.590753495693206787e-01 1.569912135601043701e-01 -2.046821862459182739e-01 1.371653228998184204e-01 4.454688727855682373e-02 -2.575468122959136963e-01 6.829724460840225220e-02 2.019596844911575317e-01 -2.722487449645996094e-01 -1.937128230929374695e-02 -1.973571479320526123e-01
5.131219699978828430e-02 -5.354617163538932800e-02 -1.484427005052566528e-01 -4.218923449516296387e-01 2.291249930858612061e-01 -1.200776472687721252e-01 -7.132815569639205933e-02 2.643709778785705566e-01 2.663738094270229340e-02 5.479311943054199219e-02 -1.688471809029579163e-02 -1.425344794988632202e-01 2.899940609931945801e-01 -1.453920453786849976e-01 -5.291684996336698532e-03 -1.403352618217468262e-02 -1.141049433499574661e-02 -2.303541824221611023e-02 2.185745909810066223e-02 3.402489125728607178e-01 -4.774226993322372437e-02 -2.524949908256530762e-01 -1.575305163860321045e-01 9.071548283100128174e-02 2.350827753543853760e-01 -5.597494542598724365e-02 -2.820675447583198547e-02 -2.459165155887603760e-01 2.556260824203491211e-01 -2.717661261558532715e-01 -1.497761458158493042e-01 1.597290784120559692e-01
3.475888073444366455e-02 -2.145771682262420654e-01 1.087699551135301590e-02 1.365374028682708740e-01 9.648846089839935303e-02 1.116546913981437683e-01 -1.887494176626205444e-01 1.531201303005218506e-01 -2.060780972242355347e-01 7.954515516757965088e-02 -8.195377886295318604e-02 -1.199949532747268677e-01 -8.541118353605270386e-02 9.715157747268676758e-02 9.576550126075744629e-02 1.673942804336547852e-01 4.563242942094802856e-02 1.727182865142822266e-01 -2.387879788875579834e-01 4.127648174762725830e-01 -8.442906290292739868e-02 8.801341056823730469e-02 2.665812373161315918e-01 -2.372317463159561157e-01 1.154022291302680969e-01 2.184967137873172760e-02 -2.799715287983417511e-02 4.215410947799682617e-01 2.351507544517517090e-01 -2.338373959064483643e-01 1.079558506608009338e-01 -1.177667453885078430e-01
-1.582994014024734497e-01 -1.014643609523773193e-01 -2.973890304565429688e-01 -3.921559453010559082e-02 4.492533206939697266e-02 2.461218088865280151e-02 4.932359233498573303e-02 8.629911392927169800e-02 -2.429138720035552979e-01 2.656115777790546417e-02 -1.806004643440246582e-01 -1.510232537984848022e-01 1.764758117496967316e-02 -1.721727401018142700e-01 8.264387398958206177e-02 -4.790677689015865326e-03 3.929601311683654785e-01 1.276630759239196777e-01 -1.209950596094131470e-01 8.237431198358535767e-02 -2.819648981094360352e-01 -1.717604845762252808e-01 3.940200507640838623e-01 -2.190720736980438232e-01 1.682505905628204346e-01 2.371288463473320007e-02 -2.334772348403930664e-01 -1.754864677786827087e-02 2.874547988176345825e-02 -3.275306820869445801e-01 -9.856969118118286133e-02 -6.571810692548751831e-02
1.891455948352813721e-01 -1.870336383581161499e-01 -1.068773418664932251e-01 1.525857895612716675e-01 9.939980506896972656e-02 -2.140715867280960083e-01 -8.174973726272583008e-02 -2.196165621280670166e-01 -8.159921318292617798e-02 2.642467319965362549e-01 -7.605822756886482239e-03 -4.282084107398986816e-02 1.902386173605918884e-02 -6.326821446418762207e-02 -1.980171948671340942e-01 -1.093498840928077698e-01 6.873910129070281982e-02 -1.113879978656768799e-01 1.325446069240570068e-01 4.938417077064514160e-01 -3.343679904937744141e-01 1.034367829561233521e-01 2.959283627569675446e-02 -1.419514417648315430e-01 2.014243602752685547e-01 8.639499545097351074e-02 -2.163120806217193604e-01 -1.025426313281059265e-01 1.149675771594047546e-01 -1.853488832712173462e-01 1.833607405424118042e-01 2.033836096525192261e-01
-2.304612286388874054e-02 -1.094087734818458557e-01 8.000741899013519287e-02 -1.034756675362586975e-01 -1.014069765806198120e-01 -1.281067579984664917e-01 -5.988736078143119812e-02 2.554004546254873276e-03 -4.203556776046752930e-01 2.210901379585266113e-01 1.071002557873725891e-01 -1.247836053371429443e-01 3.816179558634757996e-02 -1.203713789582252502e-01 -1.367379128932952881e-01 2.423930913209915161e-01 -5.565914511680603027e-02 4.028256833553314209e-01 -1.446053534746170044e-01 2.020743936300277710e-01 -3.467683792114257812e-01 4.064400866627693176e-02 1.159957647323608398e-01 1.830646246671676636e-01 1.818597465753555298e-01 1.670986711978912354e-01 -3.713229298591613770e-02 -2.455917447805404663e-01 1.161624491214752197e-01 -1.511988639831542969e-01 1.476588696241378784e-01 -1.313698142766952515e-01
-5.502473562955856323e-02 -9.967781603336334229e-02 -6.102879345417022705e-02 2.455509640276432037e-02 1.239343360066413879e-01 8.728294074535369873e-02 -8.460479229688644409e-02 -1.378848217427730560e-02 8.459074050188064575e-02 -4.010421037673950195e-02 -1.577192395925521851e-01 -3.633604049682617188e-01 1.225002184510231018e-01 -2.426587939262390137e-01 -1.352474391460418701e-01 2.863537892699241638e-02 1.768327355384826660e-01 -2.867444753646850586e-01 -2.989171147346496582e-01 2.151746898889541626e-01 -4.342376440763473511e-02 -1.270653456449508667e-01 -2.279574051499366760e-02 1.393022835254669189e-01 -2.340524792671203613e-01 3.098483383655548096e-01 -1.156992465257644653e-01 -4.639039561152458191e-02 2.276983410120010376e-01 -3.593288660049438477e-01 2.321193516254425049e-01 7.378004491329193115e-02
-5.152207612991333008e-02 1.628884524106979370e-01 2.703681290149688721e-01 -2.598534822463989258e-01 -3.533580154180526733e-02 -1.879585906863212585e-02 -6.915000826120376587e-02 -7.304769754409790039e-02 4.285291954874992371e-02 1.643968820571899414e-01 1.885980814695358276e-01 -1.278642266988754272e-01 1.602324843406677246e-01 2.599530220031738281e-01 -5.887658149003982544e-02 -5.106792319566011429e-03 9.467669762670993805e-03 -8.282404392957687378e-02 -8.051934093236923218e-02 4.167460203170776367e-01 -2.541246116161346436e-01 -2.531396150588989258e-01 3.948525339365005493e-02 -2.080798745155334473e-01 1.146878302097320557e-01 -7.844016700983047485e-02 -1.664313822984695435e-01 -2.853237278759479523e-02 3.040745854377746582e-01 -3.709233105182647705e-01 -1.171776559203863144e-02 4.815742000937461853e-02
9.997209906578063965e-02 -1.774703860282897949e-01 1.204903423786163330e-01 -1.830560900270938873e-02 -1.989922970533370972e-01 -7.365401089191436768e-02 1.234045531600713730e-02 2.042831480503082275e-01 6.885945796966552734e-02 6.192883849143981934e-02 -1.356540173292160034e-01 -6.315063685178756714e-02 2.225767970085144043e-01 9.040655940771102905e-02 -7.977664470672607422e-02 9.690380096435546875e-02 -1.658191382884979248e-01 5.996427685022354126e-02 -1.008495911955833435e-01 6.098719835281372070e-01 -1.520618200302124023e-01 3.147321939468383789e-02 1.868190169334411621e-01 1.176072582602500916e-01 1.587797403335571289e-01 8.589900285005569458e-02 -4.307259246706962585e-02 -3.234822154045104980e-01 2.423733621835708618e-01 -1.374254077672958374e-01 1.932437270879745483e-01 1.104671061038970947e-01
-1.057613044977188110e-01 -2.483750581741333008e-01 -8.644896745681762695e-02 6.157442927360534668e-02 1.990045905113220215e-01 4.608962312340736389e-02 -1.569968275725841522e-02 1.700785309076309204e-01 -8.846202492713928223e-02 -1.283580809831619263e-01 7.153443992137908936e-02 -3.755675628781318665e-02 6.414894759654998779e-02 -2.351818233728408813e-01 5.462522804737091064e-02 3.255798816680908203e-01 3.850659728050231934e-01 -6.576433032751083374e-02 8.410115540027618408e-02 2.879133224487304688e-01 -8.318844437599182129e-02 1.359629444777965546e-03 2.866495549678802490e-01 -2.214706540107727051e-01 1.926013827323913574e-01 -4.837033152580261230e-02 -2.063603401184082031e-01 -9.808531031012535095e-03 6.754688173532485962e-02 -4.199511110782623291e-01 -3.656702861189842224e-02 2.523760683834552765e-02
2.885085940361022949e-01 -1.691499501466751099e-01 -1.950636655092239380e-01 2.658052444458007812e-01 -2.534268051385879517e-02 -2.328289896249771118e-01 -8.313901722431182861e-02 2.134974673390388489e-02 -4.227356016635894775e-01 1.367488056421279907e-01 -4.636073857545852661e-02 -7.202763110399246216e-02 2.418791204690933228e-01 9.760893881320953369e-02 6.641700118780136108e-02 4.186692088842391968e-02 4.977843910455703735e-02 1.723321154713630676e-02 1.236655414104461670e-01 4.163899421691894531e-01 -8.596546202898025513e-02 -2.838290855288505554e-02 9.396005421876907349e-02 -2.356062382459640503e-01 1.406069695949554443e-01 7.072918862104415894e-02 -6.028420478105545044e-02 -2.059382349252700806e-01 1.035018116235733032e-01 -2.637718021869659424e-01 1.226899251341819763e-01 9.026385098695755005e-02
-1.217319592833518982e-01 -4.882737249135971069e-02 -2.287838757038116455e-01 -1.091254726052284241e-01 -1.247454285621643066e-01 -1.469036191701889038e-01 -2.959415614604949951e-01 2.796205282211303711e-01 -2.127046138048171997e-01 2.657186090946197510e-01 1.458674222230911255e-01 -1.961395442485809326e-01 9.185858815908432007e-02 -4.609498195350170135e-03 -1.999302767217159271e-02 1.647757738828659058e-02 -9.495014697313308716e-02 1.756777614355087280e-01 -1.722619682550430298e-02 2.652370035648345947e-01 -4.017287492752075195e-01 -3.591601550579071045e-02 -2.136484235525131226e-01 6.892839074134826660e-02 2.359534380957484245e-03 6.063401699066162109e-03 -5.882936716079711914e-02 -1.007746234536170959e-01 1.496293097734451294e-01 -3.834909200668334961e-01 9.381071478128433228e-02 1.240803673863410950e-01
-3.616863163188099861e-03 -9.072265028953552246e-02 -1.986442506313323975e-01 -2.399770356714725494e-02 -1.813505142927169800e-01 -1.233282499015331268e-03 2.391052097082138062e-01 1.402539610862731934e-01 1.998577266931533813e-01 8.352831751108169556e-02 3.250817060470581055e-01 -9.498330205678939819e-02 3.058993816375732422e-01 -1.321257501840591431e-01 -1.927933096885681152e-02 3.877444863319396973e-01 1.901060938835144043e-01 3.537007793784141541e-02 -7.126087695360183716e-02 4.282722473144531250e-01 -9.271169453859329224e-02 -7.827711850404739380e-02 8.568996191024780273e-02 -8.298403769731521606e-02 -1.583761721849441528e-01 5.091633275151252747e-02 -2.540464401245117188e-01 1.382734328508377075e-01 2.082419693470001221e-01 -8.949439227581024170e-02 3.028890304267406464e-02 -1.245922408998012543e-02
-2.838942706584930420e-01 -2.746726274490356445e-01 -6.552118808031082153e-02 1.875241398811340332e-01 4.076056927442550659e-02 -1.435236483812332153e-01 1.212313696742057800e-01 1.437836438417434692e-01 -1.424507945775985718e-01 1.944684982299804688e-01 3.495264053344726562e-01 -3.482503816485404968e-02 1.277136355638504028e-01 -2.630939483642578125e-01 -9.946609288454055786e-02 2.023900449275970459e-01 -3.060069493949413300e-02 2.823776379227638245e-02 -2.242144048213958740e-01 2.053541988134384155e-01 -3.548299670219421387e-01 2.981427311897277832e-02 -4.390755668282508850e-02 -4.706286638975143433e-02 -2.272960357367992401e-02 2.116677165031433105e-02 -4.045828431844711304e-02 -2.481251955032348633e-01 2.481868714094161987e-01 -2.059648782014846802e-01 -1.250586062669754028e-01 1.416170299053192139e-01
4.165994748473167419e-02 -1.461577415466308594e-01 -1.240447312593460083e-01 -3.671711981296539307e-01 1.856607794761657715e-01 -6.030751019716262817e-02 -1.178349480032920837e-01 3.744658529758453369e-01 -6.467600911855697632e-02 1.926706135272979736e-01 4.608983546495437622e-02 -2.338249236345291138e-01 1.409804672002792358e-01 7.257054001092910767e-02 1.895314268767833710e-02 -4.664499312639236450e-02 -1.104896664619445801e-01 -4.543902352452278137e-02 1.118663325905799866e-01 4.573015272617340088e-01 -4.100129753351211548e-02 -2.530352175235748291e-01 3.783105686306953430e-02 -1.461956202983856201e-01 1.277997940778732300e-01 2.099629305303096771e-02 -1.036626752465963364e-02 5.549330729991197586e-03 3.299031257629394531e-01 -2.320924401283264160e-01 6.695269793272018433e-02 1.350520923733711243e-02
-4.230399057269096375e-02 -8.956947177648544312e-02 -2.304988950490951538e-01 -2.767351865768432617e-01 -8.475282043218612671e-02 -9.215997904539108276e-02 1.455952078104019165e-01 6.943530589342117310e-02 -4.362595453858375549e-02 -1.158148422837257385e-02 -5.815430358052253723e-02 -1.938759088516235352e-01 2.605477273464202881e-01 1.915044486522674561e-01 4.264940321445465088e-02 -3.926043864339590073e-03 -4.257250111550092697e-03 -4.008836578577756882e-03 -9.707869589328765869e-02 5.914281010627746582e-01 -1.537629067897796631e-01 -3.562309741973876953e-01 1.889823675155639648e-01 -2.535149753093719482e-01 2.475357241928577423e-02 1.321967840194702148e-01 3.216078504920005798e-02 1.475543528795242310e-02 1.802920699119567871e-01 7.241572439670562744e-02 -9.985436685383319855e-03 4.915520176291465759e-02
7.420105487108230591e-02 -2.557169497013092041e-01 -6.016384437680244446e-02 -1.824713079258799553e-03 1.230144202709197998e-01 -7.441662997007369995e-02 -1.350202709436416626e-01 1.643094979226589203e-02 9.447742253541946411e-02 4.713514447212219238e-01 1.523381769657135010e-01 -1.826892197132110596e-01 2.881907671689987183e-02 1.192786842584609985e-01 6.025752425193786621e-02 -7.837806828320026398e-03 1.305943876504898071e-01 -5.896188318729400635e-02 8.840564638376235962e-02 2.738194465637207031e-01 -1.340396851301193237e-01 -2.054959237575531006e-01 5.941244587302207947e-02 6.921873893588781357e-03 1.825451254844665527e-01 3.014188408851623535e-01 -1.922164112329483032e-01 -1.882860511541366577e-01 4.091453850269317627e-01 1.306765228509902954e-01 1.321059167385101318e-01 1.194919422268867493e-01
-2.938245534896850586e-01 1.050046905875205994e-01 -1.524088084697723389e-01 -2.926674783229827881e-01 2.496806383132934570e-01 2.009034007787704468e-01 -4.941287264227867126e-02 -2.505715565348509699e-05 -1.919683665037155151e-01 -7.768229395151138306e-02 -1.017995476722717285e-01 -1.275723576545715332e-01 3.021915555000305176e-01 7.182164490222930908e-02 1.063151806592941284e-01 4.647350683808326721e-02 -6.705339998006820679e-02 -4.901775345206260681e-02 1.878789365291595459e-01 4.165405929088592529e-01 -8.264181762933731079e-02 -9.886320680379867554e-02 -9.526646137237548828e-02 -1.544948071241378784e-01 1.576498895883560181e-01 3.125855624675750732e-01 -4.294555634260177612e-02 -5.643448606133460999e-02 1.741247624158859253e-01 -2.923652827739715576e-01 -2.102602459490299225e-02 8.148768916726112366e-03
1.377739291638135910e-02 -1.998159289360046387e-01 9.658187627792358398e-02 7.205634564161300659e-02 2.543977797031402588e-01 -3.125134482979774475e-02 4.278397560119628906e-02 1.472778171300888062e-01 -2.349994629621505737e-01 2.588489055633544922e-01 2.310765348374843597e-02 -1.695074290037155151e-01 6.301563978195190430e-02 -1.428961902856826782e-01 -2.813135040923953056e-03 2.967321872711181641e-01 -5.188664421439170837e-03 -1.283137202262878418e-01 -1.817734539508819580e-01 3.027042448520660400e-01 -1.885437518358230591e-01 1.521880328655242920e-01 2.652622759342193604e-01 -1.258592605590820312e-01 5.819290876388549805e-02 -8.133118972182273865e-03 1.768354177474975586e-01 2.615096271038055420e-01 4.339862763881683350e-01 -9.154818952083587646e-02 -5.541782453656196594e-02 -5.675204843282699585e-02
5.311237648129463196e-02 -1.079389676451683044e-01 -3.888591751456260681e-02 -4.432744979858398438e-01 1.029099151492118835e-01 1.312144398689270020e-01 -1.269907802343368530e-01 2.585796713829040527e-01 -5.845163762569427490e-02 9.202484041452407837e-02 1.473304778337478638e-01 -1.271801590919494629e-01 8.145650476217269897e-02 -2.453142255544662476e-01 -2.177142724394798279e-02 -1.201201379299163818e-01 -3.013769164681434631e-04 1.031413208693265915e-02 2.629831666126847267e-03 3.309405744075775146e-01 -9.192935377359390259e-02 -1.199902892112731934e-01 2.114808708429336548e-01 -1.785642802715301514e-01 -6.683735549449920654e-02 -7.200905680656433105e-02 -3.059448897838592529e-01 -1.800197660923004150e-01 3.369470834732055664e-01 -2.365343719720840454e-01 -1.220097318291664124e-01 1.269620209932327271e-01
1.380900740623474121e-01 7.729530800133943558e-03 -8.403306826949119568e-03 -3.484694659709930420e-01 3.217824399471282959e-01 5.085023492574691772e-02 -1.108200177550315857e-01 4.003631770610809326e-01 -8.112689852714538574e-02 -2.184284292161464691e-02 2.725640311837196350e-02 -2.436269670724868774e-01 2.082286216318607330e-02 -2.997335791587829590e-02 1.715002767741680145e-02 6.808836013078689575e-02 -1.162099763751029968e-01 -4.220851883292198181e-02 -1.385994814336299896e-02 3.981467783451080322e-01 -1.617607921361923218e-01 -2.657727301120758057e-01 -1.349063497036695480e-02 -8.249062299728393555e-02 2.798309922218322754e-01 7.243832200765609741e-02 -5.217565968632698059e-02 5.405386909842491150e-02 1.854604780673980713e-01 -2.706585526466369629e-01 -4.729589447379112244e-02 1.742909252643585205e-01
-1.896914094686508179e-01 -1.539486795663833618e-01 -3.165017440915107727e-02 -8.762586861848831177e-02 1.928104460239410400e-01 -1.471329927444458008e-01 -5.065069720149040222e-02 1.589504182338714600e-01 -1.482677310705184937e-01 -1.058358140289783478e-02 -1.807395368814468384e-01 -1.233794465661048889e-01 1.725638099014759064e-02 -1.385202854871749878e-01 1.927841901779174805e-01 3.363780677318572998e-01 2.075752764940261841e-01 -1.164151169359683990e-02 -8.484700322151184082e-02 1.473909169435501099e-01 -1.986317485570907593e-01 -1.910076141357421875e-01 3.255421817302703857e-01 -1.608617901802062988e-01 1.665271371603012085e-01 -8.830153197050094604e-02 -2.677056193351745605e-01 -2.524757385253906250e-01 2.741870582103729248e-01 -2.275172770023345947e-01 -9.333275258541107178e-02 -1.366191655397415161e-01
7.525711506605148315e-02 -4.206710457801818848e-01 -1.231117872521281242e-03 5.567488819360733032e-02 -1.552576571702957153e-01 2.753398567438125610e-02 1.486585885286331177e-01 8.446440845727920532e-02 -1.364693194627761841e-01 4.186459258198738098e-02 -1.363112032413482666e-01 -2.011241465806961060e-01 -4.072544351220130920e-02 -3.635770082473754883e-01 1.165725290775299072e-01 1.365015506744384766e-01 -6.560742855072021484e-02 9.195352345705032349e-02 -2.114929854869842529e-01 4.641625285148620605e-01 -2.157669067382812500e-01 -8.305525034666061401e-02 -7.530329376459121704e-02 -7.207605242729187012e-02 5.464105308055877686e-02 1.547572761774063110e-01 -2.711094319820404053e-01 -1.875622123479843140e-01 1.818684339523315430e-01 -6.984314322471618652e-02 3.027194924652576447e-02 5.437488108873367310e-02
-3.650676459074020386e-02 -3.425765335559844971e-01 -1.486220210790634155e-01 -6.894384324550628662e-02 3.101639449596405029e-01 -8.495645970106124878e-02 -8.137790113687515259e-02 1.574036478996276855e-01 -1.560865044593811035e-01 -2.536027431488037109e-01 -1.496948748826980591e-01 -7.658273726701736450e-02 6.946511566638946533e-02 -2.604825198650360107e-01 1.063670665025711060e-01 2.117381989955902100e-01 3.035729527473449707e-01 -6.898121908307075500e-03 -1.423732191324234009e-01 3.427020609378814697e-01 -8.374425023794174194e-02 -3.868254646658897400e-02 2.217509597539901733e-01 -1.158899888396263123e-01 8.816408365964889526e-02 -8.560980111360549927e-02 -1.045321449637413025e-01 7.287137955427169800e-02 1.526190191507339478e-01 -3.139564990997314453e-01 -1.369634270668029785e-01 -2.971703745424747467e-02
4.471549391746520996e-02 -4.172424972057342529e-01 -1.171083673834800720e-01 4.722198098897933960e-02 2.711038589477539062e-01 1.330316215753555298e-01 8.213179558515548706e-02 2.403438091278076172e-01 -1.283487975597381592e-01 -6.057503074407577515e-02 1.384952478110790253e-02 -3.203061595559120178e-02 1.462494581937789917e-01 -1.423421353101730347e-01 -3.696372499689459801e-03 2.776007056236267090e-01 3.193044364452362061e-01 -7.145009189844131470e-02 7.271909713745117188e-02 1.841170340776443481e-01 -1.972576826810836792e-01 5.123275145888328552e-02 2.385771274566650391e-01 -1.348389983177185059e-01 1.596617102622985840e-01 -1.712901741266250610e-01 -1.010646596550941467e-01 3.966036811470985413e-02 4.104155674576759338e-02 -4.077230095863342285e-01 -1.202310621738433838e-01 -1.709183305501937866e-02
2.207057923078536987e-01 -1.970627307891845703e-01 -2.275220751762390137e-01 -3.611633479595184326e-01 1.122432947158813477e-01 -3.852346166968345642e-02 -1.193694844841957092e-01 2.322600036859512329e-01 5.963733419775962830e-03 1.450052410364151001e-01 -4.704681690782308578e-03 -5.285425856709480286e-02 -2.908794395625591278e-02 -2.501130104064941406e-02 8.701088838279247284e-03 -1.865491867065429688e-01 5.862823501229286194e-02 1.869146078824996948e-01 -4.982051905244588852e-03 3.362343311309814453e-01 -1.125995162874460220e-02 -1.343473494052886963e-01 2.282194346189498901e-01 -1.084652617573738098e-01 -7.090843468904495239e-02 -2.412799447774887085e-01 -2.166769951581954956e-01 -2.080879360437393188e-01 3.071971237659454346e-01 -3.161956667900085449e-01 7.683343440294265747e-02 -2.288316376507282257e-02
1.580079048871994019e-01 -9.892074018716812134e-02 -2.731980569660663605e-02 -1.541100889444351196e-01 2.796623408794403076e-01 5.505810305476188660e-02 3.317238092422485352e-01 5.727982148528099060e-02 3.539784252643585205e-02 -4.370548576116561890e-02 3.144533932209014893e-02 -1.309588253498077393e-01 2.773477733135223389e-01 1.079542040824890137e-01 -7.178556919097900391e-02 7.679043710231781006e-02 -2.283611148595809937e-01 4.378122836351394653e-02 7.281111925840377808e-02 2.210336029529571533e-01 -1.190610826015472412e-01 -1.781399846076965332e-01 1.329432576894760132e-01 -1.635657548904418945e-01 -2.301826328039169312e-01 6.487332284450531006e-02 -1.105197072029113770e-01 -2.502305507659912109e-01 3.200152814388275146e-01 -3.606962859630584717e-01 -2.238396257162094116e-01 1.098246872425079346e-01
-6.560648977756500244e-02 -3.728654086589813232e-01 -8.516172319650650024e-02 -6.912090629339218140e-02 3.526880443096160889e-01 1.890705972909927368e-01 -7.151594851166009903e-03 2.252235859632492065e-01 -2.227454483509063721e-01 -1.909296214580535889e-01 4.803609848022460938e-02 -8.383615314960479736e-02 1.640736460685729980e-01 -2.674084305763244629e-01 -7.519176602363586426e-02 3.173316419124603271e-01 2.859981656074523926e-01 -5.756910517811775208e-02 1.820145291276276112e-03 2.627533972263336182e-01 -1.094471141695976257e-01 -9.182690829038619995e-02 1.558231562376022339e-01 -1.405914220958948135e-02 1.239739209413528442e-01 -2.670612558722496033e-02 -2.309360504150390625e-01 6.691195070743560791e-02 1.532444823533296585e-02 -2.216778397560119629e-01 -9.395740926265716553e-02 -4.899813234806060791e-02
3.618683218955993652e-01 -3.117851018905639648e-01 -3.506947681307792664e-02 9.165780246257781982e-02 1.003173440694808960e-01 -3.586481139063835144e-02 -2.264686226844787598e-01 5.756813660264015198e-02 1.354370862245559692e-01 1.034398227930068970e-01 3.926673904061317444e-02 -2.799098752439022064e-02 6.666892766952514648e-02 2.634993195533752441e-02 7.985495962202548981e-03 9.698080271482467651e-02 2.248058468103408813e-01 2.655667066574096680e-02 2.855956740677356720e-02 4.674825966358184814e-01 -9.864839166402816772e-02 -1.392320245504379272e-01 -1.348307728767395020e-01 -2.068218141794204712e-01 8.760107308626174927e-02 1.193618625402450562e-01 -1.502206176519393921e-01 -2.778674960136413574e-01 1.473123878240585327e-01 -2.750206887722015381e-01 2.599464654922485352e-01 5.481205880641937256e-02
-1.156097054481506348e-01 -1.262983530759811401e-01 -1.474674791097640991e-01 5.919772014021873474e-02 -1.416318118572235107e-01 1.319225132465362549e-01 -2.743342816829681396e-01 -6.748148798942565918e-02 -2.058909684419631958e-01 1.542502045631408691e-01 8.119808137416839600e-02 -4.195010662078857422e-02 2.535066008567810059e-01 -6.367406994104385376e-02 5.054646357893943787e-02 2.651923894882202148e-01 1.718427985906600952e-01 6.839498877525329590e-02 -2.237380892038345337e-01 2.383983135223388672e-01 -2.147883325815200806e-01 -2.164454907178878784e-01 2.126875817775726318e-01 1.471828222274780273e-01 1.805038303136825562e-01 -7.368148118257522583e-02 -1.587827801704406738e-01 -1.671661436557769775e-01 3.823055326938629150e-01 -6.477361917495727539e-02 -2.455738037824630737e-01 9.802280366420745850e-02
-4.195399209856987000e-02 -4.861360788345336914e-02 1.370929181575775146e-01 -1.947049982845783234e-02 3.172235190868377686e-02 1.351394951343536377e-01 -5.008777603507041931e-02 -8.443355560302734375e-02 1.526930369436740875e-02 1.815246790647506714e-01 -9.847970306873321533e-02 -1.000756025314331055e-01 3.087700903415679932e-01 1.571912616491317749e-01 2.475525485351681709e-03 2.020087540149688721e-01 1.350678652524948120e-01 1.664151698350906372e-01 1.111806109547615051e-01 3.399927616119384766e-01 -1.300204638391733170e-02 -1.591690815985202789e-02 2.283349167555570602e-03 -2.974415719509124756e-01 2.475061267614364624e-01 9.731393307447433472e-02 -2.298038452863693237e-01 5.762978456914424896e-03 4.670116007328033447e-01 -5.533661693334579468e-02 -3.339166045188903809e-01 1.225136741995811462e-01
-1.028781831264495850e-01 -2.701330482959747314e-01 -3.774591907858848572e-02 1.749192476272583008e-01 -8.324550837278366089e-02 -2.790647745132446289e-01 -5.745342001318931580e-02 -3.955344259738922119e-01 -3.275844752788543701e-01 2.052578926086425781e-01 3.455543518066406250e-02 -8.001293241977691650e-02 1.720203310251235962e-01 -7.685784995555877686e-02 -1.896879076957702637e-01 1.618561893701553345e-01 -1.362684182822704315e-02 -1.217175498604774475e-01 5.754479020833969116e-02 3.832188248634338379e-01 -1.865178197622299194e-01 -6.793661415576934814e-02 1.175582781434059143e-01 -1.250546574592590332e-01 3.048188611865043640e-02 1.549406796693801880e-01 -2.571035027503967285e-01 3.653436666354537010e-03 1.087309047579765320e-01 -1.659742742776870728e-01 4.576143622398376465e-02 -1.363992989063262939e-01
-1.679531633853912354e-01 -4.118661284446716309e-01 -1.524286717176437378e-01 -1.727338731288909912e-01 1.041823327541351318e-01 -1.356470882892608643e-01 2.052558064460754395e-01 2.415539920330047607e-01 -2.217973470687866211e-01 7.860675454139709473e-03 4.959329217672348022e-02 2.832030355930328369e-01 -1.098070666193962097e-01 -1.173718422651290894e-01 -4.406122863292694092e-02 9.137400984764099121e-02 2.786622941493988037e-01 -8.640628308057785034e-02 -9.449022263288497925e-02 2.773593366146087646e-01 -3.135430812835693359e-01 -6.953992694616317749e-02 1.409517526626586914e-01 2.222951315343379974e-02 2.189844101667404175e-01 -2.348537743091583252e-02 -2.425489425659179688e-01 1.377853900194168091e-01 7.914198189973831177e-02 -1.029790341854095459e-01 6.464889273047447205e-03 1.166111677885055542e-01
-1.567284017801284790e-01 4.518642649054527283e-02 -1.343980897217988968e-02 -4.123642668128013611e-02 -1.655266247689723969e-02 -1.311418116092681885e-01 1.256830841302871704e-01 1.273396313190460205e-01 -9.200924634933471680e-02 1.302409172058105469e-01 1.806968450546264648e-01 -3.535004556179046631e-01 6.188246607780456543e-02 -2.029731124639511108e-01 -4.600242525339126587e-02 2.347217202186584473e-01 -2.831850051879882812e-01 1.736551523208618164e-01 -1.132844612002372742e-01 2.598643302917480469e-01 -5.053175687789916992e-01 8.781600743532180786e-02 -1.501864660531282425e-02 1.339670270681381226e-02 1.544833481311798096e-01 1.077375039458274841e-01 1.859132759273052216e-02 -8.745959401130676270e-02 2.756877839565277100e-01 -2.289426773786544800e-01 8.574046194553375244e-02 5.776526406407356262e-02
-4.717246443033218384e-02 1.080070063471794128e-01 -1.748067140579223633e-02 -1.094204187393188477e-01 -1.237396849319338799e-03 1.504829227924346924e-01 2.097123861312866211e-02 2.151255905628204346e-01 -1.393953524529933929e-02 1.544785648584365845e-01 -1.122101619839668274e-01 -4.375329613685607910e-01 1.184879764914512634e-01 -3.559929784387350082e-03 7.395750284194946289e-02 -1.050466448068618774e-01 -2.628201991319656372e-02 1.416544616222381592e-01 -2.073127925395965576e-01 5.487456321716308594e-01 3.595443442463874817e-02 -1.657650470733642578e-01 2.672171294689178467e-01 -1.195041090250015259e-01 2.021074667572975159e-02 2.410985082387924194e-01 5.770694091916084290e-02 -1.524873226881027222e-01 7.154447585344314575e-02 -2.677542269229888916e-01 -3.857417404651641846e-02 5.560740083456039429e-02
2.252245992422103882e-01 -1.583776175975799561e-01 1.080319732427597046e-01 -1.495867408812046051e-02 1.523720175027847290e-01 8.962756395339965820e-02 -2.457608655095100403e-02 -3.831171989440917969e-02 9.027444571256637573e-02 2.230527251958847046e-01 -8.145587146282196045e-02 -4.221132025122642517e-02 5.901116132736206055e-02 9.535640478134155273e-02 1.267693191766738892e-01 1.051951199769973755e-01 1.236842498183250427e-01 -5.484121851623058319e-03 2.310140281915664673e-01 4.584142565727233887e-01 -1.043329387903213501e-01 -1.558721661567687988e-01 -6.729578971862792969e-02 -2.347398996353149414e-01 1.515851020812988281e-01 4.375368952751159668e-01 -9.424212574958801270e-02 -7.647254317998886108e-02 2.980406582355499268e-01 -2.516442239284515381e-01 -1.138743683695793152e-01 -7.088347524404525757e-02
-1.900021880865097046e-01 -2.321192026138305664e-01 1.787955611944198608e-01 -2.087022513151168823e-01 -1.737714186310768127e-02 -2.828606590628623962e-02 -1.857340335845947266e-01 -4.538397863507270813e-02 -2.172142863273620605e-01 -1.667978167533874512e-01 6.668885052204132080e-02 2.975853160023689270e-02 2.690626382827758789e-01 2.259708754718303680e-02 1.641490608453750610e-01 1.152294874191284180e-01 -1.050553098320960999e-01 3.178881704807281494e-01 -9.881071746349334717e-02 1.059358268976211548e-01 -1.000733003020286560e-01 -3.465055525302886963e-01 1.385213155299425125e-02 -3.563009575009346008e-02 2.915796637535095215e-02 6.668107211589813232e-02 -1.242834106087684631e-01 -6.732983887195587158e-02 -4.035548772662878036e-03 -5.086480379104614258e-01 -2.038263827562332153e-01 -1.148629859089851379e-01
-9.050091030076146126e-04 -2.451176196336746216e-01 -1.043247431516647339e-01 -4.621695876121520996e-01 2.900083363056182861e-01 1.152220591902732849e-01 -1.931441426277160645e-01 -1.066218167543411255e-01 -2.122191712260246277e-02 4.859827831387519836e-02 1.173499878495931625e-02 2.602542564272880554e-02 2.346272766590118408e-01 -8.512066304683685303e-02 1.846028417348861694e-01 1.763531714677810669e-01 -9.680192917585372925e-02 2.002576738595962524e-01 -1.057586073875427246e-01 3.286830484867095947e-01 -5.116908624768257141e-02 2.068561464548110962e-01 -1.542375087738037109e-01 -7.658416777849197388e-02 -7.335416227579116821e-02 2.270447611808776855e-01 -2.448215931653976440e-01 1.060549169778823853e-01 1.440442800521850586e-01 -8.616488194093108177e-04 -1.048595160245895386e-01 1.861802786588668823e-01
7.230775803327560425e-02 -4.129596054553985596e-01 -2.399150729179382324e-01 9.896211326122283936e-02 -9.780089557170867920e-02 -2.735463380813598633e-01 -5.298206210136413574e-02 1.032077446579933167e-01 -1.280507445335388184e-01 4.820278286933898926e-02 -1.841785609722137451e-01 4.102865234017372131e-02 2.334061115980148315e-01 -1.511024534702301025e-01 1.359706073999404907e-01 1.074122637510299683e-01 -2.392756044864654541e-01 2.608634345233440399e-02 -1.222578957676887512e-01 2.547613084316253662e-01 -1.053703129291534424e-01 3.994612023234367371e-02 1.030957698822021484e-01 1.952179819345474243e-01 4.829792305827140808e-02 1.601447165012359619e-01 -2.825729250907897949e-01 8.481055498123168945e-02 2.993134856224060059e-01 -2.535340487957000732e-01 1.710607260465621948e-01 -2.962508297059684992e-04
2.186376154422760010e-01 -2.340388447046279907e-01 2.884066402912139893e-01 -1.876738071441650391e-01 2.218075655400753021e-02 -7.920008152723312378e-02 6.621585786342620850e-02 -2.122187055647373199e-02 -1.523907035589218140e-01 2.985512316226959229e-01 2.834271639585494995e-02 -2.791315913200378418e-01 -1.635304652154445648e-03 -2.167267203330993652e-01 -1.874425113201141357e-01 1.503163129091262817e-01 -1.240629106760025024e-01 1.434748321771621704e-01 -1.353075802326202393e-01 3.101426661014556885e-01 1.016512513160705566e-01 -9.810856729745864868e-02 1.269489228725433350e-01 -3.060464262962341309e-01 5.349386017769575119e-03 1.742326319217681885e-01 -2.270930260419845581e-01 -1.230354011058807373e-01 2.672161459922790527e-01 -9.368079900741577148e-02 6.177657470107078552e-02 1.017072722315788269e-01
-1.983921080827713013e-01 -5.889857187867164612e-02 -3.863530978560447693e-02 -9.528724849224090576e-02 2.278000414371490479e-01 1.026834324002265930e-01 -1.537233591079711914e-01 5.819489434361457825e-02 -2.195797115564346313e-01 2.790085040032863617e-02 -1.755959093570709229e-01 -1.361272856593132019e-02 1.264129877090454102e-01 -2.877885401248931885e-01 3.834545984864234924e-02 1.954283863306045532e-01 4.689495861530303955e-01 -9.127707034349441528e-02 -5.007129535079002380e-02 2.561039626598358154e-01 -1.230503246188163757e-01 -3.142821043729782104e-02 2.811014354228973389e-01 -1.081247553229331970e-01 9.875824302434921265e-02 -3.024542145431041718e-02 -1.148698180913925171e-01 -1.589958220720291138e-01 3.158659040927886963e-01 -2.932477891445159912e-01 1.005072426050901413e-02 -2.185908704996109009e-02
1.206021532416343689e-01 -3.614497780799865723e-01 -2.532353699207305908e-01 1.643268950283527374e-02 5.566391348838806152e-02 3.018812276422977448e-02 -1.981340199708938599e-01 8.699627220630645752e-02 1.435935962945222855e-02 2.714966237545013428e-01 1.571908146142959595e-01 -7.141063362360000610e-02 9.458473324775695801e-02 1.713502407073974609e-01 3.823867440223693848e-02 1.806069314479827881e-01 -4.456970095634460449e-02 2.017782628536224365e-02 -1.776436530053615570e-02 4.018406271934509277e-01 -2.308241426944732666e-01 -1.125436723232269287e-01 -1.115036755800247192e-01 -2.448241412639617920e-01 8.859179168939590454e-02 -3.868808969855308533e-02 -1.778549104928970337e-01 -8.375883102416992188e-02 -6.296799331903457642e-02 -2.452189028263092041e-01 3.371185064315795898e-01 1.876709461212158203e-01
-8.659832924604415894e-02 8.216842077672481537e-03 -3.587754815816879272e-02 -4.127300381660461426e-01 -4.916932806372642517e-02 2.149136038497090340e-03 1.355519741773605347e-01 1.518204957246780396e-01 1.210334338247776031e-02 6.292055547237396240e-02 1.982755586504936218e-02 -2.854620218276977539e-01 1.862899065017700195e-01 1.473644077777862549e-01 7.677894085645675659e-02 -1.835219189524650574e-02 5.757874622941017151e-02 3.164314106106758118e-02 -2.448349148035049438e-01 5.135341286659240723e-01 -1.144307926297187805e-01 -1.765555292367935181e-01 6.411509215831756592e-02 -2.420101761817932129e-01 1.742523610591888428e-01 9.675820171833038330e-02 8.750747144222259521e-02 -1.640659570693969727e-01 1.938373446464538574e-01 -1.418582648038864136e-01 -4.455162584781646729e-02 2.437374144792556763e-01
-2.683314681053161621e-01 -2.184551507234573364e-01 -9.390541166067123413e-02 -9.374020993709564209e-02 1.728815138339996338e-01 -2.878301404416561127e-02 1.101282536983489990e-01 6.741143018007278442e-02 -1.206103935837745667e-01 -9.043469280004501343e-02 -2.806978225708007812e-01 -1.445139497518539429e-01 -4.525382071733474731e-02 -1.628396809101104736e-01 8.231724798679351807e-02 2.395843118429183960e-01 4.276508390903472900e-01 -3.361542522907257080e-02 -1.415761858224868774e-01 2.197840511798858643e-01 -1.101944819092750549e-01 -1.414960771799087524e-01 1.467592716217041016e-01 -1.783027946949005127e-01 2.698456682264804840e-02 5.124804750084877014e-02 -3.708814382553100586e-01 -1.564825177192687988e-01 1.604228317737579346e-01 -1.932092756032943726e-01 -1.789535433053970337e-01 -4.238767921924591064e-02
2.672292888164520264e-01 -3.058546185493469238e-01 -1.760637760162353516e-01 -7.242159545421600342e-02 2.506057918071746826e-01 -2.193831503391265869e-01 4.906262736767530441e-03 6.959374994039535522e-02 -9.763132780790328979e-02 2.054589837789535522e-01 5.642929673194885254e-02 4.934749752283096313e-02 -1.093457266688346863e-02 4.826341941952705383e-02 5.078388378024101257e-02 2.684181928634643555e-01 -5.647979676723480225e-02 -8.840293437242507935e-02 -6.458723545074462891e-02 3.938885033130645752e-01 3.848763555288314819e-02 -8.229931443929672241e-02 2.514686286449432373e-01 -2.121101506054401398e-02 -1.369547396898269653e-01 1.898318976163864136e-01 -2.172567844390869141e-01 -2.960642278194427490e-01 2.462745308876037598e-01 2.971014194190502167e-02 -2.342747747898101807e-01 -1.503975130617618561e-02
-1.517777740955352783e-01 -1.934432685375213623e-01 -2.230368740856647491e-02 -8.579203486442565918e-02 1.100046560168266296e-02 -1.094736624509096146e-02 3.527154922485351562e-01 -6.327614933252334595e-02 -1.061121150851249695e-01 9.928491711616516113e-02 2.114995718002319336e-01 -1.789210587739944458e-01 4.384239017963409424e-02 -1.992566585540771484e-01 9.696504473686218262e-02 3.089296817779541016e-01 5.732351914048194885e-02 7.084432244300842285e-02 -4.570824280381202698e-02 4.165916740894317627e-01 7.927597500383853912e-03 -3.589620292186737061e-01 1.175233572721481323e-01 1.756314886733889580e-03 -4.109992086887359619e-02 1.374037861824035645e-01 -1.841214001178741455e-01 2.919071912765502930e-01 1.052391752600669861e-01 -1.649967432022094727e-01 1.935523450374603271e-01 -1.288021057844161987e-01
-1.915480196475982666e-02 -2.963351905345916748e-01 1.967748552560806274e-01 3.326527774333953857e-01 -1.431231386959552765e-02 -1.013118028640747070e-01 7.962757721543312073e-03 -2.513465583324432373e-01 -2.737922668457031250e-01 -1.084260866045951843e-01 1.840960979461669922e-02 -1.299068629741668701e-01 1.167139187455177307e-01 -4.954743012785911560e-02 -7.340923696756362915e-02 1.740506738424301147e-01 -1.682342439889907837e-01 3.056128136813640594e-02 -4.217797890305519104e-02 4.927102625370025635e-01 -6.206100806593894958e-02 -3.493998199701309204e-02 8.025915920734405518e-02 -1.913417689502239227e-02 -8.506797999143600464e-02 1.827495098114013672e-01 -2.296918928623199463e-01 -6.775518506765365601e-02 2.372695952653884888e-01 -2.676074802875518799e-01 -7.797390222549438477e-02 -1.241265311837196350e-01
1.439271960407495499e-03 -5.099499225616455078e-02 1.626057773828506470e-01 -5.882522463798522949e-02 7.410942018032073975e-02 1.536435782909393311e-01 6.054354086518287659e-02 -4.425199702382087708e-02 8.156012743711471558e-02 3.257779479026794434e-01 -4.966985434293746948e-02 8.086353540420532227e-03 2.019581012427806854e-02 -1.102240383625030518e-01 -3.089572489261627197e-02 -9.844627231359481812e-03 -6.502735614776611328e-02 1.449935287237167358e-01 1.097792983055114746e-01 4.775482714176177979e-01 -1.488865762948989868e-01 8.780360221862792969e-02 -2.157691717147827148e-01 -2.134414017200469971e-01 9.300898015499114990e-02 3.273464143276214600e-01 -3.375774994492530823e-02 -1.160884499549865723e-01 2.569771707057952881e-01 -4.032030701637268066e-01 -2.335863113403320312e-01 -5.393375828862190247e-02
1.059001013636589050e-01 -3.865230083465576172e-02 -1.659125834703445435e-01 -1.388670057058334351e-01 2.760641872882843018e-01 9.300579130649566650e-02 -3.215208649635314941e-02 3.427771106362342834e-02 -1.486787796020507812e-01 3.085363656282424927e-02 1.110778301954269409e-01 -1.418745797127485275e-02 1.788293570280075073e-01 2.066521495580673218e-01 1.747836917638778687e-01 2.161229401826858521e-01 1.045729443430900574e-01 8.457551896572113037e-02 -1.472551524639129639e-01 4.007707536220550537e-01 -1.424437761306762695e-01 -4.849616810679435730e-02 -1.444599777460098267e-02 -3.514477312564849854e-01 1.362948417663574219e-01 1.016349941492080688e-01 5.730038508772850037e-02 -4.132923111319541931e-02 3.223434686660766602e-01 -2.810094058513641357e-01 -3.175366222858428955e-01 3.892088308930397034e-02
2.395652532577514648e-01 -2.838843464851379395e-01 3.110727481544017792e-02 -4.568141698837280273e-02 7.691755145788192749e-02 5.572408065199851990e-02 -3.984019905328750610e-02 1.389243751764297485e-01 8.854153752326965332e-02 1.487276852130889893e-01 1.092348471283912659e-01 1.453630924224853516e-01 6.361156236380338669e-03 2.061645239591598511e-01 2.217085361480712891e-01 7.270952314138412476e-02 -4.749580845236778259e-02 2.094475319609045982e-03 1.673039197921752930e-01 4.826011359691619873e-01 -6.540232896804809570e-02 -5.894741043448448181e-02 -1.549702733755111694e-01 -1.185421571135520935e-01 2.794860862195491791e-03 2.491379976272583008e-01 -9.182822704315185547e-02 -4.730731993913650513e-02 3.582836687564849854e-01 -3.727644383907318115e-01 1.310867965221405029e-01 -5.310262367129325867e-02
7.703347504138946533e-02 -1.497569531202316284e-01 -2.947801537811756134e-02 5.163846164941787720e-02 4.537997022271156311e-02 1.192596629261970520e-01 -2.355728298425674438e-01 9.813009947538375854e-02 -1.290013492107391357e-01 6.916717439889907837e-02 2.644142508506774902e-02 -1.312762647867202759e-01 5.351839959621429443e-02 1.395889222621917725e-01 1.646490842103958130e-01 -2.929225750267505646e-02 4.628550633788108826e-02 1.740347295999526978e-01 2.683352231979370117e-01 4.725697338581085205e-01 -3.013210892677307129e-01 -3.136627972126007080e-01 -1.919716298580169678e-01 -3.575024753808975220e-02 -6.919402629137039185e-03 4.930132254958152771e-02 -2.413524389266967773e-01 -1.656139343976974487e-01 -1.153958681970834732e-02 -3.347728550434112549e-01 1.690783947706222534e-01 1.140391230583190918e-01
6.852234899997711182e-02 -1.939796209335327148e-01 1.167327910661697388e-01 -5.634289234876632690e-02 9.852932393550872803e-02 -1.294033080339431763e-01 -4.255121201276779175e-02 -1.244651451706886292e-01 -2.068272083997726440e-01 -9.814535081386566162e-02 2.291893959045410156e-01 2.961101233959197998e-01 2.117766588926315308e-01 -3.939613327383995056e-02 -1.492780148983001709e-01 1.088957116007804871e-01 -9.195443987846374512e-02 2.678155303001403809e-01 -2.252110838890075684e-01 -6.243887916207313538e-02 -2.934986650943756104e-01 -2.870904207229614258e-01 6.204812601208686829e-02 1.314472705125808716e-01 8.854711055755615234e-02 2.199809402227401733e-01 -9.033716470003128052e-02 -8.998034149408340454e-02 2.578288912773132324e-01 -3.503586351871490479e-01 1.716445088386535645e-01 -9.104428440332412720e-02
-1.805504970252513885e-02 -1.445642858743667603e-01 -8.181583136320114136e-02 -1.134566590189933777e-01 1.575125902891159058e-01 -1.070170179009437561e-01 1.119828689843416214e-02 -5.570979043841362000e-02 -1.694456785917282104e-01 -1.195912528783082962e-02 -1.344387829303741455e-01 -7.943405956029891968e-02 -6.160017475485801697e-02 -1.124084517359733582e-01 9.431272745132446289e-02 2.455510199069976807e-01 4.770256280899047852e-01 -1.051304116845130920e-01 -5.030771717429161072e-02 1.151243150234222412e-01 -4.811973869800567627e-02 -1.891820579767227173e-01 3.559315800666809082e-01 -2.448809593915939331e-01 2.099433690309524536e-01 4.062942415475845337e-02 -2.880091071128845215e-01 -1.211033761501312256e-01 1.846375912427902222e-01 -3.406521081924438477e-01 -8.711761981248855591e-02 -2.533892355859279633e-02
2.562086582183837891e-01 -3.244946002960205078e-01 -1.850223988294601440e-01 -2.910719439387321472e-02 1.531323790550231934e-01 1.864574700593948364e-01 -2.689929902553558350e-01 -1.307106167078018188e-01 2.586295455694198608e-02 9.074278920888900757e-02 1.455162167549133301e-01 -8.762066811323165894e-02 1.411987692117691040e-01 6.392201874405145645e-03 6.956733018159866333e-02 4.110470414161682129e-02 6.422053277492523193e-02 7.065579295158386230e-02 2.849632687866687775e-02 3.977043032646179199e-01 -1.551833897829055786e-01 -1.388871204107999802e-02 -2.080854177474975586e-01 -2.660577893257141113e-01 9.408988058567047119e-03 5.670524761080741882e-02 -2.659277319908142090e-01 -2.071857005357742310e-01 1.237303093075752258e-01 -2.448465228080749512e-01 2.886843085289001465e-01 7.456162013113498688e-03
-1.978092491626739502e-01 -2.265058308839797974e-01 8.924941718578338623e-02 -3.620726168155670166e-01 6.572927534580230713e-02 1.612911373376846313e-01 -2.534620761871337891e-01 1.217377409338951111e-01 -7.124794274568557739e-02 1.685850881040096283e-02 3.411376178264617920e-01 -1.542138755321502686e-01 3.122183680534362793e-01 6.955386698246002197e-02 1.073905229568481445e-01 1.512782275676727295e-01 -1.668326407670974731e-01 4.875816032290458679e-02 3.780388832092285156e-02 3.423433601856231689e-01 -1.567885875701904297e-01 -4.153313860297203064e-02 -4.339135065674781799e-02 -8.617723733186721802e-02 -8.400399982929229736e-02 2.939864695072174072e-01 -2.496291697025299072e-01 -9.536492824554443359e-02 1.577589362859725952e-01 2.242331393063068390e-02 4.133277758955955505e-02 4.903584346175193787e-02
-7.240939140319824219e-02 -3.589315116405487061e-01 -7.988864183425903320e-02 1.181290671229362488e-01 -1.738428175449371338e-01 -1.424111425876617432e-01 1.134175658226013184e-01 -1.557782143354415894e-01 -2.144826017320156097e-02 -1.679588854312896729e-01 7.394909858703613281e-02 -3.182229399681091309e-01 8.435634523630142212e-02 -8.680582046508789062e-02 -4.243247956037521362e-02 1.510468870401382446e-01 -1.464124917984008789e-01 -3.018494322896003723e-02 -2.957120239734649658e-01 4.381076991558074951e-01 -9.574876166880130768e-03 9.204136207699775696e-03 1.118216663599014282e-01 -1.846855133771896362e-02 7.166815549135208130e-02 2.186818420886993408e-01 -1.247249469161033630e-01 -1.550877243280410767e-01 3.194445967674255371e-01 -2.098725438117980957e-01 1.727991104125976562e-01 -3.686641110107302666e-03
6.178046017885208130e-02 -9.629861265420913696e-02 -1.073828861117362976e-01 -4.528671503067016602e-01 1.757727861404418945e-01 -1.532421633601188660e-02 -1.815777122974395752e-01 2.934635281562805176e-01 -4.917404800653457642e-02 1.202523335814476013e-01 -3.162014484405517578e-02 -3.088052198290824890e-02 2.250765264034271240e-01 -8.947317302227020264e-02 1.716214716434478760e-01 -1.936195492744445801e-01 -6.532084196805953979e-02 -1.359211187809705734e-02 -6.573681719601154327e-03 4.143250286579132080e-01 -2.697643451392650604e-02 -3.228821754455566406e-01 4.293547943234443665e-02 -1.349469125270843506e-01 2.921053469181060791e-01 7.129786163568496704e-02 -1.308544725179672241e-01 -2.563475631177425385e-03 6.720664352178573608e-02 -2.492990642786026001e-01 -2.746388316154479980e-03 -1.485616248100996017e-02
1.828708350658416748e-01 -2.101581543684005737e-01 -2.287741601467132568e-01 -4.904859364032745361e-01 1.194398105144500732e-01 7.958257943391799927e-02 -1.998057812452316284e-01 1.817336827516555786e-01 -3.010019287467002869e-02 1.815383583307266235e-01 1.660683602094650269e-01 -1.076750084757804871e-01 2.275869809091091156e-02 -1.077896431088447571e-01 -2.517432719469070435e-02 -1.502082347869873047e-01 -2.766248770058155060e-02 -1.708382368087768555e-02 1.376738250255584717e-01 2.130698114633560181e-01 -2.429991960525512695e-01 -1.370618790388107300e-01 3.804042190313339233e-02 -9.449271857738494873e-02 1.802618652582168579e-01 -3.660983964800834656e-02 -2.552004456520080566e-01 -1.255077272653579712e-01 2.687171995639801025e-01 -2.563843727111816406e-01 -1.425702869892120361e-01 3.096323460340499878e-02
7.552351057529449463e-02 -2.119155526161193848e-01 3.443953692913055420e-01 -3.244192302227020264e-01 -1.444444507360458374e-01 1.240981891751289368e-01 -2.299644052982330322e-01 5.703318119049072266e-02 -1.605244576930999756e-01 2.047657221555709839e-01 -1.441172659397125244e-01 2.025322616100311279e-01 2.955125570297241211e-01 -9.058339148759841919e-02 -1.554731577634811401e-01 1.699052304029464722e-01 3.831938654184341431e-02 1.644994765520095825e-01 7.895638793706893921e-02 1.283169239759445190e-01 3.211355954408645630e-02 -1.258717030286788940e-01 1.371621489524841309e-01 -5.087928846478462219e-02 2.932009696960449219e-01 9.215333312749862671e-02 -1.909996271133422852e-01 8.419067412614822388e-02 -1.394749991595745087e-02 -3.377843499183654785e-01 4.430502280592918396e-02 1.062228381633758545e-01
6.210216879844665527e-02 -4.270518720149993896e-01 -1.073106005787849426e-01 -4.021807014942169189e-02 1.157739758491516113e-01 3.403496742248535156e-02 1.306510120630264282e-01 -2.741907238960266113e-01 -4.056768119335174561e-02 -6.588163971900939941e-02 4.535009339451789856e-02 -1.431150883436203003e-01 4.664177075028419495e-02 -1.683378666639328003e-01 -7.064803689718246460e-02 3.283603787422180176e-01 -7.587532699108123779e-02 -1.333172917366027832e-01 -3.124273419380187988e-01 3.636024296283721924e-01 -1.405854821205139160e-01 1.457388419657945633e-02 -4.120688140392303467e-02 3.613513335585594177e-02 2.372152730822563171e-02 2.759602069854736328e-01 -3.622918855398893356e-03 -7.396364957094192505e-02 3.178319334983825684e-01 -1.475547552108764648e-01 1.692604124546051025e-01 1.095799729228019714e-01
1.633665859699249268e-01 -1.342805624008178711e-01 -1.239289864897727966e-01 -7.226160913705825806e-02 2.775022089481353760e-01 1.051775142550468445e-01 4.397360607981681824e-03 1.451961845159530640e-01 -5.827900394797325134e-02 1.374713480472564697e-01 1.931240782141685486e-02 1.137311309576034546e-01 4.795303940773010254e-02 3.755519539117813110e-02 6.203188374638557434e-02 1.905322372913360596e-01 1.002195477485656738e-01 1.587271131575107574e-02 1.862569749355316162e-01 5.086226463317871094e-01 -1.863908767700195312e-01 -1.944410651922225952e-01 -9.307502768933773041e-03 -3.264938592910766602e-01 1.015849504619836807e-02 2.124318629503250122e-01 -2.525573223829269409e-02 -2.817436456680297852e-01 1.371129602193832397e-01 -2.608432471752166748e-01 -1.885237097740173340e-01 1.245771497488021851e-01
1.535866875201463699e-02 -2.610334753990173340e-01 -2.815431356430053711e-02 -4.450243711471557617e-01 2.529273629188537598e-01 1.181229390203952789e-02 -1.906998008489608765e-01 2.464143186807632446e-01 9.490899741649627686e-02 1.434964835643768311e-01 5.846805125474929810e-02 -1.132054552435874939e-01 8.441521227359771729e-02 -1.699642091989517212e-01 6.794994114898145199e-04 -9.745375066995620728e-02 4.172383993864059448e-02 -7.828682661056518555e-03 1.330829113721847534e-01 2.453325539827346802e-01 9.029731154441833496e-02 -3.626744449138641357e-01 1.680078059434890747e-01 -1.408408433198928833e-01 2.647377923130989075e-02 5.432068929076194763e-02 -2.563677132129669189e-01 -9.634847193956375122e-02 2.171220183372497559e-01 -2.491148412227630615e-01 5.215802416205406189e-02 -1.490426659584045410e-01
8.271645754575729370e-03 -1.865986436605453491e-01 -1.252851784229278564e-01 -4.942593351006507874e-02 2.206092327833175659e-02 7.861079275608062744e-02 -3.362783417105674744e-02 -2.959964573383331299e-01 -4.763241112232208252e-02 2.082259804010391235e-01 -2.505546994507312775e-02 -2.746660709381103516e-01 6.993560492992401123e-02 -2.716190554201602936e-02 1.338332444429397583e-01 3.337098658084869385e-01 2.842064201831817627e-01 1.404432803392410278e-01 2.344173565506935120e-02 9.287383407354354858e-03 -3.343928754329681396e-01 -1.552601903676986694e-01 3.227223455905914307e-01 -1.768346726894378662e-01 -2.069855108857154846e-02 -3.696895018219947815e-02 -2.098775207996368408e-01 -1.533453166484832764e-01 2.751869559288024902e-01 -1.758742481470108032e-01 -1.806217133998870850e-01 -1.176588684320449829e-01
-1.333248615264892578e-01 -4.812987148761749268e-01 2.211687415838241577e-01 -9.670763462781906128e-02 4.575077071785926819e-02 5.439145863056182861e-02 -1.752784848213195801e-01 2.688450738787651062e-02 -2.161496728658676147e-01 -9.571012854576110840e-02 -2.381304800510406494e-01 -8.893810212612152100e-02 -4.956589266657829285e-02 1.763348728418350220e-01 -3.455050587654113770e-01 -1.375707387924194336e-01 -4.465016722679138184e-02 1.036584377288818359e-02 -2.522686123847961426e-01 4.020917415618896484e-02 -1.781992018222808838e-01 -1.907469481229782104e-01 -3.615646436810493469e-02 -1.247492283582687378e-01 -5.417184438556432724e-03 1.725882440805435181e-01 -1.358315795660018921e-01 -2.376559190452098846e-02 1.011094599962234497e-01 -2.923616170883178711e-01 8.866483718156814575e-02 2.422941029071807861e-01
-1.999895423650741577e-01 -3.952299058437347412e-01 -8.697828650474548340e-02 1.091425269842147827e-01 1.172639429569244385e-01 1.123897358775138855e-01 7.785733044147491455e-02 1.940825879573822021e-01 -1.690160036087036133e-01 -9.615827351808547974e-02 7.115447521209716797e-02 -5.450852680951356888e-03 5.361575260758399963e-02 -1.880918592214584351e-01 9.614429622888565063e-02 2.506814897060394287e-01 1.763249635696411133e-01 -4.736716393381357193e-03 2.048855274915695190e-02 3.591371178627014160e-01 -2.050102800130844116e-01 2.977689541876316071e-02 2.615930736064910889e-01 -3.933979198336601257e-02 1.978335529565811157e-01 -8.766388148069381714e-02 -1.816083490848541260e-01 2.788925766944885254e-01 1.747575104236602783e-01 -2.657089233398437500e-01 1.273967325687408447e-01 -1.122532635927200317e-01
1.235566362738609314e-01 -1.701392382383346558e-01 5.688280612230300903e-02 -1.334737688302993774e-01 -1.670376658439636230e-01 -3.632878139615058899e-02 -5.905028060078620911e-02 3.171910345554351807e-01 -1.424277126789093018e-01 4.985094815492630005e-02 8.498639613389968872e-02 -3.048782050609588623e-01 5.253543332219123840e-02 1.019536554813385010e-01 -2.699836194515228271e-01 1.381024867296218872e-01 -1.416728943586349487e-01 -5.072807520627975464e-02 -2.968650497496128082e-02 5.624875426292419434e-01 -8.947445452213287354e-02 -7.913339883089065552e-02 3.685458749532699585e-02 3.556480631232261658e-02 -7.764838635921478271e-02 3.145580291748046875e-01 -7.330958545207977295e-02 -1.372722536325454712e-01 1.612584888935089111e-01 -2.199326157569885254e-01 8.225854486227035522e-02 7.880803942680358887e-02
-6.607978045940399170e-02 -3.547522723674774170e-01 -3.736932575702667236e-01 4.079467616975307465e-03 7.906141877174377441e-02 7.956510782241821289e-02 -4.526066780090332031e-02 1.734306067228317261e-01 -2.360407412052154541e-01 -2.432353347539901733e-01 1.684736274182796478e-02 -1.272186785936355591e-01 -8.291679620742797852e-02 -3.260821476578712463e-02 1.409039199352264404e-01 2.769121229648590088e-01 1.194969713687896729e-01 -1.311341971158981323e-01 -1.049956977367401123e-01 1.803336888551712036e-01 1.965709403157234192e-02 6.347281159833073616e-04 9.756068885326385498e-02 1.737986207008361816e-01 1.956059187650680542e-01 6.926608085632324219e-02 -3.192593157291412354e-01 -2.052054852247238159e-01 3.379626199603080750e-03 -3.787719905376434326e-01 -5.694447457790374756e-02 -2.539270929992198944e-02
7.639484014362096786e-03 -4.429312050342559814e-01 6.017255131155252457e-03 2.443724721670150757e-01 -1.927965432405471802e-01 -8.761114627122879028e-02 6.898836791515350342e-02 -1.274143308401107788e-01 -1.823165565729141235e-01 3.680350631475448608e-02 -2.190954089164733887e-01 -4.259135574102401733e-02 3.572142496705055237e-02 3.809793293476104736e-02 6.224927678704261780e-02 3.032064735889434814e-01 -9.469713270664215088e-02 -4.581071436405181885e-02 -2.162793576717376709e-01 3.240194320678710938e-01 -5.773409456014633179e-02 -1.444866210222244263e-01 1.228512227535247803e-01 3.617582842707633972e-02 8.695886284112930298e-02 1.651101708412170410e-01 -1.127251833677291870e-01 3.390847891569137573e-02 3.733458518981933594e-01 -2.948926985263824463e-01 3.920186683535575867e-02 1.233061403036117554e-01
-2.275625243782997131e-02 -1.317622959613800049e-01 -1.829551011323928833e-01 -2.636369504034519196e-02 -5.621242895722389221e-02 -8.307218551635742188e-02 4.262933135032653809e-02 -6.209680065512657166e-02 -2.214791625738143921e-01 -6.173216924071311951e-02 7.273682951927185059e-02 1.631029397249221802e-01 1.957638859748840332e-01 -1.389002613723278046e-02 -2.734415829181671143e-01 -9.538924694061279297e-02 3.296386450529098511e-02 -2.785535454750061035e-01 -4.965666681528091431e-03 3.892240524291992188e-01 -3.152605593204498291e-01 -2.103783488273620605e-01 3.394115269184112549e-01 -2.503782510757446289e-01 -1.126300618052482605e-01 3.544751554727554321e-02 -1.547688245773315430e-01 -2.190355360507965088e-01 1.216523721814155579e-01 -2.277766317129135132e-01 -3.298530727624893188e-02 1.403502523899078369e-01
-1.523200422525405884e-01 -4.569889605045318604e-01 4.192249476909637451e-02 2.764082700014114380e-02 -1.289819478988647461e-01 -4.973560199141502380e-02 -3.228069096803665161e-02 -1.945253014564514160e-01 -1.074002012610435486e-01 2.685160338878631592e-01 -1.050943657755851746e-01 1.040802970528602600e-01 -1.412259973585605621e-02 -1.144257709383964539e-01 -7.383872568607330322e-02 3.368254005908966064e-01 2.269634455442428589e-01 1.795656383037567139e-01 -7.816554605960845947e-02 2.473787367343902588e-01 -3.313693702220916748e-01 -1.996895670890808105e-01 7.516797631978988647e-02 1.405229885131120682e-02 1.045497506856918335e-01 8.798622339963912964e-02 -1.543705016374588013e-01 -1.615275740623474121e-01 6.338169425725936890e-02 -1.519539356231689453e-01 -1.252122819423675537e-01 -2.275218367576599121e-01
-2.962687909603118896e-01 6.448556482791900635e-02 2.351061254739761353e-02 -1.759210228919982910e-01 1.022155061364173889e-01 9.946820139884948730e-02 -3.923762217164039612e-02 4.402564093470573425e-02 -3.286516368389129639e-01 1.159595996141433716e-01 8.074247837066650391e-02 -1.770836487412452698e-02 2.386591136455535889e-01 8.313558250665664673e-02 2.263911068439483643e-01 1.885352432727813721e-01 -1.743515282869338989e-01 1.353591382503509521e-01 4.538407921791076660e-02 1.589611023664474487e-01 -2.320484966039657593e-01 2.303886041045188904e-02 -6.460385769605636597e-02 1.945573277771472931e-02 -6.230272352695465088e-02 1.699983477592468262e-01 -3.948528766632080078e-01 -1.162007600069046021e-01 1.229621842503547668e-01 -4.642077088356018066e-01 3.307505324482917786e-02 -7.009128481149673462e-02
-1.858168244361877441e-01 -4.998114109039306641e-01 -6.883101165294647217e-02 2.545057833194732666e-01 9.426561743021011353e-02 -9.641880542039871216e-02 1.002618148922920227e-01 5.084313452243804932e-03 -2.759129703044891357e-01 4.551150649785995483e-02 -6.938459724187850952e-02 -1.584213040769100189e-02 3.964878916740417480e-01 -1.124230846762657166e-01 -9.160677343606948853e-02 2.025343179702758789e-01 7.123070955276489258e-02 2.645034790039062500e-01 2.129219658672809601e-02 9.260218590497970581e-02 -2.467073947191238403e-01 -2.380951941013336182e-01 -1.036657094955444336e-01 7.890874892473220825e-02 1.244191545993089676e-02 8.984181284904479980e-02 -9.307914972305297852e-02 -5.621360242366790771e-02 1.235663238912820816e-02 -1.938813328742980957e-01 5.698863416910171509e-02 -1.890482902526855469e-01
-1.276712566614151001e-01 -4.446648955345153809e-01 1.742511838674545288e-01 -1.735255420207977295e-01 9.157365560531616211e-02 -6.509265303611755371e-02 -9.369903802871704102e-02 -2.272933721542358398e-02 -2.984130680561065674e-01 7.624895870685577393e-02 -1.464615911245346069e-01 -1.226728036999702454e-01 1.957159340381622314e-01 1.274930387735366821e-01 -6.998072564601898193e-02 -6.401733309030532837e-02 -1.244630515575408936e-01 -1.299524605274200439e-01 -2.837006002664566040e-02 9.251771867275238037e-02 8.414141088724136353e-02 1.581425219774246216e-01 4.083490073680877686e-01 -2.646165192127227783e-01 1.397727131843566895e-01 2.062593102455139160e-01 -1.275154650211334229e-01 -9.289029240608215332e-02 1.535673588514328003e-01 -2.070624381303787231e-01 -1.703578829765319824e-01 -1.249421164393424988e-01
6.863771472126245499e-03 -1.933422535657882690e-01 -4.279315099120140076e-02 -1.769282072782516479e-01 3.827864304184913635e-02 2.836723327636718750e-01 -2.937556989490985870e-02 3.294051885604858398e-01 -1.063955128192901611e-01 1.298500746488571167e-01 2.988923899829387665e-02 1.050162911415100098e-01 -2.424716018140316010e-02 -2.862105146050453186e-02 -3.463634103536605835e-02 1.241499185562133789e-01 9.976644068956375122e-02 8.241754025220870972e-02 2.016658894717693329e-02 3.931270241737365723e-01 -1.457300782203674316e-01 3.016723319888114929e-02 -1.516752690076828003e-01 -1.216941103339195251e-01 -3.796650841832160950e-02 3.901042938232421875e-01 1.690483391284942627e-01 -2.043562382459640503e-01 2.727691531181335449e-01 -3.531874120235443115e-01 -1.584649980068206787e-01 -1.128459163010120392e-02
1.911355555057525635e-02 -2.208642363548278809e-01 -2.382112294435501099e-01 1.468782722949981689e-01 3.100247979164123535e-01 -1.764900684356689453e-01 -1.515891700983047485e-01 1.614831835031509399e-01 -2.028573751449584961e-01 -3.454340696334838867e-01 -1.169008091092109680e-01 9.334691800177097321e-03 1.652674674987792969e-01 -1.680241376161575317e-01 6.326504051685333252e-02 1.786808222532272339e-01 6.279302388429641724e-02 -2.725279703736305237e-02 2.097416855394840240e-02 3.510968387126922607e-01 -8.622016012668609619e-02 1.032481566071510315e-01 9.231716394424438477e-02 -5.970275029540061951e-02 1.804172545671463013e-01 1.608751155436038971e-02 -2.442771345376968384e-01 -3.032559715211391449e-02 9.704672545194625854e-02 -4.087671637535095215e-01 -3.939975798130035400e-02 -2.180522866547107697e-02
7.047612965106964111e-02 -2.888789474964141846e-01 -5.024371296167373657e-02 -2.784301340579986572e-02 3.109255731105804443e-01 4.964511375874280930e-03 6.310410797595977783e-02 1.704689115285873413e-01 -1.388138383626937866e-01 -1.171104907989501953e-01 -9.528718888759613037e-02 -4.506029933691024780e-02 1.904214471578598022e-01 -2.144449204206466675e-01 -2.592488192021846771e-02 2.916885018348693848e-01 3.815632164478302002e-01 -4.899292811751365662e-02 1.015625055879354477e-02 2.599867284297943115e-01 -2.434641495347023010e-02 -2.168418839573860168e-02 2.821778059005737305e-01 -8.822517842054367065e-02 2.191307544708251953e-01 -8.980934321880340576e-02 -2.049168348312377930e-01 5.921997129917144775e-02 1.201601028442382812e-01 -3.290714323520660400e-01 -1.910946071147918701e-01 3.824026510119438171e-02
-1.738318614661693573e-02 -3.410205245018005371e-01 -1.392850577831268311e-01 2.336624413728713989e-01 -1.534955203533172607e-01 -9.120351076126098633e-02 1.178429126739501953e-01 -1.709289401769638062e-01 -2.074999511241912842e-01 8.186586946249008179e-02 -1.235269233584403992e-01 -1.806596219539642334e-01 1.412157863378524780e-01 -5.429363623261451721e-02 4.643994569778442383e-02 3.054195046424865723e-01 -2.642697393894195557e-01 5.361412465572357178e-02 -8.760804682970046997e-02 3.325093090534210205e-01 -1.899852901697158813e-01 -8.043707162141799927e-02 1.627759821712970734e-02 -7.263976614922285080e-03 8.664906024932861328e-03 2.303837537765502930e-01 -8.602701127529144287e-02 -9.817369282245635986e-02 3.752973377704620361e-01 -2.260015159845352173e-01 -9.754169732332229614e-02 1.139164790511131287e-01
4.315042868256568909e-02 -4.662897288799285889e-01 -1.358440816402435303e-01 1.568990200757980347e-01 4.761118814349174500e-02 3.282765299081802368e-02 2.130920737981796265e-01 1.142327040433883667e-01 -1.062683835625648499e-01 1.405939161777496338e-01 -1.793402731418609619e-01 -1.489427685737609863e-01 3.254129365086555481e-02 -3.566541671752929688e-01 4.463122412562370300e-02 6.372636556625366211e-02 -2.389706298708915710e-02 6.780364550650119781e-03 -1.787552982568740845e-01 3.804751038551330566e-01 -2.861635684967041016e-01 4.009325057268142700e-02 1.240435093641281128e-01 -9.139474481344223022e-02 1.194357499480247498e-01 2.313124090433120728e-01 -2.386321425437927246e-01 -7.287197560071945190e-02 1.341764330863952637e-01 -4.161624982953071594e-02 9.973583370447158813e-02 1.088191047310829163e-01
-7.050134707242250443e-03 -3.775030672550201416e-01 8.429462090134620667e-03 2.278825193643569946e-01 -1.823945343494415283e-01 -1.315684467554092407e-01 1.631044149398803711e-01 -1.822409033775329590e-01 -2.265151739120483398e-01 3.501455858349800110e-02 -2.032879889011383057e-01 -5.636681243777275085e-02 6.480550020933151245e-02 5.298023298382759094e-02 1.307246554642915726e-02 3.603505790233612061e-01 -1.842852234840393066e-01 -3.068149276077747345e-02 -1.130796745419502258e-01 2.281986922025680542e-01 1.470892166253179312e-04 -1.435228288173675537e-01 1.994160749018192291e-02 -5.729793384671211243e-02 9.983351826667785645e-02 1.777712106704711914e-01 -1.487154662609100342e-01 5.221053212881088257e-02 3.374188542366027832e-01 -3.410963714122772217e-01 8.791193366050720215e-02 1.805468648672103882e-01
7.968734204769134521e-02 -2.613492608070373535e-01 -9.124489873647689819e-02 -1.817901730537414551e-01 1.008053496479988098e-01 7.992195338010787964e-02 -1.836473792791366577e-01 -1.143385171890258789e-01 -1.575221419334411621e-01 1.540003120899200439e-01 -9.004137245938181877e-04 -4.342528060078620911e-02 -4.909187555313110352e-02 3.379699215292930603e-02 4.773816093802452087e-02 1.346267610788345337e-01 1.831416934728622437e-01 2.258134819567203522e-02 -9.756329655647277832e-02 3.551245033740997314e-01 -2.190031558275222778e-01 -2.085831463336944580e-01 1.388324201107025146e-01 -1.453820019960403442e-01 1.595057360827922821e-02 6.176215782761573792e-02 2.443776875734329224e-01 3.795841038227081299e-01 4.175251126289367676e-01 -1.848446726799011230e-01 5.655827745795249939e-02 -1.585036367177963257e-01
9.755346924066543579e-02 -2.852894961833953857e-01 -7.787176966667175293e-02 9.226816147565841675e-02 4.537173733115196228e-02 -3.698935732245445251e-02 1.748323887586593628e-01 -1.068452447652816772e-01 -2.907946007326245308e-03 -2.080622874200344086e-02 -7.951624691486358643e-02 -2.899294197559356689e-01 7.995590567588806152e-02 -9.362933039665222168e-02 1.155995018780231476e-02 3.007963299751281738e-01 -1.398652344942092896e-01 -5.466561764478683472e-03 -1.893340796232223511e-01 5.352666974067687988e-01 1.471206545829772949e-02 -3.692593425512313843e-02 -6.281022727489471436e-02 4.760678485035896301e-02 -7.139551918953657150e-03 3.446294963359832764e-01 -7.125383615493774414e-02 -8.020427078008651733e-02 3.478655517101287842e-01 -1.614357233047485352e-01 1.563616991043090820e-01 -3.032188676297664642e-02
1.164301261305809021e-01 -3.835518956184387207e-01 -3.427352756261825562e-02 -2.038303762674331665e-02 4.186913371086120605e-02 -1.662006415426731110e-02 1.231022104620933533e-01 -2.917605936527252197e-01 2.239987999200820923e-02 -1.186146661639213562e-01 -1.031134054064750671e-01 -1.917846947908401489e-01 2.050663679838180542e-01 -1.259204149246215820e-01 -1.416337788105010986e-01 2.483113855123519897e-01 -6.195989996194839478e-02 -9.530296176671981812e-02 -1.422308236360549927e-01 4.306946098804473877e-01 -1.917182952165603638e-01 2.145949006080627441e-02 1.269949250854551792e-03 -3.981618583202362061e-02 -7.842235267162322998e-02 3.276208937168121338e-01 2.501799026504158974e-03 -1.058929413557052612e-01 3.799043893814086914e-01 -7.656098902225494385e-02 3.596023097634315491e-02 -1.351983472704887390e-02
-3.021474182605743408e-01 -4.386011064052581787e-01 3.936871420592069626e-03 1.507285535335540771e-01 1.424465179443359375e-01 9.837353974580764771e-02 9.610293060541152954e-02 -2.823010087013244629e-01 -2.067445069551467896e-01 1.596058756113052368e-01 -9.237369894981384277e-02 -6.353539228439331055e-02 1.461508274078369141e-01 -2.403706163167953491e-01 -1.090669408440589905e-01 -4.996739700436592102e-02 -2.321444600820541382e-01 7.476783543825149536e-02 -7.333632558584213257e-02 3.876181244850158691e-01 3.126041218638420105e-02 -6.593268364667892456e-02 1.950038596987724304e-02 2.538429014384746552e-02 -2.511071041226387024e-02 1.222295239567756653e-01 5.682916566729545593e-02 -4.903927445411682129e-02 1.937440335750579834e-01 -2.616595327854156494e-01 5.327391624450683594e-02 -2.210976779460906982e-01
2.521950900554656982e-01 -1.080360561609268188e-01 -1.548108756542205811e-01 -2.056624591350555420e-01 2.748371660709381104e-01 2.207608148455619812e-02 1.161259338259696960e-01 -3.948296979069709778e-02 -7.817140966653823853e-02 -1.821657568216323853e-01 3.565983148291707039e-03 -1.729079894721508026e-02 5.216032266616821289e-02 2.667710185050964355e-02 2.918021194636821747e-02 2.236928492784500122e-01 -8.718986064195632935e-02 8.158381283283233643e-02 5.669842660427093506e-02 2.844897508621215820e-01 -8.613602072000503540e-02 -1.483512371778488159e-01 2.148080468177795410e-01 1.005850136280059814e-01 -1.811202913522720337e-01 1.812534034252166748e-01 -4.406912624835968018e-02 -1.723380833864212036e-01 2.352637648582458496e-01 -4.735470414161682129e-01 -2.637062370777130127e-01 2.072075754404067993e-01
1.477199606597423553e-02 -3.549824357032775879e-01 6.033669691532850266e-03 1.055380254983901978e-01 -8.878795197233557701e-04 6.182719767093658447e-02 2.224050015211105347e-01 -1.512794103473424911e-02 -2.462151646614074707e-01 3.422424197196960449e-02 -2.660367488861083984e-01 3.643788024783134460e-02 2.352028191089630127e-01 -3.071845471858978271e-01 -3.360689617693424225e-03 -1.415905449539422989e-02 7.128690928220748901e-02 -2.311761677265167236e-01 -2.583405748009681702e-02 2.839636206626892090e-01 -2.223428785800933838e-01 -5.890574678778648376e-02 2.435765415430068970e-01 1.036509796977043152e-01 2.017290703952312469e-02 2.717414498329162598e-01 -3.808560967445373535e-01 1.538036204874515533e-02 1.717306524515151978e-01 -4.537806659936904907e-02 1.067312881350517273e-01 -8.099450496956706047e-04
6.625387817621231079e-02 -3.228050470352172852e-01 -1.137949749827384949e-01 4.949816229782300070e-06 2.802813649177551270e-01 1.247977092862129211e-01 -2.138168737292289734e-02 1.874799728393554688e-01 -2.730214297771453857e-01 -1.379040777683258057e-01 -8.824385702610015869e-02 -6.388919800519943237e-02 1.431283503770828247e-01 -1.385558545589447021e-01 -6.874447315931320190e-02 2.465473115444183350e-01 2.988490760326385498e-01 -3.716867789626121521e-02 5.557323619723320007e-02 2.677742242813110352e-01 -5.059660971164703369e-02 3.689905628561973572e-02 2.097970545291900635e-01 -6.526875495910644531e-02 1.287335753440856934e-01 -1.486624330282211304e-01 -3.842722177505493164e-01 1.407305896282196045e-01 7.462713867425918579e-02 -3.027155399322509766e-01 -1.124523580074310303e-01 -6.650994718074798584e-02
6.024271249771118164e-02 -3.763924241065979004e-01 -1.192130595445632935e-01 -1.063487678766250610e-01 1.172144412994384766e-01 -6.980377435684204102e-02 2.000143676996231079e-01 1.538698226213455200e-01 -1.939202398061752319e-01 1.579481512308120728e-01 -1.433609575033187866e-01 -2.872152924537658691e-01 1.244817599654197693e-01 -3.773725330829620361e-01 -1.237716004252433777e-01 3.119212575256824493e-02 -8.183786645531654358e-03 1.378780044615268707e-02 -1.473228484392166138e-01 2.849955558776855469e-01 -2.373979538679122925e-01 -1.190502047538757324e-01 2.113778702914714813e-02 -1.365061551332473755e-01 1.749468445777893066e-01 2.478672116994857788e-01 -6.782472133636474609e-02 -7.855240255594253540e-02 1.533480733633041382e-01 1.304546892642974854e-01 2.595350146293640137e-01 5.988194420933723450e-02
-2.343969419598579407e-02 -2.959218621253967285e-01 -1.717239059507846832e-02 -1.669262722134590149e-02 2.140449881553649902e-01 9.707855433225631714e-02 -3.666020557284355164e-02 9.195127338171005249e-02 -2.759428322315216064e-01 -1.175495162606239319e-01 -1.473690122365951538e-01 -7.162029296159744263e-02 -2.474708296358585358e-02 -6.196771189570426941e-02 1.534222215414047241e-01 2.693447768688201904e-01 4.165337085723876953e-01 -8.775874972343444824e-02 -1.692920178174972534e-01 3.161173164844512939e-01 -6.725873798131942749e-02 -1.506537348031997681e-01 3.061268329620361328e-01 -9.301658719778060913e-02 1.392125934362411499e-01 6.386666744947433472e-02 -1.081084534525871277e-01 -6.417395919561386108e-02 2.567546963691711426e-01 -2.622784972190856934e-01 -7.453452795743942261e-02 -1.000540778040885925e-01
7.238524407148361206e-02 -2.687323465943336487e-02 -1.796891093254089355e-01 -2.763888835906982422e-01 -2.117462307214736938e-01 -1.425406783819198608e-01 1.977250576019287109e-01 9.992026723921298981e-03 -2.677814103662967682e-02 7.721430808305740356e-02 1.431574076414108276e-01 -1.773361861705780029e-01 1.787596791982650757e-01 -9.470615535974502563e-02 -6.218639761209487915e-02 3.682949244976043701e-01 1.675899773836135864e-01 2.010782808065414429e-01 -8.751876652240753174e-02 3.883551657199859619e-01 2.393402531743049622e-02 -1.985314190387725830e-01 1.060945242643356323e-01 -4.891726747155189514e-02 2.705663628876209259e-02 1.731624901294708252e-01 -2.196921259164810181e-01 2.375653088092803955e-01 1.266910582780838013e-01 -1.985053271055221558e-01 2.117940336465835571e-01 -1.599706709384918213e-01
1.749837212264537811e-02 -1.052829399704933167e-01 5.787894129753112793e-02 -3.492857515811920166e-02 1.349797546863555908e-01 -8.837300352752208710e-03 -1.019728556275367737e-01 -3.417173922061920166e-01 -1.125425472855567932e-01 1.547794491052627563e-01 1.585211046040058136e-02 -2.118294686079025269e-02 2.070730030536651611e-01 -1.100210100412368774e-01 5.787777528166770935e-02 3.395855724811553955e-01 2.251303046941757202e-01 1.677861660718917847e-01 -1.081988662481307983e-01 1.432350426912307739e-01 -1.420529335737228394e-01 -2.949439287185668945e-01 2.260268777608871460e-01 -1.118985190987586975e-01 2.533639669418334961e-01 -3.355360031127929688e-02 -2.399912476539611816e-01 7.790157943964004517e-02 4.319803416728973389e-01 -6.700232625007629395e-02 -1.957793533802032471e-02 -1.590441912412643433e-01
3.443434536457061768e-01 -2.127101570367813110e-01 3.506875783205032349e-02 1.731092929840087891e-01 6.567132193595170975e-03 -7.523840665817260742e-02 1.460440754890441895e-01 9.324540942907333374e-02 -1.029523015022277832e-01 2.269781678915023804e-01 1.166288629174232483e-01 1.115744337439537048e-01 1.144282296299934387e-01 -1.438847184181213379e-01 1.804014742374420166e-01 1.698972582817077637e-01 7.795936614274978638e-02 1.163113862276077271e-01 -8.924531750380992889e-03 3.717161715030670166e-01 2.236412093043327332e-02 1.181768253445625305e-02 6.863906979560852051e-02 -1.421090587973594666e-02 9.908144176006317139e-02 4.561869800090789795e-01 -8.021776378154754639e-02 -1.063568070530891418e-01 3.757609426975250244e-01 -1.656475663185119629e-01 1.266044676303863525e-01 4.621565341949462891e-02
2.891834080219268799e-01 -3.700549900531768799e-01 -5.909090861678123474e-02 -7.726328819990158081e-02 3.658001124858856201e-02 -2.175521701574325562e-01 6.196668744087219238e-02 -1.244219243526458740e-01 -3.913152590394020081e-02 -8.037529885768890381e-03 8.709701150655746460e-02 9.008201956748962402e-02 1.689310520887374878e-01 7.369934022426605225e-02 -2.458063066005706787e-01 4.694335535168647766e-02 -1.027243882417678833e-01 1.429941784590482712e-02 -7.220774143934249878e-02 2.561898231506347656e-01 1.381864491850137711e-02 -1.994715780019760132e-01 4.467803835868835449e-01 -7.408659905195236206e-02 6.070438772439956665e-02 2.086401879787445068e-01 -5.808976292610168457e-02 -2.233197689056396484e-01 3.280169665813446045e-01 -4.928505048155784607e-02 -1.033912226557731628e-01 2.005783766508102417e-01
1.056346669793128967e-02 -1.943947821855545044e-01 -4.794993251562118530e-02 -2.238115109503269196e-02 3.642483949661254883e-01 1.947718709707260132e-01 -5.439719930291175842e-02 -2.631147205829620361e-01 -2.414713054895401001e-01 7.617449760437011719e-02 1.180270537734031677e-01 1.394908130168914795e-01 -3.393333777785301208e-02 9.274104982614517212e-02 6.431848555803298950e-02 1.789512634277343750e-01 1.085583344101905823e-01 -4.053940996527671814e-02 1.860404736362397671e-03 5.581789016723632812e-01 -1.439920961856842041e-01 -2.177546620368957520e-01 1.121252551674842834e-01 -1.399857103824615479e-01 5.037847161293029785e-02 2.006558887660503387e-02 1.332413554191589355e-01 2.360264062881469727e-01 1.418189704418182373e-01 -1.827367097139358521e-01 -1.146894767880439758e-01 6.862983107566833496e-02
2.130045741796493530e-01 -1.591550111770629883e-01 -4.075704887509346008e-02 -1.432125419378280640e-01 1.544973254203796387e-01 1.509900391101837158e-02 -1.228895932435989380e-01 1.185969933867454529e-01 1.005531549453735352e-01 2.096434235572814941e-01 1.265375465154647827e-01 -2.400836721062660217e-02 -1.630144007503986359e-02 3.969058394432067871e-02 1.655134260654449463e-01 -2.207953184843063354e-01 4.899580031633377075e-02 8.274734020233154297e-02 1.096480563282966614e-01 5.688595175743103027e-01 -8.558367937803268433e-02 -1.693534553050994873e-01 4.500077292323112488e-02 9.301496669650077820e-03 1.309829503297805786e-01 5.285636708140373230e-02 -3.980557918548583984e-01 6.204290688037872314e-02 2.801719009876251221e-01 -5.898643657565116882e-02 -5.780101194977760315e-02 2.338256388902664185e-01
1.127986758947372437e-01 -5.318272113800048828e-01 -1.213316321372985840e-01 -5.412205122411251068e-03 8.456021547317504883e-02 2.390777692198753357e-02 7.954221963882446289e-02 1.196511387825012207e-01 -1.600526086986064911e-02 1.795667111873626709e-01 -2.608801722526550293e-01 -1.226341631263494492e-02 -9.120319038629531860e-03 -3.301843404769897461e-01 5.836969614028930664e-02 1.100576817989349365e-01 -5.228680092841386795e-03 1.424037665128707886e-01 -2.085506021976470947e-01 2.299163490533828735e-01 -2.558462917804718018e-01 -5.261300131678581238e-02 2.501120865345001221e-01 -3.866263851523399353e-02 1.198193207383155823e-01 1.758954226970672607e-01 -1.771447211503982544e-01 -1.666183471679687500e-01 2.607228159904479980e-01 3.540568286553025246e-03 9.481483697891235352e-02 7.505070418119430542e-02
-1.011088863015174866e-01 -2.280115038156509399e-01 1.216574311256408691e-01 -6.879886239767074585e-02 2.597917318344116211e-01 1.619620770215988159e-01 -2.012935578823089600e-01 4.067284986376762390e-02 -2.596141397953033447e-01 1.755132973194122314e-01 1.198446601629257202e-01 -7.451643794775009155e-02 -5.232658609747886658e-02 2.311915010213851929e-01 -1.055235043168067932e-01 -1.994019187986850739e-02 -2.567340433597564697e-01 8.932113647460937500e-02 -1.730386763811111450e-01 1.330623775720596313e-01 -1.397721469402313232e-01 1.403122395277023315e-01 1.825510859489440918e-01 -3.053620159626007080e-01 1.378517150878906250e-01 2.001672685146331787e-01 -6.450303643941879272e-02 -6.718251109123229980e-02 1.140151172876358032e-01 -4.397015869617462158e-01 1.487600058317184448e-01 1.138993576169013977e-01
1.581388413906097412e-01 -2.351287007331848145e-01 3.448104020208120346e-03 -2.991628050804138184e-01 -6.760227843187749386e-04 4.613218456506729126e-02 1.027152240276336670e-01 -8.650136180222034454e-03 -3.437178730964660645e-01 -1.579800695180892944e-01 -1.133823022246360779e-01 -5.583531036972999573e-02 1.979355514049530029e-01 1.406077668070793152e-02 -2.020701169967651367e-01 -2.592240646481513977e-02 -3.806411474943161011e-02 -4.055765643715858459e-02 2.092384994029998779e-01 5.382927656173706055e-01 -2.444655448198318481e-01 -1.082352027297019958e-01 1.855596005916595459e-01 -1.178055331110954285e-01 -1.377336531877517700e-01 -7.474946230649948120e-02 -1.704370081424713135e-01 -5.194078013300895691e-02 5.240395665168762207e-02 -1.102027595043182373e-01 -3.538328781723976135e-02 2.204976826906204224e-01
1.835778951644897461e-01 -1.951090842485427856e-01 -1.238663345575332642e-01 -1.531242728233337402e-01 -2.904370054602622986e-02 -3.763885200023651123e-01 2.977364063262939453e-01 -8.247571438550949097e-02 5.558674782514572144e-02 -3.070522285997867584e-02 -1.838928014039993286e-01 8.400249481201171875e-02 1.531225740909576416e-01 -1.282123941928148270e-02 2.786078955978155136e-03 3.394121527671813965e-01 3.236588090658187866e-03 1.848012953996658325e-02 -3.552839905023574829e-02 2.801385223865509033e-01 -1.984706073999404907e-01 -1.234090402722358704e-01 -3.316581482067704201e-03 -3.398413211107254028e-02 9.883563965559005737e-02 4.460783004760742188e-01 -2.228078395128250122e-01 -1.039925143122673035e-01 9.447477012872695923e-02 -1.643102765083312988e-01 -6.149080768227577209e-02 1.515283882617950439e-01
-9.814996272325515747e-02 -3.934310078620910645e-01 -1.042419672012329102e-01 6.165743619203567505e-02 2.132388949394226074e-01 4.043104499578475952e-02 2.002651430666446686e-02 1.289369463920593262e-01 -1.325189620256423950e-01 -2.142941951751708984e-01 3.607851266860961914e-02 -1.460495740175247192e-01 2.169228941202163696e-01 -1.865115165710449219e-01 -3.745185583829879761e-02 2.603623270988464355e-01 2.097582519054412842e-01 -5.488032847642898560e-02 1.015889868140220642e-01 2.225328981876373291e-01 -5.284042656421661377e-02 -4.753080755472183228e-02 2.256532609462738037e-01 -1.481449604034423828e-01 2.502551078796386719e-01 -1.723267883062362671e-01 -2.186541259288787842e-01 1.918778270483016968e-01 8.512718230485916138e-02 -3.769426047801971436e-01 -8.532854914665222168e-02 3.601597249507904053e-02
6.388220936059951782e-02 -3.733797669410705566e-01 -1.048782542347908020e-01 -4.066995158791542053e-02 -4.170274827629327774e-03 -8.841862529516220093e-02 1.180232241749763489e-01 1.651839315891265869e-01 -6.382063031196594238e-02 1.777289807796478271e-01 -3.870595693588256836e-01 -1.640816032886505127e-02 8.310437202453613281e-02 -2.075711935758590698e-01 3.304474428296089172e-02 2.200904488563537598e-01 3.672461584210395813e-02 1.477637048810720444e-02 3.700942965224385262e-03 2.659558355808258057e-01 -1.421461552381515503e-01 -1.681589037179946899e-01 7.120364904403686523e-02 1.796855926513671875e-01 3.641444444656372070e-01 2.550885975360870361e-01 -1.445498317480087280e-01 -6.286016199737787247e-03 3.531819581985473633e-01 2.801614440977573395e-02 -5.927362665534019470e-02 -6.115073710680007935e-02
1.010088101029396057e-01 -2.550108134746551514e-01 -1.334067434072494507e-01 -4.293050169944763184e-01 1.436655968427658081e-01 -1.006281841546297073e-02 -1.199241504073143005e-01 2.575425803661346436e-01 -6.815094966441392899e-03 -2.025034092366695404e-02 1.353154331445693970e-01 1.205575373023748398e-02 2.013212591409683228e-01 -2.121300548315048218e-01 9.898371994495391846e-02 -1.423043012619018555e-01 -1.276914179325103760e-01 4.329753573983907700e-03 -5.832455307245254517e-02 2.885440587997436523e-01 9.871564805507659912e-02 -3.027409613132476807e-01 2.335928380489349365e-01 -8.930528908967971802e-02 1.870966553688049316e-01 8.315955102443695068e-02 -1.315060555934906006e-01 2.890167199075222015e-02 2.673372030258178711e-01 -2.818869054317474365e-01 -6.202985718846321106e-02 -7.055100053548812866e-02
-1.984452158212661743e-01 -1.897950917482376099e-01 1.974522834643721581e-03 -7.376838475465774536e-02 1.635224223136901855e-01 -8.978995680809020996e-02 -2.390505671501159668e-01 -6.945370882749557495e-02 -3.191088438034057617e-01 -1.942029148340225220e-01 1.840085536241531372e-01 1.016412824392318726e-01 3.197615444660186768e-01 1.168961971998214722e-01 7.338758558034896851e-02 2.172753661870956421e-01 -8.216343075037002563e-02 1.303706020116806030e-01 -8.359367400407791138e-02 1.216422244906425476e-01 -2.093356251716613770e-01 -3.868628740310668945e-01 -1.232209801673889160e-02 -5.703340843319892883e-02 -2.512734197080135345e-02 9.627871960401535034e-02 -2.326076030731201172e-01 -3.465020284056663513e-02 -6.279088556766510010e-02 -3.943335115909576416e-01 -3.618567064404487610e-02 -4.194509610533714294e-02
3.703287988901138306e-02 -3.819008469581604004e-01 -5.750642716884613037e-02 2.364901602268218994e-01 -1.197152957320213318e-01 -1.389707326889038086e-01 1.484020203351974487e-01 1.264431793242692947e-02 -4.602818563580513000e-02 3.860740363597869873e-02 -1.694825291633605957e-01 2.794775553047657013e-02 1.893096715211868286e-01 3.982402011752128601e-02 8.006100356578826904e-02 2.314495742321014404e-01 -1.339351534843444824e-01 -1.313445530831813812e-02 -2.354058027267456055e-01 1.275423616170883179e-01 -1.036331504583358765e-01 -8.548710495233535767e-02 1.882133036851882935e-01 -2.033752202987670898e-02 3.281184285879135132e-02 2.330459058284759521e-01 -7.031669467687606812e-02 4.032433405518531799e-02 4.872138500213623047e-01 -2.713461518287658691e-01 1.335783898830413818e-01 2.696554362773895264e-01
1.188368499279022217e-01 5.454987287521362305e-02 6.359887192957103252e-04 2.478600852191448212e-02 5.536331981420516968e-02 -1.150141954421997070e-01 -3.070916607975959778e-02 5.557942762970924377e-02 5.046778917312622070e-02 4.369232654571533203e-01 -1.387197226285934448e-01 9.354951232671737671e-02 -1.341429799795150757e-01 1.115274056792259216e-01 -9.908910840749740601e-02 2.716732323169708252e-01 8.743265271186828613e-02 3.438055980950593948e-03 3.902404755353927612e-02 4.714103341102600098e-01 -7.788696885108947754e-02 -2.329117357730865479e-01 7.634859532117843628e-02 -4.185807332396507263e-02 2.081226259469985962e-01 3.405761420726776123e-01 -1.636522710323333740e-01 -1.869547665119171143e-01 1.695940941572189331e-01 -2.348986864089965820e-01 -1.431525349617004395e-01 4.104706272482872009e-02
-4.708599671721458435e-02 -4.066101312637329102e-01 2.722942829132080078e-02 6.207754462957382202e-02 2.960601449012756348e-01 6.187077239155769348e-02 -2.712864894419908524e-03 2.580194473266601562e-01 -1.731080263853073120e-01 -9.751892834901809692e-02 6.329303234815597534e-02 -6.006081402301788330e-02 4.927270859479904175e-02 -1.513345539569854736e-01 6.831250339746475220e-02 3.931940197944641113e-01 3.547231554985046387e-01 -9.681927412748336792e-02 8.422537147998809814e-02 2.694256901741027832e-01 -4.066935926675796509e-02 -2.722277864813804626e-02 1.167233139276504517e-01 -1.245855242013931274e-01 1.423693150281906128e-01 1.803149096667766571e-02 -1.680382937192916870e-01 5.450835451483726501e-02 1.287001371383666992e-01 -3.333489298820495605e-01 -1.066636815667152405e-01 2.855264954268932343e-02
4.875363409519195557e-02 -8.211361616849899292e-02 -7.347919791936874390e-02 -5.080291032791137695e-01 2.108558863401412964e-01 -4.610060155391693115e-02 -7.521975785493850708e-02 3.770179450511932373e-01 7.942174375057220459e-02 9.481108188629150391e-02 3.405785933136940002e-02 -9.078353643417358398e-02 2.585909962654113770e-01 -8.656734228134155273e-02 6.431239843368530273e-02 -5.222756415605545044e-03 -3.011912340298295021e-03 -9.701089560985565186e-02 -5.209407210350036621e-02 3.431119322776794434e-01 8.762566000223159790e-02 -2.300853878259658813e-01 2.918229997158050537e-02 -1.001916378736495972e-01 2.568915188312530518e-01 1.189995706081390381e-01 -1.150357723236083984e-01 1.183837931603193283e-02 2.641395926475524902e-01 -2.467660456895828247e-01 -2.401328086853027344e-02 -6.034878268837928772e-02
2.977297641336917877e-02 -1.767367124557495117e-01 1.002975478768348694e-01 -6.971545517444610596e-02 -1.596606373786926270e-01 6.775517016649246216e-02 1.608307007700204849e-03 1.075105592608451843e-01 -2.159542441368103027e-01 1.729849278926849365e-01 1.503938287496566772e-01 1.876474544405937195e-02 1.750288717448711395e-02 2.462792396545410156e-01 -3.370080888271331787e-02 -1.317127197980880737e-01 -2.575438022613525391e-01 1.307351291179656982e-01 -7.792667299509048462e-02 3.836870491504669189e-01 -3.359070420265197754e-01 -1.819873303174972534e-01 5.858733132481575012e-02 -1.086828038096427917e-01 1.183947324752807617e-01 4.727073758840560913e-02 -3.019953966140747070e-01 -2.804213762283325195e-01 -7.066860795021057129e-03 -3.472405374050140381e-01 1.543778330087661743e-01 6.234119087457656860e-02
1.841909289360046387e-01 -2.692959606647491455e-01 1.893097758293151855e-01 -4.803082719445228577e-02 2.501871585845947266e-01 2.101418972015380859e-01 -9.526095539331436157e-02 -3.474853656371124089e-05 -1.960845105350017548e-02 2.865700721740722656e-01 3.700889414176344872e-03 -6.928870826959609985e-02 -4.316719993948936462e-02 2.292238920927047729e-02 6.944900751113891602e-02 5.933431535959243774e-02 2.378816306591033936e-01 2.007262259721755981e-01 -8.487869054079055786e-02 4.003419876098632812e-01 -2.886697649955749512e-01 -8.948574960231781006e-02 1.148458421230316162e-01 -1.557952761650085449e-01 -3.051073104143142700e-02 2.500136150047183037e-03 2.009298652410507202e-01 2.031039446592330933e-01 3.344234228134155273e-01 -1.712082773447036743e-01 -1.451750099658966064e-01 5.984557420015335083e-02
-1.348600983619689941e-01 -1.526195704936981201e-01 -1.266585141420364380e-01 -7.131762057542800903e-02 1.367925480008125305e-02 3.637725487351417542e-02 1.248053386807441711e-01 1.405342668294906616e-01 -3.151527047157287598e-02 2.384128235280513763e-02 -6.819223612546920776e-02 -1.579204201698303223e-01 -1.879937015473842621e-02 1.910799555480480194e-02 5.321237444877624512e-02 1.470961421728134155e-01 3.746343851089477539e-01 -1.292913407087326050e-02 -6.898839771747589111e-02 -3.810054808855056763e-02 -2.822276055812835693e-01 -4.565022140741348267e-02 4.390695393085479736e-01 -1.375035345554351807e-01 1.039351150393486023e-01 1.542854309082031250e-01 -4.379070699214935303e-01 -2.037398815155029297e-01 1.213586032390594482e-01 -2.228837460279464722e-01 -1.253597736358642578e-01 -2.367758303880691528e-01
-2.964106500148773193e-01 -9.704321622848510742e-02 -8.400816470384597778e-02 -1.737341135740280151e-01 -6.390371173620223999e-02 6.907098740339279175e-02 -1.047480553388595581e-01 1.784301251173019409e-01 -3.835322856903076172e-01 1.261423975229263306e-01 2.779999673366546631e-01 1.271799555979669094e-03 2.301476001739501953e-01 -3.470253571867942810e-02 1.161907464265823364e-01 1.667758375406265259e-01 -3.018778562545776367e-01 1.326579749584197998e-01 -2.202260307967662811e-02 1.751405000686645508e-01 -3.683558702468872070e-01 2.091987431049346924e-02 -1.173543650656938553e-02 -1.518686115741729736e-01 7.328209280967712402e-02 2.135570049285888672e-01 -1.649200171232223511e-01 1.215051673352718353e-02 1.227217838168144226e-01 -2.739019989967346191e-01 1.274130586534738541e-02 1.012705489993095398e-01
1.195947527885437012e-01 -3.522734642028808594e-01 4.432057961821556091e-02 4.882533848285675049e-02 -1.809645630419254303e-02 1.117108985781669617e-01 1.719705462455749512e-01 -1.579554975032806396e-01 1.637535169720649719e-02 -1.176444292068481445e-01 -1.000881418585777283e-01 -2.332718223333358765e-01 1.653783321380615234e-01 2.308962680399417877e-02 1.927656866610050201e-02 3.065112531185150146e-01 -6.903449445962905884e-02 5.198653321713209152e-03 -3.068353235721588135e-01 5.308683514595031738e-01 -4.439084976911544800e-02 -9.969683736562728882e-02 -5.285284295678138733e-02 -1.205851137638092041e-01 -6.357514113187789917e-02 1.574216485023498535e-01 -1.588468439877033234e-03 -1.003978848457336426e-01 3.608912229537963867e-01 -9.476227313280105591e-02 9.784837253391742706e-03 -3.075921721756458282e-02
8.506959676742553711e-02 -3.060931265354156494e-01 -4.296604171395301819e-02 1.097745150327682495e-01 1.660258620977401733e-01 1.613811701536178589e-01 -1.939423233270645142e-01 -8.689355105161666870e-02 1.941657215356826782e-01 2.503702640533447266e-01 -8.094114810228347778e-02 -2.517382502555847168e-01 1.421530731022357941e-02 1.206034570932388306e-01 -2.847704850137233734e-02 5.379731580615043640e-02 3.110779449343681335e-02 2.697127871215343475e-02 1.970971003174781799e-02 4.850233495235443115e-01 -2.291821390390396118e-01 -1.423284225165843964e-02 -6.204231455922126770e-02 -2.659436464309692383e-01 7.619622349739074707e-02 -6.060954183340072632e-02 -2.091224193572998047e-01 -2.606254816055297852e-01 -2.180084213614463806e-02 -2.970692217350006104e-01 1.472703814506530762e-01 3.814068064093589783e-02
-8.867570757865905762e-02 -1.359524875879287720e-01 -2.297228900715708733e-03 1.321701612323522568e-02 -1.766833662986755371e-01 7.940956205129623413e-02 -1.925191581249237061e-01 1.829912066459655762e-01 -1.692650467157363892e-01 8.825123310089111328e-02 8.743198215961456299e-02 1.822851747274398804e-01 1.331405937671661377e-01 6.054789200425148010e-02 -8.171476423740386963e-02 9.290280938148498535e-02 -1.875990033149719238e-01 8.681252598762512207e-02 -2.099380642175674438e-02 5.398018360137939453e-01 -3.178283870220184326e-01 -2.346526086330413818e-01 6.807795166969299316e-02 -2.038534283638000488e-01 -7.544399797916412354e-02 -1.608807034790515900e-02 -2.261307239532470703e-01 -2.052090764045715332e-01 -7.490283250808715820e-02 -3.007460534572601318e-01 9.543475508689880371e-02 1.010063216090202332e-01
1.525660157203674316e-01 1.074364874511957169e-02 -8.034595847129821777e-02 -3.268671631813049316e-01 1.574802547693252563e-01 2.340470403432846069e-01 -2.438180446624755859e-01 -3.840788081288337708e-02 -7.899260520935058594e-02 -4.993933066725730896e-02 1.361133754253387451e-01 -1.897378116846084595e-01 2.104611247777938843e-01 -1.995147950947284698e-02 7.357453554868698120e-02 9.305570274591445923e-02 -7.303627207875251770e-03 2.844486832618713379e-01 -1.144554838538169861e-01 4.508296549320220947e-01 -2.738125920295715332e-01 -2.560626268386840820e-01 -4.590814933180809021e-02 -8.273193985223770142e-02 9.722460806369781494e-02 6.747420877218246460e-02 -4.982551187276840210e-02 2.182082682847976685e-01 2.492598444223403931e-01 -9.706442803144454956e-02 -2.742996439337730408e-02 1.325587779283523560e-01
8.928031660616397858e-03 -1.408922523260116577e-01 -9.115723520517349243e-02 -3.874495029449462891e-01 2.031080424785614014e-01 1.066855899989604950e-02 -2.157270014286041260e-01 2.904732823371887207e-01 -1.956737935543060303e-01 1.791932880878448486e-01 3.358100354671478271e-02 -1.218013558536767960e-02 1.258597970008850098e-01 1.007724087685346603e-02 1.458354294300079346e-01 -1.863002479076385498e-01 3.946905955672264099e-02 -8.740139007568359375e-02 5.299279093742370605e-02 4.235629141330718994e-01 6.520421057939529419e-02 -3.535224795341491699e-01 1.333090662956237793e-01 5.363274738192558289e-02 7.447770982980728149e-02 1.327827125787734985e-01 -1.312638819217681885e-01 5.508775264024734497e-02 2.314769327640533447e-01 -2.207955271005630493e-01 5.468927696347236633e-02 -1.253657191991806030e-01
1.218804791569709778e-01 -4.500531852245330811e-01 -1.917107850313186646e-01 1.062008216977119446e-01 -5.522830784320831299e-02 -1.470730304718017578e-01 1.621275842189788818e-01 1.055343449115753174e-01 -2.037877589464187622e-01 3.704870119690895081e-02 -2.129904627799987793e-01 -9.550970979034900665e-03 2.593121230602264404e-01 -1.078850328922271729e-01 6.967300921678543091e-02 1.511800140142440796e-01 -1.500989645719528198e-01 7.477468252182006836e-02 -4.398917034268379211e-02 1.777293980121612549e-01 -9.604562073945999146e-02 1.037939116358757019e-01 1.337841153144836426e-01 2.058492749929428101e-01 1.014577075839042664e-01 2.816298007965087891e-01 -2.547833621501922607e-01 8.618462830781936646e-02 2.647750675678253174e-01 -2.330368459224700928e-01 1.909954696893692017e-01 1.129429638385772705e-01
3.130013942718505859e-01 -2.782495915889739990e-01 -2.660724520683288574e-02 6.346470117568969727e-02 8.011168986558914185e-02 1.265663802623748779e-01 -2.649759948253631592e-01 5.150851234793663025e-02 1.614207327365875244e-01 2.161592096090316772e-01 -7.655607163906097412e-02 -1.067527905106544495e-01 5.178577452898025513e-02 1.774377562105655670e-02 9.864420443773269653e-02 2.204803377389907837e-01 3.441910073161125183e-02 3.077071718871593475e-02 6.612124294042587280e-02 4.094460010528564453e-01 -2.126793265342712402e-01 -2.841999381780624390e-02 -2.204328179359436035e-01 -1.949223726987838745e-01 7.514833658933639526e-02 1.485173404216766357e-01 -3.508267104625701904e-01 -1.867408007383346558e-01 1.161646395921707153e-01 -1.909487396478652954e-01 1.705816388130187988e-01 4.131595790386199951e-02
1.235914528369903564e-01 -3.117868304252624512e-01 -1.983228176832199097e-01 2.638064324855804443e-01 1.935817003250122070e-01 -9.440110879950225353e-04 -1.369448006153106689e-01 -1.498631089925765991e-01 -2.950445413589477539e-01 -4.160836338996887207e-02 -1.090665534138679504e-01 2.146624773740768433e-01 2.224895209074020386e-01 -4.299759864807128906e-02 1.007420793175697327e-01 2.075941264629364014e-01 1.039042696356773376e-01 1.151989549398422241e-01 9.065414220094680786e-02 3.947298526763916016e-01 -7.235615700483322144e-02 9.076806902885437012e-02 -4.779909551143646240e-02 -5.267562717199325562e-02 1.120792403817176819e-01 1.030320450663566589e-01 -1.455033421516418457e-01 -2.190422862768173218e-01 1.950580626726150513e-01 -2.177760601043701172e-01 2.142034173011779785e-01 1.350274085998535156e-01
-3.411183953285217285e-01 -2.473239451646804810e-01 1.511919498443603516e-01 2.723580226302146912e-02 8.612690120935440063e-02 -2.475005239248275757e-01 8.880407549440860748e-03 -1.048122271895408630e-01 5.626918748021125793e-02 -8.679116517305374146e-02 1.513183563947677612e-01 -1.429089307785034180e-01 4.755143448710441589e-02 -1.862304955720901489e-01 -1.232050824910402298e-02 -5.579023063182830811e-02 -9.735637158155441284e-02 5.508624017238616943e-02 -2.006361931562423706e-01 3.293284773826599121e-01 -4.579860717058181763e-03 1.296181827783584595e-01 2.059112489223480225e-01 -1.702485978603363037e-01 3.271380960941314697e-01 1.784572601318359375e-01 -6.559435278177261353e-02 -1.368876695632934570e-01 -3.483594395220279694e-03 -4.458413124084472656e-01 -1.175732463598251343e-01 -3.090215101838111877e-02
1.587145403027534485e-02 -1.313531305640935898e-03 -1.164608225226402283e-01 -3.456543087959289551e-01 -7.693897467106580734e-03 -6.754580140113830566e-02 7.926233112812042236e-02 8.936239033937454224e-02 6.034993930370546877e-05 1.529536694288253784e-01 8.108788169920444489e-03 -9.084643423557281494e-02 1.506770551204681396e-01 2.453587204217910767e-01 2.090720683336257935e-01 -2.941348403692245483e-02 1.071297451853752136e-01 6.427565962076187134e-02 -1.888905167579650879e-01 6.012582182884216309e-01 -1.070643588900566101e-01 -2.558470666408538818e-01 1.407198309898376465e-01 -1.175762861967086792e-01 7.607334852218627930e-02 1.584990471601486206e-01 3.479810431599617004e-02 -7.724831253290176392e-02 2.733186483383178711e-01 -6.815292686223983765e-02 -6.514671444892883301e-02 2.087985128164291382e-01
-7.105582952499389648e-02 -1.440951675176620483e-01 -1.870724409818649292e-01 -9.935720264911651611e-02 3.043406307697296143e-01 -2.958707883954048157e-02 4.994606599211692810e-02 1.667537093162536621e-01 -1.346456110477447510e-01 2.746644802391529083e-02 1.454488784074783325e-01 2.158798575401306152e-01 -6.323958933353424072e-02 3.392682597041130066e-02 3.569063916802406311e-02 1.565514877438545227e-02 -2.979246713221073151e-02 1.321981754153966904e-02 -2.714702393859624863e-03 4.502992331981658936e-01 -2.517267465591430664e-01 7.463690824806690216e-03 -8.931115269660949707e-02 -1.255836635828018188e-01 1.971152797341346741e-02 3.242900967597961426e-01 1.834968179464340210e-01 -1.957510858774185181e-01 2.942348718643188477e-01 -3.621602058410644531e-01 -1.543186306953430176e-01 4.591106995940208435e-02
-1.446267664432525635e-01 -1.859505474567413330e-01 -1.514392495155334473e-01 5.244072899222373962e-02 -9.358710050582885742e-02 3.588723484426736832e-03 -5.819312483072280884e-02 -4.926605522632598877e-02 2.618484664708375931e-03 2.484356611967086792e-01 -1.414996385574340820e-01 -5.835953727364540100e-02 1.652236878871917725e-01 1.198977902531623840e-01 -7.226772606372833252e-02 4.929127171635627747e-03 1.770796813070774078e-02 -1.189178600907325745e-01 7.276409119367599487e-02 7.076507806777954102e-01 -2.842291295528411865e-01 -2.971651963889598846e-02 4.130016267299652100e-02 1.516052987426519394e-02 3.819864615797996521e-02 -8.691214025020599365e-02 -9.496490657329559326e-02 -1.968659460544586182e-01 1.732060313224792480e-01 -1.611599326133728027e-01 2.332013845443725586e-01 2.988101914525032043e-02
2.588238418102264404e-01 -2.596590220928192139e-01 8.007524907588958740e-02 -6.075568962842226028e-03 7.635340839624404907e-02 1.802307516336441040e-01 2.735486924648284912e-01 5.312198400497436523e-02 5.955206602811813354e-02 2.606917917728424072e-01 -9.688481688499450684e-02 -1.691487133502960205e-01 -2.919310703873634338e-02 -2.106977552175521851e-01 -1.460035145282745361e-02 2.534601986408233643e-01 -4.272022470831871033e-02 6.675058044493198395e-03 -4.268204867839813232e-01 2.941028773784637451e-01 -1.982602179050445557e-01 -1.370145082473754883e-01 1.287137418985366821e-01 -2.340484112501144409e-01 1.162780672311782837e-01 2.339455187320709229e-01 -1.597328484058380127e-01 -7.171548157930374146e-02 6.149630993604660034e-02 -1.171284168958663940e-01 6.008671224117279053e-02 6.309673935174942017e-02
2.415929436683654785e-01 4.515363648533821106e-02 -6.667643785476684570e-02 -2.534495890140533447e-01 7.867901772260665894e-02 2.210814654827117920e-01 -1.778806000947952271e-02 1.322727352380752563e-01 -1.141508370637893677e-01 -2.657435648143291473e-02 3.990368545055389404e-02 -6.274361163377761841e-02 2.481546550989151001e-01 1.468057036399841309e-01 1.170853711664676666e-02 -1.095452457666397095e-01 1.443730294704437256e-01 2.362334579229354858e-01 -2.939673066139221191e-01 4.900971353054046631e-01 2.197209000587463379e-02 -2.235262691974639893e-01 3.293019533157348633e-02 -1.044586077332496643e-01 5.142901837825775146e-02 1.129446476697921753e-01 -4.033334553241729736e-03 -1.028662174940109253e-02 3.071702122688293457e-01 -1.286394447088241577e-01 5.266707390546798706e-03 3.022226095199584961e-01
1.608860194683074951e-01 -1.356476545333862305e-01 -1.911292318254709244e-03 -4.497953131794929504e-02 1.945814862847328186e-02 1.959988325834274292e-01 -8.810808509588241577e-02 1.447301208972930908e-01 -2.682282030582427979e-01 2.124127149581909180e-01 -1.013632789254188538e-01 -6.150669604539871216e-02 1.078186109662055969e-01 -1.250077188014984131e-01 -1.273627579212188721e-01 3.658836483955383301e-01 6.495780497789382935e-02 -2.158269099891185760e-02 -1.818087846040725708e-01 2.286060601472854614e-01 -1.692957580089569092e-01 -2.957303822040557861e-01 1.871797591447830200e-01 1.580563746392726898e-02 2.025818228721618652e-01 6.145162507891654968e-02 1.120232604444026947e-02 4.610764384269714355e-01 2.079235911369323730e-01 -1.456670314073562622e-01 -1.117721199989318848e-01 4.285823926329612732e-02
1.101526096463203430e-01 -2.370790690183639526e-01 -2.926174402236938477e-01 5.655618757009506226e-02 -2.057267539203166962e-02 -2.801922559738159180e-01 9.184170514345169067e-02 1.533371955156326294e-01 6.916753947734832764e-02 -1.379934418946504593e-02 -3.315165936946868896e-01 1.396387517452239990e-01 1.623841971158981323e-01 1.430239975452423096e-01 1.581554412841796875e-01 2.470384389162063599e-01 6.797093898057937622e-02 -1.799179613590240479e-02 -1.745149940252304077e-01 2.929679453372955322e-01 -2.522400021553039551e-01 -9.690549969673156738e-02 1.567582488059997559e-01 5.137354880571365356e-02 1.588348448276519775e-01 4.328905045986175537e-01 -1.001340225338935852e-01 -7.901088893413543701e-02 5.490224808454513550e-02 -1.004840135574340820e-01 1.848672400228679180e-04 3.542048484086990356e-02
5.638587847352027893e-02 -3.101589381694793701e-01 2.549294829368591309e-01 -1.263119727373123169e-01 1.610446162521839142e-02 1.546253412961959839e-01 -9.831198304891586304e-02 4.135153070092201233e-02 2.675845101475715637e-02 -1.416231738403439522e-03 -1.390228420495986938e-01 -4.603440687060356140e-02 3.726037591695785522e-02 1.077632158994674683e-01 -3.142916858196258545e-01 1.743222326040267944e-01 2.935773134231567383e-02 4.310562834143638611e-02 -2.148099429905414581e-02 3.360448032617568970e-02 -1.076959371566772461e-01 -2.767931222915649414e-01 -2.631770372390747070e-01 -1.105428189039230347e-01 -6.464467197656631470e-02 1.730078905820846558e-01 -2.196390926837921143e-01 7.138334214687347412e-02 2.897212505340576172e-01 -3.870170712471008301e-01 2.869609594345092773e-01 -2.056239843368530273e-01
-2.418000064790248871e-02 -1.345151066780090332e-01 -2.273514308035373688e-02 -1.388691663742065430e-01 -4.322614520788192749e-02 8.951368182897567749e-02 -1.605259627103805542e-01 -2.746854536235332489e-02 2.244411036372184753e-02 1.728218235075473785e-02 8.225790411233901978e-02 8.069533854722976685e-03 2.218337655067443848e-01 3.353848755359649658e-01 -1.023183092474937439e-01 -6.320330500602722168e-02 7.605738192796707153e-02 1.723163276910781860e-01 2.300271689891815186e-01 5.595179200172424316e-01 -2.784997522830963135e-01 -1.454704552888870239e-01 1.799358725547790527e-01 -2.416232787072658539e-02 3.401184827089309692e-02 -1.850971952080726624e-02 -1.932740509510040283e-01 -2.181979268789291382e-01 -1.404160540550947189e-02 -3.116456568241119385e-01 -1.174562610685825348e-02 1.557781696319580078e-01
-7.350661605596542358e-02 -1.054238080978393555e-01 1.692275144159793854e-02 -1.933135986328125000e-01 1.461775749921798706e-01 -8.587086200714111328e-02 -1.988112926483154297e-02 1.367081701755523682e-01 9.812408685684204102e-02 -2.077041864395141602e-01 -1.413862109184265137e-01 -2.625463604927062988e-01 7.632695138454437256e-02 3.984026908874511719e-01 1.292973458766937256e-01 2.458529174327850342e-01 1.438199132680892944e-01 1.715270578861236572e-01 1.593246757984161377e-01 2.656277120113372803e-01 -1.496214121580123901e-01 -1.606982946395874023e-01 6.013094447553157806e-03 6.311506032943725586e-02 -3.108135983347892761e-02 8.818388730287551880e-02 -7.698987424373626709e-02 1.502960827201604843e-02 3.947760760784149170e-01 -3.753377795219421387e-01 -6.759611517190933228e-02 1.131433993577957153e-02
4.711600765585899353e-02 -2.724560499191284180e-01 -2.074390649795532227e-01 -5.741525441408157349e-02 -1.090759560465812683e-01 1.458376944065093994e-01 -1.450368314981460571e-01 6.632372736930847168e-02 -8.935594931244850159e-03 9.105255827307701111e-03 8.387273550033569336e-02 -1.269418597221374512e-01 4.006720334291458130e-02 1.094904076308012009e-02 -1.429618746042251587e-01 6.111659854650497437e-02 1.970642507076263428e-01 -1.302735209465026855e-01 -4.052662551403045654e-01 2.677444219589233398e-01 2.841510772705078125e-01 -1.987787485122680664e-01 -2.031635344028472900e-01 -1.009799093008041382e-01 1.325477510690689087e-01 3.481251895427703857e-01 -2.235315293073654175e-01 -2.048971951007843018e-01 6.795793771743774414e-02 -2.466222643852233887e-01 1.254501938819885254e-02 -9.819071739912033081e-02
-3.209047019481658936e-01 -2.943904399871826172e-01 -2.914025913923978806e-03 -1.022183746099472046e-01 4.457972571253776550e-02 2.903817966580390930e-02 1.972587704658508301e-01 -9.213636815547943115e-02 1.195553466677665710e-01 1.845143586397171021e-01 -1.458615660667419434e-01 -1.090497598052024841e-01 5.634470283985137939e-02 -9.913545101881027222e-02 2.209410667419433594e-01 -8.487003296613693237e-02 2.667823433876037598e-01 2.453427314758300781e-01 -1.547960638999938965e-01 8.819943666458129883e-02 -2.392616420984268188e-01 -8.603681623935699463e-02 2.069796472787857056e-01 -5.955659598112106323e-02 3.424717485904693604e-02 1.770593672990798950e-01 -1.843913272023200989e-02 -1.556989997625350952e-01 1.318863630294799805e-01 -3.816233873367309570e-01 1.609534174203872681e-01 -2.809898555278778076e-01
-1.252213865518569946e-01 -2.005982100963592529e-01 5.831046402454376221e-02 -5.953119322657585144e-02 3.187083080410957336e-02 -1.855994015932083130e-01 -1.268688589334487915e-01 2.313716709613800049e-01 -9.902360761770978570e-05 5.645577982068061829e-02 1.144521385431289673e-01 -4.645094275474548340e-01 1.661729961633682251e-01 2.325525581836700439e-01 3.523005172610282898e-02 -8.220462501049041748e-02 8.909437060356140137e-02 6.781379133462905884e-02 -1.097266003489494324e-01 5.328451991081237793e-01 -1.534647196531295776e-01 4.351393878459930420e-02 1.449089050292968750e-01 -1.709965616464614868e-02 7.903127372264862061e-02 1.040486693382263184e-01 -1.965937912464141846e-01 -1.852173954248428345e-01 1.685255765914916992e-01 2.414847165346145630e-02 2.468863502144813538e-02 1.882537752389907837e-01
5.494657903909683228e-02 -1.720835566520690918e-01 8.454192429780960083e-02 -1.975225061178207397e-01 2.199033498764038086e-01 2.946777641773223877e-02 -1.610148251056671143e-01 -9.094873070716857910e-02 -2.560180723667144775e-01 -1.495303511619567871e-01 1.838898807764053345e-01 -1.704294234514236450e-01 1.197948753833770752e-01 1.070791035890579224e-01 -1.725946962833404541e-01 1.350687891244888306e-01 7.259136438369750977e-02 1.855482906103134155e-01 1.176194772124290466e-01 1.756702065467834473e-01 1.057993248105049133e-01 1.973829418420791626e-01 9.886424057185649872e-03 5.575040355324745178e-02 1.355279982089996338e-01 4.543637931346893311e-01 -3.576984405517578125e-01 2.366857826709747314e-01 2.150592803955078125e-01 -1.306871175765991211e-01 5.513108521699905396e-02 1.624373719096183777e-02
7.676029950380325317e-02 -6.629137694835662842e-02 -1.513356715440750122e-01 -4.748988151550292969e-01 8.354344964027404785e-02 -2.574692368507385254e-01 4.455718025565147400e-02 1.496613025665283203e-01 -2.145165354013442993e-01 -1.423765812069177628e-02 -8.976356685161590576e-02 -2.855354547500610352e-02 1.675229817628860474e-01 1.453387290239334106e-01 1.541105806827545166e-01 4.508236423134803772e-02 2.823840081691741943e-01 5.047242343425750732e-02 -1.229592487215995789e-01 2.714035809040069580e-01 -3.253918290138244629e-01 -2.425088733434677124e-01 -1.209365874528884888e-01 -8.729292452335357666e-02 3.475840017199516296e-02 -1.758098006248474121e-01 -2.347486838698387146e-02 -6.322301179170608521e-02 2.171442508697509766e-01 -2.441916167736053467e-01 3.152751922607421875e-02 1.054596379399299622e-01
-1.932016313076019287e-01 -2.708791792392730713e-01 -6.776507198810577393e-02 -6.593695282936096191e-02 1.396630704402923584e-01 1.263392120599746704e-01 -1.228744685649871826e-01 9.210304170846939087e-02 -3.106033802032470703e-01 9.879845380783081055e-02 3.335536643862724304e-02 -1.306389123201370239e-01 -6.981992721557617188e-02 1.324551105499267578e-01 -2.260407358407974243e-01 -2.104120329022407532e-02 -2.487244307994842529e-01 1.642345041036605835e-01 -1.017242595553398132e-01 9.155907481908798218e-02 1.610424965620040894e-01 6.843309849500656128e-02 6.213743612170219421e-02 -1.655377596616744995e-01 3.718509674072265625e-01 -9.049947373569011688e-03 -2.157248854637145996e-01 -1.148097440600395203e-01 2.484369426965713501e-01 -4.081179797649383545e-01 1.247933581471443176e-01 1.075219660997390747e-01
1.409338787198066711e-03 -2.816205322742462158e-01 -1.398500204086303711e-01 -5.473049879074096680e-01 8.882509171962738037e-02 -5.858587101101875305e-02 -2.398159950971603394e-01 2.331095486879348755e-01 4.537395015358924866e-02 2.738646604120731354e-02 2.286345697939395905e-03 -7.565062027424573898e-03 1.938949823379516602e-01 -2.453817874193191528e-01 1.784863322973251343e-01 -2.349254861474037170e-02 4.473135992884635925e-02 1.438105106353759766e-02 6.390994042158126831e-02 3.338222801685333252e-01 1.032828390598297119e-01 -2.124939113855361938e-01 8.791874349117279053e-02 -1.185391470789909363e-01 1.535409092903137207e-01 -2.129103802144527435e-02 -1.184376701712608337e-01 -1.111520975828170776e-01 1.971304118633270264e-01 -1.952754110097885132e-01 1.136446520686149597e-01 -9.836015850305557251e-02
2.186444355174899101e-03 -1.691397130489349365e-01 -4.189878702163696289e-02 5.302365496754646301e-02 -9.546083956956863403e-02 -2.558524720370769501e-02 -3.104452230036258698e-02 6.368643045425415039e-02 -1.751685440540313721e-01 1.058575734496116638e-01 1.663435995578765869e-01 1.229675710201263428e-01 9.917723387479782104e-02 1.103954017162322998e-01 -7.178499549627304077e-02 -1.321160048246383667e-01 -1.780272275209426880e-01 1.422762870788574219e-02 1.251810044050216675e-01 4.762235283851623535e-01 -3.572525680065155029e-01 -3.201268017292022705e-01 6.528316438198089600e-02 -8.962667733430862427e-02 1.248415466398000717e-02 -2.789982035756111145e-02 -2.707759141921997070e-01 -1.414564549922943115e-01 -4.684772714972496033e-02 -3.967207968235015869e-01 9.593069553375244141e-03 2.280836105346679688e-01
4.340858384966850281e-02 -9.991566091775894165e-02 -1.422313749790191650e-01 -1.337859183549880981e-01 -2.169785648584365845e-01 -1.786086261272430420e-01 1.743649989366531372e-01 1.815908849239349365e-01 -2.466268241405487061e-01 1.556252241134643555e-01 1.209484785795211792e-01 2.994361519813537598e-02 3.261487931013107300e-02 4.177508875727653503e-02 -1.209501996636390686e-01 4.058095812797546387e-01 5.050165578722953796e-02 1.097299903631210327e-01 -1.684647500514984131e-01 2.702275514602661133e-01 7.298493757843971252e-03 -1.963519752025604248e-01 -8.549585007131099701e-03 -1.939614266157150269e-01 7.233289629220962524e-02 -1.518019009381532669e-02 -1.329635977745056152e-01 3.831509351730346680e-01 3.993152081966400146e-02 -3.502878248691558838e-01 1.935180872678756714e-01 3.112866729497909546e-02
-9.329254180192947388e-02 -8.083730936050415039e-02 -8.997490257024765015e-02 -4.909889400005340576e-02 2.893927991390228271e-01 -6.247644126415252686e-02 2.779281437397003174e-01 8.871698379516601562e-02 1.074505373835563660e-01 -7.688494771718978882e-02 9.203503280878067017e-02 1.005092337727546692e-01 -5.837555602192878723e-02 -1.661062240600585938e-01 -1.958986818790435791e-01 1.441702991724014282e-01 2.445642203092575073e-01 2.304589152336120605e-01 -3.351617231965065002e-02 1.959515362977981567e-01 -6.679430603981018066e-02 -1.340533494949340820e-01 2.953968942165374756e-01 4.818355198949575424e-03 9.105999022722244263e-02 4.079693928360939026e-02 -4.830222129821777344e-01 1.507244259119033813e-01 1.378315240144729614e-01 -3.559753894805908203e-01 2.540082857012748718e-02 2.821556106209754944e-02
-2.623558938503265381e-01 -1.278794407844543457e-01 1.259516328573226929e-01 -2.192085981369018555e-01 1.016048416495323181e-01 -4.308632761240005493e-02 -1.284226626157760620e-01 2.811379730701446533e-01 -2.075987309217453003e-01 1.805093139410018921e-01 1.784959286451339722e-01 1.555115431547164917e-01 2.185823917388916016e-01 7.688994705677032471e-02 1.716796755790710449e-01 2.414203584194183350e-01 -2.145647406578063965e-01 1.664069890975952148e-01 -1.017288789153099060e-01 1.543921530246734619e-01 -3.171875774860382080e-01 9.552171826362609863e-02 7.659677416086196899e-02 -2.244441397488117218e-02 3.976674005389213562e-02 2.441025376319885254e-01 -2.579063773155212402e-01 -8.440550416707992554e-02 1.397654414176940918e-01 -2.711147964000701904e-01 8.502600342035293579e-02 -1.045129001140594482e-01
-2.085070610046386719e-01 -2.802697718143463135e-01 -4.914963617920875549e-02 2.221223562955856323e-01 6.488659232854843140e-02 -7.757399231195449829e-02 1.776802688837051392e-01 8.341413736343383789e-02 -1.956707239151000977e-01 -3.910123929381370544e-02 1.281989924609661102e-02 -2.035227566957473755e-01 1.440594643354415894e-01 -2.055321782827377319e-01 -1.085206717252731323e-01 3.787953034043312073e-02 -1.027027815580368042e-01 2.447907477617263794e-01 -8.146436884999275208e-03 3.772035837173461914e-01 -2.755482494831085205e-01 1.099496036767959595e-01 3.537430241703987122e-02 -6.223749369382858276e-04 1.594126969575881958e-01 1.809754520654678345e-01 -1.421784609556198120e-01 -1.081220358610153198e-01 3.538357913494110107e-01 -2.758552320301532745e-02 3.794305399060249329e-02 3.166963160037994385e-01
-2.738639712333679199e-01 -1.658199727535247803e-01 6.896550953388214111e-02 -3.952587544918060303e-01 1.846839487552642822e-01 1.466315332800149918e-02 -1.246120482683181763e-01 1.166311558336019516e-02 -1.331464797258377075e-01 1.347865760326385498e-01 -1.631807982921600342e-01 1.753947585821151733e-01 1.219901666045188904e-01 -5.467175040394067764e-03 1.573718041181564331e-01 2.222942560911178589e-01 -2.629399001598358154e-01 1.426461338996887207e-02 1.647733449935913086e-01 1.056884899735450745e-01 -2.156176120042800903e-01 -5.143595393747091293e-03 1.506735943257808685e-02 -6.966558843851089478e-02 2.369006909430027008e-02 1.131940186023712158e-01 -2.270982861518859863e-01 -2.536087669432163239e-02 1.122505515813827515e-01 -4.897811710834503174e-01 1.637441217899322510e-01 -1.623538439162075520e-03
-1.928084902465343475e-02 -7.471470534801483154e-02 -2.560234069824218750e-01 -2.389388084411621094e-01 1.827531456947326660e-01 5.757931992411613464e-02 -1.303198337554931641e-01 1.101861223578453064e-01 7.729730755090713501e-02 5.838739871978759766e-02 -9.427838772535324097e-02 -2.129200845956802368e-01 1.910848617553710938e-01 -1.680282354354858398e-01 -3.361594676971435547e-01 2.299726903438568115e-01 -2.252252213656902313e-02 2.118614464998245239e-01 5.131065472960472107e-02 5.047392249107360840e-01 -4.505105316638946533e-02 1.452791690826416016e-01 4.191307723522186279e-02 4.074106365442276001e-02 -1.168292090296745300e-01 5.242938920855522156e-02 1.168592572212219238e-01 -1.267480403184890747e-01 2.300729304552078247e-01 -2.191720455884933472e-01 1.036223024129867554e-01 1.554259359836578369e-01
1.126963123679161072e-01 -4.132037460803985596e-01 -1.510692834854125977e-01 1.161343306303024292e-01 -1.519108712673187256e-01 9.193681180477142334e-03 -7.397017627954483032e-02 -6.036803126335144043e-02 2.027557976543903351e-02 -1.381924748420715332e-01 1.473027020692825317e-01 -3.462682664394378662e-02 -1.778841465711593628e-01 1.711033401079475880e-03 -8.255147188901901245e-02 2.770706415176391602e-01 2.003567516803741455e-01 1.692166775465011597e-01 -1.107462421059608459e-01 8.607105165719985962e-02 -3.111021518707275391e-01 -1.352105885744094849e-01 -7.675168663263320923e-02 9.910845756530761719e-02 -1.306950449943542480e-01 8.705434203147888184e-02 -2.432589381933212280e-01 3.782862424850463867e-02 1.623063385486602783e-01 -4.578086733818054199e-01 1.988849192857742310e-01 -1.017802655696868896e-01
1.356262564659118652e-01 -4.102170169353485107e-01 2.802184224128723145e-01 -1.231548339128494263e-01 -3.473768383264541626e-02 2.707150205969810486e-02 6.458922475576400757e-02 5.919458717107772827e-02 1.284848153591156006e-01 2.320366501808166504e-01 1.004383340477943420e-01 -1.053299233317375183e-01 9.433935582637786865e-02 -1.974330693483352661e-01 2.036468684673309326e-02 2.151930779218673706e-01 1.708451658487319946e-02 -2.348899096250534058e-01 -1.420171409845352173e-01 2.738274931907653809e-01 -6.629908084869384766e-02 9.892530739307403564e-03 2.900308668613433838e-01 -3.595364689826965332e-01 -2.919034287333488464e-02 1.216676980257034302e-01 -1.457166224718093872e-01 -2.301524132490158081e-01 2.010830491781234741e-01 -3.710170090198516846e-02 -7.670427858829498291e-02 -1.335748881101608276e-01
-1.020726263523101807e-01 -2.949210405349731445e-01 2.255988419055938721e-01 -1.596783287823200226e-02 7.222217321395874023e-02 6.168688833713531494e-02 -1.867469251155853271e-01 2.056168764829635620e-02 -3.409443795680999756e-02 2.725288867950439453e-01 -1.478210836648941040e-01 -9.849944710731506348e-02 1.173979416489601135e-01 -1.217909380793571472e-01 -1.963270306587219238e-01 2.049094140529632568e-01 -1.810981035232543945e-01 -1.786589920520782471e-01 -1.874124258756637573e-01 2.022059410810470581e-01 -3.535487875342369080e-02 -4.437295719981193542e-02 2.580830752849578857e-01 -1.107363328337669373e-01 1.220718994736671448e-01 3.867223262786865234e-01 -3.668365180492401123e-01 -5.892192572355270386e-02 -1.242113858461380005e-01 -1.798369437456130981e-01 1.252763867378234863e-01 4.716093838214874268e-02
1.632752716541290283e-01 -2.736085653305053711e-01 -8.876290172338485718e-02 8.722254633903503418e-02 1.484368592500686646e-01 1.725687682628631592e-01 -1.569757461547851562e-01 2.060820311307907104e-01 2.193226665258407593e-01 1.990050375461578369e-01 9.255294501781463623e-02 -2.015919834375381470e-01 1.969038695096969604e-01 1.731020212173461914e-01 1.137927100062370300e-01 1.676117032766342163e-01 8.012072741985321045e-02 -1.731001958250999451e-02 -5.049423873424530029e-02 4.317466914653778076e-01 -2.421428859233856201e-01 -3.975634649395942688e-02 -1.447271704673767090e-01 -1.018780916929244995e-01 1.565356552600860596e-02 6.867989152669906616e-02 -1.868287175893783569e-01 -1.170641705393791199e-01 3.571796417236328125e-02 -2.259398400783538818e-01 3.404238224029541016e-01 9.155831485986709595e-02
9.509030729532241821e-02 -4.254686534404754639e-01 -1.675206609070301056e-02 -1.077009737491607666e-01 6.293052434921264648e-02 -8.320608735084533691e-02 1.140732318162918091e-02 -6.332749128341674805e-02 -3.570570051670074463e-02 -9.948927164077758789e-02 1.149077415466308594e-01 -1.478254348039627075e-01 3.610559180378913879e-02 -1.034096032381057739e-01 3.178352415561676025e-01 2.199428081512451172e-01 1.302209943532943726e-01 -1.071746349334716797e-01 -2.779425978660583496e-01 3.800197839736938477e-01 -1.390023529529571533e-01 4.822648596018552780e-03 1.529046148061752319e-01 -1.808724133297801018e-03 1.420845091342926025e-01 -7.470455020666122437e-02 9.380995482206344604e-02 2.800711989402770996e-01 3.002653419971466064e-01 -6.650282442569732666e-02 2.546410858631134033e-01 -1.006868779659271240e-01
-1.310930401086807251e-01 -8.983195573091506958e-02 9.025317430496215820e-02 1.564713940024375916e-02 -2.547157704830169678e-01 -6.977505981922149658e-02 1.169360876083374023e-01 -2.164647579193115234e-01 9.054211527109146118e-02 1.897578984498977661e-01 -1.850231736898422241e-01 6.079034879803657532e-02 -8.262316137552261353e-02 -2.279975451529026031e-02 -1.275013834238052368e-01 -6.792800873517990112e-02 3.204659819602966309e-01 -1.273619085550308228e-01 -1.209750995039939880e-01 3.191282153129577637e-01 -2.271586954593658447e-01 -6.411050260066986084e-02 3.874585404992103577e-02 -1.061137691140174866e-01 1.426843702793121338e-01 1.142985597252845764e-01 -3.538524210453033447e-01 1.077542454004287720e-01 2.635562717914581299e-01 -3.792713582515716553e-01 3.950922563672065735e-02 1.916701495647430420e-01
1.932080462574958801e-02 5.607718229293823242e-02 5.823758989572525024e-02 -4.481533467769622803e-01 1.423186510801315308e-01 -2.353200316429138184e-01 9.976622462272644043e-02 2.744783759117126465e-01 -9.318419545888900757e-02 -1.159806698560714722e-01 -5.054843425750732422e-02 -1.205608919262886047e-01 1.027417331933975220e-01 8.578347414731979370e-02 1.270588934421539307e-01 1.132728755474090576e-01 2.053266763687133789e-01 -3.563660895451903343e-03 -2.106727659702301025e-01 3.884219527244567871e-01 -2.433298826217651367e-01 -3.360674083232879639e-01 9.610731154680252075e-02 -8.635292202234268188e-02 1.652134954929351807e-01 4.952183365821838379e-02 6.820896267890930176e-02 -8.573294617235660553e-03 8.512119203805923462e-02 -2.748589515686035156e-01 -3.178497776389122009e-02 -2.579458802938461304e-02
-8.464048616588115692e-03 -3.886843621730804443e-01 -2.132394760847091675e-01 -3.026970289647579193e-02 1.451807320117950439e-01 -1.516366750001907349e-01 1.216246932744979858e-02 1.629346460103988647e-01 -3.006046116352081299e-01 -6.226282566785812378e-02 -8.257735520601272583e-02 1.314954906702041626e-01 2.261827886104583740e-01 -2.971347868442535400e-01 -6.607490032911300659e-02 1.005606353282928467e-01 2.758108079433441162e-01 1.668602079153060913e-01 5.601904541254043579e-02 1.992821544408798218e-01 -2.090215235948562622e-01 -6.395179778337478638e-02 -2.083642333745956421e-01 -2.795430459082126617e-02 2.137486189603805542e-01 -7.002927595749497414e-04 -1.437149345874786377e-01 -1.577144563198089600e-01 -1.704083383083343506e-02 -2.195538580417633057e-01 -1.473229527473449707e-01 -2.434445023536682129e-01
3.320264443755149841e-02 -2.839197218418121338e-01 -9.963291138410568237e-02 8.682382851839065552e-02 1.751487851142883301e-01 8.017157763242721558e-02 -2.581804990768432617e-01 2.001750096678733826e-02 1.621661931276321411e-01 8.236338198184967041e-02 -2.159047313034534454e-02 -1.479202359914779663e-01 6.610688567161560059e-02 6.317457556724548340e-02 1.304647028446197510e-01 3.978872299194335938e-02 3.056055493652820587e-02 -3.925426304340362549e-02 -4.230299219489097595e-02 5.254133939743041992e-01 -3.645799160003662109e-01 -1.267256140708923340e-01 -5.290230363607406616e-02 -2.281993329524993896e-01 6.175927817821502686e-02 6.234107539057731628e-02 -1.875161677598953247e-01 -1.809169501066207886e-01 5.519377440214157104e-02 -1.288563162088394165e-01 3.620606958866119385e-01 -6.130934134125709534e-02
4.812799394130706787e-02 -9.106500446796417236e-02 -2.065969854593276978e-01 -3.579593598842620850e-01 1.067470088601112366e-01 1.666853427886962891e-01 1.058530248701572418e-02 1.939782500267028809e-01 -6.316069513559341431e-02 5.224507302045822144e-02 1.648692637681961060e-01 -1.470020562410354614e-01 -4.739310964941978455e-02 -2.371056675910949707e-01 -8.994070440530776978e-02 -2.431159168481826782e-01 3.002807311713695526e-02 9.462924301624298096e-02 1.200115531682968140e-01 3.067401051521301270e-01 -7.974734902381896973e-02 -2.582674622535705566e-01 2.103634625673294067e-01 -1.583380252122879028e-01 1.824345253407955170e-02 -4.550275206565856934e-02 -2.764436900615692139e-01 -9.189353138208389282e-02 2.478590011596679688e-01 -3.384343981742858887e-01 -6.927087157964706421e-02 -1.780773997306823730e-01
7.694217562675476074e-02 -2.498817145824432373e-01 -6.826348602771759033e-03 -1.161108240485191345e-01 1.226112395524978638e-01 3.223451599478721619e-02 -1.386427581310272217e-01 6.156164407730102539e-02 -4.457176476716995239e-02 7.420191913843154907e-02 8.824203908443450928e-02 -2.341709882020950317e-01 2.217020094394683838e-01 -7.400234788656234741e-02 -6.571382284164428711e-02 1.090408414602279663e-01 -2.429606914520263672e-01 -2.328446209430694580e-01 -1.496662348508834839e-01 -1.248440295457839966e-01 -1.513599455356597900e-01 1.968379914760589600e-01 1.639072597026824951e-01 -1.020058915019035339e-01 -2.424603514373302460e-02 3.790093660354614258e-01 -2.195120602846145630e-01 -7.399962842464447021e-02 3.622409403324127197e-01 -3.612818717956542969e-01 -1.201915219426155090e-01 1.176016628742218018e-01
-1.644391119480133057e-01 -1.799147129058837891e-01 3.300504088401794434e-01 1.488150954246520996e-01 1.426147073507308960e-01 -1.474066823720932007e-01 -3.337650001049041748e-02 -6.875319033861160278e-02 3.666062280535697937e-02 2.096750587224960327e-01 -1.763469167053699493e-02 6.592892110347747803e-02 6.366412341594696045e-02 2.549596726894378662e-01 3.185222297906875610e-02 1.164013892412185669e-01 5.866675451397895813e-02 -2.609032206237316132e-02 -1.610048264265060425e-01 5.889054536819458008e-01 6.889966875314712524e-02 -1.136747002601623535e-01 1.032314375042915344e-01 -2.014945447444915771e-01 1.894086003303527832e-01 2.344331443309783936e-01 -1.927117258310317993e-01 -1.004797779023647308e-02 1.838704198598861694e-01 4.736012313514947891e-03 5.262599512934684753e-02 -1.325214952230453491e-01
-1.715419590473175049e-01 -1.200318709015846252e-01 -1.466261744499206543e-01 8.016455173492431641e-02 1.256149560213088989e-01 -1.858022212982177734e-01 -2.122237682342529297e-01 -8.200572431087493896e-02 -2.823164127767086029e-02 2.072051465511322021e-01 -2.595197856426239014e-01 2.728815376758575439e-01 1.460299193859100342e-01 9.725385159254074097e-02 -2.467229217290878296e-01 2.192427217960357666e-02 -9.752140194177627563e-02 2.015359550714492798e-01 -1.747264415025711060e-01 3.677465021610260010e-01 -1.159504130482673645e-01 -2.294179201126098633e-01 1.559353619813919067e-01 -6.344870477914810181e-02 -1.536341011524200439e-01 2.524793148040771484e-01 5.902635306119918823e-02 -7.411266863346099854e-02 1.934031546115875244e-01 -2.756555974483489990e-01 1.062565073370933533e-01 1.310458630323410034e-01
3.509669378399848938e-02 -2.054950445890426636e-01 -2.445279620587825775e-02 1.308749616146087646e-01 2.777351737022399902e-01 3.760226070880889893e-02 6.536581087857484818e-03 1.622003763914108276e-01 -1.668362915515899658e-01 -3.200548589229583740e-01 -1.685585081577301025e-01 1.631459034979343414e-02 1.985763609409332275e-01 -1.268203556537628174e-01 6.288272142410278320e-02 1.723538637161254883e-01 9.185662865638732910e-02 -9.669864177703857422e-02 7.613724470138549805e-02 3.617872297763824463e-01 -1.999408304691314697e-01 1.494117230176925659e-01 7.347814738750457764e-02 -4.040440544486045837e-02 2.993658483028411865e-01 1.086183041334152222e-01 -2.039456367492675781e-01 -1.308581084012985229e-01 1.172433272004127502e-01 -4.093542397022247314e-01 -1.388740837574005127e-01 -3.524762392044067383e-02
-1.199330911040306091e-01 -4.203986525535583496e-01 9.965796023607254028e-02 -1.833917349576950073e-01 -1.454225089401006699e-02 9.353721886873245239e-02 1.063892468810081482e-01 6.585545092821121216e-02 2.084383517503738403e-01 3.444129228591918945e-01 7.049378007650375366e-02 -1.296940147876739502e-01 9.155029058456420898e-02 3.142334055155515671e-03 -2.065873146057128906e-01 1.868363618850708008e-01 -1.647057011723518372e-02 -2.258829027414321899e-02 1.356829255819320679e-01 9.942799806594848633e-02 -3.979469835758209229e-01 -1.583709865808486938e-01 4.625214636325836182e-02 1.853572875261306763e-01 -1.287279464304447174e-02 3.095200471580028534e-02 -9.329324960708618164e-02 1.021009832620620728e-01 -8.964820206165313721e-02 -4.112149477005004883e-01 7.423895876854658127e-03 1.562298536300659180e-01
-5.106141418218612671e-02 -3.224222362041473389e-02 1.440999209880828857e-01 -1.198105812072753906e-01 3.113158047199249268e-01 -2.203333191573619843e-02 -1.573494076728820801e-01 2.406094782054424286e-02 -7.086111605167388916e-02 2.447801083326339722e-02 2.102395743131637573e-01 -9.021497517824172974e-02 2.806187868118286133e-01 -1.959128081798553467e-01 -1.545309573411941528e-01 2.940630018711090088e-01 -2.832796610891819000e-02 8.909845352172851562e-02 -1.351142525672912598e-01 2.220735847949981689e-01 1.184669286012649536e-01 1.445949077606201172e-01 1.859977841377258301e-03 -1.519586145877838135e-01 -1.089292694814503193e-03 4.385569393634796143e-01 -3.544764220714569092e-01 -5.532134324312210083e-02 7.295705378055572510e-02 -1.645529866218566895e-01 1.250917613506317139e-01 -2.227225750684738159e-01
-8.028825372457504272e-02 -3.092390298843383789e-01 1.870863325893878937e-02 -7.511932402849197388e-03 1.066332459449768066e-01 5.228654295206069946e-02 -2.396830916404724121e-01 2.059618979692459106e-01 -2.175759375095367432e-01 6.708941608667373657e-02 1.615521162748336792e-01 -2.935352921485900879e-01 -6.750282645225524902e-02 2.245035208761692047e-02 -5.540531873703002930e-02 2.581378519535064697e-01 1.187403351068496704e-01 5.276257917284965515e-02 -1.445060409605503082e-02 4.931035935878753662e-01 -1.224231943488121033e-01 -7.132568210363388062e-02 2.819404304027557373e-01 1.202863305807113647e-01 1.526176184415817261e-01 -6.668129563331604004e-02 5.215439572930335999e-02 2.132096588611602783e-01 2.841232717037200928e-01 -3.661252558231353760e-02 -8.137437701225280762e-02 7.612839341163635254e-02
1.495652645826339722e-01 -5.442059412598609924e-02 -9.248158335685729980e-02 -2.751503586769104004e-01 1.214659959077835083e-01 8.396326750516891479e-02 -2.914873957633972168e-01 1.132986415177583694e-02 4.113580286502838135e-02 3.161673247814178467e-02 -1.298645697534084320e-02 -1.139887198805809021e-01 8.497917652130126953e-02 1.358406692743301392e-01 1.353270858526229858e-01 -5.854596570134162903e-02 -2.475250214338302612e-01 2.007006108760833740e-01 -2.665676362812519073e-02 4.750789999961853027e-01 -2.289293855428695679e-01 -3.937668204307556152e-01 8.224528282880783081e-02 -5.957279354333877563e-02 1.260165572166442871e-01 9.309072047472000122e-03 -1.352523714303970337e-01 1.147936135530471802e-01 2.053210437297821045e-01 -2.431086003780364990e-01 1.525058150291442871e-01 5.053430050611495972e-02
1.152883023023605347e-01 -2.238217443227767944e-01 -1.095413714647293091e-01 6.381168216466903687e-02 4.136618375778198242e-01 -1.611625701189041138e-01 -1.225957646965980530e-01 2.445530146360397339e-01 -2.019565403461456299e-01 -1.776165515184402466e-01 -1.185428872704505920e-01 -9.033153951168060303e-02 1.381707787513732910e-01 -8.336160331964492798e-02 1.064029335975646973e-01 2.501204609870910645e-01 1.529526710510253906e-01 -1.376688480377197266e-01 4.869446530938148499e-02 2.615625858306884766e-01 -1.711619496345520020e-01 2.315862476825714111e-01 1.959398854523897171e-03 2.623548731207847595e-02 2.219880968332290649e-01 6.344842165708541870e-02 -1.841919273138046265e-01 -8.026671409606933594e-02 8.166552335023880005e-02 -3.935918509960174561e-01 -3.846897184848785400e-02 -2.560755796730518341e-02
-3.469371004030108452e-03 -2.318251579999923706e-01 -1.228547841310501099e-01 2.385370582342147827e-01 -5.844893679022789001e-02 2.331630326807498932e-02 1.376533415168523788e-02 -1.538387089967727661e-01 4.865327477455139160e-02 -6.204813253134489059e-03 9.890404343605041504e-02 1.042453572154045105e-01 2.247262150049209595e-01 -6.718479096889495850e-03 6.863421946763992310e-02 4.826518520712852478e-02 -2.910765074193477631e-02 -9.291620552539825439e-02 5.134628340601921082e-02 2.954655587673187256e-01 -1.350672990083694458e-01 3.534708917140960693e-02 5.901927594095468521e-03 -2.350234240293502808e-01 3.453521728515625000e-01 2.562002837657928467e-01 -9.575179964303970337e-02 -3.234395980834960938e-01 3.364762365818023682e-01 -3.257408142089843750e-01 2.564647793769836426e-01 8.847573399543762207e-02
-3.518540263175964355e-01 -2.189759016036987305e-01 -9.556408226490020752e-02 -2.309753000736236572e-02 1.903011053800582886e-01 2.608541250228881836e-01 8.884150534868240356e-02 -2.728096544742584229e-01 3.781025856733322144e-02 8.375550061464309692e-02 -1.997563540935516357e-01 -1.311628222465515137e-01 1.187661364674568176e-01 -8.154300600290298462e-02 -5.454592034220695496e-02 9.752772003412246704e-02 2.737984955310821533e-01 7.410696893930435181e-02 -1.621439754962921143e-01 6.345961708575487137e-03 -3.026561439037322998e-01 1.897618360817432404e-02 -7.937896996736526489e-03 -1.714266985654830933e-01 9.224552661180496216e-02 1.175060197710990906e-01 -3.991780579090118408e-01 8.769632317125797272e-03 1.119957938790321350e-01 -2.748041152954101562e-01 1.663423925638198853e-01 -8.686809241771697998e-02
8.877474069595336914e-02 -1.951905041933059692e-01 1.402385830879211426e-01 -1.270096749067306519e-01 -1.557817608118057251e-01 6.926831603050231934e-02 -2.500221431255340576e-01 1.466501504182815552e-01 -9.030350297689437866e-02 -7.434381637722253799e-03 -5.724811926484107971e-02 -1.537436991930007935e-01 2.466754242777824402e-02 1.238140985369682312e-01 -2.504304945468902588e-01 1.118922084569931030e-01 -7.694853842258453369e-02 1.583460718393325806e-01 2.409240603446960449e-02 1.108816042542457581e-01 -2.747338712215423584e-01 -2.694121003150939941e-01 -2.519149780273437500e-01 5.063649639487266541e-02 -3.993066400289535522e-02 -6.631216406822204590e-02 -3.832906782627105713e-01 1.568994522094726562e-01 2.776747345924377441e-01 -4.058210253715515137e-01 3.530409187078475952e-02 1.794343814253807068e-02
8.529765158891677856e-02 -6.348384171724319458e-02 -6.558415479958057404e-03 -2.112509906291961670e-01 3.455860316753387451e-01 5.935604870319366455e-02 -2.682696878910064697e-01 -7.656165212392807007e-02 -1.530198100954294205e-02 1.936673372983932495e-01 1.310140788555145264e-01 -2.526703290641307831e-02 2.664662003517150879e-01 1.331586670130491257e-02 1.401412487030029297e-01 1.631681025028228760e-01 -3.326040506362915039e-02 1.635173857212066650e-01 9.294264018535614014e-02 4.139857888221740723e-01 -1.324906945228576660e-01 -3.031344898045063019e-02 -1.590571254491806030e-01 -2.964865565299987793e-01 -1.326393429189920425e-02 2.429191470146179199e-01 -2.084586322307586670e-01 -5.285075679421424866e-02 9.878354519605636597e-02 -8.467163145542144775e-02 2.984263300895690918e-01 1.388855129480361938e-01
-4.094742611050605774e-02 -3.848961889743804932e-01 -1.346827391535043716e-02 1.379112303256988525e-01 5.789310112595558167e-02 2.286738902330398560e-01 2.328813523054122925e-01 -4.703517258167266846e-02 -2.447876930236816406e-01 -1.562453154474496841e-02 -1.245268359780311584e-01 2.274557948112487793e-02 2.915675938129425049e-01 -1.889785975217819214e-01 8.014423400163650513e-02 1.528880894184112549e-01 2.420805990695953369e-01 1.597073227167129517e-01 -1.696405559778213501e-01 7.270902395248413086e-02 -4.042944312095642090e-01 -1.532730013132095337e-01 6.651941221207380295e-03 9.709814190864562988e-02 4.956535995006561279e-02 1.273374557495117188e-01 -1.894812881946563721e-01 -5.262840073555707932e-03 2.846360802650451660e-01 -1.447760164737701416e-01 1.690785866230726242e-03 -1.449147760868072510e-01
-1.712863147258758545e-01 -1.759736239910125732e-01 -2.388461120426654816e-02 -4.783486947417259216e-02 3.117711544036865234e-01 2.938202619552612305e-01 1.028353050351142883e-01 2.140218168497085571e-01 -9.328541159629821777e-02 2.299675345420837402e-01 -3.435301184654235840e-01 2.743565291166305542e-02 3.198162913322448730e-01 1.046986430883407593e-01 -1.676840782165527344e-01 -9.454919956624507904e-03 8.539307862520217896e-02 1.586905568838119507e-01 -2.721113860607147217e-01 5.480812862515449524e-02 -3.240954875946044922e-01 6.242646649479866028e-02 5.626265332102775574e-02 3.864890709519386292e-02 2.127094268798828125e-01 1.605852507054805756e-02 -2.982514202594757080e-01 1.999172568321228027e-02 3.764504566788673401e-02 -3.928417339920997620e-02 -8.870302140712738037e-02 7.947507500648498535e-02
1.301658749580383301e-01 -4.651997610926628113e-02 1.519297622144222260e-02 1.310020089149475098e-01 -2.697028976399451494e-04 -5.216440185904502869e-02 -7.513811439275741577e-02 -8.884856104850769043e-02 2.516080811619758606e-02 4.259262382984161377e-01 5.103343632072210312e-03 -4.018702358007431030e-02 2.771474886685609818e-03 1.261787414550781250e-01 5.170090124011039734e-03 -1.529685258865356445e-01 1.962969750165939331e-01 9.568333625793457031e-02 5.020174384117126465e-02 4.615383148193359375e-01 -1.394767761230468750e-01 -4.640420153737068176e-02 1.303640007972717285e-01 1.911962218582630157e-02 2.525455877184867859e-02 2.461709827184677124e-01 -4.440141022205352783e-01 -2.564402222633361816e-01 1.771316081285476685e-01 -2.335986942052841187e-01 -1.090980842709541321e-01 -3.133432706817984581e-03
1.854429394006729126e-01 -2.603563368320465088e-01 -1.196922957897186279e-01 -3.675170242786407471e-02 5.581345409154891968e-02 -7.100186496973037720e-02 2.633976638317108154e-01 2.376417368650436401e-01 -8.001659065485000610e-02 2.826731503009796143e-01 -2.135978639125823975e-01 -1.196547746658325195e-01 -9.475911408662796021e-02 -3.343861699104309082e-01 6.616531871259212494e-03 8.744543045759201050e-02 1.889410614967346191e-02 7.788263261318206787e-02 -2.035474330186843872e-01 3.866123855113983154e-01 -2.204093635082244873e-01 9.105367213487625122e-02 -3.830468282103538513e-02 -1.990102827548980713e-01 1.287111788988113403e-01 1.382871121168136597e-01 -1.910866647958755493e-01 -1.567299105226993561e-02 1.600983738899230957e-01 -1.337260454893112183e-01 2.317255288362503052e-01 9.209261834621429443e-02
-1.013922840356826782e-01 -3.102568089962005615e-01 -7.125669717788696289e-02 2.694438695907592773e-01 1.082754507660865784e-01 -3.438873589038848877e-02 1.275642663240432739e-01 -2.044087648391723633e-01 -1.640478372573852539e-01 1.233626604080200195e-01 6.718410551548004150e-02 3.829747065901756287e-02 1.389617025852203369e-01 -1.495814621448516846e-01 -9.359662979841232300e-02 9.800527989864349365e-02 -3.336907178163528442e-02 1.972715109586715698e-01 -1.731777936220169067e-01 2.931255996227264404e-01 -3.684041500091552734e-01 -2.014977633953094482e-01 1.052306517958641052e-01 2.923200130462646484e-01 1.859518289566040039e-01 5.048928409814834595e-02 -1.852168589830398560e-01 -2.051887214183807373e-01 2.021110653877258301e-01 -2.217086404561996460e-01 4.494088515639305115e-02 -4.807963967323303223e-02
-4.248475283384323120e-02 -4.162169396877288818e-01 -1.642122566699981689e-01 -2.685260176658630371e-01 -1.196043938398361206e-02 -1.065156012773513794e-01 1.702559292316436768e-01 1.974787414073944092e-01 -1.951261907815933228e-01 -1.388684958219528198e-01 -1.138586550951004028e-03 2.924277782440185547e-01 -8.778803050518035889e-02 -1.748990416526794434e-01 -8.512847125530242920e-03 1.324541270732879639e-01 1.811072975397109985e-01 -4.440917167812585831e-03 6.486928462982177734e-02 1.441506743431091309e-01 -3.160117864608764648e-01 5.585555359721183777e-02 3.171400725841522217e-02 -1.209448873996734619e-01 3.082444071769714355e-01 5.222513154149055481e-02 -1.989593654870986938e-01 1.339350789785385132e-01 1.952302008867263794e-01 -1.695596724748611450e-01 1.228452026844024658e-01 1.843378394842147827e-01
-2.635356783866882324e-02 -3.065002858638763428e-01 1.043825447559356689e-01 2.471980601549148560e-01 2.075974456965923309e-02 -1.247251555323600769e-01 1.261179521679878235e-02 1.575134098529815674e-01 -1.264204531908035278e-01 1.713709090836346149e-03 -1.846783161163330078e-01 -1.843487322330474854e-01 -5.150284990668296814e-02 -1.635803133249282837e-01 5.357853695750236511e-02 6.536006182432174683e-02 2.369021475315093994e-01 -9.233728051185607910e-03 -2.756207585334777832e-01 2.762341797351837158e-01 -1.740961223840713501e-01 -9.387045353651046753e-02 4.029781818389892578e-01 -1.361320763826370239e-01 6.173408590257167816e-03 1.101971492171287537e-01 1.316384971141815186e-01 1.367158740758895874e-01 3.347952365875244141e-01 -2.459696382284164429e-01 1.195804849267005920e-01 -9.033336490392684937e-02
2.012014836072921753e-01 6.099757179617881775e-02 -1.156669333577156067e-01 -1.392896026372909546e-01 1.724490225315093994e-01 -2.948950044810771942e-02 -6.033281609416007996e-02 -5.755418539047241211e-02 -1.084875389933586121e-01 2.126061022281646729e-01 -4.073832556605339050e-02 1.572931855916976929e-01 -1.453530322760343552e-02 9.702190756797790527e-02 -2.667932771146297455e-03 2.589525580406188965e-01 1.266923844814300537e-01 8.649465441703796387e-02 -7.423278689384460449e-02 4.075092673301696777e-01 -1.023910865187644958e-01 -1.719782799482345581e-01 9.940666705369949341e-02 -2.695740461349487305e-01 8.501062542200088501e-02 1.910200119018554688e-01 9.745003283023834229e-02 5.338590592145919800e-03 1.647220402956008911e-01 -4.835852980613708496e-01 -2.707239687442779541e-01 1.419769972562789917e-01
2.058896720409393311e-01 3.889579325914382935e-02 -2.167478352785110474e-01 -2.898734211921691895e-01 3.952414691448211670e-01 9.900888055562973022e-02 -1.789074093103408813e-01 1.593551486730575562e-01 -1.363112628459930420e-01 5.998902022838592529e-02 6.561484187841415405e-02 -7.902245223522186279e-02 1.907931417226791382e-01 1.117751821875572205e-01 -1.098793931305408478e-02 -5.261147767305374146e-02 1.888043135404586792e-01 1.662963777780532837e-01 -1.383990198373794556e-01 2.678082585334777832e-01 -2.102809697389602661e-01 -3.931839168071746826e-01 -1.527522653341293335e-01 6.545007228851318359e-02 5.786408483982086182e-02 1.837190240621566772e-01 -8.520800620317459106e-02 9.953031688928604126e-02 1.129378601908683777e-01 -1.832530200481414795e-01 -6.728088948875665665e-03 1.894753128290176392e-01
-7.058663666248321533e-02 -2.005118578672409058e-01 -1.589905768632888794e-01 -2.520979754626750946e-02 3.484379872679710388e-02 1.174348592758178711e-02 2.323809862136840820e-01 1.477153003215789795e-01 -3.068500943481922150e-02 3.967958688735961914e-02 9.987533092498779297e-03 -1.243660971522331238e-02 -5.822827666997909546e-02 -1.500404626131057739e-01 -2.289829961955547333e-02 1.427312847226858139e-02 1.839236468076705933e-01 1.835270524024963379e-01 -3.211159408092498779e-01 2.217168360948562622e-01 -1.151152700185775757e-01 -2.071694731712341309e-01 1.312658786773681641e-01 1.976269930601119995e-01 -1.082521528005599976e-01 1.511021703481674194e-02 -4.746298193931579590e-01 2.872641086578369141e-01 4.823741316795349121e-02 -3.532005548477172852e-01 -1.862650811672210693e-01 -9.257461130619049072e-02
-1.369238197803497314e-01 -3.987273871898651123e-01 -2.309572547674179077e-01 -8.528602123260498047e-02 -1.200570762157440186e-01 4.092948138713836670e-02 1.586023122072219849e-01 5.255486816167831421e-02 -1.376264393329620361e-01 -2.703359723091125488e-01 -1.042581498622894287e-01 -2.050684690475463867e-01 -6.465890258550643921e-02 -1.042047068476676941e-01 2.914432883262634277e-01 2.113215327262878418e-01 1.728923171758651733e-01 -9.813847392797470093e-02 -1.423072069883346558e-01 2.199654877185821533e-01 -1.733536869287490845e-01 -8.753651380538940430e-02 4.189146682620048523e-02 1.577250510454177856e-01 1.987692862749099731e-01 3.181529045104980469e-02 -1.076799705624580383e-01 -5.258910730481147766e-02 1.518007274717092514e-02 -4.035664796829223633e-01 1.833465695381164551e-01 6.298498064279556274e-02
-2.225935906171798706e-01 -8.350323140621185303e-02 -2.313028275966644287e-01 -2.814866304397583008e-01 1.140644326806068420e-01 -3.167511522769927979e-02 4.872413352131843567e-02 -2.595147490501403809e-02 4.356321692466735840e-02 -2.403058409690856934e-01 -2.180052995681762695e-01 -2.767091691493988037e-01 1.784438639879226685e-01 3.325541615486145020e-01 -2.468708902597427368e-02 1.697092950344085693e-01 2.240923345088958740e-01 8.810878545045852661e-02 1.370867788791656494e-01 3.485941588878631592e-01 -4.018926993012428284e-03 -1.652641445398330688e-01 -1.987980445846915245e-03 6.207137554883956909e-02 1.674959212541580200e-01 -3.422675654292106628e-02 -7.128949463367462158e-02 -3.787761926651000977e-02 1.387121379375457764e-01 -3.490688800811767578e-01 -5.078970268368721008e-02 1.709044724702835083e-01
1.432543098926544189e-01 -4.266900122165679932e-01 -9.366880171000957489e-03 -4.719900339841842651e-02 8.114968240261077881e-02 -9.936048835515975952e-02 2.447029650211334229e-01 1.892447471618652344e-01 -3.620929718017578125e-01 2.497077733278274536e-01 -2.106833904981613159e-01 -1.808442324399948120e-01 5.470301955938339233e-02 -1.450236141681671143e-01 -4.711895063519477844e-02 1.955347359180450439e-01 6.882365792989730835e-02 -9.790961444377899170e-02 -7.762271165847778320e-02 1.702242791652679443e-01 1.287063956260681152e-01 1.602274030447006226e-01 -7.448449730873107910e-02 1.054820045828819275e-01 1.476923078298568726e-01 1.034198477864265442e-01 -3.812660574913024902e-01 -1.660232059657573700e-02 2.278114706277847290e-01 -5.753688141703605652e-02 7.432245463132858276e-02 -2.817857079207897186e-02
1.431064158678054810e-01 -2.475464493036270142e-01 1.385673582553863525e-01 -6.803554296493530273e-02 -6.176487542688846588e-03 8.180874586105346680e-02 -2.609416544437408447e-01 1.235536932945251465e-01 -1.094646081328392029e-01 1.852560639381408691e-01 2.260516770184040070e-02 4.579176381230354309e-02 -1.401412952691316605e-02 -9.391903877258300781e-02 1.104085594415664673e-01 2.354892492294311523e-01 3.399487584829330444e-02 6.834861636161804199e-02 -3.240342140197753906e-01 3.741913437843322754e-01 -2.605347633361816406e-01 -2.288900315761566162e-02 3.272168636322021484e-01 -1.063484922051429749e-01 8.634984493255615234e-02 1.477225869894027710e-01 1.731422543525695801e-01 3.028907179832458496e-01 1.264545321464538574e-01 -2.059284597635269165e-01 1.863095909357070923e-02 -1.771460026502609253e-01
-2.686058729887008667e-02 -1.484701037406921387e-01 1.939698457717895508e-01 -1.622802927158772945e-03 4.115095362067222595e-03 1.246791183948516846e-01 1.691351681947708130e-01 1.674757711589336395e-02 8.887926489114761353e-02 4.397080838680267334e-02 -1.103731989860534668e-01 -1.253029555082321167e-01 1.459614001214504242e-02 -3.074076958000659943e-04 -1.069365441799163818e-01 3.430373668670654297e-01 -3.852459369227290154e-03 2.257096581161022186e-02 -5.086696147918701172e-01 4.846385121345520020e-01 -7.571149617433547974e-02 -1.483775228261947632e-01 1.868845080025494099e-03 -2.070836722850799561e-01 -5.903472378849983215e-02 2.396143078804016113e-01 -1.117879599332809448e-01 -6.340003013610839844e-02 2.715453505516052246e-01 -5.596999824047088623e-02 4.521114006638526917e-02 -8.373256027698516846e-02
-1.820841282606124878e-01 -3.557309508323669434e-01 -3.409436717629432678e-02 -1.153690442442893982e-01 -1.343676596879959106e-01 1.799268834292888641e-02 -2.073010057210922241e-01 7.477181404829025269e-02 -1.611426770687103271e-01 -7.666165381669998169e-02 -2.634529583156108856e-02 9.057945013046264648e-02 2.673079967498779297e-01 -7.226838171482086182e-02 -5.111021548509597778e-02 -1.926759630441665649e-01 -1.962014734745025635e-01 1.451112926006317139e-01 -1.810392737388610840e-01 5.378732085227966309e-01 2.113229036331176758e-02 -1.453884243965148926e-01 -1.004785671830177307e-02 -1.218770369887351990e-01 2.719421088695526123e-01 -6.137331575155258179e-02 6.292627751827239990e-02 -1.319021433591842651e-01 -1.533363852649927139e-02 -1.961997002363204956e-01 1.677814573049545288e-01 1.326594203710556030e-01
2.702170014381408691e-01 -3.830788433551788330e-01 -1.213440224528312683e-01 3.852554410696029663e-02 2.780695855617523193e-01 1.837063133716583252e-01 -1.645911186933517456e-01 -1.556629315018653870e-02 7.684223353862762451e-02 2.772186696529388428e-01 2.139527723193168640e-02 -2.019297033548355103e-01 4.217195510864257812e-02 -2.378918696194887161e-03 -5.835640802979469299e-02 1.618122607469558716e-01 -1.492601260542869568e-02 -7.527304347604513168e-03 8.522556722164154053e-02 2.766020596027374268e-01 -3.280969560146331787e-01 3.027246147394180298e-02 -1.282441318035125732e-01 -2.224332690238952637e-01 5.729250237345695496e-02 3.493903577327728271e-02 -1.821256726980209351e-01 -2.104810625314712524e-01 4.014289006590843201e-02 -2.068873643875122070e-01 2.860579192638397217e-01 5.919047072529792786e-02
2.049298584461212158e-02 -3.424162566661834717e-01 -8.289785683155059814e-02 -1.270794272422790527e-01 1.014301329851150513e-01 1.644697487354278564e-01 7.287291437387466431e-02 3.776892647147178650e-02 3.151816502213478088e-02 1.281114667654037476e-01 -7.696362584829330444e-02 -2.665109336376190186e-01 3.211385011672973633e-01 1.986243017017841339e-02 -2.643403410911560059e-01 1.957241818308830261e-02 3.715475276112556458e-02 -2.804068326950073242e-01 -2.037208974361419678e-01 1.105332300066947937e-01 1.249024271965026855e-01 -1.666706949472427368e-01 -1.699070185422897339e-01 -3.361130133271217346e-02 -6.632347404956817627e-02 2.451096922159194946e-01 -5.638505797833204269e-03 3.741218149662017822e-02 2.405000925064086914e-01 -3.694960474967956543e-01 2.816262543201446533e-01 -1.994029618799686432e-02
1.017594039440155029e-01 -3.980523943901062012e-01 -1.913881897926330566e-01 -2.902405560016632080e-01 2.003569602966308594e-01 -1.381350457668304443e-01 -3.433598279953002930e-01 -9.594081342220306396e-02 4.636147618293762207e-02 4.234004765748977661e-02 1.512760072946548462e-01 -2.648466825485229492e-01 9.404952824115753174e-02 1.080125849694013596e-02 -1.848073601722717285e-01 2.109663337469100952e-01 1.356685906648635864e-01 1.505642235279083252e-01 1.923198103904724121e-01 7.072851806879043579e-02 6.121143698692321777e-02 1.613582372665405273e-01 -9.946505725383758545e-02 -1.163062267005443573e-02 1.699140071868896484e-01 2.191748917102813721e-01 -1.728748828172683716e-01 1.375826597213745117e-01 1.505312919616699219e-01 -2.341734617948532104e-01 -8.260170929133892059e-03 -1.150989532470703125e-01
6.780935823917388916e-02 -3.571078181266784668e-01 -1.211076006293296814e-01 2.366894632577896118e-01 -3.028961271047592163e-02 -1.019467264413833618e-01 1.261971592903137207e-01 -2.137456238269805908e-01 -2.156942486763000488e-01 -1.506033539772033691e-01 6.041564512997865677e-03 -1.326988935470581055e-01 1.139058768749237061e-01 -1.750798821449279785e-01 -3.465478494763374329e-02 2.038891166448593140e-01 -6.954772770404815674e-02 -1.070656552910804749e-01 -1.635310798883438110e-01 4.876149296760559082e-01 -6.406941264867782593e-02 -1.938911899924278259e-02 6.944803893566131592e-02 -1.104069175198674202e-03 -7.532142847776412964e-02 2.376816868782043457e-01 -1.287517100572586060e-01 -5.485649406909942627e-02 3.407785594463348389e-01 -2.055815458297729492e-01 1.090469062328338623e-01 -9.412933886051177979e-02
-8.133692294359207153e-02 -2.484747767448425293e-01 5.245117843151092529e-02 2.197313494980335236e-02 1.822082102298736572e-01 3.160657584667205811e-01 -2.273447066545486450e-01 -1.768878474831581116e-02 -1.405793726444244385e-01 1.515402048826217651e-01 1.891250372864305973e-03 -1.277116835117340088e-01 5.954965949058532715e-02 -1.840745955705642700e-01 -4.635174572467803955e-02 2.096448540687561035e-01 1.700860261917114258e-01 1.343969255685806274e-01 -2.663196027278900146e-01 2.075587064027786255e-01 -1.379717141389846802e-01 -5.913308262825012207e-02 1.804157495498657227e-01 2.837038226425647736e-02 1.911430954933166504e-01 4.480255022644996643e-02 -3.337745741009712219e-02 4.674331545829772949e-01 3.154721856117248535e-01 -1.573215872049331665e-01 3.787264972925186157e-02 7.840737816877663136e-04
1.226378381252288818e-01 -1.963035315275192261e-01 -9.845583885908126831e-02 -4.356636703014373779e-01 1.850700229406356812e-01 -1.371044665575027466e-02 -4.846706986427307129e-02 3.062576651573181152e-01 1.847357675433158875e-02 3.631882742047309875e-02 -1.008521392941474915e-02 -1.462484747171401978e-01 2.756234109401702881e-01 -1.038539037108421326e-01 9.054219722747802734e-02 -2.197231948375701904e-01 5.181213468313217163e-02 -1.092597469687461853e-01 1.059221476316452026e-01 3.860968053340911865e-01 1.513115614652633667e-01 -2.204887568950653076e-01 1.952350884675979614e-02 -6.063241511583328247e-02 8.199048042297363281e-02 1.165691614151000977e-01 -2.220823764801025391e-01 7.099944353103637695e-02 1.860231906175613403e-01 -2.677570283412933350e-01 9.586336463689804077e-02 -9.656731039285659790e-02
4.797918349504470825e-02 -4.093852266669273376e-02 2.593549154698848724e-02 -1.635755747556686401e-01 1.257405430078506470e-02 -3.551209345459938049e-02 -1.341931074857711792e-01 1.878570616245269775e-01 1.066648284904658794e-03 4.526997357606887817e-02 8.058542013168334961e-02 -2.037896364927291870e-01 3.094426989555358887e-01 5.995539017021656036e-03 -2.270714044570922852e-01 -4.188569262623786926e-02 -1.630800068378448486e-01 4.257181286811828613e-02 -2.810294032096862793e-01 4.117121100425720215e-01 -1.730598658323287964e-01 5.123910307884216309e-02 -1.949583739042282104e-01 1.853955537080764771e-01 1.703482270240783691e-01 3.436746001243591309e-01 -2.309334725141525269e-01 2.392394281923770905e-02 1.194573119282722473e-01 -1.304094642400741577e-01 2.777755856513977051e-01 1.528963893651962280e-01
-1.309794932603836060e-01 -6.800544261932373047e-02 1.185778751969337463e-01 -9.156579524278640747e-02 9.253662079572677612e-02 9.782931953668594360e-02 -1.041285768151283264e-01 1.597434729337692261e-01 -2.224085479974746704e-02 9.322416782379150391e-02 1.771207302808761597e-01 -2.984660565853118896e-01 2.221049368381500244e-01 -3.159615769982337952e-02 -2.470178008079528809e-01 -4.768513143062591553e-02 3.488177061080932617e-02 1.116402447223663330e-01 -2.356888800859451294e-01 5.405325889587402344e-01 -1.753693819046020508e-01 1.657584458589553833e-01 9.200817346572875977e-02 1.817293092608451843e-02 2.284012883901596069e-01 1.365061104297637939e-01 -1.170737892389297485e-01 -2.048528641462326050e-01 2.198007553815841675e-01 1.562797464430332184e-02 5.965685844421386719e-02 2.258357405662536621e-01
1.192625910043716431e-01 -4.575611948966979980e-01 -1.548989415168762207e-01 -7.308454066514968872e-02 3.131016790866851807e-01 2.281766831874847412e-01 3.092980384826660156e-02 7.813013345003128052e-02 6.541129550896584988e-04 1.841173470020294189e-01 5.519615858793258667e-02 -2.227340042591094971e-01 -8.561722934246063232e-02 1.490666568279266357e-01 6.238767504692077637e-02 1.787784695625305176e-01 2.127628177404403687e-01 4.796855617314577103e-03 -2.676837444305419922e-01 2.895280420780181885e-01 -1.429230719804763794e-01 1.322500500828027725e-02 1.965527981519699097e-01 2.761037275195121765e-02 -1.478069345466792583e-03 4.847577214241027832e-02 1.684184521436691284e-01 3.099935948848724365e-01 5.664619058370590210e-02 -1.723087579011917114e-01 -3.586826473474502563e-02 1.272453516721725464e-01
4.923334345221519470e-02 -1.100406795740127563e-01 -8.344779163599014282e-02 -2.612458169460296631e-01 -8.947980403900146484e-02 4.546936973929405212e-02 4.363337904214859009e-02 -1.054671257734298706e-01 -3.927678167819976807e-01 8.110845834016799927e-02 -5.901105701923370361e-02 2.684585191309452057e-02 2.224324196577072144e-01 1.548423152416944504e-02 -1.483847498893737793e-01 3.873321413993835449e-02 -2.345440909266471863e-02 -2.566339969635009766e-01 5.079562962055206299e-02 4.770949482917785645e-01 -1.934214681386947632e-01 -8.507392555475234985e-02 3.630942404270172119e-01 -1.492502689361572266e-01 -1.205963939428329468e-01 8.534698188304901123e-02 -2.365166097879409790e-01 -7.343936711549758911e-02 8.082693815231323242e-02 -1.281705498695373535e-01 -1.226518768817186356e-02 2.173131257295608521e-01
-6.005202606320381165e-02 -2.803436517715454102e-01 3.179464340209960938e-01 -1.818409934639930725e-02 -2.230077423155307770e-02 1.294743716716766357e-01 -6.225664168596267700e-02 -2.512426078319549561e-01 -1.966801099479198456e-02 -6.064870953559875488e-02 8.556845784187316895e-02 1.133507639169692993e-01 1.629790216684341431e-01 -9.292808920145034790e-02 -3.415905311703681946e-02 1.271273195743560791e-01 2.050603479146957397e-01 2.103692740201950073e-01 -2.781997621059417725e-01 1.318619698286056519e-01 -1.737555861473083496e-01 -1.950721442699432373e-01 -2.304795831441879272e-01 1.858838833868503571e-02 -1.211299076676368713e-01 8.801409602165222168e-02 -8.769666403532028198e-02 -5.737616121768951416e-02 3.021166920661926270e-01 -4.392394721508026123e-01 1.647586226463317871e-01 -8.836422860622406006e-02
4.880683869123458862e-02 -1.908024549484252930e-01 -2.382638454437255859e-01 -3.035690784454345703e-01 1.753496527671813965e-01 -2.882944792509078979e-02 -1.216400414705276489e-01 9.061770886182785034e-02 -3.711529821157455444e-02 6.463368982076644897e-02 1.763842552900314331e-01 -7.088847924023866653e-03 2.663019858300685883e-02 -4.409985151141881943e-03 -1.106705442070960999e-01 -2.553077340126037598e-01 5.826165899634361267e-02 9.894625097513198853e-02 2.323855161666870117e-01 4.159689545631408691e-01 -2.299958914518356323e-01 -2.174247354269027710e-01 3.377178907394409180e-01 -7.569218426942825317e-02 -9.712715446949005127e-02 -4.721343889832496643e-02 -2.020246088504791260e-01 -1.776843369007110596e-01 1.646479666233062744e-01 -2.458441257476806641e-01 1.051252260804176331e-01 -2.499741269275546074e-03
1.081435568630695343e-02 -1.373332291841506958e-01 -1.016428321599960327e-02 -4.207618236541748047e-01 1.924044191837310791e-01 4.213957488536834717e-02 -5.816144868731498718e-03 1.965391635894775391e-01 -1.857729405164718628e-01 -4.348465055227279663e-02 3.698582947254180908e-01 -3.114945255219936371e-02 1.160061359405517578e-01 1.097612008452415466e-01 -1.378767341375350952e-01 5.677489191293716431e-02 2.683883309364318848e-01 1.078700497746467590e-01 -2.895025014877319336e-01 3.817310035228729248e-01 7.984899729490280151e-02 9.143289923667907715e-02 -6.704454123973846436e-02 -1.477268040180206299e-01 3.328216448426246643e-02 2.859933078289031982e-01 -1.532878726720809937e-01 -2.977968752384185791e-02 -1.029682233929634094e-01 -1.318992376327514648e-01 1.218949332833290100e-01 1.100793015211820602e-02
9.348685294389724731e-02 -8.628452569246292114e-02 -1.600596457719802856e-01 -2.808653712272644043e-01 4.199344664812088013e-02 -1.878002583980560303e-01 3.196646273136138916e-01 3.632071986794471741e-02 2.404746972024440765e-02 9.394377470016479492e-02 -1.491582393646240234e-01 -5.972317978739738464e-02 1.516253054141998291e-01 8.284028619527816772e-02 3.231713771820068359e-01 1.878411769866943359e-01 1.330015659332275391e-01 -1.899110153317451477e-02 -1.405231505632400513e-01 5.921380519866943359e-01 -6.678897142410278320e-02 -1.748290210962295532e-01 7.615817245095968246e-03 1.135228574275970459e-01 -8.477802574634552002e-02 1.829669922590255737e-01 5.365392193198204041e-02 -1.550736725330352783e-01 8.918492496013641357e-02 -1.042598113417625427e-01 5.602717399597167969e-02 8.960114419460296631e-02
-1.669109612703323364e-02 -9.100909531116485596e-02 -1.459358185529708862e-01 5.835732817649841309e-02 -2.559503018856048584e-01 1.635787189006805420e-01 7.159375399351119995e-02 5.472076125442981720e-03 -1.026525199413299561e-01 1.010281369090080261e-01 -1.150540169328451157e-02 -1.262954026460647583e-01 -2.843589484691619873e-01 7.087628543376922607e-02 -2.417055144906044006e-02 1.836560219526290894e-01 3.493625223636627197e-01 1.672658622264862061e-01 -1.984274536371231079e-01 2.951898872852325439e-01 -3.545359373092651367e-01 3.149646148085594177e-02 8.787068538367748260e-03 6.667385250329971313e-02 1.097685694694519043e-01 9.072709828615188599e-02 -1.376921832561492920e-01 1.853653639554977417e-01 1.978833675384521484e-01 -4.338195323944091797e-01 3.240996971726417542e-02 -5.026859790086746216e-02
-2.406837195158004761e-01 -8.568447828292846680e-02 2.318363822996616364e-02 -3.040298521518707275e-01 9.455993026494979858e-02 -7.053412264212965965e-04 -1.834103018045425415e-01 -1.366375386714935303e-02 -2.743999660015106201e-01 1.591568738222122192e-01 2.443835288286209106e-01 9.223721176385879517e-02 5.071735382080078125e-02 -5.292199552059173584e-02 1.854396462440490723e-01 2.240030467510223389e-01 -2.965132594108581543e-01 2.140594422817230225e-01 2.702646702527999878e-02 1.164398714900016785e-01 -2.408001869916915894e-01 -3.101899102330207825e-02 9.194393455982208252e-02 -1.368676871061325073e-01 1.053241789340972900e-01 7.403818517923355103e-02 -3.170813024044036865e-01 -9.423951804637908936e-02 7.072335481643676758e-02 -3.928662836551666260e-01 1.006080806255340576e-01 -1.027942746877670288e-01
-2.606046572327613831e-02 -1.050676852464675903e-01 -1.903687417507171631e-01 -4.201209843158721924e-01 2.019324898719787598e-01 1.860449910163879395e-01 -2.154269814491271973e-02 -1.263015437871217728e-02 -2.066693902015686035e-01 2.496724762022495270e-02 -2.435140907764434814e-01 -1.723283082246780396e-01 8.997126668691635132e-02 2.142255604267120361e-01 2.903487682342529297e-01 1.735727190971374512e-01 -6.379994004964828491e-02 -6.581946462392807007e-02 9.410416334867477417e-02 3.309070467948913574e-01 1.996333524584770203e-02 6.616676691919565201e-03 -5.414311960339546204e-02 -1.262586414813995361e-01 -4.177772626280784607e-02 1.875964254140853882e-01 -5.725945904850959778e-02 1.756276190280914307e-01 2.601894736289978027e-01 -2.997390031814575195e-01 1.524557471275329590e-01 -2.930079773068428040e-02
9.717500954866409302e-02 -2.501155436038970947e-01 -1.308215558528900146e-01 -1.213518977165222168e-01 6.836359947919845581e-02 1.578026413917541504e-01 1.426623463630676270e-01 -1.145917177200317383e-01 -2.484893500804901123e-01 1.202372312545776367e-01 -4.364143013954162598e-01 -1.394931226968765259e-01 3.032591640949249268e-01 -2.812010049819946289e-01 -9.717614203691482544e-02 -1.109972149133682251e-01 8.374066650867462158e-02 -1.216823831200599670e-01 -1.203936636447906494e-01 1.408094912767410278e-01 -1.697134077548980713e-01 2.302238531410694122e-02 1.434862017631530762e-01 5.171645805239677429e-02 -4.823923110961914062e-02 2.104941457509994507e-01 -1.108624972403049469e-02 8.067465969361364841e-04 1.287062466144561768e-01 -3.138691782951354980e-01 1.264113187789916992e-01 -2.600430548191070557e-01
2.445396929979324341e-01 -2.142430692911148071e-01 1.961473822593688965e-01 1.718119345605373383e-02 1.230671927332878113e-01 -5.885501578450202942e-02 5.792903155088424683e-02 2.250710316002368927e-02 -1.512923184782266617e-02 3.164748847484588623e-01 3.671220317482948303e-02 2.655610255897045135e-02 -4.242078587412834167e-02 -6.260209484025835991e-04 1.459196805953979492e-01 1.208394989371299744e-01 1.463642120361328125e-01 -4.458747431635856628e-02 6.389027088880538940e-02 4.017035365104675293e-01 -2.776961326599121094e-01 -1.031670197844505310e-01 2.150514721870422363e-02 -2.285751998424530029e-01 -4.137549549341201782e-02 4.809950590133666992e-01 -6.442439556121826172e-02 -2.045715004205703735e-01 2.113316208124160767e-01 -1.624679118394851685e-01 -5.648474767804145813e-02 -1.014161333441734314e-01
5.002024397253990173e-02 -1.509871482849121094e-01 -1.351144462823867798e-01 -3.210042417049407959e-01 2.251489907503128052e-01 1.056048125028610229e-01 -1.497277319431304932e-01 6.243222579360008240e-02 -1.948205381631851196e-01 1.892579719424247742e-02 6.194458156824111938e-02 -1.016318425536155701e-01 2.243493646383285522e-01 1.140298247337341309e-01 -4.232143983244895935e-02 2.426620721817016602e-01 -1.225935816764831543e-01 2.600805163383483887e-01 1.586258262395858765e-01 4.281117916107177734e-01 5.077124759554862976e-02 4.464048892259597778e-02 -2.178946696221828461e-02 -1.010304540395736694e-01 -1.913312524557113647e-01 3.906428515911102295e-01 -3.195568546652793884e-02 1.306088361889123917e-02 2.332807481288909912e-01 -1.451077759265899658e-01 1.283824294805526733e-01 4.976870957762002945e-03
-1.123051419854164124e-01 -1.580307036638259888e-01 8.502557128667831421e-02 -3.867073357105255127e-02 2.069122195243835449e-01 1.681299507617950439e-01 -1.243671774864196777e-01 2.489253431558609009e-01 -2.674941122531890869e-01 1.245022341609001160e-01 1.880669221282005310e-02 -2.474176883697509766e-01 -8.157310634851455688e-02 1.961362957954406738e-01 -2.242340892553329468e-01 -2.368083037436008453e-02 -2.318536788225173950e-01 1.733308732509613037e-01 -1.932739913463592529e-01 1.602522134780883789e-01 4.576055705547332764e-02 1.644723266363143921e-01 1.867261976003646851e-01 -1.163851171731948853e-01 1.951969265937805176e-01 2.018702030181884766e-01 -2.695052921772003174e-01 -1.530287861824035645e-01 2.664165794849395752e-01 -2.806870639324188232e-01 2.405465021729469299e-02 1.046444773674011230e-01
5.246427282691001892e-02 -4.843809306621551514e-01 -2.282941788434982300e-01 1.932729268446564674e-03 -4.619126766920089722e-02 -1.366288363933563232e-01 1.432600617408752441e-01 1.778291016817092896e-01 -7.751521468162536621e-02 -1.095510497689247131e-01 1.045940965414047241e-01 2.312465384602546692e-02 8.101093024015426636e-02 -2.497469186782836914e-01 9.981298446655273438e-02 -6.362003274261951447e-03 2.380685806274414062e-01 8.783827722072601318e-02 1.507433354854583740e-01 1.970542967319488525e-01 -8.428344875574111938e-02 -1.921673566102981567e-01 1.093911007046699524e-01 -9.050723165273666382e-02 3.968479633331298828e-01 2.086910605430603027e-01 -2.289313822984695435e-01 -1.127886548638343811e-01 1.379572898149490356e-01 -9.072165936231613159e-02 -1.554949134588241577e-01 -1.462198346853256226e-01
-1.897591501474380493e-01 -1.309759169816970825e-01 -5.054234340786933899e-02 -1.678945869207382202e-01 -8.569546788930892944e-02 2.606195025146007538e-02 2.943627834320068359e-01 7.594235241413116455e-02 5.574796721339225769e-02 2.450772970914840698e-01 8.585820347070693970e-02 -3.010925278067588806e-02 3.186999559402465820e-01 1.327283084392547607e-01 -1.323533058166503906e-01 4.159355070441961288e-03 2.232318073511123657e-01 -5.627581104636192322e-02 -1.025618091225624084e-01 3.024851679801940918e-01 8.529712446033954620e-03 -1.611507125198841095e-02 -1.279180496931076050e-01 -3.353488445281982422e-01 9.994598478078842163e-02 -1.953682005405426025e-01 -2.399471551179885864e-01 -2.270488068461418152e-02 3.546194434165954590e-01 -1.771439611911773682e-01 -1.628772616386413574e-01 -1.827625185251235962e-01
1.597530543804168701e-01 -3.265417516231536865e-01 2.324261516332626343e-01 -1.131018176674842834e-01 3.339729830622673035e-02 9.469921141862869263e-02 -1.181149780750274658e-01 -1.095940843224525452e-01 -1.313868612051010132e-01 -1.050931885838508606e-01 5.447626113891601562e-02 -1.681594699621200562e-01 5.562470294535160065e-03 4.190837964415550232e-02 -2.661797106266021729e-01 1.120606586337089539e-01 3.779919445514678955e-02 1.460914127528667450e-02 -6.299608200788497925e-02 9.441392123699188232e-02 -2.966277897357940674e-01 -3.354937536641955376e-03 -1.427975445985794067e-01 1.290387958288192749e-01 -8.510018140077590942e-02 -1.110722795128822327e-01 -3.711974322795867920e-01 8.124526590108871460e-02 3.673262000083923340e-01 -3.674273490905761719e-01 2.162459641695022583e-01 -3.739317646250128746e-03
6.438390817493200302e-03 -2.589899599552154541e-01 -9.023000486195087433e-03 8.185060694813728333e-03 1.250268816947937012e-01 2.649147436022758484e-02 -2.032938301563262939e-01 -9.007348120212554932e-02 -4.854686930775642395e-02 1.536659151315689087e-01 1.745900362730026245e-01 7.375353574752807617e-02 -1.138533949851989746e-01 9.746083617210388184e-02 -4.476143419742584229e-02 2.094826996326446533e-01 2.848702669143676758e-01 -1.791810095310211182e-01 1.335115581750869751e-01 4.516151547431945801e-01 -2.191137224435806274e-01 -1.495838072150945663e-02 1.949622035026550293e-01 -4.200010094791650772e-03 3.941246569156646729e-01 4.024284705519676208e-02 1.680333726108074188e-02 2.484847754240036011e-01 2.723737955093383789e-01 -1.017403453588485718e-01 1.011529639363288879e-01 -4.083796963095664978e-02
4.233110696077346802e-02 -1.872952282428741455e-01 -1.290571540594100952e-01 -1.988718360662460327e-01 -8.326726034283638000e-03 4.946113005280494690e-02 -8.231741189956665039e-02 -2.113491296768188477e-01 -2.563411183655261993e-02 2.108334600925445557e-01 -3.983921557664871216e-02 3.005339764058589935e-02 1.934499740600585938e-01 3.850140050053596497e-02 -1.310605257749557495e-01 3.116295933723449707e-01 2.631138265132904053e-01 2.873075604438781738e-01 -2.086379528045654297e-01 1.664345711469650269e-01 -8.011730760335922241e-02 -2.650347352027893066e-01 1.899167299270629883e-01 -1.194077357649803162e-01 1.370752602815628052e-01 -1.174205541610717773e-01 -2.378087937831878662e-01 -5.247821658849716187e-02 4.019020795822143555e-01 -1.639371551573276520e-02 -2.190606445074081421e-01 -2.257495746016502380e-02
-1.070014759898185730e-01 -3.443469703197479248e-01 -1.880496740341186523e-01 -3.982965275645256042e-02 1.538399308919906616e-01 3.174891322851181030e-02 -2.064211219549179077e-01 -1.512837707996368408e-01 -3.253186345100402832e-01 -1.142935827374458313e-01 -4.875709116458892822e-02 -1.010153442621231079e-01 4.779645800590515137e-02 8.983258157968521118e-02 1.408295985311269760e-02 -5.695523321628570557e-02 -1.395353078842163086e-01 2.414795309305191040e-01 5.038458853960037231e-02 4.119827151298522949e-01 -1.291264146566390991e-01 -2.012262791395187378e-01 2.970116734504699707e-01 -8.060483634471893311e-02 1.551547944545745850e-01 7.089903578162193298e-03 -9.235027432441711426e-02 1.784655302762985229e-01 1.965520083904266357e-01 5.480300169438123703e-03 -3.022112548351287842e-01 -3.400908410549163818e-02
-3.976174816489219666e-02 -3.738000094890594482e-01 -1.481306552886962891e-01 2.294925004243850708e-01 1.722519546747207642e-01 -3.638897463679313660e-02 7.602123171091079712e-02 -2.471357583999633789e-01 -1.559524387121200562e-01 1.554896086454391479e-01 9.303232282400131226e-02 1.439643353223800659e-01 1.522850990295410156e-01 -3.004177212715148926e-01 -1.488147079944610596e-01 1.704701483249664307e-01 -6.028214469552040100e-02 -2.208906691521406174e-03 -5.434500053524971008e-02 3.783018887042999268e-01 -2.994226813316345215e-01 5.248438194394111633e-02 2.440357655286788940e-01 -9.373437613248825073e-02 8.127551525831222534e-02 5.175389721989631653e-02 -1.098029837012290955e-01 -1.807025671005249023e-01 2.736424803733825684e-01 -4.475430771708488464e-02 -3.039201535284519196e-02 3.811663016676902771e-02
4.373191855847835541e-03 -2.295674681663513184e-01 1.458043605089187622e-01 -5.258500203490257263e-02 -8.386273868381977081e-03 -2.098288238048553467e-01 2.261058613657951355e-02 -5.922717228531837463e-02 2.020982354879379272e-01 3.184233903884887695e-01 3.195033371448516846e-01 -9.019214659929275513e-02 -1.593664735555648804e-01 -4.971325024962425232e-02 -1.381807327270507812e-01 1.201264783740043640e-01 -9.542214125394821167e-02 -4.955352470278739929e-02 -4.749719426035881042e-02 4.803354442119598389e-01 -1.774625629186630249e-01 -6.943950802087783813e-02 -5.425745248794555664e-02 2.043844014406204224e-01 1.375376284122467041e-01 1.176714077591896057e-01 -9.630356729030609131e-02 2.187829762697219849e-01 1.121860370039939880e-01 -3.494916260242462158e-01 5.019881203770637512e-02 9.255373477935791016e-02
-1.863958686590194702e-01 -4.244613945484161377e-01 -2.328866571187973022e-01 2.272148430347442627e-01 3.809469565749168396e-02 -1.673397123813629150e-01 1.465928852558135986e-01 -3.274793922901153564e-02 -2.284173071384429932e-01 -1.653852500021457672e-02 -4.237000271677970886e-02 -3.989071026444435120e-02 3.761178851127624512e-01 -1.859700381755828857e-01 -1.190201044082641602e-01 9.941174089908599854e-02 1.613126695156097412e-01 2.767974138259887695e-01 -1.246550083160400391e-01 6.162178143858909607e-02 -1.380231976509094238e-01 -1.498079001903533936e-01 -1.951801329851150513e-01 3.325233608484268188e-02 6.367775797843933105e-02 1.469338983297348022e-01 -2.925449982285499573e-03 -1.195894703269004822e-01 1.988785415887832642e-01 -2.876997590065002441e-01 5.738947074860334396e-04 -7.956667989492416382e-02
-2.329864539206027985e-02 -1.839604377746582031e-01 1.478098779916763306e-01 1.397133804857730865e-03 2.160616368055343628e-01 4.606266692280769348e-02 -2.282907664775848389e-01 -7.244118303060531616e-02 -2.052751183509826660e-01 1.387410163879394531e-01 -1.600673943758010864e-01 -2.512116730213165283e-01 1.050786525011062622e-01 5.219525471329689026e-02 -7.093014195561408997e-03 -1.232373788952827454e-01 -2.484206408262252808e-01 -2.248080968856811523e-01 -2.610830590128898621e-03 1.258703768253326416e-01 -1.317794919013977051e-01 -1.116719096899032593e-01 3.532625734806060791e-01 -2.250574529170989990e-01 1.870911121368408203e-01 2.297993600368499756e-01 -2.964315116405487061e-01 -2.258418686687946320e-02 -6.985159218311309814e-02 -3.374290764331817627e-01 -1.349852979183197021e-01 -1.092855483293533325e-01
-7.359455525875091553e-02 -2.047588080167770386e-01 -5.924708675593137741e-04 -5.414590239524841309e-02 1.441932767629623413e-01 -1.378195434808731079e-01 1.690711081027984619e-01 -4.647633060812950134e-02 7.898680120706558228e-02 2.138050645589828491e-02 -1.154941096901893616e-01 -2.168462723493576050e-01 1.326814293861389160e-01 -1.021825671195983887e-01 1.424248963594436646e-01 2.219315320253372192e-01 6.454265117645263672e-02 3.616835176944732666e-02 -6.763332337141036987e-02 5.231299400329589844e-01 1.259798407554626465e-01 -3.737034276127815247e-02 1.622679978609085083e-01 1.039734482765197754e-01 -2.265114150941371918e-02 1.314518153667449951e-01 -2.776938974857330322e-01 -5.809419229626655579e-02 3.773007094860076904e-01 4.241423681378364563e-02 3.000206351280212402e-01 2.097207009792327881e-01
7.614251971244812012e-02 -1.857704818248748779e-01 -2.076398767530918121e-02 2.428043484687805176e-01 1.178456097841262817e-01 6.767924129962921143e-02 -3.776453807950019836e-02 -1.936061829328536987e-01 -3.424273729324340820e-01 -5.871210619807243347e-02 6.115058809518814087e-02 2.785153873264789581e-02 2.707769274711608887e-01 1.558877248317003250e-02 1.721649914979934692e-01 1.748963445425033569e-01 -5.050170794129371643e-02 -1.533497124910354614e-01 2.505487799644470215e-01 4.007250964641571045e-01 -1.921694129705429077e-01 5.021112971007823944e-03 9.515424817800521851e-02 -1.293463259935379028e-01 2.405962646007537842e-01 1.824767589569091797e-01 -1.120593026280403137e-01 -1.665011644363403320e-01 1.152490898966789246e-01 -2.509880661964416504e-01 2.510919570922851562e-01 -3.111275099217891693e-02
1.816372573375701904e-02 -2.769119739532470703e-01 -1.259211450815200806e-01 -2.326093614101409912e-01 -1.444384008646011353e-01 -2.296715080738067627e-01 2.079415768384933472e-01 1.630408689379692078e-02 -1.006984114646911621e-01 2.439226508140563965e-01 2.788150608539581299e-01 -1.811982691287994385e-01 2.463646419346332550e-02 -2.374534457921981812e-01 -2.737550809979438782e-02 2.417414784431457520e-01 1.239101402461528778e-02 7.678069919347763062e-02 -1.155921593308448792e-01 2.642033696174621582e-01 5.513962358236312866e-02 -2.428728938102722168e-01 1.066961139440536499e-01 -1.681095957756042480e-01 3.970114141702651978e-02 1.250406503677368164e-01 -2.468317747116088867e-01 1.354399323463439941e-01 1.674244701862335205e-01 -7.982976734638214111e-02 2.780105173587799072e-01 -2.011469006538391113e-01
-1.762625724077224731e-01 -1.913829892873764038e-01 2.130319923162460327e-01 2.536304108798503876e-02 -1.205549202859401703e-02 -1.346317827701568604e-01 1.227304637432098389e-01 2.529737725853919983e-02 7.044605165719985962e-02 -2.682161144912242889e-02 1.237982660531997681e-01 -1.644723266363143921e-01 1.197686791419982910e-01 1.632026513107120991e-03 2.021916210651397705e-02 -1.567246615886688232e-01 -1.003615111112594604e-01 -7.726362347602844238e-02 -3.248524665832519531e-01 3.044600784778594971e-01 -9.241309016942977905e-02 -8.902146667242050171e-02 3.245200216770172119e-01 7.646153867244720459e-02 4.109675586223602295e-01 1.283609271049499512e-01 -2.880918681621551514e-01 -9.500388801097869873e-02 -3.000862896442413330e-02 -3.566499352455139160e-01 -1.200540214776992798e-01 -5.593512207269668579e-02
1.362169384956359863e-01 -2.056623548269271851e-01 -9.356176853179931641e-02 -4.630005657672882080e-01 1.259531527757644653e-01 2.069187164306640625e-02 -1.267966628074645996e-01 3.673543632030487061e-01 -1.373470127582550049e-01 1.256749965250492096e-02 1.178757175803184509e-01 -1.671620458364486694e-01 1.403607279062271118e-01 -1.702595502138137817e-01 1.429208219051361084e-01 -5.369675531983375549e-02 6.430581957101821899e-02 -1.097182333469390869e-01 1.930882595479488373e-02 3.456209301948547363e-01 1.756757684051990509e-02 -3.103221952915191650e-01 1.653238572180271149e-02 -1.341772973537445068e-01 1.867646872997283936e-01 2.114673256874084473e-01 -1.281131953001022339e-01 -5.548502877354621887e-02 1.983764469623565674e-01 -1.357290297746658325e-01 2.312636375427246094e-02 -8.694709837436676025e-02
2.470205426216125488e-01 -1.325557474046945572e-02 5.067800357937812805e-02 -4.999013543128967285e-01 9.538522362709045410e-02 -1.725586354732513428e-01 -4.078276082873344421e-02 1.874051690101623535e-01 -1.708702743053436279e-01 4.364900663495063782e-02 6.175648793578147888e-02 -1.510941535234451294e-01 2.580796182155609131e-01 -8.700882643461227417e-02 4.827520623803138733e-02 4.373969510197639465e-02 9.280727803707122803e-02 1.229035481810569763e-02 -5.483335256576538086e-02 2.728726565837860107e-01 1.452027708292007446e-01 -3.682244718074798584e-01 5.970844253897666931e-02 -2.001969963312149048e-01 1.715643256902694702e-01 7.840810716152191162e-02 -2.628011442720890045e-02 -4.189629852771759033e-02 2.096488326787948608e-01 -3.042325675487518311e-01 4.959321022033691406e-02 -1.047246605157852173e-01
2.772682905197143555e-01 -2.276970148086547852e-01 -1.450098454952239990e-01 4.402424022555351257e-02 4.244854673743247986e-02 1.173314526677131653e-01 -1.698967218399047852e-01 1.190329715609550476e-01 2.340710163116455078e-02 1.438485532999038696e-01 9.512478858232498169e-02 -2.252789139747619629e-01 -2.587367035448551178e-02 2.499655783176422119e-01 -1.574232615530490875e-02 2.056772261857986450e-01 1.572499722242355347e-01 2.394650876522064209e-01 6.834079045802354813e-03 3.820472061634063721e-01 -2.598880529403686523e-01 -5.342697724699974060e-02 -1.606792658567428589e-01 -6.432843208312988281e-02 -3.455899655818939209e-02 3.916877508163452148e-02 -1.639328598976135254e-01 -5.681666516466066241e-05 4.680051654577255249e-02 -3.604393601417541504e-01 3.257405757904052734e-01 8.196894079446792603e-02
1.392408609390258789e-01 -1.021581962704658508e-01 -1.577753126621246338e-01 -1.038064584136009216e-01 2.830849587917327881e-02 -1.983910351991653442e-01 4.109877049922943115e-01 1.067499909549951553e-02 -2.782806567847728729e-02 2.702597156167030334e-02 1.388055235147476196e-01 -1.416565924882888794e-01 1.077263429760932922e-01 -3.171361982822418213e-01 1.505093276500701904e-02 2.569922506809234619e-01 9.435345232486724854e-02 1.773862391710281372e-01 -2.464797496795654297e-01 3.987529575824737549e-01 1.287602819502353668e-02 -9.359226375818252563e-02 1.208286359906196594e-01 5.228038132190704346e-02 -1.674627698957920074e-02 6.463845819234848022e-02 -1.296413838863372803e-01 4.946031793951988220e-02 2.590536177158355713e-01 -1.784343719482421875e-01 2.878227233886718750e-01 1.189427077770233154e-01
-3.812854364514350891e-02 -2.037618607282638550e-01 -6.880374997854232788e-02 -4.785965383052825928e-02 -2.321076206862926483e-02 -1.067741680890321732e-02 -1.282013952732086182e-01 1.302033960819244385e-01 -4.906941205263137817e-02 1.200979799032211304e-01 8.899420499801635742e-02 -1.048528589308261871e-02 6.202996894717216492e-02 2.280958294868469238e-01 -8.104176074266433716e-02 -4.582078754901885986e-02 1.334550380706787109e-01 3.222283720970153809e-01 2.772993743419647217e-01 4.394769668579101562e-01 -3.424559906125068665e-02 -2.340202033519744873e-01 2.852841913700103760e-01 -3.794052079319953918e-02 -1.462758630514144897e-01 -4.828147217631340027e-02 -2.092343121767044067e-01 -3.344252109527587891e-01 1.809583455324172974e-01 -2.797777950763702393e-01 -2.026155963540077209e-02 -7.305763661861419678e-02
3.396029770374298096e-02 -5.799413844943046570e-02 -1.617394536733627319e-01 -3.135679066181182861e-01 8.469240367412567139e-02 1.830816417932510376e-01 -1.757907271385192871e-01 1.486162096261978149e-01 9.066959470510482788e-02 5.937709286808967590e-02 5.430385842919349670e-02 -1.577428877353668213e-01 2.036896646022796631e-01 -8.605848997831344604e-02 -9.654069691896438599e-02 -1.743521988391876221e-01 1.063502654433250427e-01 1.574266254901885986e-01 1.440714448690414429e-01 4.747722744941711426e-01 8.221620693802833557e-03 -2.171804755926132202e-01 1.977888345718383789e-01 -7.021966576576232910e-02 1.811763942241668701e-01 -1.404253840446472168e-01 -2.245087176561355591e-01 -1.381995528936386108e-01 3.171947300434112549e-01 -1.885332167148590088e-01 -2.987010963261127472e-02 -1.283879727125167847e-01
9.028843045234680176e-02 -1.703942418098449707e-01 -8.307857066392898560e-02 -4.271693527698516846e-01 1.263543218374252319e-01 1.099762097001075745e-01 -1.549060940742492676e-01 1.890571564435958862e-01 -8.231266587972640991e-02 2.690243348479270935e-02 9.557886421680450439e-02 -1.894925683736801147e-01 9.248611330986022949e-02 -1.963361948728561401e-01 1.510028447955846786e-02 -2.145563811063766479e-01 7.081001251935958862e-02 5.782990157604217529e-02 9.419214725494384766e-02 3.787938654422760010e-01 1.434214115142822266e-01 -2.179268896579742432e-01 2.728469669818878174e-01 -9.572953730821609497e-02 2.196217179298400879e-01 5.945254862308502197e-02 -1.895608603954315186e-01 1.400914229452610016e-02 2.610121667385101318e-01 -2.494992613792419434e-01 7.429480552673339844e-02 -5.959952995181083679e-02
3.737127184867858887e-01 -2.826870381832122803e-01 -7.327464967966079712e-02 4.689566791057586670e-03 -2.224988304078578949e-02 1.122663468122482300e-01 -1.761650294065475464e-01 -5.406961962580680847e-02 8.216072618961334229e-02 1.928022205829620361e-01 -1.302704308182001114e-02 -1.742451339960098267e-01 4.760810732841491699e-02 8.719922602176666260e-02 1.243508830666542053e-01 4.412322863936424255e-02 6.953345239162445068e-02 4.947433620691299438e-02 8.684742264449596405e-03 4.614455997943878174e-01 -2.221080511808395386e-01 -1.235936284065246582e-01 -2.113130241632461548e-01 -2.354480773210525513e-01 7.556556910276412964e-02 2.254235148429870605e-01 -3.840742409229278564e-01 2.780574560165405273e-02 6.896586716175079346e-02 -1.662156134843826294e-01 3.881803154945373535e-02 5.055015534162521362e-02
6.423728168010711670e-02 -1.252019964158535004e-02 2.603010833263397217e-02 -1.452896296977996826e-01 -1.582016795873641968e-01 1.967344246804714203e-02 -6.583978980779647827e-02 -2.840226702392101288e-02 1.320627331733703613e-01 1.936769038438796997e-01 -2.783843576908111572e-01 -3.800445422530174255e-02 3.017893433570861816e-01 -9.177588671445846558e-02 -2.617529332637786865e-01 1.864826977252960205e-01 1.859054565429687500e-01 1.079024225473403931e-01 -2.122958153486251831e-01 1.708025336265563965e-01 -1.901246160268783569e-01 -8.230841904878616333e-02 -1.135316267609596252e-01 3.781612217426300049e-02 2.713176906108856201e-01 1.092220842838287354e-01 -4.094025120139122009e-02 1.377054303884506226e-01 -8.436689525842666626e-02 -4.621800482273101807e-01 2.828119397163391113e-01 1.486928313970565796e-01
-3.610748797655105591e-02 -3.655022382736206055e-01 1.526572108268737793e-01 -2.116536349058151245e-01 -3.597868978977203369e-02 1.464009135961532593e-01 1.257248967885971069e-01 2.024837434291839600e-01 7.759988307952880859e-02 -8.701032400131225586e-02 1.292304694652557373e-01 -1.324343085289001465e-01 -9.260614216327667236e-02 1.014215648174285889e-01 -5.010139346122741699e-01 7.287281006574630737e-02 2.439598366618156433e-02 1.750507205724716187e-01 -1.772002726793289185e-01 2.970093488693237305e-01 -4.074639081954956055e-02 -1.993859410285949707e-01 -3.943142294883728027e-02 -8.237914182245731354e-03 -1.673559844493865967e-02 1.281356066465377808e-01 -2.896744012832641602e-01 1.649827361106872559e-01 1.768132448196411133e-01 -1.448332071304321289e-01 -2.651906758546829224e-02 -1.406655013561248779e-01
-9.110067039728164673e-02 -4.654591679573059082e-01 -3.581425920128822327e-02 1.737983822822570801e-01 -2.585571818053722382e-02 -1.704379171133041382e-02 2.100140154361724854e-01 -3.463828563690185547e-02 -1.715330630540847778e-01 -1.446580141782760620e-02 3.664420172572135925e-02 8.620123565196990967e-02 2.992146313190460205e-01 -4.516000300645828247e-02 -1.039659306406974792e-01 1.607649028301239014e-01 6.705629825592041016e-02 2.187554240226745605e-01 -1.152725964784622192e-01 9.659297764301300049e-02 -1.371462047100067139e-01 -5.454913899302482605e-02 -2.144184857606887817e-01 1.768243610858917236e-01 1.636823415756225586e-01 2.934283316135406494e-01 2.365744486451148987e-02 -4.861268680542707443e-03 2.471802383661270142e-01 -3.534069955348968506e-01 9.356363862752914429e-02 -2.201052159070968628e-01
-2.910523489117622375e-02 -3.229970932006835938e-01 5.958744511008262634e-02 -2.013866752386093140e-01 -1.100281178951263428e-01 -1.369866132736206055e-01 1.539669930934906006e-01 -2.335556410253047943e-02 -1.055772826075553894e-01 -1.166119053959846497e-01 -9.577248245477676392e-02 2.103344202041625977e-01 -1.028894037008285522e-01 -9.264975041151046753e-02 5.900118872523307800e-02 1.405458990484476089e-02 4.784232079982757568e-01 -1.350677162408828735e-01 -7.885551452636718750e-02 2.140147536993026733e-01 -1.914518624544143677e-01 -4.513749852776527405e-02 1.179689615964889526e-01 7.344257831573486328e-02 1.405808180570602417e-01 1.121482700109481812e-01 -3.566803932189941406e-01 -5.164346843957901001e-02 2.674615979194641113e-01 -1.922629177570343018e-01 2.032695710659027100e-01 1.593347340822219849e-01
-2.466939389705657959e-02 -3.065481185913085938e-01 5.570782348513603210e-03 1.053919866681098938e-01 3.954293727874755859e-01 -9.679816430434584618e-04 -4.869417473673820496e-02 1.763886213302612305e-01 -2.182315886020660400e-01 -1.512062251567840576e-01 -1.344124227762222290e-01 -9.162755310535430908e-02 2.331920713186264038e-02 -1.350867897272109985e-01 1.580159068107604980e-01 1.588177084922790527e-01 1.816968470811843872e-01 -1.640711277723312378e-01 1.501403450965881348e-01 3.169209659099578857e-01 -3.268986940383911133e-02 7.756585627794265747e-02 -3.154791891574859619e-02 3.732571750879287720e-02 2.807573676109313965e-01 1.875449419021606445e-01 -1.593740582466125488e-01 -9.020175039768218994e-02 7.609270513057708740e-02 -3.785032033920288086e-01 -2.195617407560348511e-01 3.623442351818084717e-02
5.919452756643295288e-02 -3.689925372600555420e-01 -1.818690150976181030e-01 -2.316102012991905212e-02 -4.882308095693588257e-02 4.104900360107421875e-02 1.113372147083282471e-01 1.701930612325668335e-01 -2.463670819997787476e-02 1.440033614635467529e-01 -2.260604351758956909e-01 -1.039870642125606537e-02 7.179819792509078979e-02 -3.411410748958587646e-01 1.625238060951232910e-01 8.104397356510162354e-02 -3.002626355737447739e-03 -5.744919553399085999e-02 -1.656903177499771118e-01 3.699730634689331055e-01 -2.436497956514358521e-01 -4.279852658510208130e-02 8.471682667732238770e-02 8.402140811085700989e-03 2.055152356624603271e-01 3.129314482212066650e-01 -2.873591780662536621e-01 -5.411912128329277039e-02 2.824296653270721436e-01 7.365185767412185669e-02 6.398558616638183594e-02 5.646543949842453003e-02
1.180076673626899719e-01 -1.320271342992782593e-01 -2.368623018264770508e-01 3.404822945594787598e-02 3.538651168346405029e-01 -1.716614216566085815e-01 7.451868150383234024e-03 2.006895691156387329e-01 -1.356941312551498413e-01 -2.267837077379226685e-01 -1.464191172271966934e-02 -1.358620226383209229e-01 1.511055827140808105e-01 -1.429501175880432129e-01 1.207187697291374207e-01 2.779414057731628418e-01 1.070506274700164795e-01 -1.325712190009653568e-03 7.626885920763015747e-02 3.732831478118896484e-01 -5.737955868244171143e-02 1.704561412334442139e-01 5.531685799360275269e-02 -3.060648404061794281e-02 2.924186885356903076e-01 4.695500060915946960e-02 -2.763484418392181396e-01 -1.345114856958389282e-01 8.047867566347122192e-03 -3.381875157356262207e-01 -3.620541095733642578e-02 -4.320309311151504517e-02
1.866079568862915039e-01 -2.887969017028808594e-01 -1.158919930458068848e-01 -1.066206470131874084e-01 -1.685606390237808228e-01 3.541489131748676300e-04 -4.830505698919296265e-02 -2.993563562631607056e-02 -2.365162223577499390e-02 9.225916117429733276e-02 -1.735647320747375488e-01 -1.133293583989143372e-01 3.291800916194915771e-01 -4.995006695389747620e-02 9.753099083900451660e-02 1.722689121961593628e-01 5.116125941276550293e-02 -2.200428694486618042e-01 -3.290188908576965332e-01 2.293861061334609985e-01 7.980943471193313599e-02 1.071650814265012741e-02 -6.032465770840644836e-02 2.194942831993103027e-01 -3.937304019927978516e-02 2.394556254148483276e-01 -6.600768864154815674e-02 -2.162728051189333200e-04 1.893915086984634399e-01 -3.940157890319824219e-01 3.104981780052185059e-01 4.762043803930282593e-02
1.000817418098449707e-01 -1.701478958129882812e-01 -1.097904965281486511e-01 4.214781150221824646e-02 1.249443143606185913e-01 3.255553543567657471e-03 -1.470817159861326218e-02 2.059632986783981323e-01 4.649497196078300476e-02 1.190725117921829224e-01 4.144066199660301208e-02 -2.107538282871246338e-01 2.693062424659729004e-01 -1.629214137792587280e-01 -1.844742596149444580e-01 1.563493907451629639e-02 -3.139789998531341553e-01 3.044617474079132080e-01 -1.777838915586471558e-01 3.176418244838714600e-01 -1.072505712509155273e-01 -3.411983198020607233e-04 1.671154201030731201e-01 9.079925715923309326e-02 3.886369764804840088e-01 2.460130751132965088e-01 -1.910107731819152832e-01 1.322152651846408844e-02 2.097550928592681885e-01 8.378355205059051514e-02 1.207849606871604919e-01 8.854379504919052124e-02
9.273285418748855591e-02 -2.298017218708992004e-02 3.083636611700057983e-02 1.364656984806060791e-01 1.723206788301467896e-01 5.037833750247955322e-02 4.137592762708663940e-02 -4.556229338049888611e-02 8.486646413803100586e-02 3.375104963779449463e-01 1.966839134693145752e-01 1.942492835223674774e-02 1.260571181774139404e-01 1.675430238246917725e-01 1.014889031648635864e-02 -2.343196421861648560e-02 2.824666202068328857e-01 -7.542130351066589355e-02 7.449582219123840332e-02 4.896516203880310059e-01 -2.460735738277435303e-01 -1.225879341363906860e-01 1.452527344226837158e-01 9.105617552995681763e-02 1.899140179157257080e-01 3.352216482162475586e-01 -3.034309148788452148e-01 -6.361982226371765137e-02 1.846495419740676880e-01 -5.281902849674224854e-03 -1.257817894220352173e-01 -1.520089991390705109e-02
1.458875983953475952e-01 -1.324578523635864258e-01 -2.566258311271667480e-01 7.792411744594573975e-02 2.538531124591827393e-01 1.038482971489429474e-02 -1.749865710735321045e-02 1.457378417253494263e-01 -1.878359615802764893e-01 -2.250811308622360229e-01 -2.048458456993103027e-01 2.665814384818077087e-02 3.129784017801284790e-02 -1.445788294076919556e-01 -4.909622296690940857e-02 1.189706996083259583e-01 1.530074179172515869e-01 -6.024011224508285522e-02 -2.108566090464591980e-02 4.059249758720397949e-01 -1.628422588109970093e-01 1.837048083543777466e-01 5.399709194898605347e-02 -2.134396433830261230e-01 3.087190091609954834e-01 1.429829150438308716e-01 -2.080262303352355957e-01 -3.760686889290809631e-02 3.309838101267814636e-02 -3.579061627388000488e-01 -1.736634224653244019e-01 -1.236742213368415833e-01
-9.064150601625442505e-02 -2.393967360258102417e-01 -2.409563511610031128e-01 -2.477505803108215332e-02 1.911743283271789551e-01 -4.614439606666564941e-02 6.697203218936920166e-02 1.941911131143569946e-02 1.253093406558036804e-02 -1.702147349715232849e-02 -9.651064872741699219e-02 -3.984052687883377075e-02 -1.041075736284255981e-01 3.245349740609526634e-03 4.620111361145973206e-02 2.486450970172882080e-01 4.387383460998535156e-01 2.375575751066207886e-01 -1.766015440225601196e-01 1.643573045730590820e-01 -2.518425285816192627e-01 -9.166559576988220215e-02 2.425618767738342285e-01 -9.820695966482162476e-02 -7.596592884510755539e-03 2.473881701007485390e-03 -3.826127648353576660e-01 -2.897249758243560791e-01 1.216455921530723572e-01 -1.321781724691390991e-01 -1.857189238071441650e-01 3.888799622654914856e-02
5.032239854335784912e-02 -1.483964174985885620e-01 4.924906883388757706e-03 -1.739645749330520630e-01 -3.276571165770292282e-03 1.828154176473617554e-01 -3.084735274314880371e-01 -1.195792034268379211e-01 -4.035168141126632690e-02 1.146893501281738281e-01 -2.027654349803924561e-01 6.427842378616333008e-02 -5.492827389389276505e-03 2.070178985595703125e-01 8.655152469873428345e-02 -3.830294683575630188e-02 -2.069125473499298096e-01 1.097796335816383362e-01 -1.334840953350067139e-01 3.486530780792236328e-01 6.088160444051027298e-05 -1.935965418815612793e-01 1.825053393840789795e-01 -3.038067556917667389e-02 1.951386779546737671e-01 2.562311887741088867e-01 -3.908779323101043701e-01 -6.064335629343986511e-02 2.238032519817352295e-01 -1.825752854347229004e-01 -2.685817480087280273e-01 9.323145449161529541e-02
5.513960495591163635e-02 -1.915999054908752441e-01 -2.146542668342590332e-01 -2.512237727642059326e-01 -3.648390620946884155e-02 -1.437081545591354370e-01 3.124924302101135254e-01 7.528012990951538086e-02 -1.313613802194595337e-01 1.398936957120895386e-01 2.499004900455474854e-01 -1.973982602357864380e-01 1.725253313779830933e-01 -1.285897642374038696e-01 5.017349123954772949e-02 3.276001811027526855e-01 1.183276399970054626e-01 2.317788600921630859e-01 -1.002274528145790100e-01 3.870835304260253906e-01 -2.351077273488044739e-02 -6.889389455318450928e-02 8.007771335542201996e-03 1.806308515369892120e-02 -1.402148306369781494e-01 9.977937676012516022e-03 -9.708436578512191772e-02 1.776663064956665039e-01 1.958591043949127197e-01 -2.156117111444473267e-01 9.980309009552001953e-02 -2.062126696109771729e-01
-5.648308247327804565e-02 -4.499015808105468750e-01 3.602367937564849854e-01 -2.180054336786270142e-01 1.471737772226333618e-01 1.591447889804840088e-01 2.425073646008968353e-02 1.197697222232818604e-01 -1.739607602357864380e-01 1.254605948925018311e-01 -8.327109366655349731e-02 -1.064354330301284790e-01 6.878854334354400635e-02 8.553156629204750061e-03 -2.803887426853179932e-01 4.778176173567771912e-02 -1.651172488927841187e-01 2.332299388945102692e-02 1.360635012388229370e-01 1.660035997629165649e-01 -1.724826842546463013e-01 -1.586778759956359863e-01 8.407251536846160889e-02 1.387161016464233398e-01 -3.212436661124229431e-02 -1.212497502565383911e-01 -3.747917711734771729e-01 4.897049069404602051e-02 9.543544799089431763e-02 -2.218853980302810669e-01 2.237281203269958496e-02 -1.806946694850921631e-01
2.267467081546783447e-01 -2.910017669200897217e-01 -1.128476709127426147e-01 7.380791753530502319e-02 1.485871523618698120e-01 5.415577813982963562e-02 -1.124774664640426636e-01 -4.082445055246353149e-02 1.165194809436798096e-01 3.202171623706817627e-01 2.497466653585433960e-02 -1.465892940759658813e-01 9.829266369342803955e-02 -4.844867065548896790e-02 1.627075225114822388e-01 1.026705503463745117e-01 9.878414124250411987e-02 8.893686532974243164e-02 6.970132142305374146e-02 4.266596138477325439e-01 -2.083429545164108276e-01 -1.365563124418258667e-01 -2.756965160369873047e-01 -2.819471955299377441e-01 -6.380341202020645142e-02 6.316618621349334717e-02 -2.635192275047302246e-01 -1.575288474559783936e-01 1.413119882345199585e-01 -2.314899265766143799e-01 1.423544287681579590e-01 -2.965316362679004669e-02
-1.358261704444885254e-01 -9.218942373991012573e-02 -2.003196068108081818e-02 -1.887519508600234985e-01 8.248843252658843994e-02 1.168651059269905090e-01 -1.559229195117950439e-01 9.128897637128829956e-02 -1.150998175144195557e-01 -3.232268244028091431e-02 -3.435297310352325439e-01 -1.236022710800170898e-01 1.579281240701675415e-01 6.929496675729751587e-02 -7.010532915592193604e-02 -5.812852084636688232e-02 -2.650449275970458984e-01 2.090260684490203857e-01 2.500659041106700897e-02 1.064779832959175110e-01 -1.555998772382736206e-01 4.879278317093849182e-02 1.239940077066421509e-01 -3.260765969753265381e-01 1.037535443902015686e-02 2.200067937374114990e-01 -4.500846862792968750e-01 7.740268111228942871e-02 -5.317196715623140335e-03 -3.487121760845184326e-01 1.766286004567518830e-04 2.130590975284576416e-01
-2.395140081644058228e-01 -3.573852032423019409e-02 -2.068977057933807373e-02 -2.690005600452423096e-01 5.863792449235916138e-02 1.500719413161277771e-02 -2.485052496194839478e-01 5.397116020321846008e-02 -2.705338299274444580e-01 -1.201701350510120392e-03 1.453889310359954834e-01 9.061141312122344971e-02 3.012045323848724365e-01 -7.620944641530513763e-03 2.087123394012451172e-01 1.737291216850280762e-01 -1.672318577766418457e-01 1.025453880429267883e-01 -9.062185883522033691e-02 1.395727545022964478e-01 -3.207837641239166260e-01 -7.724729925394058228e-02 -6.418140977621078491e-02 -9.854950010776519775e-02 -4.687783494591712952e-02 1.017389222979545593e-01 -2.411992400884628296e-01 -3.958154842257499695e-02 -1.034308131784200668e-02 -5.034219622611999512e-01 1.089704316109418869e-02 -1.354428976774215698e-01
-1.533348113298416138e-01 -3.542948067188262939e-01 -6.081070378422737122e-02 7.682138681411743164e-02 7.794627547264099121e-02 -2.249305844306945801e-01 3.287703543901443481e-02 -2.401989884674549103e-02 -1.616227030754089355e-01 4.164684563875198364e-02 1.527108401060104370e-01 -6.287954747676849365e-02 3.103277087211608887e-01 -6.517224758863449097e-02 -8.516209572553634644e-02 2.341318875551223755e-02 -2.395388931035995483e-01 1.414153426885604858e-01 -2.274656593799591064e-01 3.630332946777343750e-01 -1.611175239086151123e-01 7.645262032747268677e-02 1.608590781688690186e-02 -7.063913345336914062e-02 1.720024645328521729e-01 1.888645440340042114e-01 -7.668598741292953491e-02 -2.571943588554859161e-02 4.655550122261047363e-01 1.205906197428703308e-01 -2.234423160552978516e-02 1.342066228389739990e-01
1.283594071865081787e-01 -1.899036169052124023e-01 2.366704633459448814e-03 -1.383397281169891357e-01 -1.773744635283946991e-02 2.116118073463439941e-01 -1.356240827590227127e-02 -2.774463035166263580e-02 -2.934090420603752136e-02 3.737644478678703308e-02 -1.949446797370910645e-01 -2.484425902366638184e-01 2.370610088109970093e-01 -1.468208581209182739e-01 -9.014590084552764893e-02 1.573875844478607178e-01 6.908558309078216553e-02 -1.942394971847534180e-01 -2.979052960872650146e-01 2.436180710792541504e-01 9.594694525003433228e-02 -1.425854023545980453e-02 -4.230789095163345337e-02 1.745133996009826660e-01 1.663151779212057590e-03 3.168025612831115723e-01 -3.569371998310089111e-02 -1.106332615017890930e-01 3.068668544292449951e-01 -4.038090109825134277e-01 2.333340942859649658e-01 -1.087446138262748718e-01
-1.277626007795333862e-01 -7.433385401964187622e-02 -7.753355056047439575e-02 -5.934919696301221848e-03 1.245398968458175659e-01 -3.312719985842704773e-02 -2.320630103349685669e-02 2.380783557891845703e-01 -1.570024937391281128e-01 1.575473546981811523e-01 -1.240269020199775696e-01 -2.359042614698410034e-01 -5.301900207996368408e-02 5.129076540470123291e-02 2.760365605354309082e-01 1.783166974782943726e-01 4.338746666908264160e-01 7.233032025396823883e-03 -2.317076772451400757e-01 1.237996816635131836e-01 -1.244363039731979370e-01 -2.804214060306549072e-01 6.368526071310043335e-02 -1.427946239709854126e-02 8.955297525972127914e-04 -7.536644488573074341e-02 -3.377276360988616943e-01 -2.152597010135650635e-01 -3.038058243691921234e-02 -3.316561877727508545e-01 6.541094183921813965e-02 1.654335111379623413e-01
2.595063857734203339e-02 -2.554074823856353760e-01 3.011566102504730225e-01 -3.228287696838378906e-01 6.997917592525482178e-02 4.489946737885475159e-02 -1.809900701045989990e-01 -9.883441030979156494e-02 -1.757877916097640991e-01 1.194845736026763916e-01 2.242900729179382324e-01 -1.066602990031242371e-01 3.184957802295684814e-02 -5.762434378266334534e-02 -2.123632729053497314e-01 3.025315999984741211e-01 -2.344948351383209229e-01 1.303898841142654419e-01 2.620340697467327118e-02 1.588506698608398438e-01 -1.882496774196624756e-01 3.746443241834640503e-02 -1.305870562791824341e-01 9.990660101175308228e-02 -6.885422766208648682e-02 2.053935378789901733e-01 -3.714764118194580078e-01 7.290446758270263672e-02 2.109768241643905640e-01 -1.929970383644104004e-01 -3.356838598847389221e-02 8.374849706888198853e-02
-1.263045798987150192e-02 -6.554865837097167969e-02 1.812798827886581421e-01 7.220890838652849197e-03 1.771468482911586761e-02 2.542995214462280273e-01 -8.540576696395874023e-02 2.695049531757831573e-02 -1.766506880521774292e-01 5.746219754219055176e-01 -1.221651863306760788e-02 -1.550818532705307007e-01 -8.728973567485809326e-02 -1.353423111140727997e-02 -9.263582527637481689e-02 -6.371266674250364304e-03 6.168226525187492371e-02 -8.835299313068389893e-02 -7.105109840631484985e-02 1.622659862041473389e-01 -1.810222119092941284e-01 -1.938630044460296631e-01 -1.651778817176818848e-01 2.408826053142547607e-01 3.870388958603143692e-03 2.547971904277801514e-01 -9.497998654842376709e-02 -2.628859132528305054e-02 2.732459902763366699e-01 -3.429668843746185303e-01 1.182699576020240784e-01 -8.961477875709533691e-02
3.101516515016555786e-02 -2.876362800598144531e-01 -2.323507815599441528e-01 1.282750368118286133e-01 3.079275786876678467e-01 -1.772245019674301147e-01 -9.043111652135848999e-02 7.587330788373947144e-02 -1.167626082897186279e-01 -2.509110271930694580e-01 -2.045452892780303955e-01 7.550401985645294189e-02 -3.108438476920127869e-02 -6.242734566330909729e-02 3.006808087229728699e-02 1.397585868835449219e-01 1.107914894819259644e-01 -8.603930473327636719e-03 1.257064938545227051e-01 3.082593083381652832e-01 -2.067616730928421021e-01 1.821840703487396240e-01 1.247604042291641235e-01 -6.823132932186126709e-02 2.953010201454162598e-01 3.737299144268035889e-02 -1.350060254335403442e-01 -1.378075778484344482e-01 1.862191855907440186e-01 -4.115064740180969238e-01 -7.475595921277999878e-02 -3.889487311244010925e-02
3.225525021553039551e-01 -1.236510574817657471e-01 -1.906699384562671185e-03 2.607214264571666718e-02 -7.789421081542968750e-02 -5.890380218625068665e-02 -5.072870478034019470e-02 -4.100250825285911560e-02 2.346985787153244019e-02 1.752106249332427979e-01 -3.872575238347053528e-02 2.574513852596282959e-01 1.463475376367568970e-01 5.316783860325813293e-02 2.089921236038208008e-01 3.182630836963653564e-01 -4.619194939732551575e-02 2.587994933128356934e-01 -1.892439089715480804e-02 1.951821148395538330e-01 -1.492542773485183716e-01 -8.637838065624237061e-02 5.112933367490768433e-02 -2.900021709501743317e-02 2.748440206050872803e-01 -8.207253366708755493e-02 -2.423416376113891602e-01 1.971703208982944489e-02 4.881594777107238770e-01 -1.781737208366394043e-01 -1.939645595848560333e-02 2.130206376314163208e-01
1.492523029446601868e-02 -1.302896440029144287e-01 -1.122566834092140198e-01 -4.499628674238920212e-03 1.748146265745162964e-01 5.246389657258987427e-02 -6.789933890104293823e-02 -3.097084760665893555e-01 -2.369583398103713989e-01 1.688783019781112671e-01 1.181479468941688538e-01 1.575256586074829102e-01 2.603843808174133301e-01 4.785357043147087097e-02 -1.471159607172012329e-01 1.741036474704742432e-01 1.058438941836357117e-01 -1.811693310737609863e-01 3.339837864041328430e-02 2.519365847110748291e-01 -3.128197193145751953e-01 -1.816735118627548218e-01 5.949866771697998047e-02 -1.873404383659362793e-01 2.832368910312652588e-01 6.877554953098297119e-02 -3.009390551596879959e-03 7.478986680507659912e-02 4.224005043506622314e-01 -5.463036149740219116e-02 -1.933462768793106079e-01 5.825986340641975403e-02
-4.719927906990051270e-02 -1.434839069843292236e-01 2.004673890769481659e-02 -2.960012853145599365e-01 -1.431826502084732056e-01 8.990080654621124268e-02 -3.186136111617088318e-02 -1.780685968697071075e-02 -1.060186848044395447e-01 1.216285899281501770e-01 1.149734575301408768e-02 5.431272834539413452e-02 1.566631942987442017e-01 8.004787564277648926e-02 -1.300777494907379150e-01 9.100433439016342163e-03 2.067778073251247406e-02 -3.894058614969253540e-02 3.217649161815643311e-01 4.621609151363372803e-01 -1.601440161466598511e-01 -1.929576992988586426e-01 1.187935024499893188e-01 -1.367907971143722534e-01 -4.245825111865997314e-02 -1.155336126685142517e-01 -2.900777757167816162e-01 -3.891920149326324463e-01 1.320958435535430908e-01 -2.866899967193603516e-01 4.791347309947013855e-02 1.212704330682754517e-01
4.232659563422203064e-02 -6.632750481367111206e-02 -1.128115132451057434e-01 -1.045835241675376892e-01 -4.262882098555564880e-02 -8.851583302021026611e-02 3.679400682449340820e-01 1.512942276895046234e-02 -7.516544312238693237e-02 1.724562942981719971e-01 2.160964608192443848e-01 -1.905097812414169312e-01 1.197319477796554565e-01 -1.657265871763229370e-01 2.234004065394401550e-02 3.630323112010955811e-01 1.322882920503616333e-01 1.226139441132545471e-01 -1.267073750495910645e-01 3.512237071990966797e-01 -6.471370160579681396e-02 -2.751218974590301514e-01 1.416895985603332520e-01 -3.159572929143905640e-02 -1.434831917285919189e-01 7.044725120067596436e-02 -1.830325871706008911e-01 2.703949213027954102e-01 1.815536320209503174e-01 -1.999495476484298706e-01 2.231251746416091919e-01 -6.794346868991851807e-02
1.466201394796371460e-01 -1.395957320928573608e-01 -2.280791550874710083e-01 -4.752888381481170654e-01 1.280018240213394165e-01 9.758964180946350098e-03 -1.534614711999893188e-01 2.604832351207733154e-01 1.260458771139383316e-02 1.411156058311462402e-01 -3.935863450169563293e-02 -1.793995350599288940e-01 4.672633018344640732e-03 -7.793480902910232544e-02 -5.477683991193771362e-02 -1.182350069284439087e-01 -2.172413095831871033e-02 1.086599454283714294e-01 2.653735503554344177e-02 3.965440988540649414e-01 1.226585805416107178e-01 -2.463885396718978882e-01 2.183548361063003540e-01 -3.422869369387626648e-02 1.928867846727371216e-01 5.726901814341545105e-02 -2.250789701938629150e-01 5.912946164608001709e-02 1.945812702178955078e-01 -2.501620650291442871e-01 7.989033311605453491e-02 -5.698762834072113037e-03
-6.207017228007316589e-02 -2.046934664249420166e-01 1.266032904386520386e-01 -2.637744843959808350e-01 2.292381599545478821e-02 1.998718678951263428e-01 1.178657636046409607e-01 -1.066758707165718079e-01 9.624572843313217163e-02 1.735548824071884155e-01 -1.655303873121738434e-02 -2.731882035732269287e-01 6.591055076569318771e-03 -7.634963840246200562e-03 -8.865894377231597900e-02 1.908423602581024170e-01 -2.376969717442989349e-02 -1.260468661785125732e-01 8.500260859727859497e-02 1.788972318172454834e-01 -3.675330281257629395e-01 -2.521034479141235352e-01 8.587994426488876343e-02 3.374091684818267822e-01 1.806373447179794312e-01 7.001229375600814819e-02 -2.000125497579574585e-01 -1.459888555109500885e-02 -1.330297738313674927e-01 -3.569054007530212402e-01 2.008635103702545166e-01 7.422337681055068970e-02
-2.914325892925262451e-01 -6.935363262891769409e-02 1.199647933244705200e-01 -3.523097038269042969e-01 2.053284496068954468e-01 1.739481687545776367e-01 -4.022877663373947144e-02 -1.282774209976196289e-01 -9.175878763198852539e-02 1.302728950977325439e-01 1.279316693544387817e-01 1.206535100936889648e-01 2.319666892290115356e-01 -2.325977431610226631e-03 1.479506790637969971e-01 7.187008112668991089e-02 -7.503704726696014404e-02 -3.560507670044898987e-02 2.272228896617889404e-01 7.189552485942840576e-02 -2.650217413902282715e-01 3.289685398340225220e-02 1.520946174860000610e-01 4.481704160571098328e-02 1.046434193849563599e-01 2.939176857471466064e-01 -2.866799533367156982e-01 -1.523693799972534180e-01 1.497309058904647827e-01 -3.828383982181549072e-01 -9.962597396224737167e-04 1.103914752602577209e-01
2.268171682953834534e-02 -1.964792609214782715e-01 -2.532068789005279541e-01 1.780922561883926392e-01 2.484700977802276611e-01 -2.926048263907432556e-02 8.079444617033004761e-02 2.268635779619216919e-01 -2.063617259263992310e-01 -9.826864302158355713e-02 -5.831343308091163635e-02 3.386902064085006714e-02 2.041860371828079224e-01 -1.521323174238204956e-01 1.540641635656356812e-01 2.051290720701217651e-01 1.796682775020599365e-01 -7.658362388610839844e-02 1.187017783522605896e-01 2.938798964023590088e-01 -2.148628234863281250e-01 2.867107652127742767e-02 -1.414620224386453629e-02 1.575325429439544678e-01 3.006049096584320068e-01 3.965664654970169067e-02 -1.257379651069641113e-01 -1.152142137289047241e-01 1.804498434066772461e-01 -4.201846122741699219e-01 -6.697052717208862305e-02 -1.086038053035736084e-01
8.929415047168731689e-02 -1.514512896537780762e-01 6.462125107645988464e-03 1.796409040689468384e-01 5.143518000841140747e-02 1.721610724925994873e-01 -2.180622816085815430e-01 1.951142400503158569e-01 -1.154404357075691223e-01 6.125630438327789307e-02 2.148367017507553101e-01 1.426364332437515259e-01 -5.320829153060913086e-02 9.745052456855773926e-02 -3.265001624822616577e-02 3.847558051347732544e-02 -6.745597347617149353e-03 1.196847669780254364e-02 1.544965058565139771e-01 5.859045386314392090e-01 -1.801616102457046509e-01 -1.914578080177307129e-01 1.579031720757484436e-02 -1.254432797431945801e-01 2.745194733142852783e-01 4.462360590696334839e-02 -2.332388311624526978e-01 -5.668621882796287537e-02 -8.278656005859375000e-02 -2.914872467517852783e-01 1.959109157323837280e-01 5.301706492900848389e-02
-1.832221448421478271e-01 -4.169883131980895996e-01 -1.112086698412895203e-01 3.345672488212585449e-01 1.713780909776687622e-01 7.421403657644987106e-03 -7.695467676967382431e-03 -2.080646306276321411e-01 -6.923707574605941772e-02 1.898420453071594238e-01 2.173462510108947754e-01 1.380235552787780762e-01 1.548172980546951294e-01 1.574842073023319244e-02 -9.667330980300903320e-02 -4.836376383900642395e-02 2.447097152471542358e-01 -1.323660165071487427e-01 5.921356379985809326e-02 3.189145326614379883e-01 2.163755474612116814e-03 4.957329854369163513e-02 2.856428623199462891e-01 -5.047340318560600281e-02 -1.129914298653602600e-01 1.986909359693527222e-01 -2.386621534824371338e-01 -8.582980930805206299e-02 1.738704591989517212e-01 -1.693654656410217285e-01 7.166696339845657349e-02 -5.104992911219596863e-02
-3.262078016996383667e-02 -2.140623703598976135e-02 -1.105915904045104980e-01 -3.269989788532257080e-01 9.856642037630081177e-02 -1.119494959712028503e-01 -3.107606805860996246e-02 2.877722382545471191e-01 -1.027001440525054932e-01 1.049638912081718445e-01 3.329446911811828613e-02 -2.265422940254211426e-01 2.491828501224517822e-01 1.389434337615966797e-01 9.455268830060958862e-02 -8.114369213581085205e-02 1.082474365830421448e-02 2.189001590013504028e-01 -5.762258917093276978e-02 5.466676354408264160e-01 -4.015748575329780579e-02 -3.131374716758728027e-01 2.322235852479934692e-01 -6.410471349954605103e-02 -1.101217325776815414e-02 5.510612204670906067e-02 5.197212845087051392e-02 -5.541584640741348267e-02 1.520222723484039307e-01 -1.583416014909744263e-01 1.862824708223342896e-01 5.153923481702804565e-02
-1.766084111295640469e-03 -1.700829565525054932e-01 5.975200794637203217e-03 -5.409992858767509460e-02 -6.542477756738662720e-02 2.050840854644775391e-01 -7.461480051279067993e-02 2.453802973031997681e-01 -2.297346740961074829e-01 1.448206901550292969e-01 3.340251147747039795e-01 4.226089455187320709e-03 2.221765220165252686e-01 1.441594064235687256e-01 -1.656533032655715942e-01 -1.441025268286466599e-02 -2.385926395654678345e-01 2.150250822305679321e-01 -8.383069932460784912e-02 3.231879770755767822e-01 -2.884648442268371582e-01 -1.755514591932296753e-01 2.838962338864803314e-02 8.583520352840423584e-02 2.114361524581909180e-01 -4.874319583177566528e-02 -2.998755276203155518e-01 -1.625524312257766724e-01 1.166765987873077393e-01 -2.361636757850646973e-01 1.050071511417627335e-02 5.551427230238914490e-02
-1.655782312154769897e-01 -2.170800864696502686e-01 2.684569954872131348e-01 -2.180356532335281372e-03 6.906831264495849609e-02 -1.259186416864395142e-01 1.012233421206474304e-01 1.375512480735778809e-01 2.660402059555053711e-01 1.315293312072753906e-01 1.402133852243423462e-01 6.279030442237854004e-02 -1.803375333547592163e-01 5.379989370703697205e-02 -1.198222860693931580e-01 -9.265401959419250488e-02 9.205996990203857422e-02 1.782856881618499756e-01 -1.452298611402511597e-01 3.171364665031433105e-01 -1.713719069957733154e-01 -1.768400669097900391e-01 -7.862623035907745361e-02 -3.350152075290679932e-02 -6.346352398395538330e-02 1.165514066815376282e-01 -1.856433600187301636e-01 5.892463773488998413e-02 5.061293765902519226e-02 -4.510637223720550537e-01 3.699085116386413574e-01 7.268133759498596191e-02
-1.940821111202239990e-01 -4.182616174221038818e-01 4.691141843795776367e-02 1.408354192972183228e-02 4.174051340669393539e-03 -1.053400635719299316e-01 1.174129322171211243e-01 -9.962254762649536133e-02 -2.457217574119567871e-01 2.028740346431732178e-01 2.423319369554519653e-01 -1.556414514780044556e-01 2.952151894569396973e-01 -2.215325236320495605e-01 -1.507790386676788330e-01 2.556191012263298035e-02 1.545709818601608276e-01 2.698130607604980469e-01 -9.130781888961791992e-02 5.083137075416743755e-04 -3.874304592609405518e-01 -6.351603567600250244e-02 -8.267035335302352905e-02 7.832940667867660522e-02 1.460095196962356567e-01 9.250763803720474243e-02 -1.482771337032318115e-01 -1.006303876638412476e-01 1.240928843617439270e-01 -1.311775743961334229e-01 -1.913064867258071899e-01 5.229321122169494629e-02
-1.398079395294189453e-01 6.709817796945571899e-02 -2.231634557247161865e-01 -2.741347551345825195e-01 3.551469147205352783e-01 1.400599926710128784e-01 -1.296824961900711060e-01 7.690460234880447388e-02 -9.266944229602813721e-02 1.519252806901931763e-01 -4.860079661011695862e-02 -3.178256750106811523e-01 1.885395944118499756e-01 9.771205484867095947e-02 1.943128108978271484e-01 -1.408360004425048828e-01 5.826565250754356384e-02 5.951828137040138245e-02 4.582457989454269409e-02 4.361669123172760010e-01 -4.964127391576766968e-02 -1.642251014709472656e-01 4.520448669791221619e-02 -7.028196752071380615e-02 3.946384787559509277e-02 1.138075739145278931e-01 -1.675328463315963745e-01 1.087891608476638794e-01 3.278148174285888672e-01 -1.878066509962081909e-01 -5.450854077935218811e-02 -9.475097060203552246e-02
-6.230257824063301086e-02 -2.582624852657318115e-01 1.116374954581260681e-01 -1.357830017805099487e-01 -1.510129570960998535e-01 9.876683354377746582e-02 -2.055583707988262177e-02 1.517315953969955444e-01 -1.786011308431625366e-01 1.667509973049163818e-01 1.628525406122207642e-01 5.025178566575050354e-02 1.878101825714111328e-01 1.978930234909057617e-01 -1.535661518573760986e-01 -1.771374493837356567e-01 -1.240356639027595520e-01 1.449110358953475952e-01 1.000116243958473206e-01 4.568092226982116699e-01 -2.458084821701049805e-01 -1.842957735061645508e-02 6.622679531574249268e-02 -1.222420036792755127e-01 3.538282960653305054e-02 2.753311023116111755e-02 -2.335779964923858643e-01 -1.210926100611686707e-01 2.395431883633136749e-02 -3.258626163005828857e-01 2.537807822227478027e-01 2.163800746202468872e-01
-8.714573830366134644e-02 1.243003234267234802e-01 -2.807472050189971924e-01 -2.545827925205230713e-01 2.653211951255798340e-01 1.609797179698944092e-01 -2.112450078129768372e-02 -1.081397160887718201e-01 -1.477353274822235107e-01 2.090557217597961426e-01 -8.516860753297805786e-02 -1.012131795287132263e-01 2.650543749332427979e-01 8.532164245843887329e-02 8.650445938110351562e-02 -1.236750632524490356e-01 2.227561362087726593e-02 4.016456007957458496e-01 -6.301258504390716553e-02 4.620992541313171387e-01 -3.221082687377929688e-02 -2.078325003385543823e-01 1.032247915863990784e-01 -1.337414234876632690e-01 1.974857598543167114e-02 1.354112476110458374e-01 -5.786593258380889893e-02 9.422894567251205444e-02 1.374155580997467041e-01 -1.543468683958053589e-01 -1.241561323404312134e-01 1.905620470643043518e-02
-2.733128070831298828e-01 -1.627384871244430542e-02 8.221916854381561279e-02 -2.243127673864364624e-01 -1.023547798395156860e-01 1.416591107845306396e-01 -1.512324064970016479e-01 2.289958000183105469e-01 -2.540293633937835693e-01 1.135100051760673523e-01 2.992970868945121765e-02 -6.117647513747215271e-02 8.925292640924453735e-02 3.646053001284599304e-02 -8.998779207468032837e-02 -1.592592149972915649e-01 -4.096631705760955811e-02 -5.027127265930175781e-02 -4.463465139269828796e-02 4.629892408847808838e-01 -4.069916605949401855e-01 -1.799861639738082886e-01 -1.300130039453506470e-01 -2.878943085670471191e-02 1.185139045119285583e-01 -1.541781425476074219e-01 -8.143240213394165039e-02 -9.554991871118545532e-02 4.031885787844657898e-02 -2.945736348628997803e-01 1.768673509359359741e-01 1.664617359638214111e-01
-9.857970476150512695e-02 -2.810128033161163330e-01 1.399904582649469376e-02 1.687759459018707275e-01 -2.751087546348571777e-01 -5.712570250034332275e-02 2.110560983419418335e-01 -1.087995916604995728e-01 -2.078420110046863556e-02 8.982578665018081665e-02 -2.875977456569671631e-01 6.707641482353210449e-02 5.566182732582092285e-02 1.069298163056373596e-01 -9.415842592716217041e-02 3.387624323368072510e-01 -1.379909180104732513e-02 3.096391446888446808e-02 -9.058983623981475830e-02 2.466616332530975342e-01 4.229932650923728943e-02 -1.845609098672866821e-01 6.233853846788406372e-02 -2.714454829692840576e-01 3.478181362152099609e-02 1.186348721385002136e-01 -1.943769752979278564e-01 -2.260100655257701874e-02 3.200694322586059570e-01 -3.674080669879913330e-01 -4.205184523016214371e-03 1.969411373138427734e-01
-1.937221586704254150e-01 -2.596833109855651855e-01 1.881102472543716431e-01 -1.792386360466480255e-02 1.467245370149612427e-01 -8.025362342596054077e-02 -1.340193152427673340e-01 -1.292901337146759033e-01 -2.007315903902053833e-01 -8.554552495479583740e-02 -3.127791732549667358e-02 -1.405705213546752930e-01 6.827739067375659943e-03 2.754935622215270996e-01 -2.510287463665008545e-01 1.561529189348220825e-01 1.447592228651046753e-01 5.349259078502655029e-02 -2.539672553539276123e-01 4.012157395482063293e-02 -2.253863513469696045e-01 -2.018723338842391968e-01 1.717383861541748047e-01 -9.362255036830902100e-02 2.214462906122207642e-01 2.954398095607757568e-01 -3.689196705818176270e-02 -2.852720916271209717e-01 -7.484515756368637085e-02 -2.622587084770202637e-01 2.196897417306900024e-01 5.954844504594802856e-02
-1.187780946493148804e-01 -3.049202561378479004e-01 -4.796358942985534668e-02 2.175305224955081940e-02 -1.264665573835372925e-01 2.997578382492065430e-01 -1.163822133094072342e-02 -4.839043319225311279e-02 6.246047839522361755e-02 2.760466635227203369e-01 -8.879056572914123535e-02 -4.069365188479423523e-02 3.119948506355285645e-01 1.544198952615261078e-02 1.315979808568954468e-01 1.726191341876983643e-01 2.638244330883026123e-01 9.535013884305953979e-02 -4.206344112753868103e-02 6.217658147215843201e-02 -1.965081393718719482e-01 1.248112022876739502e-01 5.714523419737815857e-02 -6.644387543201446533e-02 3.771379292011260986e-01 4.524445533752441406e-02 -2.544565498828887939e-01 2.926015481352806091e-02 -8.053784817457199097e-02 -3.259088099002838135e-01 1.348678469657897949e-01 -2.459639012813568115e-01
1.555952280759811401e-01 -2.507596909999847412e-01 -7.997383922338485718e-02 -3.902834951877593994e-01 1.106848046183586121e-01 1.698575168848037720e-01 -2.492741644382476807e-01 2.819869816303253174e-01 5.690740048885345459e-02 6.295502185821533203e-02 2.060445845127105713e-01 5.934775993227958679e-02 2.353190481662750244e-01 -7.487939298152923584e-02 -9.361358731985092163e-02 -1.455859690904617310e-01 2.975560165941715240e-02 -7.852716371417045593e-03 -4.608089104294776917e-03 3.167054355144500732e-01 -8.368473500013351440e-02 -2.139816582202911377e-01 2.017907500267028809e-01 -1.490456312894821167e-01 6.447386741638183594e-02 -1.084147319197654724e-01 -2.314861714839935303e-01 -1.947277784347534180e-02 2.959231436252593994e-01 -2.186628431081771851e-01 3.615285456180572510e-02 6.127155944705009460e-02
-2.352448552846908569e-01 -7.820116728544235229e-02 -1.660788953304290771e-01 -2.818577885627746582e-01 1.336606293916702271e-01 9.753884375095367432e-02 -2.538136243820190430e-01 -2.911978587508201599e-02 -2.844057381153106689e-01 9.240050613880157471e-02 -8.408432453870773315e-02 5.455626547336578369e-02 3.591962158679962158e-01 -8.132620900869369507e-02 2.530505359172821045e-01 1.682218164205551147e-01 -1.289691478013992310e-01 1.404913365840911865e-01 1.282213777303695679e-01 1.322967559099197388e-01 -4.624151438474655151e-02 -3.176968544721603394e-02 -4.599218443036079407e-02 -2.502624690532684326e-01 1.738229021430015564e-02 2.690730690956115723e-01 -2.373582273721694946e-01 -3.213281184434890747e-02 1.042115092277526855e-01 -3.504488170146942139e-01 -3.963385894894599915e-02 8.889735490083694458e-02
1.089093741029500961e-03 -1.649056226015090942e-01 -7.897195965051651001e-02 -2.085236608982086182e-01 -1.347280223853886127e-03 1.205372288823127747e-01 -9.004894644021987915e-02 3.387164324522018433e-02 2.760700695216655731e-02 -8.406789042055606842e-03 2.261867821216583252e-01 -2.499444484710693359e-01 3.731701374053955078e-01 1.821205317974090576e-01 -2.119592875242233276e-01 1.018723919987678528e-01 9.672713465988636017e-03 1.569259017705917358e-01 1.622107923030853271e-01 3.931809365749359131e-01 -1.180747747421264648e-01 -5.867097526788711548e-02 6.533636711537837982e-03 7.162484526634216309e-02 3.466140925884246826e-01 1.504354178905487061e-01 -2.147249877452850342e-01 -2.576671838760375977e-01 -1.353215128183364868e-01 -1.702214479446411133e-01 7.873909920454025269e-02 1.420109272003173828e-01
-1.196840107440948486e-01 -2.555759549140930176e-01 2.487042173743247986e-02 7.967311143875122070e-02 -2.074070572853088379e-01 -2.344609498977661133e-01 1.019612178206443787e-01 -1.170002371072769165e-01 -1.585773974657058716e-01 1.376291811466217041e-01 -2.807125151157379150e-01 3.457513451576232910e-02 -3.926644474267959595e-02 1.621072739362716675e-01 4.039863497018814087e-02 3.012971282005310059e-01 -6.737374514341354370e-02 3.895762562751770020e-02 -4.250944033265113831e-02 2.314190268516540527e-01 6.023306399583816528e-02 -3.808328211307525635e-01 -3.036103956401348114e-02 -2.736851871013641357e-01 9.920421987771987915e-02 1.784541308879852295e-01 -1.322962492704391479e-01 3.781066089868545532e-02 3.269866704940795898e-01 -2.634211182594299316e-01 1.185183748602867126e-01 1.005820706486701965e-01
-1.539323627948760986e-01 -5.097765848040580750e-02 2.838776633143424988e-02 5.402384698390960693e-02 5.409761890769004822e-02 -6.971837580204010010e-02 1.083199605345726013e-01 1.275484710931777954e-01 1.987403184175491333e-01 1.439149677753448486e-01 3.076048195362091064e-02 -3.446869924664497375e-02 -4.449035972356796265e-02 2.789476513862609863e-02 -5.523408576846122742e-02 7.616917788982391357e-02 -4.337189719080924988e-02 2.446289807558059692e-01 -6.135188043117523193e-02 4.548692703247070312e-01 -5.698931217193603516e-02 -2.547961175441741943e-01 8.281943947076797485e-02 2.406764179468154907e-01 -8.029542863368988037e-02 7.956367731094360352e-02 -3.547869622707366943e-01 2.668435275554656982e-01 -1.073095500469207764e-01 -4.292587041854858398e-01 2.194970399141311646e-01 -3.281883895397186279e-02
-2.269561737775802612e-01 -2.643070518970489502e-01 -1.618473231792449951e-02 1.548168715089559555e-02 1.363392323255538940e-01 8.001486212015151978e-02 -3.979066759347915649e-02 -5.640716105699539185e-02 -1.402539759874343872e-01 -1.901086536236107349e-03 -1.802860498428344727e-01 7.950298488140106201e-02 4.337136074900627136e-02 -3.152255415916442871e-01 9.954168461263179779e-03 2.129418849945068359e-01 3.323268294334411621e-01 -9.430902451276779175e-02 8.284618146717548370e-03 1.279215663671493530e-01 -1.691158264875411987e-01 -2.580344080924987793e-01 1.315038800239562988e-01 -2.934840619564056396e-01 3.306494951248168945e-01 -9.505584090948104858e-02 -2.152211815118789673e-01 -9.077143669128417969e-02 2.784873545169830322e-01 -2.336643785238265991e-01 4.006776213645935059e-02 4.609851539134979248e-02
9.640419483184814453e-02 -1.312190145254135132e-01 -7.838200777769088745e-02 -1.034764200448989868e-01 -7.153652608394622803e-02 2.457725107669830322e-01 1.052661538124084473e-01 5.744207277894020081e-02 -8.401393145322799683e-02 2.330848425626754761e-01 8.639880269765853882e-02 -3.514539301395416260e-01 6.108872219920158386e-02 3.335925564169883728e-02 2.632699310779571533e-01 1.813825666904449463e-01 1.418898254632949829e-01 -1.158404499292373657e-01 -1.426738053560256958e-01 -1.186254806816577911e-02 -1.981381513178348541e-02 -2.342647127807140350e-02 -2.244125157594680786e-01 -1.513370126485824585e-02 4.478840529918670654e-02 9.642482548952102661e-02 -4.504176080226898193e-01 -4.000205546617507935e-02 2.621323764324188232e-01 -3.455595374107360840e-01 2.310060560703277588e-01 -1.202480569481849670e-01
1.468252092599868774e-01 -2.613089978694915771e-01 -1.390224248170852661e-01 -5.778481066226959229e-02 1.007370557636022568e-02 -2.051776647567749023e-02 3.066966235637664795e-01 -3.038246631622314453e-01 6.488459184765815735e-03 1.660805791616439819e-01 -1.154502630233764648e-01 -8.783756196498870850e-02 2.611796557903289795e-01 2.398765459656715393e-02 -6.042580306529998779e-02 3.168006837368011475e-01 1.243168860673904419e-02 -2.483512312173843384e-01 -6.935897469520568848e-02 5.151106119155883789e-01 1.474792361259460449e-01 -1.408756244927644730e-03 3.947669640183448792e-02 1.217065975069999695e-01 7.410688698291778564e-02 1.579499840736389160e-01 -8.987223356962203979e-02 -4.360754787921905518e-02 9.576558321714401245e-02 -2.331943511962890625e-01 -6.851981580257415771e-02 1.886421442031860352e-02
-1.341067999601364136e-01 2.470521815121173859e-02 -2.589333355426788330e-01 -7.888109236955642700e-02 2.985346019268035889e-01 1.309956163167953491e-01 -1.357983946800231934e-01 -3.117542155086994171e-02 -2.407119795680046082e-02 3.535012304782867432e-01 -3.874896466732025146e-02 -1.677960753440856934e-01 2.390693873167037964e-01 1.019951980561017990e-02 1.123057156801223755e-01 -1.181867271661758423e-01 1.586327515542507172e-02 2.893665730953216553e-01 -4.849855601787567139e-02 4.500682055950164795e-01 -6.220403686165809631e-02 -8.196526020765304565e-02 1.892327070236206055e-01 -3.008718788623809814e-01 -8.104317821562290192e-03 1.689267456531524658e-01 2.668134681880474091e-02 -4.657601937651634216e-02 2.479247003793716431e-01 -1.098201870918273926e-01 -1.057647988200187683e-01 -3.724146261811256409e-02
1.146113201975822449e-01 -1.723290234804153442e-01 -7.975072413682937622e-02 6.852050125598907471e-02 5.995574593544006348e-02 -2.229953259229660034e-01 1.602149754762649536e-01 1.682079583406448364e-01 -2.668854221701622009e-02 1.905963718891143799e-01 -2.911505997180938721e-01 -2.841000631451606750e-02 2.705958485603332520e-01 -8.868914842605590820e-02 1.655023843050003052e-01 1.375047415494918823e-01 -1.019434034824371338e-01 8.315169811248779297e-02 -9.715750068426132202e-02 4.716384783387184143e-02 -2.651894390583038330e-01 9.192673861980438232e-02 -3.751761466264724731e-02 1.000049114227294922e-01 -4.521143436431884766e-02 1.160209774971008301e-01 -2.287269085645675659e-01 1.301916241645812988e-01 5.678864717483520508e-01 -2.220088541507720947e-01 6.908103078603744507e-02 9.134928137063980103e-02
1.642337590456008911e-01 -1.229799911379814148e-01 -2.645157575607299805e-01 -3.221299648284912109e-01 -9.763301163911819458e-02 -1.634163111448287964e-01 1.551354676485061646e-01 9.759340318851172924e-04 -3.019232489168643951e-02 5.083107575774192810e-02 4.097333550453186035e-02 -2.412838935852050781e-01 1.181974858045578003e-01 1.306124031543731689e-01 3.054077327251434326e-01 2.237737774848937988e-01 4.740738123655319214e-02 1.624413132667541504e-01 -3.046837747097015381e-01 4.339320659637451172e-01 -4.473094269633293152e-02 -1.107836812734603882e-01 6.350622326135635376e-02 -2.712399885058403015e-02 -7.058534771203994751e-02 2.352046370506286621e-01 -9.892180562019348145e-02 -5.250447988510131836e-02 2.302664369344711304e-01 -5.105942487716674805e-02 1.437768936157226562e-01 9.020628035068511963e-02
-1.137677580118179321e-01 -2.048597335815429688e-01 -2.000947482883930206e-02 -1.105812843888998032e-02 3.449132293462753296e-02 9.335001930594444275e-03 -1.374521404504776001e-01 -1.428717281669378281e-02 -1.365434974431991577e-01 -3.690313175320625305e-02 3.104832470417022705e-01 -4.447416216135025024e-02 3.226299285888671875e-01 2.335164695978164673e-01 -2.217699885368347168e-01 -1.452024430036544800e-01 -3.001045435667037964e-02 1.438194364309310913e-01 2.865076810121536255e-02 3.988716304302215576e-01 -3.711441457271575928e-01 -2.015023082494735718e-01 4.964219406247138977e-02 7.538756728172302246e-02 3.719443082809448242e-02 -4.045543447136878967e-02 -2.019293010234832764e-01 -1.866624653339385986e-01 1.323990523815155029e-01 -1.845479905605316162e-01 8.811606466770172119e-02 2.663266360759735107e-01
-2.626920938491821289e-01 -1.302745044231414795e-01 -3.373000398278236389e-02 -4.084295406937599182e-02 3.413397073745727539e-02 2.036398202180862427e-01 7.208017259836196899e-02 -1.096040606498718262e-01 8.941162377595901489e-02 2.082467228174209595e-01 -1.870998293161392212e-01 -1.031882092356681824e-01 1.208623573184013367e-01 -1.258156746625900269e-01 1.412124186754226685e-01 -1.381351798772811890e-02 2.940604090690612793e-01 2.165462821722030640e-01 -2.741350531578063965e-01 4.613794386386871338e-02 -2.044711858034133911e-01 -6.845225393772125244e-02 1.114470437169075012e-01 5.267972592264413834e-03 2.643172442913055420e-01 2.614232599735260010e-01 -1.633410453796386719e-01 -1.384100914001464844e-01 6.683387607336044312e-02 -4.231256842613220215e-01 8.099473267793655396e-02 -2.451487034559249878e-01
9.079271927475929260e-03 -1.915368586778640747e-01 -5.594598501920700073e-02 1.734685748815536499e-01 -1.204381138086318970e-01 7.638602703809738159e-02 3.578552976250648499e-02 -2.843362987041473389e-01 -1.170912533998489380e-01 1.607251465320587158e-01 2.226734608411788940e-01 1.510344147682189941e-01 2.184273451566696167e-01 -3.122720867395401001e-02 -1.042525246739387512e-01 4.877810180187225342e-02 -1.304810307919979095e-02 -2.115699201822280884e-01 -5.860602110624313354e-02 2.930952012538909912e-01 -6.909274309873580933e-02 -2.475730627775192261e-01 1.750515997409820557e-01 -1.848691999912261963e-01 2.905714213848114014e-01 1.571210473775863647e-01 -1.498641818761825562e-01 3.035868518054485321e-02 3.828867673873901367e-01 -2.053700685501098633e-01 -2.561110854148864746e-01 -4.051596298813819885e-02
3.232770040631294250e-02 -4.079098105430603027e-01 6.236204132437705994e-02 -2.198272757232189178e-02 2.277103066444396973e-02 4.902627319097518921e-03 6.018970534205436707e-02 1.995498687028884888e-01 -2.333536148071289062e-01 1.249151527881622314e-01 -1.396544128656387329e-01 -2.028302848339080811e-01 4.051572829484939575e-02 -4.443166851997375488e-01 -1.037338376045227051e-01 2.278257608413696289e-01 8.672435581684112549e-02 1.275766789913177490e-01 -3.325100839138031006e-01 2.638062834739685059e-01 -3.040692023932933807e-02 1.316514099016785622e-03 -9.164308011531829834e-02 -5.968075990676879883e-02 -7.466067094355821609e-03 2.056915760040283203e-01 -2.450683265924453735e-01 -7.975392043590545654e-02 2.418295890092849731e-01 -4.980017617344856262e-02 7.203768938779830933e-02 -2.507737139239907265e-03
-1.884705722332000732e-01 -2.237346470355987549e-01 1.226466894149780273e-01 1.447456795722246170e-02 5.027442052960395813e-02 -1.271256208419799805e-01 6.450133770704269409e-02 -9.163887053728103638e-02 -4.442195221781730652e-02 -8.070638775825500488e-02 1.932488232851028442e-01 -1.154741421341896057e-01 -1.226484477519989014e-01 9.018516540527343750e-02 -8.660095930099487305e-02 -2.186217904090881348e-01 -4.231476411223411560e-02 -1.351566314697265625e-01 -2.405326366424560547e-01 3.103482723236083984e-01 -1.668163388967514038e-01 -1.307855397462844849e-01 3.359294831752777100e-01 -5.190689489245414734e-02 3.549394309520721436e-01 1.608993411064147949e-01 -1.747786104679107666e-01 -1.085163280367851257e-01 -2.462340146303176880e-02 -4.107080101966857910e-01 -2.205863036215305328e-02 -1.777992397546768188e-01
-5.357513576745986938e-02 -1.673060506582260132e-01 -2.305885404348373413e-02 -9.171970933675765991e-02 -9.463551454246044159e-03 1.495006382465362549e-01 -2.777934968471527100e-01 -1.772907674312591553e-01 -8.676542341709136963e-02 1.114896684885025024e-01 -1.532281935214996338e-01 -6.396093964576721191e-02 2.855488061904907227e-01 2.244739830493927002e-01 -2.206387929618358612e-02 8.704093052074313164e-04 -1.645452380180358887e-01 1.311372667551040649e-01 -3.189222514629364014e-02 2.762468755245208740e-01 -7.935260236263275146e-02 -9.185533225536346436e-02 2.259012758731842041e-01 -1.920276433229446411e-01 2.303475290536880493e-01 1.807653605937957764e-01 -2.421036809682846069e-01 1.431434005498886108e-01 3.027318716049194336e-01 -1.769723594188690186e-01 -3.049809634685516357e-01 2.101172655820846558e-01
2.687767380848526955e-03 -2.380784898996353149e-01 2.087225914001464844e-01 -8.477421849966049194e-02 -1.588763892650604248e-01 9.720322489738464355e-02 -7.751435041427612305e-02 -1.226617246866226196e-01 -1.471898704767227173e-01 -5.133051052689552307e-02 1.448019295930862427e-01 -2.622943520545959473e-01 4.452176392078399658e-02 7.282796502113342285e-02 -3.115706741809844971e-01 -1.589264906942844391e-02 7.371198385953903198e-02 5.742524191737174988e-02 -1.206811293959617615e-01 8.361461013555526733e-02 -1.433615237474441528e-01 -1.481564044952392578e-01 -2.821545898914337158e-01 4.600536078214645386e-03 1.174249351024627686e-01 8.920583873987197876e-02 -9.033100306987762451e-02 7.509721070528030396e-02 3.517448008060455322e-01 -5.210703015327453613e-01 1.853448450565338135e-01 -2.399497479200363159e-02
1.199080646038055420e-01 -1.446116864681243896e-01 -2.439945191144943237e-01 -1.429795473814010620e-01 -5.764481425285339355e-02 -1.897929608821868896e-01 2.480805367231369019e-01 8.608163148164749146e-02 4.251412115991115570e-03 1.776042580604553223e-01 -1.006080731749534607e-01 2.412581350654363632e-03 -3.784848004579544067e-02 2.964909672737121582e-01 -5.853722989559173584e-02 6.324289739131927490e-02 -3.246779367327690125e-02 6.328880041837692261e-02 -3.263813257217407227e-01 3.466247916221618652e-01 -7.504517585039138794e-02 5.614828318357467651e-02 -1.004515215754508972e-01 -2.349172532558441162e-01 1.029357761144638062e-01 -3.640401735901832581e-02 -1.815530508756637573e-01 6.392034143209457397e-02 1.187594905495643616e-01 -4.071677029132843018e-01 -3.209101557731628418e-01 -1.856444403529167175e-02
8.177225291728973389e-02 -2.896172106266021729e-01 -2.007874995470046997e-01 -4.518029280006885529e-03 -2.699756622314453125e-01 -3.260792465880513191e-03 2.893902733922004700e-02 1.398103684186935425e-01 5.374506115913391113e-02 -1.704069785773754120e-02 6.206709891557693481e-02 -2.174856662750244141e-01 3.865939006209373474e-02 6.653360277414321899e-02 -1.265262216329574585e-01 3.589654341340065002e-02 -1.518566310405731201e-01 8.705799281597137451e-02 -8.745243400335311890e-02 4.406479299068450928e-01 5.156255140900611877e-02 -9.862812235951423645e-03 1.441902071237564087e-01 4.869416728615760803e-02 2.563151121139526367e-01 1.919963508844375610e-01 1.006886512041091919e-01 -2.221505492925643921e-01 4.173313975334167480e-01 -2.538212537765502930e-01 1.856449842453002930e-01 6.919094175100326538e-02
-1.524861305952072144e-01 -1.179825291037559509e-01 -1.100625321269035339e-01 -2.623256854712963104e-02 1.848129183053970337e-01 1.611384749412536621e-01 1.966932117938995361e-01 1.027113758027553558e-02 -2.142885178327560425e-01 1.769810020923614502e-01 6.891921907663345337e-02 -2.884964048862457275e-01 1.086543202400207520e-01 -1.911399699747562408e-02 3.569798469543457031e-01 3.071703203022480011e-02 2.393399178981781006e-01 -9.381406754255294800e-02 -3.395470380783081055e-01 -5.072807148098945618e-02 -3.622807795181870461e-03 5.447857547551393509e-03 -2.242754772305488586e-02 -1.412734389305114746e-01 6.555598974227905273e-02 4.158543050289154053e-02 -2.543625533580780029e-01 -8.924747258424758911e-02 2.412961572408676147e-01 -4.045707583427429199e-01 2.004543095827102661e-01 1.049670856446027756e-02
-4.171222820878028870e-02 -1.163035556674003601e-01 1.583123803138732910e-01 -1.900066882371902466e-01 -1.322426483966410160e-03 -1.173488125205039978e-01 1.445288956165313721e-01 -3.175229579210281372e-02 1.660114340484142303e-02 3.581786751747131348e-01 -1.138423010706901550e-01 2.014556825160980225e-01 -7.550283335149288177e-03 8.298952877521514893e-02 6.014723330736160278e-02 1.375663727521896362e-01 5.946860462427139282e-02 -1.461337804794311523e-01 1.830706149339675903e-01 5.009605884552001953e-01 -1.341954916715621948e-01 2.152170799672603607e-02 1.127881836146116257e-02 -9.607519209384918213e-02 2.714482843875885010e-01 1.771514117717742920e-01 -2.007541954517364502e-01 4.638529196381568909e-02 2.640327215194702148e-01 -1.864813864231109619e-01 -2.816854715347290039e-01 8.801867812871932983e-02
4.299450293183326721e-02 -6.922091543674468994e-02 -1.845212429761886597e-01 -1.469225436449050903e-01 2.476193457841873169e-01 1.530450768768787384e-02 -1.138127520680427551e-01 1.532703042030334473e-01 -2.795214764773845673e-02 1.164525821805000305e-01 -4.101931303739547729e-02 -2.411846220493316650e-01 2.823944687843322754e-01 -3.812271356582641602e-02 -3.378495872020721436e-01 1.103667020797729492e-01 6.151952967047691345e-02 2.682657241821289062e-01 2.126264423131942749e-01 3.166893422603607178e-01 -1.115571185946464539e-01 -2.050618678331375122e-01 6.640678644180297852e-02 6.808450073003768921e-02 -2.069479376077651978e-01 -4.623586311936378479e-03 4.447945952415466309e-02 -2.406713515520095825e-01 2.268665879964828491e-01 -3.337291777133941650e-01 2.207664586603641510e-02 8.448478579521179199e-02
1.416640430688858032e-01 -4.099756479263305664e-01 -2.110407873988151550e-02 9.909588843584060669e-02 -1.452072113752365112e-01 -1.237633302807807922e-01 2.058680206537246704e-01 4.254460334777832031e-02 -1.150485351681709290e-01 1.536928117275238037e-01 -3.230836987495422363e-02 -1.371385604143142700e-01 -2.202001815021503717e-05 -2.677139639854431152e-01 9.672713279724121094e-02 2.503239512443542480e-01 -3.019673936069011688e-02 1.847178675234317780e-02 -1.664837896823883057e-01 2.683846950531005859e-01 -1.722064465284347534e-01 8.003233373165130615e-02 7.536602765321731567e-02 -2.079788967967033386e-02 1.138166338205337524e-01 2.711233198642730713e-01 -2.152740806341171265e-01 -5.219556391239166260e-02 4.527526199817657471e-01 -1.432695090770721436e-01 1.156701743602752686e-01 5.478175729513168335e-02
-8.745655068196356297e-04 -3.026064038276672363e-01 1.237189546227455139e-01 7.488249242305755615e-02 2.223009914159774780e-01 1.152996867895126343e-01 -1.148583889007568359e-01 5.039193853735923767e-02 -7.463058456778526306e-03 2.134271860122680664e-01 9.453280828893184662e-03 -5.178242921829223633e-02 -9.332684800028800964e-03 1.047584414482116699e-02 -1.802276521921157837e-01 1.295856833457946777e-01 1.971124857664108276e-01 9.938315488398075104e-03 -5.217519402503967285e-02 5.644454956054687500e-01 -2.116061449050903320e-01 -1.866744831204414368e-02 1.053405106067657471e-01 -2.668861299753189087e-02 1.695249229669570923e-01 -2.532588550820946693e-03 1.620515286922454834e-01 3.583825230598449707e-01 2.978926599025726318e-01 -7.131458073854446411e-02 -1.237625256180763245e-01 -3.778776898980140686e-02
2.410420924425125122e-01 2.772385440766811371e-02 1.138843521475791931e-01 -3.774776160717010498e-01 2.159888148307800293e-01 1.220661476254463196e-01 -2.102807015180587769e-01 7.629109919071197510e-02 1.022836193442344666e-01 -6.596780568361282349e-02 1.019321531057357788e-01 -1.864128559827804565e-02 1.952484250068664551e-01 1.012069433927536011e-01 -1.175179257988929749e-01 -7.122042775154113770e-02 -6.887466460466384888e-02 1.388242095708847046e-01 -5.466167931444942951e-04 4.229125976562500000e-01 -3.145608305931091309e-01 -2.820466160774230957e-01 -4.720338061451911926e-02 -6.138604134321212769e-02 6.787697225809097290e-02 7.265048474073410034e-02 -2.733914926648139954e-02 3.844793513417243958e-02 1.310434192419052124e-01 -3.977498412132263184e-01 6.478258222341537476e-02 -4.723261669278144836e-02
-1.599000692367553711e-01 -6.456027925014495850e-02 5.370552092790603638e-02 -2.085663191974163055e-02 -7.185600697994232178e-02 -4.534817487001419067e-02 -1.126772165298461914e-01 1.230849474668502808e-01 -5.583446845412254333e-02 1.474626660346984863e-01 1.264290213584899902e-01 -2.726220488548278809e-01 3.578038811683654785e-01 1.016033068299293518e-01 -1.100470498204231262e-01 -6.546277552843093872e-02 4.245739430189132690e-03 8.704929053783416748e-02 -2.379454225301742554e-01 5.148000121116638184e-01 -4.123049229383468628e-02 1.581707149744033813e-01 8.579469472169876099e-02 -8.822069317102432251e-02 3.670302927494049072e-01 9.411254525184631348e-02 -9.908292442560195923e-02 -1.475345492362976074e-01 3.282366693019866943e-01 -5.878311581909656525e-03 5.489179119467735291e-02 7.023608684539794922e-02
1.241842731833457947e-01 -3.789816796779632568e-02 -1.565327644348144531e-01 -2.048913389444351196e-01 -1.396091282367706299e-01 -1.181661859154701233e-01 2.807800285518169403e-02 -4.278137907385826111e-02 -1.464833915233612061e-01 2.107108384370803833e-01 1.659068614244461060e-01 -1.996827721595764160e-01 1.801063120365142822e-02 -2.927078902721405029e-01 -1.592102199792861938e-01 1.691231727600097656e-01 9.507709741592407227e-02 2.491222620010375977e-01 -1.524160504341125488e-01 3.398027420043945312e-01 -7.378241419792175293e-02 -2.878794074058532715e-01 1.969581991434097290e-01 -1.262162774801254272e-01 -1.695722192525863647e-01 6.451031565666198730e-02 -2.210239022970199585e-01 2.266923189163208008e-01 1.298507601022720337e-01 -2.310003042221069336e-01 1.938140243291854858e-01 -1.166001409292221069e-01
3.381654247641563416e-02 7.087697088718414307e-02 -7.490131258964538574e-02 -3.805879056453704834e-01 2.506396770477294922e-01 -1.354653108865022659e-02 -1.674735248088836670e-01 -5.478553473949432373e-03 -5.994630232453346252e-02 -1.537126153707504272e-01 2.576621472835540771e-01 5.727900937199592590e-02 3.146469295024871826e-01 1.004257276654243469e-01 4.084847867488861084e-02 -6.247033551335334778e-02 -1.125955209136009216e-02 2.242839932441711426e-01 -2.037778049707412720e-01 3.697441518306732178e-01 -2.450912958011031151e-03 -2.151378542184829712e-01 2.873323485255241394e-02 -2.335832267999649048e-01 6.720184814184904099e-03 3.012208342552185059e-01 -1.915410012006759644e-01 -1.522624678909778595e-02 1.121801979024894536e-04 -2.270241677761077881e-01 7.182084023952484131e-02 1.612550169229507446e-01
-2.095427215099334717e-01 -7.265631854534149170e-02 -7.618311792612075806e-02 -1.363751292228698730e-01 3.141404986381530762e-01 1.954600811004638672e-01 -1.020649820566177368e-01 -1.632433235645294189e-01 -1.983908861875534058e-01 1.560892462730407715e-01 -1.016101166605949402e-01 -1.457710862159729004e-01 4.464963451027870178e-02 -4.281413182616233826e-02 -1.722631156444549561e-01 2.737985551357269287e-01 1.039886176586151123e-01 1.427701562643051147e-01 1.282959524542093277e-02 4.426239728927612305e-01 -1.526901870965957642e-01 7.749307155609130859e-02 1.876512616872787476e-01 -6.487426906824111938e-02 6.400136649608612061e-02 1.154322400689125061e-01 2.464013248682022095e-01 1.912549734115600586e-01 2.904863655567169189e-01 -1.420830190181732178e-01 -1.820206791162490845e-01 1.611446589231491089e-02
-2.616070210933685303e-02 -2.956431508064270020e-01 -5.900866910815238953e-02 -2.080634608864784241e-02 1.294533312320709229e-01 1.501122713088989258e-01 -7.124248147010803223e-02 -2.264349013566970825e-01 -1.132753342390060425e-01 -6.972174346446990967e-02 1.058279871940612793e-01 5.727368220686912537e-02 1.971427798271179199e-01 -1.901281327009201050e-01 9.867245331406593323e-03 2.661873996257781982e-01 1.565036326646804810e-01 1.544117182493209839e-01 8.713656663894653320e-02 5.796124413609504700e-02 -2.123309075832366943e-01 -2.574565112590789795e-01 2.105338275432586670e-01 -1.917196623980998993e-02 4.072533547878265381e-01 -1.783976852893829346e-01 -2.926632761955261230e-01 -1.030957046896219254e-02 3.642920553684234619e-01 -3.427715599536895752e-02 1.336164772510528564e-02 -3.696369007229804993e-02
-2.652335464954376221e-01 -2.318643778562545776e-01 1.351903825998306274e-01 -1.214654999785125256e-03 -3.237359523773193359e-01 -1.464675366878509521e-01 -1.120354011654853821e-01 -3.074357099831104279e-02 -1.864331811666488647e-01 3.470958471298217773e-01 -1.427674442529678345e-01 -1.001943275332450867e-01 2.024516090750694275e-02 7.600114494562149048e-02 -4.015392158180475235e-03 2.305099666118621826e-01 2.157228589057922363e-01 9.856579452753067017e-02 -5.777566879987716675e-02 1.306968927383422852e-01 6.781373172998428345e-03 -2.723033428192138672e-01 -1.805712841451168060e-02 -1.702423393726348877e-01 1.248908191919326782e-01 1.890297830104827881e-01 -2.794344723224639893e-01 1.133290231227874756e-01 -3.885923326015472412e-02 -2.793776392936706543e-01 1.905891448259353638e-01 1.858703494071960449e-01
1.199445649981498718e-01 -5.584056675434112549e-02 -1.079003736376762390e-01 -9.959480911493301392e-02 1.946755200624465942e-01 4.610183089971542358e-02 -9.054650366306304932e-02 1.653292179107666016e-01 -9.964612126350402832e-02 1.731328815221786499e-01 -1.387116461992263794e-01 1.481590867042541504e-01 1.561890095472335815e-01 1.847591996192932129e-01 5.772731266915798187e-03 2.840814888477325439e-01 6.424923241138458252e-02 -1.079544704407453537e-02 6.131343543529510498e-02 3.458591699600219727e-01 -8.994746953248977661e-02 -1.157133355736732483e-01 -1.778187043964862823e-02 -3.727445900440216064e-01 1.348973065614700317e-01 2.013374418020248413e-01 9.619688242673873901e-02 -9.188595227897167206e-03 1.454764157533645630e-01 -4.603217244148254395e-01 -2.373421043157577515e-01 1.385414153337478638e-01
5.233615264296531677e-02 -1.443356126546859741e-01 -5.095320567488670349e-02 -3.212850093841552734e-01 2.258473932743072510e-01 5.173095501959323883e-03 -2.569261491298675537e-01 2.039210349321365356e-01 -2.225120924413204193e-02 1.529025435447692871e-01 1.439691334962844849e-01 -1.067673712968826294e-01 1.951119750738143921e-01 -8.437566459178924561e-02 -1.338848620653152466e-01 -1.198378130793571472e-01 -3.425410017371177673e-02 8.573155850172042847e-02 1.376677453517913818e-01 4.695398807525634766e-01 -1.871972233057022095e-01 -1.914902627468109131e-01 1.801903992891311646e-01 -1.668684743344783783e-02 -6.636066734790802002e-02 -1.196273788809776306e-01 2.039777860045433044e-02 -1.802181154489517212e-01 1.879145652055740356e-01 -2.662266194820404053e-01 1.299481689929962158e-01 2.267564982175827026e-01
8.490025252103805542e-02 -3.301647007465362549e-01 -2.271518558263778687e-01 -1.170826107263565063e-01 1.164858043193817139e-01 1.342678163200616837e-02 1.278011351823806763e-01 -1.993367671966552734e-01 1.529044844210147858e-02 2.960117533802986145e-02 -3.587630689144134521e-01 1.971702836453914642e-02 2.688563764095306396e-01 -2.360610663890838623e-01 1.757004670798778534e-02 -1.959251761436462402e-01 -3.785641863942146301e-02 -3.281008079648017883e-02 -2.871361672878265381e-01 2.134555727243423462e-01 -1.417746543884277344e-01 1.245462708175182343e-02 8.610756695270538330e-02 6.796893477439880371e-02 -5.670049414038658142e-02 1.201063916087150574e-01 -3.176355361938476562e-02 6.471168994903564453e-02 7.872443646192550659e-02 -4.427350163459777832e-01 1.998351067304611206e-01 -1.547684818506240845e-01
-3.858420625329017639e-02 -2.118977010250091553e-01 1.312573850154876709e-01 -2.260485738515853882e-01 -5.610568076372146606e-02 -2.369185537099838257e-02 -1.193688735365867615e-01 -2.283499948680400848e-02 -3.795775175094604492e-01 3.000980056822299957e-02 1.234225034713745117e-01 8.493497222661972046e-02 4.537157714366912842e-01 -2.474542520940303802e-02 -2.558319829404354095e-02 2.233496457338333130e-01 4.883497208356857300e-02 -2.566018886864185333e-02 -2.316460162401199341e-01 -3.814702853560447693e-02 -2.249967753887176514e-01 -2.400247603654861450e-01 -8.011313527822494507e-02 1.960377097129821777e-01 2.682963609695434570e-01 1.704520881175994873e-01 -1.179618760943412781e-01 -3.207970410585403442e-02 -3.243729937821626663e-03 -3.269772231578826904e-01 -7.422292977571487427e-02 5.206283181905746460e-02
-1.822139173746109009e-01 -3.248994424939155579e-02 -5.739131197333335876e-02 1.213930770754814148e-01 1.325958818197250366e-01 6.589119136333465576e-02 1.082823649048805237e-01 8.221179991960525513e-02 -3.088721930980682373e-01 1.005801633000373840e-01 -1.748631596565246582e-01 -1.889209002256393433e-01 1.686810404062271118e-01 2.268344350159168243e-02 2.627783715724945068e-01 2.459275573492050171e-01 2.560468018054962158e-01 -1.630251854658126831e-01 -4.952023923397064209e-02 4.047281667590141296e-02 -9.667601436376571655e-02 -4.013220667839050293e-01 7.924795150756835938e-02 -2.294721007347106934e-01 8.124914765357971191e-02 1.075503975152969360e-01 -3.343579769134521484e-01 -7.055623084306716919e-02 -4.376906901597976685e-02 -2.965825200080871582e-01 -5.712421983480453491e-02 1.528566181659698486e-01
1.531938835978507996e-02 -1.330661028623580933e-01 2.576007544994354248e-01 -1.648118905723094940e-02 -1.174441948533058167e-01 3.026242554187774658e-01 2.910989522933959961e-02 -2.503034472465515137e-01 4.466133564710617065e-02 3.805888816714286804e-03 1.538909785449504852e-02 8.464226499199867249e-03 2.488154619932174683e-01 -1.189916059374809265e-01 -7.408280670642852783e-02 3.515657186508178711e-01 2.823326885700225830e-01 1.081267595291137695e-01 -2.527805566787719727e-01 1.438325345516204834e-01 -2.420154362916946411e-01 -1.756294630467891693e-02 5.647517368197441101e-02 -1.097588241100311279e-01 7.504532486200332642e-02 3.814896196126937866e-02 -3.552384078502655029e-01 9.979814058169722557e-04 -8.564074523746967316e-03 -3.902853429317474365e-01 4.500709101557731628e-02 -3.568252548575401306e-02
1.130255982279777527e-01 -1.046238318085670471e-01 2.315500751137733459e-03 -2.484332472085952759e-01 1.757776290178298950e-01 1.144493147730827332e-01 -1.532618403434753418e-01 -4.941270872950553894e-02 -6.098316982388496399e-02 8.295334875583648682e-02 1.718977540731430054e-01 5.098568275570869446e-02 2.411761730909347534e-01 2.160063944756984711e-02 -1.912247240543365479e-01 9.905660152435302734e-02 -1.681189402006566525e-03 1.349796056747436523e-01 -2.528631985187530518e-01 3.222359120845794678e-01 2.380323410034179688e-01 -3.439193591475486755e-02 9.240163490176200867e-03 -1.477079540491104126e-01 6.782717257738113403e-02 5.305119156837463379e-01 -3.496633768081665039e-01 -4.319815710186958313e-02 2.381341159343719482e-02 -1.148606762290000916e-01 7.069325447082519531e-02 -4.682145267724990845e-02
-2.594206929206848145e-01 -1.638813167810440063e-01 1.845697611570358276e-01 -2.308328449726104736e-01 2.068767845630645752e-01 1.498509896919131279e-03 -6.805666536092758179e-02 -1.023968532681465149e-01 -1.237840726971626282e-01 8.805195987224578857e-02 -5.154668539762496948e-02 9.664844721555709839e-02 5.454010516405105591e-02 4.184950888156890869e-02 -1.225427091121673584e-01 -4.962024465203285217e-02 -7.992587983608245850e-02 -1.967341899871826172e-01 -1.471311226487159729e-02 3.958430886268615723e-02 -1.998791098594665527e-01 2.260621190071105957e-01 2.498623579740524292e-01 -2.308548241853713989e-01 -1.666526123881340027e-02 2.283987849950790405e-01 -2.819202840328216553e-01 -7.724761217832565308e-02 1.497296988964080811e-01 -5.336192846298217773e-01 5.613458901643753052e-02 -3.784211724996566772e-02
7.151855528354644775e-02 -4.940271973609924316e-01 -1.259012371301651001e-01 9.364455938339233398e-02 5.892655998468399048e-02 -3.501419723033905029e-02 1.715341359376907349e-01 2.244606465101242065e-01 -7.220866158604621887e-03 2.003571242094039917e-01 -1.475995033979415894e-01 9.874629229307174683e-02 5.766651034355163574e-02 -1.996986418962478638e-01 -1.267690062522888184e-01 3.134503588080406189e-02 3.704561665654182434e-02 -8.843401819467544556e-02 -8.005174994468688965e-02 4.018455147743225098e-01 -2.494417428970336914e-01 1.042533963918685913e-01 9.552820026874542236e-02 7.362617552280426025e-02 -1.250786054879426956e-02 1.487899571657180786e-01 -2.660229802131652832e-01 -3.641781210899353027e-02 2.959753870964050293e-01 4.897380620241165161e-02 2.072367519140243530e-01 1.328677535057067871e-01
1.712725609540939331e-01 -1.466380357742309570e-01 1.121638417243957520e-01 -1.843741834163665771e-01 -1.214744616299867630e-02 8.058389276266098022e-02 -3.974696621298789978e-02 2.536761108785867691e-03 -2.654544543474912643e-03 -5.932161957025527954e-02 3.787395358085632324e-02 -2.787906527519226074e-01 3.259632289409637451e-01 8.491993695497512817e-02 -5.923932418227195740e-02 9.667490422725677490e-02 -1.021137237548828125e-01 1.795987784862518311e-01 2.520605027675628662e-01 4.973907768726348877e-01 -7.226267457008361816e-02 -9.483381360769271851e-02 1.273447740823030472e-02 1.086637098342180252e-02 3.512762784957885742e-01 3.123620152473449707e-01 2.775860019028186798e-02 -7.246598601341247559e-02 -1.690980345010757446e-01 -2.370219975709915161e-01 -5.432733520865440369e-02 5.034623667597770691e-02
5.110458284616470337e-02 -1.183191686868667603e-01 -1.560203731060028076e-01 -8.710547536611557007e-02 1.955099403858184814e-01 2.126060724258422852e-01 1.991141773760318756e-02 2.409215085208415985e-02 -1.189378648996353149e-02 7.901798188686370850e-02 2.379120290279388428e-01 -1.557271927595138550e-01 -5.467371270060539246e-02 1.741050928831100464e-01 -1.699333339929580688e-01 1.939173191785812378e-01 2.157286182045936584e-02 -8.881920948624610901e-03 -2.854301631450653076e-01 1.764704436063766479e-01 1.458100676536560059e-01 -9.549661725759506226e-02 -3.913801908493041992e-01 -4.930514469742774963e-02 2.884126454591751099e-02 3.370733261108398438e-01 -1.930812895298004150e-01 -1.728375256061553955e-01 1.738626062870025635e-01 -3.951474726200103760e-01 9.323213994503021240e-02 -6.499283015727996826e-02
4.157366231083869934e-02 -2.422280013561248779e-01 -1.233223825693130493e-01 -4.746987819671630859e-01 1.950987577438354492e-01 -5.611550062894821167e-02 -6.148140132427215576e-02 2.965011894702911377e-01 -5.809221044182777405e-02 9.184715151786804199e-02 -4.179921001195907593e-02 -1.258548349142074585e-01 1.905728131532669067e-01 -4.146994277834892273e-02 8.410607278347015381e-02 -9.428104013204574585e-02 -4.078139364719390869e-02 -1.317677050828933716e-01 9.774032980203628540e-02 4.204587936401367188e-01 1.490449905395507812e-01 -2.725150287151336670e-01 6.035337969660758972e-02 -3.049274906516075134e-02 1.451393514871597290e-01 1.362162381410598755e-01 -2.091021537780761719e-01 -4.869497381150722504e-03 1.982985436916351318e-01 -2.190833091735839844e-01 7.217959314584732056e-02 2.082577161490917206e-02
-2.209105938673019409e-01 -2.492456287145614624e-01 -2.170487493276596069e-01 -2.310608886182308197e-02 1.102695614099502563e-01 4.332575201988220215e-02 2.441742122173309326e-01 5.698839202523231506e-02 1.499991118907928467e-01 -5.123770982027053833e-02 -1.230633780360221863e-01 -1.590888947248458862e-01 -8.858460187911987305e-02 -1.479634046554565430e-01 1.594658493995666504e-01 1.115936934947967529e-01 3.441659510135650635e-01 7.052980363368988037e-02 -8.073808252811431885e-02 1.597166359424591064e-01 -3.226650506258010864e-02 -6.641790270805358887e-02 2.282247543334960938e-01 -2.272098809480667114e-01 2.299450039863586426e-01 -3.789930138736963272e-03 -3.337737619876861572e-01 1.282961666584014893e-01 1.845231056213378906e-01 -3.831592798233032227e-01 -7.035529613494873047e-02 -1.201594248414039612e-02
-1.220868006348609924e-01 -4.290505647659301758e-01 -1.536306589841842651e-01 2.590720653533935547e-01 1.894546300172805786e-02 -1.598865240812301636e-01 1.517626196146011353e-01 4.075294360518455505e-03 -2.142222076654434204e-01 1.242546066641807556e-01 6.516905128955841064e-02 2.038890868425369263e-02 3.317417502403259277e-01 -1.901788562536239624e-01 -8.130211383104324341e-02 1.281281262636184692e-01 1.769101917743682861e-01 2.776136994361877441e-01 -4.870076104998588562e-02 7.162974774837493896e-02 -2.244061976671218872e-01 -5.697965249419212341e-02 -8.611566573381423950e-02 5.295621976256370544e-02 1.648363620042800903e-01 2.543813884258270264e-01 -3.236525133252143860e-02 -1.714825397357344627e-03 1.009244024753570557e-01 -3.489789664745330811e-01 1.187027096748352051e-01 -8.596535772085189819e-02
1.390699297189712524e-01 -5.099658295512199402e-02 -2.814398892223834991e-02 6.213745102286338806e-02 2.942202985286712646e-01 7.340894639492034912e-02 -6.648527830839157104e-02 -2.822975218296051025e-01 -2.908785939216613770e-01 5.602172389626502991e-02 1.144654080271720886e-01 8.113055676221847534e-02 7.451622933149337769e-02 -3.402934595942497253e-02 1.047266274690628052e-01 -1.151991412043571472e-01 1.757479906082153320e-01 -7.558775693178176880e-02 -4.408388957381248474e-02 4.989999234676361084e-01 -3.087951242923736572e-01 -2.246842086315155029e-01 -2.419629693031311035e-02 7.970616966485977173e-02 1.540914922952651978e-01 2.253166213631629944e-02 1.753232628107070923e-01 -3.238473087549209595e-02 2.850467264652252197e-01 -2.273366153240203857e-01 -1.399981230497360229e-01 -1.003171503543853760e-01
2.383026033639907837e-01 -4.280967414379119873e-01 -8.827991783618927002e-02 1.119632944464683533e-01 7.129462901502847672e-03 -2.999137341976165771e-02 3.026199340820312500e-01 1.486560553312301636e-01 -2.733842134475708008e-01 1.136846989393234253e-01 -1.958575397729873657e-01 1.518739387392997742e-02 -3.779862448573112488e-02 -1.783839017152786255e-01 8.949486166238784790e-02 1.285012364387512207e-01 1.238214820623397827e-01 2.508486211299896240e-01 -1.826040446758270264e-01 3.186090588569641113e-01 -4.153686389327049255e-02 2.443661913275718689e-02 4.130104184150695801e-02 -1.099559068679809570e-01 2.908690273761749268e-01 1.374467760324478149e-01 -3.039215207099914551e-01 1.551564596593379974e-02 9.082887321710586548e-02 -6.739897280931472778e-02 -5.016064271330833435e-02 1.781253702938556671e-02
-3.345566391944885254e-01 -5.791227519512176514e-02 -6.470819562673568726e-02 -2.141667306423187256e-01 1.584367901086807251e-01 -7.458589505404233932e-03 -1.748650223016738892e-01 9.387162327766418457e-02 -1.464589685201644897e-01 1.901935487985610962e-01 4.769936203956604004e-02 2.248339913785457611e-02 1.016108319163322449e-01 -1.754141300916671753e-01 7.865088433027267456e-02 1.133533939719200134e-01 -1.786347776651382446e-01 -2.011641487479209900e-02 3.786502778530120850e-02 6.940362602472305298e-02 -1.853710412979125977e-01 2.276435792446136475e-01 1.290320158004760742e-01 -1.330507397651672363e-01 -1.679232902824878693e-02 2.907218933105468750e-01 -3.148488402366638184e-01 -5.142584815621376038e-02 1.330695599317550659e-01 -5.348239541053771973e-01 -1.239613071084022522e-02 -2.588803414255380630e-03
3.491358086466789246e-02 -3.238706886768341064e-01 1.907229870557785034e-01 8.038864284753799438e-02 1.819092407822608948e-02 1.111409366130828857e-01 3.985505923628807068e-02 -2.831418216228485107e-01 -1.352837830781936646e-01 -1.154438555240631104e-01 9.690544009208679199e-02 9.552928805351257324e-02 1.471379846334457397e-01 -2.611858844757080078e-01 -2.253391593694686890e-02 2.051449567079544067e-01 1.487741172313690186e-01 1.564271599054336548e-01 -3.759400546550750732e-01 1.581597626209259033e-01 -2.542904019355773926e-01 -8.271518349647521973e-02 -1.002340093255043030e-01 -4.758963733911514282e-02 2.453269064426422119e-02 1.319964826107025146e-01 -2.872106805443763733e-02 1.394440326839685440e-02 1.504461169242858887e-01 -3.955191969871520996e-01 2.394107282161712646e-01 -1.476756036281585693e-01
-8.528221398591995239e-02 -1.265127658843994141e-01 -2.124080210924148560e-01 -9.149437397718429565e-02 -1.010886579751968384e-01 7.695063203573226929e-02 -3.137702643871307373e-01 8.844117075204849243e-02 -3.101023137569427490e-01 7.594591379165649414e-02 1.784061938524246216e-01 -1.700453162193298340e-01 1.586688011884689331e-01 6.024524942040443420e-02 -1.001671515405178070e-02 -4.415539652109146118e-02 -7.615990191698074341e-02 1.017050370573997498e-01 1.620110496878623962e-02 3.849706649780273438e-01 -3.532421886920928955e-01 -2.654993236064910889e-01 1.619202494621276855e-01 5.245429277420043945e-02 9.680512547492980957e-02 -1.049148291349411011e-01 -3.393201828002929688e-01 -1.279929727315902710e-01 1.656548380851745605e-01 -7.434060424566268921e-02 -5.413184687495231628e-02 1.750508397817611694e-01
-1.105430126190185547e-01 -8.957719802856445312e-02 -8.441300690174102783e-02 -4.644431546330451965e-02 -2.263636142015457153e-01 -7.756131142377853394e-02 -3.035175800323486328e-01 6.105509772896766663e-02 -1.124536395072937012e-01 3.652265295386314392e-02 1.396507024765014648e-01 -9.330943971872329712e-02 3.523098826408386230e-01 -7.164298743009567261e-02 -6.522408127784729004e-02 -6.174890324473381042e-02 2.579298056662082672e-02 -3.453928977251052856e-02 -8.068070560693740845e-02 4.878465533256530762e-01 -2.437157034873962402e-01 -2.073185145854949951e-01 1.493973433971405029e-01 -1.171054393053054810e-01 1.625563651323318481e-01 -9.245234541594982147e-03 -2.570106089115142822e-01 -1.596304476261138916e-01 3.521581590175628662e-01 9.327246248722076416e-02 4.816958308219909668e-02 8.583207381889224052e-04
-2.621986158192157745e-02 -1.006385162472724915e-01 -4.153199493885040283e-01 -2.318544238805770874e-01 2.303878813982009888e-01 -5.012796819210052490e-02 -1.849310398101806641e-01 2.031014114618301392e-01 -2.499425970017910004e-02 -1.006422005593776703e-02 -4.021934047341346741e-02 -2.164034545421600342e-01 2.679643929004669189e-01 1.345707774162292480e-01 -4.594669118523597717e-02 2.993356585502624512e-01 -1.121235936880111694e-01 2.889495715498924255e-02 8.148222416639328003e-02 1.568249017000198364e-01 -2.218752354383468628e-01 -1.502968966960906982e-01 -1.523123029619455338e-02 -9.520264714956283569e-02 -1.006011739373207092e-01 -4.580963775515556335e-02 9.864164888858795166e-02 -6.252641975879669189e-02 3.578459620475769043e-01 -3.365812599658966064e-01 5.369219183921813965e-02 7.252100110054016113e-02
-6.582808494567871094e-02 2.737397328019142151e-02 -1.009020134806632996e-01 -1.807445883750915527e-01 2.403033375740051270e-01 -6.477756798267364502e-02 -5.087901838123798370e-03 -9.905240498483181000e-03 -1.373238861560821533e-01 -1.074615772813558578e-02 -1.121456921100616455e-01 1.970283389091491699e-01 2.224067598581314087e-01 2.755042016506195068e-01 7.217453420162200928e-02 2.505967020988464355e-01 2.005058526992797852e-02 -5.270161107182502747e-02 8.526999503374099731e-02 4.669269025325775146e-01 -1.486638933420181274e-02 -1.238863319158554077e-01 1.367489844560623169e-01 -1.152730733156204224e-01 2.046388983726501465e-01 2.583135068416595459e-01 1.195147559046745300e-01 8.244300633668899536e-02 2.599884271621704102e-01 -3.668796420097351074e-01 -1.224469542503356934e-01 5.793513357639312744e-02
8.822339586913585663e-03 -8.698993921279907227e-02 -3.928564861416816711e-02 -2.271544635295867920e-01 -3.757675364613533020e-02 -2.268289327621459961e-01 5.479174107313156128e-02 -2.770516276359558105e-01 -1.069826856255531311e-01 1.282657682895660400e-01 -6.998314708471298218e-02 1.630641669034957886e-01 1.301228702068328857e-01 3.667273744940757751e-02 2.997689880430698395e-02 1.833230555057525635e-01 1.454232782125473022e-01 -1.053972691297531128e-01 1.324484944343566895e-01 4.156424403190612793e-01 9.302518516778945923e-02 -9.277554601430892944e-02 5.120476707816123962e-02 3.152737021446228027e-02 2.539416551589965820e-01 1.488284468650817871e-01 -2.417494803667068481e-01 -1.370540857315063477e-01 5.240072011947631836e-01 -9.637150168418884277e-02 3.985666856169700623e-02 -4.079705476760864258e-02
2.422183454036712646e-01 -1.389904916286468506e-01 2.577888593077659607e-02 -2.183633893728256226e-01 2.793832421302795410e-01 -7.789516821503639221e-03 4.321768134832382202e-02 -8.149293810129165649e-02 -1.348863393068313599e-01 6.356374174356460571e-02 -3.142973035573959351e-02 -2.081736475229263306e-01 2.635075747966766357e-01 -3.632666170597076416e-02 -3.509800881147384644e-02 2.744118869304656982e-01 3.476389218121767044e-03 9.675427526235580444e-02 -2.903182506561279297e-01 1.719556301832199097e-01 -9.737168252468109131e-02 1.395275443792343140e-01 -3.188008815050125122e-02 -5.236817151308059692e-02 -1.559352278709411621e-01 5.505179166793823242e-01 -1.993486732244491577e-01 -1.601230651140213013e-01 4.201868921518325806e-02 -2.269549667835235596e-02 1.399075537919998169e-01 -5.135389044880867004e-02
1.420299559831619263e-01 -1.068229451775550842e-01 -1.126158833503723145e-01 -4.398685693740844727e-01 8.246925473213195801e-02 8.731050044298171997e-02 -8.602368831634521484e-02 1.294884085655212402e-01 1.663627028465270996e-01 4.244039207696914673e-02 9.795975685119628906e-02 8.633257821202278137e-03 5.995657294988632202e-02 1.448902068659663200e-03 -1.106451153755187988e-01 -1.632278114557266235e-01 -7.541043311357498169e-02 5.099267698824405670e-03 1.415352821350097656e-01 4.267492592334747314e-01 -1.546792984008789062e-01 -5.103601887822151184e-02 3.115186989307403564e-01 -2.386594414710998535e-01 4.338486492633819580e-02 -4.730220418423414230e-03 -2.770050466060638428e-01 -5.349670350551605225e-02 1.803629994392395020e-01 -3.452332019805908203e-01 -3.491515293717384338e-02 1.385660916566848755e-01
-2.196564152836799622e-02 -3.651841580867767334e-01 -1.040101349353790283e-01 -1.041421294212341309e-01 -2.650719508528709412e-02 -3.238410875201225281e-02 1.315797567367553711e-01 8.981394022703170776e-02 1.453016884624958038e-02 1.352296471595764160e-01 -3.621487915515899658e-01 4.665334895253181458e-02 1.355459541082382202e-01 -3.172675669193267822e-01 1.590761840343475342e-01 5.546465516090393066e-02 7.715774327516555786e-02 -1.189313009381294250e-01 -4.137706942856311798e-03 3.465887904167175293e-01 -1.826082468032836914e-01 -9.614677727222442627e-02 3.589310869574546814e-02 1.092204600572586060e-01 3.188909888267517090e-01 6.586466729640960693e-02 -1.974205970764160156e-01 2.571863355115056038e-03 4.170390069484710693e-01 5.274923890829086304e-02 -8.806302794255316257e-04 -1.902065239846706390e-02
1.439881175756454468e-01 -2.574360072612762451e-01 -2.752288430929183960e-02 -8.874315023422241211e-02 1.884068101644515991e-01 -3.771676868200302124e-02 1.069944798946380615e-01 -6.470590829849243164e-02 2.117664664983749390e-01 1.868232637643814087e-01 1.501585841178894043e-01 1.681872606277465820e-01 -4.527588188648223877e-02 -1.066889911890029907e-01 -1.878072507679462433e-02 1.114407032728195190e-01 3.629518905654549599e-03 1.193492859601974487e-01 1.987724155187606812e-01 4.434469342231750488e-01 -1.301022619009017944e-01 -7.426218688488006592e-02 -4.287071898579597473e-02 -1.761055141687393188e-01 1.529812067747116089e-01 4.415449500083923340e-01 -7.737641781568527222e-02 -4.674781858921051025e-02 2.729006409645080566e-01 -2.002066224813461304e-01 -1.964096575975418091e-01 -9.819822758436203003e-02
-1.039003953337669373e-01 5.095173045992851257e-02 4.191398620605468750e-02 -2.213900387287139893e-01 2.887871861457824707e-01 6.798876076936721802e-02 -6.081699207425117493e-02 -7.958653569221496582e-02 -2.765557169914245605e-01 1.331865042448043823e-01 -1.608982682228088379e-01 2.152856066823005676e-02 4.525910019874572754e-01 -5.913585796952247620e-02 1.344489306211471558e-01 7.247715443372726440e-02 -2.779743671417236328e-01 2.029829025268554688e-01 -1.354276575148105621e-02 1.624060720205307007e-01 -5.755041167140007019e-02 -7.245909422636032104e-02 1.115202456712722778e-01 3.390773013234138489e-02 9.262248128652572632e-02 1.525609344244003296e-01 -2.766202390193939209e-01 3.972602542489767075e-03 4.521580040454864502e-02 -3.726546764373779297e-01 -1.381508409976959229e-01 2.235548049211502075e-01
3.530880212783813477e-01 -1.949466019868850708e-01 -1.139784529805183411e-01 -4.042376577854156494e-02 6.465620547533035278e-02 1.522978395223617554e-01 8.835581131279468536e-03 -1.106075942516326904e-01 -9.775667637586593628e-02 1.585095934569835663e-02 -3.986061736941337585e-02 -3.171848952770233154e-01 1.889561414718627930e-01 1.956347972154617310e-01 2.494190633296966553e-01 7.216864824295043945e-02 5.632419511675834656e-02 -4.335092753171920776e-02 4.990787804126739502e-02 4.034397900104522705e-01 -1.792263835668563843e-01 -9.582952409982681274e-02 -2.318808436393737793e-01 -6.402000039815902710e-02 5.966515839099884033e-02 3.323580026626586914e-01 -1.471755653619766235e-01 -8.134383708238601685e-02 2.987623214721679688e-02 -2.003197818994522095e-01 2.651513516902923584e-01 8.068557083606719971e-02
6.144341453909873962e-02 -3.328258395195007324e-01 -5.262961983680725098e-02 1.003341972827911377e-01 -6.314346939325332642e-02 -5.816935561597347260e-03 -1.386417597532272339e-01 -3.816971182823181152e-02 -9.648972004652023315e-02 6.949749588966369629e-02 -4.873051866888999939e-02 -2.745016850531101227e-02 2.124796211719512939e-01 -1.273179650306701660e-01 -2.723339796066284180e-01 -1.230594292283058167e-01 -1.982494145631790161e-01 1.805990040302276611e-01 -1.624591201543807983e-01 3.841775953769683838e-01 1.954907923936843872e-01 -2.155232578516006470e-01 3.120956122875213623e-01 -1.554931849241256714e-01 2.567059695720672607e-01 -4.947350174188613892e-02 -5.939340218901634216e-03 -1.913110166788101196e-01 1.093217507004737854e-01 -3.172269463539123535e-01 -3.715084865689277649e-02 9.424427896738052368e-02
-6.630225479602813721e-02 -8.921769261360168457e-02 5.483560264110565186e-03 -2.383916378021240234e-01 8.552024140954017639e-03 2.011897601187229156e-02 -3.818364441394805908e-01 -1.000449210405349731e-01 -8.228510618209838867e-03 2.774062752723693848e-01 -2.564992606639862061e-01 7.784789055585861206e-02 2.490331232547760010e-01 -5.007943511009216309e-02 -5.873783305287361145e-02 2.078466862440109253e-01 -6.220193579792976379e-02 1.218268200755119324e-01 -1.730400025844573975e-01 2.529101073741912842e-01 -4.323550164699554443e-01 -3.788686692714691162e-01 1.729313731193542480e-01 3.676043823361396790e-02 5.769583210349082947e-02 -1.837916299700737000e-02 -2.552822977304458618e-02 6.144755706191062927e-02 1.580152660608291626e-02 -1.634500473737716675e-01 -6.946508586406707764e-02 1.471982896327972412e-02
-1.576165258884429932e-01 -1.185823008418083191e-01 -2.385193854570388794e-01 -1.355212479829788208e-01 -1.494218856096267700e-01 2.369948029518127441e-01 5.215011909604072571e-02 3.255439102649688721e-01 1.645722799003124237e-02 1.742880791425704956e-01 -1.282266229391098022e-01 -1.054374799132347107e-01 3.311053216457366943e-01 1.098694950342178345e-01 7.628423720598220825e-02 -4.129903391003608704e-02 -2.820003777742385864e-02 1.765902191400527954e-01 -1.604140847921371460e-01 4.101934432983398438e-01 -5.025287717580795288e-02 -2.698656022548675537e-01 3.228482902050018311e-01 6.114202365279197693e-02 -1.199454721063375473e-02 6.510587781667709351e-02 6.292839348316192627e-02 -1.816982962191104889e-02 2.210658490657806396e-01 -1.752547770738601685e-01 1.130279898643493652e-01 -2.979203872382640839e-02
1.003060415387153625e-01 -1.623358130455017090e-01 -1.433183550834655762e-01 -1.763747483491897583e-01 2.844485044479370117e-01 1.276226341724395752e-01 -1.710957884788513184e-01 3.608850017189979553e-02 -1.089808493852615356e-01 9.233298152685165405e-02 6.276954710483551025e-02 5.697962641716003418e-02 2.873022556304931641e-01 6.498538702726364136e-02 1.859031915664672852e-01 1.662030518054962158e-01 5.395368207246065140e-03 2.742700576782226562e-01 7.798791676759719849e-02 3.701277971267700195e-01 -1.025098189711570740e-02 8.243212848901748657e-02 -1.609779298305511475e-01 -2.378959655761718750e-01 -1.093486845493316650e-01 3.995295763015747070e-01 -1.586814671754837036e-01 -3.995234891772270203e-02 2.173245698213577271e-01 -1.516451984643936157e-01 -3.147744014859199524e-02 1.741052269935607910e-01
-5.535680055618286133e-02 -1.827358156442642212e-01 -1.021628268063068390e-02 -2.200116869062185287e-03 3.270516693592071533e-01 6.931605190038681030e-02 -7.791545987129211426e-02 1.750704199075698853e-01 -6.503541767597198486e-02 -1.868274509906768799e-01 -1.547809690237045288e-01 -1.423128545284271240e-01 3.793699294328689575e-02 -2.018091231584548950e-01 2.171511016786098480e-02 1.252774447202682495e-01 4.005358815193176270e-01 1.894537732005119324e-02 1.592918932437896729e-01 3.462743759155273438e-01 -1.583631634712219238e-01 1.481979787349700928e-01 2.165256142616271973e-01 -1.000634394586086273e-03 6.964948028326034546e-02 -7.728632539510726929e-02 -2.306461036205291748e-01 3.483518958091735840e-02 1.357217580080032349e-01 -4.305363595485687256e-01 2.127485908567905426e-02 -6.169404089450836182e-02
1.999313682317733765e-01 5.803290009498596191e-02 8.516876399517059326e-02 9.500826150178909302e-02 8.351851254701614380e-02 6.791607290506362915e-02 -1.531526893377304077e-01 -1.003557369112968445e-01 -1.953326612710952759e-01 2.472849786281585693e-01 4.814445972442626953e-03 -2.515832521021366119e-02 -5.544994771480560303e-02 7.966466993093490601e-02 1.037298962473869324e-01 2.089539170265197754e-02 1.681286990642547607e-01 2.272888123989105225e-01 1.086210086941719055e-01 4.455731809139251709e-01 -2.629120051860809326e-01 -2.689052224159240723e-01 3.351341560482978821e-02 -2.551291137933731079e-02 1.678995490074157715e-01 1.033231914043426514e-01 -1.369859427213668823e-01 -1.534772962331771851e-01 4.108637571334838867e-01 -2.382861673831939697e-01 -1.507683992385864258e-01 1.082172319293022156e-01
5.593111366033554077e-02 -1.264348775148391724e-01 -5.037708580493927002e-02 1.855124533176422119e-01 -9.148583561182022095e-02 5.649898573756217957e-02 6.015928462147712708e-02 7.528106123208999634e-02 -3.141795471310615540e-02 8.156912028789520264e-02 1.552943438291549683e-01 -1.743785887956619263e-01 1.123779267072677612e-01 3.603361081331968307e-03 2.186633199453353882e-01 6.991708278656005859e-02 -1.591778844594955444e-01 -1.257910579442977905e-01 1.911165267229080200e-01 4.283485710620880127e-01 5.225228890776634216e-02 5.127691477537155151e-02 2.221447825431823730e-01 -7.117566466331481934e-02 3.081604838371276855e-01 2.727490961551666260e-01 -1.773799769580364227e-02 -2.141668945550918579e-01 1.462377011775970459e-01 -4.535792469978332520e-01 1.665769964456558228e-01 6.503107398748397827e-02
3.378481045365333557e-02 -3.434392213821411133e-01 1.441040784120559692e-01 1.785032451152801514e-01 -2.301446795463562012e-01 9.372420608997344971e-03 8.942219614982604980e-02 -3.301143348217010498e-01 -5.831215903162956238e-02 1.094659119844436646e-01 2.270556539297103882e-01 1.191804781556129456e-01 2.169011980295181274e-01 -4.273708444088697433e-03 -1.408392041921615601e-01 8.413606137037277222e-02 5.622518435120582581e-02 2.058373764157295227e-02 -4.109069705009460449e-02 4.543284177780151367e-01 -7.760196179151535034e-02 -1.891852170228958130e-01 1.328591406345367432e-01 4.456083104014396667e-02 1.728318780660629272e-01 4.466008394956588745e-02 -1.641114503145217896e-01 -7.761624641716480255e-03 2.699347138404846191e-01 -2.991952598094940186e-01 -7.723322510719299316e-02 -5.280515551567077637e-02
-4.503257945179939270e-02 -1.126525625586509705e-01 3.048415482044219971e-01 -2.776752114295959473e-01 -5.510400608181953430e-02 9.910202026367187500e-02 1.275141388177871704e-01 2.432823553681373596e-02 -2.729638516902923584e-01 5.848420038819313049e-02 -1.859117895364761353e-01 9.512137621641159058e-02 3.690092563629150391e-01 4.290746897459030151e-02 -1.641347259283065796e-01 2.865034639835357666e-01 -1.356276404112577438e-02 8.843384683132171631e-02 -1.387404203414916992e-01 1.555555313825607300e-01 2.418211661279201508e-02 -1.024029403924942017e-01 -4.153473675251007080e-02 1.461398899555206299e-01 2.512110471725463867e-01 -1.064185872673988342e-01 -1.813361197710037231e-01 5.550022795796394348e-02 -2.125485613942146301e-02 -3.990008234977722168e-01 2.042943388223648071e-01 1.399187743663787842e-01
-2.997230179607868195e-02 -4.837363660335540771e-01 -9.948911517858505249e-02 -1.908959238789975643e-04 -1.359204649925231934e-01 -6.798510253429412842e-02 4.860864207148551941e-02 8.242253959178924561e-02 -1.076087877154350281e-01 8.917827904224395752e-02 -2.968564331531524658e-01 -2.453268319368362427e-01 6.725021451711654663e-02 -2.159097641706466675e-01 -4.370247200131416321e-02 -3.836721926927566528e-02 -4.075333103537559509e-02 -4.333921149373054504e-02 -8.205858618021011353e-02 3.987729251384735107e-01 -1.473228633403778076e-01 9.424109011888504028e-02 7.158698141574859619e-02 -4.016285017132759094e-02 1.286609768867492676e-01 1.639629453420639038e-01 -3.128675520420074463e-01 -2.720962762832641602e-01 1.402666121721267700e-01 -4.118577763438224792e-02 2.009347081184387207e-01 1.298671513795852661e-01
-8.604519069194793701e-02 -1.670288294553756714e-01 -2.938888035714626312e-02 -1.256684362888336182e-01 1.246609985828399658e-01 -1.515795141458511353e-01 -4.157166555523872375e-02 4.558299481868743896e-02 -9.112436324357986450e-02 -1.476154197007417679e-02 -3.157440721988677979e-01 1.196937188506126404e-01 1.413929313421249390e-01 -2.935755550861358643e-01 6.850306689739227295e-02 2.875948250293731689e-01 4.205181300640106201e-01 -1.001893505454063416e-01 -2.184797078371047974e-02 2.140972763299942017e-01 -7.962580025196075439e-02 -1.153927296400070190e-01 2.112897336483001709e-01 -2.326393872499465942e-01 2.548533082008361816e-01 -4.425980150699615479e-02 -1.530220806598663330e-01 1.769288256764411926e-02 2.192440927028656006e-01 -3.028606176376342773e-01 4.710786417126655579e-02 -7.304829359054565430e-02
2.586615085601806641e-02 -1.502150446176528931e-01 -4.613623023033142090e-02 1.620529443025588989e-01 3.310447633266448975e-01 -5.941368639469146729e-03 -6.219426915049552917e-02 2.350054681301116943e-01 -8.105231076478958130e-02 -2.465621531009674072e-01 -1.653962731361389160e-01 -3.734621033072471619e-02 1.189526021480560303e-01 -1.418314129114151001e-01 7.317027449607849121e-02 2.714008390903472900e-01 1.178973987698554993e-01 -5.492335930466651917e-02 7.405059784650802612e-02 3.621645569801330566e-01 -1.394120305776596069e-01 1.708911806344985962e-01 4.993683192878961563e-03 1.571169495582580566e-02 3.077773451805114746e-01 1.671673804521560669e-01 -2.260898798704147339e-01 -7.017960399389266968e-02 9.713352471590042114e-02 -4.175117611885070801e-01 5.348970368504524231e-02 4.963663592934608459e-02
1.100284382700920105e-01 -2.512964606285095215e-01 6.010380014777183533e-02 3.097321689128875732e-01 9.876555949449539185e-02 5.999828130006790161e-02 -8.794546127319335938e-02 2.292691171169281006e-02 1.670189499855041504e-01 2.556410431861877441e-02 1.425395756959915161e-01 -3.430824354290962219e-02 5.875013396143913269e-02 -4.214406013488769531e-02 -1.203263644129037857e-02 1.919773523695766926e-03 -4.463947936892509460e-02 -1.117836162447929382e-01 1.654948294162750244e-01 3.132626116275787354e-01 -3.466375768184661865e-01 -2.318898886442184448e-01 8.378285169601440430e-02 -1.931357979774475098e-01 3.479674458503723145e-01 2.146990150213241577e-01 -6.036961823701858521e-02 -1.378805041313171387e-01 1.228980049490928650e-01 -3.100364208221435547e-01 2.967993021011352539e-01 -2.743201330304145813e-02
1.045013591647148132e-01 -1.047600284218788147e-01 6.777417659759521484e-02 -2.687699161469936371e-02 1.243047043681144714e-01 -2.942623794078826904e-01 1.679265201091766357e-01 1.902382671833038330e-01 5.562027171254158020e-02 3.406981378793716431e-02 -1.876640915870666504e-01 -1.766160577535629272e-01 2.725724577903747559e-01 2.030149251222610474e-01 -5.037581548094749451e-02 2.363151013851165771e-01 -1.837208308279514313e-02 1.632426083087921143e-01 -1.845675557851791382e-01 2.892390489578247070e-01 -1.396816819906234741e-01 1.243428047746419907e-02 5.696550756692886353e-02 -3.436631858348846436e-01 5.977187678217887878e-02 -1.974003463983535767e-01 -2.795662879943847656e-01 2.509557269513607025e-02 1.800664067268371582e-01 -5.700464919209480286e-02 9.332273155450820923e-02 -3.322108685970306396e-01
1.611776053905487061e-01 -1.267371475696563721e-01 -2.077567130327224731e-01 -1.609328985214233398e-01 8.939698338508605957e-02 -2.568944357335567474e-02 3.181883096694946289e-01 -3.252362459897994995e-02 -1.885667443275451660e-02 -6.135443598031997681e-02 2.840738892555236816e-01 -5.945351719856262207e-02 8.940957486629486084e-02 -1.926783621311187744e-01 -9.399523586034774780e-02 2.241311520338058472e-01 2.620293200016021729e-01 1.759258061647415161e-01 -2.023407369852066040e-01 1.945468038320541382e-01 -8.239060640335083008e-02 -3.267616629600524902e-01 5.998587235808372498e-02 -1.137772053480148315e-01 -1.391539573669433594e-01 9.082135558128356934e-02 -5.535225197672843933e-02 7.443790137767791748e-02 3.287976086139678955e-01 -1.973590850830078125e-01 3.032647967338562012e-01 4.065392166376113892e-02
-2.846293151378631592e-01 -2.566768787801265717e-02 -9.109094738960266113e-02 -2.133862823247909546e-01 -1.491863047704100609e-03 1.797699481248855591e-01 -1.869264245033264160e-01 1.340662389993667603e-01 -2.236342728137969971e-01 -6.192980334162712097e-02 -2.503290176391601562e-01 -2.891465462744235992e-02 3.116513788700103760e-01 3.104845620691776276e-02 7.294659316539764404e-02 -6.782886385917663574e-02 -6.407434493303298950e-02 3.178720176219940186e-01 7.060111314058303833e-02 1.300149708986282349e-01 -7.926461845636367798e-02 -7.549519836902618408e-02 3.858011960983276367e-02 -2.483847886323928833e-01 -3.187818452715873718e-02 2.645691931247711182e-01 -4.223408699035644531e-01 4.056122899055480957e-02 1.411342769861221313e-01 -2.562255859375000000e-01 -3.438665298745036125e-04 1.228715851902961731e-01
-2.219434529542922974e-01 -5.938829109072685242e-02 7.658593356609344482e-02 -6.246147677302360535e-02 -2.035108581185340881e-02 -4.334685206413269043e-02 3.047442734241485596e-01 5.807248875498771667e-02 2.191801071166992188e-01 1.192837283015251160e-01 1.150443404912948608e-01 -3.303374722599983215e-02 1.529239397495985031e-02 -1.183472424745559692e-01 -1.835610866546630859e-01 -1.200013905763626099e-01 -8.280955255031585693e-02 1.209749206900596619e-01 2.830017730593681335e-02 3.805878460407257080e-01 -9.306444972753524780e-02 -2.323558777570724487e-01 1.000620890408754349e-03 1.274934783577919006e-02 1.981371045112609863e-01 1.308463215827941895e-01 -4.051058590412139893e-01 2.702147066593170166e-01 1.335361599922180176e-01 -2.719869315624237061e-01 2.900352478027343750e-01 -2.436829544603824615e-02
-2.592946216464042664e-02 -2.045331001281738281e-01 3.140449225902557373e-01 8.269347250461578369e-02 -1.795273125171661377e-01 -1.139548495411872864e-01 1.588255465030670166e-01 1.339955627918243408e-01 1.463270336389541626e-01 2.744065225124359131e-01 2.050246298313140869e-01 1.586084999144077301e-02 -8.506877720355987549e-02 4.275393672287464142e-03 -4.329935833811759949e-02 -9.642368555068969727e-02 -8.234189450740814209e-02 1.890604794025421143e-01 -1.385263949632644653e-01 4.587051868438720703e-01 -1.485723257064819336e-01 -2.400374263525009155e-01 1.025959998369216919e-01 1.028965413570404053e-01 1.989641785621643066e-01 8.516704291105270386e-02 -1.146897301077842712e-01 1.789742708206176758e-01 5.620621144771575928e-02 -3.710933625698089600e-01 1.085057761520147324e-02 -1.638670265674591064e-02
-4.437253251671791077e-02 -2.109749913215637207e-01 -1.850915402173995972e-01 -1.558819115161895752e-01 -1.310418397188186646e-01 -2.590140793472528458e-04 1.692654341459274292e-01 -7.717731595039367676e-02 -2.255784720182418823e-01 1.663279086351394653e-01 6.998831033706665039e-02 -1.831441521644592285e-01 1.592287570238113403e-01 -2.124186605215072632e-01 -2.555519640445709229e-01 2.714665830135345459e-01 8.360702544450759888e-02 2.460213154554367065e-01 -5.586247146129608154e-02 2.686129510402679443e-01 2.572545409202575684e-02 -2.877783477306365967e-01 2.286419123411178589e-01 -1.546718031167984009e-01 -1.380459368228912354e-01 1.183970347046852112e-01 -1.668093502521514893e-01 3.133691549301147461e-01 -7.150801829993724823e-03 -1.881122738122940063e-01 8.911575376987457275e-02 1.084819063544273376e-01
-3.541703894734382629e-02 -1.413617283105850220e-01 -2.627390250563621521e-02 -1.807661503553390503e-01 -1.289106346666812897e-02 -1.358541543595492840e-03 -1.166936233639717102e-01 -1.571187674999237061e-01 -7.106761634349822998e-02 1.451900750398635864e-01 -1.013029068708419800e-01 -1.739134080708026886e-02 2.488976903259754181e-02 -1.356504112482070923e-01 1.128605455160140991e-01 3.184348046779632568e-01 3.546747267246246338e-01 1.685690730810165405e-01 -7.944756746292114258e-02 2.640617787837982178e-01 -2.406062334775924683e-01 -3.054460585117340088e-01 2.676501870155334473e-01 2.116459421813488007e-02 1.985749006271362305e-01 -8.727550506591796875e-02 -2.387866228818893433e-01 -2.067151069641113281e-01 3.259692788124084473e-01 -4.013402014970779419e-02 -1.693117469549179077e-01 1.462971325963735580e-02
-2.267514728009700775e-02 -4.098483026027679443e-01 -2.342015653848648071e-01 1.407272368669509888e-01 1.205584630370140076e-01 -1.671116352081298828e-01 3.526272997260093689e-02 1.567126214504241943e-01 -2.333300411701202393e-01 8.425544202327728271e-02 -1.484801471233367920e-01 -1.430069655179977417e-02 3.131856322288513184e-01 -3.310444653034210205e-01 -6.002989411354064941e-02 2.180795669555664062e-01 1.981093883514404297e-01 1.632313132286071777e-01 5.778129398822784424e-02 1.740419864654541016e-01 -1.890479773283004761e-01 -2.445804476737976074e-01 -1.210056021809577942e-01 9.283348172903060913e-02 2.358670830726623535e-01 2.421849966049194336e-02 -3.513887897133827209e-02 -1.818013787269592285e-01 3.360997512936592102e-02 -1.726223677396774292e-01 7.400237768888473511e-02 -2.666430734097957611e-02
-1.500865165144205093e-02 -2.755212485790252686e-01 -1.335806101560592651e-01 -4.906433168798685074e-04 3.384785652160644531e-01 -3.250404447317123413e-02 3.926788270473480225e-02 1.824524700641632080e-01 -2.453159242868423462e-01 -1.158511713147163391e-01 -7.917994260787963867e-02 3.194367885589599609e-02 2.604607939720153809e-01 -1.756768822669982910e-01 1.996594965457916260e-01 1.676847040653228760e-01 3.727815747261047363e-01 -1.997025161981582642e-01 4.805726930499076843e-02 2.787713706493377686e-01 1.612357981503009796e-02 6.598154455423355103e-02 9.281328320503234863e-02 -7.304260134696960449e-02 1.259312033653259277e-01 -1.503355950117111206e-01 -1.194351837038993835e-01 1.490294784307479858e-01 2.453507632017135620e-01 -3.026801347732543945e-01 -2.076078392565250397e-02 5.811665579676628113e-02
1.611310392618179321e-01 -3.118946254253387451e-01 -1.429698020219802856e-01 -2.767870724201202393e-01 1.431268602609634399e-01 1.601365953683853149e-01 -2.896294184029102325e-02 1.339064687490463257e-01 -7.348876446485519409e-02 -1.050114482641220093e-01 1.789695397019386292e-02 5.069609358906745911e-02 2.359467186033725739e-02 1.265803873538970947e-01 -1.375930905342102051e-01 -3.219102323055267334e-02 4.637008532881736755e-02 8.541831048205494881e-04 1.266517639160156250e-01 1.695354431867599487e-01 -9.278701990842819214e-02 -4.884135723114013672e-01 2.884010076522827148e-01 -1.702798455953598022e-01 -9.395994246006011963e-02 -5.660010501742362976e-02 -2.903671562671661377e-01 -1.575674265623092651e-01 2.177788913249969482e-01 -2.077148854732513428e-01 -1.065328121185302734e-01 1.720062345266342163e-01
2.536599710583686829e-02 -4.512893781065940857e-02 1.359640806913375854e-01 5.327810347080230713e-02 1.128613278269767761e-01 -1.495366543531417847e-01 -1.240016594529151917e-01 1.760610640048980713e-01 1.491255313158035278e-01 1.080012246966362000e-01 -1.779629290103912354e-01 1.075450405478477478e-01 2.739233672618865967e-01 1.651288866996765137e-01 -1.413812637329101562e-01 -1.449185311794281006e-01 1.158706471323966980e-01 -8.358254283666610718e-02 -2.431605011224746704e-01 3.067064285278320312e-01 2.097590453922748566e-02 -6.068586930632591248e-02 -3.577839955687522888e-02 -6.631978601217269897e-02 1.420821994543075562e-01 8.618240803480148315e-02 -3.343585729598999023e-01 -9.413444250822067261e-02 3.077321350574493408e-01 -3.323945105075836182e-01 4.632852599024772644e-02 -3.675311207771301270e-01
3.712197393178939819e-02 -5.825300514698028564e-02 -4.843309149146080017e-02 -4.329714477062225342e-01 2.853679656982421875e-01 -2.028709463775157928e-02 1.250192672014236450e-01 2.902166843414306641e-01 -1.158266887068748474e-01 1.903989762067794800e-01 1.680207848548889160e-01 -7.935244590044021606e-02 1.833420991897583008e-01 8.517698198556900024e-02 -4.063900932669639587e-02 -4.197905212640762329e-02 1.125941276550292969e-01 -4.430511593818664551e-02 3.070932626724243164e-02 2.804204225540161133e-01 -1.813289821147918701e-01 -1.674678027629852295e-01 4.217344224452972412e-01 -2.066628634929656982e-01 -2.275549806654453278e-02 -1.804492473602294922e-01 -4.961007460951805115e-02 -1.598632931709289551e-01 1.336751133203506470e-01 -1.856079846620559692e-01 -5.902867764234542847e-03 7.792652398347854614e-02
-2.628397643566131592e-01 -3.786748647689819336e-02 -1.458816528320312500e-01 2.623763084411621094e-01 1.896135881543159485e-02 -1.552994847297668457e-01 7.665567845106124878e-02 1.791009902954101562e-01 -3.763549029827117920e-01 1.586966365575790405e-01 3.172568604350090027e-02 -9.190140664577484131e-02 9.328722208738327026e-02 -2.033093273639678955e-01 -9.245512634515762329e-02 5.810186639428138733e-02 -6.663084030151367188e-02 5.198808759450912476e-02 -9.594441950321197510e-02 4.386516809463500977e-01 -3.627124130725860596e-01 -4.174868017435073853e-02 4.435878247022628784e-02 9.539890289306640625e-02 -5.611755698919296265e-02 -1.922124251723289490e-02 -1.189304143190383911e-02 -2.348671406507492065e-01 2.251766473054885864e-01 -2.449064999818801880e-01 9.183833748102188110e-02 8.724209666252136230e-02
2.107891812920570374e-02 -8.974841237068176270e-02 -3.285700455307960510e-02 -1.280268877744674683e-01 2.761838734149932861e-01 1.563335582613945007e-02 -1.117127612233161926e-01 -4.669370502233505249e-02 -5.433746427297592163e-02 -1.023859903216362000e-01 1.297395490109920502e-02 4.188109189271926880e-02 1.796013414859771729e-01 3.389662206172943115e-01 5.076282657682895660e-03 4.230806827545166016e-01 1.681327819824218750e-01 -4.916150495409965515e-02 1.037955060601234436e-01 4.631670713424682617e-01 -4.515216685831546783e-03 -4.445225000381469727e-02 3.606438636779785156e-02 -2.455994784832000732e-01 6.458205729722976685e-02 1.060143783688545227e-01 1.136700212955474854e-01 -5.818544421344995499e-03 2.933026850223541260e-01 -3.194815516471862793e-01 -4.928730055689811707e-02 -5.315441265702247620e-02
-8.027555793523788452e-02 -2.195486873388290405e-01 5.762428045272827148e-03 -3.950875252485275269e-02 2.067805081605911255e-01 -1.033944115042686462e-01 1.372021883726119995e-01 1.496036052703857422e-01 7.852801680564880371e-02 5.914255604147911072e-02 -2.772469818592071533e-01 -8.776788413524627686e-02 -8.619950152933597565e-03 -1.666226834058761597e-01 8.297126740217208862e-02 1.113225072622299194e-01 -1.644384488463401794e-02 1.336439163424074650e-03 -1.282158046960830688e-01 4.566997289657592773e-01 9.777057915925979614e-02 9.814298152923583984e-02 1.188166812062263489e-01 1.979783624410629272e-01 -6.431638449430465698e-02 1.095350831747055054e-01 -3.686135709285736084e-01 -1.336398422718048096e-01 4.126659929752349854e-01 -3.360732644796371460e-02 2.618241012096405029e-01 1.109555363655090332e-02
1.875794827938079834e-01 -1.739351302385330200e-01 -1.032801494002342224e-01 -3.099247217178344727e-01 -7.594715803861618042e-02 1.119693443179130554e-01 -6.462790071964263916e-02 -1.796041578054428101e-01 -1.460073739290237427e-01 -1.093924939632415771e-01 1.035882383584976196e-01 3.763030981644988060e-03 3.933149576187133789e-01 -1.003906577825546265e-01 -2.291305959224700928e-01 -1.447826717048883438e-02 -4.433621466159820557e-02 -1.201485544443130493e-01 -4.073142074048519135e-03 3.508792221546173096e-01 -2.092852890491485596e-01 -8.656003326177597046e-02 2.002370655536651611e-01 -2.168284356594085693e-01 -1.367882341146469116e-01 -7.723718881607055664e-02 -2.972696721553802490e-01 -2.163894474506378174e-01 1.815549880266189575e-01 -1.082716286182403564e-01 -1.357848346233367920e-01 1.032315790653228760e-01
4.342911019921302795e-02 -3.816873133182525635e-01 -1.944612711668014526e-01 -8.666773885488510132e-02 -4.510890692472457886e-02 -4.599024727940559387e-02 4.326250404119491577e-02 2.120895832777023315e-01 -5.554242432117462158e-02 1.572601050138473511e-01 -2.842049896717071533e-01 -8.686063438653945923e-02 4.503287002444267273e-02 -2.992275953292846680e-01 8.904198557138442993e-02 2.293286919593811035e-01 -2.516106702387332916e-03 -1.310933753848075867e-02 -5.898095667362213135e-02 2.743567228317260742e-01 -2.834114134311676025e-01 -1.721093654632568359e-01 3.928206115961074829e-02 3.453224897384643555e-02 3.076921403408050537e-01 1.488782763481140137e-01 -2.097408026456832886e-01 -1.050676256418228149e-01 3.320099413394927979e-01 1.118303388357162476e-01 8.287260425277054310e-04 -4.081542044878005981e-02
4.325418174266815186e-02 -1.631236523389816284e-01 -1.519529223442077637e-01 -2.425307929515838623e-01 1.927368938922882080e-01 2.999253273010253906e-01 -1.597720980644226074e-01 -2.759359218180179596e-02 -2.781835757195949554e-02 2.768469750881195068e-01 3.469481468200683594e-01 8.366402983665466309e-02 1.266934424638748169e-01 2.479402869939804077e-01 -1.867592185735702515e-01 -1.474543754011392593e-02 -3.486370667815208435e-02 1.637209206819534302e-02 -3.031820952892303467e-01 2.153469026088714600e-01 6.582836806774139404e-02 -8.551238477230072021e-02 -5.748577788472175598e-02 -1.392565071582794189e-01 1.422410160303115845e-01 3.128990232944488525e-01 -2.329098433256149292e-01 -5.833693430759012699e-04 3.740010410547256470e-02 -2.633630335330963135e-01 -3.622376546263694763e-02 1.510459277778863907e-02
4.254405573010444641e-02 -1.078476682305335999e-01 1.142754778265953064e-01 -1.764284670352935791e-01 -8.668626844882965088e-02 2.963679097592830658e-02 -6.310840835794806480e-04 8.054027706384658813e-02 -9.538711607456207275e-02 1.395056210458278656e-02 -2.670085756108164787e-03 -9.064297191798686981e-03 -1.748598925769329071e-02 -2.821095287799835205e-01 1.948127895593643188e-01 3.136466741561889648e-01 2.023977935314178467e-01 1.632205545902252197e-01 -2.650756537914276123e-01 3.998118937015533447e-01 5.579910799860954285e-02 -2.824372947216033936e-01 8.923189342021942139e-02 -2.755549736320972443e-03 7.148615270853042603e-02 1.409746110439300537e-01 2.267790026962757111e-02 3.877898454666137695e-01 2.597772777080535889e-01 -1.993340402841567993e-01 1.128673180937767029e-01 -1.322161108255386353e-01
2.933269441127777100e-01 -2.043425440788269043e-01 -3.431138023734092712e-02 1.383349448442459106e-01 4.981775581836700439e-02 4.401882365345954895e-02 2.112134732306003571e-02 1.344058662652969360e-01 8.174007385969161987e-02 2.740198075771331787e-01 1.088821366429328918e-01 -2.439721524715423584e-01 1.390142142772674561e-01 6.822522729635238647e-02 1.932130753993988037e-01 1.185980811715126038e-01 5.859312787652015686e-02 2.674801833927631378e-02 -1.358581520617008209e-02 3.025409877300262451e-01 -2.493772804737091064e-01 -1.466083675622940063e-01 -2.418059110641479492e-01 -2.701361179351806641e-01 2.895805537700653076e-01 1.143887564539909363e-01 -1.575604230165481567e-01 -2.354544401168823242e-01 1.634904295206069946e-01 -2.088773399591445923e-01 1.818315684795379639e-01 -9.390607476234436035e-02
3.605821169912815094e-03 -1.938211917877197266e-01 1.814501136541366577e-01 1.281337812542915344e-02 1.942766755819320679e-01 2.812778651714324951e-01 -2.506053149700164795e-01 1.492202281951904297e-01 -3.092930614948272705e-01 2.619520723819732666e-01 1.472858339548110962e-01 -1.863151974976062775e-02 -2.433370053768157959e-02 4.465306177735328674e-02 -5.157851800322532654e-02 -2.005996406078338623e-01 2.694152854382991791e-02 -1.325809210538864136e-01 -1.950808912515640259e-01 9.858626127243041992e-02 -3.416493535041809082e-01 -5.681329965591430664e-02 -1.103244796395301819e-01 -1.938109546899795532e-01 2.217454016208648682e-01 6.855576485395431519e-02 -4.312801733613014221e-02 -8.909727632999420166e-02 1.842826157808303833e-01 -3.820449709892272949e-01 9.646001458168029785e-02 8.328173309564590454e-02
-3.450741246342658997e-02 -1.657600849866867065e-01 -1.212805435061454773e-01 -3.007177412509918213e-01 4.729270469397306442e-03 -1.938421577215194702e-01 2.423589378595352173e-01 1.757313758134841919e-01 -9.713474661111831665e-03 1.387098282575607300e-01 -4.509745165705680847e-02 1.582489162683486938e-01 2.322833240032196045e-01 3.561513125896453857e-01 4.299295693635940552e-02 2.043806314468383789e-01 1.182118989527225494e-02 -5.778658762574195862e-02 1.500222831964492798e-02 2.519323825836181641e-01 -1.309431791305541992e-01 -2.687475085258483887e-01 -9.882557392120361328e-02 -1.754499524831771851e-01 1.625681668519973755e-01 1.719921827316284180e-01 6.154794245958328247e-02 3.470539301633834839e-02 2.571644186973571777e-01 -3.112598657608032227e-01 -1.943245679140090942e-01 9.628312289714813232e-02
-8.186949789524078369e-02 -3.242180049419403076e-01 -3.075781650841236115e-02 4.930834472179412842e-02 2.274538725614547729e-01 -3.846272453665733337e-02 -2.300319224596023560e-01 -2.721086330711841583e-02 -1.590960919857025146e-01 -9.558057785034179688e-02 -2.273444384336471558e-01 3.865708038210868835e-02 -5.314677953720092773e-02 -1.766113340854644775e-01 1.261445134878158569e-01 3.224031627178192139e-01 2.668187916278839111e-01 8.830678462982177734e-02 -1.071053147315979004e-01 3.316437005996704102e-01 -1.368376612663269043e-01 -1.271996051073074341e-01 2.586244940757751465e-01 -3.620609268546104431e-02 2.551523149013519287e-01 1.295574381947517395e-02 1.304520815610885620e-01 -9.037647396326065063e-03 2.501215636730194092e-01 -1.854297071695327759e-01 -1.140918731689453125e-01 2.013715505599975586e-01
9.290520846843719482e-02 -4.489073157310485840e-01 -9.971367567777633667e-02 3.456113114953041077e-02 5.346441268920898438e-02 1.177949458360671997e-01 6.378493458032608032e-02 9.611066430807113647e-02 -1.681178063154220581e-01 1.268693953752517700e-01 -1.698430031538009644e-01 -8.773362636566162109e-02 5.202006548643112183e-03 -4.053060412406921387e-01 -7.368604838848114014e-02 -9.566936641931533813e-02 -1.294267624616622925e-01 4.399611055850982666e-02 -2.004960775375366211e-01 3.261500597000122070e-01 -1.976628005504608154e-01 1.598344556987285614e-02 -3.098885715007781982e-02 -1.816073060035705566e-01 1.209344789385795593e-01 2.849121391773223877e-01 -2.534042894840240479e-01 -1.505704075098037720e-01 1.462467610836029053e-01 -8.346165716648101807e-02 1.769752055406570435e-01 8.945336192846298218e-02
-8.336176723241806030e-02 -2.691468000411987305e-01 -1.807614564895629883e-01 1.478253863751888275e-02 1.286402940750122070e-01 -1.245005354285240173e-01 1.364589184522628784e-01 3.411010801792144775e-01 8.454143069684505463e-03 -1.699953526258468628e-02 -3.656135872006416321e-02 4.722377657890319824e-02 2.164842337369918823e-01 -1.848276257514953613e-01 8.988323621451854706e-03 7.316558808088302612e-02 2.849646508693695068e-01 2.345286756753921509e-01 8.867674320936203003e-02 7.368620485067367554e-02 -2.837258204817771912e-02 -2.862331271171569824e-01 -1.348098367452621460e-01 -5.268579721450805664e-02 3.197107315063476562e-01 2.820091545581817627e-01 -1.537594199180603027e-01 -2.886273860931396484e-01 2.586779892444610596e-01 -1.274165064096450806e-01 1.718333736062049866e-02 -7.062578946352005005e-02
-2.817470207810401917e-02 -3.064753115177154541e-01 -8.394502848386764526e-02 -1.800303459167480469e-01 1.385022699832916260e-01 4.051006436347961426e-01 -9.061510860919952393e-02 -6.754826009273529053e-02 1.398061066865921021e-01 -4.814342781901359558e-02 1.968527436256408691e-01 -1.039989758282899857e-02 -2.964754402637481689e-02 1.279772445559501648e-02 -2.804674804210662842e-01 1.351737380027770996e-01 1.047090068459510803e-01 -1.931193768978118896e-01 -2.429884374141693115e-01 2.963803708553314209e-01 1.239183917641639709e-01 -1.183074936270713806e-01 -2.138037234544754028e-01 -8.378695696592330933e-02 1.130526047199964523e-02 2.943143248558044434e-01 -1.493509411811828613e-01 -2.932650595903396606e-02 1.543454229831695557e-01 -2.651944160461425781e-01 1.702594310045242310e-01 2.787326276302337646e-02
-2.217798531055450439e-01 -3.018538951873779297e-01 -6.563492119312286377e-02 -4.877310246229171753e-02 6.378965824842453003e-02 -8.922933787107467651e-02 2.269670814275741577e-01 8.897702395915985107e-02 -1.258843690156936646e-01 2.500374987721443176e-02 -1.877444088459014893e-01 -1.547806411981582642e-01 -8.688546717166900635e-02 -6.744558364152908325e-02 -2.523141354322433472e-02 4.294695332646369934e-02 4.471981227397918701e-01 2.345643490552902222e-01 1.006327290087938309e-02 2.982017956674098969e-02 -1.423576027154922485e-01 -2.214345633983612061e-01 2.478892058134078979e-01 -1.590245068073272705e-01 1.489455550909042358e-01 1.088110357522964478e-01 -2.846651375293731689e-01 -2.999916076660156250e-01 6.595692783594131470e-02 -2.279948890209197998e-01 -1.336665451526641846e-01 -2.587080700322985649e-03
1.917243897914886475e-01 -1.440797597169876099e-01 1.440524309873580933e-01 -8.225701749324798584e-02 1.860753297805786133e-01 -2.291560620069503784e-01 2.075714766979217529e-01 6.861834973096847534e-02 1.086003705859184265e-01 1.809210889041423798e-02 -1.586197614669799805e-01 -1.371249258518218994e-01 3.291924595832824707e-01 1.491257101297378540e-01 4.729233682155609131e-02 1.450656950473785400e-01 9.892058558762073517e-03 2.903211712837219238e-01 -2.611968219280242920e-01 2.450821846723556519e-01 -1.300836056470870972e-01 1.032282486557960510e-01 1.448487788438796997e-01 -2.780931293964385986e-01 4.211902990937232971e-02 -1.565897613763809204e-01 -2.670473754405975342e-01 -3.514096140861511230e-02 2.082452178001403809e-01 -5.762983113527297974e-02 5.722232162952423096e-02 -2.875583171844482422e-01
-1.011160388588905334e-01 -4.359765648841857910e-01 -5.507586523890495300e-02 -1.376915276050567627e-01 -8.657400310039520264e-02 1.152826473116874695e-01 1.684453487396240234e-01 -8.188799023628234863e-02 -3.735136007890105247e-03 3.596005141735076904e-01 -1.978041231632232666e-01 1.695216447114944458e-01 7.708710618317127228e-03 -6.316899508237838745e-02 -1.594039201736450195e-01 3.576852381229400635e-01 1.726540625095367432e-01 1.341813951730728149e-01 -3.300866112112998962e-02 -1.660296507179737091e-02 -2.502341270446777344e-01 -1.571611166000366211e-01 7.025029510259628296e-02 -2.192316763103008270e-02 2.588794529438018799e-01 1.927152425050735474e-01 -1.894285827875137329e-01 1.160458102822303772e-01 6.997516751289367676e-02 -2.516216337680816650e-01 6.021028384566307068e-02 -2.004906673391815275e-05
-1.543803811073303223e-01 -2.168601304292678833e-01 5.098245572298765182e-03 -1.959164142608642578e-01 2.550422027707099915e-02 -3.037797845900058746e-02 -1.289901137351989746e-01 4.494518041610717773e-02 -2.115235179662704468e-01 7.518585771322250366e-02 -8.955913037061691284e-02 -2.291241288185119629e-02 5.262314155697822571e-02 8.067046105861663818e-02 -2.535884678363800049e-01 -1.197987571358680725e-01 -2.204523235559463501e-01 2.209399044513702393e-01 -2.619472742080688477e-01 2.821795940399169922e-01 1.162162423133850098e-02 2.405799627304077148e-01 1.784837692975997925e-01 -3.308292627334594727e-01 4.186038374900817871e-01 8.582305163145065308e-02 -1.214318871498107910e-01 -5.215324833989143372e-02 1.777183264493942261e-01 -2.032545059919357300e-01 -3.936658054590225220e-02 -6.434874981641769409e-02
2.853820323944091797e-01 -3.753507733345031738e-01 1.409857720136642456e-01 -8.585462719202041626e-02 4.901737719774246216e-02 4.031672701239585876e-02 2.282444983720779419e-01 -1.085958704352378845e-01 -6.003814190626144409e-02 1.626642197370529175e-01 -7.034509629011154175e-02 -2.303444296121597290e-01 7.640533894300460815e-02 -3.998599052429199219e-01 -6.833644211292266846e-02 2.173398137092590332e-01 -1.209727078676223755e-01 -1.076588332653045654e-01 -1.381601989269256592e-01 3.856505453586578369e-01 -4.333789646625518799e-02 -8.764816075563430786e-02 1.850475929677486420e-02 -2.090325355529785156e-01 -4.047889262437820435e-02 6.440861523151397705e-02 -1.112239062786102295e-01 -2.656079530715942383e-01 6.856996566057205200e-02 -1.774780154228210449e-01 -2.243947610259056091e-02 -6.127772852778434753e-02
-3.520047292113304138e-02 -3.510195314884185791e-01 2.051501572132110596e-01 1.332617998123168945e-01 1.981981694698333740e-01 -1.850862652063369751e-01 3.249995037913322449e-02 -8.890200406312942505e-02 -2.914773225784301758e-01 -4.824380157515406609e-04 -2.543467655777931213e-02 -6.817401200532913208e-02 2.037935554981231689e-01 -1.688419133424758911e-01 -1.740201115608215332e-01 5.217115953564643860e-02 -2.321942746639251709e-01 1.150438636541366577e-01 -2.556866407394409180e-01 3.515079915523529053e-01 9.851609915494918823e-02 -1.449268460273742676e-01 2.228444814682006836e-01 -1.485610902309417725e-01 2.131234407424926758e-01 -1.757959462702274323e-02 7.964584231376647949e-02 -1.690323203802108765e-01 1.675063930451869965e-02 -2.909893095493316650e-01 -1.089802384376525879e-01 -6.247820705175399780e-02
-1.930915117263793945e-01 -1.650160998106002808e-01 -1.258046776056289673e-01 -2.538286149501800537e-01 8.794259279966354370e-02 3.441052394919097424e-04 -2.758356183767318726e-02 1.073352769017219543e-01 2.619853802025318146e-02 2.479148507118225098e-01 1.370899826288223267e-01 -6.588623672723770142e-02 -5.828844150528311729e-04 1.564608700573444366e-02 -1.059222966432571411e-01 2.505392953753471375e-02 1.944889687001705170e-02 3.503299951553344727e-01 1.955796480178833008e-01 5.713769197463989258e-01 -1.255424022674560547e-01 -1.232965886592864990e-01 1.591628044843673706e-01 -4.507095739245414734e-02 -1.184082850813865662e-01 -1.283806264400482178e-01 -2.923597693443298340e-01 -2.424246519804000854e-01 -1.368460059165954590e-02 -8.708155155181884766e-02 -9.552124887704849243e-02 -6.195658817887306213e-03
7.466983050107955933e-02 -2.661274075508117676e-01 2.681607939302921295e-02 4.457358270883560181e-02 2.557106502354145050e-02 -5.540205165743827820e-02 2.421336472034454346e-01 1.736904233694076538e-01 -1.547608524560928345e-01 1.404125392436981201e-01 -4.584909677505493164e-01 -7.034912705421447754e-02 7.708454132080078125e-02 -1.512543857097625732e-01 -8.962704986333847046e-02 -5.150491744279861450e-02 -9.256157092750072479e-03 5.260319262742996216e-02 2.029118593782186508e-03 4.827341735363006592e-01 -7.571735233068466187e-02 1.272573620080947876e-01 3.931353241205215454e-02 9.843024611473083496e-02 2.416803985834121704e-01 5.589093640446662903e-02 -2.783389091491699219e-01 -1.529540717601776123e-01 2.126685231924057007e-01 -6.999072432518005371e-02 1.819725930690765381e-01 1.238831728696823120e-01
1.600068956613540649e-01 -3.407940864562988281e-01 -2.036264091730117798e-01 -1.780304163694381714e-01 5.185168609023094177e-02 -2.450505644083023071e-01 -3.440526872873306274e-02 9.137036651372909546e-02 -2.317110300064086914e-01 1.209700405597686768e-01 -2.191360741853713989e-01 -1.828602747991681099e-03 1.593317836523056030e-01 -2.905912101268768311e-01 -6.529703736305236816e-02 1.663930267095565796e-01 1.445751041173934937e-01 5.679604411125183105e-02 -5.683727934956550598e-02 1.284856647253036499e-01 -1.154458150267601013e-01 -2.201780080795288086e-01 -9.358532726764678955e-02 8.801910281181335449e-02 4.120686650276184082e-01 1.471592932939529419e-01 4.914167150855064392e-02 -1.905609220266342163e-01 2.366513162851333618e-01 4.159123171120882034e-03 2.050991058349609375e-01 -6.519124656915664673e-02
5.518846958875656128e-02 -4.433798789978027344e-01 3.112892992794513702e-02 -1.519499421119689941e-01 1.576995104551315308e-01 1.606364846229553223e-01 -1.046744585037231445e-01 7.036829739809036255e-02 2.920827269554138184e-02 2.153694927692413330e-01 -1.821061223745346069e-02 2.627902664244174957e-03 -1.000113710761070251e-01 -6.885560601949691772e-02 -6.379985809326171875e-02 3.484027385711669922e-01 2.283640950918197632e-01 2.457291446626186371e-02 -6.188780441880226135e-02 3.581751286983489990e-01 -2.659956179559230804e-02 2.236302243545651436e-03 2.623313665390014648e-01 4.250140860676765442e-02 2.027736753225326538e-01 -9.584131836891174316e-02 -7.075665146112442017e-02 4.033585786819458008e-01 1.870287507772445679e-01 -8.226362615823745728e-02 7.488406449556350708e-02 1.957494765520095825e-02
-8.567169308662414551e-02 -2.879882454872131348e-01 -1.365321725606918335e-01 -3.072925806045532227e-01 6.364729255437850952e-02 1.626272946596145630e-01 -1.068577617406845093e-01 9.227868914604187012e-02 -9.345527738332748413e-03 1.944230496883392334e-02 3.243786096572875977e-01 -2.032718807458877563e-01 1.735757142305374146e-01 1.204810664057731628e-01 -2.859612107276916504e-01 -6.829070299863815308e-02 -1.004096120595932007e-01 -1.641238667070865631e-02 -7.653102278709411621e-02 4.151769578456878662e-01 -2.574514150619506836e-01 -8.530265837907791138e-02 -8.719809120520949364e-04 1.816224306821823120e-01 2.205271422863006592e-01 1.070384159684181213e-01 -1.311838924884796143e-01 -1.680260151624679565e-01 2.595895901322364807e-02 -9.134650230407714844e-02 2.219783514738082886e-01 9.583050012588500977e-02
2.766934223473072052e-02 -4.229256510734558105e-01 3.314790502190589905e-02 -1.988003551959991455e-01 -5.667955800890922546e-02 9.256274998188018799e-02 6.664219498634338379e-02 2.829957939684391022e-02 2.545511126518249512e-01 2.208107896149158478e-02 -2.443943470716476440e-01 -3.239934742450714111e-01 1.901235282421112061e-01 -5.267092213034629822e-02 8.322682976722717285e-02 1.888741254806518555e-01 -1.446200162172317505e-02 -8.734004199504852295e-02 -1.314121931791305542e-01 1.589128077030181885e-01 -3.687345597427338362e-04 1.029717400670051575e-01 -1.574611291289329529e-02 1.699380874633789062e-01 -1.064802184700965881e-01 2.665518224239349365e-01 -2.527840435504913330e-02 1.311924215406179428e-02 2.957983911037445068e-01 -3.441462814807891846e-01 2.670224308967590332e-01 -2.639294788241386414e-02
-1.872783303260803223e-01 -6.006734445691108704e-03 6.370334327220916748e-02 -3.322663009166717529e-01 -6.876191496849060059e-02 1.100055649876594543e-01 1.510721892118453979e-01 -4.889857023954391479e-02 -2.264660084620118141e-03 2.812188267707824707e-01 2.154118567705154419e-01 -4.667255654931068420e-02 3.844390511512756348e-01 -1.369639933109283447e-01 -1.566241979598999023e-01 2.703908681869506836e-01 3.000007867813110352e-01 -7.899160683155059814e-02 -2.546447515487670898e-01 1.921780556440353394e-01 -4.212658852338790894e-02 -1.876345574855804443e-01 8.086893707513809204e-02 -9.214438498020172119e-02 8.722945302724838257e-02 2.209166735410690308e-01 -1.418154388666152954e-01 8.584020286798477173e-02 8.315170556306838989e-02 -1.440617591142654419e-01 2.007723599672317505e-01 -1.209334582090377808e-01
1.179949939250946045e-02 -2.007931321859359741e-01 -1.307174861431121826e-01 -2.870155572891235352e-01 -1.326791048049926758e-01 5.431306734681129456e-02 -4.846939072012901306e-02 5.397446081042289734e-02 -3.893481567502021790e-02 3.451912850141525269e-02 -4.876295849680900574e-02 1.482306793332099915e-02 5.414668098092079163e-02 1.032818853855133057e-02 -1.407847553491592407e-01 -1.149216517806053162e-01 -7.082519680261611938e-02 1.939296871423721313e-01 1.816721409559249878e-01 4.285709559917449951e-01 -3.004910647869110107e-01 -1.458671838045120239e-01 3.329772055149078369e-01 -1.603642702102661133e-01 -6.571558117866516113e-02 -7.092227786779403687e-02 -2.261196374893188477e-01 -3.017058968544006348e-01 8.411745727062225342e-02 -2.981168329715728760e-01 4.368887469172477722e-02 1.899004876613616943e-01
1.108446903526782990e-02 -3.665674850344657898e-02 1.660952903330326080e-02 -5.269491076469421387e-01 1.973712593317031860e-01 -1.400535404682159424e-01 5.254574120044708252e-02 4.421840980648994446e-02 -1.506211012601852417e-01 -1.265538632869720459e-01 -8.442697674036026001e-02 -8.564396202564239502e-02 1.808228492736816406e-01 1.618602871894836426e-01 1.338164955377578735e-01 1.289444416761398315e-01 1.412281990051269531e-01 4.402997717261314392e-02 -5.718550086021423340e-02 3.007716536521911621e-01 -3.103439807891845703e-01 -2.020240724086761475e-01 4.723094031214714050e-02 -1.263320446014404297e-01 8.456507325172424316e-02 -2.071694880723953247e-01 -5.399037152528762817e-03 3.050644695758819580e-02 2.866239249706268311e-01 -3.170554339885711670e-01 -5.929040908813476562e-02 -5.042311921715736389e-02
1.401173025369644165e-01 -4.183028936386108398e-01 -1.841271221637725830e-01 -2.471008449792861938e-01 3.255599141120910645e-01 -9.061156958341598511e-02 -2.609404362738132477e-02 -7.879344373941421509e-02 6.176981609314680099e-03 9.933736920356750488e-02 2.242813408374786377e-01 -1.907289773225784302e-01 -9.380862116813659668e-02 9.988746047019958496e-02 1.060683578252792358e-01 1.948112100362777710e-01 5.034657940268516541e-02 9.591491520404815674e-02 -1.971914768218994141e-01 3.694864809513092041e-01 -2.630730271339416504e-01 -2.961676008999347687e-02 3.568588942289352417e-02 2.254189997911453247e-01 4.557167366147041321e-02 -1.640438437461853027e-01 6.309981923550367355e-03 1.416928619146347046e-01 9.529823064804077148e-02 -3.538836538791656494e-02 2.105719596147537231e-01 -1.080949679017066956e-01
6.007133051753044128e-02 -2.453195154666900635e-01 1.379840075969696045e-01 -3.827198743820190430e-01 8.691994845867156982e-02 -9.399373084306716919e-02 1.405283957719802856e-01 -1.816338743083178997e-03 -3.300675004720687866e-02 -6.034184116288088262e-05 1.261111199855804443e-01 -2.325697392225265503e-01 5.603964254260063171e-02 9.328433126211166382e-02 -4.276107847690582275e-01 2.265805564820766449e-02 6.962816696614027023e-03 2.392832189798355103e-01 -1.541635096073150635e-01 2.416601926088333130e-01 -1.602474004030227661e-01 -1.051731407642364502e-01 6.070686131715774536e-02 1.571594178676605225e-02 -1.822026260197162628e-02 -6.482120603322982788e-02 -3.842521011829376221e-01 2.904489636421203613e-01 4.696960374712944031e-02 -1.429436653852462769e-01 -4.255643859505653381e-02 -1.647039651870727539e-01
-4.022489115595817566e-02 -2.628213167190551758e-01 1.427495293319225311e-02 -2.901655249297618866e-02 1.132764760404825211e-02 -2.991776168346405029e-02 -1.408650279045104980e-01 -1.849675625562667847e-01 -5.810181796550750732e-02 2.340486347675323486e-01 3.719884529709815979e-02 2.489748969674110413e-02 6.493926048278808594e-02 -4.295268654823303223e-02 -6.378288567066192627e-02 3.907528519630432129e-01 3.385010957717895508e-01 2.469669282436370850e-01 -2.150474786758422852e-01 2.246162146329879761e-01 -4.184876754879951477e-02 -3.474048376083374023e-01 1.946576535701751709e-01 -1.342157721519470215e-01 6.723005324602127075e-02 1.724902354180812836e-02 -3.000766038894653320e-01 1.431769598275423050e-02 2.985428273677825928e-01 6.248521804809570312e-02 -1.034236922860145569e-01 -2.807394787669181824e-02
8.054202795028686523e-02 -1.271437853574752808e-01 -6.654471158981323242e-02 1.981984674930572510e-01 2.393776029348373413e-01 -1.745679527521133423e-01 9.343503043055534363e-03 1.404790580272674561e-01 -2.158214449882507324e-01 -7.214955240488052368e-02 -1.316249519586563110e-01 -4.688166081905364990e-02 1.180869936943054199e-01 -1.615870147943496704e-01 1.061559766530990601e-01 1.491641849279403687e-01 2.801845371723175049e-01 -2.064856328070163727e-02 1.358308792114257812e-01 4.129455387592315674e-01 -7.000918686389923096e-02 2.399664819240570068e-01 -4.575754702091217041e-02 -1.121147423982620239e-01 3.008270263671875000e-01 6.904386729001998901e-02 -2.766915857791900635e-01 -8.722385019063949585e-02 1.365527361631393433e-01 -3.422721922397613525e-01 -1.211038827896118164e-01 -7.881805300712585449e-02
4.214105196297168732e-03 -5.159922838211059570e-01 -2.652592360973358154e-01 -4.445493221282958984e-03 8.074092119932174683e-02 6.004869565367698669e-02 2.298216074705123901e-01 7.645984739065170288e-02 -1.447121649980545044e-01 1.747471243143081665e-01 -1.314766556024551392e-01 -2.350625954568386078e-02 -9.815376251935958862e-03 -3.742374777793884277e-01 -1.119770407676696777e-01 1.257945224642753601e-02 -1.352947950363159180e-01 7.329580187797546387e-02 -5.860591307282447815e-02 3.018363118171691895e-01 -2.032610177993774414e-01 6.618334911763668060e-03 4.015308246016502380e-02 -2.677414007484912872e-02 1.227394118905067444e-01 2.647237479686737061e-01 -2.362650781869888306e-01 -1.405660212039947510e-01 1.123291775584220886e-01 -1.113676503300666809e-01 1.225476786494255066e-01 9.865158796310424805e-02
-1.293209940195083618e-01 -1.977437138557434082e-01 2.349035888910293579e-01 2.303379476070404053e-01 3.320205807685852051e-01 -2.304819524288177490e-01 1.643293201923370361e-01 -8.135563880205154419e-02 -1.351923793554306030e-01 -8.054134249687194824e-02 2.806022949516773224e-02 -2.405777573585510254e-01 1.622395813465118408e-01 -1.479724198579788208e-01 -1.935115605592727661e-01 -3.317531570792198181e-02 -9.071106463670730591e-02 2.107833474874496460e-01 -1.309910118579864502e-01 2.704446315765380859e-01 -3.396101295948028564e-02 -1.306511610746383667e-01 2.760865986347198486e-01 -1.521252468228340149e-02 8.279886841773986816e-02 -4.149426147341728210e-02 1.129260472953319550e-02 -2.786989212036132812e-01 1.824731677770614624e-01 -3.195432424545288086e-01 1.722810789942741394e-02 9.511853754520416260e-02
-2.642154097557067871e-01 -3.341523110866546631e-01 -2.671623826026916504e-01 -1.587494909763336182e-01 -6.887450814247131348e-02 -7.702382653951644897e-02 3.801866620779037476e-02 1.488316655158996582e-01 -2.397788316011428833e-01 -1.942493468523025513e-01 -3.142842277884483337e-02 -6.266242265701293945e-02 -4.426968470215797424e-02 -1.605729758739471436e-01 2.928991019725799561e-01 2.239228188991546631e-01 2.705383300781250000e-01 -1.362557411193847656e-01 -1.120294556021690369e-01 2.137833833694458008e-01 -3.703395649790763855e-02 -1.008925661444664001e-01 5.891378596425056458e-02 9.607433527708053589e-02 2.433752268552780151e-01 8.933201432228088379e-02 -1.117476448416709900e-01 -1.942605525255203247e-02 2.819611690938472748e-02 -4.060156047344207764e-01 6.004886701703071594e-02 1.667584292590618134e-02
-1.260503977537155151e-01 -2.571947872638702393e-01 3.334231674671173096e-01 -4.970031231641769409e-02 1.072489842772483826e-01 2.507723122835159302e-02 -1.574293822050094604e-01 -3.401416167616844177e-02 -2.508700191974639893e-01 -2.987238578498363495e-02 -1.811887770891189575e-01 -1.317793130874633789e-01 2.383949607610702515e-02 3.379408717155456543e-01 -1.542135477066040039e-01 1.697882562875747681e-01 7.832348346710205078e-02 -7.435260713100433350e-02 -3.425663113594055176e-01 1.637883633375167847e-01 -1.475543975830078125e-01 -1.477394849061965942e-01 3.120940923690795898e-01 -1.200986793264746666e-03 1.088170334696769714e-01 1.953853964805603027e-01 -7.768942415714263916e-02 -2.492403686046600342e-01 -2.376159280538558960e-02 -2.260163128376007080e-01 1.334140002727508545e-01 -1.945961639285087585e-02
7.064374536275863647e-02 -1.142268404364585876e-01 -2.247595489025115967e-01 -3.682416677474975586e-01 -9.583789855241775513e-02 1.318863183259963989e-01 3.441110718995332718e-03 1.400456726551055908e-01 4.422960057854652405e-02 -3.930409252643585205e-02 -7.532611023634672165e-03 1.269213110208511353e-01 4.668858274817466736e-02 4.126152768731117249e-02 -2.426936030387878418e-01 -1.272134929895401001e-01 3.761911019682884216e-02 5.873988941311836243e-02 1.949556916952133179e-01 5.039030313491821289e-01 -2.254113852977752686e-01 2.376485988497734070e-02 2.456988096237182617e-01 -9.674773365259170532e-02 -1.752973720431327820e-02 4.172472283244132996e-02 -3.533400595188140869e-01 -1.846938133239746094e-01 -5.032856017351150513e-03 -2.471725046634674072e-01 -8.727945387363433838e-02 5.801301077008247375e-02
8.148236572742462158e-02 -8.168818429112434387e-03 1.952862739562988281e-02 2.548616379499435425e-02 -1.021765694022178650e-01 6.041250005364418030e-02 2.392812818288803101e-02 3.119260370731353760e-01 -5.313860625028610229e-02 -3.499969607219099998e-03 1.093043386936187744e-02 -3.709757924079895020e-01 1.165465172380208969e-02 1.840775012969970703e-01 -1.607850790023803711e-01 -9.046626091003417969e-02 9.624429792165756226e-02 1.266279816627502441e-02 3.587018698453903198e-02 3.523327410221099854e-01 -1.733037829399108887e-01 1.190712749958038330e-01 -9.414692223072052002e-02 -5.163513496518135071e-02 -5.430421605706214905e-02 4.364536702632904053e-01 -9.117808938026428223e-02 1.458058655261993408e-01 2.274109423160552979e-01 -4.468271732330322266e-01 -8.160649985074996948e-02 -5.841100588440895081e-03
1.328902244567871094e-01 -1.056272760033607483e-01 -2.890680730342864990e-01 -3.153478503227233887e-01 2.845835983753204346e-01 5.508260801434516907e-02 4.048857837915420532e-02 8.977966755628585815e-02 -1.163133047521114349e-02 2.513270974159240723e-01 -9.419038891792297363e-02 1.999601256102323532e-03 -5.559046939015388489e-02 1.218795478343963623e-01 -5.617841333150863647e-02 1.636417806148529053e-01 -1.554706785827875137e-02 1.543452888727188110e-01 1.615864485502243042e-01 2.102319002151489258e-01 -1.180461421608924866e-01 -2.477233558893203735e-01 1.513672620058059692e-01 -1.781447678804397583e-01 -9.019488096237182617e-02 -7.308603078126907349e-02 -2.188286185264587402e-01 -2.292018681764602661e-01 1.619303524494171143e-01 -3.184392750263214111e-01 -1.595169156789779663e-01 2.882930934429168701e-01
7.848317921161651611e-02 -1.883194036781787872e-02 -2.642301619052886963e-01 -3.036551475524902344e-01 4.636665582656860352e-01 -4.213843494653701782e-02 9.107373654842376709e-02 2.234043180942535400e-01 -8.587009459733963013e-02 1.057976931333541870e-01 9.422072023153305054e-02 -1.308844983577728271e-01 2.094855457544326782e-01 -2.847394533455371857e-02 1.211986616253852844e-01 2.674648351967334747e-02 4.002885892987251282e-02 4.029377177357673645e-02 2.141617685556411743e-01 3.108267188072204590e-01 -1.643902361392974854e-01 -3.259639488533139229e-03 4.019086062908172607e-02 -1.522249132394790649e-01 4.143878817558288574e-02 9.425036609172821045e-03 -4.875304177403450012e-02 -1.781575530767440796e-01 2.176220417022705078e-01 -4.097472131252288818e-01 -3.729984536767005920e-02 4.156237095594406128e-02
-9.928539395332336426e-02 -3.719334723427891731e-03 -3.744731843471527100e-02 -2.798932194709777832e-01 3.609843850135803223e-01 1.465812046080827713e-02 -1.467860192060470581e-01 -1.150419935584068298e-02 -1.320167034864425659e-01 -1.006328780204057693e-02 2.408193983137607574e-02 1.836985647678375244e-01 4.532137513160705566e-01 1.909862458705902100e-02 2.104753702878952026e-01 1.819543391466140747e-01 -1.169640421867370605e-01 2.132165282964706421e-01 3.186093643307685852e-02 1.621580421924591064e-01 1.449929028749465942e-01 -8.811368048191070557e-02 -5.986652150750160217e-02 -2.422849414870142937e-03 8.854715526103973389e-02 1.965951770544052124e-01 -3.505635857582092285e-01 -5.055584758520126343e-02 3.502554446458816528e-02 -3.346555531024932861e-01 -1.384189724922180176e-01 -1.518799224868416786e-03
5.357892438769340515e-02 -6.083271000534296036e-03 -3.208122849464416504e-01 -8.970852941274642944e-02 2.373710647225379944e-02 -7.442471105605363846e-03 4.135573506355285645e-01 -1.157497614622116089e-02 -3.265098854899406433e-02 3.795742616057395935e-02 1.180797144770622253e-01 -1.793616265058517456e-01 8.818852901458740234e-02 -1.653109490871429443e-01 -1.184366941452026367e-01 1.839774996042251587e-01 1.258031427860260010e-01 1.981778591871261597e-01 -2.229461222887039185e-01 2.228387147188186646e-01 -1.960755288600921631e-01 -2.883106470108032227e-01 3.975737467408180237e-02 -1.404212266206741333e-01 1.600004285573959351e-01 1.950642317533493042e-01 -4.480459541082382202e-02 1.907248347997665405e-01 2.825914919376373291e-01 -1.509256511926651001e-01 2.834964692592620850e-01 -1.925003901124000549e-02
-1.142009496688842773e-01 -3.654852509498596191e-02 1.857382804155349731e-01 -3.616971075534820557e-01 2.252413481473922729e-01 -2.884588763117790222e-02 -9.748002514243125916e-03 2.286107838153839111e-02 -1.220723241567611694e-01 2.105804234743118286e-01 1.379453241825103760e-01 -5.521931126713752747e-02 3.948425352573394775e-01 -4.696345701813697815e-02 -4.653163626790046692e-02 4.290503263473510742e-02 -1.679790467023849487e-01 -9.105850011110305786e-02 -5.004959553480148315e-02 1.013308763504028320e-01 -1.317921578884124756e-01 -8.473731577396392822e-02 -2.432104051113128662e-01 -4.189087748527526855e-01 -7.395874708890914917e-02 2.044900059700012207e-01 -1.800331026315689087e-01 2.049160562455654144e-02 4.847832955420017242e-03 -3.642013967037200928e-01 -1.653346978127956390e-02 5.617008358240127563e-02
-2.443976849317550659e-01 -2.241609841585159302e-01 -1.762445420026779175e-01 -7.171387225389480591e-02 1.885901950299739838e-02 -3.580996021628379822e-02 2.110141664743423462e-01 -4.667233675718307495e-02 -2.795249521732330322e-01 -2.860562503337860107e-01 -8.314997702836990356e-02 -1.681178957223892212e-01 1.312616616487503052e-01 -1.705008000135421753e-01 1.946875452995300293e-01 1.279109567403793335e-01 2.259432524442672729e-01 -1.104569658637046814e-01 -3.586687892675399780e-02 2.495620101690292358e-01 -1.590672284364700317e-01 1.468677073717117310e-01 -5.940999835729598999e-03 1.802266836166381836e-01 6.352012604475021362e-02 1.222500130534172058e-01 -3.040526807308197021e-01 -7.749968022108078003e-02 -3.917205333709716797e-02 -4.248541593551635742e-01 5.009682476520538330e-02 -3.976545855402946472e-02
-7.465335656888782978e-04 -2.580429017543792725e-01 3.933663666248321533e-02 -4.722368344664573669e-02 1.181329190731048584e-01 9.941097348928451538e-02 -1.766743957996368408e-01 3.195365965366363525e-01 -3.382911384105682373e-01 2.376978695392608643e-01 -4.189468920230865479e-02 -6.422631442546844482e-03 -2.877664752304553986e-03 2.438585907220840454e-01 -1.321186125278472900e-02 -5.066429823637008667e-02 -1.961965858936309814e-01 3.029277622699737549e-01 -2.373572140932083130e-01 9.206168353557586670e-02 -1.322667114436626434e-03 8.288186788558959961e-02 1.982647776603698730e-01 -1.993261575698852539e-01 2.564618289470672607e-01 7.656784355640411377e-02 -8.199486136436462402e-02 -1.676508784294128418e-01 1.210902780294418335e-01 -3.549568951129913330e-01 9.549484401941299438e-02 1.735351979732513428e-02
-1.790606528520584106e-01 3.692226856946945190e-02 3.293338790535926819e-02 -2.918736338615417480e-01 2.050799727439880371e-01 1.628640145063400269e-01 -1.755563914775848389e-01 1.471504196524620056e-02 -2.821599543094635010e-01 9.878018498420715332e-02 -6.835608929395675659e-02 -4.768549278378486633e-02 2.669253051280975342e-01 2.257678359746932983e-01 2.017160654067993164e-01 -9.171711653470993042e-02 1.306627839803695679e-01 1.356568634510040283e-01 -1.471998244524002075e-01 2.716334462165832520e-01 -1.412847340106964111e-01 -1.369117796421051025e-01 -1.179401502013206482e-01 -2.582111954689025879e-01 -2.365919351577758789e-01 7.937084138393402100e-02 -1.704929769039154053e-01 -1.968378201127052307e-02 2.260400205850601196e-01 -3.401376903057098389e-01 -6.427456438541412354e-02 1.317572873085737228e-02
-1.293884217739105225e-01 -4.042727351188659668e-01 -1.849229186773300171e-01 2.875054478645324707e-01 4.744390025734901428e-02 -5.549448076635599136e-03 1.298844665288925171e-01 -1.829341053962707520e-01 -1.561876684427261353e-01 7.649499922990798950e-02 -1.124480143189430237e-01 1.806146502494812012e-01 7.270371913909912109e-02 -2.855398952960968018e-01 -1.715658307075500488e-01 -1.303762644529342651e-01 5.615250021219253540e-02 8.549258857965469360e-02 -9.537851065397262573e-02 3.264761865139007568e-01 -2.207240015268325806e-01 -1.028472632169723511e-01 1.142032369971275330e-01 8.417776226997375488e-02 3.172564506530761719e-02 2.247363626956939697e-01 -2.587106525897979736e-01 6.168778520077466965e-03 2.013758122920989990e-01 -2.308652698993682861e-01 1.356048434972763062e-01 -7.275350391864776611e-02
-1.720651388168334961e-01 8.292059600353240967e-02 -7.769876718521118164e-02 -2.656623721122741699e-01 2.191728949546813965e-01 6.080170720815658569e-02 -1.103544160723686218e-01 4.318145662546157837e-02 -3.663992583751678467e-01 1.121022645384073257e-02 -2.378931827843189240e-02 1.458353269845247269e-02 1.987172663211822510e-01 1.368766129016876221e-01 2.510294131934642792e-02 1.914725899696350098e-01 1.095349062234163284e-02 -6.292692851275205612e-03 5.101266875863075256e-02 2.479612529277801514e-01 -2.961528003215789795e-01 -6.270225346088409424e-02 1.661117374897003174e-01 -9.180728346109390259e-02 6.214985623955726624e-04 -2.108867913484573364e-01 -1.864695698022842407e-01 -1.113211736083030701e-01 4.422323405742645264e-01 -2.790072858333587646e-01 -1.827374994754791260e-01 -1.042634714394807816e-02
-8.329188823699951172e-02 -3.820298910140991211e-01 2.572732269763946533e-01 5.621001124382019043e-02 9.325996786355972290e-02 1.698438972234725952e-01 2.597792074084281921e-03 1.849900931119918823e-01 -2.689993381500244141e-01 2.769052982330322266e-01 -1.496391594409942627e-01 -1.875958442687988281e-01 2.251162081956863403e-01 1.377677768468856812e-01 -1.365919411182403564e-01 1.092353388667106628e-01 -2.408717572689056396e-01 1.311476528644561768e-01 -1.431200206279754639e-01 7.736624777317047119e-02 2.285484457388520241e-03 -4.776282235980033875e-03 1.697797030210494995e-01 -2.467493154108524323e-02 3.876699134707450867e-02 -1.254250854253768921e-01 -2.696244120597839355e-01 2.000536322593688965e-01 -4.119234904646873474e-02 -3.670124709606170654e-01 2.201876975595951080e-02 3.381121158599853516e-02
8.774460852146148682e-02 -2.993488311767578125e-01 8.201751857995986938e-02 -1.358155906200408936e-01 2.140874415636062622e-01 -8.477420359849929810e-02 6.846461445093154907e-02 -1.570643335580825806e-01 -1.493894308805465698e-01 -4.137143120169639587e-02 -6.215682625770568848e-02 -7.827008515596389771e-02 -1.136004775762557983e-01 -3.337187767028808594e-01 2.015968710184097290e-01 6.026573479175567627e-02 -3.497692570090293884e-02 4.399330168962478638e-02 -2.455414235591888428e-01 3.974924683570861816e-01 -3.218732476234436035e-01 -1.226335242390632629e-01 -1.229967996478080750e-01 9.009608626365661621e-02 3.029554188251495361e-01 5.652820691466331482e-03 -2.423234134912490845e-01 1.166977807879447937e-01 -7.938704639673233032e-02 -6.343466788530349731e-02 2.317681014537811279e-01 3.231698647141456604e-02
1.210216358304023743e-01 -1.698035895824432373e-01 -1.847769916057586670e-01 -3.327682912349700928e-01 4.610057473182678223e-01 2.265893109142780304e-02 -4.007912799715995789e-02 2.749980986118316650e-01 3.768030181527137756e-02 -6.500233709812164307e-02 4.816800728440284729e-02 1.979979686439037323e-02 1.554744839668273926e-01 -4.548363387584686279e-02 9.028356522321701050e-02 -4.205626621842384338e-02 -3.709974512457847595e-02 1.234120950102806091e-01 1.919227987527847290e-01 4.904043078422546387e-01 -3.766112402081489563e-02 -8.317779749631881714e-02 3.074129670858383179e-02 -1.640519648790359497e-01 -3.280531615018844604e-02 -2.034545876085758209e-02 -1.916586011648178101e-01 -2.550266869366168976e-02 1.603367477655410767e-01 -2.621681392192840576e-01 -8.943806588649749756e-02 7.355032116174697876e-02
-3.949881717562675476e-02 -3.107202053070068359e-01 -8.339088410139083862e-02 -1.397050768136978149e-01 1.598488241434097290e-01 4.374757409095764160e-02 2.814406454563140869e-01 -4.323600232601165771e-02 -5.871371924877166748e-02 3.922540694475173950e-02 -2.046728320419788361e-02 9.973188489675521851e-02 -2.662231214344501495e-02 -1.778651773929595947e-01 8.769667893648147583e-02 1.563962101936340332e-01 8.088090107776224613e-04 -9.376312792301177979e-02 -2.956234812736511230e-01 2.949383556842803955e-01 -6.567637622356414795e-02 2.941435761749744415e-02 -2.042107880115509033e-01 1.941107660531997681e-01 3.558775484561920166e-01 1.470333635807037354e-01 -2.691188454627990723e-01 8.199098706245422363e-02 3.188032507896423340e-01 -1.013083681464195251e-01 2.204001545906066895e-01 1.772203147411346436e-01
-5.205763131380081177e-02 -1.336345076560974121e-01 -5.960256978869438171e-02 -2.001146599650382996e-02 1.699577420949935913e-01 2.104063779115676880e-01 8.463903516530990601e-02 2.293262630701065063e-01 -4.249404370784759521e-02 8.814866840839385986e-02 2.377942018210887909e-02 1.434933245182037354e-01 -3.705032542347908020e-02 -1.272712461650371552e-02 -1.522729545831680298e-01 1.565362960100173950e-01 1.480062957853078842e-02 2.908782660961151123e-01 4.823950305581092834e-02 4.697714447975158691e-01 -1.551765855401754379e-02 1.316987127065658569e-01 -1.637104153633117676e-01 -2.226064354181289673e-01 -2.459582313895225525e-02 2.322693318128585815e-01 -1.652537882328033447e-01 -7.648913562297821045e-02 3.747783601284027100e-01 -2.709768116474151611e-01 -2.433027476072311401e-01 5.707653239369392395e-03
[truncated: 3,273,023 more chars]
