# Supplementary material for: The Language of Innovation
Source: PLoS One. 2020 Apr 30;15(4):e0230107. doi: 10.1371/journal.pone.0230107 (PMC7194493; doi:10.1371/journal.pone.0230107)
Supplement: S28 File — (GZ) [file pone.0230107.s028.tar.gz › 2006-2010/V2Run_3_VS_4500_embeddings2006-2010ED32.txt]

3.355365991592407227e-01 2.212131619453430176e-01 2.471724711358547211e-02 -3.898831307888031006e-01 2.172230631113052368e-01 6.569802016019821167e-02 -1.974268704652786255e-01 -1.087353676557540894e-01 -1.561326235532760620e-01 1.526336967945098877e-01 8.095246553421020508e-02 -1.827535182237625122e-01 4.321321099996566772e-02 2.064327336847782135e-02 -2.548321485519409180e-01 -3.240387737751007080e-01 -8.085654675960540771e-02 1.592465937137603760e-01 3.907026350498199463e-02 -2.820972502231597900e-01 -1.542434841394424438e-02 7.918252795934677124e-02 1.631025820970535278e-01 8.328040130436420441e-03 1.289850026369094849e-01 -1.683136224746704102e-01 -2.790704071521759033e-01 -1.145674288272857666e-01 1.329044401645660400e-01 -8.136113733053207397e-02 -9.635801613330841064e-02 8.929549157619476318e-02
1.934824138879776001e-01 2.231048494577407837e-01 3.001549281179904938e-02 -1.951143592596054077e-01 2.216607779264450073e-01 3.915243595838546753e-02 -2.603581361472606659e-02 -1.025967225432395935e-01 5.017821490764617920e-02 -5.535352230072021484e-02 -1.677046716213226318e-01 -1.584939472377300262e-02 -9.779966622591018677e-02 3.163401484489440918e-01 -4.091586917638778687e-02 -5.317561328411102295e-02 3.308531939983367920e-01 1.214482542127370834e-02 -3.065147437155246735e-02 -2.197706848382949829e-01 -4.779295027256011963e-01 7.696291059255599976e-02 2.533322870731353760e-01 -4.664695262908935547e-02 -1.428194195032119751e-01 1.203923746943473816e-01 1.329246610403060913e-01 -6.351792812347412109e-02 1.057873517274856567e-01 -2.933431267738342285e-01 2.159189879894256592e-01 -6.206299364566802979e-02
-3.677016496658325195e-02 7.966218143701553345e-02 6.458986550569534302e-02 -2.704694271087646484e-01 7.782634347677230835e-02 1.049119755625724792e-01 -3.642479479312896729e-01 -2.025382518768310547e-01 -1.487086266279220581e-01 9.678807109594345093e-02 1.461994647979736328e-01 1.650017946958541870e-01 -2.827341295778751373e-02 8.967102505266666412e-03 -2.516731321811676025e-01 -3.805727697908878326e-03 1.669940501451492310e-01 2.182493656873703003e-01 1.544490009546279907e-01 1.839057505130767822e-01 -1.378630404360592365e-04 1.826899498701095581e-01 2.278418987989425659e-01 -1.065207719802856445e-01 -1.134347543120384216e-01 -2.007704228162765503e-01 -8.826384693384170532e-02 -1.882741302251815796e-01 1.682989150285720825e-01 -4.362626075744628906e-01 -1.718069016933441162e-01 7.408133149147033691e-02
-7.836769334971904755e-03 -7.646325975656509399e-03 -1.178381368517875671e-01 -2.802844941616058350e-01 1.992901414632797241e-01 -1.368438452482223511e-01 -1.605186015367507935e-01 3.281548619270324707e-01 3.035955876111984253e-02 1.014660019427537918e-02 -3.725697845220565796e-02 -9.585126489400863647e-02 -2.862391769886016846e-01 1.897608041763305664e-01 -1.298948973417282104e-01 -6.638928502798080444e-02 2.108416259288787842e-01 1.992686241865158081e-01 -1.375086456537246704e-01 3.758420422673225403e-02 -1.241639256477355957e-02 -9.715904295444488525e-02 3.012801706790924072e-01 2.472941428422927856e-01 -1.084793880581855774e-01 1.905641406774520874e-01 -1.321728080511093140e-01 -1.910481899976730347e-01 -3.723041340708732605e-02 -3.713925480842590332e-01 1.836864054203033447e-01 1.536408364772796631e-01
1.865695863962173462e-01 8.308083750307559967e-03 6.275323033332824707e-02 -3.470565378665924072e-01 1.349708139896392822e-01 -2.116425335407257080e-02 -2.108984291553497314e-01 1.869254112243652344e-01 -1.794046759605407715e-01 -1.778846234083175659e-01 -1.096335053443908691e-02 -1.322697550058364868e-01 2.842497229576110840e-01 1.392810326069593430e-02 -1.191575080156326294e-01 -4.073435664176940918e-01 -3.288952284492552280e-04 3.676322400569915771e-01 4.626845940947532654e-02 -1.315459012985229492e-01 3.468222171068191528e-02 8.614604361355304718e-03 3.597971200942993164e-01 7.152651250362396240e-02 -1.214075312018394470e-01 1.071054860949516296e-02 -1.249239663593471050e-03 -6.297142058610916138e-02 -9.366592019796371460e-02 -2.410398721694946289e-01 1.546721607446670532e-01 -4.947218578308820724e-03
3.596515953540802002e-01 1.842853277921676636e-01 8.496026694774627686e-02 -2.328642457723617554e-01 -6.121736019849777222e-02 -3.742315769195556641e-01 -1.542271077632904053e-01 1.543641388416290283e-01 3.429217636585235596e-02 -1.558095216751098633e-02 5.797933787107467651e-02 2.973722666501998901e-02 -8.411950618028640747e-02 3.102221488952636719e-01 -5.746733769774436951e-02 -1.444341838359832764e-01 1.190664097666740417e-01 3.304770290851593018e-01 9.095969796180725098e-02 -6.292959675192832947e-03 1.366455256938934326e-01 1.054006516933441162e-01 3.409545421600341797e-01 -1.074994876980781555e-01 -1.292614638805389404e-01 1.368317306041717529e-01 -3.718577092513442039e-03 -9.804090857505798340e-02 6.233553215861320496e-02 -3.108904659748077393e-01 -1.026693060994148254e-01 7.254679501056671143e-02
2.566872835159301758e-01 7.315787672996520996e-02 8.896748721599578857e-02 -7.576184719800949097e-02 -1.376760303974151611e-01 3.925086185336112976e-02 -2.697475254535675049e-01 1.586035341024398804e-01 8.699302561581134796e-03 -1.639780104160308838e-01 1.372834891080856323e-01 6.947016809135675430e-03 -8.700755983591079712e-02 1.195794418454170227e-01 -3.477430343627929688e-01 -2.147326767444610596e-01 4.443717896938323975e-01 2.602100968360900879e-01 6.593076884746551514e-02 -2.665260806679725647e-02 6.757014431059360504e-03 5.279218778014183044e-02 3.123372495174407959e-01 -1.831627935171127319e-01 -4.468586295843124390e-02 3.107286756858229637e-03 -1.326748430728912354e-01 -6.834073364734649658e-02 -1.169990822672843933e-01 -2.526901662349700928e-01 2.145074903964996338e-01 9.961531311273574829e-02
1.956046819686889648e-01 9.870395064353942871e-02 -2.120061405003070831e-02 -2.034386694431304932e-01 3.819455802440643311e-01 3.426222130656242371e-02 -7.917623966932296753e-02 1.161313522607088089e-02 -3.681552782654762268e-02 1.637424230575561523e-01 -1.056304201483726501e-01 -3.093608915805816650e-01 -1.214384660124778748e-01 -1.890704594552516937e-02 -5.391713604331016541e-02 -1.061592251062393188e-01 3.192307353019714355e-01 4.559736549854278564e-01 1.224265322089195251e-01 -7.397706061601638794e-02 -3.254045918583869934e-02 -4.573975503444671631e-02 1.009617447853088379e-01 -1.341657787561416626e-01 -3.015025891363620758e-02 -3.093706071376800537e-02 1.590701192617416382e-01 -7.497040182352066040e-02 2.346441298723220825e-01 -1.565351188182830811e-01 2.411537766456604004e-01 2.454727143049240112e-01
2.458747029304504395e-01 4.795329645276069641e-02 4.054003581404685974e-02 -2.085215002298355103e-01 1.732262372970581055e-01 -9.509877860546112061e-02 -3.261708617210388184e-01 2.065875530242919922e-01 -6.099101528525352478e-02 1.510353535413742065e-01 4.458066076040267944e-02 8.380027860403060913e-02 -1.668108701705932617e-01 1.541098207235336304e-01 -1.628375500440597534e-01 -1.577854715287685394e-02 1.594281941652297974e-01 5.126312971115112305e-01 -8.078499883413314819e-02 1.795165091753005981e-01 1.322396248579025269e-01 2.298811972141265869e-01 2.249065041542053223e-01 3.721426054835319519e-02 -7.724471390247344971e-02 1.121674031019210815e-01 -6.422885507345199585e-02 -4.002856463193893433e-02 -2.269002348184585571e-01 -7.563767582178115845e-02 2.387438863515853882e-01 4.880284145474433899e-02
3.685936033725738525e-01 9.001529216766357422e-02 -2.285373657941818237e-01 -2.752188444137573242e-01 -4.820268601179122925e-02 1.374959498643875122e-01 -1.477339118719100952e-01 1.386227011680603027e-01 6.365374475717544556e-02 -1.036864817142486572e-01 1.359925046563148499e-02 -3.259820491075515747e-02 -1.460972577333450317e-01 1.781872063875198364e-01 -2.854472398757934570e-01 -3.139289021492004395e-01 2.617407143115997314e-01 1.785271763801574707e-01 6.298055499792098999e-02 5.486450716853141785e-02 1.960697919130325317e-01 3.051562309265136719e-01 2.750685214996337891e-01 5.335615947842597961e-02 2.651406824588775635e-02 -5.450744554400444031e-02 -1.399188935756683350e-01 -1.028989106416702271e-01 -5.563764646649360657e-02 -1.947577893733978271e-01 9.114117361605167389e-03 1.556773483753204346e-01
1.005321368575096130e-01 1.409212946891784668e-01 5.174391716718673706e-02 -2.902942895889282227e-01 1.739701628684997559e-01 3.271133080124855042e-02 -3.005287647247314453e-01 -1.647844761610031128e-01 -3.692480549216270447e-02 -1.078093498945236206e-01 1.879394054412841797e-01 -1.475064177066087723e-02 -1.223818138241767883e-01 -2.328258939087390900e-02 -2.681814432144165039e-01 5.043790489435195923e-02 -2.779336646199226379e-02 1.355282366275787354e-01 -9.888324886560440063e-02 2.170237898826599121e-01 3.514485061168670654e-02 1.441092491149902344e-01 1.629695892333984375e-01 -2.093484699726104736e-01 8.328216522932052612e-02 -1.304779015481472015e-02 -3.362788558006286621e-01 -4.030453264713287354e-01 1.341617256402969360e-01 -1.257468760013580322e-01 -3.276457488536834717e-01 -5.970607325434684753e-02
2.132576107978820801e-01 2.558658123016357422e-01 -1.180985197424888611e-01 -1.269909888505935669e-01 1.834308058023452759e-01 -3.215075731277465820e-01 -1.475878953933715820e-01 8.705464750528335571e-02 -9.737757593393325806e-02 2.469223886728286743e-01 -9.527318179607391357e-02 -1.725638061761856079e-01 -2.617686428129673004e-02 1.175298094749450684e-01 -5.203000269830226898e-03 -8.153192698955535889e-02 7.720565050840377808e-02 1.493153721094131470e-01 -1.986812800168991089e-01 4.292279109358787537e-02 4.865973070263862610e-02 1.703181564807891846e-01 3.910432755947113037e-01 -1.331516802310943604e-01 -2.656537592411041260e-01 -3.377567976713180542e-02 2.900622971355915070e-02 -8.101638406515121460e-02 1.999048292636871338e-01 -1.683569103479385376e-01 2.987300753593444824e-01 -2.320944070816040039e-01
8.894196897745132446e-02 1.386347808875143528e-03 -2.368395775556564331e-02 -1.695205271244049072e-01 9.472054243087768555e-02 -9.249953180551528931e-02 -1.951406747102737427e-01 2.210005521774291992e-01 -1.807059347629547119e-01 -9.022624790668487549e-02 -3.336264286190271378e-03 -8.357531577348709106e-02 -1.449990123510360718e-01 2.484511584043502808e-01 -1.343662738800048828e-01 -4.151299595832824707e-01 1.247582286596298218e-01 2.657599449157714844e-01 1.839451491832733154e-02 9.785768389701843262e-02 1.848245710134506226e-01 2.161492258310317993e-01 4.335256814956665039e-01 -4.076167196035385132e-02 -1.188770607113838196e-01 1.056898385286331177e-01 6.343424320220947266e-02 -1.753893792629241943e-01 -6.089810281991958618e-02 -3.033253252506256104e-01 -1.144631486386060715e-02 -1.219892427325248718e-01
1.009207591414451599e-01 -9.155140072107315063e-02 -3.903514146804809570e-02 -3.502770960330963135e-01 2.079643011093139648e-01 5.758218467235565186e-02 -3.803486227989196777e-01 -2.996731996536254883e-01 7.386955618858337402e-02 -1.341821253299713135e-01 -8.927149325609207153e-02 1.686653355136513710e-03 -1.165640801191329956e-01 -2.857557125389575958e-02 -1.097718719393014908e-02 -1.302616447210311890e-01 6.625675410032272339e-02 2.319908887147903442e-01 8.793659508228302002e-02 2.989016100764274597e-02 -2.895274460315704346e-01 -1.791004836559295654e-02 3.784815073013305664e-01 -2.130708247423171997e-01 -1.114910319447517395e-01 -2.506458461284637451e-01 -1.015079393982887268e-02 -2.186840474605560303e-01 -1.793336123228073120e-01 -1.026895120739936829e-01 7.637188583612442017e-02 4.367738589644432068e-02
1.868580132722854614e-01 1.873254925012588501e-01 -1.235166937112808228e-01 -2.837949395179748535e-01 6.825698912143707275e-02 -7.707148790359497070e-02 -9.671818464994430542e-02 7.395477592945098877e-02 6.772750616073608398e-02 2.237931936979293823e-01 -7.118783891201019287e-02 -2.096623778343200684e-01 1.828374862670898438e-01 4.019445180892944336e-01 -8.092112094163894653e-02 1.941495575010776520e-02 1.033816784620285034e-01 1.404041051864624023e-01 -4.471235349774360657e-02 -2.501888275146484375e-01 1.099733635783195496e-02 -1.916669011116027832e-01 4.254006743431091309e-01 -1.524109542369842529e-01 1.522021889686584473e-01 -2.025810778141021729e-01 8.382926881313323975e-02 -2.306755483150482178e-01 7.872828096151351929e-02 -8.965445309877395630e-02 6.217332556843757629e-02 1.567566841840744019e-01
3.776188567280769348e-02 1.508632153272628784e-01 -5.766612477600574493e-03 -3.267611265182495117e-01 2.501741051673889160e-01 -1.498147994279861450e-01 -4.552396833896636963e-01 -2.323002219200134277e-01 -2.025268822908401489e-01 -7.229809463024139404e-02 1.165064051747322083e-01 -5.924445018172264099e-02 6.841911934316158295e-03 2.553230710327625275e-02 -4.816034808754920959e-02 -4.062461107969284058e-02 4.949377849698066711e-02 2.162630409002304077e-01 2.779827415943145752e-01 1.178213134407997131e-01 -3.024392388761043549e-02 -1.924066431820392609e-02 8.006118983030319214e-02 -6.314279139041900635e-02 -2.438514679670333862e-01 2.935874834656715393e-02 -2.176371365785598755e-01 -3.091274201869964600e-01 1.017419025301933289e-01 -2.155983746051788330e-01 -7.429214566946029663e-02 -1.926449388265609741e-01
2.261730879545211792e-01 1.688394099473953247e-01 -1.953572630882263184e-01 -3.337003886699676514e-01 1.676199287176132202e-01 1.565210819244384766e-01 -4.081847369670867920e-01 -2.759499847888946533e-01 -1.604066975414752960e-02 5.044670775532722473e-02 -1.624812185764312744e-02 -4.906948190182447433e-03 2.766668982803821564e-02 -3.670436516404151917e-02 -1.459788382053375244e-01 -7.970150560140609741e-02 1.437271088361740112e-01 3.019610345363616943e-01 -6.344136595726013184e-02 -2.512481249868869781e-02 -2.978717982769012451e-01 1.917078197002410889e-01 4.776265472173690796e-02 5.301494151353836060e-02 -8.342138491570949554e-03 -1.551610529422760010e-01 -1.344949156045913696e-01 -2.842963635921478271e-01 -9.797145426273345947e-02 -8.393549174070358276e-02 -2.054354399442672729e-01 1.167245507240295410e-01
8.462233096361160278e-02 1.790214478969573975e-01 5.632307752966880798e-02 -3.037047684192657471e-01 3.718754276633262634e-02 6.775181740522384644e-02 -1.278252601623535156e-01 2.459157109260559082e-01 1.040549278259277344e-01 -9.724858403205871582e-02 2.503774464130401611e-01 -3.275649845600128174e-01 -9.836531430482864380e-02 2.237369539216160774e-03 -2.384037524461746216e-01 4.114631563425064087e-02 2.367936819791793823e-01 1.749540418386459351e-01 -9.632680565118789673e-02 1.356808096170425415e-01 8.587723970413208008e-02 2.141297161579132080e-01 3.572325408458709717e-01 4.297687113285064697e-02 -8.251023478806018829e-03 -1.273631751537322998e-01 -3.482862934470176697e-02 -2.223002314567565918e-01 -8.946021646261215210e-02 -2.586574256420135498e-01 2.646275162696838379e-01 1.232919469475746155e-01
4.965177178382873535e-02 3.619627058506011963e-01 -2.898985147476196289e-01 -3.163877129554748535e-01 6.324165314435958862e-02 -1.438302695751190186e-01 -2.443978376686573029e-02 5.586297251284122467e-03 1.010696496814489365e-02 2.459262460470199585e-01 -2.114813774824142456e-01 -1.699174344539642334e-01 5.247743800282478333e-03 2.269046902656555176e-01 9.704450145363807678e-03 -1.053840667009353638e-01 -1.038210093975067139e-01 1.143236532807350159e-01 -1.229949444532394409e-01 -1.312188357114791870e-01 -5.126856267452239990e-03 1.093176677823066711e-01 3.866629600524902344e-01 1.918848305940628052e-01 -1.038777232170104980e-01 -1.546506881713867188e-01 2.321263030171394348e-02 -2.962572276592254639e-01 1.316203027963638306e-01 -2.426416128873825073e-01 4.429101571440696716e-02 -6.703887134790420532e-02
2.993358969688415527e-01 1.949744373559951782e-01 6.545012444257736206e-02 -3.204616606235504150e-01 3.708192706108093262e-02 4.564258269965648651e-03 -1.656828522682189941e-01 6.353857368230819702e-02 1.701155453920364380e-01 -7.116294465959072113e-03 4.666556045413017273e-02 -1.814672052860260010e-01 -3.290179884061217308e-03 4.881212487816810608e-02 -3.357320129871368408e-01 -1.509549617767333984e-01 3.492320477962493896e-01 2.282118499279022217e-01 -3.339522704482078552e-02 1.323235780000686646e-01 9.589802473783493042e-02 8.338195830583572388e-02 2.096463441848754883e-01 1.393490880727767944e-01 -3.998770192265510559e-02 -1.102939173579216003e-01 -1.346956789493560791e-01 -3.919794857501983643e-01 -1.345208883285522461e-01 -1.259660124778747559e-01 8.754719048738479614e-02 -1.765090376138687134e-01
2.076045423746109009e-02 8.999716490507125854e-02 2.463271096348762512e-02 -2.112392187118530273e-01 2.953127622604370117e-01 -9.498539566993713379e-02 -1.721903681755065918e-02 5.318807065486907959e-02 -4.771887511014938354e-02 4.492163658142089844e-03 1.384461373090744019e-01 -4.561149701476097107e-02 -2.229954302310943604e-02 1.524980515241622925e-01 2.128300257027149200e-03 -1.219395175576210022e-01 1.701802462339401245e-01 1.470051109790802002e-01 -8.310288935899734497e-02 -2.784775383770465851e-02 1.835391521453857422e-01 3.852579593658447266e-01 3.670154809951782227e-01 -1.943706572055816650e-01 -1.393043398857116699e-01 2.380955815315246582e-01 6.407485157251358032e-02 -1.658844798803329468e-01 -1.651512235403060913e-01 -4.093404114246368408e-01 8.885240554809570312e-02 2.478304356336593628e-01
-2.188296802341938019e-02 6.313030421733856201e-02 -1.843852549791336060e-02 -3.750723898410797119e-01 -1.702469438314437866e-01 -7.920062169432640076e-03 3.768508136272430420e-02 1.507085710763931274e-01 2.317248657345771790e-02 -1.578058004379272461e-01 -1.618957147002220154e-02 -1.320691108703613281e-01 -2.198075056076049805e-01 2.606324553489685059e-01 -3.187038302421569824e-01 -2.984772250056266785e-02 7.807840406894683838e-02 3.330721855163574219e-01 1.122464165091514587e-01 7.039390504360198975e-02 1.023570150136947632e-01 1.321284472942352295e-01 2.590506374835968018e-01 2.466212585568428040e-02 9.240571409463882446e-03 1.741062551736831665e-01 2.463952451944351196e-02 -3.587236404418945312e-01 1.065128366462886333e-03 -1.873884648084640503e-01 3.374968767166137695e-01 2.321391366422176361e-02
1.478026658296585083e-01 1.372317373752593994e-01 -1.284847408533096313e-01 -3.136650919914245605e-01 1.393335312604904175e-01 -6.633003801107406616e-02 -4.546912014484405518e-01 -1.535688191652297974e-01 -7.110071927309036255e-02 8.615344017744064331e-02 -1.750326752662658691e-01 1.910414844751358032e-01 2.940010838210582733e-02 2.437931485474109650e-02 -2.313671261072158813e-02 -2.198352813720703125e-01 5.618765577673912048e-02 3.082093410193920135e-02 1.025854870676994324e-01 -1.490530669689178467e-01 -1.619126349687576294e-01 2.621114253997802734e-01 3.171608746051788330e-01 -2.721116244792938232e-01 -9.895516186952590942e-02 -1.062495484948158264e-01 -1.306815445423126221e-01 -2.272019237279891968e-01 -1.773072332143783569e-01 -1.393341422080993652e-01 -1.142286658287048340e-01 -1.652519218623638153e-02
2.952746450901031494e-01 7.432223856449127197e-02 -5.863139778375625610e-02 -2.639211416244506836e-01 -2.903783693909645081e-02 -1.166266500949859619e-01 -1.446662843227386475e-01 8.934545516967773438e-02 -2.202697396278381348e-01 -3.925950527191162109e-01 -5.511675029993057251e-02 -1.533854100853204727e-02 -3.094046115875244141e-01 1.192995756864547729e-01 -1.086684241890907288e-01 -3.501944839954376221e-01 3.920959308743476868e-02 2.671038508415222168e-01 1.941406875848770142e-01 -2.622373402118682861e-02 7.841292768716812134e-03 7.512823678553104401e-03 1.612577140331268311e-01 7.864330895245075226e-03 -1.576733291149139404e-01 -1.080705225467681885e-01 -1.025587394833564758e-01 -1.380842328071594238e-01 -2.814844250679016113e-01 -9.260664135217666626e-02 -1.957205310463905334e-02 2.207884937524795532e-01
1.126567199826240540e-01 3.793566226959228516e-01 -1.539999842643737793e-01 -2.143430262804031372e-01 5.917493719607591629e-03 -1.785244941711425781e-01 -2.209159135818481445e-01 -1.554604172706604004e-01 -2.307291328907012939e-02 -4.532942548394203186e-03 -2.036305218935012817e-01 -7.458651810884475708e-02 -1.186216622591018677e-01 1.222975105047225952e-01 -3.698824346065521240e-01 -3.397490596398711205e-03 -7.455304730683565140e-03 2.149262726306915283e-01 -1.814242219552397728e-03 -1.589753627777099609e-01 5.633423477411270142e-02 1.247695684432983398e-01 -1.070106774568557739e-01 -4.021299257874488831e-02 -1.934403777122497559e-01 4.056636616587638855e-02 -1.597584187984466553e-01 -1.744412630796432495e-01 1.985415816307067871e-02 -1.676457375288009644e-01 2.104772180318832397e-01 4.292719662189483643e-01
1.817704290151596069e-01 2.156163565814495087e-02 -1.972618326544761658e-02 -1.310543566942214966e-01 2.650710940361022949e-01 -6.504471600055694580e-02 -5.241504684090614319e-02 -7.410950958728790283e-02 6.773401051759719849e-02 8.216776885092258453e-03 -1.083386316895484924e-01 1.340868026018142700e-01 -1.601050347089767456e-01 -1.091951802372932434e-01 -1.122569143772125244e-01 -1.579701341688632965e-02 2.888726592063903809e-01 1.831514090299606323e-01 1.070313528180122375e-02 -1.380925178527832031e-01 -1.082418337464332581e-01 1.204353272914886475e-01 7.017199695110321045e-02 -2.668016850948333740e-01 -1.320797502994537354e-01 -7.800367474555969238e-02 -3.159872889518737793e-01 -4.974933266639709473e-01 1.796264052391052246e-01 -2.310282737016677856e-01 -2.081543952226638794e-01 -2.075272500514984131e-01
6.602359563112258911e-02 1.526896189898252487e-02 -2.372104823589324951e-01 -4.151948690414428711e-01 1.628237217664718628e-01 9.686902910470962524e-02 -4.527971148490905762e-01 -8.757676929235458374e-02 -1.740416586399078369e-01 -3.999793156981468201e-02 -4.808594658970832825e-02 1.529187560081481934e-01 -9.517502784729003906e-02 9.680876135826110840e-02 -1.116161197423934937e-01 -3.219586610794067383e-02 -2.991514280438423157e-02 2.593565583229064941e-01 1.379838883876800537e-01 1.040153354406356812e-01 9.643046557903289795e-02 5.756615102291107178e-02 1.725826710462570190e-01 -7.132785022258758545e-02 -1.598186790943145752e-01 -3.355198502540588379e-01 -2.089384645223617554e-01 -1.990278065204620361e-01 6.282406300306320190e-02 -2.018547803163528442e-01 -1.286097019910812378e-01 2.302686311304569244e-02
2.523306608200073242e-01 2.560168318450450897e-02 -1.498889625072479248e-01 -3.215959668159484863e-01 4.953838512301445007e-02 -2.652074396610260010e-02 4.131619352847337723e-03 3.531098961830139160e-01 -5.755261331796646118e-02 -1.255581676959991455e-01 1.826899647712707520e-01 -5.738719925284385681e-02 -8.754777908325195312e-02 1.448120027780532837e-01 -6.695806980133056641e-02 -1.984531134366989136e-01 1.950483322143554688e-01 3.066698014736175537e-01 5.677229911088943481e-02 -1.874518543481826782e-01 1.175687685608863831e-01 1.736870259046554565e-01 4.242918491363525391e-01 -8.576021343469619751e-02 -4.908064380288124084e-02 -1.371186524629592896e-01 1.542655378580093384e-02 -1.783007979393005371e-01 -5.323949828743934631e-02 -2.894353568553924561e-01 8.551464974880218506e-02 6.851951032876968384e-02
3.058799505233764648e-01 1.719799935817718506e-01 -3.759369626641273499e-02 -1.597235947847366333e-01 -2.104301191866397858e-02 -9.527713805437088013e-02 -2.521797269582748413e-02 2.082771360874176025e-01 -1.997351795434951782e-01 -8.539848029613494873e-02 9.584113210439682007e-02 6.407107226550579071e-03 -4.614191502332687378e-02 1.856442093849182129e-01 -1.887603849172592163e-01 -4.218482375144958496e-01 1.631426066160202026e-01 3.625515997409820557e-01 -2.222290076315402985e-02 -1.748369187116622925e-01 -1.075074151158332825e-01 2.842404544353485107e-01 2.767881453037261963e-01 7.371465116739273071e-02 -1.060414761304855347e-01 4.336955957114696503e-03 1.911495812237262726e-02 -8.009210228919982910e-02 -1.388299167156219482e-01 -2.764485180377960205e-01 6.872954219579696655e-02 8.845811337232589722e-02
2.730565667152404785e-01 7.037692517042160034e-02 -1.117444634437561035e-01 -1.181232556700706482e-01 -6.437745690345764160e-02 6.517321616411209106e-02 -2.077598124742507935e-01 6.623503565788269043e-02 1.939672604203224182e-02 -1.372907012701034546e-01 7.364618033170700073e-02 -7.136161625385284424e-02 1.376929134130477905e-01 1.769120544195175171e-01 -2.458714395761489868e-01 -1.729075908660888672e-01 2.143935710191726685e-01 2.697565555572509766e-01 -1.625225995667278767e-03 1.933532208204269409e-01 2.009393274784088135e-01 4.239881038665771484e-02 2.639966011047363281e-01 1.569910943508148193e-01 -2.146519720554351807e-01 2.765791863203048706e-02 -1.104187965393066406e-01 -4.045459628105163574e-01 -1.406031399965286255e-01 -2.760240137577056885e-01 1.860640645027160645e-01 1.478219181299209595e-01
1.352687329053878784e-01 7.371055334806442261e-02 -1.501815742813050747e-03 -3.004922866821289062e-01 8.660938590764999390e-02 2.445811405777931213e-02 1.107531785964965820e-01 1.909470707178115845e-01 -1.442155092954635620e-01 -2.234015166759490967e-01 -1.576349511742591858e-02 -2.078723907470703125e-01 -9.821012616157531738e-02 2.415337711572647095e-01 -3.503299653530120850e-01 4.599587991833686829e-02 1.048557758331298828e-01 2.758603096008300781e-01 -2.113041132688522339e-01 -1.304099559783935547e-01 1.098632961511611938e-01 2.076677046716213226e-02 3.355774879455566406e-01 1.632358878850936890e-02 6.655896455049514771e-02 -5.164468660950660706e-03 4.353887215256690979e-02 3.903890773653984070e-02 6.383288651704788208e-02 -4.124877452850341797e-01 1.809920370578765869e-01 1.821086555719375610e-01
2.453803643584251404e-02 1.005904451012611389e-01 -1.587113440036773682e-01 -2.172681540250778198e-01 -6.212153937667608261e-03 -5.732231959700584412e-02 -4.149486124515533447e-01 -2.190144211053848267e-01 -8.196442387998104095e-03 7.242409139871597290e-02 -3.132789162918925285e-03 1.022584512829780579e-01 -1.287378966808319092e-01 1.829888224601745605e-01 5.081691592931747437e-02 -1.448949426412582397e-01 1.228568106889724731e-01 3.452687561511993408e-01 -1.005428135395050049e-01 -2.373188175261020660e-02 -6.439430266618728638e-02 -1.372976154088973999e-01 5.174983739852905273e-01 8.035805076360702515e-02 -1.346559226512908936e-01 8.405175060033798218e-02 -1.172133628278970718e-02 4.769546911120414734e-02 -4.870809614658355713e-03 -9.128006547689437866e-02 -1.057173684239387512e-01 3.385553061962127686e-01
1.747154891490936279e-01 2.414028346538543701e-01 -4.094158113002777100e-02 -2.731057107448577881e-01 7.917979359626770020e-02 -2.375840097665786743e-01 -1.280438899993896484e-01 2.771561779081821442e-02 -1.039127446711063385e-02 2.537520229816436768e-01 1.742666810750961304e-01 -3.001732230186462402e-01 -3.387529850006103516e-01 1.810441166162490845e-02 -7.125335186719894409e-02 -4.189885407686233521e-02 1.972997635602951050e-01 2.599317133426666260e-01 5.091342702507972717e-02 -1.965288966894149780e-01 -2.409314922988414764e-02 2.110431641340255737e-01 2.079547643661499023e-01 1.663461327552795410e-01 -3.141883760690689087e-02 -2.989172376692295074e-02 4.653540253639221191e-02 6.649433076381683350e-02 5.514900386333465576e-02 -3.793087005615234375e-01 1.568830907344818115e-01 6.657858192920684814e-02
3.110940940678119659e-02 6.500238180160522461e-02 3.436103463172912598e-02 -4.156485497951507568e-01 2.068428546190261841e-01 1.059794500470161438e-01 -4.700827300548553467e-01 -2.117430269718170166e-01 -1.849925071001052856e-01 6.878329813480377197e-02 8.923120051622390747e-02 -1.423169858753681183e-02 -4.704087972640991211e-02 1.632528901100158691e-01 -8.043364435434341431e-02 -6.338935345411300659e-02 1.231524944305419922e-01 1.182939112186431885e-01 4.536134749650955200e-02 9.752900898456573486e-02 -5.071163550019264221e-02 6.666605174541473389e-02 1.916185617446899414e-01 -8.024504780769348145e-02 -1.693942397832870483e-01 -2.725832462310791016e-01 -1.835205852985382080e-01 -2.255061864852905273e-01 -3.539622947573661804e-02 -1.068247631192207336e-01 -3.513796925544738770e-01 -5.094712250865995884e-04
7.064852118492126465e-02 1.121278107166290283e-01 -6.024501845240592957e-02 -2.778613269329071045e-01 4.187956824898719788e-02 -2.404537945985794067e-01 -1.568646878004074097e-01 8.518946170806884766e-02 -8.687306940555572510e-02 -6.188454106450080872e-02 1.171621382236480713e-01 5.917181447148323059e-02 -2.506823539733886719e-01 -3.437725827097892761e-02 1.139788478612899780e-01 -3.756724596023559570e-01 6.514123827219009399e-02 4.815896153450012207e-01 -7.739285007119178772e-03 2.257438898086547852e-01 6.783530116081237793e-02 8.498100936412811279e-02 3.329478502273559570e-01 -1.705630123615264893e-02 -2.251470834016799927e-01 7.113476283848285675e-03 -8.363575488328933716e-02 -4.600376263260841370e-02 -3.121054731309413910e-02 -1.117239296436309814e-01 2.731082439422607422e-01 7.318808883428573608e-02
5.923626944422721863e-02 3.299621343612670898e-01 -5.025900155305862427e-02 -2.926050126552581787e-01 3.718936443328857422e-01 -9.244672954082489014e-02 -1.873488128185272217e-01 8.387429267168045044e-02 1.469884067773818970e-01 2.548381686210632324e-01 1.172955781221389771e-01 -2.578914165496826172e-01 -3.100311458110809326e-01 1.043013855814933777e-01 -3.354390338063240051e-02 -6.696552783250808716e-02 2.286584675312042236e-01 1.687273383140563965e-01 4.744103550910949707e-02 -1.456518471240997314e-02 -8.218415081501007080e-02 1.420520246028900146e-01 1.913311630487442017e-01 -1.025554444640874863e-02 -7.230176776647567749e-02 9.817028790712356567e-02 -1.071381499059498310e-03 -1.755331642925739288e-02 3.141727149486541748e-01 6.164262443780899048e-02 -8.647964149713516235e-02 2.429921180009841919e-01
-9.957788884639739990e-02 -5.184609442949295044e-02 1.052032336592674255e-01 -3.313561379909515381e-01 -8.824031800031661987e-02 -2.275295555591583252e-01 -3.385138213634490967e-01 -1.277223229408264160e-01 -1.652925610542297363e-01 -3.254004195332527161e-02 -1.458293944597244263e-01 -2.302368283271789551e-01 -4.515462368726730347e-02 1.287830471992492676e-01 9.384362958371639252e-03 -1.257450133562088013e-01 1.528596729040145874e-01 2.273140847682952881e-01 1.647572778165340424e-02 2.371517941355705261e-02 7.121087610721588135e-02 2.843227088451385498e-01 3.395542502403259277e-01 8.742707222700119019e-02 -3.513521850109100342e-01 8.454181998968124390e-02 -1.386633366346359253e-01 -2.580963969230651855e-01 -1.633500754833221436e-01 -5.955436825752258301e-02 -6.682106293737888336e-03 -8.635566383600234985e-02
1.697240918874740601e-01 1.734892278909683228e-01 -1.828919798135757446e-01 -1.723951846361160278e-01 8.936715126037597656e-02 -2.207695841789245605e-01 -3.835357129573822021e-01 2.458623424172401428e-02 -8.058877289295196533e-02 -7.603689283132553101e-02 2.513873279094696045e-01 1.178209036588668823e-01 -3.135750591754913330e-01 1.921322196722030640e-01 1.259964406490325928e-01 1.721866130828857422e-01 1.898337900638580322e-01 1.473969966173171997e-01 -9.390127961523830891e-04 2.186644524335861206e-01 -1.464101523160934448e-01 -7.192805409431457520e-02 1.315535008907318115e-01 -2.478608489036560059e-02 2.143941260874271393e-02 -1.447409242391586304e-01 -2.097412943840026855e-01 -2.774941325187683105e-01 2.122790515422821045e-01 -2.017750293016433716e-01 -1.430357098579406738e-01 -6.802978366613388062e-02
2.243554741144180298e-01 1.449551731348037720e-01 -5.580149218440055847e-02 4.560482874512672424e-02 2.792783677577972412e-01 -9.607285261154174805e-02 -2.640448510646820068e-01 -3.321506083011627197e-01 4.687229171395301819e-02 -9.246173501014709473e-02 2.243091911077499390e-02 -8.122222870588302612e-02 -3.236570358276367188e-01 -4.185702279210090637e-02 -2.389905005693435669e-01 -1.392773836851119995e-01 -1.947583705186843872e-01 7.843466848134994507e-02 -1.306682378053665161e-01 6.218025926500558853e-03 -2.026761770248413086e-01 1.303625553846359253e-01 1.065857559442520142e-01 -2.311729267239570618e-02 -1.144233867526054382e-01 1.867997050285339355e-01 4.693300276994705200e-02 -4.926126301288604736e-01 1.452774405479431152e-01 -9.746240079402923584e-02 -2.493583597242832184e-02 8.739470504224300385e-03
2.401556074619293213e-01 -1.801755577325820923e-01 -1.911169141530990601e-01 -1.718501448631286621e-01 6.748925894498825073e-02 -2.232407219707965851e-02 -1.102076694369316101e-01 1.512824594974517822e-01 -2.084719389677047729e-01 -2.639960050582885742e-01 1.487069576978683472e-01 -1.280972510576248169e-01 -9.252651780843734741e-02 1.899256408214569092e-01 -1.700536012649536133e-01 -1.564372479915618896e-01 5.846866220235824585e-02 3.482356071472167969e-01 7.489613443613052368e-02 1.628890484571456909e-01 -5.868990346789360046e-02 1.105307936668395996e-01 4.494371712207794189e-01 7.690819352865219116e-02 -1.996361315250396729e-01 -1.383464038372039795e-01 -1.662078052759170532e-01 -6.684871762990951538e-02 -1.348409056663513184e-01 -1.684998124837875366e-01 -9.889182448387145996e-02 1.617918759584426880e-01
3.047603531740605831e-04 7.037660479545593262e-02 -2.663860321044921875e-01 -3.556534945964813232e-01 1.857377290725708008e-01 -9.264967590570449829e-02 -3.360028862953186035e-01 -1.830656528472900391e-01 -2.079033404588699341e-01 -2.918442338705062866e-02 -2.525432035326957703e-02 1.538915783166885376e-01 -8.041322976350784302e-02 1.997136622667312622e-01 -2.703615128993988037e-01 -6.630676239728927612e-02 7.144957035779953003e-02 1.578693836927413940e-01 1.702175289392471313e-01 8.300353586673736572e-02 5.929271876811981201e-02 1.847622729837894440e-02 3.607437759637832642e-02 -2.196501754224300385e-02 -5.552892759442329407e-02 -3.276659846305847168e-01 -1.447369754314422607e-01 -3.052332699298858643e-01 4.102719016373157501e-03 -3.052954673767089844e-01 -1.549125760793685913e-01 5.046043917536735535e-02
3.200387209653854370e-02 4.177131131291389465e-02 -1.482644379138946533e-01 -4.235299825668334961e-01 2.633837163448333740e-01 -4.830025881528854370e-02 -3.242256045341491699e-01 -9.424889087677001953e-02 -2.287653237581253052e-01 -2.756699733436107635e-02 2.819833578541874886e-03 1.239593476057052612e-01 -9.665299952030181885e-02 5.700594931840896606e-02 -2.185337841510772705e-01 9.296048432588577271e-03 -5.155660957098007202e-02 3.157403767108917236e-01 8.961764723062515259e-02 8.550135046243667603e-02 4.481055587530136108e-02 1.118179634213447571e-01 1.420763581991195679e-01 -9.209630079567432404e-03 -1.340300887823104858e-01 -3.578218519687652588e-01 -2.018414437770843506e-01 -1.647680997848510742e-01 1.211479231715202332e-01 -2.673860788345336914e-01 -1.683732569217681885e-01 -1.937392354011535645e-02
3.896525204181671143e-01 -1.292895823717117310e-01 -2.386043518781661987e-01 -2.798883318901062012e-01 1.413381379097700119e-02 -1.286467164754867554e-01 -1.324839890003204346e-01 1.301618069410324097e-01 -2.773565948009490967e-01 -2.684373557567596436e-01 6.741539388895034790e-02 -7.898302376270294189e-02 -3.145882114768028259e-02 6.674124300479888916e-02 -1.516203433275222778e-01 -1.912490725517272949e-01 2.396927773952484131e-01 2.048510909080505371e-01 5.788885429501533508e-02 8.984635025262832642e-02 -9.437185525894165039e-02 2.827007174491882324e-01 1.768760681152343750e-01 -1.084067746996879578e-01 -2.539278566837310791e-01 5.425675585865974426e-02 -3.568951413035392761e-02 -1.340474933385848999e-01 -2.626162953674793243e-02 -2.005211412906646729e-01 7.307939976453781128e-02 2.110846042633056641e-01
1.169355288147926331e-01 -6.274834275245666504e-02 6.126368418335914612e-02 -3.634186983108520508e-01 8.265770971775054932e-02 -1.614487767219543457e-01 -2.309218198060989380e-01 3.055196441709995270e-02 -2.279123514890670776e-01 -6.513393670320510864e-02 -7.793743163347244263e-02 -1.511231064796447754e-01 7.264998555183410645e-02 8.079788833856582642e-02 -1.211249679327011108e-01 -4.138031005859375000e-01 2.295441180467605591e-01 4.478731155395507812e-01 -3.025953471660614014e-02 -1.729191094636917114e-02 -1.334415525197982788e-01 -1.941079832613468170e-02 3.529952168464660645e-01 1.779090799391269684e-02 -5.301497131586074829e-02 -1.919104307889938354e-01 -6.336908787488937378e-02 8.715409040451049805e-02 -1.008052155375480652e-01 -4.826018586754798889e-02 -9.597659111022949219e-02 7.772757858037948608e-02
-1.068292185664176941e-01 1.694611757993698120e-01 -1.962080597877502441e-01 -1.910587400197982788e-01 -2.623982727527618408e-01 -1.810314133763313293e-02 5.263781920075416565e-02 -3.793083131313323975e-02 5.845120549201965332e-02 5.184385925531387329e-02 -3.414392471313476562e-02 -6.190553307533264160e-02 -6.536982953548431396e-02 2.007934004068374634e-01 -2.734201252460479736e-01 -2.806777060031890869e-01 6.569519639015197754e-02 4.629743099212646484e-01 -1.336675137281417847e-01 -1.621098965406417847e-01 -6.980799883604049683e-02 -1.262754201889038086e-02 3.856127858161926270e-01 5.314904823899269104e-02 -2.748892605304718018e-01 -1.408413648605346680e-01 7.233411073684692383e-02 -1.420244723558425903e-01 -4.146946221590042114e-02 -2.135002315044403076e-01 1.181549727916717529e-01 -2.861019968986511230e-02
7.838752865791320801e-02 1.123964041471481323e-01 -1.015294343233108521e-01 -3.618001043796539307e-01 2.488309890031814575e-01 3.555610775947570801e-03 -4.156533181667327881e-01 -2.035776674747467041e-01 -1.784229874610900879e-01 2.323291264474391937e-02 -2.672376856207847595e-02 1.133057251572608948e-01 -2.505092881619930267e-02 1.636132001876831055e-01 -2.618856132030487061e-01 1.487844884395599365e-01 3.741106390953063965e-02 1.950487047433853149e-01 9.555534273386001587e-02 1.107794120907783508e-01 -2.214485779404640198e-02 1.026626750826835632e-01 1.481822580099105835e-01 -2.410174906253814697e-02 -2.423081099987030029e-01 -2.711145579814910889e-01 -1.177458316087722778e-01 -1.576590090990066528e-01 5.601916089653968811e-02 -2.943736612796783447e-01 -2.080760449171066284e-01 3.724872693419456482e-02
6.664774566888809204e-02 1.259182691574096680e-01 -1.468435972929000854e-01 -1.643501520156860352e-01 3.298248350620269775e-01 -1.840000227093696594e-02 -5.573061853647232056e-02 5.117591843008995056e-02 -7.358242571353912354e-02 1.861038058996200562e-01 -1.724473685026168823e-01 -2.260182499885559082e-01 -1.781442463397979736e-01 1.344603449106216431e-01 -2.164006233215332031e-02 -1.214922964572906494e-02 3.153822943568229675e-02 8.988627791404724121e-02 -1.558108031749725342e-01 3.215705603361129761e-02 -8.129259943962097168e-02 1.376614421606063843e-01 3.856564462184906006e-01 -8.447363227605819702e-02 -1.620499044656753540e-01 -3.280409872531890869e-01 5.189144983887672424e-02 5.497558414936065674e-02 2.789587676525115967e-01 3.647765889763832092e-02 2.980639636516571045e-01 3.486983478069305420e-01
2.652610242366790771e-01 8.243796974420547485e-02 -9.454964846372604370e-02 -1.360411047935485840e-01 2.179833352565765381e-01 -7.986660301685333252e-02 7.861000299453735352e-02 1.742210239171981812e-01 -1.826257407665252686e-01 -1.010004281997680664e-01 1.917508542537689209e-01 -7.822699844837188721e-02 -2.609900757670402527e-02 9.698045998811721802e-02 -9.101607650518417358e-02 -3.010026812553405762e-01 3.163957595825195312e-01 3.122532963752746582e-01 2.910178340971469879e-02 1.023776456713676453e-01 7.346896082162857056e-02 1.228498369455337524e-01 4.697744846343994141e-01 -5.703118164092302322e-03 -5.375041812658309937e-02 8.111386001110076904e-02 -2.674063444137573242e-01 -7.094062119722366333e-02 -8.004199713468551636e-02 -2.094181329011917114e-01 1.177230104804039001e-01 -9.631393849849700928e-02
1.080509722232818604e-01 2.415682189166545868e-03 -2.064640168100595474e-03 -3.912129402160644531e-01 1.962637901306152344e-01 -6.858487427234649658e-02 -3.554716110229492188e-01 -1.288492381572723389e-01 -1.540214717388153076e-01 4.103608056902885437e-02 7.722559850662946701e-03 1.373472809791564941e-01 -9.463793784379959106e-02 5.829988420009613037e-02 -3.144225478172302246e-01 4.871104843914508820e-03 9.428042173385620117e-02 2.848637998104095459e-01 8.998421579599380493e-02 -3.838272020220756531e-02 1.019725352525711060e-01 -1.529113948345184326e-02 1.472678333520889282e-01 6.983541883528232574e-03 -9.923396259546279907e-02 -3.774767220020294189e-01 -1.969788223505020142e-01 -1.338157653808593750e-01 2.277792841196060181e-01 -2.225706577301025391e-01 -2.226709872484207153e-01 3.858207911252975464e-02
4.788130894303321838e-02 4.890083218924701214e-04 7.058811932802200317e-02 -4.658849164843559265e-02 1.710833609104156494e-01 5.827862332807853818e-05 -1.429273188114166260e-01 3.876679390668869019e-02 3.256051540374755859e-01 -1.070929318666458130e-01 2.026295810937881470e-01 -1.826047003269195557e-01 -1.180983558297157288e-01 1.305330842733383179e-01 -2.262688875198364258e-01 -7.779251784086227417e-02 -1.182088181376457214e-01 2.562825381755828857e-01 -1.609602011740207672e-02 -1.946135610342025757e-01 4.121760837733745575e-03 4.364047199487686157e-02 4.942576885223388672e-01 1.708540171384811401e-01 -1.589747071266174316e-01 -3.302048444747924805e-01 -8.267085999250411987e-03 -1.935283839702606201e-01 2.766154110431671143e-01 7.028839737176895142e-02 -1.078773960471153259e-01 3.335059061646461487e-02
-4.862444475293159485e-02 1.114633008837699890e-01 -2.729465998709201813e-02 -3.730883896350860596e-01 2.261482179164886475e-01 3.610032796859741211e-02 -4.129394888877868652e-01 -2.716064751148223877e-01 -7.467830926179885864e-02 -1.789040416479110718e-01 3.967010229825973511e-02 -4.932180419564247131e-02 -2.214143872261047363e-01 1.875396966934204102e-01 -3.989465534687042236e-02 1.190706565976142883e-01 1.640253365039825439e-01 4.699954763054847717e-02 3.734652325510978699e-02 -8.181292563676834106e-02 -3.214066848158836365e-02 1.167826876044273376e-01 2.612695563584566116e-03 -2.496540695428848267e-01 -1.259423047304153442e-01 -2.179216593503952026e-01 -1.550505161285400391e-01 -2.884300649166107178e-01 1.302492618560791016e-01 -2.693841755390167236e-01 -1.621385961771011353e-01 7.980955392122268677e-02
3.635855764150619507e-02 2.885521352291107178e-01 -5.102938786149024963e-02 -2.441233098506927490e-01 1.025144681334495544e-01 -2.587294876575469971e-01 -9.900034964084625244e-02 5.292472615838050842e-02 -1.350344121456146240e-01 -1.253814548254013062e-01 1.300301551818847656e-01 1.977249421179294586e-02 -4.394790157675743103e-02 1.915329247713088989e-01 -2.289089262485504150e-01 -5.472523719072341919e-02 9.923155605792999268e-02 1.534909307956695557e-01 2.580282986164093018e-01 2.171134389936923981e-02 -1.744287014007568359e-01 -1.303269416093826294e-01 2.892904877662658691e-01 -6.158355623483657837e-02 -1.982648074626922607e-01 9.841747581958770752e-02 -1.164628937840461731e-02 -2.537418603897094727e-01 4.741033315658569336e-01 -2.933875285089015961e-02 1.058197170495986938e-01 1.794517040252685547e-01
1.453263312578201294e-01 1.508603096008300781e-01 -1.273178011178970337e-01 -1.986548006534576416e-01 1.745045483112335205e-01 1.394914742559194565e-02 7.377237081527709961e-02 2.069229334592819214e-01 -9.132547676563262939e-02 -9.420219063758850098e-02 -2.322801947593688965e-02 4.352396726608276367e-02 -6.975919753313064575e-02 2.464230060577392578e-01 -1.862490922212600708e-01 -1.433380693197250366e-01 1.861717104911804199e-01 1.551093757152557373e-01 9.798102825880050659e-02 1.278644520789384842e-02 -2.362587861716747284e-02 3.436991870403289795e-01 4.208507537841796875e-01 -1.578919589519500732e-01 -2.123965136706829071e-02 -1.396409329026937485e-02 -1.314678192138671875e-01 -4.083802551031112671e-02 -1.864526420831680298e-01 -4.390314221382141113e-01 2.093901336193084717e-01 -2.997328341007232666e-02
1.327942013740539551e-01 1.999749392271041870e-01 -1.255999952554702759e-01 -2.557261288166046143e-01 1.795650422573089600e-01 -5.299442633986473083e-02 -2.441424131393432617e-02 2.279780507087707520e-01 7.584825158119201660e-02 -3.303218185901641846e-01 2.046240568161010742e-01 7.411105930805206299e-02 1.744206994771957397e-02 1.295177787542343140e-01 -2.905429601669311523e-01 -2.721115946769714355e-01 1.690325289964675903e-01 4.337783455848693848e-01 -8.836323767900466919e-02 5.442795157432556152e-02 4.129137843847274780e-02 1.840986609458923340e-01 2.565010786056518555e-01 -7.580339163541793823e-02 -2.229110300540924072e-01 5.331066250801086426e-02 -7.007240504026412964e-02 -8.877580612897872925e-02 -9.846991300582885742e-02 -1.464278548955917358e-01 6.445115059614181519e-02 2.362608537077903748e-02
6.237849220633506775e-02 2.285273373126983643e-01 2.198919653892517090e-01 -1.445914655923843384e-01 1.453194469213485718e-01 -1.931022852659225464e-01 7.769526541233062744e-02 1.500079631805419922e-01 -1.123348176479339600e-01 2.068027481436729431e-02 -1.210728064179420471e-01 -2.008969634771347046e-01 -1.164322067052125931e-02 3.614469766616821289e-01 -4.394672214984893799e-01 -3.072680719196796417e-02 1.273721009492874146e-01 2.485951036214828491e-01 -1.384892761707305908e-01 -2.923709452152252197e-01 1.929361075162887573e-01 9.535223990678787231e-02 2.235700339078903198e-01 -1.418887823820114136e-01 -1.504191663116216660e-02 1.169145926833152771e-01 -3.013038821518421173e-02 -1.966748237609863281e-01 6.969138234853744507e-02 -4.358496516942977905e-02 1.875186711549758911e-01 -1.550153549760580063e-02
1.012997254729270935e-01 -1.767003908753395081e-02 -1.180539280176162720e-02 -3.323713243007659912e-01 1.981030255556106567e-01 1.119327079504728317e-02 -4.214583337306976318e-01 -1.655269563198089600e-01 -1.061274185776710510e-01 -2.831514924764633179e-02 9.695000201463699341e-02 2.190962880849838257e-01 -2.034627646207809448e-01 7.366580516099929810e-02 -2.082552164793014526e-01 5.007640458643436432e-03 -1.595584489405155182e-02 3.334553539752960205e-01 1.652979850769042969e-01 7.859067991375923157e-03 4.975404590368270874e-02 9.128107875585556030e-02 9.669138491153717041e-02 -1.297034174203872681e-01 -2.045371234416961670e-01 -2.333779633045196533e-01 -2.433962672948837280e-01 -2.163176387548446655e-01 1.095881834626197815e-01 -1.881795525550842285e-01 -2.202652543783187866e-01 2.544254437088966370e-02
5.490950308740139008e-03 1.582068353891372681e-01 8.176708221435546875e-02 -9.168006479740142822e-03 2.703356444835662842e-01 9.545528143644332886e-02 9.997051209211349487e-02 2.331567695364356041e-03 -2.527693053707480431e-03 -6.210884079337120056e-02 1.675345450639724731e-01 -1.157224327325820923e-01 -4.144360423088073730e-01 2.674272358417510986e-01 6.873194128274917603e-02 -1.888726502656936646e-01 2.470779567956924438e-01 1.001460552215576172e-01 2.851747348904609680e-02 -6.689349561929702759e-02 3.890288248658180237e-02 -5.418331921100616455e-02 1.573317945003509521e-01 -2.323379963636398315e-01 -3.715722262859344482e-01 1.162424162030220032e-01 -6.068129464983940125e-02 3.835174068808555603e-02 2.890202403068542480e-02 -4.724905490875244141e-01 -1.172189833596348763e-03 8.135994523763656616e-02
1.462734341621398926e-01 1.434715688228607178e-01 -7.392705976963043213e-02 -2.147229760885238647e-01 2.839846611022949219e-01 4.952643439173698425e-02 -3.669402301311492920e-01 -3.927523493766784668e-01 -8.677381277084350586e-02 1.266548335552215576e-01 -3.824863582849502563e-02 4.369686916470527649e-02 8.447469770908355713e-02 5.234248936176300049e-02 -1.838746815919876099e-01 -2.358587458729743958e-02 2.205502539873123169e-01 1.781204044818878174e-01 1.271021962165832520e-01 1.902319863438606262e-02 4.178802296519279480e-02 1.951401233673095703e-01 3.301207423210144043e-01 -1.049293056130409241e-01 3.504740074276924133e-02 -1.736519336700439453e-01 -1.870982944965362549e-01 -2.715329527854919434e-01 -1.604696810245513916e-01 4.658765718340873718e-02 -1.286486685276031494e-01 1.482273489236831665e-01
1.326339691877365112e-01 1.424975544214248657e-01 9.939310699701309204e-02 -2.868605256080627441e-01 9.749203920364379883e-02 -2.212201356887817383e-01 -1.674929708242416382e-01 2.988289594650268555e-01 1.023407131433486938e-01 4.655095562338829041e-02 -2.262328006327152252e-02 -7.399718463420867920e-02 -1.850331723690032959e-01 1.178728267550468445e-01 -1.147302165627479553e-01 -1.989692151546478271e-01 1.046540811657905579e-01 3.488246202468872070e-01 1.920128315687179565e-01 -1.386590451002120972e-01 -6.470475345849990845e-02 3.386465311050415039e-01 1.444203406572341919e-01 3.882765397429466248e-02 -3.195613324642181396e-01 1.154267564415931702e-01 -1.050702482461929321e-01 -6.999653577804565430e-02 5.706948786973953247e-02 -2.958574593067169189e-01 1.279363185167312622e-01 7.829607278108596802e-02
-3.680436685681343079e-02 1.321268379688262939e-01 -1.043385341763496399e-01 -3.431186079978942871e-01 2.821317613124847412e-01 2.009338000789284706e-03 -3.170323073863983154e-01 -1.483741253614425659e-01 -4.005331173539161682e-02 7.181692123413085938e-02 5.479280278086662292e-02 1.843908131122589111e-01 -3.689191862940788269e-02 1.148427501320838928e-01 -1.803741455078125000e-01 1.357112079858779907e-01 -4.643711820244789124e-02 3.367521166801452637e-01 1.130751147866249084e-01 7.154530845582485199e-03 1.270945966243743896e-01 5.982578173279762268e-02 1.150022447109222412e-01 -5.870857462286949158e-02 -1.321268379688262939e-01 -3.212712109088897705e-01 -2.679995894432067871e-01 -2.159814834594726562e-01 6.154047790914773941e-03 -3.425880670547485352e-01 -1.383193284273147583e-01 -2.639793790876865387e-02
2.998003177344799042e-02 4.496854543685913086e-01 -1.300527751445770264e-01 -1.945353299379348755e-01 2.671417593955993652e-01 -1.707186251878738403e-01 -1.932525634765625000e-01 -1.358349174261093140e-01 -1.649777442216873169e-01 -2.410870641469955444e-01 3.798096776008605957e-01 -2.049633860588073730e-01 -7.792106270790100098e-02 2.852890193462371826e-01 -3.145858272910118103e-02 -7.294478267431259155e-02 1.351650208234786987e-01 6.867875158786773682e-02 5.230847373604774475e-02 -1.256805658340454102e-01 3.929221630096435547e-02 -9.360532462596893311e-02 5.734112486243247986e-02 -7.114379107952117920e-02 -2.024020254611968994e-01 -1.473113894462585449e-01 4.046675935387611389e-02 -6.445281207561492920e-02 2.533793151378631592e-01 -1.056434661149978638e-01 5.889630690217018127e-02 1.139229908585548401e-01
-1.103311553597450256e-01 1.422904431819915771e-01 7.069942355155944824e-02 -2.211420983076095581e-01 2.573954164981842041e-01 8.955767005681991577e-02 -5.015149116516113281e-01 -2.700388133525848389e-01 -1.194262504577636719e-01 1.699698343873023987e-02 -4.938569664955139160e-02 1.130908578634262085e-01 -2.348767220973968506e-01 2.736549451947212219e-02 -1.271290332078933716e-01 -1.225020214915275574e-01 9.569262713193893433e-02 1.578964889049530029e-01 -4.974072054028511047e-02 1.133757904171943665e-01 -4.809140786528587341e-02 -3.812275454401969910e-02 -4.338895529508590698e-02 -1.166521236300468445e-01 -1.337524652481079102e-01 -1.349692940711975098e-01 -3.701105415821075439e-01 -2.496813982725143433e-01 -4.615328833460807800e-02 -2.737706303596496582e-01 -1.274460554122924805e-01 2.603198215365409851e-02
1.562852710485458374e-01 1.145891398191452026e-01 2.195721268653869629e-01 -3.207059800624847412e-01 -4.758733510971069336e-02 1.615002900362014771e-01 1.190524771809577942e-01 -9.098502993583679199e-02 -5.920900031924247742e-02 -6.704722344875335693e-02 -1.330470442771911621e-01 -3.717966377735137939e-01 -1.251936256885528564e-01 2.174665033817291260e-01 -2.839168012142181396e-01 8.405645377933979034e-03 1.746497601270675659e-01 4.091191291809082031e-01 -4.305497184395790100e-02 -9.336623549461364746e-02 1.087293624877929688e-01 9.349374473094940186e-02 8.934438228607177734e-02 -1.510238945484161377e-01 -1.582326591014862061e-01 -2.987421452999114990e-01 5.313142016530036926e-02 -9.304735809564590454e-02 1.794799864292144775e-01 -5.153876915574073792e-02 4.869360476732254028e-02 1.737535595893859863e-01
2.330843508243560791e-01 8.403048664331436157e-02 -1.124585643410682678e-01 1.956376619637012482e-02 1.104342415928840637e-01 5.789563804864883423e-02 -2.087472528219223022e-01 3.093591034412384033e-01 5.639415699988603592e-03 8.036212623119354248e-02 8.417613059282302856e-02 -5.935365706682205200e-02 2.904476225376129150e-02 2.170736044645309448e-01 -2.455954104661941528e-01 -3.084101974964141846e-01 1.530112326145172119e-01 2.450632303953170776e-01 9.024826437234878540e-02 -9.217616170644760132e-03 7.134462147951126099e-02 2.043837606906890869e-01 5.428940057754516602e-01 -7.809362560510635376e-02 -5.204711109399795532e-02 -2.506773769855499268e-01 2.295963838696479797e-02 6.814765743911266327e-03 -1.258146464824676514e-01 -1.492086648941040039e-01 7.271777838468551636e-02 3.691153228282928467e-02
3.924082219600677490e-01 4.155848547816276550e-02 -1.917427219450473785e-02 -1.970078498125076294e-01 3.901392221450805664e-02 9.195526689291000366e-02 -1.795239895582199097e-01 7.545468956232070923e-02 1.348407566547393799e-01 -2.171615511178970337e-01 1.467196345329284668e-01 -3.035422861576080322e-01 2.266377769410610199e-02 2.027539014816284180e-01 -3.563462197780609131e-01 -7.321581244468688965e-02 3.158383369445800781e-01 2.183187901973724365e-01 7.796984910964965820e-02 1.345667988061904907e-01 8.999285288155078888e-03 1.261821836233139038e-01 2.145121544599533081e-01 -4.523098468780517578e-02 -4.404810070991516113e-02 6.911991536617279053e-02 1.260727737098932266e-02 -3.026893734931945801e-01 3.122515336144715548e-04 -2.408072799444198608e-01 1.058132201433181763e-01 2.976760081946849823e-02
5.367558449506759644e-03 1.913629323244094849e-01 -2.973692715167999268e-01 6.405049469321966171e-03 2.337974905967712402e-01 -2.980429306626319885e-02 -1.008109524846076965e-01 1.523419562727212906e-02 4.215143620967864990e-02 3.085767328739166260e-01 -7.201919797807931900e-03 2.756883203983306885e-02 5.316698923707008362e-02 1.759900748729705811e-01 -1.411864906549453735e-01 4.007500410079956055e-02 1.003050282597541809e-01 2.838100194931030273e-01 2.773321568965911865e-01 4.959820955991744995e-02 -7.121871411800384521e-02 1.767697036266326904e-01 4.007938802242279053e-01 -4.295419901609420776e-02 -2.249981313943862915e-01 -1.736408323049545288e-01 1.740805208683013916e-01 -1.499407142400741577e-01 2.075668573379516602e-01 -2.010614275932312012e-01 2.156169116497039795e-01 1.531198620796203613e-01
2.773413434624671936e-02 4.188909828662872314e-01 -1.684288680553436279e-01 -2.690323591232299805e-01 9.219150990247726440e-02 -5.748139321804046631e-02 -7.519140839576721191e-02 -2.333591133356094360e-01 -1.102245599031448364e-01 -2.439918965101242065e-01 2.067185491323471069e-01 4.962426796555519104e-02 -7.170573621988296509e-02 2.021018564701080322e-01 -1.864174008369445801e-01 -1.359212100505828857e-01 1.871445775032043457e-01 8.263152837753295898e-02 1.274578273296356201e-01 -5.606114491820335388e-02 1.246950402855873108e-01 -1.134453788399696350e-01 1.694026887416839600e-01 -1.612623929977416992e-01 -2.137889713048934937e-01 -7.926342636346817017e-02 4.238663241267204285e-02 -9.604079276323318481e-02 3.787624239921569824e-01 -1.955462396144866943e-01 1.608524024486541748e-01 1.416638791561126709e-01
1.142599061131477356e-01 1.771235764026641846e-01 -5.315116420388221741e-02 -1.872869282960891724e-01 2.570452094078063965e-01 1.555800251662731171e-02 -2.777107656002044678e-01 1.221871748566627502e-01 -9.240379929542541504e-02 -5.762958154082298279e-02 2.032629549503326416e-01 -2.355187535285949707e-01 -2.157098501920700073e-01 3.155071139335632324e-01 2.146983444690704346e-01 -4.678991809487342834e-02 -9.859377890825271606e-02 2.809236049652099609e-01 4.550944641232490540e-02 -7.594339549541473389e-02 -1.974111646413803101e-01 -1.282001733779907227e-01 1.826503425836563110e-01 -1.381157934665679932e-01 1.175139565020799637e-02 2.467217743396759033e-01 1.316421777009963989e-01 1.153613906353712082e-02 -8.804929442703723907e-03 -2.852865457534790039e-01 -1.296007484197616577e-01 2.743044495582580566e-01
1.300844997167587280e-01 2.981996536254882812e-01 -5.382932350039482117e-02 -3.278164863586425781e-01 2.214816361665725708e-01 1.827055215835571289e-01 -2.362153232097625732e-01 2.651292085647583008e-02 -2.149378210306167603e-01 3.168585002422332764e-01 -2.036366984248161316e-02 -6.232751533389091492e-02 -8.400878310203552246e-02 9.044840186834335327e-02 -2.699531614780426025e-02 -6.078655645251274109e-02 2.527375817298889160e-01 -3.390156477689743042e-02 -4.292956739664077759e-02 8.338699117302894592e-03 9.914737939834594727e-02 -1.982800364494323730e-01 3.992408812046051025e-01 -2.743300236761569977e-02 -2.716268897056579590e-01 1.694292128086090088e-01 1.556793302297592163e-01 2.699243091046810150e-02 1.197674348950386047e-01 -1.951872706413269043e-01 -5.965687334537506104e-02 1.208970621228218079e-01
2.109170258045196533e-01 -5.064544081687927246e-02 -1.439163386821746826e-01 -2.107063084840774536e-01 1.623259931802749634e-01 1.807868480682373047e-01 -5.959743857383728027e-01 -2.343555986881256104e-01 -1.925977617502212524e-01 2.068559266626834869e-02 1.481229905039072037e-02 5.692647397518157959e-02 -1.193546131253242493e-01 3.630999848246574402e-02 -8.043260127305984497e-02 5.126465857028961182e-02 2.822578847408294678e-01 7.869382947683334351e-02 1.149682700634002686e-01 -6.978811323642730713e-02 -3.441047295928001404e-02 1.524838954210281372e-01 2.654331326484680176e-01 7.058180402964353561e-03 -3.491541743278503418e-02 -1.186570599675178528e-01 -1.799381226301193237e-01 -2.111420482397079468e-01 -5.683473497629165649e-02 -1.928216814994812012e-01 -1.220202893018722534e-01 8.129163086414337158e-02
2.130646705627441406e-01 1.449152594432234764e-03 -4.530366510152816772e-02 -2.185517400503158569e-01 1.304286271333694458e-01 -1.254412978887557983e-01 -7.911831885576248169e-02 1.773784011602401733e-01 -1.030455827713012695e-01 -8.684103190898895264e-02 1.019983366131782532e-01 -7.767058163881301880e-02 -3.306743875145912170e-02 2.658661305904388428e-01 -9.188555181026458740e-02 -4.548282027244567871e-01 2.882714569568634033e-01 4.001315832138061523e-01 -3.845983010251075029e-04 1.535917669534683228e-01 -1.447822898626327515e-01 1.840158402919769287e-01 2.771138250827789307e-01 -2.667727135121822357e-02 7.555501163005828857e-02 -1.746553033590316772e-01 -1.587110459804534912e-01 1.296847164630889893e-01 -3.018847666680812836e-02 -1.731761991977691650e-01 4.972757399082183838e-02 4.370189458131790161e-02
1.241259947419166565e-01 -3.904679417610168457e-02 -2.801677212119102478e-02 5.627623200416564941e-02 2.180636823177337646e-01 -1.205298304557800293e-01 -3.575074970722198486e-01 -6.235215440392494202e-02 -1.791038364171981812e-01 -1.760143041610717773e-01 4.344039130955934525e-03 1.753374235704541206e-04 -2.900126576423645020e-01 -8.072370290756225586e-02 -3.135491609573364258e-01 -2.328703403472900391e-01 5.474115535616874695e-02 1.847789734601974487e-01 -8.823594450950622559e-02 -2.124090492725372314e-01 -1.087805703282356262e-01 -2.082746177911758423e-01 9.920725971460342407e-02 -8.620962500572204590e-02 1.057207137346267700e-01 -2.196826189756393433e-01 3.181938827037811279e-02 -3.686408400535583496e-01 2.403495460748672485e-01 -5.126197636127471924e-02 2.445022165775299072e-01 6.519678048789501190e-03
1.737772673368453979e-01 1.802292764186859131e-01 1.403471082448959351e-02 -3.335685133934020996e-01 1.440598666667938232e-01 -2.205323800444602966e-02 -3.751897513866424561e-01 -1.315782070159912109e-01 -2.210116088390350342e-01 -6.739994138479232788e-02 1.103342697024345398e-01 2.472159266471862793e-01 -2.283196747303009033e-01 1.486859321594238281e-01 -1.022975072264671326e-01 5.798296630382537842e-02 1.982745155692100525e-02 2.158003002405166626e-01 1.600871682167053223e-01 6.058406457304954529e-02 -6.781374569982290268e-03 3.015919625759124756e-01 -5.025550723075866699e-02 -9.736336767673492432e-02 -1.755766570568084717e-01 -1.901544332504272461e-01 -2.073775976896286011e-01 -1.950780898332595825e-01 8.852458745241165161e-02 -2.096127867698669434e-01 -2.035499364137649536e-01 -1.061512902379035950e-01
1.812396496534347534e-01 1.236831694841384888e-01 1.736059971153736115e-02 -4.785188734531402588e-01 -3.622072516009211540e-03 -1.482502967119216919e-01 -1.758832633495330811e-01 2.652257680892944336e-01 -5.518208816647529602e-02 2.045289427042007446e-01 -1.705514825880527496e-02 -1.717223674058914185e-01 -8.255592733621597290e-02 2.163500487804412842e-01 -1.027390584349632263e-01 1.609090268611907959e-01 1.795807294547557831e-02 2.780760824680328369e-01 2.679491937160491943e-01 -2.435204088687896729e-01 -7.410310953855514526e-02 -4.947514273226261139e-03 2.170436382293701172e-01 -2.685532905161380768e-02 -7.457732409238815308e-02 2.356998436152935028e-02 1.096321735531091690e-02 -4.054648429155349731e-02 1.209027692675590515e-01 -1.747739315032958984e-01 2.741658389568328857e-01 2.104072570800781250e-01
1.276477873325347900e-01 -5.298414826393127441e-02 -1.289383918046951294e-01 -6.062652170658111572e-02 1.044755429029464722e-01 -1.106254383921623230e-01 -1.956540197134017944e-01 1.592676192522048950e-01 1.018078699707984924e-01 -1.754729300737380981e-01 -8.078957349061965942e-02 -5.638631582260131836e-01 -1.947171539068222046e-01 2.396206557750701904e-01 -2.827023565769195557e-01 -3.278272971510887146e-02 -1.131744310259819031e-01 2.531189322471618652e-01 1.061446312814950943e-02 -1.648339778184890747e-01 -2.590640485286712646e-01 6.811823695898056030e-02 1.333558559417724609e-01 6.483480334281921387e-02 -2.905481755733489990e-01 -3.967217169702053070e-03 -1.047337353229522705e-01 -1.796309649944305420e-01 1.547857560217380524e-02 -6.172308698296546936e-02 2.957297302782535553e-02 -3.673532977700233459e-02
1.662999540567398071e-01 3.350823819637298584e-01 1.385997384786605835e-01 -2.353689223527908325e-01 2.045768648386001587e-01 5.118625983595848083e-02 2.491051331162452698e-02 -1.161292865872383118e-01 2.349830977618694305e-02 -7.763168215751647949e-02 -2.581477761268615723e-01 -1.831199228763580322e-01 -1.114046499133110046e-01 4.231341183185577393e-01 -7.876904308795928955e-02 5.660876259207725525e-02 8.335231244564056396e-02 2.385464608669281006e-01 2.304158732295036316e-02 -1.878999024629592896e-01 -2.624119445681571960e-02 4.060667008161544800e-02 4.606163203716278076e-01 -1.731659471988677979e-01 -2.580229379236698151e-02 -3.916370496153831482e-02 6.828010082244873047e-02 -1.578126847743988037e-01 1.913869380950927734e-01 2.537216059863567352e-02 -6.968768686056137085e-02 3.444538265466690063e-02
2.275415956974029541e-01 -1.148331835865974426e-01 -2.715156599879264832e-02 -3.059982657432556152e-01 1.462167650461196899e-01 -3.219701945781707764e-01 -2.669752538204193115e-01 -1.651354432106018066e-01 9.637318551540374756e-02 -1.757422462105751038e-02 1.493183523416519165e-01 -2.901011705398559570e-01 -3.074048645794391632e-02 2.223495841026306152e-01 -3.040291368961334229e-01 -2.074281722307205200e-01 9.149069339036941528e-02 1.608358472585678101e-01 1.202895864844322205e-01 2.427679747343063354e-01 -6.587128341197967529e-02 4.372948408126831055e-02 1.358621269464492798e-01 6.286356598138809204e-02 -2.955882251262664795e-01 1.398665755987167358e-01 9.908624924719333649e-03 -3.629474714398384094e-02 -7.523610442876815796e-02 -1.829405277967453003e-01 1.723977923393249512e-01 4.092766717076301575e-02
4.525552690029144287e-02 -3.210489405319094658e-03 1.300988718867301941e-02 -4.157080054283142090e-01 1.705641895532608032e-01 2.315402962267398834e-02 -3.938963711261749268e-01 -1.130125448107719421e-01 -2.793865092098712921e-02 -1.489265915006399155e-02 -1.510220300406217575e-02 2.112452536821365356e-01 -1.145163998007774353e-01 1.125416606664657593e-01 -3.201926350593566895e-01 3.454865515232086182e-02 6.120970472693443298e-03 3.073212802410125732e-01 2.184921354055404663e-01 1.037681922316551208e-01 -1.307415775954723358e-02 1.825203001499176025e-02 1.280776560306549072e-01 -1.364502906799316406e-01 -1.740517914295196533e-01 -2.687572240829467773e-01 -1.710121780633926392e-01 -2.485764473676681519e-01 9.561163932085037231e-02 -2.133307158946990967e-01 -1.074620485305786133e-01 -6.145475804805755615e-02
5.817789956927299500e-02 2.773163020610809326e-01 -3.126286864280700684e-01 -2.161847427487373352e-02 2.982597351074218750e-01 -4.639541730284690857e-02 -2.128688097000122070e-01 -4.509812593460083008e-02 9.464515745639801025e-02 2.213986814022064209e-01 -8.325065672397613525e-02 -2.555534243583679199e-01 1.312907338142395020e-01 1.419805437326431274e-01 -7.272400707006454468e-02 1.200918853282928467e-01 2.031264640390872955e-02 3.228829205036163330e-01 -9.165543317794799805e-02 -2.489603012800216675e-01 -1.849009469151496887e-02 9.778808057308197021e-02 3.405002355575561523e-01 -5.815351009368896484e-02 -1.320487707853317261e-01 4.289884492754936218e-02 -5.058982968330383301e-02 -9.843541681766510010e-02 1.314965635538101196e-01 -1.515332460403442383e-01 2.508987188339233398e-01 2.381687015295028687e-01
1.174055561423301697e-01 3.500453755259513855e-02 1.607015877962112427e-01 -3.599680662155151367e-01 8.298423886299133301e-02 -1.344094723463058472e-01 -1.964905261993408203e-01 2.309858947992324829e-01 -2.476510964334011078e-02 1.187179908156394958e-01 8.006705343723297119e-02 9.873732179403305054e-02 -1.789151430130004883e-01 1.503464132547378540e-01 7.264965772628784180e-02 -2.735450565814971924e-01 8.577917702496051788e-03 3.434600532054901123e-01 -6.643170118331909180e-02 2.662367820739746094e-01 7.965301722288131714e-02 2.379209361970424652e-02 3.578503727912902832e-01 -1.318037658929824829e-01 -2.542359530925750732e-01 4.667627159506082535e-03 -6.534949690103530884e-02 9.220588207244873047e-02 1.219152845442295074e-02 -2.044001072645187378e-01 1.061769276857376099e-01 2.660477757453918457e-01
3.358365595340728760e-01 5.053202807903289795e-02 -5.863752961158752441e-02 -9.945259243249893188e-02 2.798949182033538818e-01 5.057589709758758545e-02 -3.033447265625000000e-01 -3.473274111747741699e-01 -1.883444190025329590e-01 1.613410562276840210e-02 1.806526482105255127e-01 4.153180122375488281e-02 1.335128210484981537e-03 -4.068889841437339783e-02 1.198950782418251038e-01 -2.162005454301834106e-01 2.070470154285430908e-01 2.134674042463302612e-01 -3.339054808020591736e-02 -3.736373037099838257e-03 -1.205925345420837402e-01 1.766791492700576782e-01 2.059883438050746918e-02 -2.033823281526565552e-01 -7.245498895645141602e-02 -1.804962009191513062e-01 -7.720195502042770386e-02 -3.385050594806671143e-01 -1.477941870689392090e-01 -2.800345420837402344e-01 -9.216224402189254761e-02 -2.579574659466743469e-02
4.223234951496124268e-02 5.886438861489295959e-02 -8.534148335456848145e-02 -3.341225981712341309e-01 2.166737765073776245e-01 1.504972428083419800e-01 -4.634069800376892090e-01 -2.766924798488616943e-01 -8.523083478212356567e-02 -1.054118201136589050e-01 8.905602991580963135e-02 5.797481164336204529e-02 -1.480029821395874023e-01 1.996952593326568604e-01 -1.480442732572555542e-01 -1.305298805236816406e-01 1.316547393798828125e-01 1.663801670074462891e-01 2.209552377462387085e-01 -1.316002607345581055e-01 -1.547542661428451538e-01 1.704528629779815674e-01 2.157919406890869141e-01 1.865823380649089813e-02 1.481398940086364746e-02 -8.390223234891891479e-02 -2.092258334159851074e-01 -5.314734578132629395e-02 -4.517656937241554260e-02 -2.172326743602752686e-01 -2.637007236480712891e-01 -2.866873517632484436e-02
-5.176521837711334229e-02 -8.999316021800041199e-03 -1.934767663478851318e-01 3.323578089475631714e-02 -1.976664550602436066e-02 -2.097312547266483307e-02 -2.511036396026611328e-01 1.902907639741897583e-01 -2.537192702293395996e-01 4.066758975386619568e-02 1.055263653397560120e-01 5.252997204661369324e-02 -5.490672960877418518e-02 3.498421907424926758e-01 -2.374243587255477905e-01 7.384924590587615967e-02 -5.492074042558670044e-02 -1.028914153575897217e-01 1.847366243600845337e-01 1.354873925447463989e-01 -1.066562607884407043e-01 -9.131450951099395752e-02 3.061251342296600342e-01 -2.199718505144119263e-01 -2.598054707050323486e-01 -4.327324032783508301e-02 -3.108876645565032959e-01 -1.333468500524759293e-02 1.988736689090728760e-01 -9.747028350830078125e-02 3.290292620658874512e-01 2.001082152128219604e-01
-1.933242827653884888e-01 2.155659049749374390e-01 2.959342598915100098e-01 -2.364522814750671387e-01 2.871579257771372795e-03 -1.903639584779739380e-01 -3.500827252864837646e-01 -7.096609473228454590e-02 -2.731353342533111572e-01 2.024113491643220186e-04 1.404633820056915283e-01 6.665177643299102783e-02 -3.571678325533866882e-02 2.042576856911182404e-02 -1.802418828010559082e-01 4.002163931727409363e-02 2.609920501708984375e-01 3.204639256000518799e-01 -4.400134086608886719e-02 3.158313781023025513e-02 -1.842746287584304810e-01 1.908359229564666748e-01 2.039850950241088867e-01 -1.844184473156929016e-02 -2.350209057331085205e-01 -1.723838746547698975e-01 -2.818226814270019531e-01 1.903463713824748993e-02 -4.480053856968879700e-02 1.133136823773384094e-01 4.633715748786926270e-02 8.042092621326446533e-02
2.012818455696105957e-01 2.203978747129440308e-01 -6.009405851364135742e-02 -2.763924598693847656e-01 4.643306881189346313e-02 -4.472098127007484436e-02 -2.550945281982421875e-01 -1.278462726622819901e-02 9.148833900690078735e-02 3.153173923492431641e-01 -6.518329679965972900e-02 -1.792271733283996582e-01 -1.451485604047775269e-01 1.297737210988998413e-01 -1.506146192550659180e-01 8.673072606325149536e-02 1.141033321619033813e-01 2.290061861276626587e-01 2.039504051208496094e-02 -1.500829458236694336e-01 9.367669373750686646e-02 -9.048926085233688354e-02 -1.577289216220378876e-02 -2.345558851957321167e-01 -1.301127970218658447e-01 8.051974326372146606e-02 -1.940340548753738403e-01 -5.310034006834030151e-02 2.105267792940139771e-01 -3.386377096176147461e-01 2.191396355628967285e-01 3.430696725845336914e-01
8.988974988460540771e-02 1.838041096925735474e-01 8.815255016088485718e-02 -1.195020452141761780e-01 1.881535947322845459e-01 1.431479305028915405e-01 1.028474569320678711e-01 1.960183233022689819e-01 -1.220991834998130798e-01 -9.877215325832366943e-02 1.027738526463508606e-01 -6.018737796694040298e-03 -2.501747906208038330e-01 1.846505701541900635e-01 -6.094468012452125549e-02 -1.782104074954986572e-01 -5.513983219861984253e-02 3.619197010993957520e-01 2.473108768463134766e-01 8.003648370504379272e-03 3.145163878798484802e-02 2.522440850734710693e-01 2.592273652553558350e-01 -3.036797940731048584e-01 -1.977780163288116455e-01 1.347338110208511353e-01 4.226205870509147644e-02 -5.919000506401062012e-02 -1.116419732570648193e-01 -3.771155178546905518e-01 1.328310370445251465e-01 9.797249734401702881e-02
3.046251833438873291e-01 -2.201945781707763672e-01 3.632421791553497314e-02 -1.825259625911712646e-01 8.439128845930099487e-02 4.723051190376281738e-02 2.221145108342170715e-02 2.113922089338302612e-01 -4.609407112002372742e-02 8.915511518716812134e-02 -1.068381667137145996e-01 -1.314671784639358521e-01 -1.293628066778182983e-01 1.406217217445373535e-01 -2.184284925460815430e-01 -2.563216388225555420e-01 6.077657267451286316e-02 5.126820802688598633e-01 -1.103748008608818054e-01 -2.204400300979614258e-01 -3.656345605850219727e-02 2.062279358506202698e-02 3.958514928817749023e-01 -7.015474885702133179e-02 -1.852507144212722778e-01 -4.105959087610244751e-02 -1.382368355989456177e-01 -8.075954765081405640e-02 -1.399879157543182373e-01 -8.580791950225830078e-02 -2.621962130069732666e-02 -2.966367267072200775e-02
2.616965770721435547e-02 -8.562250435352325439e-02 -1.687538176774978638e-01 -3.342285156250000000e-01 2.106590270996093750e-01 -3.919314220547676086e-02 -4.006122350692749023e-01 -2.346439212560653687e-01 -1.704961657524108887e-01 9.802710264921188354e-02 1.868117153644561768e-01 5.682395398616790771e-02 -2.636177279055118561e-02 1.168749406933784485e-01 -1.741828620433807373e-01 -3.521005064249038696e-02 5.357437580823898315e-02 2.832786738872528076e-01 4.195126146078109741e-02 5.351124703884124756e-02 -4.761911113746464252e-04 8.922625333070755005e-02 4.784973710775375366e-02 -6.368638575077056885e-02 -8.795360475778579712e-02 -2.914441823959350586e-01 -2.172152698040008545e-01 -2.834263741970062256e-01 -4.085514694452285767e-02 -2.902145683765411377e-01 -2.333754003047943115e-01 7.072935253381729126e-02
1.317140609025955200e-01 1.211783215403556824e-01 -4.999171197414398193e-02 -2.367611527442932129e-01 1.801325976848602295e-01 -2.563992738723754883e-01 1.461045145988464355e-01 -4.304496571421623230e-02 -1.203762069344520569e-01 7.178153097629547119e-02 1.871370673179626465e-01 9.588489774614572525e-04 -1.255220174789428711e-01 5.441707745194435120e-02 1.471299678087234497e-03 -8.664781600236892700e-02 1.514941547065973282e-02 3.568254709243774414e-01 1.820621043443679810e-01 -1.706309020519256592e-01 -1.717315167188644409e-01 -3.297780454158782959e-01 3.529434204101562500e-01 5.168937519192695618e-02 -1.764307767152786255e-01 9.920755401253700256e-03 -4.182169437408447266e-01 -1.404462456703186035e-01 7.501760125160217285e-02 -4.538982361555099487e-02 -1.313327848911285400e-01 3.222822770476341248e-02
-1.307219266891479492e-01 -1.831825636327266693e-02 -8.688003569841384888e-02 -1.101368889212608337e-01 2.021808475255966187e-01 2.414430677890777588e-01 -9.423254430294036865e-02 9.902127087116241455e-02 2.074537239968776703e-02 -2.659389004111289978e-02 2.176907807588577271e-01 -1.777868121862411499e-01 -3.908639848232269287e-01 1.205404698848724365e-01 2.032426185905933380e-02 -1.476419419050216675e-01 2.593524754047393799e-02 3.453922271728515625e-01 2.015211246907711029e-02 -9.024967998266220093e-02 -1.826578825712203979e-01 -8.451974391937255859e-02 1.307827979326248169e-01 -1.384796053171157837e-01 -3.614310324192047119e-01 -2.782691121101379395e-01 8.323946595191955566e-02 -2.290135920047760010e-01 2.169976234436035156e-01 -3.146935626864433289e-02 9.581926465034484863e-02 -2.130279392004013062e-01
-3.981187567114830017e-02 8.898783475160598755e-02 -8.336621522903442383e-02 1.298366580158472061e-02 2.073851376771926880e-01 9.360858798027038574e-02 7.014908362179994583e-03 1.483117789030075073e-02 -1.014703735709190369e-01 8.537873625755310059e-03 2.940662503242492676e-01 -2.574516236782073975e-01 -2.911930382251739502e-01 2.353345900774002075e-01 -2.481087669730186462e-02 -1.426852047443389893e-01 -6.805680226534605026e-03 1.494909673929214478e-01 1.498169153928756714e-01 5.017904937267303467e-02 9.557963907718658447e-02 4.622139409184455872e-02 4.932366013526916504e-01 -2.250597067177295685e-02 -2.652781084179878235e-02 1.319188028573989868e-01 -9.896472841501235962e-02 7.773675769567489624e-02 6.761427968740463257e-02 -5.021079778671264648e-01 -7.336170412600040436e-03 1.181631758809089661e-01
1.943564862012863159e-01 2.960675358772277832e-01 1.146749034523963928e-01 -2.836366891860961914e-01 6.877557188272476196e-02 -3.653694316744804382e-02 -1.246017143130302429e-01 4.845108836889266968e-02 -1.369465738534927368e-01 4.764106124639511108e-03 3.585400292649865150e-03 -3.696891367435455322e-01 1.695187240839004517e-01 4.314520061016082764e-01 -1.044970303773880005e-01 1.500981450080871582e-01 1.197297796607017517e-01 1.947457343339920044e-01 -8.465600013732910156e-02 -1.479897946119308472e-01 3.834738209843635559e-02 -1.378409098833799362e-02 3.056749701499938965e-01 -9.486386924982070923e-02 -4.504836350679397583e-02 -4.019840806722640991e-02 2.300064563751220703e-01 -1.598366647958755493e-01 2.072115838527679443e-01 -1.254512220621109009e-01 7.254954427480697632e-02 1.475640535354614258e-01
2.587512135505676270e-01 -2.384453266859054565e-02 1.319251358509063721e-01 -1.935817599296569824e-01 -4.329623654484748840e-02 1.287707090377807617e-01 -1.459043920040130615e-01 2.872568666934967041e-01 1.518605500459671021e-01 -2.873651124536991119e-02 1.301086992025375366e-01 -9.673029184341430664e-02 -7.310381531715393066e-02 1.803407818078994751e-01 -2.028074860572814941e-01 -2.810768783092498779e-01 2.739869952201843262e-01 2.123668193817138672e-01 4.545065760612487793e-02 9.632654488086700439e-02 8.351093530654907227e-02 2.646031081676483154e-01 1.338947862386703491e-01 -9.248273074626922607e-02 -1.532337963581085205e-01 1.921310126781463623e-01 -1.050551533699035645e-01 -4.112512767314910889e-01 -8.246603421866893768e-03 -2.179144024848937988e-01 -9.697502851486206055e-02 1.210984885692596436e-01
2.191704139113426208e-02 -6.292567122727632523e-04 1.273303925991058350e-01 -1.534272581338882446e-01 1.885369420051574707e-01 6.792037189006805420e-02 -2.620815038681030273e-01 -1.658737361431121826e-01 2.332395017147064209e-01 -1.452126055955886841e-01 1.823256909847259521e-01 -1.395145654678344727e-01 -1.508120894432067871e-01 1.903912574052810669e-01 -2.088304609060287476e-01 -1.439666301012039185e-01 -1.791901439428329468e-01 1.618137508630752563e-01 2.183055318892002106e-02 -3.758186101913452148e-01 -1.708678305149078369e-01 3.313263878226280212e-02 3.306777775287628174e-01 1.156144142150878906e-01 -1.042161136865615845e-01 -1.133850291371345520e-01 1.950485557317733765e-01 -2.019688338041305542e-01 2.790458202362060547e-01 4.306022077798843384e-02 5.781369982287287712e-04 1.912890374660491943e-01
1.317689716815948486e-01 3.506403863430023193e-01 2.603626111522316933e-03 -2.523600161075592041e-01 2.447986602783203125e-02 -2.463331520557403564e-01 -1.854414939880371094e-01 3.195706382393836975e-02 1.850610524415969849e-01 9.375782310962677002e-02 3.065941482782363892e-02 -2.116257399320602417e-01 -2.265392988920211792e-02 -7.048477232456207275e-02 -3.113983571529388428e-01 2.123979106545448303e-02 5.448481813073158264e-02 1.934382468461990356e-01 -1.613681465387344360e-01 -2.731234431266784668e-01 3.096063993871212006e-02 2.762359939515590668e-02 1.484405435621738434e-02 -1.736083477735519409e-01 -2.710970640182495117e-01 -1.046990007162094116e-01 -1.840971112251281738e-01 -2.223479449748992920e-01 1.768450252711772919e-02 -1.323788464069366455e-01 7.029788196086883545e-02 3.794370591640472412e-01
1.331277936697006226e-01 -1.091067790985107422e-01 9.599287062883377075e-02 -2.355897277593612671e-01 5.893567577004432678e-02 -1.646522879600524902e-01 -2.821255028247833252e-01 2.010596990585327148e-01 7.945140451192855835e-02 9.324625134468078613e-02 1.039436012506484985e-01 -1.791384965181350708e-01 -1.766988262534141541e-02 3.770997226238250732e-01 -9.302106499671936035e-02 -2.645096182823181152e-01 2.715557999908924103e-02 1.906766593456268311e-01 2.004185765981674194e-01 1.745986193418502808e-01 -2.343588508665561676e-02 1.952255666255950928e-01 1.103384271264076233e-01 -1.571248844265937805e-02 -2.180657684803009033e-01 -1.601548045873641968e-01 1.106548234820365906e-01 -3.197813034057617188e-01 -2.573654949665069580e-01 -1.645498424768447876e-01 1.410900652408599854e-01 1.275035142898559570e-01
2.739759981632232666e-01 2.566869854927062988e-01 -1.531298644840717316e-02 -1.452164798974990845e-01 2.690479457378387451e-01 -3.064777329564094543e-02 -1.027907878160476685e-01 1.922895759344100952e-02 1.161584779620170593e-01 2.854703366756439209e-01 -4.308882355690002441e-02 -2.099380791187286377e-01 -6.418935954570770264e-02 -6.367325782775878906e-02 -1.492761820554733276e-01 -1.299163550138473511e-01 -9.589028358459472656e-02 1.655039787292480469e-01 2.174297124147415161e-01 -1.884845197200775146e-01 -1.309015303850173950e-01 1.020469814538955688e-01 2.200730592012405396e-01 7.036073505878448486e-02 -1.320874541997909546e-01 -1.339125782251358032e-01 9.265910089015960693e-02 -6.493452936410903931e-02 3.366374075412750244e-01 -3.000282049179077148e-01 1.341585963964462280e-01 3.088197410106658936e-01
2.073725759983062744e-01 1.898777633905410767e-01 -9.968033432960510254e-02 -1.653802245855331421e-01 -1.121151633560657501e-02 2.313554584980010986e-01 -1.552547663450241089e-01 1.658487170934677124e-01 1.360417455434799194e-01 3.569305315613746643e-02 1.711864173412322998e-01 -9.020917862653732300e-02 -1.064135953783988953e-01 8.355484902858734131e-02 -3.128426074981689453e-01 -2.910510301589965820e-01 1.617000401020050049e-01 3.105530142784118652e-01 -1.063013672828674316e-01 9.437990933656692505e-02 -6.800939142704010010e-02 9.474403411149978638e-02 1.902862042188644409e-01 2.923390828073024750e-02 -5.727295577526092529e-02 5.359436571598052979e-02 -8.510632812976837158e-02 -1.837808489799499512e-01 -1.299753785133361816e-01 -3.648926913738250732e-01 2.904338836669921875e-01 -2.127417176961898804e-01
-1.966613829135894775e-01 2.039820700883865356e-01 -1.492881178855895996e-01 -2.498734891414642334e-01 -7.357029616832733154e-02 8.442945778369903564e-02 -1.922150701284408569e-01 4.577469453215599060e-02 6.727877259254455566e-02 2.844735085964202881e-01 8.871115744113922119e-02 -1.477814018726348877e-01 -2.389793843030929565e-01 2.070236355066299438e-01 -7.037886232137680054e-02 -6.564068794250488281e-02 2.719010710716247559e-01 3.180984258651733398e-01 -1.876056753098964691e-02 -1.653698980808258057e-01 4.115925729274749756e-02 3.802446275949478149e-02 2.193773686885833740e-01 -3.326653540134429932e-01 -1.848495900630950928e-01 1.664528995752334595e-01 -2.120268344879150391e-02 -9.627068787813186646e-02 4.130062181502580643e-03 3.881025686860084534e-02 2.987511456012725830e-01 1.786026954650878906e-01
-1.681270897388458252e-01 2.012286633253097534e-01 2.039305567741394043e-01 -5.057594776153564453e-01 1.671601086854934692e-01 5.733608826994895935e-02 -3.535381555557250977e-01 -9.260832518339157104e-02 -2.380921542644500732e-01 -8.795446157455444336e-02 1.118198409676551819e-01 -9.403451532125473022e-02 -9.822144359350204468e-02 -1.615811139345169067e-02 3.857705742120742798e-02 1.143942587077617645e-02 -9.954120218753814697e-02 9.570767730474472046e-02 1.259865760803222656e-01 -1.050960421562194824e-01 -4.809134081006050110e-02 2.649949491024017334e-01 2.743002474308013916e-01 -1.436973107047379017e-03 -1.286700367927551270e-01 -1.387051194906234741e-01 -1.338465064764022827e-01 -2.388804554939270020e-01 -1.415551900863647461e-01 1.396444886922836304e-01 -4.709932580590248108e-02 1.596003621816635132e-01
-1.483484059572219849e-01 2.209130823612213135e-01 -3.047505021095275879e-01 -2.580621540546417236e-01 1.717089265584945679e-01 -2.248175814747810364e-02 -1.656501442193984985e-01 -1.084716841578483582e-01 -2.271195650100708008e-01 -6.671141088008880615e-02 1.612822413444519043e-01 -1.087408140301704407e-01 -1.254010647535324097e-01 3.215121328830718994e-01 -1.272749900817871094e-01 -1.157104447484016418e-01 2.259860038757324219e-01 1.897466331720352173e-01 2.399864643812179565e-01 -2.455618977546691895e-01 2.605132386088371277e-02 -1.579383611679077148e-01 1.173957735300064087e-01 -1.106951832771301270e-01 -2.288369983434677124e-01 2.569135278463363647e-02 2.019482105970382690e-02 -1.222458258271217346e-01 3.460085391998291016e-01 -9.993263520300388336e-03 9.540244936943054199e-02 6.359685957431793213e-02
2.907558530569076538e-02 1.245703920722007751e-01 -3.088084049522876740e-02 -3.687421679496765137e-01 3.491134643554687500e-01 -1.121471598744392395e-01 -3.333201110363006592e-01 -2.570893168449401855e-01 -1.799990534782409668e-01 -3.014719346538186073e-03 1.362539827823638916e-01 1.494769155979156494e-01 -2.016908526420593262e-01 4.319508001208305359e-02 -1.620428562164306641e-01 -6.081897765398025513e-02 3.332953155040740967e-02 2.233525365591049194e-01 9.994204342365264893e-02 8.305793255567550659e-02 1.600919514894485474e-01 1.345048248767852783e-01 4.511919990181922913e-02 5.865801125764846802e-02 -9.970360249280929565e-02 -2.688670456409454346e-01 -1.815492510795593262e-01 -1.602422595024108887e-01 2.122580073773860931e-02 -2.939800322055816650e-01 -1.882123947143554688e-01 9.481876343488693237e-02
1.523111313581466675e-01 3.829267024993896484e-01 -1.647188067436218262e-01 -1.236936897039413452e-01 -3.636620938777923584e-02 -3.056289628148078918e-02 -2.104799598455429077e-01 7.682324945926666260e-02 2.027454972267150879e-01 -2.901439741253852844e-02 1.990111470222473145e-01 -8.567649871110916138e-02 -1.594634503126144409e-01 4.584027081727981567e-02 -1.663789749145507812e-01 -1.435405761003494263e-01 1.255883872509002686e-01 3.495983183383941650e-01 -1.859337277710437775e-02 1.441713869571685791e-01 1.900136470794677734e-02 1.070343554019927979e-01 2.279692888259887695e-01 -1.421399414539337158e-01 2.161637395620346069e-01 -1.129664108157157898e-01 -1.094222664833068848e-01 -3.221559524536132812e-01 -2.174428552389144897e-01 -2.327229678630828857e-01 2.167901843786239624e-01 -6.138074025511741638e-02
9.688597917556762695e-02 3.115794360637664795e-01 -1.132091283798217773e-01 -4.222766458988189697e-01 -3.940874710679054260e-03 -9.378296881914138794e-02 9.780333936214447021e-02 1.855296194553375244e-01 -1.183752492070198059e-01 -1.460121423006057739e-01 -8.673368394374847412e-02 -2.698250710964202881e-01 1.093419119715690613e-01 1.613243669271469116e-01 -1.747023314237594604e-01 -1.544871330261230469e-01 1.214599311351776123e-01 2.786826491355895996e-01 1.282489150762557983e-01 1.127094179391860962e-01 -4.556911066174507141e-02 -3.045119810849428177e-03 3.963519036769866943e-01 -1.520379930734634399e-01 -2.661098837852478027e-01 8.648446947336196899e-02 -1.508301645517349243e-01 -1.100960001349449158e-01 -1.393497437238693237e-01 -2.598637714982032776e-02 6.576507538557052612e-02 1.112443953752517700e-02
1.004497185349464417e-01 3.431219980120658875e-02 -1.863231360912322998e-01 -3.409825637936592102e-02 1.390051841735839844e-01 2.030537836253643036e-02 -8.685342222452163696e-02 9.740538150072097778e-02 8.580497652292251587e-02 -3.741764724254608154e-01 1.434170901775360107e-01 -2.766008675098419189e-01 -2.374948188662528992e-02 3.322643637657165527e-01 -6.294098496437072754e-02 -7.114343810826539993e-03 -1.482660919427871704e-01 4.001918137073516846e-01 -7.471851073205471039e-03 -1.830485314130783081e-01 -1.443278789520263672e-01 1.347686201333999634e-01 2.017958760261535645e-01 9.008628875017166138e-02 -2.314294725656509399e-01 -1.658859550952911377e-01 4.675506427884101868e-02 -2.577585279941558838e-01 2.913951277732849121e-01 6.338281184434890747e-02 3.160753473639488220e-02 1.162097677588462830e-01
1.328800171613693237e-01 1.413246542215347290e-01 -1.546035706996917725e-01 -2.234272509813308716e-01 5.206379666924476624e-02 -1.332979947328567505e-01 -3.370003104209899902e-01 -2.916595898568630219e-02 1.292593926191329956e-01 2.777066528797149658e-01 -5.813901498913764954e-02 -1.489244550466537476e-01 -7.716233283281326294e-02 2.206358015537261963e-01 -1.891728043556213379e-01 -2.005074638873338699e-03 5.189295113086700439e-02 2.916821837425231934e-01 -3.214464709162712097e-02 -1.911618411540985107e-01 8.342727273702621460e-02 -4.162501171231269836e-02 -1.257252544164657593e-01 -2.555450797080993652e-01 -3.432578146457672119e-01 7.557819038629531860e-02 -2.182761728763580322e-01 -1.537109613418579102e-01 -2.140077017247676849e-02 -7.537844777107238770e-02 2.437769174575805664e-01 2.613622546195983887e-01
1.096782386302947998e-01 2.897154726088047028e-02 -1.562129706144332886e-01 -1.782997399568557739e-01 -9.028840065002441406e-02 -2.593832612037658691e-01 -3.287087082862854004e-01 2.521142661571502686e-01 -2.187329903244972229e-02 2.225603610277175903e-01 -1.000854149460792542e-01 -2.295646071434020996e-01 -2.287929952144622803e-01 1.273530423641204834e-01 -2.435979247093200684e-01 2.956886216998100281e-02 2.606054022908210754e-02 2.623782455921173096e-01 -1.333162337541580200e-01 -2.045406848192214966e-01 6.482562422752380371e-02 7.648931443691253662e-02 1.179660577327013016e-02 -1.462907791137695312e-01 -3.149583041667938232e-01 -1.373685002326965332e-01 1.208582799881696701e-02 -8.841376006603240967e-02 -3.353729099035263062e-02 -3.124417364597320557e-01 7.754337787628173828e-02 2.255512177944183350e-01
9.655630588531494141e-02 9.269572794437408447e-02 9.696313738822937012e-02 -3.520996272563934326e-01 1.846937537193298340e-01 2.740818262100219727e-02 -1.505597084760665894e-01 -4.622310772538185120e-02 1.047019809484481812e-01 3.979229927062988281e-01 9.168849885463714600e-02 -1.194258332252502441e-01 -7.590188086032867432e-02 5.519849434494972229e-02 7.781852781772613525e-02 -3.819911777973175049e-01 1.119792461395263672e-01 2.996940910816192627e-01 1.705828309059143066e-02 -6.046258658170700073e-02 3.944148868322372437e-02 3.153266012668609619e-02 3.803545236587524414e-01 -6.250944733619689941e-02 -3.079591989517211914e-01 1.102700456976890564e-01 -1.613051258027553558e-02 -3.772957250475883484e-02 -1.713114976882934570e-01 1.086769849061965942e-01 1.210982948541641235e-01 1.197937354445457458e-01
1.346388012170791626e-01 -1.576951891183853149e-02 -1.928972303867340088e-01 -3.760764002799987793e-01 1.311712712049484253e-01 1.343138664960861206e-01 -4.554789960384368896e-01 -2.038708627223968506e-01 -6.606629490852355957e-02 5.844334512948989868e-02 5.989943444728851318e-02 1.778883673250675201e-02 9.407934546470642090e-02 1.561966091394424438e-01 -4.103838279843330383e-02 -3.239243477582931519e-02 2.714726328849792480e-01 2.649836242198944092e-01 5.153416842222213745e-02 -1.496315449476242065e-01 -2.187884896993637085e-01 -6.301888823509216309e-02 1.568584591150283813e-01 -1.974156796932220459e-01 1.015113592147827148e-01 -1.836159378290176392e-01 -1.725796014070510864e-01 -2.176188081502914429e-01 -1.290582120418548584e-01 -1.544141322374343872e-01 -1.396913230419158936e-01 7.411454617977142334e-02
5.226367339491844177e-02 8.118230104446411133e-02 -1.647372543811798096e-01 -4.459288120269775391e-01 1.937681436538696289e-01 1.259226072579622269e-02 -3.794367015361785889e-01 -2.150549441576004028e-01 -2.202197313308715820e-01 1.273763328790664673e-01 -5.714886821806430817e-03 2.137897722423076630e-02 -6.073406711220741272e-02 1.418501697480678558e-02 -1.359461247920989990e-01 2.646083012223243713e-04 5.339566245675086975e-02 1.736683696508407593e-01 1.477379798889160156e-01 1.212016046047210693e-01 -7.192877680063247681e-02 1.300687193870544434e-01 1.659617871046066284e-01 -1.368113160133361816e-01 -2.298147417604923248e-02 -2.796339094638824463e-01 -3.272813856601715088e-01 -1.420927643775939941e-01 1.578532904386520386e-01 -2.498928457498550415e-01 -1.334736943244934082e-01 9.626400656998157501e-03
-6.473428010940551758e-02 -1.507471501827239990e-02 -1.252824068069458008e-01 -3.446641862392425537e-01 2.003467977046966553e-01 -1.379558350890874863e-02 -3.571415841579437256e-01 -1.345419138669967651e-01 -2.314307540655136108e-02 -3.167970851063728333e-02 6.527176499366760254e-02 1.360566020011901855e-01 -1.727830618619918823e-01 1.743362247943878174e-01 -2.684684693813323975e-01 -8.428641408681869507e-02 -1.816205680370330811e-02 2.901201248168945312e-01 1.785841882228851318e-01 8.808730542659759521e-02 4.556989297270774841e-02 8.479765057563781738e-02 1.188119053840637207e-01 -7.379193603992462158e-02 -1.427263170480728149e-01 -2.464026361703872681e-01 -2.503863871097564697e-01 -1.414959430694580078e-01 1.037133783102035522e-01 -3.406389653682708740e-01 -2.599105536937713623e-01 1.582837477326393127e-02
2.510879561305046082e-02 -9.300155565142631531e-03 1.455096527934074402e-02 -2.711292803287506104e-01 -9.635712951421737671e-02 1.137530282139778137e-01 -3.935427069664001465e-01 -1.575956642627716064e-01 -1.123737022280693054e-01 -1.336139589548110962e-01 -1.158647909760475159e-01 -1.709172576665878296e-01 4.678586870431900024e-02 5.401474609971046448e-02 1.957019045948982239e-02 -2.526856958866119385e-01 -2.533836662769317627e-02 2.396018803119659424e-01 -2.277084141969680786e-01 -1.580787450075149536e-01 -1.395174860954284668e-01 -1.400558948516845703e-01 4.776151478290557861e-01 -1.420284062623977661e-01 -2.761889100074768066e-01 -2.258100062608718872e-01 4.412867501378059387e-02 -7.208976894617080688e-02 2.519224770367145538e-02 -1.188896372914314270e-01 -6.402981281280517578e-02 7.497861981391906738e-02
4.018290042877197266e-01 -7.098309230059385300e-03 2.625516802072525024e-02 -1.376389563083648682e-01 -1.392331272363662720e-01 3.089985437691211700e-02 -2.511748373508453369e-01 2.453129589557647705e-01 7.956904917955398560e-02 -1.436094492673873901e-01 1.102610155940055847e-01 -9.610480070114135742e-02 -2.601484358310699463e-01 1.617860347032546997e-01 -2.601031661033630371e-01 -1.895355582237243652e-01 1.084049046039581299e-01 2.314936518669128418e-01 -2.900584042072296143e-02 1.365659087896347046e-01 9.352830052375793457e-02 2.098600864410400391e-01 2.876170575618743896e-01 8.438340574502944946e-02 -2.528260648250579834e-01 1.445902734994888306e-01 -2.264258861541748047e-01 -1.538965106010437012e-01 -8.218172937631607056e-02 -1.310293376445770264e-01 8.609674125909805298e-02 1.043213754892349243e-01
2.178940773010253906e-01 1.441939622163772583e-01 -1.274398062378168106e-02 -4.345608949661254883e-01 1.117548197507858276e-01 -5.471489205956459045e-02 -1.961306631565093994e-01 -3.370365500450134277e-01 2.426483435556292534e-03 1.102868095040321350e-01 2.815082073211669922e-01 2.818087339401245117e-01 -2.432635575532913208e-01 1.649577170610427856e-01 3.981746360659599304e-02 1.278482377529144287e-01 1.457848846912384033e-01 -1.491896621882915497e-02 7.726169377565383911e-02 1.819880455732345581e-01 -2.191797271370887756e-02 -6.668354570865631104e-02 6.977993994951248169e-02 -1.131714731454849243e-01 -1.157093718647956848e-01 -1.219146102666854858e-01 -1.884033977985382080e-01 -3.338793516159057617e-01 1.211532279849052429e-01 -1.491635441780090332e-01 2.241662889719009399e-02 -6.486713886260986328e-02
2.193729579448699951e-01 2.010613381862640381e-01 -6.514212116599082947e-03 -1.167727410793304443e-01 1.661745272576808929e-02 1.677129566669464111e-01 -3.428205251693725586e-01 5.251996591687202454e-02 5.817995220422744751e-02 -9.169530123472213745e-02 1.457000523805618286e-01 -1.383372843265533447e-01 -1.106194108724594116e-01 4.529544711112976074e-02 -4.984768033027648926e-01 -2.505624890327453613e-01 2.398195713758468628e-01 2.789189517498016357e-01 -5.737809091806411743e-02 1.389065235853195190e-01 4.583809152245521545e-02 -2.364615723490715027e-02 1.699401140213012695e-01 1.344064772129058838e-01 8.008371293544769287e-02 -1.116575226187705994e-01 7.716391235589981079e-02 -3.057537674903869629e-01 -4.744702950119972229e-02 -1.511534303426742554e-01 1.283362954854965210e-01 6.312881410121917725e-02
-4.783380404114723206e-02 2.405498027801513672e-01 3.278657048940658569e-02 -1.016569212079048157e-01 1.574568264186382294e-02 1.809855997562408447e-01 -3.653324395418167114e-02 1.223062723875045776e-01 -2.799957692623138428e-01 2.967205643653869629e-01 -1.209732517600059509e-01 9.052370488643646240e-02 -9.001003950834274292e-02 5.533244833350181580e-02 -1.323677599430084229e-01 -1.442800164222717285e-01 3.186420723795890808e-02 1.350648999214172363e-01 -5.609045922756195068e-02 -1.645230799913406372e-01 -3.267613351345062256e-01 -3.055179491639137268e-02 4.313890933990478516e-01 -2.139251381158828735e-01 -1.642675548791885376e-01 -2.326678633689880371e-01 6.698008626699447632e-02 -2.058955579996109009e-01 2.813789546489715576e-01 -2.683467976748943329e-02 2.067104578018188477e-01 2.665633521974086761e-02
2.398840524256229401e-02 1.554866880178451538e-01 2.695838548243045807e-02 -4.799825251102447510e-01 2.254200428724288940e-01 -7.203811407089233398e-02 -1.425841599702835083e-01 7.143397629261016846e-02 1.175451353192329407e-01 3.085699975490570068e-01 -1.838087886571884155e-01 -6.933800876140594482e-03 -2.877013981342315674e-01 1.432687640190124512e-01 9.348475188016891479e-02 -1.734951585531234741e-01 1.656508147716522217e-01 2.931698262691497803e-01 7.594503462314605713e-02 -1.266042422503232956e-02 1.600485891103744507e-01 1.041042879223823547e-01 1.881862729787826538e-01 -3.932337835431098938e-02 3.335963562130928040e-02 1.141866371035575867e-01 -1.460499465465545654e-01 -1.296392679214477539e-01 1.471617817878723145e-01 -9.977770596742630005e-02 1.544200778007507324e-01 2.778875231742858887e-01
1.476653292775154114e-02 1.795566082000732422e-01 4.353668540716171265e-02 -2.095912247896194458e-01 2.650713920593261719e-01 -7.090909034013748169e-02 -2.519267201423645020e-01 2.469048835337162018e-02 -1.244183704257011414e-01 1.742089390754699707e-01 -1.621977090835571289e-01 -1.759162396192550659e-01 3.487227857112884521e-02 1.288641542196273804e-01 -3.332230746746063232e-01 5.297370254993438721e-03 8.318387717008590698e-02 2.891438603401184082e-01 -2.044163346290588379e-01 -2.627059519290924072e-01 1.899785399436950684e-01 -9.995798021554946899e-02 -1.219392195343971252e-02 -1.473983526229858398e-01 -2.984394133090972900e-01 -1.469987630844116211e-02 -1.322929114103317261e-01 -9.254829585552215576e-02 1.211377698928117752e-02 -2.060799300670623779e-01 6.495825201272964478e-02 3.448365330696105957e-01
1.508906930685043335e-01 4.186735749244689941e-01 6.518457084894180298e-02 -2.741631269454956055e-01 1.283742040395736694e-01 2.022797614336013794e-02 3.793287277221679688e-02 -5.014327913522720337e-02 8.938084542751312256e-02 -2.412424422800540924e-03 6.273730844259262085e-02 -5.264860391616821289e-01 -1.462100446224212646e-01 2.982656657695770264e-01 -2.233147025108337402e-01 2.326386980712413788e-02 1.426977813243865967e-01 1.874192804098129272e-01 -5.500524118542671204e-02 1.878348588943481445e-01 -1.010770350694656372e-01 2.711275033652782440e-02 1.631837189197540283e-01 7.145144045352935791e-02 -8.977387100458145142e-03 -3.240336850285530090e-02 3.483716771006584167e-02 -1.898178458213806152e-01 -2.075132578611373901e-01 3.504038974642753601e-02 2.353266812860965729e-02 1.792158633470535278e-01
2.565948069095611572e-01 -3.357651829719543457e-02 3.556496798992156982e-01 -1.170496419072151184e-01 -7.581088691949844360e-02 -8.331381529569625854e-02 -1.734091639518737793e-01 -1.054278835654258728e-01 -2.196042537689208984e-01 -7.928758114576339722e-02 1.005301997065544128e-01 -1.454864740371704102e-01 -1.384057849645614624e-01 4.097024500370025635e-01 -4.771195352077484131e-02 -1.983819603919982910e-01 -1.652913391590118408e-01 1.154537871479988098e-01 -2.701172232627868652e-01 -3.285525739192962646e-02 -8.967100828886032104e-02 -1.062695086002349854e-01 -2.843411453068256378e-02 -2.724474072456359863e-01 6.519049406051635742e-02 1.950255483388900757e-01 -1.950146108865737915e-01 -1.706537008285522461e-01 1.141606718301773071e-01 -2.236267626285552979e-01 1.405519247055053711e-01 -1.524556875228881836e-01
3.458362519741058350e-01 4.697205126285552979e-01 -1.021555624902248383e-03 -7.685997337102890015e-02 1.693436354398727417e-01 2.265385724604129791e-02 -1.237129867076873779e-01 -4.945913702249526978e-02 4.449742659926414490e-02 7.870157808065414429e-02 2.302009910345077515e-01 -4.903644695878028870e-02 -1.977194398641586304e-01 3.796263784170150757e-02 -1.183452084660530090e-01 -1.067246794700622559e-01 7.578573375940322876e-02 5.845747888088226318e-02 1.950680315494537354e-01 -2.724605426192283630e-02 -1.466722972691059113e-02 5.759942904114723206e-02 1.506185382604598999e-01 -4.114650785923004150e-01 -1.688342690467834473e-01 -1.959412842988967896e-01 1.024219021201133728e-01 -2.789994776248931885e-01 2.178896814584732056e-01 1.681130975484848022e-01 4.937823116779327393e-02 2.295004762709140778e-02
-1.754114925861358643e-01 2.495728582143783569e-01 1.349869072437286377e-01 -2.612584531307220459e-01 9.226169437170028687e-02 -9.550441056489944458e-03 8.774765767157077789e-03 -1.109768152236938477e-01 -5.333222821354866028e-02 1.375868171453475952e-02 2.945612370967864990e-01 -2.908227741718292236e-01 -5.882678553462028503e-02 1.407834589481353760e-01 -1.013065278530120850e-01 -1.011756882071495056e-01 2.551237940788269043e-01 6.157867237925529480e-02 -2.399829914793372154e-03 -1.953058689832687378e-01 -1.259402781724929810e-01 -2.852333784103393555e-01 3.877555429935455322e-01 4.250549897551536560e-02 3.195543214678764343e-02 6.143646687269210815e-02 -2.840284407138824463e-01 -1.740894764661788940e-01 1.356762349605560303e-01 2.640037797391414642e-02 1.261755973100662231e-01 2.722168862819671631e-01
3.949890434741973877e-01 2.003120630979537964e-01 -8.041139692068099976e-03 -1.840671151876449585e-01 -1.365462988615036011e-01 1.273894309997558594e-01 -1.502651572227478027e-01 -1.860437914729118347e-02 1.019006893038749695e-01 -1.434768885374069214e-01 2.046439200639724731e-01 -1.024546250700950623e-01 -7.163161784410476685e-02 6.215173751115798950e-02 -3.059917390346527100e-01 -2.195459753274917603e-01 1.985327005386352539e-01 3.217484354972839355e-01 4.244716465473175049e-02 6.985180079936981201e-02 7.727879285812377930e-02 1.179815307259559631e-01 2.262963354587554932e-01 6.738625466823577881e-02 -2.463042885065078735e-01 8.799672126770019531e-03 8.502753451466560364e-03 -3.510079681873321533e-01 -1.984378546476364136e-01 -1.093053594231605530e-01 1.283184587955474854e-01 2.949501760303974152e-02
9.718988835811614990e-02 6.100388243794441223e-02 -4.844135418534278870e-02 -4.683311283588409424e-01 1.021179258823394775e-01 -4.745961353182792664e-02 -2.950674891471862793e-01 3.916601091623306274e-02 1.101273372769355774e-01 4.487621784210205078e-02 3.813399747014045715e-02 6.638950854539871216e-02 -2.399971932172775269e-01 1.542955935001373291e-01 7.078910619020462036e-02 -2.038814276456832886e-01 2.858797088265419006e-02 2.757870256900787354e-01 -4.349555456428788602e-05 2.055524140596389771e-01 8.935900032520294189e-02 2.342700511217117310e-01 3.633096814155578613e-01 1.226073652505874634e-01 -2.811870574951171875e-01 -4.176159575581550598e-02 -1.150722280144691467e-01 3.357658535242080688e-02 -1.136600151658058167e-01 -1.411969810724258423e-01 9.252662211656570435e-02 2.242039889097213745e-01
1.875417232513427734e-01 3.338969498872756958e-02 -4.892509803175926208e-02 -1.946943253278732300e-01 -3.486489132046699524e-02 1.011295765638351440e-01 -1.977454572916030884e-01 1.643315553665161133e-01 -1.837860560044646263e-03 -1.255197077989578247e-01 1.290428340435028076e-01 -2.839186787605285645e-01 -5.100406333804130554e-02 2.709900438785552979e-01 -2.001525014638900757e-01 -1.551852375268936157e-01 2.727510035037994385e-01 3.622157275676727295e-01 -8.755493164062500000e-02 1.520326733589172363e-01 1.165397986769676208e-01 1.217961013317108154e-01 3.114528954029083252e-01 1.168642565608024597e-01 -4.298990592360496521e-02 4.828676208853721619e-02 -8.791922032833099365e-02 -3.522891402244567871e-01 -1.114373207092285156e-01 -1.914533078670501709e-01 1.292994767427444458e-01 1.241160705685615540e-01
2.289244979619979858e-01 -5.238231271505355835e-03 5.163191631436347961e-02 -3.177197873592376709e-01 1.565937399864196777e-01 -2.426277399063110352e-01 7.986789196729660034e-02 -2.089899033308029175e-01 -1.153365597128868103e-01 -1.207256130874156952e-02 2.740602567791938782e-02 1.357725709676742554e-01 -1.928911358118057251e-02 1.586990803480148315e-01 -7.281328737735748291e-02 -2.449444308876991272e-02 1.079045683145523071e-01 1.568182110786437988e-01 1.025692522525787354e-01 -3.083416223526000977e-01 -2.303818464279174805e-01 -1.087395027279853821e-01 2.771747112274169922e-01 3.023683466017246246e-02 -1.500381529331207275e-01 -2.934888191521167755e-02 -2.487844973802566528e-01 -3.167455494403839111e-01 2.791943848133087158e-01 9.943704120814800262e-03 -1.453232318162918091e-01 2.778206765651702881e-01
-1.127794459462165833e-01 3.908988535404205322e-01 1.077804788947105408e-01 -2.241160869598388672e-01 8.020944148302078247e-02 -1.761249080300331116e-02 -7.171240448951721191e-02 2.810198664665222168e-01 -1.983920335769653320e-01 3.064127266407012939e-01 2.289302647113800049e-02 4.345775023102760315e-02 -2.002311050891876221e-01 1.439940184354782104e-01 4.557800292968750000e-02 -1.223003268241882324e-01 -1.631261594593524933e-02 2.025008350610733032e-01 1.327297370880842209e-02 -2.380790710449218750e-01 -2.853323519229888916e-01 -6.472498178482055664e-02 2.132935523986816406e-01 -9.829211980104446411e-02 -2.055240869522094727e-01 -1.796190887689590454e-01 -4.958500713109970093e-02 -2.176211178302764893e-01 1.711571216583251953e-01 -1.278905477374792099e-02 2.556790113449096680e-01 -1.010562703013420105e-01
7.898101955652236938e-02 -3.088719956576824188e-02 -1.366143822669982910e-01 -4.057862162590026855e-01 1.047420278191566467e-01 1.722431182861328125e-01 -4.617558717727661133e-01 -2.321885228157043457e-01 -2.471924722194671631e-01 1.823668777942657471e-01 -7.561974972486495972e-02 -5.490309000015258789e-02 -2.090138755738735199e-02 9.643021970987319946e-02 -1.713757961988449097e-01 -1.030416786670684814e-01 1.757142841815948486e-01 1.042995229363441467e-01 3.594389930367469788e-02 -2.475906349718570709e-02 -9.862402081489562988e-02 6.902516633272171021e-02 1.891783028841018677e-01 4.855189472436904907e-02 -9.314146637916564941e-02 -1.310054361820220947e-01 -1.069134995341300964e-01 -2.881087660789489746e-01 -1.489341557025909424e-01 -2.756057381629943848e-01 -1.784562170505523682e-01 -4.836038127541542053e-02
2.378052920103073120e-01 -1.335652619600296021e-01 1.313703656196594238e-01 -1.459515988826751709e-01 1.881597936153411865e-01 -1.685553044080734253e-01 -2.932254970073699951e-01 -1.851348392665386200e-02 -1.126473024487495422e-01 4.942451789975166321e-02 3.253545612096786499e-02 -8.521945774555206299e-02 1.013208702206611633e-01 2.415556907653808594e-01 -1.975385099649429321e-02 -3.504641056060791016e-01 -6.682520359754562378e-02 -5.702605471014976501e-03 -2.676531672477722168e-01 -1.943552196025848389e-01 -6.073082238435745239e-02 3.663674890995025635e-01 8.323170989751815796e-02 -2.408219724893569946e-01 -1.212148442864418030e-01 -3.323071897029876709e-01 -1.324304938316345215e-01 -1.392599195241928101e-01 -6.836861371994018555e-03 7.649250328540802002e-03 1.665880382061004639e-01 -1.223558038473129272e-01
1.346068233251571655e-01 2.207355946302413940e-01 1.950140148401260376e-01 -1.628080755472183228e-01 1.930395327508449554e-02 -1.033212915062904358e-01 1.505920141935348511e-01 2.165628075599670410e-01 -1.351511804386973381e-03 -3.034035442396998405e-03 4.351499676704406738e-02 -2.792986333370208740e-01 -8.937811851501464844e-02 3.778840601444244385e-01 -1.844929903745651245e-01 1.027953252196311951e-01 1.302525252103805542e-01 3.191705942153930664e-01 -4.772718623280525208e-02 -1.331731528043746948e-01 9.488444030284881592e-02 1.441056560724973679e-02 3.429456949234008789e-01 4.209219664335250854e-02 7.534562610089778900e-03 4.517045617103576660e-02 -2.096198797225952148e-01 -2.225532978773117065e-01 1.389464586973190308e-01 -1.104406565427780151e-01 2.176878899335861206e-01 2.660662531852722168e-01
4.775743559002876282e-02 3.136574029922485352e-01 1.405370682477951050e-01 -1.982756257057189941e-01 2.541120946407318115e-01 2.937512472271919250e-02 -1.086511686444282532e-01 1.240091919898986816e-01 -2.397666722536087036e-01 -1.187868565320968628e-01 -3.862538933753967285e-02 -1.169686615467071533e-01 -4.663978889584541321e-02 2.740284800529479980e-01 -2.018012851476669312e-01 -3.974576666951179504e-02 1.123133525252342224e-01 1.322483122348785400e-01 2.700184881687164307e-01 -1.112353652715682983e-01 -1.265718638896942139e-01 -1.171407848596572876e-01 2.454703003168106079e-01 -1.162801757454872131e-01 -1.640590876340866089e-01 -1.767541766166687012e-01 1.363332420587539673e-01 -3.352233767509460449e-01 2.378606796264648438e-01 1.462855339050292969e-01 1.372679322957992554e-01 1.909657418727874756e-01
1.675338447093963623e-01 2.224903255701065063e-01 1.562819778919219971e-01 -4.381442666053771973e-01 1.321213692426681519e-01 2.183490991592407227e-02 -1.125452071428298950e-01 4.569617807865142822e-01 -6.228527426719665527e-02 -5.277093127369880676e-02 1.023124679923057556e-01 6.295042484998703003e-02 -1.315089464187622070e-01 1.201245635747909546e-01 1.368130743503570557e-01 -1.403742283582687378e-01 2.131108641624450684e-01 6.951206177473068237e-02 -1.379522383213043213e-01 -7.857836037874221802e-02 4.847456142306327820e-02 2.271602898836135864e-01 1.478238999843597412e-01 -1.848724633455276489e-01 7.921750843524932861e-02 -8.605784922838211060e-02 -1.762135177850723267e-01 -1.655199527740478516e-01 -1.508513242006301880e-01 -2.345588058233261108e-01 1.926273703575134277e-01 -5.419468134641647339e-02
1.204471588134765625e-01 1.089622750878334045e-01 -3.068190515041351318e-01 -2.747503221035003662e-01 2.617055475711822510e-01 1.845578253269195557e-01 -3.306126594543457031e-01 -3.150409758090972900e-01 -5.966807529330253601e-02 9.307309240102767944e-02 -4.255107417702674866e-02 1.047553047537803650e-01 -6.080526486039161682e-02 7.045624405145645142e-02 2.843847125768661499e-02 -3.100648336112499237e-02 2.362541556358337402e-01 2.259860485792160034e-01 -4.243374988436698914e-02 -7.825889438390731812e-02 -6.242841854691505432e-02 6.365307420492172241e-02 2.035310715436935425e-01 -8.998481184244155884e-02 2.200753428041934967e-02 -1.270513981580734253e-01 -2.281998842954635620e-01 -2.942724227905273438e-01 -9.043657034635543823e-02 -3.330697417259216309e-01 -1.022243425250053406e-01 -1.745720580220222473e-02
-7.385001052170991898e-03 2.248890995979309082e-01 2.288816310465335846e-02 -2.313305288553237915e-01 3.609123826026916504e-02 -1.290924251079559326e-01 -3.165922164916992188e-01 -6.174554303288459778e-02 1.104145124554634094e-02 1.975237131118774414e-01 3.531808033585548401e-02 -1.826396584510803223e-01 3.423477709293365479e-02 4.285327717661857605e-02 -3.789268732070922852e-01 1.525228470563888550e-01 1.340846121311187744e-01 3.059868514537811279e-01 -1.857941299676895142e-01 -2.037621587514877319e-01 -3.165906760841608047e-03 1.240821033716201782e-01 -9.363527595996856689e-02 -6.689118593931198120e-02 -2.146860808134078979e-01 3.925139084458351135e-02 -9.131547063589096069e-02 -1.685694605112075806e-01 1.590764671564102173e-01 -2.123248875141143799e-01 2.563562691211700439e-01 3.048583865165710449e-01
-2.837193943560123444e-02 5.179094523191452026e-02 3.266540914773941040e-02 -1.337682008743286133e-01 2.021985352039337158e-01 -1.622587442398071289e-01 -2.972296774387359619e-01 1.341995894908905029e-01 -8.831183612346649170e-02 -1.734515130519866943e-01 8.500913530588150024e-02 2.350818365812301636e-01 -1.971608698368072510e-01 1.651280522346496582e-01 -1.794545203447341919e-01 -4.100452661514282227e-01 -5.698471516370773315e-02 2.457256242632865906e-02 -2.067143619060516357e-01 -2.424160838127136230e-01 -3.225976228713989258e-01 2.195104025304317474e-02 -1.278209267184138298e-03 5.212097894400358200e-03 -1.655691713094711304e-01 -6.538197398185729980e-02 -7.062932103872299194e-02 -3.227790296077728271e-01 1.497826073318719864e-02 1.670013815164566040e-01 2.407523989677429199e-01 -1.624240167438983917e-02
3.754013031721115112e-02 1.706549525260925293e-01 -7.540641725063323975e-02 -3.322686254978179932e-01 2.757237553596496582e-01 -1.735548861324787140e-02 -1.924951970577239990e-01 -3.316905722022056580e-02 7.514484226703643799e-02 -3.286952152848243713e-02 -2.454330772161483765e-01 -3.083095699548721313e-02 -3.657939136028289795e-01 2.129862010478973389e-01 8.661071211099624634e-02 -9.709899127483367920e-02 -5.150291323661804199e-02 1.899599134922027588e-01 -1.003499142825603485e-02 4.578329622745513916e-02 1.245495602488517761e-01 1.043080389499664307e-01 2.576684951782226562e-01 -7.861562818288803101e-02 -2.759516797959804535e-02 8.735935389995574951e-02 -2.670335173606872559e-01 5.546874552965164185e-02 1.384539157152175903e-01 -2.292296104133129120e-02 4.491758942604064941e-01 1.753729581832885742e-01
9.447532892227172852e-02 -1.206414923071861267e-01 -1.213352978229522705e-01 -2.509935498237609863e-01 -1.556314527988433838e-02 -2.133716829121112823e-02 5.226933956146240234e-02 -1.241981168277561665e-03 1.530723720788955688e-01 3.284997120499610901e-02 1.992235630750656128e-01 -1.878235638141632080e-01 -4.896054044365882874e-02 4.722101986408233643e-01 -3.380982279777526855e-01 -1.307256966829299927e-01 1.680466579273343086e-03 4.252972006797790527e-01 -2.819909527897834778e-02 -5.782151222229003906e-02 1.019652858376502991e-01 -5.429268255829811096e-02 2.053894847631454468e-01 7.044523372314870358e-04 -5.550521612167358398e-02 -1.240115463733673096e-01 9.119986742734909058e-02 -3.116463869810104370e-02 2.726823091506958008e-02 -1.347623467445373535e-01 3.634686172008514404e-01 1.407148092985153198e-01
1.763955354690551758e-01 9.771853685379028320e-02 -2.732859551906585693e-02 -2.945566177368164062e-01 1.531507074832916260e-01 -1.449091583490371704e-01 -3.199517726898193359e-01 1.835244297981262207e-01 -7.069149613380432129e-02 2.149279415607452393e-01 7.015480659902095795e-03 -1.308651566505432129e-01 -2.344328016042709351e-01 8.524263650178909302e-02 5.560439825057983398e-02 3.491664677858352661e-02 1.559925228357315063e-01 2.627640664577484131e-01 3.501288220286369324e-02 -2.413462996482849121e-01 -3.474452765658497810e-03 1.312487721443176270e-01 1.135660558938980103e-01 -1.118753403425216675e-01 7.085034251213073730e-02 2.491372972726821899e-01 -7.057488709688186646e-02 -1.173936724662780762e-01 -3.267602995038032532e-02 -2.081873714923858643e-01 3.354979753494262695e-01 3.436492681503295898e-01
-9.200074523687362671e-02 2.284429669380187988e-01 -4.794448241591453552e-02 -2.690239846706390381e-01 2.235202491283416748e-01 -1.449317336082458496e-01 -2.546948194503784180e-01 1.379030942916870117e-01 -3.175677657127380371e-01 -1.603283919394016266e-02 8.018927276134490967e-02 -2.534468770027160645e-01 -1.070521846413612366e-01 1.857680678367614746e-01 -1.678422838449478149e-01 6.255636364221572876e-02 1.490194443613290787e-02 -4.469810798764228821e-02 1.584044247865676880e-01 7.786291092634201050e-02 -1.834629029035568237e-01 -7.615512609481811523e-02 2.255367189645767212e-01 -6.468325108289718628e-02 -1.452463120222091675e-01 -1.298067271709442139e-01 -7.752656936645507812e-02 -3.278618454933166504e-01 3.702259957790374756e-01 6.859163939952850342e-02 1.436076760292053223e-01 1.351615488529205322e-01
1.607367098331451416e-01 1.526770740747451782e-01 -3.413970768451690674e-01 -1.909291446208953857e-01 1.614938527345657349e-01 5.129549652338027954e-02 -1.511374861001968384e-01 -1.873182356357574463e-01 -1.510832905769348145e-01 8.650065213441848755e-02 -2.154756523668766022e-02 -9.073401242494583130e-02 -1.858681291341781616e-01 2.669818513095378876e-02 -2.119235694408416748e-01 -1.291567739099264145e-02 1.166765466332435608e-01 -9.190001524984836578e-03 2.892298996448516846e-01 4.957471787929534912e-02 -6.154886633157730103e-02 1.952764540910720825e-01 1.521950066089630127e-01 -3.826854825019836426e-01 -3.657844290137290955e-02 -3.238824605941772461e-01 -1.909923553466796875e-01 -9.524494409561157227e-02 3.672410175204277039e-02 -3.430545628070831299e-01 -8.163578808307647705e-02 5.507057905197143555e-02
-1.489439010620117188e-01 2.275806069374084473e-01 4.082375764846801758e-02 -8.187450468540191650e-02 -1.862367838621139526e-01 1.786159276962280273e-01 -9.278168901801109314e-03 4.055631905794143677e-02 -2.459921836853027344e-01 2.547813579440116882e-02 1.016912832856178284e-01 -1.077523306012153625e-01 4.176218062639236450e-02 1.670369356870651245e-01 -4.394564330577850342e-01 -1.585513055324554443e-01 -3.424424231052398682e-01 2.019070386886596680e-01 -1.503992080688476562e-01 -1.618683338165283203e-01 -4.150023311376571655e-02 5.205127224326133728e-02 1.857141852378845215e-01 -1.043986603617668152e-01 1.292236447334289551e-01 -6.573494523763656616e-02 -1.312542855739593506e-01 -3.486899733543395996e-01 -1.718870997428894043e-01 -2.910171076655387878e-02 5.975936353206634521e-02 2.604701220989227295e-01
3.857086226344108582e-02 7.259545475244522095e-02 1.156136766076087952e-01 -2.355618178844451904e-01 1.698883026838302612e-01 -1.629749536514282227e-01 -4.503445327281951904e-01 -2.754188477993011475e-01 -6.737639009952545166e-02 -7.509215176105499268e-02 1.947267949581146240e-01 -6.832613050937652588e-02 -2.387546747922897339e-01 -6.000183895230293274e-02 -1.469718813896179199e-01 2.194992452859878540e-02 5.610832944512367249e-02 1.878760308027267456e-01 1.411784440279006958e-01 3.361451625823974609e-02 -3.473939374089241028e-02 6.872490048408508301e-02 1.085620149970054626e-01 -1.721581965684890747e-01 -2.021864950656890869e-01 -3.259592950344085693e-01 -1.431608796119689941e-01 -3.618052005767822266e-01 1.125664040446281433e-01 -1.461449861526489258e-01 -9.937688708305358887e-02 -7.451616227626800537e-02
4.049926996231079102e-02 -1.192391887307167053e-01 -1.822110563516616821e-01 -3.155673146247863770e-01 3.256233409047126770e-03 -2.081354260444641113e-01 -1.148773506283760071e-01 -8.937922306358814240e-03 2.201143205165863037e-01 1.764408200979232788e-01 3.440065085887908936e-01 8.112799376249313354e-03 -3.835475444793701172e-02 3.657355904579162598e-01 -1.051962897181510925e-01 -1.329798102378845215e-01 7.980363070964813232e-02 -5.734707228839397430e-03 1.619947254657745361e-01 -3.505825996398925781e-02 -5.491087213158607483e-02 -3.366786241531372070e-02 2.254744917154312134e-01 2.757014930248260498e-01 -1.135260611772537231e-01 -9.620340913534164429e-02 -1.350876241922378540e-01 -2.225660979747772217e-01 -1.253386586904525757e-01 6.884119659662246704e-02 3.938429057598114014e-01 4.918105900287628174e-02
1.762764751911163330e-01 -4.146014153957366943e-02 -8.462169021368026733e-02 -2.781413793563842773e-01 1.109389215707778931e-01 -1.022775173187255859e-01 -1.433700472116470337e-01 -9.771715849637985229e-03 1.428897231817245483e-01 -6.895013898611068726e-02 6.510225683450698853e-02 -1.056021600961685181e-01 1.098042726516723633e-02 3.613033294677734375e-01 -1.768651753664016724e-01 -5.969872474670410156e-01 -2.541635334491729736e-01 1.633753180503845215e-01 2.053637616336345673e-02 2.364100702106952667e-02 -1.418923260644078255e-03 1.099036261439323425e-02 3.687448427081108093e-02 -1.625321060419082642e-01 -5.537795275449752808e-02 -2.803639769554138184e-01 -1.775532662868499756e-01 -3.087062947452068329e-02 1.510048359632492065e-01 -1.188429296016693115e-01 7.823249697685241699e-02 -5.479463934898376465e-02
-1.987390918657183647e-03 1.487504839897155762e-01 -1.214409396052360535e-01 -2.587166428565979004e-01 1.516012549400329590e-01 -4.888701438903808594e-02 -2.928054630756378174e-01 -1.625461429357528687e-01 7.768500596284866333e-02 1.854959875345230103e-01 -3.137307614088058472e-02 -2.136892080307006836e-01 -4.954019561409950256e-02 1.271354556083679199e-01 -2.817112207412719727e-01 1.046530231833457947e-01 6.210925057530403137e-02 1.064253598451614380e-01 -2.172629907727241516e-02 -3.471433818340301514e-01 3.724027052521705627e-02 1.323560774326324463e-01 3.545245388522744179e-03 -6.722265481948852539e-02 -2.203671783208847046e-01 -2.891413494944572449e-02 -2.273096889257431030e-01 -2.006934583187103271e-01 -5.321184638887643814e-03 -1.069539561867713928e-01 2.174859046936035156e-01 4.504685103893280029e-01
5.833574105054140091e-03 -4.901593178510665894e-02 -1.761254668235778809e-01 -6.445857882499694824e-02 2.287032008171081543e-01 1.293508857488632202e-01 -4.652406573295593262e-01 1.933000981807708740e-01 -2.375500649213790894e-01 6.923217326402664185e-02 2.110457867383956909e-01 1.102117449045181274e-01 5.602212995290756226e-02 1.089075207710266113e-01 -2.471324503421783447e-01 -2.258438318967819214e-01 -1.280161589384078979e-01 1.353106200695037842e-01 -8.915255777537822723e-03 -1.125532686710357666e-01 5.767905339598655701e-02 -1.284440979361534119e-02 1.384297162294387817e-01 -1.859813481569290161e-01 -1.658605635166168213e-01 -2.588665299117565155e-02 2.235309034585952759e-01 -3.354167044162750244e-01 1.962714493274688721e-01 -1.361113935708999634e-01 1.220280379056930542e-01 -1.651366353034973145e-01
8.869582414627075195e-02 1.137276291847229004e-01 -1.889662891626358032e-01 -2.211831063032150269e-01 2.536669671535491943e-01 -3.057067468762397766e-02 -2.708958983421325684e-01 -3.516137897968292236e-01 -2.515912353992462158e-01 -6.186719238758087158e-02 -1.006840616464614868e-01 4.434098303318023682e-02 -2.186921685934066772e-01 -1.007341817021369934e-01 5.963966995477676392e-02 -2.588925063610076904e-01 1.545056402683258057e-01 2.927642762660980225e-01 -3.029848337173461914e-01 -1.271806657314300537e-01 -1.299907863140106201e-01 8.063998818397521973e-02 2.778550982475280762e-01 -1.701913326978683472e-01 3.418375924229621887e-02 -5.236211419105529785e-02 -1.383732408285140991e-01 -1.113348454236984253e-01 -1.497826874256134033e-01 -8.004622906446456909e-02 -2.288619242608547211e-02 1.119818016886711121e-01
-2.582853846251964569e-02 4.963870644569396973e-01 7.088136672973632812e-02 -1.575245112180709839e-01 1.989586055278778076e-01 2.606859197840094566e-03 -1.903275996446609497e-01 1.950157620012760162e-02 -3.169237971305847168e-01 7.836828380823135376e-02 1.074618995189666748e-01 4.635331686586141586e-03 -2.198172062635421753e-01 9.766884893178939819e-02 -1.254726052284240723e-01 -1.178428828716278076e-01 9.475590288639068604e-02 1.417261064052581787e-01 1.638437956571578979e-01 -1.052059829235076904e-01 -2.913833856582641602e-01 5.913609638810157776e-03 2.905829548835754395e-01 -1.934972852468490601e-01 -1.191421970725059509e-01 -9.740227460861206055e-02 1.699393540620803833e-01 -1.830650568008422852e-01 1.826241165399551392e-01 3.075139224529266357e-02 -7.951085269451141357e-02 2.019084841012954712e-01
2.612330913543701172e-01 1.862464398145675659e-01 -1.009953841567039490e-01 -4.023655951023101807e-01 -2.015388384461402893e-02 7.562534511089324951e-02 1.174148544669151306e-01 1.707494258880615234e-01 -1.047809571027755737e-01 -1.937731057405471802e-01 -1.161589846014976501e-01 -2.349199503660202026e-01 4.677560180425643921e-03 1.964197903871536255e-01 -6.517756730318069458e-02 -6.416977196931838989e-02 3.345385193824768066e-02 3.980732858180999756e-01 -6.425791233777999878e-02 1.077436357736587524e-01 -1.869342662394046783e-02 7.287468016147613525e-02 2.177476882934570312e-01 -1.283726096153259277e-01 -3.473467230796813965e-01 1.217463389039039612e-01 -1.380912959575653076e-01 -1.842039078474044800e-01 -2.283434420824050903e-01 -7.720441371202468872e-02 6.879372149705886841e-02 1.246982812881469727e-01
1.556045413017272949e-01 -1.092757731676101685e-01 -2.421237081289291382e-01 -2.862915694713592529e-01 2.938460409641265869e-01 1.327699869871139526e-01 -4.313820898532867432e-01 -2.200083732604980469e-01 -1.030390039086341858e-01 6.861634552478790283e-02 1.469069719314575195e-01 1.524636745452880859e-01 -2.540935575962066650e-02 1.177993491291999817e-01 -9.392726421356201172e-02 -1.255486607551574707e-01 1.128649637103080750e-01 7.147166877985000610e-02 -8.414414525032043457e-02 2.541614696383476257e-02 -1.996894627809524536e-01 1.423774659633636475e-01 1.895187795162200928e-01 2.040421031415462494e-02 -6.656053662300109863e-02 -1.548729687929153442e-01 -2.313313633203506470e-01 -2.778991758823394775e-01 -1.068290472030639648e-01 -2.457077801227569580e-01 -1.624007523059844971e-01 7.849740982055664062e-02
2.760087847709655762e-01 3.121455758810043335e-02 -1.465169638395309448e-01 -1.546966582536697388e-01 2.022662013769149780e-01 2.447638213634490967e-01 -2.300181686878204346e-01 -4.193828701972961426e-01 3.445522859692573547e-02 -6.903148256242275238e-03 5.099672358483076096e-03 1.153253540396690369e-01 -9.035683423280715942e-02 9.838341176509857178e-02 -8.535253256559371948e-02 -2.491462677717208862e-01 1.573060005903244019e-01 2.505003809928894043e-01 -9.778992086648941040e-02 -2.933698333799839020e-02 -3.986011818051338196e-02 5.882691475562751293e-04 -6.363811343908309937e-02 -4.005606770515441895e-01 -2.045635879039764404e-02 -2.136333733797073364e-01 -1.328521221876144409e-01 -2.665546834468841553e-01 -9.559274464845657349e-02 -1.572862714529037476e-01 -8.537106961011886597e-02 7.836370915174484253e-02
-1.220569461584091187e-01 4.521401524543762207e-01 -2.325830049812793732e-02 -1.812241375446319580e-01 1.450668275356292725e-01 -8.058974146842956543e-02 -3.331308364868164062e-01 1.263740658760070801e-01 -1.536949127912521362e-01 -8.217880874872207642e-02 4.587758705019950867e-02 -1.557004898786544800e-01 -1.974985003471374512e-01 1.659237146377563477e-01 -5.087716970592737198e-03 -1.153887659311294556e-01 -5.592772737145423889e-02 2.431076914072036743e-01 1.724845468997955322e-01 -1.116544902324676514e-01 -2.485670000314712524e-01 4.007650911808013916e-02 3.498385846614837646e-01 -1.440305411815643311e-01 -8.395424485206604004e-02 -5.056695267558097839e-02 1.160406097769737244e-01 -1.727848201990127563e-01 2.557011544704437256e-01 4.054012894630432129e-02 -1.077197305858135223e-02 1.586336344480514526e-01
-7.639456540346145630e-02 2.566704154014587402e-01 8.730246126651763916e-02 -2.697069644927978516e-01 2.854989171028137207e-01 -1.290595084428787231e-01 -1.422831565141677856e-01 2.333032041788101196e-01 -3.889222443103790283e-01 -5.324257165193557739e-02 -2.662166208028793335e-02 -1.718998402357101440e-01 -4.956330731511116028e-02 1.719097644090652466e-01 -1.140138655900955200e-01 -1.015387773513793945e-01 -6.927840411663055420e-02 5.251434817910194397e-02 1.442062705755233765e-01 -3.425049036741256714e-02 -2.008315473794937134e-01 -1.444060206413269043e-01 3.141609430313110352e-01 -1.280909031629562378e-01 -1.718974858522415161e-01 -1.021654438227415085e-02 -1.274750083684921265e-01 -2.256436645984649658e-01 3.121823966503143311e-01 1.185294166207313538e-01 1.030171290040016174e-01 1.032142713665962219e-01
2.956393361091613770e-01 7.140814512968063354e-02 -5.962719768285751343e-02 -2.128220051527023315e-01 -1.075379848480224609e-01 1.212074682116508484e-01 -1.065881997346878052e-01 4.113570321351289749e-03 1.174767613410949707e-01 -1.031363159418106079e-01 2.308535128831863403e-01 -1.082342341542243958e-01 -1.858906634151935577e-02 7.529231905937194824e-02 -2.936806976795196533e-01 -2.420746237039566040e-01 2.224407345056533813e-01 2.206419706344604492e-01 -1.122226864099502563e-01 2.043406218290328979e-01 1.020274087786674500e-01 -2.588408626616001129e-02 3.995665907859802246e-01 1.213793382048606873e-01 5.308676883578300476e-02 -1.243605390191078186e-01 -1.216402128338813782e-01 -4.125802814960479736e-01 -3.791464492678642273e-02 -1.504881531000137329e-01 1.208225488662719727e-01 -2.728804200887680054e-02
-1.203967407345771790e-01 4.589991644024848938e-02 -1.576687246561050415e-01 -9.401889890432357788e-02 1.543221771717071533e-01 1.696894168853759766e-01 -2.995757460594177246e-01 -1.302213668823242188e-01 -1.863062679767608643e-01 -1.805094256997108459e-02 2.523686923086643219e-02 1.388630867004394531e-01 -1.267230659723281860e-01 4.364978522062301636e-02 -2.104774266481399536e-01 -2.215243279933929443e-01 8.641323447227478027e-02 2.644405364990234375e-01 -1.173102185130119324e-01 -3.123631775379180908e-01 -2.212449163198471069e-01 -5.829221010208129883e-02 3.259997963905334473e-01 -2.985196411609649658e-01 2.542430162429809570e-02 7.301618158817291260e-02 1.577267199754714966e-01 -2.111157029867172241e-01 2.494037449359893799e-01 -2.225480079650878906e-01 -4.139019642025232315e-03 2.131280303001403809e-02
1.746076717972755432e-02 -5.329846218228340149e-02 1.238869503140449524e-01 -1.362422257661819458e-01 7.086271792650222778e-02 -9.324242919683456421e-02 -1.897995322942733765e-01 1.667694002389907837e-01 1.587774306535720825e-01 -1.898341476917266846e-01 2.150133401155471802e-01 -2.117428034543991089e-01 -1.499113291501998901e-01 3.348049521446228027e-01 -3.036998510360717773e-01 -2.786972522735595703e-01 -2.053789943456649780e-01 3.639344274997711182e-01 -1.735090762376785278e-01 2.180262655019760132e-02 -1.215866282582283020e-01 -3.242398053407669067e-02 1.167555376887321472e-01 -1.172378808259963989e-01 -2.201811522245407104e-01 -2.239367216825485229e-01 -1.448237895965576172e-01 -1.904979930259287357e-03 1.679772883653640747e-01 -1.293429546058177948e-02 -2.269743755459785461e-02 -1.779939234256744385e-01
3.646857663989067078e-02 7.888692617416381836e-02 -2.228845655918121338e-02 -3.107176125049591064e-01 2.364936321973800659e-01 -2.217596471309661865e-01 2.796192467212677002e-01 -8.579474687576293945e-02 -8.532417565584182739e-02 2.331211976706981659e-02 1.734653264284133911e-01 9.630047529935836792e-02 -1.292291581630706787e-01 2.644867449998855591e-02 -4.359517619013786316e-02 -2.672302536666393280e-02 2.178427018225193024e-02 2.707488834857940674e-01 1.415747851133346558e-01 -9.655030816793441772e-02 -3.663180768489837646e-01 -5.620859190821647644e-02 2.669262588024139404e-01 -4.705305397510528564e-02 -2.575976550579071045e-01 -1.159865129739046097e-02 -2.650776803493499756e-01 -3.736803233623504639e-01 7.117003202438354492e-02 4.921897500753402710e-02 9.524215012788772583e-02 1.750383079051971436e-01
-7.020343095064163208e-02 1.792422086000442505e-01 -2.711696922779083252e-01 -2.067490369081497192e-01 -2.282581478357315063e-02 5.556716024875640869e-02 -5.268063396215438843e-02 -2.319610118865966797e-01 -1.287297904491424561e-01 -1.003790795803070068e-01 3.914185464382171631e-01 -5.362341925501823425e-02 6.368537247180938721e-02 2.965691387653350830e-01 -7.579611614346504211e-03 -1.161280870437622070e-01 1.635474264621734619e-01 4.737679287791252136e-02 2.760624699294567108e-02 -3.700230643153190613e-02 -4.667658358812332153e-02 9.311288595199584961e-02 2.641833722591400146e-01 -9.039910882711410522e-02 -1.988176405429840088e-01 -1.875828951597213745e-01 -1.361028403043746948e-01 -8.907713741064071655e-02 4.314225018024444580e-01 5.345181562006473541e-04 1.921959817409515381e-01 2.324119359254837036e-01
3.304171189665794373e-02 3.402868807315826416e-01 1.096308082342147827e-01 -3.126226067543029785e-01 1.204232499003410339e-01 -1.472250372171401978e-01 -1.203457266092300415e-01 1.567550897598266602e-01 -2.434046566486358643e-01 5.552299693226814270e-02 1.990545541048049927e-02 -1.539450734853744507e-01 -4.983504116535186768e-02 1.535694301128387451e-01 -1.118868514895439148e-01 2.110286429524421692e-02 1.560611575841903687e-01 8.670671284198760986e-02 2.546145319938659668e-01 -1.893627829849720001e-02 -1.698229014873504639e-01 5.578626692295074463e-02 2.011840045452117920e-01 -1.032835766673088074e-01 -1.597001254558563232e-01 3.901432827115058899e-02 -2.785416506230831146e-02 -2.341088950634002686e-01 4.370026886463165283e-01 6.274813413619995117e-02 2.698222100734710693e-01 2.054199874401092529e-01
3.503741919994354248e-01 2.126258313655853271e-01 -1.482280157506465912e-02 -2.176710665225982666e-01 -1.072240173816680908e-01 1.459385603666305542e-01 -2.727105617523193359e-01 1.385954469442367554e-01 -1.693761162459850311e-02 -5.160608887672424316e-02 2.754891216754913330e-01 -6.767513602972030640e-02 -1.815579272806644440e-02 1.119387149810791016e-01 -3.764541149139404297e-01 -2.813672721385955811e-01 2.277732193470001221e-01 1.300937384366989136e-01 -1.508548110723495483e-01 1.088463366031646729e-01 1.688197255134582520e-01 6.766520440578460693e-02 1.692305207252502441e-01 -6.130791828036308289e-02 7.195980870164930820e-04 -3.407827764749526978e-02 -1.408582627773284912e-01 -2.801695466041564941e-01 -2.021598964929580688e-01 -1.414551734924316406e-01 6.309986114501953125e-02 -8.740670233964920044e-02
7.918557152152061462e-03 4.005628079175949097e-02 -7.518234848976135254e-02 -3.508201837539672852e-01 3.392913043498992920e-01 1.303024217486381531e-02 -3.444611728191375732e-01 -2.625526189804077148e-01 -2.130516767501831055e-01 -5.541212111711502075e-02 3.440433368086814880e-02 1.006568744778633118e-01 -6.408762186765670776e-02 1.594622433185577393e-02 -1.769020110368728638e-01 -7.924208417534828186e-03 -1.306105870753526688e-03 2.260672748088836670e-01 9.169621020555496216e-02 6.875558197498321533e-02 6.320556253194808960e-02 1.659606844186782837e-01 1.706308424472808838e-01 3.620272036641836166e-03 -1.364355981349945068e-01 -3.461713492870330811e-01 -2.139593809843063354e-01 -2.494536936283111572e-01 1.377843469381332397e-01 -2.653303742408752441e-01 -7.046916335821151733e-02 -7.429010421037673950e-02
7.831937074661254883e-02 -7.190956920385360718e-02 7.091396488249301910e-03 -3.412756323814392090e-01 -2.813680097460746765e-02 2.281244657933712006e-02 -4.338395297527313232e-01 -1.783033609390258789e-01 -1.620870977640151978e-01 1.269199997186660767e-01 7.821892388164997101e-03 8.025980740785598755e-02 -9.042862802743911743e-02 -1.293370686471462250e-02 -1.626198738813400269e-02 -1.603409945964813232e-01 3.720663487911224365e-02 2.308761924505233765e-01 -1.820936948060989380e-01 -1.300687640905380249e-01 -2.569470107555389404e-01 -3.432685509324073792e-02 5.582347512245178223e-01 -1.913008391857147217e-01 2.365040779113769531e-02 1.478043496608734131e-01 -9.072855114936828613e-02 -1.013175994157791138e-01 -7.975818216800689697e-02 -1.089440099895000458e-02 6.844746880233287811e-03 6.098834332078695297e-03
1.940514892339706421e-01 6.531070917844772339e-02 8.133754134178161621e-02 -4.649082422256469727e-01 1.896546632051467896e-01 -1.164384000003337860e-02 -9.085237979888916016e-02 6.192550063133239746e-02 -3.835696354508399963e-02 2.064243145287036896e-02 1.022886410355567932e-01 -1.362011730670928955e-01 -4.138044118881225586e-01 1.126655414700508118e-01 -1.398233976215124130e-02 1.033062338829040527e-01 2.563191205263137817e-02 8.288694173097610474e-02 -1.195095255970954895e-01 -2.154833450913429260e-02 1.147645190358161926e-01 -2.831950411200523376e-02 1.772222667932510376e-01 7.147500663995742798e-02 -1.430037915706634521e-01 1.343888938426971436e-01 2.031099237501621246e-02 -1.239991784095764160e-01 -3.314117342233657837e-02 -1.902939230203628540e-01 5.316343307495117188e-01 1.200666427612304688e-01
1.928804367780685425e-01 8.369373530149459839e-02 -1.217993721365928650e-01 -4.105200767517089844e-01 3.211847543716430664e-01 4.967153072357177734e-02 -2.391610443592071533e-01 -1.050534099340438843e-01 -3.646396100521087646e-03 8.391009271144866943e-02 -5.054532364010810852e-02 -1.212270408868789673e-01 -1.155186519026756287e-01 1.544304564595222473e-02 -2.493946552276611328e-01 -3.467250615358352661e-02 -1.145571395754814148e-01 1.004761010408401489e-01 3.153085708618164062e-01 4.969953745603561401e-02 -2.967057749629020691e-02 -4.352319240570068359e-02 1.676910668611526489e-01 -1.471508741378784180e-01 2.221344038844108582e-02 -1.660347133874893188e-01 -1.544958725571632385e-02 -1.532447636127471924e-01 1.440977752208709717e-01 -4.890818595886230469e-01 -8.874759823083877563e-02 -3.834789386019110680e-04
-2.110185325145721436e-01 3.663577437400817871e-01 -6.808436661958694458e-02 1.310575008392333984e-01 8.261931687593460083e-02 -1.790680177509784698e-02 -4.135088324546813965e-01 2.141723223030567169e-02 -2.772702276706695557e-01 -1.280039995908737183e-01 9.611163288354873657e-02 -6.567053496837615967e-02 -6.113004684448242188e-02 1.086235567927360535e-01 4.719964787364006042e-02 -1.844144798815250397e-02 -8.973843604326248169e-02 1.799856424331665039e-01 -1.959305664058774710e-04 8.430640213191509247e-03 6.192196626216173172e-03 -9.499214589595794678e-02 2.153842896223068237e-01 -1.062567085027694702e-01 -7.270965725183486938e-02 -1.038874983787536621e-01 -5.514931865036487579e-03 -3.562468588352203369e-01 1.562737673521041870e-01 -1.994000077247619629e-01 4.226430058479309082e-01 -5.326512455940246582e-02
-1.603061407804489136e-01 5.101566016674041748e-02 2.341989576816558838e-01 -3.878219127655029297e-01 7.622916251420974731e-02 -2.186925560235977173e-01 -2.038836628198623657e-01 -1.089931055903434753e-01 -2.471667826175689697e-01 -1.341129243373870850e-01 -1.198892369866371155e-01 -2.254775352776050568e-02 -2.013166099786758423e-01 9.783982299268245697e-03 -1.509429514408111572e-01 2.551925182342529297e-02 9.683863818645477295e-02 2.819800674915313721e-01 7.477387553080916405e-04 -2.475263550877571106e-02 -7.765166461467742920e-02 1.470506773330271244e-03 4.110740721225738525e-01 2.287777811288833618e-01 -1.887104362249374390e-01 4.183014482259750366e-02 -2.812769412994384766e-01 -1.453857719898223877e-01 -1.196602582931518555e-01 -1.235081478953361511e-01 4.857533425092697144e-02 1.222136318683624268e-01
-9.481184184551239014e-02 2.312869131565093994e-01 3.030780144035816193e-02 -2.430057525634765625e-01 2.414296567440032959e-01 4.343296885490417480e-01 9.389770030975341797e-02 -5.804463848471641541e-02 2.810010872781276703e-02 3.201587200164794922e-01 2.079681158065795898e-01 3.261939808726310730e-02 -2.245805114507675171e-01 2.369208037853240967e-01 -8.296968787908554077e-02 -2.531424164772033691e-01 -4.652306437492370605e-02 9.109327942132949829e-02 -1.372738033533096313e-01 -1.326730400323867798e-01 2.176680117845535278e-01 1.523410528898239136e-01 -5.206971429288387299e-03 -5.082947760820388794e-02 -1.203711107373237610e-01 -5.985203385353088379e-02 -5.005802959203720093e-02 -1.258853673934936523e-01 -1.395929977297782898e-02 -4.847886413335800171e-02 3.508750200271606445e-01 1.053667962551116943e-01
-8.581430464982986450e-02 2.327240407466888428e-01 1.455533802509307861e-01 -2.564873099327087402e-01 1.484072804450988770e-01 -1.492726504802703857e-01 -1.809770613908767700e-01 1.356803327798843384e-01 -3.487343788146972656e-01 -2.676086872816085815e-02 -3.507245704531669617e-02 -1.831988096237182617e-01 -2.043816819787025452e-02 2.533059418201446533e-01 -8.221787214279174805e-02 -1.991962641477584839e-02 9.299519658088684082e-02 1.216810196638107300e-01 4.448127746582031250e-02 -3.082728758454322815e-02 -1.811994314193725586e-01 2.420259639620780945e-02 3.366851508617401123e-01 -1.824719011783599854e-01 -2.070386707782745361e-01 1.638345271348953247e-01 -1.640390306711196899e-01 -1.131057217717170715e-01 4.511625170707702637e-01 7.882538437843322754e-02 1.383670326322317123e-02 3.683940693736076355e-02
1.341106742620468140e-01 2.418194264173507690e-01 -1.438343077898025513e-01 -3.579865694046020508e-01 2.436291277408599854e-01 -1.403816938400268555e-01 -3.135885894298553467e-01 1.988425850868225098e-01 1.614967137575149536e-01 -3.345698863267898560e-02 -2.862361073493957520e-02 1.061438694596290588e-01 -2.043038755655288696e-01 1.131605356931686401e-01 3.182682394981384277e-02 -2.483999170362949371e-02 4.581241682171821594e-02 3.461517095565795898e-01 -6.421180069446563721e-02 -3.097136504948139191e-02 1.150342002511024475e-01 1.130887418985366821e-01 2.489549964666366577e-01 1.141052097082138062e-01 1.142985839396715164e-02 8.578934520483016968e-02 -3.905251249670982361e-02 -1.214275509119033813e-01 -8.706112951040267944e-02 -3.081212937831878662e-01 1.982615143060684204e-01 2.620802819728851318e-01
3.691285103559494019e-02 1.222777664661407471e-01 1.425013840198516846e-01 1.564241363666951656e-03 1.011193841695785522e-01 -1.411611288785934448e-01 -2.133147120475769043e-01 1.225420609116554260e-01 3.373044356703758240e-02 -1.109250336885452271e-01 -5.886838585138320923e-02 -2.567065656185150146e-01 -6.107771396636962891e-02 1.329561620950698853e-01 -3.180594146251678467e-01 -4.088218510150909424e-02 -1.328611075878143311e-01 3.062809407711029053e-01 -2.989333681762218475e-02 -3.875773251056671143e-01 -6.469448655843734741e-02 -1.850467473268508911e-01 2.610619962215423584e-01 -5.305150896310806274e-02 -9.159552305936813354e-02 -1.929725408554077148e-01 -2.168365269899368286e-01 4.320265352725982666e-02 -3.568034619092941284e-02 -4.294263422489166260e-01 1.149198561906814575e-01 1.713354885578155518e-02
5.000706389546394348e-02 1.983901560306549072e-01 -8.162907324731349945e-03 -2.524913549423217773e-01 6.518593989312648773e-03 -8.809814602136611938e-02 -3.967725038528442383e-01 -5.114153493195772171e-03 4.180835932493209839e-02 1.793414652347564697e-01 -7.363482564687728882e-02 -2.000250667333602905e-01 -1.299903355538845062e-02 1.315350383520126343e-01 -2.584260404109954834e-01 4.670813307166099548e-02 1.212810724973678589e-01 1.826056391000747681e-01 3.654802590608596802e-02 -2.102657705545425415e-01 1.558046638965606689e-01 1.191048417240381241e-02 2.197079360485076904e-03 -1.273907423019409180e-01 -2.208591401576995850e-01 1.532605737447738647e-01 -1.381212025880813599e-01 -1.389650255441665649e-01 1.447607576847076416e-01 -2.329096943140029907e-01 1.255165785551071167e-01 4.768850207328796387e-01
3.053707480430603027e-01 1.935092806816101074e-01 -3.812749311327934265e-02 -1.055366843938827515e-01 -5.148194730281829834e-02 1.068351194262504578e-01 -2.986111044883728027e-01 1.234375834465026855e-01 1.797290444374084473e-01 -6.402542442083358765e-02 2.348331511020660400e-01 -1.175114139914512634e-01 -2.230933457612991333e-01 6.408753246068954468e-02 -3.317747116088867188e-01 -3.078484535217285156e-01 2.664672434329986572e-01 3.217955827713012695e-01 -1.308501958847045898e-01 -9.668775019235908985e-04 5.423874408006668091e-02 9.626433253288269043e-02 1.117969825863838196e-01 2.934991009533405304e-02 5.086821317672729492e-02 -5.955897644162178040e-02 -6.427737325429916382e-02 -1.010010614991188049e-01 -5.391386523842811584e-02 -3.560135960578918457e-01 6.493802368640899658e-02 -5.075482279062271118e-02
1.939903795719146729e-01 4.691016674041748047e-01 -2.355832010507583618e-01 -1.503714025020599365e-01 2.468559145927429199e-01 -6.808194518089294434e-02 -2.423877865076065063e-01 -2.889206111431121826e-01 -2.915623784065246582e-01 1.575660258531570435e-01 6.281080096960067749e-02 6.538839638233184814e-02 -1.401806622743606567e-02 2.159117907285690308e-01 -1.078062430024147034e-01 -1.490940004587173462e-01 -3.287131339311599731e-02 -6.201919913291931152e-02 2.414937689900398254e-02 -5.157860741019248962e-02 -7.188817858695983887e-02 -2.167367488145828247e-01 1.739605814218521118e-01 -1.109186410903930664e-01 -6.447035819292068481e-02 -1.239907145500183105e-01 -3.394429385662078857e-02 -1.236171573400497437e-01 3.042723834514617920e-01 3.958729282021522522e-02 1.516207456588745117e-01 -4.121419787406921387e-02
-3.922363370656967163e-02 5.173782706260681152e-01 2.297301217913627625e-02 -1.511650830507278442e-01 1.022566631436347961e-01 -5.433852598071098328e-02 -2.142511308193206787e-01 8.302803337574005127e-02 -3.067082166671752930e-01 1.447563171386718750e-01 1.634005755186080933e-01 -2.299134153872728348e-03 -2.376146167516708374e-01 1.004329472780227661e-01 -5.301707237958908081e-02 -8.741407841444015503e-02 -2.355962619185447693e-02 1.782790124416351318e-01 1.067452654242515564e-01 -3.872470930218696594e-02 -3.535792231559753418e-01 8.907986432313919067e-02 2.775213122367858887e-01 -1.704379320144653320e-01 -1.579795181751251221e-01 -1.904859021306037903e-02 7.907323539257049561e-02 -1.373826265335083008e-01 1.691670566797256470e-01 9.001226723194122314e-02 -6.260294001549482346e-03 2.258505076169967651e-01
3.914461657404899597e-02 2.594459950923919678e-01 1.915061622858047485e-01 -1.707278490066528320e-01 1.328290700912475586e-01 1.777983605861663818e-01 -9.708782285451889038e-02 8.186382800340652466e-02 7.407327741384506226e-02 1.418300867080688477e-01 4.685264825820922852e-02 -2.635869383811950684e-01 -1.871312111616134644e-01 3.135522305965423584e-01 -3.674494028091430664e-01 -2.863176465034484863e-01 -3.253664970397949219e-01 5.590767413377761841e-02 -2.431769818067550659e-01 -1.541967988014221191e-01 8.519446104764938354e-02 2.218684181571006775e-02 -5.547720938920974731e-04 3.080694191157817841e-02 -2.198694199323654175e-01 7.386174052953720093e-02 -2.314103841781616211e-01 -1.224608570337295532e-01 -1.351432129740715027e-02 -1.675951778888702393e-01 1.795506104826927185e-02 2.836354635655879974e-02
3.061009645462036133e-01 8.212383091449737549e-02 1.212870981544256210e-02 -1.914691030979156494e-01 -5.297220498323440552e-02 1.337179392576217651e-01 -2.813346087932586670e-01 1.243129894137382507e-01 5.268817767500877380e-03 -1.211927905678749084e-01 1.843298226594924927e-01 -9.970508515834808350e-02 5.804890394210815430e-02 1.912022531032562256e-01 -3.891749382019042969e-01 -3.757935166358947754e-01 2.055341601371765137e-01 2.085362672805786133e-01 6.254085898399353027e-02 6.419752538204193115e-02 8.114375919103622437e-02 9.244764596223831177e-02 2.638772726058959961e-01 6.605980545282363892e-02 -7.467497140169143677e-02 1.823739111423492432e-01 -2.175382897257804871e-02 -3.521584868431091309e-01 -4.870400577783584595e-02 1.464535715058445930e-03 8.716534078121185303e-02 5.770254880189895630e-03
-4.299640655517578125e-02 1.399325430393218994e-01 3.103131651878356934e-01 -3.528724312782287598e-01 -5.717011168599128723e-02 -2.094806134700775146e-01 -2.849693596363067627e-01 -8.885902166366577148e-02 4.837970808148384094e-02 8.681252598762512207e-03 9.894896298646926880e-02 8.626414090394973755e-02 -4.442587122321128845e-02 -5.499048531055450439e-02 -1.742170602083206177e-01 4.196645319461822510e-02 -6.313482671976089478e-02 8.660256117582321167e-02 2.038324624300003052e-02 1.227225083857774734e-02 -1.765427738428115845e-01 1.498515158891677856e-01 5.008448362350463867e-01 1.764026284217834473e-01 -3.405533730983734131e-01 6.496799737215042114e-02 -4.358214139938354492e-02 -6.625081598758697510e-02 -3.010346367955207825e-02 -2.406352013349533081e-01 1.526726633310317993e-01 9.219170361757278442e-02
2.742793858051300049e-01 2.381236255168914795e-01 -1.770264953374862671e-01 -1.484890431165695190e-01 -9.119238238781690598e-04 -1.277632266283035278e-02 -3.348602354526519775e-02 3.548187017440795898e-01 -1.293710768222808838e-01 1.087438687682151794e-01 -1.249122526496648788e-02 -1.613000035285949707e-01 1.489528566598892212e-01 1.868886798620223999e-01 1.192869171500205994e-01 -1.670675724744796753e-01 8.702392131090164185e-02 -2.132004685699939728e-02 -2.152345478534698486e-01 -7.231510244309902191e-03 -1.215437576174736023e-01 3.695724532008171082e-02 4.107771813869476318e-01 -9.310362488031387329e-02 -2.145745158195495605e-01 -1.629516929388046265e-01 -1.165976151823997498e-01 -1.577003598213195801e-01 5.538474768400192261e-02 -4.104844331741333008e-01 5.128068476915359497e-02 -1.739113219082355499e-02
6.232336536049842834e-02 9.558483958244323730e-02 -1.203653682023286819e-02 -3.978680670261383057e-01 1.807470917701721191e-01 6.657857447862625122e-02 -3.315720260143280029e-01 -1.595141738653182983e-01 -1.307675391435623169e-01 1.608215644955635071e-02 -3.464160859584808350e-02 1.828235238790512085e-01 -1.468050926923751831e-01 -1.080397889018058777e-02 -2.288693040609359741e-01 -8.032992482185363770e-02 -6.994158029556274414e-02 3.038837313652038574e-01 9.604404121637344360e-02 1.104813739657402039e-01 1.426013112068176270e-01 8.628708124160766602e-02 7.690501958131790161e-02 -2.572194114327430725e-02 -1.491490006446838379e-01 -2.777739763259887695e-01 -1.801641434431076050e-01 -2.848596870899200439e-01 5.367212370038032532e-02 -3.601785004138946533e-01 -1.552843302488327026e-01 -2.842494100332260132e-02
-6.891448795795440674e-02 3.965924978256225586e-01 -1.934294551610946655e-01 -2.622175514698028564e-01 1.522367745637893677e-01 -2.111668139696121216e-02 -2.242874801158905029e-01 -3.295593857765197754e-01 -1.444810032844543457e-01 -1.929094940423965454e-01 3.412714004516601562e-01 -1.602703146636486053e-02 -1.436077505350112915e-01 1.513146907091140747e-01 3.852389752864837646e-02 -4.001307114958763123e-02 2.472522556781768799e-01 1.138365194201469421e-01 5.839141085743904114e-02 -9.572097659111022949e-02 1.867553219199180603e-02 -7.648704200983047485e-02 2.017565667629241943e-01 -1.624731570482254028e-01 -1.706800907850265503e-01 -1.176532879471778870e-01 -3.475435823202133179e-02 -1.073393374681472778e-01 2.659822106361389160e-01 -1.413724720478057861e-01 3.840481862425804138e-02 1.412850469350814819e-01
-3.357997164130210876e-02 4.432320594787597656e-01 -2.202723622322082520e-01 -2.563557326793670654e-01 1.939313411712646484e-01 -1.113016391173005104e-03 -1.434906423091888428e-01 -2.935953736305236816e-01 -1.889829933643341064e-01 -1.358958426862955093e-02 2.345671355724334717e-01 1.213993597775697708e-02 -1.477533578872680664e-01 2.364887446165084839e-01 8.115996606647968292e-03 -1.392060965299606323e-01 1.009223237633705139e-01 1.218203008174896240e-01 9.712068736553192139e-02 -1.841997206211090088e-01 7.541323453187942505e-02 -1.024129241704940796e-01 1.471467763185501099e-01 -7.837981730699539185e-02 -1.402002573013305664e-01 -1.414176672697067261e-01 -2.583363093435764313e-02 -1.396258324384689331e-01 3.942514061927795410e-01 -8.678723126649856567e-02 6.587341427803039551e-02 1.266054511070251465e-01
2.395737767219543457e-01 5.022556781768798828e-01 -7.466378062963485718e-02 -9.025242179632186890e-02 8.357227593660354614e-02 1.170162111520767212e-01 -2.481475025415420532e-01 3.696415200829505920e-02 -4.312557727098464966e-02 1.626976877450942993e-01 1.683342158794403076e-01 5.873494222760200500e-02 -1.494739204645156860e-01 1.213344410061836243e-01 -1.643375605344772339e-01 -2.049320489168167114e-01 8.999387174844741821e-02 7.746732234954833984e-02 1.699730902910232544e-01 -1.347115486860275269e-01 3.825790807604789734e-02 -1.723550818860530853e-02 7.383832335472106934e-02 -3.144744336605072021e-01 -1.966373622417449951e-01 -1.257045865058898926e-01 2.731754444539546967e-02 -2.106129974126815796e-01 3.159838020801544189e-01 1.937341243028640747e-01 -4.415852949023246765e-02 1.437778770923614502e-01
9.603946655988693237e-02 2.725396156311035156e-01 -1.243173256516456604e-01 -2.599530518054962158e-01 2.805257141590118408e-01 -2.709045819938182831e-02 -3.273953497409820557e-01 -5.517982412129640579e-03 -9.073121845722198486e-02 1.888328343629837036e-01 -7.450997829437255859e-02 -1.918695271015167236e-01 -2.794548273086547852e-01 1.092552989721298218e-01 4.126632213592529297e-02 -6.253056973218917847e-02 2.444435209035873413e-01 -9.566123038530349731e-02 2.049482315778732300e-01 -1.392165720462799072e-01 4.350027441978454590e-02 2.006476521492004395e-01 2.342086285352706909e-01 -5.391841754317283630e-02 -2.360831387341022491e-02 6.041261181235313416e-02 3.997068107128143311e-02 -2.029480487108230591e-01 2.751949131488800049e-01 3.545469045639038086e-02 2.388277053833007812e-01 2.317308932542800903e-01
1.984831243753433228e-01 -7.179128378629684448e-02 -4.531030729413032532e-02 -2.166898399591445923e-01 -2.077282369136810303e-01 -2.839553058147430420e-01 -1.973408013582229614e-01 -9.129627794027328491e-02 2.047366648912429810e-02 -2.773552387952804565e-02 1.272879391908645630e-01 -2.454582154750823975e-01 -1.478333175182342529e-01 6.891849637031555176e-02 -2.069149464368820190e-01 -2.693737745285034180e-01 5.721720308065414429e-02 3.088076710700988770e-01 -3.343936800956726074e-02 5.868355184793472290e-02 1.244034338742494583e-02 1.669615358114242554e-01 3.850435018539428711e-01 -9.026504307985305786e-02 -2.016528546810150146e-01 -1.858699019066989422e-03 -2.032247185707092285e-01 -1.877716481685638428e-01 -2.075034826993942261e-01 8.527233451604843140e-02 1.778389066457748413e-01 1.701335906982421875e-01
2.434607408940792084e-02 8.348632603883743286e-02 -1.033443883061408997e-01 -2.805979251861572266e-01 -1.420280337333679199e-01 2.182268053293228149e-01 -2.329588234424591064e-01 7.739086449146270752e-02 6.767876446247100830e-02 2.819116115570068359e-01 -5.157207325100898743e-02 -2.558998763561248779e-01 -1.653056889772415161e-01 2.168395966291427612e-01 -1.141443252563476562e-01 -7.267980277538299561e-02 3.878253996372222900e-01 2.888285815715789795e-01 -1.755863279104232788e-01 -3.950012475252151489e-02 1.595144718885421753e-01 1.383506804704666138e-01 1.723140925168991089e-01 -2.921755798161029816e-02 -1.336951553821563721e-02 1.875368654727935791e-01 -9.975930675864219666e-03 -2.036973237991333008e-01 3.184830769896507263e-02 -3.210505545139312744e-01 8.725342154502868652e-02 1.085270754992961884e-02
-6.364626809954643250e-03 3.949692547321319580e-01 -3.570898175239562988e-01 -4.040592610836029053e-01 1.362965255975723267e-01 1.628751456737518311e-01 -2.865805029869079590e-01 -1.353526562452316284e-01 -5.285321176052093506e-02 -6.539752334356307983e-02 2.430898994207382202e-01 2.581015601754188538e-02 -2.740100212395191193e-02 5.011551454663276672e-02 4.589255899190902710e-02 -1.263720244169235229e-01 1.001830771565437317e-01 1.307888031005859375e-01 7.601375132799148560e-02 -8.295600861310958862e-02 -5.610515177249908447e-02 6.889469921588897705e-02 1.283976435661315918e-01 -2.151082903146743774e-01 -2.838715612888336182e-01 1.070177853107452393e-01 1.700770482420921326e-02 -1.553849279880523682e-01 2.761886119842529297e-01 1.920489035546779633e-02 1.164587959647178650e-01 -4.822075739502906799e-02
5.812650173902511597e-02 1.827691942453384399e-01 -6.927588582038879395e-02 -6.865744292736053467e-02 5.716606229543685913e-02 -3.170426189899444580e-01 -5.372850969433784485e-02 7.337926328182220459e-02 1.363357156515121460e-01 -1.513448655605316162e-01 -2.132140100002288818e-02 -3.308332860469818115e-01 -2.084007859230041504e-01 1.039628610014915466e-01 -2.338737845420837402e-01 -9.098231792449951172e-02 -1.225904971361160278e-01 2.410614043474197388e-01 -3.590242192149162292e-02 -2.898886501789093018e-01 -4.466154798865318298e-02 1.201046556234359741e-01 3.233738541603088379e-01 -2.377840876579284668e-01 -6.293803453445434570e-02 -2.443578988313674927e-01 -1.049431711435317993e-01 -1.047356203198432922e-01 6.687125563621520996e-02 -3.631414473056793213e-01 1.214605420827865601e-01 -1.705508120357990265e-02
1.683027744293212891e-01 2.745765447616577148e-01 -1.037330180406570435e-01 -3.655185401439666748e-01 3.594422936439514160e-01 8.636862784624099731e-02 -1.944536566734313965e-01 3.680442869663238525e-01 2.582787722349166870e-02 1.653046011924743652e-01 -3.563893958926200867e-03 -3.357121348381042480e-02 -2.170090330764651299e-03 2.258897870779037476e-01 -5.767826363444328308e-02 -4.849417507648468018e-02 6.231751292943954468e-02 -9.492799639701843262e-02 1.026753857731819153e-01 1.389434002339839935e-02 -5.128955841064453125e-02 2.461030706763267517e-02 3.664242923259735107e-01 -1.813564002513885498e-01 1.463593542575836182e-01 2.229209095239639282e-01 8.576592057943344116e-02 -1.956827491521835327e-01 -1.164434105157852173e-01 -8.164798468351364136e-02 1.404365450143814087e-01 7.358818501234054565e-02
-1.797946691513061523e-01 8.551615290343761444e-03 2.478641122579574585e-01 -4.847285449504852295e-01 -6.260274350643157959e-02 5.531103909015655518e-02 -2.467814385890960693e-01 -2.099962532520294189e-01 -3.781308233737945557e-02 -8.939256519079208374e-02 -1.120842434465885162e-02 -2.857413887977600098e-02 -2.604033648967742920e-01 -4.380856826901435852e-02 2.331164665520191193e-02 -8.363372087478637695e-02 2.589510083198547363e-01 1.659920364618301392e-01 -2.691514790058135986e-02 -5.589998140931129456e-02 -1.552284788340330124e-02 1.851212382316589355e-01 1.707382053136825562e-01 1.079111397266387939e-01 -7.514438778162002563e-02 8.514837920665740967e-02 -1.544749587774276733e-01 -2.298508286476135254e-01 -8.238968998193740845e-02 -1.865520477294921875e-01 2.790914177894592285e-01 2.979201078414916992e-01
3.076668269932270050e-02 5.946405977010726929e-02 1.328164944425225258e-03 -2.958897948265075684e-01 1.899808347225189209e-01 -1.422563493251800537e-01 -4.111400544643402100e-01 -1.885916590690612793e-01 -9.733314067125320435e-02 -4.183819890022277832e-02 8.625503629446029663e-02 1.265301555395126343e-01 -1.128486096858978271e-01 7.252566516399383545e-02 -2.705734670162200928e-01 -1.965403743088245392e-02 6.218351796269416809e-02 2.891829609870910645e-01 1.319616436958312988e-01 2.493713237345218658e-02 1.662074774503707886e-01 2.042621225118637085e-01 1.111498251557350159e-01 -1.288425773382186890e-01 -2.000062912702560425e-01 -3.068940043449401855e-01 -2.292650789022445679e-01 -1.982054114341735840e-01 7.841596007347106934e-02 -1.997524797916412354e-01 -2.089534550905227661e-01 3.448904305696487427e-02
2.522351443767547607e-01 3.599135577678680420e-01 -2.012617588043212891e-01 -1.382215619087219238e-01 5.533162876963615417e-02 -1.782171130180358887e-01 3.775530261918902397e-03 3.171213865280151367e-01 -1.406859457492828369e-01 1.867059990763664246e-02 6.998504698276519775e-02 -1.462955176830291748e-01 -7.989037781953811646e-03 1.248835176229476929e-01 -9.528892487287521362e-02 -5.725508672185242176e-04 1.915094852447509766e-01 4.216545447707176208e-02 -1.378315538167953491e-01 -1.759719997644424438e-01 -7.653059065341949463e-02 2.247624099254608154e-01 3.452214002609252930e-01 2.515588700771331787e-02 -1.958177238702774048e-01 -1.751644313335418701e-01 -9.474357217550277710e-02 -1.103142276406288147e-01 -1.943619400262832642e-01 -3.342506587505340576e-01 1.890048533678054810e-01 -2.539058215916156769e-02
-7.810588926076889038e-02 6.998687982559204102e-02 -8.969904482364654541e-02 -4.200065732002258301e-01 2.673541009426116943e-01 -2.427936717867851257e-02 -3.338811099529266357e-01 -1.500250101089477539e-01 -1.522008329629898071e-01 6.696227937936782837e-03 8.947687596082687378e-02 4.985086992383003235e-02 -9.097425639629364014e-02 -2.849658206105232239e-02 -1.987998038530349731e-01 -4.016114398837089539e-02 8.984331041574478149e-02 2.948461174964904785e-01 1.626465469598770142e-01 1.432624310255050659e-01 2.549712546169757843e-02 8.645088970661163330e-02 1.102927774190902710e-01 -1.372724473476409912e-01 -1.660218238830566406e-01 -3.599041700363159180e-01 -2.848676741123199463e-01 -1.575489938259124756e-01 7.009956985712051392e-02 -2.326757460832595825e-01 -1.057420372962951660e-01 1.261766068637371063e-02
-2.182278633117675781e-01 2.013974934816360474e-01 -5.401422828435897827e-02 -5.964943766593933105e-02 1.867698729038238525e-01 6.103140860795974731e-02 -2.858054265379905701e-02 -2.022747099399566650e-01 -1.617796719074249268e-01 -1.192651689052581787e-01 2.820900082588195801e-01 -2.015816867351531982e-01 -3.241544961929321289e-02 2.032432407140731812e-01 -1.133211553096771240e-01 -1.347797363996505737e-01 4.199104011058807373e-01 1.345520168542861938e-01 2.635216526687145233e-02 -1.326493620872497559e-01 -8.207420259714126587e-02 -2.695394796319305897e-04 7.797122001647949219e-02 -2.149296998977661133e-01 -2.753605544567108154e-01 6.555116176605224609e-02 -7.042840868234634399e-02 -3.035879135131835938e-01 2.276352345943450928e-01 -8.855437487363815308e-02 1.158712059259414673e-01 2.626138329505920410e-01
4.118855297565460205e-02 1.372859328985214233e-01 3.513581454753875732e-01 -1.294224560260772705e-01 1.179834529757499695e-01 4.187559783458709717e-01 -2.886146008968353271e-01 1.624173074960708618e-01 -9.254612028598785400e-02 3.192570433020591736e-02 2.447551488876342773e-01 7.634873688220977783e-02 -2.591219544410705566e-01 3.320045471191406250e-01 6.377270072698593140e-02 -1.405437141656875610e-01 6.272543966770172119e-02 1.192751750349998474e-01 -8.312176913022994995e-03 -7.398063689470291138e-02 -9.384398162364959717e-02 -2.873918414115905762e-01 8.634492754936218262e-03 -1.007643342018127441e-01 -7.204333692789077759e-02 -1.247832924127578735e-01 -1.453098934143781662e-02 -2.049686312675476074e-01 -8.532371371984481812e-02 -2.155679166316986084e-01 1.376911997795104980e-01 5.258299410343170166e-02
6.918174028396606445e-02 4.920145869255065918e-01 1.170504391193389893e-01 -3.618713468313217163e-02 1.574192494153976440e-01 4.453035071492195129e-02 -2.606295049190521240e-01 3.699691267684102058e-03 -9.771944582462310791e-02 6.842157244682312012e-02 1.083560958504676819e-01 2.705816365778446198e-02 -3.273228406906127930e-01 1.254649311304092407e-01 -6.499349325895309448e-02 -8.395785838365554810e-02 1.657061427831649780e-01 1.508643180131912231e-01 9.587017446756362915e-02 8.630329743027687073e-03 -2.719630002975463867e-01 -4.724239557981491089e-02 2.050894945859909058e-01 -2.190849334001541138e-01 -8.165736496448516846e-02 -2.173059284687042236e-01 1.119846627116203308e-01 -1.983591020107269287e-01 1.556739956140518188e-01 2.353232204914093018e-01 -7.564921677112579346e-02 2.563416957855224609e-01
6.829407066106796265e-02 1.248288433998823166e-02 1.457969397306442261e-01 1.017103344202041626e-01 3.652926385402679443e-01 -8.084230870008468628e-02 -6.127437204122543335e-02 2.570346593856811523e-01 -4.242653399705886841e-02 2.925611138343811035e-01 1.472701430320739746e-01 -6.277233362197875977e-02 -3.458619490265846252e-02 9.762229025363922119e-02 -8.204433321952819824e-02 6.198039650917053223e-02 2.422861754894256592e-01 5.114348232746124268e-02 -1.058314889669418335e-01 1.747236251831054688e-01 7.846936583518981934e-02 -2.148053944110870361e-01 2.463574558496475220e-01 -1.065225601196289062e-01 -1.619423031806945801e-01 -1.005823612213134766e-01 -4.138900637626647949e-01 -2.547795772552490234e-01 2.057544291019439697e-01 -1.068671494722366333e-01 1.969842463731765747e-01 1.641950607299804688e-01
6.553632766008377075e-02 3.284142613410949707e-01 -2.029878795146942139e-01 -2.520430684089660645e-01 8.626058697700500488e-02 -1.609771251678466797e-01 -1.070643439888954163e-01 6.509838998317718506e-02 -1.250672787427902222e-01 1.181978806853294373e-01 -2.424094527959823608e-01 -3.196114301681518555e-01 8.716617524623870850e-02 2.862774431705474854e-01 -2.217478454113006592e-01 -8.286491781473159790e-02 -5.240127071738243103e-02 2.377919256687164307e-01 -2.147716134786605835e-01 -1.545308977365493774e-01 1.626962982118129730e-02 -5.887537077069282532e-02 2.680301368236541748e-01 -1.501104980707168579e-01 -9.321162849664688110e-02 -1.113055944442749023e-01 1.150831952691078186e-01 -1.162271276116371155e-01 4.403331503272056580e-02 -2.545365691184997559e-01 2.118559926748275757e-01 1.053735017776489258e-01
7.573866751044988632e-03 1.029211804270744324e-01 -1.809351146221160889e-01 -4.329808652400970459e-01 2.192341983318328857e-01 1.967538613826036453e-03 -4.032019078731536865e-01 -2.732763588428497314e-01 -2.518832981586456299e-01 -2.341869752854108810e-03 1.336504220962524414e-01 7.463894318789243698e-03 -2.112325653433799744e-02 1.599360853433609009e-01 -1.874509304761886597e-01 -2.562827430665493011e-02 2.476253956556320190e-01 1.597793847322463989e-01 7.166308164596557617e-02 -2.719705551862716675e-02 -5.983188375830650330e-02 1.023133173584938049e-01 2.141598761081695557e-01 -8.073907345533370972e-02 -7.049877941608428955e-02 -1.666326373815536499e-01 -8.793850243091583252e-02 -1.534483432769775391e-01 -1.850348114967346191e-01 -2.186452597379684448e-01 -1.826991587877273560e-01 -4.514999315142631531e-02
3.251027688384056091e-02 1.704175919294357300e-01 1.786855608224868774e-02 -3.536279797554016113e-01 1.265788674354553223e-01 -6.967850029468536377e-02 -2.461672127246856689e-01 -2.748938649892807007e-02 4.596098326146602631e-03 3.528209626674652100e-01 3.818421810865402222e-02 1.282028108835220337e-01 -7.071336358785629272e-02 5.942585691809654236e-02 -7.464322447776794434e-02 -4.941922426223754883e-02 -4.820265993475914001e-02 4.446864128112792969e-02 6.468167155981063843e-02 -1.875480115413665771e-01 -4.401221871376037598e-02 2.749853134155273438e-01 2.586539983749389648e-01 -1.250463426113128662e-01 -2.103965282440185547e-01 -2.794057130813598633e-01 2.387096136808395386e-01 -1.316384226083755493e-01 2.494240999221801758e-01 -2.892632484436035156e-01 7.038620114326477051e-02 2.282927185297012329e-01
2.599442191421985626e-02 3.504694998264312744e-01 5.732580646872520447e-02 -1.924992948770523071e-01 -3.973278775811195374e-02 -1.890597492456436157e-01 -2.876374423503875732e-01 -8.264694362878799438e-02 -3.644363954663276672e-02 1.460274755954742432e-01 1.929947547614574432e-02 -2.104555666446685791e-01 -1.731685176491737366e-02 1.461708545684814453e-02 -2.794896364212036133e-01 1.674191653728485107e-01 4.054048657417297363e-02 2.757916152477264404e-01 -1.575995683670043945e-01 -1.378313750028610229e-01 4.714420437812805176e-02 2.413883805274963379e-02 -5.437605828046798706e-02 -6.978218257427215576e-02 -2.408233135938644409e-01 -1.141773685812950134e-01 -2.334649562835693359e-01 -1.433507800102233887e-01 6.567504256963729858e-02 -1.853981912136077881e-01 1.934290677309036255e-01 4.253616631031036377e-01
-4.649059846997261047e-02 3.758478760719299316e-01 5.025578290224075317e-02 -1.216324046254158020e-01 2.114738225936889648e-01 -3.662804886698722839e-02 -2.215204238891601562e-01 -3.355186805129051208e-02 1.457037180662155151e-01 2.508914768695831299e-01 -1.675925403833389282e-01 -1.090532764792442322e-01 -2.392138838768005371e-01 1.377952247858047485e-01 6.561663746833801270e-02 -1.858069449663162231e-01 -2.251326572149991989e-03 3.715510964393615723e-01 1.244955062866210938e-01 1.080267801880836487e-01 1.350181251764297485e-01 1.549523323774337769e-03 2.811556160449981689e-01 -8.599451929330825806e-02 1.289105135947465897e-02 2.532326281070709229e-01 -2.500308752059936523e-01 -1.707851514220237732e-02 5.883096531033515930e-02 -2.326885908842086792e-01 1.726024299860000610e-01 1.392970383167266846e-01
8.616483211517333984e-02 -6.573966890573501587e-02 -1.391562372446060181e-01 -1.937180459499359131e-01 1.133194863796234131e-01 -2.905358560383319855e-02 -6.736801564693450928e-02 8.418551832437515259e-02 -2.890545427799224854e-01 -4.093946516513824463e-02 -5.524961650371551514e-02 6.010366976261138916e-02 -1.893115341663360596e-01 3.426289558410644531e-01 -4.563581049442291260e-01 -1.306728720664978027e-01 -1.519949883222579956e-01 -5.611067637801170349e-02 5.650974926538765430e-04 7.768514100462198257e-03 -1.175893470644950867e-02 -2.767173051834106445e-01 2.749621272087097168e-01 -1.590026915073394775e-01 1.493790596723556519e-01 8.090616762638092041e-02 -3.657210618257522583e-02 -1.677765399217605591e-01 8.462537080049514771e-02 -1.310589760541915894e-01 1.326353698968887329e-01 3.624938726425170898e-01
3.330446481704711914e-01 1.632997989654541016e-01 -5.917279049754142761e-03 -2.408570647239685059e-01 -9.947523474693298340e-02 2.065536826848983765e-01 -1.407464742660522461e-01 -1.936236210167407990e-02 -5.231424793601036072e-02 -9.068365395069122314e-02 2.105768173933029175e-01 -1.164435073733329773e-01 1.137574948370456696e-02 1.380279511213302612e-01 -4.262338280677795410e-01 -2.381917387247085571e-01 2.952488958835601807e-01 1.708412170410156250e-01 -1.210531815886497498e-01 9.721905738115310669e-02 3.914949297904968262e-02 1.514381617307662964e-01 6.248288974165916443e-02 3.741336613893508911e-02 -2.338139154016971588e-02 5.132285878062248230e-02 1.219264045357704163e-01 -3.526929020881652832e-01 -9.092614799737930298e-02 -1.968678385019302368e-01 2.071840465068817139e-01 5.046259984374046326e-02
1.976132094860076904e-01 -1.220866069197654724e-01 -7.303813099861145020e-02 -2.889574468135833740e-01 6.394052505493164062e-02 -1.365470737218856812e-01 -1.252039819955825806e-01 -1.561062131077051163e-02 -8.692860603332519531e-02 -7.543592154979705811e-02 7.436547428369522095e-02 -1.520758420228958130e-01 5.675235390663146973e-02 3.291930258274078369e-01 -1.894057691097259521e-01 -4.205193519592285156e-01 -2.781454008072614670e-03 -7.146750390529632568e-02 -9.467895328998565674e-02 -1.745850145816802979e-01 -1.637826561927795410e-01 2.022447586059570312e-01 1.616917401552200317e-01 -2.463451921939849854e-01 2.651426382362842560e-02 -2.519996762275695801e-01 -5.532134324312210083e-02 -2.586067914962768555e-01 -1.210333127528429031e-02 3.469935432076454163e-02 2.875133752822875977e-01 -1.872932016849517822e-01
-2.504131793975830078e-01 -1.113124415278434753e-01 1.468018442392349243e-01 -4.537713825702667236e-01 4.663706570863723755e-02 -3.043855307623744011e-03 -1.498284488916397095e-01 -2.204321771860122681e-01 -2.287304699420928955e-01 -3.078788816928863525e-01 -4.256503190845251083e-03 -9.806960076093673706e-02 -1.511642038822174072e-01 4.296892788261175156e-03 -4.140462726354598999e-02 -9.303551167249679565e-02 -1.385775655508041382e-01 2.382527738809585571e-01 -5.768185853958129883e-02 1.740103401243686676e-02 -1.199393644928932190e-01 1.533653587102890015e-01 3.676643073558807373e-01 -7.672549784183502197e-02 -1.476557105779647827e-01 -3.036412037909030914e-02 -3.103241920471191406e-01 -1.519991755485534668e-01 1.010290719568729401e-02 -6.953305006027221680e-02 8.781918440945446491e-04 1.691254824399948120e-01
1.920531690120697021e-01 4.159506857395172119e-01 1.324156373739242554e-01 -2.188810408115386963e-01 5.245026573538780212e-02 6.545706838369369507e-02 1.762561127543449402e-02 -6.989893317222595215e-02 1.617761515080928802e-02 -6.125766783952713013e-02 1.258841007947921753e-01 -2.027666717767715454e-01 -1.704674363136291504e-01 3.560785353183746338e-01 -6.485082209110260010e-02 1.376513540744781494e-01 2.566295266151428223e-01 4.800871610641479492e-01 -1.629818528890609741e-01 -2.055183053016662598e-01 7.224656641483306885e-02 2.029808610677719116e-02 1.067953929305076599e-01 -5.519747734069824219e-02 -1.081255823373794556e-01 -2.137687653303146362e-01 -9.799069724977016449e-03 -5.418291315436363220e-02 -1.407520473003387451e-01 2.126816846430301666e-02 1.923697628080844879e-02 7.851925492286682129e-02
2.038515955209732056e-01 1.429222524166107178e-01 -1.844462752342224121e-01 -4.023213386535644531e-01 1.308082640171051025e-01 6.695891730487346649e-03 4.506842792034149170e-02 8.817256987094879150e-02 -5.706286802887916565e-02 -2.068755626678466797e-01 -9.444257616996765137e-02 -2.804730236530303955e-01 -1.648789346218109131e-01 1.429603546857833862e-01 6.166763976216316223e-02 -5.251270532608032227e-02 1.900210082530975342e-01 3.589797019958496094e-01 -3.804651554673910141e-03 1.457277536392211914e-01 -2.368321269750595093e-02 3.064903803169727325e-02 3.232178688049316406e-01 -1.893762648105621338e-01 -2.685115337371826172e-01 1.206958070397377014e-01 -8.555576205253601074e-02 -1.909800618886947632e-01 -2.314403355121612549e-01 -5.708352476358413696e-02 5.170698836445808411e-02 9.663050621747970581e-02
2.417245209217071533e-01 9.519177675247192383e-02 -6.648664362728595734e-03 -4.380723536014556885e-01 1.531202197074890137e-01 -1.068625077605247498e-01 -1.492960005998611450e-01 4.710091054439544678e-01 -3.925965353846549988e-02 -1.971512101590633392e-02 1.356162130832672119e-01 8.224634081125259399e-02 -2.556558549404144287e-01 8.383201062679290771e-02 1.030044071376323700e-02 -2.088899314403533936e-01 -3.161539137363433838e-02 1.447410732507705688e-01 -4.535548761487007141e-02 -2.931864373385906219e-02 -8.643421530723571777e-02 2.226024121046066284e-01 3.163561224937438965e-01 -1.287918239831924438e-01 8.582646399736404419e-02 2.003830298781394958e-02 -1.906606703996658325e-01 -7.697925716638565063e-02 2.331420034170150757e-02 -5.775228515267372131e-02 2.392467260360717773e-01 -9.282599389553070068e-02
-3.767820820212364197e-02 2.760687172412872314e-01 -8.597446233034133911e-02 -1.580517590045928955e-01 -4.636627063155174255e-02 1.486142426729202271e-01 -2.483057975769042969e-01 2.732848562300205231e-02 -9.774006903171539307e-02 -5.551166459918022156e-02 1.440167278051376343e-01 -1.710840314626693726e-01 -7.219050079584121704e-02 3.345961570739746094e-01 8.367230743169784546e-02 -1.051571667194366455e-01 6.664247065782546997e-02 3.126909136772155762e-01 2.017637193202972412e-01 -1.913935542106628418e-01 2.847743965685367584e-02 7.014061510562896729e-02 1.270664930343627930e-01 -1.067247316241264343e-01 -2.977688610553741455e-01 -1.472053080797195435e-01 1.674746274948120117e-01 -1.859636753797531128e-01 3.939111232757568359e-01 -1.653354763984680176e-01 1.405863761901855469e-01 -1.320210695266723633e-01
-9.845399856567382812e-02 -2.832568250596523285e-02 7.564637064933776855e-02 -1.267833709716796875e-01 2.473473101854324341e-01 1.341041829437017441e-02 -8.563078939914703369e-02 -2.559764310717582703e-02 8.090684562921524048e-02 -1.799397021532058716e-01 -7.642103359103202820e-03 -7.437491416931152344e-02 -1.135425046086311340e-01 4.467072486877441406e-01 -2.883612215518951416e-01 -3.250288665294647217e-01 -2.466428726911544800e-01 2.067877948284149170e-01 -7.162523269653320312e-02 3.260556235909461975e-02 -1.360593736171722412e-01 1.691010743379592896e-01 1.680857986211776733e-01 -5.317728593945503235e-02 -8.136691898107528687e-02 -2.342611402273178101e-01 -2.503916025161743164e-01 -7.472807914018630981e-02 1.542020887136459351e-01 -1.991898119449615479e-01 1.734311133623123169e-01 -2.032798081636428833e-01
1.136253923177719116e-01 5.235831141471862793e-01 3.435340523719787598e-02 -2.898624837398529053e-01 2.853359282016754150e-01 1.402044855058193207e-02 1.040895236656069756e-03 9.399918466806411743e-02 -1.155410632491111755e-01 -4.011818207800388336e-03 -5.624431371688842773e-02 -9.527758508920669556e-02 -1.714144349098205566e-01 2.020304203033447266e-01 2.254240363836288452e-01 -2.170353233814239502e-01 8.065789937973022461e-03 1.155927032232284546e-01 1.591361314058303833e-01 1.299935132265090942e-01 -2.040884457528591156e-02 9.271079301834106445e-02 1.712086945772171021e-01 -1.703224629163742065e-01 -7.732102274894714355e-02 -1.167867183685302734e-01 -9.809414297342300415e-02 -1.311348527669906616e-01 2.527282536029815674e-01 -1.537329703569412231e-01 -2.038350105285644531e-01 2.123650312423706055e-01
2.924540042877197266e-01 -2.592395804822444916e-02 2.444071695208549500e-02 -2.568087279796600342e-01 -7.785901427268981934e-02 -2.719676308333873749e-02 -1.502806693315505981e-01 -1.701813936233520508e-01 8.009494096040725708e-02 -1.579308882355690002e-02 -6.128761917352676392e-02 -4.015067517757415771e-01 -1.667500436305999756e-01 -3.901895880699157715e-02 -2.463199496269226074e-01 -2.914004027843475342e-01 6.590531021356582642e-02 3.157598972320556641e-01 -6.820816546678543091e-02 -9.534683078527450562e-02 1.886268556118011475e-01 4.136447980999946594e-02 2.841595709323883057e-01 -9.349097311496734619e-02 -1.315802335739135742e-01 1.852512732148170471e-02 -1.273348480463027954e-01 -1.625527143478393555e-01 -2.019043415784835815e-01 -1.022745892405509949e-01 2.663265466690063477e-01 1.238532066345214844e-01
1.176250874996185303e-01 3.923132717609405518e-01 2.228176593780517578e-01 -2.056689113378524780e-01 3.552894294261932373e-02 2.926146984100341797e-01 -1.951600462198257446e-01 -9.441024810075759888e-02 -2.066182345151901245e-02 -2.239227294921875000e-01 -5.842858925461769104e-02 -2.588151693344116211e-01 -1.304326057434082031e-01 2.239757478237152100e-01 -3.129996359348297119e-01 -2.952856421470642090e-01 -2.624472379684448242e-01 -1.208043470978736877e-01 -7.073525339365005493e-02 -1.368164718151092529e-01 -6.191157735884189606e-03 -7.223357446491718292e-03 1.080330237746238708e-01 2.803463488817214966e-02 -1.185476407408714294e-01 -7.631221786141395569e-03 -6.945848464965820312e-02 -1.156756561249494553e-02 -4.560396075248718262e-02 -2.449884712696075439e-01 -9.682160615921020508e-02 1.510881334543228149e-01
1.597355306148529053e-01 2.926604449748992920e-01 -2.811868675053119659e-02 -3.757915198802947998e-01 2.621824741363525391e-01 9.191659837961196899e-02 -9.986693412065505981e-02 2.786707878112792969e-01 -1.801108568906784058e-01 -2.781657315790653229e-02 2.825162746012210846e-02 -1.226391270756721497e-01 -1.954316794872283936e-01 2.498909831047058105e-01 1.173017621040344238e-01 -8.104962855577468872e-02 8.130250871181488037e-02 -1.589304655790328979e-01 3.659436246380209923e-03 -5.377699062228202820e-02 -1.613330841064453125e-01 5.452555790543556213e-02 5.028918385505676270e-01 -7.070988416671752930e-02 1.580088436603546143e-01 -3.089077025651931763e-02 6.807428598403930664e-02 -1.230389401316642761e-01 -7.290132343769073486e-02 -4.197846353054046631e-02 1.775218695402145386e-01 -7.762206345796585083e-02
9.527166932821273804e-02 -2.937763929367065430e-02 -2.023795247077941895e-01 -1.622086465358734131e-01 3.540537133812904358e-02 -9.141975641250610352e-02 -1.291974037885665894e-01 6.403488665819168091e-02 -2.875850796699523926e-01 -2.729589343070983887e-01 4.389995709061622620e-02 -1.305491179227828979e-01 4.379006102681159973e-03 2.381966710090637207e-01 -4.125204682350158691e-02 -3.684056103229522705e-01 2.035303562879562378e-01 3.572520613670349121e-01 1.409544795751571655e-01 8.231384307146072388e-02 8.934757858514785767e-02 1.253856122493743896e-01 2.042097002267837524e-01 -2.958758920431137085e-02 -3.031462132930755615e-01 1.058710888028144836e-01 -1.620360165834426880e-01 -2.505612373352050781e-01 -1.518075466156005859e-01 -1.143458932638168335e-01 -1.312455832958221436e-01 1.206506490707397461e-01
2.499601393938064575e-01 2.391023933887481689e-01 -3.122214078903198242e-01 1.355675905942916870e-01 1.523246765136718750e-01 -6.838493049144744873e-02 -8.503793179988861084e-02 -5.613704398274421692e-02 -9.121380746364593506e-02 -1.304982751607894897e-01 3.218728601932525635e-01 2.399898916482925415e-01 -1.650659553706645966e-02 1.501001045107841492e-02 -2.138132229447364807e-02 -5.466076359152793884e-02 -8.297697454690933228e-02 8.678762614727020264e-02 -1.067828163504600525e-01 -3.214122653007507324e-01 -1.499984711408615112e-01 -1.414316426962614059e-02 1.650109440088272095e-01 -1.573357135057449341e-01 -9.556730836629867554e-02 -5.699735600501298904e-03 -1.216036528348922729e-01 -4.833494722843170166e-01 -1.169889569282531738e-01 -1.744189858436584473e-01 1.656351089477539062e-01 5.296860635280609131e-02
1.459826081991195679e-01 4.288870841264724731e-02 1.567463018000125885e-02 -1.018193438649177551e-01 2.768740057945251465e-01 -1.121922135353088379e-01 -2.328372150659561157e-01 -1.670231372117996216e-01 1.315797120332717896e-01 -1.426966339349746704e-01 1.468930244445800781e-01 2.203647494316101074e-01 -3.356141969561576843e-02 1.665583848953247070e-01 -8.867995440959930420e-02 -2.597627416253089905e-02 -1.023472007364034653e-02 2.078008353710174561e-01 -1.499907672405242920e-01 -9.176660329103469849e-02 -1.199294552206993103e-01 -7.469815015792846680e-02 1.271919757127761841e-01 -1.889505088329315186e-01 -1.838268637657165527e-01 4.882672801613807678e-02 -3.423345685005187988e-01 -2.614783048629760742e-01 1.967369914054870605e-01 -3.539317250251770020e-01 -3.432617783546447754e-01 8.401961065828800201e-03
-8.630175888538360596e-02 1.980830579996109009e-01 1.772746890783309937e-01 -7.689470797777175903e-02 5.989906936883926392e-02 1.848868727684020996e-01 -1.301087439060211182e-01 -4.482262954115867615e-02 -2.330810576677322388e-01 1.446138173341751099e-01 3.695784509181976318e-01 -1.203402280807495117e-01 -5.180418118834495544e-02 4.048377871513366699e-01 -2.035562545061111450e-01 -1.889715045690536499e-01 7.284244056791067123e-03 1.799617707729339600e-01 -3.363399505615234375e-01 -2.581519074738025665e-03 -8.722294121980667114e-02 -1.740237623453140259e-01 7.975728064775466919e-02 1.350401528179645538e-02 9.173493832349777222e-02 1.621702015399932861e-01 -1.406112313270568848e-01 -6.877504289150238037e-02 1.883403211832046509e-01 -1.811343990266323090e-02 3.080996274948120117e-01 9.637007117271423340e-02
1.565144658088684082e-01 7.821957767009735107e-02 -1.543603986501693726e-01 -4.878062009811401367e-02 -1.732694506645202637e-01 -1.823824346065521240e-01 -5.045750737190246582e-02 7.158894091844558716e-02 -7.112992554903030396e-02 1.193557828664779663e-01 -5.571274459362030029e-02 -4.762469530105590820e-01 -1.597975641489028931e-01 1.025040149688720703e-01 -1.331743746995925903e-01 -1.039809212088584900e-01 3.312042355537414551e-02 3.541570901870727539e-01 -8.791036903858184814e-03 -1.532128751277923584e-01 -2.717001177370548248e-02 8.171667903661727905e-02 2.315246164798736572e-01 -1.161779835820198059e-01 -4.981734976172447205e-02 -4.451989382505416870e-02 -2.016839534044265747e-01 -5.358029529452323914e-02 4.095426201820373535e-02 -3.799302577972412109e-01 3.726053535938262939e-01 -3.080429881811141968e-02
1.186587214469909668e-01 5.148782730102539062e-01 2.397253736853599548e-02 -2.260058820247650146e-01 2.241187915205955505e-02 -1.981515437364578247e-02 -1.060255318880081177e-01 -4.102145135402679443e-02 6.418688595294952393e-02 5.042464286088943481e-02 9.848209470510482788e-02 1.431806981563568115e-01 5.874292179942131042e-02 2.269179522991180420e-01 5.432441830635070801e-02 -1.014758050441741943e-01 -4.909064620733261108e-02 5.492787435650825500e-02 1.025849729776382446e-01 2.204657942056655884e-01 2.203837968409061432e-02 8.564131706953048706e-02 2.108611911535263062e-01 -2.207815647125244141e-01 -2.157158404588699341e-01 6.911410391330718994e-02 1.463477462530136108e-01 -2.604064643383026123e-01 2.921565175056457520e-01 -2.810505330562591553e-01 -1.001152843236923218e-01 2.642064392566680908e-01
1.101108118891716003e-01 1.305701397359371185e-02 -5.118165016174316406e-01 -2.928172051906585693e-02 2.116820961236953735e-01 -3.101144684478640556e-04 -1.654324382543563843e-01 -2.787427604198455811e-01 -2.359481602907180786e-01 -1.603697836399078369e-01 3.371480479836463928e-02 -5.353395268321037292e-02 -2.047865837812423706e-01 1.083719283342361450e-01 -1.036251485347747803e-01 -1.447498053312301636e-01 -1.392696052789688110e-01 9.466877579689025879e-02 -2.211925834417343140e-01 -1.358920782804489136e-01 -1.192338764667510986e-01 -5.954922363162040710e-02 9.133077412843704224e-02 -1.081705987453460693e-01 -2.399364858865737915e-01 7.020515948534011841e-02 -1.600490063428878784e-01 -3.848975896835327148e-01 -1.357900947332382202e-01 -9.167910367250442505e-02 6.109914742410182953e-03 -8.691392093896865845e-02
3.207480609416961670e-01 -1.029504239559173584e-01 9.865368157625198364e-02 -2.626323401927947998e-01 -5.608714744448661804e-02 -1.138642430305480957e-01 -1.972652673721313477e-01 2.085091024637222290e-01 -2.649677693843841553e-01 2.334131486713886261e-02 3.600221127271652222e-02 -2.262425050139427185e-02 -1.904078722000122070e-01 1.159343942999839783e-01 -7.104784250259399414e-02 -1.350257247686386108e-01 1.525928378105163574e-01 -2.060625143349170685e-02 1.379011273384094238e-01 4.938586801290512085e-02 8.241972327232360840e-02 3.548895120620727539e-01 2.877263724803924561e-01 2.838169634342193604e-01 -2.771661877632141113e-01 -1.211189106106758118e-01 -2.862678654491901398e-02 -1.228700280189514160e-01 1.077277287840843201e-01 -2.782846689224243164e-01 -6.175127252936363220e-02 1.492165923118591309e-01
5.618018284440040588e-02 1.023129373788833618e-01 -1.780716329813003540e-01 -3.059410676360130310e-02 -5.349752679467201233e-02 -3.568849861621856689e-01 -2.495146393775939941e-01 -8.452650904655456543e-02 -2.354468256235122681e-01 1.153268665075302124e-01 1.938108168542385101e-02 1.554252505302429199e-01 -2.185544520616531372e-01 4.619801789522171021e-02 -4.601305127143859863e-01 -5.960047617554664612e-02 -4.115074872970581055e-02 4.309697449207305908e-02 1.269996911287307739e-01 -1.317327022552490234e-01 -2.049825787544250488e-01 -2.252677679061889648e-01 9.161091595888137817e-02 -1.947399824857711792e-01 -2.051790803670883179e-01 -2.680536545813083649e-02 -2.495366334915161133e-02 -3.584700524806976318e-01 6.002157926559448242e-02 -4.008681699633598328e-02 -3.308200836181640625e-02 2.032273709774017334e-01
1.176894921809434891e-02 -1.730966567993164062e-01 1.353613287210464478e-01 -2.403981536626815796e-01 3.702128678560256958e-02 -1.060181707143783569e-01 -7.211960852146148682e-02 -3.401197493076324463e-02 -9.754877537488937378e-02 9.383222460746765137e-02 2.449142038822174072e-01 -2.929942905902862549e-01 -2.126843482255935669e-01 6.092969179153442383e-01 -7.782725989818572998e-02 -9.753183694556355476e-04 -2.840402722358703613e-02 5.497277528047561646e-02 1.473144292831420898e-01 -4.084609448909759521e-02 1.718767136335372925e-01 3.676230460405349731e-02 -1.335739623755216599e-02 1.897750049829483032e-01 -1.414458751678466797e-01 5.365583673119544983e-02 -3.186197280883789062e-01 -2.038802504539489746e-01 8.065823465585708618e-02 -1.371403932571411133e-01 4.034527763724327087e-02 3.057704865932464600e-02
1.886582374572753906e-01 1.033400893211364746e-01 -1.208375096321105957e-01 -2.415658384561538696e-01 9.697765111923217773e-02 -1.577572673559188843e-01 4.705293476581573486e-02 -1.169458404183387756e-02 1.838277131319046021e-01 -1.453027278184890747e-01 2.646300010383129120e-02 -2.090893089771270752e-01 -2.412815392017364502e-01 7.490146905183792114e-02 -1.548387259244918823e-01 -2.040289789438247681e-01 2.197605073451995850e-01 1.051131486892700195e-01 -7.151621580123901367e-02 1.149025857448577881e-01 -1.227894518524408340e-02 1.146734431385993958e-01 3.293761909008026123e-01 -9.597731381654739380e-02 -2.681312561035156250e-01 6.155841052532196045e-02 -3.355116248130798340e-01 -1.475577205419540405e-01 -2.220440655946731567e-01 1.114493012428283691e-01 2.990003824234008789e-01 2.134567946195602417e-01
-2.363294214010238647e-01 3.504270017147064209e-01 -1.349526494741439819e-01 -2.107931971549987793e-01 1.951592266559600830e-01 4.867295175790786743e-02 5.419092252850532532e-02 -6.729225069284439087e-02 -1.822103559970855713e-01 6.352642923593521118e-02 9.429955482482910156e-02 -2.600148320198059082e-01 1.136902645230293274e-01 1.301995813846588135e-01 -8.266238868236541748e-02 -3.323686420917510986e-01 1.398570984601974487e-01 3.757881000638008118e-02 2.282920777797698975e-01 -1.178694069385528564e-01 1.011147275567054749e-01 -1.311802417039871216e-01 2.554299235343933105e-01 1.818222575820982456e-03 -1.712464727461338043e-02 2.149676084518432617e-01 -2.037321329116821289e-01 -4.019171297550201416e-01 -7.485796511173248291e-02 8.791990578174591064e-03 1.111815050244331360e-01 5.111679062247276306e-02
1.430293619632720947e-01 2.901024222373962402e-01 -1.822275519371032715e-01 -2.196528762578964233e-01 -2.076359838247299194e-01 1.243933010846376419e-02 -2.755592465400695801e-01 1.329575926065444946e-01 -1.283046090975403786e-03 7.658319920301437378e-02 2.231428325176239014e-01 -1.823702454566955566e-01 -9.924922138452529907e-02 2.887207642197608948e-02 -2.674472332000732422e-01 -1.991688311100006104e-01 3.214545249938964844e-01 2.788798809051513672e-01 -1.015019640326499939e-01 2.230262756347656250e-01 3.899508714675903320e-02 -3.457666561007499695e-02 2.735048532485961914e-02 5.463046953082084656e-02 -4.261403158307075500e-02 -9.822916984558105469e-02 -1.276351064443588257e-01 -2.297151684761047363e-01 2.131093479692935944e-02 -2.254174798727035522e-01 2.388123273849487305e-01 -1.727140247821807861e-01
1.211407110095024109e-01 1.661751717329025269e-01 -1.532081812620162964e-01 7.855720818042755127e-03 5.886799097061157227e-02 -2.249367088079452515e-01 -9.075350314378738403e-02 2.362653762102127075e-01 4.022391885519027710e-02 9.883039444684982300e-02 9.891481697559356689e-02 -3.295400142669677734e-01 -2.663404643535614014e-01 1.117300614714622498e-02 -1.562078148126602173e-01 -4.132845252752304077e-02 -9.740711748600006104e-02 2.024431973695755005e-01 -6.667965650558471680e-02 -3.454681932926177979e-01 -1.507773529738187790e-02 -3.445229679346084595e-02 3.657704889774322510e-01 -4.188093170523643494e-02 -1.259821355342864990e-01 -2.033290416002273560e-01 -1.737962663173675537e-01 -1.092698201537132263e-01 -9.265456348657608032e-02 -3.155437707901000977e-01 2.291138470172882080e-01 -1.337617337703704834e-01
-1.751033961772918701e-02 5.992961674928665161e-02 -1.313838213682174683e-01 -2.091743052005767822e-01 -3.616223484277725220e-02 -7.736497372388839722e-02 4.807061702013015747e-02 -1.442568451166152954e-01 -3.341853916645050049e-01 -1.066503971815109253e-01 1.940644830465316772e-01 5.564244464039802551e-02 -2.369745373725891113e-01 1.476707160472869873e-01 6.857455521821975708e-02 -9.544824063777923584e-02 -1.854801625013351440e-01 2.511128783226013184e-01 2.354866862297058105e-01 -2.778615802526473999e-03 -3.101816475391387939e-01 1.951495856046676636e-01 1.169617027044296265e-01 -1.355201005935668945e-01 -1.190012395381927490e-01 2.117846459150314331e-01 -2.949177324771881104e-01 -2.918126285076141357e-01 9.389914572238922119e-03 -7.979408651590347290e-02 -2.411105670034885406e-02 3.027193546295166016e-01
8.349244296550750732e-02 1.274506747722625732e-01 -1.865109615027904510e-02 -2.198025882244110107e-01 -6.471017003059387207e-02 -2.883450984954833984e-01 -1.306837201118469238e-01 7.320024818181991577e-02 -1.493233591318130493e-01 1.865481287240982056e-01 -6.956596672534942627e-02 -2.670893073081970215e-01 -7.336258143186569214e-02 -1.476828902959823608e-01 -3.256222903728485107e-01 8.123551309108734131e-02 4.153272137045860291e-02 2.587991952896118164e-01 -1.430587619543075562e-01 -1.337204575538635254e-01 -4.545556753873825073e-02 1.553374808281660080e-02 4.665495455265045166e-02 -1.209535300731658936e-01 -2.390910536050796509e-01 -1.444020215421915054e-02 -3.620560467243194580e-01 -2.193992882966995239e-01 7.661068439483642578e-02 -1.158724129199981689e-01 8.122784644365310669e-02 3.957425355911254883e-01
-1.357918530702590942e-01 5.877033993601799011e-02 1.434515975415706635e-02 -1.643838435411453247e-01 1.737646907567977905e-01 1.743064671754837036e-01 -2.891373932361602783e-01 1.785223186016082764e-01 -1.843720823526382446e-01 2.239953428506851196e-01 -2.175786346197128296e-01 -1.697721481323242188e-01 -5.192874372005462646e-02 3.658199310302734375e-01 7.925534248352050781e-02 -8.230467140674591064e-02 7.894369214773178101e-02 3.558685481548309326e-01 1.506477147340774536e-01 -1.832328587770462036e-01 -7.180359214544296265e-02 -4.000315442681312561e-02 2.148751020431518555e-01 -8.073192834854125977e-02 -2.323326021432876587e-01 3.236704468727111816e-01 -5.542454868555068970e-02 -2.095225006341934204e-01 9.545747190713882446e-03 2.948085591197013855e-02 8.878122270107269287e-02 4.221056029200553894e-02
2.147506922483444214e-01 -7.320329546928405762e-02 -9.635835886001586914e-02 -4.184132441878318787e-02 -6.837373971939086914e-02 6.965416017919778824e-03 4.243422672152519226e-02 1.511909440159797668e-02 -3.161053732037544250e-02 3.340185433626174927e-02 9.371514618396759033e-02 -3.542142361402511597e-02 -5.356364250183105469e-01 4.204714000225067139e-01 -6.498884875327348709e-03 -1.209947243332862854e-01 -9.456224739551544189e-02 8.561694994568824768e-03 -2.454349696636199951e-01 -2.384968250989913940e-01 7.567580789327621460e-02 4.248784482479095459e-02 1.364147216081619263e-01 -1.979231536388397217e-01 -1.263249367475509644e-01 1.798357628285884857e-02 -1.711382418870925903e-01 -3.650263547897338867e-01 8.602664619684219360e-02 -8.738164603710174561e-02 -1.382254958152770996e-01 1.891909539699554443e-01
2.550130784511566162e-01 -1.732880324125289917e-01 -9.591545909643173218e-02 -1.463210731744766235e-01 2.083544731140136719e-01 3.793426454067230225e-01 -2.189790159463882446e-01 -1.110083758831024170e-01 -2.328843921422958374e-01 1.120170112699270248e-02 8.764340728521347046e-02 -3.525077998638153076e-01 -3.553369343280792236e-01 3.349144756793975830e-02 3.719500452280044556e-02 -2.144814729690551758e-01 -2.964762449264526367e-01 -3.012519143521785736e-02 -1.285487413406372070e-01 -1.504768896847963333e-02 -8.309207111597061157e-02 -6.912649422883987427e-02 1.649761646986007690e-01 3.778208792209625244e-02 -2.746163122355937958e-02 -3.105772472918033600e-02 -2.021774053573608398e-01 -4.199170693755149841e-02 1.220476180315017700e-01 -1.619987189769744873e-01 1.849569231271743774e-01 -8.773659355938434601e-03
1.254916489124298096e-01 1.515563726425170898e-01 1.994302868843078613e-01 -1.494548320770263672e-01 -1.291670501232147217e-01 4.565092176198959351e-02 -2.503118515014648438e-01 -3.657409176230430603e-02 -1.970883645117282867e-02 -2.148997634649276733e-01 -8.018767088651657104e-02 -2.182450592517852783e-01 -6.715459376573562622e-02 3.094378113746643066e-01 -2.274175882339477539e-01 1.143994852900505066e-01 1.340878941118717194e-02 -1.427158862352371216e-01 5.779470875859260559e-02 -2.672844231128692627e-01 1.172590181231498718e-01 -1.206090077757835388e-01 3.389599025249481201e-01 -2.228225320577621460e-01 -1.759657859802246094e-01 -2.021383345127105713e-01 -7.041579578071832657e-03 -1.683434098958969116e-01 -7.303756475448608398e-02 -3.558446466922760010e-01 1.733160018920898438e-01 1.824294589459896088e-02
8.135535567998886108e-02 5.379446223378181458e-02 -3.263683617115020752e-01 -1.132368296384811401e-01 1.609389930963516235e-01 -2.605625428259372711e-02 3.387629985809326172e-02 1.270286440849304199e-01 7.120668888092041016e-02 1.342648714780807495e-01 -1.734355837106704712e-01 2.383087016642093658e-02 -2.606373131275177002e-01 2.440656572580337524e-01 -1.082397848367691040e-01 -9.856327623128890991e-02 -2.087618708610534668e-01 2.548199892044067383e-02 -2.703976929187774658e-01 -1.722049266099929810e-01 -1.282706707715988159e-01 4.048308357596397400e-02 1.760393232107162476e-01 -2.408809065818786621e-01 -1.530776470899581909e-01 1.201535761356353760e-01 -3.403970897197723389e-01 -2.081107646226882935e-01 1.745523959398269653e-01 1.518355906009674072e-01 2.596093416213989258e-01 2.292010486125946045e-01
2.492769360542297363e-01 2.713023424148559570e-01 -1.071056947112083435e-01 -1.145287156105041504e-01 -3.394858911633491516e-02 9.227093309164047241e-02 -2.797242403030395508e-01 1.765804924070835114e-02 4.747775569558143616e-02 -6.615973263978958130e-02 1.376752853393554688e-01 -2.343800067901611328e-01 -1.713139936327934265e-02 -3.667574748396873474e-02 -3.488786518573760986e-01 -2.708921432495117188e-01 2.024589776992797852e-01 1.142263934016227722e-01 -1.452433466911315918e-01 2.610977888107299805e-01 7.068925350904464722e-02 1.720760166645050049e-01 1.848384886980056763e-01 -8.010900020599365234e-02 -4.871004447340965271e-02 -2.547151595354080200e-02 -1.096529886126518250e-01 -4.199717938899993896e-01 -4.860422760248184204e-02 -5.795431882143020630e-02 2.117777466773986816e-01 -1.170441806316375732e-01
1.145820170640945435e-01 4.394005835056304932e-01 -4.817013069987297058e-02 -1.089146174490451813e-02 -2.687141671776771545e-02 -3.823781758546829224e-02 5.114862695336341858e-02 -2.900894284248352051e-01 -2.456077635288238525e-01 3.616124987602233887e-01 2.582291327416896820e-02 2.366613224148750305e-02 -2.392063438892364502e-01 1.463362127542495728e-01 -7.397982478141784668e-02 -7.828418165445327759e-03 3.302134200930595398e-02 1.378254890441894531e-01 -3.016848266124725342e-01 6.234940886497497559e-02 -2.733771502971649170e-01 -5.244598537683486938e-02 3.628036677837371826e-01 5.054684821516275406e-03 -3.023332916200160980e-02 1.635271459817886353e-01 -7.182008773088455200e-02 -2.529458701610565186e-01 -4.877497907727956772e-03 -5.966380983591079712e-02 -5.130000878125429153e-03 3.735022619366645813e-02
6.155250966548919678e-02 2.339282073080539703e-02 1.150738075375556946e-01 -3.262956440448760986e-01 -7.184111326932907104e-02 -1.886085867881774902e-01 -3.177605867385864258e-01 2.673023939132690430e-01 -3.182669728994369507e-02 5.790202692151069641e-02 7.692649215459823608e-02 -3.545473217964172363e-01 3.566791489720344543e-02 2.333284467458724976e-01 -4.443647339940071106e-02 9.600890427827835083e-02 1.233000867068767548e-02 1.602103114128112793e-01 -2.241674624383449554e-02 -3.100344352424144745e-02 -1.704632043838500977e-01 2.994826138019561768e-01 1.863452494144439697e-01 3.468520566821098328e-02 1.275708079338073730e-01 8.578194677829742432e-02 -2.943436801433563232e-01 -3.140399158000946045e-01 7.148437201976776123e-02 -8.970148116350173950e-02 2.201209664344787598e-01 8.627125620841979980e-02
3.582984507083892822e-01 3.880091756582260132e-02 -2.313608489930629730e-02 -2.811638116836547852e-01 1.029767319560050964e-01 9.324211627244949341e-02 -6.588517874479293823e-02 2.008538246154785156e-01 -2.193442583084106445e-01 -2.241365015506744385e-01 6.442189216613769531e-02 -9.003649465739727020e-04 -6.542892754077911377e-02 1.616468727588653564e-01 -2.030224055051803589e-01 -1.464538872241973877e-01 1.568935215473175049e-01 3.736298382282257080e-01 1.624997407197952271e-01 1.917082816362380981e-01 1.171900518238544464e-02 2.545071542263031006e-01 1.863603740930557251e-01 -5.457414686679840088e-02 -2.754975557327270508e-01 9.510457515716552734e-02 -1.672636866569519043e-01 -1.777848452329635620e-01 -1.813542097806930542e-01 2.384327724575996399e-02 -1.071712747216224670e-01 1.072600483894348145e-01
4.259265661239624023e-01 8.491863310337066650e-02 -1.856846921145915985e-02 -1.835720986127853394e-01 -6.035423651337623596e-02 1.843447089195251465e-01 -2.098632454872131348e-01 1.251346021890640259e-01 2.726329863071441650e-02 -1.070195529609918594e-02 1.789343804121017456e-01 -1.872994452714920044e-01 -1.655812026001513004e-03 1.233650073409080505e-01 -3.876814842224121094e-01 -1.308566927909851074e-01 1.640673130750656128e-01 1.619475185871124268e-01 3.917981311678886414e-02 1.646370738744735718e-01 1.917780935764312744e-01 -4.091749340295791626e-02 3.006137013435363770e-01 2.101043052971363068e-02 -1.344663947820663452e-01 4.906659573316574097e-02 -4.810165986418724060e-02 -3.879074752330780029e-01 -6.594966351985931396e-02 -1.087314262986183167e-01 1.666959673166275024e-01 -3.352490440011024475e-02
-2.021265625953674316e-01 3.008709251880645752e-01 2.024366706609725952e-01 -3.693792819976806641e-01 -1.991882920265197754e-01 -1.756104379892349243e-01 -2.357375174760818481e-01 1.249241363257169724e-02 -2.214884459972381592e-01 -1.514722555875778198e-01 6.376436352729797363e-02 -1.464737951755523682e-01 -2.641035616397857666e-01 7.592516019940376282e-03 -1.879539787769317627e-01 5.799018591642379761e-02 6.109737977385520935e-02 3.635619580745697021e-01 5.074266344308853149e-02 4.462187364697456360e-02 -7.703340798616409302e-02 -1.266055181622505188e-02 3.068058192729949951e-01 -7.894893735647201538e-02 -1.311661750078201294e-01 -1.926510632038116455e-01 -6.740220636129379272e-02 -1.047416627407073975e-01 -1.166906654834747314e-01 -1.242174059152603149e-01 -1.038128435611724854e-01 -4.844905808568000793e-02
-1.086334064602851868e-01 3.614999651908874512e-01 -1.248284578323364258e-01 -2.433208972215652466e-01 1.060057729482650757e-01 1.006898060441017151e-01 1.802251674234867096e-02 1.294807642698287964e-01 -9.876598417758941650e-02 -6.400768458843231201e-02 1.158389300107955933e-01 -4.534690454602241516e-02 1.128919608891010284e-02 3.596088886260986328e-01 -9.427814930677413940e-02 -2.453366369009017944e-01 -1.191197484731674194e-01 -9.310804307460784912e-03 -1.751998513936996460e-01 5.571705847978591919e-02 -1.602444350719451904e-01 -6.649082154035568237e-02 2.848741598427295685e-02 -2.613220829516649246e-03 4.760646447539329529e-02 -1.173917874693870544e-01 -4.174634516239166260e-01 6.647188961505889893e-02 1.152433827519416809e-01 -2.186422944068908691e-01 3.689950406551361084e-01 2.131545990705490112e-01
-9.325470030307769775e-02 1.458958983421325684e-01 -2.152067422866821289e-01 2.196483872830867767e-02 1.086681634187698364e-01 1.736193150281906128e-02 -3.589220345020294189e-01 8.298478089272975922e-03 -2.775243520736694336e-01 7.182601094245910645e-02 1.475446224212646484e-01 -6.077810004353523254e-02 -9.415081888437271118e-02 1.498888283967971802e-01 -4.479850176721811295e-03 -1.098735556006431580e-01 -2.991540357470512390e-02 5.799558758735656738e-02 -9.003049135208129883e-02 -2.831656634807586670e-01 -1.940939128398895264e-01 -2.250139974057674408e-02 2.643823325634002686e-01 5.795860663056373596e-02 -1.674390733242034912e-01 -2.309347838163375854e-01 1.393936127424240112e-01 -3.842173218727111816e-01 3.354022800922393799e-01 -2.234044075012207031e-01 1.080012172460556030e-01 6.841417402029037476e-02
5.475680902600288391e-02 -7.388266175985336304e-02 -8.821122348308563232e-02 8.835499733686447144e-02 -2.031989544630050659e-01 -3.988598287105560303e-02 -1.926530599594116211e-01 2.511838078498840332e-01 -7.690083980560302734e-02 -7.567683607339859009e-02 -4.906737804412841797e-02 3.643384575843811035e-02 -4.147352874279022217e-01 2.843596041202545166e-01 -3.000969290733337402e-01 -2.849311232566833496e-01 -4.441374540328979492e-02 8.588363975286483765e-02 -1.194515153765678406e-01 -4.196133464574813843e-03 -5.750897526741027832e-02 -1.826246529817581177e-01 2.849412858486175537e-01 -5.167086422443389893e-02 -1.507905870676040649e-02 3.317473083734512329e-02 -2.049902826547622681e-01 -1.952906101942062378e-01 -2.610227279365062714e-02 -2.374490052461624146e-01 3.414502367377281189e-03 3.326602280139923096e-01
1.113889366388320923e-01 5.079116206616163254e-03 -9.126508980989456177e-02 -7.378124445676803589e-02 2.487596422433853149e-01 -5.497476086020469666e-02 -1.254779845476150513e-01 -1.911112517118453979e-01 -8.990133553743362427e-02 -5.428576469421386719e-02 -3.702104091644287109e-02 -1.412303447723388672e-01 -2.242393605411052704e-02 4.195187091827392578e-01 -2.301162779331207275e-01 -4.589784443378448486e-01 -1.221728846430778503e-01 3.689602911472320557e-01 -3.510277345776557922e-02 1.750688552856445312e-01 -2.303532958030700684e-01 2.255435436964035034e-01 -1.823827251791954041e-02 -5.502074211835861206e-02 -1.345572918653488159e-01 4.918372631072998047e-02 -1.711340546607971191e-01 -1.835461705923080444e-02 5.587707459926605225e-02 -5.994769185781478882e-02 9.513703733682632446e-02 -1.673780530691146851e-01
-2.177890203893184662e-02 2.278547137975692749e-01 -2.119274735450744629e-01 -2.966471016407012939e-01 1.983267664909362793e-01 -4.888997226953506470e-02 -1.642540246248245239e-01 -1.759649515151977539e-01 -2.451431453227996826e-01 -2.123470045626163483e-02 4.020373225212097168e-01 -5.824968591332435608e-02 2.342718653380870819e-02 2.341383695602416992e-01 -5.614778492599725723e-03 2.329509443370625377e-04 2.041008323431015015e-01 2.104182243347167969e-01 8.939581364393234253e-02 -3.047206811606884003e-02 2.804404497146606445e-01 -1.152424737811088562e-01 1.662779152393341064e-01 -8.756984770298004150e-02 -7.242050766944885254e-02 -3.351169824600219727e-02 -1.929131709039211273e-02 -2.059883773326873779e-01 2.931594252586364746e-01 -8.778846822679042816e-03 6.014456227421760559e-02 2.704595625400543213e-01
-8.519284427165985107e-02 2.961776554584503174e-01 2.560678124427795410e-01 -7.546115666627883911e-03 3.560130596160888672e-01 -1.548079401254653931e-01 -2.098115384578704834e-01 -1.263262145221233368e-02 2.344341948628425598e-03 1.759533435106277466e-01 -3.086345829069614410e-02 -2.601487934589385986e-01 6.265729665756225586e-02 1.700138747692108154e-01 1.654441505670547485e-01 -1.097795590758323669e-01 -2.630131840705871582e-01 9.653650224208831787e-02 -2.603628486394882202e-02 -7.222227752208709717e-02 -7.898325473070144653e-02 2.108234465122222900e-01 3.794001042842864990e-01 -8.231074362993240356e-02 7.041149586439132690e-02 -1.556046009063720703e-01 -1.850901842117309570e-01 -1.966346502304077148e-01 -3.917361795902252197e-02 -1.981750428676605225e-01 2.096545100212097168e-01 1.625431352294981480e-03
1.396506875753402710e-01 -5.754271894693374634e-02 -1.028166413307189941e-01 6.782982498407363892e-02 2.402482926845550537e-01 -7.534553110599517822e-02 -4.068591445684432983e-02 -3.280709981918334961e-01 -1.843112558126449585e-01 2.124886810779571533e-01 2.529164552688598633e-01 -5.571123957633972168e-02 -2.377718836069107056e-01 8.292100578546524048e-02 -1.974036246538162231e-01 -1.048588082194328308e-01 -1.147627532482147217e-01 3.170911669731140137e-01 -7.129824906587600708e-02 -1.116062253713607788e-01 7.128186523914337158e-02 1.509794294834136963e-01 1.323411166667938232e-01 -2.866600155830383301e-01 -2.056326121091842651e-01 7.903540134429931641e-02 8.454604446887969971e-02 -3.879188895225524902e-01 -1.171512529253959656e-01 -8.007265627384185791e-02 5.435038357973098755e-02 -2.041900604963302612e-01
7.399832829833030701e-03 2.140575200319290161e-01 -9.321317821741104126e-02 -2.914125323295593262e-01 5.982278287410736084e-02 -1.057495102286338806e-01 -3.717167973518371582e-01 3.230630606412887573e-02 -3.961040079593658447e-02 2.205922454595565796e-01 -9.053642302751541138e-02 -1.817283779382705688e-01 -7.206490729004144669e-03 1.329547818750143051e-02 -1.443480849266052246e-01 -1.237411275506019592e-01 1.857767850160598755e-01 1.180233135819435120e-01 -3.488112613558769226e-02 -2.088299095630645752e-01 9.918005764484405518e-02 -4.328714311122894287e-02 -1.208128500729799271e-02 -1.386244148015975952e-01 -2.562612295150756836e-01 1.192643418908119202e-01 -2.696398198604583740e-01 -1.618785858154296875e-01 1.013864204287528992e-01 -1.829279363155364990e-01 2.819728255271911621e-01 3.902691602706909180e-01
2.384581565856933594e-01 1.818461418151855469e-01 1.165392622351646423e-02 -3.835998177528381348e-01 3.573154807090759277e-01 1.322125550359487534e-02 -2.915561497211456299e-01 -1.381012350320816040e-01 -3.816154599189758301e-02 1.811446100473403931e-01 -5.658818408846855164e-02 -1.123963668942451477e-01 6.613829173147678375e-03 6.794163584709167480e-02 -2.203957140445709229e-01 2.196354471379891038e-04 -1.062169075012207031e-01 1.036930680274963379e-01 2.732253968715667725e-01 -2.979063056409358978e-02 4.683000594377517700e-02 1.811984032392501831e-01 1.122031211853027344e-01 -2.298960834741592407e-01 -5.475362390279769897e-02 -2.898081541061401367e-01 1.059008017182350159e-02 -7.357995957136154175e-02 1.193447485566139221e-01 -3.312451839447021484e-01 -8.798045665025711060e-02 -7.251579314470291138e-02
-2.156468667089939117e-02 1.579560786485671997e-01 7.355771213769912720e-02 -3.976350724697113037e-01 -3.525417670607566833e-02 -1.125103086233139038e-01 -3.589511215686798096e-01 -9.432348608970642090e-02 -2.880816161632537842e-01 -2.013026773929595947e-01 1.155157238245010376e-01 -6.438973546028137207e-02 -2.980058789253234863e-01 1.421300023794174194e-01 -1.170895174145698547e-01 3.146428847685456276e-03 8.373799920082092285e-02 -2.130008302628993988e-02 2.044676542282104492e-01 -1.302573531866073608e-01 -1.711107939481735229e-01 1.305130869150161743e-01 1.908314526081085205e-01 2.018604986369609833e-02 -1.692465245723724365e-01 6.849908828735351562e-02 -2.295063436031341553e-01 -1.466674208641052246e-01 1.787507385015487671e-01 2.037248015403747559e-01 -2.551461160182952881e-01 1.521957293152809143e-02
1.273455936461687088e-02 1.867068000137805939e-02 -2.508094310760498047e-01 -8.504738658666610718e-02 2.388049662113189697e-01 -1.555074453353881836e-01 -3.782214224338531494e-01 -2.038175314664840698e-01 -3.629334270954132080e-01 -4.833582788705825806e-02 1.972780078649520874e-01 1.761771291494369507e-01 -1.522991657257080078e-01 8.557274937629699707e-02 -1.091735288500785828e-01 -2.649721205234527588e-01 -9.091340005397796631e-02 3.267426416277885437e-02 -6.904968619346618652e-02 -1.281372010707855225e-01 -2.961917780339717865e-02 -1.229752525687217712e-01 2.791297137737274170e-01 -1.218979507684707642e-01 -2.448142915964126587e-01 -5.156185012310743332e-03 9.078268893063068390e-03 -2.913976609706878662e-01 2.258459627628326416e-01 -4.910844564437866211e-02 -2.175934053957462311e-02 -9.352459013462066650e-02
1.055455878376960754e-01 3.249565139412879944e-02 3.521431237459182739e-02 -7.292453944683074951e-02 -2.196201384067535400e-01 5.362456664443016052e-02 -6.755029410123825073e-02 -6.138138473033905029e-02 -5.146128311753273010e-02 -1.486091613769531250e-01 6.495739519596099854e-02 -3.311178684234619141e-01 -2.141847014427185059e-01 4.912419915199279785e-01 -2.391993850469589233e-01 1.325940489768981934e-01 2.496781498193740845e-01 1.769811958074569702e-01 -3.071950748562812805e-02 -7.346070557832717896e-02 -1.388834416866302490e-01 6.860117614269256592e-02 1.050529703497886658e-01 -1.324850469827651978e-01 -1.441848278045654297e-01 -1.482833027839660645e-01 -2.764411866664886475e-01 4.120866954326629639e-02 1.821022629737854004e-01 2.949707582592964172e-02 1.681540608406066895e-01 2.922957241535186768e-01
8.534739911556243896e-02 1.865958720445632935e-01 2.304006367921829224e-01 -2.074897885322570801e-01 -1.548593938350677490e-01 1.089049279689788818e-01 -1.553461849689483643e-01 -1.660867631435394287e-01 2.181164361536502838e-02 -2.362849749624729156e-02 6.639061123132705688e-02 -2.485282719135284424e-01 -2.241890644654631615e-03 3.691260516643524170e-01 -1.594779640436172485e-01 2.745752036571502686e-01 1.755603104829788208e-01 4.178905487060546875e-01 -7.686139643192291260e-02 -1.792739480733871460e-01 -1.532872207462787628e-02 -2.870169840753078461e-02 1.953174471855163574e-01 -1.317169666290283203e-01 -2.559927105903625488e-01 -1.341252923011779785e-01 -1.353392302989959717e-01 -4.368797689676284790e-02 1.271661221981048584e-01 -9.379574656486511230e-02 2.005354464054107666e-01 -3.036808222532272339e-02
1.082753986120223999e-01 3.631745874881744385e-01 -3.049257397651672363e-01 -5.255725979804992676e-02 6.466334313154220581e-02 -1.542175561189651489e-02 -1.042242273688316345e-01 -3.469792604446411133e-01 -2.049674242734909058e-01 1.669692993164062500e-01 2.201638668775558472e-01 2.682231180369853973e-02 -2.689475715160369873e-01 1.366901118308305740e-02 -2.717634141445159912e-01 -4.962383955717086792e-02 1.521101295948028564e-01 1.837794482707977295e-01 2.565138041973114014e-01 1.146881505846977234e-01 -1.558196544647216797e-01 5.254842340946197510e-03 6.858311593532562256e-02 -1.913133561611175537e-01 2.069148467853665352e-03 -2.960459887981414795e-01 -1.349425315856933594e-01 -2.047785967588424683e-01 2.166052721440792084e-02 -7.621702551841735840e-02 3.710104152560234070e-02 1.094893831759691238e-02
-1.488494575023651123e-01 2.164981812238693237e-01 -9.274600446224212646e-02 -1.730708479881286621e-01 1.701666563749313354e-01 -5.486615467816591263e-03 -3.580946326255798340e-01 7.281810045242309570e-03 -1.693136841058731079e-01 1.184599995613098145e-01 -1.315680295228958130e-01 -5.474116653203964233e-02 -1.532202959060668945e-01 9.664386510848999023e-02 1.494154781103134155e-01 -3.561948835849761963e-01 1.356192976236343384e-01 1.457861661911010742e-01 -9.777489304542541504e-02 -1.317994743585586548e-01 -1.342628747224807739e-01 -1.745155453681945801e-01 2.076025903224945068e-01 -4.026604443788528442e-02 -2.273825109004974365e-01 -2.330740243196487427e-01 1.305673122406005859e-01 -3.235415220260620117e-01 2.495585978031158447e-01 -1.932428628206253052e-01 -4.696042090654373169e-02 -2.760388143360614777e-02
1.507894098758697510e-01 1.881310045719146729e-01 -2.292057126760482788e-02 -4.038839638233184814e-01 2.892920374870300293e-01 3.196115046739578247e-02 -2.526785135269165039e-01 -2.722601965069770813e-02 -2.120281942188739777e-02 1.836952567100524902e-01 3.840187331661581993e-03 -7.902511954307556152e-02 -1.248838473111391068e-02 4.180021584033966064e-02 -3.360750079154968262e-01 2.300921641290187836e-02 -2.468820288777351379e-02 1.644827872514724731e-01 2.427866458892822266e-01 4.576819390058517456e-02 6.172935292124748230e-02 2.467715740203857422e-02 2.280658334493637085e-01 -1.643822491168975830e-01 7.368001341819763184e-02 -2.792839109897613525e-01 -1.669924557209014893e-01 2.700479328632354736e-02 8.740370720624923706e-02 -4.025860428810119629e-01 -1.371744573116302490e-01 -1.885126903653144836e-02
-3.206846117973327637e-02 -5.849743261933326721e-02 1.111655216664075851e-02 -7.824009656906127930e-02 1.744356900453567505e-01 -2.045653462409973145e-01 -1.209554150700569153e-01 -7.662358880043029785e-02 1.250105202198028564e-01 -1.454080641269683838e-01 1.489108949899673462e-01 -1.548673063516616821e-01 -3.078020922839641571e-02 3.290837705135345459e-01 -3.306037485599517822e-01 -4.851421713829040527e-01 -1.024490147829055786e-01 2.435257732868194580e-01 -3.771524503827095032e-02 -8.437892049551010132e-02 -1.646588444709777832e-01 1.537071615457534790e-01 8.301738649606704712e-02 -2.007702589035034180e-01 -1.328685283660888672e-01 -2.172413766384124756e-01 -2.270360141992568970e-01 -2.570098824799060822e-02 9.502851217985153198e-02 -1.641405373811721802e-01 1.126067116856575012e-01 -1.330614537000656128e-01
2.952699959278106689e-01 1.278200745582580566e-01 7.913273572921752930e-02 -3.116119503974914551e-01 8.861531317234039307e-02 2.298691868782043457e-01 -1.775470376014709473e-01 2.046587467193603516e-01 -1.888465583324432373e-01 -2.761279940605163574e-01 8.823940902948379517e-02 -7.956594973802566528e-02 6.364727765321731567e-02 9.402283281087875366e-02 -2.761217951774597168e-01 -2.862108349800109863e-01 2.861580848693847656e-01 9.545138478279113770e-02 -1.277348250150680542e-01 1.834459900856018066e-01 2.144469171762466431e-01 1.478129625320434570e-01 2.297300547361373901e-01 -8.963476866483688354e-02 -5.570358410477638245e-02 5.310107022523880005e-02 -1.120417565107345581e-01 -2.287600785493850708e-01 -2.374250069260597229e-02 -1.935952901840209961e-02 9.221411496400833130e-02 1.098797172307968140e-01
1.462848633527755737e-01 2.566185295581817627e-01 -3.303695097565650940e-02 6.057740002870559692e-02 2.668999433517456055e-01 -3.903433680534362793e-03 -9.170319139957427979e-02 7.614401727914810181e-02 2.398197725415229797e-02 -4.573816433548927307e-02 -2.885159291326999664e-02 1.066863238811492920e-01 -3.558323532342910767e-02 1.793303042650222778e-01 -3.355718255043029785e-01 1.162080690264701843e-01 -2.058107964694499969e-02 4.119670391082763672e-02 1.123129799962043762e-01 1.232367083430290222e-01 1.744390651583671570e-02 4.928184300661087036e-02 1.405791193246841431e-01 -2.823552489280700684e-01 -1.544003188610076904e-01 9.524668753147125244e-02 -4.626035988330841064e-01 -1.766504645347595215e-01 2.310383617877960205e-01 -4.148819670081138611e-02 3.215309083461761475e-01 2.817184925079345703e-01
1.068852916359901428e-01 -1.842464804649353027e-01 5.362659692764282227e-02 -2.097131758928298950e-01 -5.336459353566169739e-02 -3.457043692469596863e-02 -1.589876264333724976e-01 -1.032179817557334900e-01 -1.251266002655029297e-01 1.328613013029098511e-01 4.592699930071830750e-02 -1.056915000081062317e-01 -3.059374988079071045e-01 3.378737568855285645e-01 -2.977784574031829834e-01 1.290064007043838501e-01 -9.746093302965164185e-02 1.111514642834663391e-01 2.674826681613922119e-01 1.427389532327651978e-01 3.358109891414642334e-01 -1.224208027124404907e-01 2.418900579214096069e-01 1.772302091121673584e-01 -5.833892524242401123e-02 -5.391298606991767883e-02 -2.629624009132385254e-01 -2.756358385086059570e-01 1.148759722709655762e-01 -5.286334082484245300e-02 7.606114447116851807e-02 5.896713584661483765e-02
7.017361372709274292e-02 1.752265244722366333e-01 -9.152869135141372681e-02 -4.707554727792739868e-02 1.827036403119564056e-02 -3.943584263324737549e-01 -6.397588551044464111e-02 -3.285031914710998535e-01 -3.285723626613616943e-01 1.961605995893478394e-01 -8.540417999029159546e-02 1.457333564758300781e-01 -3.350828588008880615e-01 -9.841745346784591675e-02 -2.069015949964523315e-01 4.078051075339317322e-02 1.027284339070320129e-01 1.647329628467559814e-01 -1.641003973782062531e-02 -4.384722560644149780e-03 -1.778416782617568970e-01 1.260262876749038696e-01 2.471939921379089355e-01 -2.499919235706329346e-01 -2.074919492006301880e-01 -9.656311571598052979e-02 -1.139989122748374939e-01 -2.469794303178787231e-01 -4.738239571452140808e-03 -4.175621643662452698e-02 5.916493758559226990e-02 6.149245426058769226e-02
2.529300190508365631e-02 1.814577430486679077e-01 1.079937517642974854e-01 -1.833304464817047119e-01 -1.695691347122192383e-01 1.271805316209793091e-01 -1.339769512414932251e-01 -1.797556430101394653e-01 3.086435981094837189e-02 6.843571364879608154e-02 2.224754542112350464e-01 -3.893459737300872803e-01 -1.196731775999069214e-01 3.829508423805236816e-01 -1.586158387362957001e-02 -7.175222504884004593e-03 2.174071222543716431e-01 6.235764175653457642e-02 8.928406983613967896e-02 1.580324582755565643e-02 9.329935908317565918e-02 6.313482671976089478e-02 1.379631757736206055e-01 -3.476258814334869385e-01 -2.789499461650848389e-01 -2.541247308254241943e-01 1.299391090869903564e-01 -1.832664012908935547e-01 1.075699925422668457e-01 -1.679655164480209351e-02 1.838159412145614624e-01 8.673673123121261597e-02
2.123490124940872192e-01 1.582191139459609985e-01 -1.052909567952156067e-01 -1.011574864387512207e-01 3.944640457630157471e-01 2.473043352365493774e-01 -1.667769849300384521e-01 2.311629243195056915e-02 -2.014957666397094727e-01 1.047606617212295532e-01 -6.704505998641252518e-03 2.100728899240493774e-01 -4.034334421157836914e-02 1.144799776375293732e-02 -2.016252838075160980e-02 -1.325382590293884277e-01 2.930918931961059570e-01 1.374221146106719971e-01 -7.740681618452072144e-02 1.508284211158752441e-01 -1.599671989679336548e-01 -4.153291881084442139e-02 2.386083304882049561e-01 -1.233942583203315735e-01 -1.061095744371414185e-01 -3.601529300212860107e-01 -2.182699292898178101e-01 -2.199995070695877075e-01 -1.383411884307861328e-01 -7.136940211057662964e-02 -1.705989390611648560e-01 1.568844318389892578e-01
-1.495281457901000977e-01 3.258262276649475098e-01 1.131633073091506958e-01 -3.261161148548126221e-01 2.799536883831024170e-01 7.288827002048492432e-02 -3.016908764839172363e-01 -8.436581492424011230e-02 -2.817859649658203125e-01 -1.602768003940582275e-01 5.980302765965461731e-02 -1.184698939323425293e-02 -1.866930872201919556e-01 -8.928675204515457153e-02 -8.624482154846191406e-02 -7.891171425580978394e-02 2.487343549728393555e-01 1.740687340497970581e-01 2.444366067647933960e-01 -2.134224623441696167e-01 -8.922491222620010376e-02 7.495608925819396973e-02 1.663253456354141235e-01 7.188142091035842896e-02 -2.360575832426548004e-02 -2.565132379531860352e-01 -6.723422557115554810e-02 -2.763315737247467041e-01 -2.273481152951717377e-02 -3.725245594978332520e-03 -5.510972812771797180e-02 -1.025549173355102539e-01
1.661297529935836792e-01 1.816444844007492065e-02 -1.192404478788375854e-01 -3.168109655380249023e-01 2.021017819643020630e-01 1.762020885944366455e-01 -3.551739454269409180e-01 5.093787610530853271e-02 1.130603253841400146e-02 1.559252738952636719e-01 2.786238193511962891e-01 2.091695517301559448e-01 -6.057774275541305542e-02 1.290111802518367767e-02 -4.606754481792449951e-01 -6.111695617437362671e-02 8.935423940420150757e-02 7.852751761674880981e-02 -1.756536774337291718e-02 -1.008436381816864014e-01 4.867421463131904602e-02 -1.183454021811485291e-01 1.613460034132003784e-01 -1.729134917259216309e-01 -1.273515820503234863e-01 -2.046060115098953247e-01 1.161906421184539795e-01 -1.053284257650375366e-01 2.275087684392929077e-01 -2.329577952623367310e-01 4.841355606913566589e-02 -5.697664245963096619e-02
7.170882076025009155e-02 4.528548195958137512e-02 -1.233846843242645264e-01 -2.434550821781158447e-01 3.916767612099647522e-02 -2.612348198890686035e-01 -2.808014452457427979e-01 -1.182831525802612305e-01 2.010856866836547852e-01 8.799297362565994263e-02 1.554711908102035522e-01 -1.527930349111557007e-01 1.550750993192195892e-02 2.390354722738265991e-01 -2.727739214897155762e-01 -1.294860392808914185e-01 1.758216768503189087e-01 3.097767531871795654e-01 8.266478776931762695e-03 -8.773740381002426147e-02 1.978289149701595306e-02 -5.174951255321502686e-02 1.917997607961297035e-03 1.039021760225296021e-01 -1.703017055988311768e-01 -1.291353702545166016e-01 -1.111985519528388977e-01 4.919219389557838440e-02 -5.788552016019821167e-02 -1.311247348785400391e-01 3.634134829044342041e-01 3.871198594570159912e-01
6.126007065176963806e-02 5.327206254005432129e-01 -2.469482421875000000e-01 -2.638733983039855957e-01 2.348869144916534424e-01 4.389817640185356140e-02 -1.895738542079925537e-01 -1.296879947185516357e-01 -2.377058416604995728e-01 5.385293066501617432e-02 2.118838131427764893e-01 -7.438971102237701416e-02 -1.802299022674560547e-01 1.224450618028640747e-01 -1.817201375961303711e-01 9.361083060503005981e-02 -1.624640193767845631e-03 2.781993709504604340e-02 1.102024391293525696e-01 3.145411238074302673e-02 2.082772403955459595e-01 4.546295851469039917e-02 2.779649496078491211e-01 -1.422663331031799316e-01 1.239466574043035507e-02 -2.443267218768596649e-02 -6.857986003160476685e-02 -1.488439589738845825e-01 2.143718898296356201e-01 1.905610561370849609e-01 3.744495660066604614e-02 -6.894414126873016357e-02
3.882184624671936035e-01 3.210999444127082825e-02 9.575352072715759277e-02 -3.356002271175384521e-01 1.015196442604064941e-01 2.539826333522796631e-01 1.350757479667663574e-01 -1.993515044450759888e-01 -3.527117371559143066e-01 1.054252535104751587e-01 -1.916423439979553223e-02 6.154455617070198059e-02 -1.141124814748764038e-01 -5.002920329570770264e-02 -5.604672431945800781e-02 -1.295814961194992065e-01 9.147855639457702637e-02 3.719444572925567627e-01 -5.639890581369400024e-02 -1.656521111726760864e-01 -9.707286953926086426e-02 3.069647774100303650e-02 1.988594084978103638e-01 -1.392143368721008301e-01 -3.516037762165069580e-01 9.216798841953277588e-02 -1.188314184546470642e-01 1.096991747617721558e-01 9.575384110212326050e-02 -2.525356039404869080e-02 6.016482785344123840e-02 1.421169843524694443e-02
1.279679387807846069e-01 -8.055980503559112549e-02 2.490862160921096802e-01 -8.886012434959411621e-02 2.463998198509216309e-01 -9.238282591104507446e-02 -1.286463439464569092e-01 -1.310204565525054932e-01 2.374205738306045532e-02 4.506364837288856506e-02 2.632085084915161133e-01 -1.984989345073699951e-01 1.721151322126388550e-01 4.056015908718109131e-01 -2.701392471790313721e-01 -5.250586941838264465e-02 2.029642276465892792e-02 1.885729283094406128e-01 2.143043577671051025e-01 8.131978660821914673e-02 -5.885172262787818909e-02 -1.397092491388320923e-01 -3.515508398413658142e-02 2.093104571104049683e-01 6.639287807047367096e-03 -2.360790669918060303e-01 -1.866264045238494873e-01 -2.455521225929260254e-01 1.444688141345977783e-01 -1.059074252843856812e-01 2.027281820774078369e-01 2.060545086860656738e-01
2.058613002300262451e-01 -1.391744762659072876e-01 -1.493266820907592773e-01 -2.894318401813507080e-01 -1.152846962213516235e-01 -1.714826375246047974e-01 -1.502460539340972900e-01 7.947319746017456055e-02 7.986854016780853271e-02 1.278517581522464752e-02 2.108712643384933472e-01 -2.324542552232742310e-01 -2.527930438518524170e-01 1.401071995496749878e-01 -1.136267334222793579e-01 -1.192069053649902344e-01 1.101907268166542053e-01 8.418777585029602051e-02 -1.064162254333496094e-01 5.463537946343421936e-02 1.977585852146148682e-01 1.249760463833808899e-01 3.016012012958526611e-01 -2.225090563297271729e-01 -3.016043603420257568e-01 1.290271431207656860e-01 -2.831536531448364258e-01 -1.929035931825637817e-01 -2.183729559183120728e-01 1.481174584478139877e-02 2.048298418521881104e-01 -3.596305847167968750e-02
2.287732996046543121e-02 -1.871250197291374207e-02 7.228249311447143555e-02 -4.181832540780305862e-03 2.683999240398406982e-01 -1.963174343109130859e-01 -1.839636713266372681e-01 7.706715911626815796e-02 -4.459624290466308594e-01 -4.249015077948570251e-02 -1.449284702539443970e-02 -7.208708673715591431e-02 -9.008549898862838745e-02 -7.668529450893402100e-02 -2.633423209190368652e-01 -3.036516606807708740e-01 4.560733586549758911e-02 1.077163890004158020e-01 -2.284534424543380737e-01 -1.368087381124496460e-01 -1.329344362020492554e-01 -6.437015533447265625e-02 8.145146071910858154e-02 -1.188519820570945740e-01 2.566291205585002899e-02 7.765778154134750366e-02 4.042900353670120239e-02 -4.699965417385101318e-01 9.377110749483108521e-02 -1.695628464221954346e-02 2.420002967119216919e-01 1.945463418960571289e-01
1.034905835986137390e-01 1.464865505695343018e-01 -2.385414391756057739e-01 -4.476434290409088135e-01 1.568024605512619019e-01 -4.243999719619750977e-02 -2.406526505947113037e-01 -2.454461902379989624e-02 -2.728210762143135071e-02 2.260146588087081909e-01 2.687710523605346680e-01 1.299320906400680542e-01 3.574822843074798584e-02 2.607884351164102554e-03 -1.958979815244674683e-01 7.507658749818801880e-02 2.233701497316360474e-01 1.851953417062759399e-01 -7.404229789972305298e-02 -8.515385538339614868e-02 6.114542111754417419e-02 -1.990479677915573120e-01 6.035356223583221436e-02 -1.896776407957077026e-01 -6.107012927532196045e-02 2.320111356675624847e-02 -3.028494678437709808e-02 -2.497708797454833984e-01 2.300467044115066528e-01 -2.424060851335525513e-01 7.433108240365982056e-02 -2.733389735221862793e-01
1.541475355625152588e-01 3.194234967231750488e-01 -1.178385093808174133e-01 2.296497523784637451e-01 6.522595137357711792e-02 1.526548117399215698e-01 -4.177069962024688721e-01 -7.628093659877777100e-02 -5.867202579975128174e-02 -2.388992160558700562e-02 2.501612305641174316e-01 -5.300867184996604919e-02 -1.271685808897018433e-01 1.600268669426441193e-02 8.918604254722595215e-02 -1.267685443162918091e-01 6.872487068176269531e-02 -1.393526047468185425e-01 -5.237022414803504944e-02 1.274559944868087769e-01 3.232188988476991653e-03 -9.103602916002273560e-02 1.580671221017837524e-01 -2.154298722743988037e-01 -2.358730435371398926e-01 5.492492113262414932e-03 -2.942889928817749023e-01 -2.952993214130401611e-01 1.728151142597198486e-01 -1.262525320053100586e-01 2.603307068347930908e-01 1.549073308706283569e-01
2.500803768634796143e-01 1.753421574831008911e-01 -1.046327650547027588e-01 -5.132696777582168579e-02 -2.060096561908721924e-01 1.140990480780601501e-01 -2.578549385070800781e-01 1.503486484289169312e-01 2.436553873121738434e-02 -6.983346492052078247e-02 1.440722197294235229e-01 -3.369496464729309082e-01 -8.748285472393035889e-02 1.063077524304389954e-01 -3.232932388782501221e-01 -2.064779400825500488e-01 2.143100500106811523e-01 1.721154451370239258e-01 -2.674067858606576920e-03 7.734218984842300415e-02 4.462676122784614563e-02 -9.594578295946121216e-03 1.637100428342819214e-01 2.936069108545780182e-02 -3.491625934839248657e-02 -4.437407106161117554e-02 -1.184735149145126343e-01 -4.867349863052368164e-01 -1.313737481832504272e-01 -2.127490341663360596e-01 1.147159263491630554e-01 4.009224846959114075e-02
8.567576855421066284e-02 -6.384800374507904053e-02 -3.261776268482208252e-02 -9.607770480215549469e-03 -8.908180147409439087e-02 -1.721174716949462891e-01 -1.519082188606262207e-01 2.418866753578186035e-01 -6.516683846712112427e-02 -6.886268407106399536e-02 -1.035623103380203247e-01 -2.369919568300247192e-01 -1.293789744377136230e-01 2.371899336576461792e-01 -4.489970505237579346e-01 -4.213895648717880249e-02 -5.215712636709213257e-02 2.142213881015777588e-01 -8.702953159809112549e-02 -2.021888196468353271e-01 -7.111907005310058594e-02 9.908378869295120239e-02 3.049745261669158936e-01 -2.023013830184936523e-01 -3.774681687355041504e-01 -2.365972846746444702e-01 -1.029776111245155334e-01 -1.013722941279411316e-01 -6.042674928903579712e-02 -2.083708792924880981e-01 -5.544233322143554688e-02 -2.586873620748519897e-02
1.943163275718688965e-01 4.766229689121246338e-01 2.005151808261871338e-01 -7.537040114402770996e-02 1.735909469425678253e-02 2.001746296882629395e-01 1.086549684405326843e-01 -3.663498908281326294e-02 -2.228263579308986664e-02 -5.207370594143867493e-02 4.860076308250427246e-02 -1.966339945793151855e-01 -1.391980946063995361e-01 2.160529047250747681e-01 -3.633143901824951172e-01 -2.755974829196929932e-01 -2.499050945043563843e-01 1.326941251754760742e-01 -1.569594442844390869e-01 -2.436694204807281494e-01 -2.768193930387496948e-02 1.009555980563163757e-01 1.518598347902297974e-01 1.091564595699310303e-01 -6.763635575771331787e-02 8.834206312894821167e-02 -2.260066717863082886e-01 -8.220937103033065796e-02 -2.102303318679332733e-02 -7.935676723718643188e-02 1.077626422047615051e-01 1.372918933629989624e-01
4.125267863273620605e-01 2.435076236724853516e-02 -1.571969501674175262e-02 -2.639002911746501923e-02 2.838084101676940918e-01 -5.104845762252807617e-02 1.901571750640869141e-01 -4.372011497616767883e-02 -1.011772379279136658e-01 -5.705980584025382996e-02 1.136172711849212646e-01 -2.077920287847518921e-01 -2.231487482786178589e-01 2.805100381374359131e-01 -1.564979702234268188e-01 -1.882696151733398438e-01 2.220039367675781250e-01 1.914761066436767578e-01 8.476598560810089111e-02 6.003642454743385315e-02 1.073887869715690613e-01 6.683216243982315063e-02 -1.762025989592075348e-02 9.374641627073287964e-02 -1.241095513105392456e-01 -2.060936242341995239e-01 -4.099878072738647461e-01 -1.757717430591583252e-01 -1.692577265202999115e-02 5.654275789856910706e-02 2.509050369262695312e-01 6.266497075557708740e-02
-1.676951199769973755e-01 2.551803886890411377e-01 3.568115234375000000e-01 -3.958045244216918945e-01 1.123512014746665955e-01 -2.244915515184402466e-01 -2.066381722688674927e-01 -3.344063460826873779e-01 -3.051649928092956543e-01 -1.806252747774124146e-01 1.212993543595075607e-02 -5.853811278939247131e-02 4.045449942350387573e-02 6.722557544708251953e-02 -1.690615899860858917e-02 -1.719937659800052643e-02 1.364298611879348755e-01 1.797398775815963745e-01 -1.733655780553817749e-01 -1.062634680420160294e-02 -3.409393364563584328e-03 1.912587881088256836e-01 1.591628491878509521e-01 -3.947744891047477722e-02 -1.231527850031852722e-01 -7.597474008798599243e-02 -2.249468415975570679e-01 -1.523243486881256104e-01 -1.132348552346229553e-03 -2.218989096581935883e-02 6.514147669076919556e-02 1.585129052400588989e-01
3.752199709415435791e-01 1.275674700736999512e-01 -3.795541077852249146e-02 -2.439294606447219849e-01 -5.753128230571746826e-02 2.210073918104171753e-01 -1.839495003223419189e-01 1.073215827345848083e-01 7.723889499902725220e-02 -2.196869552135467529e-01 2.635208666324615479e-01 -1.349826455116271973e-01 -4.713237751275300980e-03 1.715826094150543213e-01 -3.451124429702758789e-01 -2.352037429809570312e-01 2.594435811042785645e-01 1.287995427846908569e-01 -7.643538713455200195e-02 4.053877666592597961e-02 5.865455791354179382e-02 -1.498825941234827042e-02 2.484109103679656982e-01 5.274483934044837952e-02 -5.989574640989303589e-02 1.135124787688255310e-01 -2.675453014671802521e-02 -3.351315259933471680e-01 -1.963711716234683990e-02 -1.843269616365432739e-01 1.218122616410255432e-01 -2.153791114687919617e-02
-2.025981396436691284e-01 9.799034893512725830e-02 1.224938258528709412e-01 -1.939308494329452515e-01 3.106324076652526855e-01 -9.370991587638854980e-02 -1.062045693397521973e-01 -1.300633233040571213e-02 -1.831067055463790894e-01 -3.666873276233673096e-02 -1.453473232686519623e-02 -1.809007674455642700e-01 7.993125170469284058e-02 3.639249503612518311e-01 -2.080031037330627441e-01 -8.009251207113265991e-02 8.872668445110321045e-02 2.261635214090347290e-01 6.543734669685363770e-02 -3.461406007409095764e-02 -1.415123194456100464e-01 1.529136672616004944e-02 3.524804711341857910e-01 -1.111951991915702820e-01 -2.043177634477615356e-01 2.489181011915206909e-01 -1.874153316020965576e-01 -2.196617573499679565e-01 2.795253396034240723e-01 1.531940251588821411e-01 7.600598037242889404e-02 8.868715167045593262e-02
8.905097842216491699e-02 4.438009113073348999e-02 4.049864709377288818e-01 -7.679004967212677002e-02 1.620348989963531494e-01 4.250159263610839844e-01 -8.211237192153930664e-02 -1.129009127616882324e-01 -2.707429528236389160e-01 2.286434024572372437e-01 1.676086634397506714e-01 7.437249645590782166e-03 -8.354239910840988159e-02 3.945314586162567139e-01 3.983036056160926819e-02 -6.769379973411560059e-02 4.180094599723815918e-02 7.463132590055465698e-02 1.032022759318351746e-01 -7.028105109930038452e-02 -2.265499671921133995e-03 5.023638904094696045e-02 1.056857109069824219e-01 -1.092605069279670715e-01 -5.005087330937385559e-02 -8.514886349439620972e-02 1.206031665205955505e-01 -3.288211524486541748e-01 -9.807378798723220825e-02 -2.483053803443908691e-01 1.028115972876548767e-01 9.200169891119003296e-02
1.739914864301681519e-01 3.976256847381591797e-01 8.112277090549468994e-02 -2.698804140090942383e-01 8.271070569753646851e-02 -3.142138943076133728e-02 -8.132760971784591675e-02 -9.379355609416961670e-02 -2.456523776054382324e-01 4.189584404230117798e-02 7.774773985147476196e-02 -2.038975656032562256e-01 2.707928232848644257e-02 9.314464777708053589e-02 -1.028017848730087280e-01 3.089766949415206909e-02 2.653675079345703125e-01 2.113969624042510986e-01 1.486515700817108154e-01 1.205343008041381836e-01 -1.342613399028778076e-01 -1.844863407313823700e-02 2.372741699218750000e-01 -2.185807749629020691e-02 3.800449520349502563e-02 -2.069208584725856781e-02 -1.157846003770828247e-01 3.287850692868232727e-02 5.669183135032653809e-01 -3.626582399010658264e-02 1.091897338628768921e-01 -2.102658711373806000e-02
9.980571269989013672e-02 2.628893852233886719e-01 1.576232463121414185e-01 -8.074495196342468262e-02 2.002763301134109497e-01 -2.555918507277965546e-02 -2.216719537973403931e-01 2.187528461217880249e-02 -1.119622774422168732e-02 4.125353991985321045e-01 -5.527094751596450806e-02 -8.476396650075912476e-02 -1.640508323907852173e-01 4.166929423809051514e-02 -2.603519521653652191e-02 1.477603614330291748e-01 1.987389773130416870e-01 2.959472537040710449e-01 1.401523798704147339e-01 -3.712035119533538818e-01 6.246514152735471725e-03 1.576559096574783325e-01 2.587637603282928467e-01 9.336970746517181396e-03 -2.354882061481475830e-01 -3.958901390433311462e-02 5.015055835247039795e-02 -2.215602695941925049e-01 1.830353736877441406e-01 -1.680581867694854736e-01 1.299039274454116821e-01 6.138541549444198608e-02
1.125543788075447083e-01 -1.188238486647605896e-01 1.157856732606887817e-01 -5.145344510674476624e-02 -5.821861699223518372e-02 8.751874417066574097e-02 -7.885701209306716919e-02 4.275082424283027649e-02 -4.932980984449386597e-02 1.010637208819389343e-01 6.168431043624877930e-02 -1.856623799540102482e-03 -4.489321410655975342e-01 2.965529859066009521e-01 -1.701869070529937744e-01 -3.238024935126304626e-02 -1.433541774749755859e-01 2.130272090435028076e-01 -1.835427880287170410e-01 -1.920076310634613037e-01 -7.231693714857101440e-02 2.897517383098602295e-01 2.027004957199096680e-02 -1.808647960424423218e-01 1.962135918438434601e-02 3.357032313942909241e-02 -1.511144191026687622e-01 -3.678326308727264404e-01 2.695885598659515381e-01 -1.238152384757995605e-01 -5.610655620694160461e-02 3.041593730449676514e-01
-3.133086860179901123e-02 1.783874630928039551e-01 2.465932965278625488e-01 -4.034807384014129639e-01 -9.597247093915939331e-02 -1.707593500614166260e-01 -3.195335566997528076e-01 -1.055770814418792725e-01 -2.845548987388610840e-01 1.853102743625640869e-01 -1.896308511495590210e-01 -3.629704704508185387e-03 -2.393251061439514160e-01 -8.689638227224349976e-02 -1.902852058410644531e-01 1.207612380385398865e-01 -1.077993307262659073e-02 1.962653249502182007e-01 8.267778158187866211e-02 1.368308812379837036e-01 9.854412078857421875e-02 5.526060238480567932e-03 2.665733098983764648e-01 -1.463589668273925781e-01 -2.299320846796035767e-01 3.597550094127655029e-02 -4.748485609889030457e-02 -2.326850444078445435e-01 -1.182532981038093567e-01 -1.604105681180953979e-01 6.015345454216003418e-02 -6.897613406181335449e-02
2.989791035652160645e-01 -2.275188826024532318e-02 -8.844497799873352051e-02 -3.878945708274841309e-01 3.954375535249710083e-02 -2.059262990951538086e-01 4.198998957872390747e-02 2.484705895185470581e-01 -3.070277273654937744e-01 1.015593707561492920e-01 1.062727253884077072e-02 6.894246488809585571e-02 -1.790618598461151123e-01 9.026728570461273193e-02 -1.906301677227020264e-01 -1.750717312097549438e-01 5.415395274758338928e-02 8.702716976404190063e-02 1.717334985733032227e-01 7.571060955524444580e-02 1.040073037147521973e-01 3.399452865123748779e-01 2.605916261672973633e-01 1.150745376944541931e-01 -2.857665121555328369e-01 -2.247952669858932495e-01 -2.270086109638214111e-02 -1.591946482658386230e-01 -1.238767337054014206e-02 1.144550647586584091e-02 -1.267288476228713989e-01 -5.651111714541912079e-03
-1.406859308481216431e-01 -1.201616693288087845e-02 1.319045424461364746e-01 -3.788940906524658203e-01 1.735921353101730347e-01 -1.815007030963897705e-01 -1.954241693019866943e-01 -4.454800486564636230e-01 -3.383966386318206787e-01 -1.356565803289413452e-01 1.061068568378686905e-02 -1.897516846656799316e-01 -2.167836427688598633e-01 -6.714697182178497314e-02 -2.405062019824981689e-01 -1.199288144707679749e-01 -3.245152533054351807e-02 1.165885180234909058e-01 -5.011278018355369568e-02 -1.395756900310516357e-01 -1.023502200841903687e-01 1.208295673131942749e-01 3.163950145244598389e-01 1.160503365099430084e-02 -3.821301832795143127e-02 -9.678580611944198608e-02 -1.447836011648178101e-01 -1.480001509189605713e-01 -5.893567204475402832e-02 3.527018055319786072e-02 -5.243794992566108704e-02 5.920182168483734131e-02
5.124269053339958191e-02 4.244156777858734131e-01 -2.220919877290725708e-01 -3.727203607559204102e-01 1.451187878847122192e-01 4.420743137598037720e-02 -2.626462876796722412e-01 -2.127896249294281006e-01 -2.016204446554183960e-01 -4.105430841445922852e-02 2.866206467151641846e-01 -2.843469381332397461e-02 -1.059172227978706360e-01 1.572179943323135376e-01 9.519366174936294556e-02 -6.193259358406066895e-02 2.203857004642486572e-01 9.363937377929687500e-02 4.923740401864051819e-02 -4.297808930277824402e-02 7.437606807798147202e-03 -3.776858374476432800e-02 1.245038881897926331e-01 -1.791880279779434204e-01 -2.536969184875488281e-01 -3.016881830990314484e-02 -2.419302798807621002e-02 -7.949278503656387329e-02 3.283253908157348633e-01 -6.497703492641448975e-03 1.144395545125007629e-01 1.173906922340393066e-01
1.542970240116119385e-01 1.187133342027664185e-01 -1.780107617378234863e-01 -3.502885401248931885e-01 2.592656388878822327e-02 3.898749873042106628e-02 -1.798821836709976196e-01 -1.354573667049407959e-01 6.383239757269620895e-03 1.265066564083099365e-01 2.843899726867675781e-01 2.133214473724365234e-01 -2.267061173915863037e-01 3.298322260379791260e-01 7.391764223575592041e-02 1.575311571359634399e-01 1.568162888288497925e-01 4.966713115572929382e-02 1.840364187955856323e-01 8.707626163959503174e-02 -9.148172289133071899e-02 1.305009424686431885e-01 -4.894506931304931641e-02 -1.836610287427902222e-01 -1.629775911569595337e-01 5.909042060375213623e-02 -1.344905644655227661e-01 -3.736826181411743164e-01 1.126844137907028198e-01 -2.558010816574096680e-01 -1.051499024033546448e-01 -1.221200153231620789e-01
2.000399231910705566e-01 2.035604268312454224e-01 8.373860269784927368e-02 -3.438415750861167908e-02 -1.629359647631645203e-02 -2.158437967300415039e-01 -1.557323932647705078e-01 1.796343177556991577e-01 4.037757217884063721e-02 -6.822020560503005981e-02 2.514275349676609039e-02 -2.201510518789291382e-01 -2.197656482458114624e-01 2.642257511615753174e-01 -2.722447216510772705e-01 9.749265015125274658e-02 -1.339392364025115967e-01 2.372557371854782104e-01 -8.975598216056823730e-02 -3.242223262786865234e-01 -2.109493762254714966e-01 -1.351235359907150269e-01 2.698150873184204102e-01 -1.244272738695144653e-01 3.405572613701224327e-03 -2.267279177904129028e-01 -1.350090056657791138e-01 1.486632507294416428e-02 -5.157253146171569824e-02 -3.313339650630950928e-01 1.656158268451690674e-01 4.096046462655067444e-02
5.382831767201423645e-02 5.521738156676292419e-02 1.028247177600860596e-01 -9.811851382255554199e-02 -2.803171984851360321e-02 -1.119514629244804382e-01 1.197338756173849106e-02 -1.403948217630386353e-01 -2.847706973552703857e-01 6.786379218101501465e-02 -1.052032131701707840e-02 -3.522167801856994629e-01 -3.051165044307708740e-01 9.461896121501922607e-02 -1.797995064407587051e-04 3.983908146619796753e-02 -1.928548216819763184e-01 1.292608827352523804e-01 1.251307725906372070e-01 -2.974298894405364990e-01 2.058152705430984497e-01 2.157098241150379181e-02 4.232009947299957275e-01 -1.404133290052413940e-01 2.001240104436874390e-02 -7.164710015058517456e-02 -1.687615960836410522e-01 -2.617179453372955322e-01 3.016345798969268799e-01 -3.012124821543693542e-02 9.438300877809524536e-02 1.555768698453903198e-01
2.360466420650482178e-01 2.747011184692382812e-01 -7.342442870140075684e-02 -1.312102228403091431e-01 -1.197941973805427551e-01 6.186431273818016052e-04 -2.531913816928863525e-01 2.681134939193725586e-01 -7.232239842414855957e-02 1.005572453141212463e-01 5.129105597734451294e-02 -2.192851901054382324e-01 -1.702705770730972290e-01 -4.688260331749916077e-02 -3.080600202083587646e-01 -8.138034492731094360e-02 2.214324325323104858e-01 3.549777865409851074e-01 -1.217397972941398621e-01 1.730654090642929077e-01 -6.606257706880569458e-02 1.471422165632247925e-01 1.447307616472244263e-01 -8.472435921430587769e-02 1.176381334662437439e-01 -2.734992504119873047e-01 -8.950641006231307983e-02 -1.688269823789596558e-01 -9.805967658758163452e-02 -2.452847361564636230e-01 1.348798573017120361e-01 -1.000893339514732361e-01
2.052432624623179436e-03 2.575598061084747314e-01 1.772199198603630066e-02 -2.102628648281097412e-01 1.803975403308868408e-01 -1.182401627302169800e-01 -1.923538297414779663e-01 1.409942656755447388e-01 -2.532986998558044434e-01 1.163042336702346802e-01 6.651727948337793350e-03 -2.024517767131328583e-02 -1.322180926799774170e-01 1.589506268501281738e-01 -7.857584208250045776e-02 -3.518187999725341797e-02 4.343664273619651794e-02 2.137606963515281677e-02 3.006368875503540039e-01 -1.415350884199142456e-01 -2.540710270404815674e-01 8.363869856111705303e-04 3.225473165512084961e-01 -1.405186504125595093e-01 -1.966814100742340088e-01 -1.993679553270339966e-01 5.360898561775684357e-03 -2.937502861022949219e-01 3.902382254600524902e-01 3.457789495587348938e-02 1.888506114482879639e-01 4.941774904727935791e-02
9.084521234035491943e-02 1.011823415756225586e-01 7.984028011560440063e-02 -3.421126306056976318e-01 1.765191107988357544e-01 -1.191792190074920654e-01 -1.871356815099716187e-01 4.183715581893920898e-02 1.013822853565216064e-01 7.267053425312042236e-02 1.040691509842872620e-01 1.301293820142745972e-01 -1.959438323974609375e-01 -2.011688426136970520e-02 1.482262313365936279e-01 -1.246009021997451782e-01 -5.060169100761413574e-02 3.400829136371612549e-01 4.373949021100997925e-02 2.622354626655578613e-01 7.465773820877075195e-02 1.192351654171943665e-01 4.321918487548828125e-01 -4.818411171436309814e-02 -2.828591167926788330e-01 1.210161894559860229e-01 -1.390855014324188232e-01 -8.610960841178894043e-02 4.072589054703712463e-02 -3.030040264129638672e-01 1.770024597644805908e-01 1.110349521040916443e-01
1.601761579513549805e-01 3.160002827644348145e-01 5.148437805473804474e-03 1.992523483932018280e-02 1.276800632476806641e-01 -1.100683882832527161e-01 -1.938541084527969360e-01 2.360622882843017578e-01 -1.241712346673011780e-01 -7.432264834642410278e-02 1.435986608266830444e-01 4.460595548152923584e-02 -7.649667561054229736e-02 6.048691645264625549e-02 -2.073602974414825439e-01 1.029617488384246826e-01 -4.164983704686164856e-02 5.595644190907478333e-02 7.091811299324035645e-02 -6.954497843980789185e-02 -1.145224794745445251e-01 -2.689276263117790222e-02 2.234168946743011475e-01 -2.873544096946716309e-01 -3.302114605903625488e-01 -7.323521375656127930e-02 -3.675753176212310791e-01 -1.089483425021171570e-01 2.961157858371734619e-01 1.516270339488983154e-01 1.365340948104858398e-01 3.064641356468200684e-01
-1.193493381142616272e-01 2.092857211828231812e-01 -6.591974198818206787e-02 -1.528739035129547119e-01 2.908346429467201233e-02 3.434910997748374939e-02 -3.283444046974182129e-01 2.058496773242950439e-01 -2.698879130184650421e-02 2.469967305660247803e-01 -2.134467959403991699e-01 -1.523782312870025635e-01 1.825098320841789246e-02 2.053548246622085571e-01 -1.281219441443681717e-02 -2.938303947448730469e-01 1.528625339269638062e-01 2.705004513263702393e-01 -3.019232749938964844e-01 -1.073216795921325684e-01 7.872216403484344482e-02 8.480043709278106689e-02 1.978149265050888062e-01 -2.572472393512725830e-01 -3.736337274312973022e-02 7.862109690904617310e-02 3.254805505275726318e-02 -1.562078893184661865e-01 2.733708024024963379e-01 -1.907613128423690796e-01 1.150808036327362061e-01 1.649249792098999023e-01
1.374616622924804688e-01 1.470364481210708618e-01 -5.005785822868347168e-02 -1.740416437387466431e-01 2.526618540287017822e-01 -1.381216794252395630e-01 -2.073609530925750732e-01 4.286161437630653381e-02 2.433892898261547089e-02 -6.608498841524124146e-02 1.478685252368450165e-02 -2.552086859941482544e-02 -3.513065874576568604e-01 1.848337352275848389e-01 1.723701953887939453e-01 -1.051381006836891174e-01 -2.588988468050956726e-02 2.525697648525238037e-01 -1.377727836370468140e-01 8.931469172239303589e-02 2.616870217025279999e-02 1.579835414886474609e-01 2.000036686658859253e-01 1.506358683109283447e-01 -1.212270185351371765e-01 1.946585327386856079e-01 -1.216643080115318298e-01 -2.685681283473968506e-01 3.674532100558280945e-02 -2.442089170217514038e-01 4.615836441516876221e-01 -3.793473914265632629e-02
-1.845160871744155884e-01 3.148046731948852539e-01 2.301339525729417801e-03 -1.269291788339614868e-01 -1.329897791147232056e-01 4.058953002095222473e-02 -6.816917657852172852e-02 -1.363716721534729004e-01 -1.105289161205291748e-01 -9.701986797153949738e-03 8.695015311241149902e-02 -8.978712558746337891e-02 -1.784189343452453613e-01 3.664849400520324707e-01 4.139218106865882874e-02 -1.361636668443679810e-01 4.996142908930778503e-02 3.947373032569885254e-01 2.260838150978088379e-01 -9.159684181213378906e-02 -5.720262974500656128e-02 1.774912327527999878e-01 1.877359896898269653e-01 -1.112064346671104431e-01 -1.738581210374832153e-01 -1.669590622186660767e-01 1.644277125597000122e-01 -2.889365553855895996e-01 2.673295140266418457e-01 7.758376654237508774e-03 2.149927914142608643e-01 -8.515895903110504150e-02
-4.383518174290657043e-02 2.142793238162994385e-01 -3.947867453098297119e-02 -3.805928826332092285e-01 3.301219046115875244e-01 1.080066710710525513e-02 -1.442874819040298462e-01 4.399292171001434326e-02 9.684520959854125977e-02 2.289060652256011963e-01 -8.975489437580108643e-02 -2.361416518688201904e-01 -2.353961616754531860e-01 8.104105480015277863e-03 3.332300856709480286e-02 -1.760836988687515259e-01 1.485300064086914062e-01 6.579488515853881836e-02 5.785387009382247925e-02 -2.330503910779953003e-01 4.919071123003959656e-02 6.768776476383209229e-02 2.975980043411254883e-01 -5.952663719654083252e-02 -1.641862280666828156e-02 1.604305654764175415e-01 -1.537901312112808228e-01 -1.399342715740203857e-01 1.900721788406372070e-01 -1.254520728252828121e-03 2.817549407482147217e-01 3.046293556690216064e-01
-8.438557386398315430e-03 2.297664582729339600e-01 -5.616357177495956421e-02 -3.333959877490997314e-01 -1.800392381846904755e-02 -3.387559577822685242e-02 -2.414148151874542236e-01 8.166380971670150757e-02 1.447062753140926361e-02 2.931009829044342041e-01 -5.227188393473625183e-02 -2.628980875015258789e-01 2.251026965677738190e-02 1.048425883054733276e-01 -5.379752442240715027e-02 -6.959234178066253662e-02 1.320331543684005737e-01 2.516646683216094971e-01 1.544489711523056030e-02 -9.875622391700744629e-02 5.196503922343254089e-02 1.874366551637649536e-01 -5.642022565007209778e-02 -1.392750591039657593e-01 -1.921543180942535400e-01 1.231807917356491089e-01 -2.877976000308990479e-01 -9.471595287322998047e-02 2.063961625099182129e-01 -1.486772596836090088e-01 1.238302364945411682e-01 4.627087116241455078e-01
2.220487892627716064e-01 2.826610505580902100e-01 3.151572868227958679e-02 -1.309923976659774780e-01 -1.831259429454803467e-01 6.347500532865524292e-02 -3.841437697410583496e-01 7.188238203525543213e-02 1.561743915081024170e-01 4.174346476793289185e-02 6.087982095777988434e-03 -2.773441970348358154e-01 -4.859092459082603455e-02 2.109888792037963867e-01 -2.074464112520217896e-01 -2.434749752283096313e-01 2.264377325773239136e-01 3.066366910934448242e-01 -1.815058290958404541e-02 1.782724261283874512e-01 5.874593183398246765e-02 1.287778168916702271e-01 1.780862063169479370e-01 -1.053120642900466919e-01 1.933102495968341827e-02 -7.604127377271652222e-02 -4.262778535485267639e-02 -2.998467087745666504e-01 -7.032402604818344116e-02 -2.039767652750015259e-01 1.397489607334136963e-01 -7.650040835142135620e-02
8.114697039127349854e-02 -7.455681916326284409e-03 -8.176451176404953003e-02 4.618104547262191772e-02 -6.173148006200790405e-02 1.876449957489967346e-02 -1.631576716899871826e-01 1.024045348167419434e-01 2.634784020483493805e-02 1.069674547761678696e-02 -5.497799441218376160e-02 -2.070361226797103882e-01 -1.935341507196426392e-01 2.479933798313140869e-01 -3.314056098461151123e-01 -1.070840954780578613e-01 -4.409251362085342407e-02 2.967210114002227783e-01 -1.975364238023757935e-01 -2.394839972257614136e-01 -1.260074600577354431e-02 -3.142610564827919006e-02 3.457526862621307373e-01 -3.947849944233894348e-02 -2.585167586803436279e-01 -3.515815734863281250e-01 -2.173485755920410156e-01 1.116833239793777466e-01 1.112184897065162659e-01 -2.689571678638458252e-01 1.792883425951004028e-01 -2.658699080348014832e-02
5.466778948903083801e-02 2.353465408086776733e-01 -8.043023198843002319e-02 -2.874886244535446167e-02 1.456652581691741943e-01 -9.846412390470504761e-02 -1.552937924861907959e-01 2.002487629652023315e-01 -1.247910410165786743e-01 -5.833481624722480774e-02 7.156499475240707397e-02 7.130642235279083252e-02 2.700858190655708313e-02 2.661413252353668213e-01 -1.300074458122253418e-01 8.179707080125808716e-02 1.611604937352240086e-03 -8.672048896551132202e-02 -2.342612110078334808e-02 1.005826517939567566e-01 4.484681412577629089e-02 5.064176395535469055e-02 2.162542790174484253e-01 -2.867521941661834717e-01 -3.357002139091491699e-01 8.905026316642761230e-02 -4.580610692501068115e-01 -2.877506911754608154e-01 2.217505574226379395e-01 1.216687113046646118e-01 1.892001479864120483e-01 2.238032519817352295e-01
2.237535417079925537e-01 2.414745241403579712e-01 -1.399393081665039062e-01 -1.703591197729110718e-01 1.792872697114944458e-01 -5.035431310534477234e-02 1.938582956790924072e-02 3.242557048797607422e-01 -1.220400556921958923e-01 1.938925534486770630e-01 1.507086772471666336e-02 -2.279352992773056030e-01 3.845600783824920654e-02 2.330908328294754028e-01 -2.682145684957504272e-02 -2.322130799293518066e-01 1.978270560503005981e-01 -1.953335106372833252e-02 -7.242044806480407715e-02 6.167064420878887177e-03 -5.909572169184684753e-02 -9.137646853923797607e-02 3.409065306186676025e-01 -4.562606662511825562e-02 -2.713508605957031250e-01 -2.748396992683410645e-01 -3.267517685890197754e-02 -2.781265601515769958e-02 -6.126812845468521118e-02 -3.703979551792144775e-01 9.456899017095565796e-02 -1.088945120573043823e-01
-6.156161427497863770e-02 9.382922202348709106e-02 -1.345276981592178345e-01 -1.163402944803237915e-01 3.143389225006103516e-01 7.911521941423416138e-02 -4.415898621082305908e-01 2.159142196178436279e-01 -1.245890036225318909e-01 4.629789665341377258e-02 2.476904839277267456e-01 6.832850724458694458e-02 -8.720847964286804199e-02 6.456758081912994385e-02 -2.553057372570037842e-01 -2.709599733352661133e-01 -4.566159099340438843e-02 7.390621583908796310e-03 -4.310677573084831238e-02 -2.415690422058105469e-01 -1.084896400570869446e-01 -4.412487521767616272e-02 1.678098738193511963e-01 -2.352001070976257324e-01 -1.784889698028564453e-01 -1.505599319934844971e-01 9.964279830455780029e-02 -3.073449730873107910e-01 1.301857084035873413e-01 -9.905557334423065186e-02 1.306883543729782104e-01 -1.127795428037643433e-01
4.913412407040596008e-02 -3.381444513797760010e-02 -1.209086552262306213e-02 -3.325731456279754639e-01 2.220688201487064362e-02 -2.935021221637725830e-01 -1.401231884956359863e-01 1.084525957703590393e-01 2.130695581436157227e-01 4.473974462598562241e-03 2.306273579597473145e-01 -1.269939392805099487e-01 -1.493431180715560913e-01 4.271035492420196533e-01 -1.596261560916900635e-01 8.838066458702087402e-02 1.286964565515518188e-01 1.701159626245498657e-01 1.395808607339859009e-01 9.985624998807907104e-02 -1.006998419761657715e-01 8.622368425130844116e-02 1.252883225679397583e-01 1.497976630926132202e-01 3.008067980408668518e-02 2.808083221316337585e-02 -2.315896600484848022e-01 -8.733347058296203613e-02 -2.075276710093021393e-02 -2.089599817991256714e-01 3.768506944179534912e-01 1.875560432672500610e-01
9.784416109323501587e-02 3.825788199901580811e-01 1.761780977249145508e-01 -2.266107648611068726e-01 -1.283736824989318848e-01 -1.692889183759689331e-01 -2.310591638088226318e-01 -2.068946361541748047e-01 4.062121734023094177e-02 -1.079628616571426392e-01 8.160133729688823223e-04 -1.056581437587738037e-01 -7.898038625717163086e-02 3.516089916229248047e-02 1.048141866922378540e-01 -2.216372042894363403e-01 7.235314697027206421e-02 -1.701206527650356293e-02 -8.185733109712600708e-02 -5.590577423572540283e-02 -2.939780987799167633e-02 4.785649012774229050e-03 5.668711662292480469e-01 1.854646652936935425e-01 -7.935012108646333218e-04 -2.790325880050659180e-01 -1.910864710807800293e-01 -8.172910660505294800e-02 -8.724399656057357788e-02 -1.332585960626602173e-01 9.937981516122817993e-02 -2.482376061379909515e-03
1.607443690299987793e-01 4.853511601686477661e-02 -1.586014926433563232e-01 -2.071941085159778595e-02 1.662519527599215508e-03 -1.309603154659271240e-01 -2.064851298928260803e-02 -1.982398331165313721e-01 -1.527921557426452637e-01 -7.062904536724090576e-02 1.372649520635604858e-01 -9.163583070039749146e-02 -2.373120337724685669e-01 2.247242927551269531e-01 -1.998573839664459229e-01 2.278085500001907349e-01 -2.016491740942001343e-01 1.629260480403900146e-01 -2.801665663719177246e-01 2.081359624862670898e-01 -1.931216269731521606e-01 9.322919696569442749e-02 1.555832773447036743e-01 -3.593480885028839111e-01 2.968022227287292480e-02 1.365950107574462891e-01 -1.716858595609664917e-01 -2.420632988214492798e-01 1.205989792943000793e-01 -1.024128869175910950e-01 2.956296503543853760e-01 1.634854525327682495e-01
2.490339726209640503e-01 -3.172587975859642029e-02 -3.646907508373260498e-01 9.131013602018356323e-02 2.807785272598266602e-01 5.177631974220275879e-02 -6.160993874073028564e-02 1.186794321984052658e-02 -6.198935955762863159e-02 1.379867196083068848e-01 1.090461239218711853e-01 -1.958039999008178711e-01 -7.298778742551803589e-02 -1.256479024887084961e-01 -2.929956614971160889e-01 -4.124380648136138916e-02 1.140255108475685120e-01 1.130103170871734619e-01 2.225687354803085327e-02 -6.839290261268615723e-02 -2.907893955707550049e-01 5.494154617190361023e-02 2.113122195005416870e-01 -1.785423904657363892e-01 -3.191680908203125000e-01 -3.246830031275749207e-02 -3.174757957458496094e-01 -1.052057519555091858e-01 8.961065858602523804e-02 4.044250771403312683e-02 -3.384007886052131653e-02 3.282738626003265381e-01
-1.709115803241729736e-01 4.600055515766143799e-02 1.582552343606948853e-01 -3.234655261039733887e-01 -3.238086029887199402e-02 -1.487424373626708984e-01 -1.359671354293823242e-01 -8.845016360282897949e-02 -3.835024833679199219e-01 -1.494716107845306396e-01 9.944829344749450684e-02 -5.334973335266113281e-02 -2.378614842891693115e-01 2.589445747435092926e-02 -1.374646127223968506e-01 5.439452826976776123e-02 2.231466025114059448e-01 -6.332370452582836151e-03 -8.929421007633209229e-02 7.685805321671068668e-04 1.300117373466491699e-01 3.213213756680488586e-02 3.056494295597076416e-01 1.126991584897041321e-01 -3.364107906818389893e-01 -1.456829458475112915e-01 -2.956270575523376465e-01 -3.376763164997100830e-01 -7.641675323247909546e-02 -1.186232082545757294e-03 -4.833664372563362122e-02 4.897731170058250427e-02
8.349370211362838745e-02 1.241423264145851135e-01 1.663950830698013306e-02 -2.781930267810821533e-01 2.744507193565368652e-01 -1.023591086268424988e-01 2.687439322471618652e-01 -3.695365488529205322e-01 -1.590718626976013184e-01 -3.222784399986267090e-02 1.247931718826293945e-01 3.255579620599746704e-02 4.450546577572822571e-03 1.074476912617683411e-01 -2.346069179475307465e-02 -2.086122632026672363e-01 5.681265890598297119e-02 1.810642331838607788e-01 2.122285962104797363e-01 -1.579308211803436279e-01 -2.001753747463226318e-01 -1.001097168773412704e-02 1.892513483762741089e-01 1.492956373840570450e-02 -1.840751022100448608e-01 -6.033617258071899414e-02 -1.633860915899276733e-01 -4.017933309078216553e-01 8.137709647417068481e-02 9.395460598170757294e-03 7.770741730928421021e-02 2.935091555118560791e-01
1.403725743293762207e-01 2.463484555482864380e-01 -2.607722878456115723e-01 -2.475462406873703003e-01 -5.579819530248641968e-02 -1.435808390378952026e-01 -1.521160006523132324e-01 2.591441273689270020e-01 8.818715065717697144e-02 2.793770842254161835e-02 -1.738946437835693359e-01 -2.913603186607360840e-01 -2.369313240051269531e-01 -1.407069992274045944e-02 -6.631047278642654419e-02 -3.857428953051567078e-02 -5.926175974309444427e-03 2.507906258106231689e-01 -1.971921026706695557e-01 6.413818895816802979e-02 -1.457044333219528198e-01 7.697956264019012451e-02 2.540144026279449463e-01 -1.008781567215919495e-01 1.618548035621643066e-01 -2.736625373363494873e-01 -1.420146077871322632e-01 -2.717278301715850830e-01 1.278833448886871338e-01 -1.701558232307434082e-01 2.020451128482818604e-01 -3.727058693766593933e-02
1.539766639471054077e-01 1.875410377979278564e-01 1.267340928316116333e-01 1.113766878843307495e-01 1.394193470478057861e-01 -4.962282627820968628e-02 2.517446409910917282e-03 -2.995200157165527344e-01 -1.739898025989532471e-01 -6.180670112371444702e-02 8.268051594495773315e-02 2.572199702262878418e-01 -2.760291285812854767e-02 6.184856966137886047e-02 -2.599792182445526123e-01 8.905038982629776001e-02 8.242978155612945557e-02 1.669355332851409912e-01 -9.474971890449523926e-02 -5.250060185790061951e-02 -1.554151922464370728e-01 -1.391538530588150024e-01 3.177453279495239258e-01 7.589973043650388718e-03 -1.726771146059036255e-01 -1.514616906642913818e-01 -2.919382452964782715e-01 -1.910389810800552368e-01 2.535107731819152832e-01 -3.783856630325317383e-01 -1.954980045557022095e-01 5.252967029809951782e-02
2.606703341007232666e-01 -2.797054499387741089e-02 1.169448494911193848e-01 -1.579696498811244965e-02 -7.576032727956771851e-02 1.471171081066131592e-01 5.319433286786079407e-02 -1.111498624086380005e-01 -6.401088833808898926e-02 5.848470702767372131e-02 -3.501063585281372070e-02 -1.241307258605957031e-01 -1.493827551603317261e-01 7.842547446489334106e-02 3.015447407960891724e-02 4.352883994579315186e-02 -1.705376803874969482e-01 2.481639385223388672e-01 5.179291591048240662e-02 -2.444450259208679199e-01 3.350719343870878220e-03 -1.766507029533386230e-01 2.442762404680252075e-01 -8.828214555978775024e-02 -2.736296951770782471e-01 -4.596853628754615784e-02 -3.483221232891082764e-01 -4.725830554962158203e-01 5.358193442225456238e-02 -2.404474765062332153e-01 -1.236642450094223022e-01 2.644620239734649658e-01
3.295775055885314941e-01 9.075798839330673218e-02 -2.680662274360656738e-01 1.053449437022209167e-01 4.228221476078033447e-01 4.617368429899215698e-02 -1.671486049890518188e-01 -4.416002333164215088e-02 -3.056302368640899658e-01 5.903208628296852112e-02 1.153699383139610291e-01 -1.034212410449981689e-01 3.875575214624404907e-02 -1.468222290277481079e-01 -2.796286940574645996e-01 -2.042649835348129272e-01 1.659767031669616699e-01 6.893053650856018066e-02 1.065352559089660645e-01 -5.804083868861198425e-02 -2.980301082134246826e-01 -1.970247132703661919e-03 1.095299422740936279e-01 -5.812727659940719604e-02 -1.248751282691955566e-01 -1.727321743965148926e-01 -2.629562616348266602e-01 -4.671027138829231262e-02 -5.249586701393127441e-02 -8.094096183776855469e-02 -6.076073646545410156e-02 2.110275328159332275e-01
-7.753317803144454956e-02 3.120124638080596924e-01 2.660715579986572266e-01 -7.805079966783523560e-02 1.610798388719558716e-01 2.988964617252349854e-01 -4.136716015636920929e-03 -1.112720593810081482e-01 -1.182579025626182556e-01 3.308707177639007568e-01 2.316051423549652100e-01 -2.004286088049411774e-02 -6.507155299186706543e-02 1.725015789270401001e-01 -1.741165071725845337e-01 -4.026375114917755127e-01 1.294948160648345947e-01 1.747763156890869141e-01 -2.561706602573394775e-01 3.702360019087791443e-02 1.308306455612182617e-01 1.557586155831813812e-02 1.460040211677551270e-01 1.870452612638473511e-01 -6.295564770698547363e-02 -1.592096835374832153e-01 -1.740452796220779419e-01 6.722623854875564575e-02 -3.010174259543418884e-02 -6.519781053066253662e-02 9.324543923139572144e-02 1.489725261926651001e-01
1.903263777494430542e-01 2.656006515026092529e-01 3.385403379797935486e-02 -5.190191864967346191e-01 2.928514480590820312e-01 -4.251829534769058228e-02 -3.448114991188049316e-01 -1.552020944654941559e-02 3.209245949983596802e-02 2.179134786128997803e-01 -3.619128093123435974e-02 1.408336218446493149e-02 5.212115123867988586e-02 1.515195146203041077e-02 -2.101163715124130249e-01 -5.821116641163825989e-02 -1.088052093982696533e-01 2.170118503272533417e-02 8.421544730663299561e-02 1.019667908549308777e-01 -1.054030358791351318e-01 -1.745470054447650909e-02 9.313952177762985229e-02 -1.505102515220642090e-01 -6.111559271812438965e-02 -1.997942775487899780e-01 -7.797068357467651367e-02 -2.644925005733966827e-02 1.090551093220710754e-01 -3.759252727031707764e-01 -1.882186383008956909e-01 6.228147074580192566e-02
-5.189536605030298233e-03 1.047674939036369324e-01 -2.514347434043884277e-01 -1.241013482213020325e-01 1.500302404165267944e-01 1.326857693493366241e-02 -2.012122273445129395e-01 4.359104484319686890e-02 -2.589980065822601318e-01 3.204309642314910889e-01 -7.754890620708465576e-02 1.651219278573989868e-01 -8.127357065677642822e-02 2.590102553367614746e-01 2.057461440563201904e-01 -9.060135111212730408e-03 6.159532442688941956e-02 1.977515220642089844e-01 -2.073207497596740723e-01 -9.392624348402023315e-02 -1.562466770410537720e-01 1.936689764261245728e-01 1.498098224401473999e-01 1.816301606595516205e-02 -1.478978991508483887e-01 -1.598966717720031738e-01 8.501207083463668823e-02 -3.590886890888214111e-01 1.904718279838562012e-01 -7.923379540443420410e-02 3.368569314479827881e-01 -8.440680056810379028e-02
3.059229347854852676e-03 2.391599118709564209e-02 -2.135397940874099731e-01 -3.696747720241546631e-01 -6.295952945947647095e-02 1.303095966577529907e-01 -2.685291767120361328e-01 -2.441923767328262329e-01 -1.881705373525619507e-01 -1.612578183412551880e-01 -1.768636107444763184e-01 -3.432649374008178711e-02 -1.664094179868698120e-01 8.493895828723907471e-02 4.671149887144565582e-03 -2.274557501077651978e-01 2.043128479272127151e-03 1.435858607292175293e-01 -1.398240625858306885e-01 -1.506186723709106445e-01 -3.007690012454986572e-01 1.663810573518276215e-03 3.732781112194061279e-01 -2.209041416645050049e-01 4.797996953129768372e-02 2.392486482858657837e-01 -1.071844696998596191e-01 -1.278819441795349121e-01 -8.950757235288619995e-02 -1.779959648847579956e-01 3.997738473117351532e-03 1.240541487932205200e-01
1.615497767925262451e-01 1.782520562410354614e-01 8.514122664928436279e-02 -3.676101565361022949e-01 1.176333576440811157e-01 -1.897244155406951904e-01 -4.182319641113281250e-01 1.801020056009292603e-01 7.057622075080871582e-02 4.455418139696121216e-02 4.186109080910682678e-02 8.387606590986251831e-02 -3.275942504405975342e-01 4.480569064617156982e-02 -2.926839888095855713e-02 -1.696808487176895142e-01 1.877944320440292358e-01 2.745572626590728760e-01 1.532555371522903442e-01 5.899815261363983154e-02 -1.491234153509140015e-01 1.425157487392425537e-01 5.980707239359617233e-03 2.086405903100967407e-01 -1.361891180276870728e-01 1.420281827449798584e-01 4.218773916363716125e-02 -1.876284480094909668e-01 2.033019997179508209e-02 -1.524453163146972656e-01 1.448005288839340210e-01 2.092157602310180664e-01
4.284419119358062744e-02 -1.552325785160064697e-01 9.053391404449939728e-03 -4.027967751026153564e-01 1.191227734088897705e-01 -1.990549415349960327e-01 -2.579838037490844727e-01 3.670299798250198364e-02 2.005939930677413940e-01 8.235675096511840820e-02 2.208703607320785522e-01 -2.796834334731101990e-02 5.314488708972930908e-02 4.530489146709442139e-01 -9.752454608678817749e-02 -3.271624147891998291e-01 2.431360818445682526e-02 1.935558468103408813e-01 -2.799531444907188416e-02 8.649200946092605591e-02 -2.731423825025558472e-02 3.630968183279037476e-02 5.994309112429618835e-02 -8.432362973690032959e-02 -1.787558197975158691e-01 -1.824346631765365601e-01 -2.753211259841918945e-01 1.281869038939476013e-02 -2.867010608315467834e-02 -1.123488694429397583e-01 1.647103279829025269e-01 -1.671826541423797607e-01
-9.475344419479370117e-02 4.948511123657226562e-01 -5.541392415761947632e-02 1.325407996773719788e-02 1.268524229526519775e-01 2.867335453629493713e-02 -1.477026101201772690e-02 4.406141489744186401e-02 -1.993266940116882324e-01 2.065691500902175903e-01 9.960955381393432617e-02 1.015333905816078186e-01 -2.396843284368515015e-01 1.201236546039581299e-01 -3.328537940979003906e-02 -1.528717279434204102e-01 -4.600016691256314516e-04 3.150143921375274658e-01 -1.379623916000127792e-02 -3.119706735014915466e-02 -4.036762118339538574e-01 5.471560731530189514e-02 3.656427562236785889e-01 -4.750504344701766968e-02 -1.272807419300079346e-01 6.504189223051071167e-02 -7.025557756423950195e-02 -1.109042018651962280e-01 5.921999365091323853e-02 -1.975915767252445221e-02 -7.880478352308273315e-02 2.734299600124359131e-01
1.830027699470520020e-01 7.624902296811342239e-03 -1.546029839664697647e-02 -2.534429728984832764e-01 2.339095324277877808e-01 -2.122722417116165161e-01 5.459730327129364014e-02 -1.145763099193572998e-01 -2.109396457672119141e-01 -2.957156859338283539e-02 2.916191518306732178e-01 -2.782274410128593445e-02 -6.025493517518043518e-02 1.582856327295303345e-01 4.676200821995735168e-02 -3.734699636697769165e-02 1.465884298086166382e-01 1.456949114799499512e-01 3.629779815673828125e-01 -1.858175247907638550e-01 -2.266393601894378662e-01 2.465588040649890900e-02 2.120561152696609497e-01 -1.175911575555801392e-01 -2.634906172752380371e-01 -1.189233548939228058e-02 -1.589490026235580444e-01 -2.440564185380935669e-01 3.757392466068267822e-01 6.582334637641906738e-02 3.776501864194869995e-02 3.929935023188591003e-02
1.938810348510742188e-01 -1.703759096562862396e-02 -1.010304614901542664e-01 -2.515229582786560059e-01 -7.271450757980346680e-02 -2.854181826114654541e-01 -8.835844695568084717e-02 1.533267647027969360e-01 -4.173935577273368835e-02 -1.377379596233367920e-01 2.179094403982162476e-01 -3.884951025247573853e-02 -4.175569489598274231e-02 2.978333830833435059e-01 8.962778002023696899e-02 -2.498938888311386108e-01 4.152131453156471252e-02 1.933367401361465454e-01 7.034710049629211426e-02 1.480482667684555054e-01 -1.072619184851646423e-01 -5.764935165643692017e-02 1.334985345602035522e-01 2.279063314199447632e-01 -3.208390772342681885e-01 -1.359493434429168701e-01 -3.817318007349967957e-02 -3.360669910907745361e-01 -6.097044423222541809e-02 -2.280663251876831055e-01 1.958444267511367798e-01 2.438827604055404663e-01
2.723698616027832031e-01 2.633916139602661133e-01 -2.025881111621856689e-01 -3.073410093784332275e-01 4.463390633463859558e-02 1.533427834510803223e-01 -2.541124224662780762e-01 -2.917872071266174316e-01 -5.759661644697189331e-02 -1.554225236177444458e-01 6.926436722278594971e-02 3.172906041145324707e-01 -5.446999799460172653e-03 1.359835565090179443e-01 3.483986482024192810e-02 -5.024806410074234009e-02 1.529724597930908203e-01 2.420510500669479370e-01 -1.992244720458984375e-01 -3.514967486262321472e-02 -5.995390191674232483e-02 -1.997981593012809753e-02 2.314622402191162109e-01 -1.306436806917190552e-01 -1.470253989100456238e-02 -1.542972326278686523e-01 -4.179799929261207581e-02 -2.346193641424179077e-01 -1.752255707979202271e-01 -2.531459331512451172e-01 -1.298049390316009521e-01 2.260559797286987305e-02
2.216416597366333008e-01 1.785828918218612671e-01 -2.278509885072708130e-01 -3.688517510890960693e-01 1.711163818836212158e-01 -1.318147629499435425e-01 1.347568351775407791e-02 1.839661449193954468e-01 -1.445333957672119141e-01 -4.531086236238479614e-02 6.545305997133255005e-02 -1.768062412738800049e-01 -1.888972334563732147e-02 9.758547693490982056e-02 2.678264081478118896e-01 1.035869792103767395e-01 1.929886788129806519e-01 2.657919228076934814e-01 2.854906916618347168e-01 1.598908305168151855e-01 -6.060171127319335938e-02 3.435404598712921143e-02 2.886236011981964111e-01 -2.527472674846649170e-01 -9.084836393594741821e-02 4.446955025196075439e-02 -1.820643246173858643e-01 -2.713283002376556396e-01 5.586199089884757996e-02 -1.687049050815403461e-03 6.782148499041795731e-03 1.110922992229461670e-01
-3.020822629332542419e-02 6.773991882801055908e-02 -6.677434593439102173e-02 -4.985667020082473755e-02 2.973828613758087158e-01 4.231188073754310608e-02 -4.397390782833099365e-01 2.275820821523666382e-01 -2.517816424369812012e-01 3.824035078287124634e-02 1.463464498519897461e-01 1.206150725483894348e-01 -2.214184701442718506e-01 3.066854551434516907e-02 -2.582215666770935059e-01 -1.645898818969726562e-01 -5.612486600875854492e-02 -2.093142084777355194e-02 -4.353082180023193359e-02 -1.990709304809570312e-01 -7.890419661998748779e-02 -2.420045062899589539e-02 1.494280099868774414e-01 -3.538069725036621094e-01 -1.078505516052246094e-01 -1.262793987989425659e-01 1.297859549522399902e-01 -3.115700781345367432e-01 2.114351987838745117e-01 -6.002027913928031921e-02 1.292240768671035767e-01 -4.086766764521598816e-02
9.065352380275726318e-02 -1.724771261215209961e-01 -8.959355205297470093e-02 -2.190546393394470215e-01 1.793325841426849365e-01 -1.319494694471359253e-01 -1.395035535097122192e-01 4.221681132912635803e-02 3.534039109945297241e-02 1.817909814417362213e-02 9.532562643289566040e-02 -1.314112991094589233e-01 -1.705215312540531158e-02 3.156866431236267090e-01 -2.663356959819793701e-01 -5.208242535591125488e-01 -5.860422179102897644e-02 1.294236332178115845e-01 -3.611648082733154297e-02 -1.195881590247154236e-01 -1.770703494548797607e-01 2.039525359869003296e-01 -1.096680574119091034e-02 -9.160420298576354980e-02 3.008862771093845367e-02 -2.457242161035537720e-01 -2.395940274000167847e-01 -1.611745804548263550e-01 4.612838104367256165e-02 -8.224469423294067383e-02 2.886657714843750000e-01 -1.048312708735466003e-01
1.972247064113616943e-01 1.010495424270629883e-01 -1.649464666843414307e-01 -3.647804260253906250e-01 3.437482416629791260e-01 -8.531667292118072510e-02 -1.715214103460311890e-01 -1.605295687913894653e-01 6.484142690896987915e-02 9.703493118286132812e-02 -2.484421059489250183e-02 -5.375706031918525696e-02 -1.072668284177780151e-01 2.419095486402511597e-02 -2.862011492252349854e-01 2.028135210275650024e-02 -1.641907989978790283e-01 2.077974826097488403e-01 2.705771923065185547e-01 1.154809966683387756e-01 -1.347945779561996460e-01 1.326286345720291138e-01 2.100018411874771118e-01 -1.419788002967834473e-01 5.177721008658409119e-02 -2.087385654449462891e-01 -9.646704792976379395e-02 3.193441545590758324e-03 1.593728065490722656e-01 -3.958717286586761475e-01 -4.392559640109539032e-03 6.356191635131835938e-02
2.412700653076171875e-01 1.066657975316047668e-01 -7.550213485956192017e-02 -4.482363462448120117e-01 2.438104152679443359e-01 -2.547672949731349945e-02 -2.747405767440795898e-01 -3.821595013141632080e-02 -5.091134086251258850e-02 7.942321151494979858e-02 -6.885645911097526550e-03 -3.918198496103286743e-02 -5.957239121198654175e-02 1.045922711491584778e-01 -2.952071428298950195e-01 8.354369550943374634e-02 3.930411767214536667e-03 2.256185561418533325e-01 1.692867875099182129e-01 1.164637058973312378e-01 -5.000463500618934631e-02 -1.267888490110635757e-02 2.111547589302062988e-01 -1.497215032577514648e-01 -4.724278580397367477e-03 -2.286456525325775146e-01 -7.304275035858154297e-02 -1.092093065381050110e-02 2.236597388982772827e-01 -4.313376843929290771e-01 -7.224973291158676147e-02 -7.618998736143112183e-02
9.549234807491302490e-02 2.370761781930923462e-01 1.463095247745513916e-01 -2.377242147922515869e-01 -1.783555150032043457e-01 1.001377925276756287e-01 -2.657304406166076660e-01 -1.463328152894973755e-01 4.397976025938987732e-02 1.810782104730606079e-01 1.778361015021800995e-02 -2.407231181859970093e-01 -7.650066912174224854e-02 3.178765177726745605e-01 5.892821028828620911e-02 -3.944199383258819580e-01 3.821541368961334229e-02 4.588793218135833740e-02 -2.581774890422821045e-01 -5.407832562923431396e-02 1.066880077123641968e-01 1.707061678171157837e-01 2.506701350212097168e-01 1.331756729632616043e-02 -2.446607202291488647e-01 2.764420025050640106e-02 -1.198025420308113098e-01 8.095985651016235352e-02 -2.951058931648731232e-02 -2.485267966985702515e-01 1.805936843156814575e-01 1.024943217635154724e-01
-6.140149757266044617e-02 2.756402790546417236e-01 -3.932391852140426636e-02 -5.697860941290855408e-02 1.361959725618362427e-01 -4.476660117506980896e-02 -1.147981956601142883e-01 1.280004829168319702e-01 -3.066193871200084686e-02 2.133329361677169800e-01 -1.295696347951889038e-01 -1.680654436349868774e-01 -2.317574620246887207e-01 3.941200673580169678e-02 -3.938785493373870850e-01 -2.306759804487228394e-01 -2.922064661979675293e-01 7.321665436029434204e-02 -2.548628449440002441e-01 -9.759648889303207397e-02 4.620579630136489868e-02 1.475262790918350220e-01 7.589188963174819946e-02 -1.707680970430374146e-01 -4.094528853893280029e-01 -9.215234220027923584e-02 -2.194567173719406128e-01 -1.393314898014068604e-01 -1.080840677022933960e-01 1.179220378398895264e-01 1.270040273666381836e-01 2.755695395171642303e-02
-8.917590975761413574e-02 -2.120616659522056580e-02 -2.825759537518024445e-02 -4.469431564211845398e-02 -7.019755244255065918e-02 1.732919365167617798e-01 -3.805271387100219727e-01 1.586098968982696533e-01 -3.059313893318176270e-01 2.227067202329635620e-01 1.547662764787673950e-01 -3.460513353347778320e-01 -5.008177459239959717e-02 3.096821904182434082e-01 -1.822189390659332275e-01 -2.322371453046798706e-01 3.479238599538803101e-02 1.544819325208663940e-01 -1.592738777399063110e-01 -2.714120447635650635e-01 -6.146369874477386475e-02 -9.576158598065376282e-03 9.548284858465194702e-02 5.254172906279563904e-02 1.155981272459030151e-01 -7.803913950920104980e-02 -1.343323737382888794e-01 -3.228852450847625732e-01 -1.140718758106231689e-01 7.561407983303070068e-02 9.420906007289886475e-02 4.719534516334533691e-02
6.788843870162963867e-02 -1.092064008116722107e-01 -1.372294221073389053e-02 -6.587281078100204468e-02 3.568296730518341064e-01 -1.121878325939178467e-01 -5.540058761835098267e-02 -2.727283537387847900e-01 -3.432144820690155029e-01 -6.751332432031631470e-02 1.199050471186637878e-01 -9.532389044761657715e-02 -2.127000875771045685e-02 1.662073433399200439e-01 -3.223989307880401611e-01 -6.184927746653556824e-02 -1.273297816514968872e-01 1.770432889461517334e-01 -3.285806477069854736e-01 -1.696856319904327393e-01 -2.157243043184280396e-01 5.908923968672752380e-02 2.978600859642028809e-01 1.909513212740421295e-02 3.894696384668350220e-02 1.428788602352142334e-01 -7.699552923440933228e-02 -3.535639643669128418e-01 2.307518944144248962e-02 -3.424510732293128967e-02 -1.336517464369535446e-02 4.162066057324409485e-02
1.228404492139816284e-01 5.558233708143234253e-02 -8.449757099151611328e-02 -1.790082603693008423e-01 2.754937708377838135e-01 -1.659252941608428955e-01 1.972416043281555176e-01 -1.266952902078628540e-01 -2.350257486104965210e-01 4.261935129761695862e-03 5.877521634101867676e-02 1.006310731172561646e-01 1.425315346568822861e-02 1.319084912538528442e-01 -7.577600330114364624e-02 -7.590685784816741943e-02 9.973400086164474487e-02 2.579441964626312256e-01 3.965552449226379395e-01 -1.733664721250534058e-01 -2.610726952552795410e-01 1.459572613239288330e-01 8.023052662611007690e-02 -1.275725513696670532e-01 -3.122890889644622803e-01 7.068711519241333008e-02 -2.975907027721405029e-01 -2.662982046604156494e-01 -2.893701661378145218e-03 -9.452038258314132690e-02 8.668553829193115234e-02 1.785735934972763062e-01
-1.050381176173686981e-02 1.295317150652408600e-02 7.647971063852310181e-02 -1.869011297821998596e-02 2.907101064920425415e-03 2.301140502095222473e-02 -1.277257800102233887e-01 1.041333675384521484e-01 -2.857418358325958252e-01 2.714824862778186798e-03 -8.567503839731216431e-02 1.099473834037780762e-01 -2.369071692228317261e-01 1.671336293220520020e-01 -4.773154258728027344e-01 -2.849512994289398193e-01 5.309068039059638977e-02 -4.275077953934669495e-02 -2.310005873441696167e-01 -3.167188167572021484e-02 6.078011915087699890e-02 -3.470724821090698242e-02 2.205367833375930786e-01 -3.593223690986633301e-01 -1.334088593721389771e-01 -4.112299904227256775e-02 -1.118097752332687378e-01 -1.682151556015014648e-01 8.620194345712661743e-02 -9.866109490394592285e-02 -3.734289854764938354e-02 3.887839317321777344e-01
1.230001971125602722e-01 9.683842957019805908e-02 -1.022719442844390869e-01 -3.596428036689758301e-02 -1.437064707279205322e-01 -3.742597252130508423e-02 -2.145476192235946655e-01 2.224851585924625397e-02 6.986555457115173340e-02 -6.320844590663909912e-02 -1.728914082050323486e-01 -3.158443570137023926e-01 -2.218104153871536255e-01 1.796045303344726562e-01 -1.713691502809524536e-01 -1.680626273155212402e-01 7.671978324651718140e-02 2.349716424942016602e-01 -1.037387028336524963e-01 -1.162037998437881470e-01 -1.433589160442352295e-01 1.382495909929275513e-01 5.138775706291198730e-01 -3.638019086793065071e-03 -1.841906756162643433e-01 -2.878525257110595703e-01 -7.097898423671722412e-02 -9.864781051874160767e-02 3.870196267962455750e-02 -1.729302555322647095e-01 2.334818691015243530e-01 -1.048080176115036011e-01
2.234390079975128174e-01 2.626704573631286621e-01 -1.432541310787200928e-01 -1.122981607913970947e-01 1.449559256434440613e-02 -5.589265003800392151e-02 -1.713865548372268677e-01 -3.293938636779785156e-01 -1.132506802678108215e-01 2.484198957681655884e-01 8.198600262403488159e-02 7.101971656084060669e-02 -1.755113452672958374e-01 2.569674551486968994e-01 -5.773912649601697922e-03 4.384698718786239624e-02 3.227865397930145264e-01 -7.716167601756751537e-04 -1.122803837060928345e-01 1.390608549118041992e-01 -2.069043815135955811e-01 -9.248135983943939209e-02 2.646094560623168945e-01 -2.183423042297363281e-01 -1.507726907730102539e-01 -8.610548824071884155e-02 -3.491601720452308655e-02 -3.123937547206878662e-01 1.337886452674865723e-01 -1.619561463594436646e-01 -1.436906754970550537e-01 -1.507345438003540039e-01
3.449032828211784363e-02 -8.064298331737518311e-02 1.282204985618591309e-01 -6.172214075922966003e-02 4.402361437678337097e-02 -1.488789618015289307e-01 -8.017678558826446533e-02 -3.463059663772583008e-02 1.441269218921661377e-01 -8.985093981027603149e-02 5.258692428469657898e-02 2.576061058789491653e-03 -3.232851922512054443e-01 5.318868756294250488e-01 -4.283460974693298340e-01 -3.218359351158142090e-01 -3.608273714780807495e-02 1.685683429241180420e-01 -4.869858734309673309e-03 -9.220228344202041626e-02 -1.580332219600677490e-02 -1.233623698353767395e-01 9.797287173569202423e-03 -4.184600338339805603e-02 9.342574328184127808e-02 -1.469406187534332275e-01 -1.177852898836135864e-01 -2.423088550567626953e-01 1.141524612903594971e-01 -4.269786551594734192e-02 5.125587061047554016e-02 2.414282262325286865e-01
-1.566217541694641113e-01 2.826959788799285889e-01 -1.551842391490936279e-01 -2.315174788236618042e-01 2.303258031606674194e-01 8.778272569179534912e-02 -1.527768373489379883e-01 -2.805801928043365479e-01 -2.884324267506599426e-02 -1.382913142442703247e-01 3.335782587528228760e-01 -1.586767584085464478e-01 -2.114038020372390747e-01 1.561562418937683105e-01 -2.390807420015335083e-01 3.928837552666664124e-02 1.385357677936553955e-01 5.648058280348777771e-02 6.388145685195922852e-02 -6.640135496854782104e-02 -9.663619101047515869e-02 -1.231066063046455383e-01 1.682197153568267822e-01 -1.099669709801673889e-01 -3.766551911830902100e-01 -4.326949641108512878e-02 -8.291625231504440308e-02 -1.632949709892272949e-01 2.566269636154174805e-01 1.306135058403015137e-01 9.355659037828445435e-02 7.842887938022613525e-02
3.431713283061981201e-01 8.528697490692138672e-02 5.822419002652168274e-02 -2.000874653458595276e-02 -1.888692677021026611e-01 -1.229048892855644226e-02 -1.037820875644683838e-01 -3.425752371549606323e-02 -4.011163115501403809e-01 -2.909583225846290588e-02 -1.177942566573619843e-02 -2.460391633212566376e-02 -2.926648557186126709e-01 1.255383938550949097e-01 -2.352692186832427979e-01 1.472413539886474609e-01 -7.182803004980087280e-02 1.459974795579910278e-01 3.376223612576723099e-03 -4.188596010208129883e-01 8.906734734773635864e-02 -8.993266522884368896e-02 5.999173596501350403e-02 -1.658551692962646484e-01 9.946227073669433594e-03 3.651209920644760132e-02 -1.259433627128601074e-01 -3.421805799007415771e-01 1.345609221607446671e-02 -1.911382079124450684e-01 1.766404211521148682e-01 1.764027178287506104e-01
1.545807719230651855e-01 1.861819773912429810e-01 -1.615326618775725365e-03 -3.224884867668151855e-01 -4.660477861762046814e-02 7.363300770521163940e-02 7.048329804092645645e-03 1.498312354087829590e-01 9.537173807621002197e-02 -3.406943678855895996e-01 6.024726480245590210e-02 -3.573240935802459717e-01 -2.284805923700332642e-01 9.944185614585876465e-02 -1.316878199577331543e-01 -7.158225029706954956e-02 1.276971101760864258e-01 3.475220203399658203e-01 -1.139884218573570251e-01 1.452007889747619629e-01 2.803991548717021942e-02 1.142113003879785538e-02 2.517471909523010254e-01 -1.731855720281600952e-01 -6.961341202259063721e-02 -2.498634532094001770e-02 -2.393684387207031250e-01 -2.696736752986907959e-01 -2.292066514492034912e-01 -5.993063747882843018e-02 6.196183338761329651e-02 7.355963438749313354e-02
1.966117471456527710e-01 1.139548867940902710e-01 -2.067448012530803680e-02 -4.203976392745971680e-01 3.382608294486999512e-01 -6.174484640359878540e-02 -3.939271271228790283e-01 -1.523327678442001343e-01 -4.571304097771644592e-02 2.656978666782379150e-01 -3.149159625172615051e-02 -1.970719359815120697e-02 -5.964388698339462280e-02 1.125253289937973022e-01 -1.656276434659957886e-01 5.263002216815948486e-02 -1.665941774845123291e-01 1.933310925960540771e-01 2.126066982746124268e-01 1.189177781343460083e-01 -1.773560196161270142e-01 -7.075415924191474915e-03 9.298741817474365234e-02 -1.924851089715957642e-01 4.093770310282707214e-02 -1.425745338201522827e-01 3.833155333995819092e-02 1.011450961232185364e-02 1.939765810966491699e-01 -2.983380854129791260e-01 -2.062199078500270844e-02 4.224129021167755127e-02
1.399143040180206299e-01 2.588673261925578117e-03 3.139311075210571289e-02 -3.380040526390075684e-01 2.596800029277801514e-01 -1.087124496698379517e-01 1.397720128297805786e-01 -1.254997700452804565e-01 -9.593512117862701416e-02 -3.866034001111984253e-02 1.592594981193542480e-01 1.406764537096023560e-01 -5.177119001746177673e-02 5.668812990188598633e-02 -1.211381256580352783e-01 -8.241363614797592163e-02 -5.414073914289474487e-02 2.133428305387496948e-01 2.418273091316223145e-01 -1.003611609339714050e-01 -3.400032222270965576e-01 -8.763214945793151855e-02 1.291756927967071533e-01 4.260731115937232971e-02 -3.533636629581451416e-01 1.012782081961631775e-01 -2.553493082523345947e-01 -2.752245366573333740e-01 2.297321110963821411e-01 -1.552518755197525024e-01 -4.632127657532691956e-02 2.314119935035705566e-01
3.161110915243625641e-03 3.367718756198883057e-01 1.789404302835464478e-01 -1.813777983188629150e-01 -1.126385852694511414e-01 9.246166050434112549e-02 -3.021493367850780487e-02 -9.952273964881896973e-02 -1.255255285650491714e-02 5.877371132373809814e-02 -5.053073540329933167e-02 -2.458258867263793945e-01 1.293321698904037476e-01 3.729239106178283691e-01 -4.729706794023513794e-02 1.390722393989562988e-01 1.115586310625076294e-01 3.252289891242980957e-01 -8.463936299085617065e-02 -2.737143039703369141e-01 -8.553120493888854980e-02 2.493413239717483521e-01 2.673211395740509033e-01 -1.184787452220916748e-01 -3.255720138549804688e-01 -1.759502142667770386e-01 -1.328163743019104004e-01 -1.489499509334564209e-01 -1.425945945084095001e-02 6.630303710699081421e-02 6.637224555015563965e-02 6.750126183032989502e-02
5.953451618552207947e-02 8.989301323890686035e-02 2.214616835117340088e-01 -8.656786382198333740e-02 3.476369008421897888e-02 4.061255156993865967e-01 -6.632155179977416992e-02 -2.355843223631381989e-02 -2.194887250661849976e-01 1.105425953865051270e-01 1.040252521634101868e-01 1.728795170783996582e-01 -2.086908817291259766e-01 3.542217314243316650e-01 9.704127907752990723e-02 -1.849250644445419312e-01 6.367103755474090576e-02 2.330634891986846924e-01 1.175742298364639282e-01 -1.688750237226486206e-01 -7.541320472955703735e-02 -1.037284955382347107e-01 4.015680775046348572e-02 -2.076774835586547852e-01 -3.701543901115655899e-03 -1.689788699150085449e-01 -7.447348907589912415e-03 -2.417860627174377441e-01 -5.162544921040534973e-02 -1.702736467123031616e-01 3.852152526378631592e-01 1.339996159076690674e-01
4.416133463382720947e-02 -1.390504986047744751e-01 4.038456827402114868e-02 -3.537807241082191467e-02 5.935735255479812622e-02 1.143058389425277710e-01 -3.021847903728485107e-01 3.997762873768806458e-02 -1.407032459974288940e-01 -9.274403750896453857e-02 2.704149186611175537e-01 1.557031087577342987e-02 -3.599624931812286377e-01 -2.355343289673328400e-02 -1.229906454682350159e-01 -2.597955167293548584e-01 3.966683149337768555e-02 1.798169612884521484e-01 -1.113271117210388184e-01 -3.651995062828063965e-01 -2.302366197109222412e-01 7.537000626325607300e-02 1.364949941635131836e-01 -7.736010104417800903e-02 -1.466467827558517456e-01 -1.227085962891578674e-01 -1.816403120756149292e-02 -2.861390411853790283e-01 3.013393282890319824e-01 -1.391766667366027832e-01 9.563231468200683594e-02 -2.252761870622634888e-01
3.160785436630249023e-01 1.892571151256561279e-01 2.719998359680175781e-02 6.054940819740295410e-02 -2.034738659858703613e-01 -1.472524553537368774e-01 -3.295813500881195068e-02 6.197734922170639038e-02 -1.022944003343582153e-01 -7.842987030744552612e-02 4.628083854913711548e-02 -2.330265343189239502e-01 -2.494597136974334717e-01 2.636684477329254150e-01 -1.899574100971221924e-01 4.884160310029983521e-02 -1.212194096297025681e-02 3.725995719432830811e-01 4.026725515723228455e-02 -1.563274115324020386e-01 2.406338974833488464e-02 1.309537440538406372e-01 1.982745714485645294e-02 -1.761946082115173340e-02 -3.564619719982147217e-01 -1.932771876454353333e-02 -1.365539580583572388e-01 -3.576139360666275024e-02 7.639932632446289062e-02 -2.770111560821533203e-01 3.674992918968200684e-01 1.085018366575241089e-02
-8.707413822412490845e-02 -6.750878412276506424e-03 6.043659523129463196e-02 4.422845691442489624e-02 -4.978837072849273682e-02 -1.649445444345474243e-01 3.477047011256217957e-02 8.439161628484725952e-02 -2.448320239782333374e-01 9.212756901979446411e-02 7.526857405900955200e-02 1.958785951137542725e-01 -1.215379089117050171e-01 2.352286875247955322e-01 -2.958230078220367432e-01 -2.107395604252815247e-02 2.275311797857284546e-01 2.417120039463043213e-01 -1.471275836229324341e-01 -9.825748950242996216e-02 2.531466074287891388e-02 -1.929842978715896606e-01 2.842913269996643066e-01 -9.074115753173828125e-02 1.161946281790733337e-01 -3.700177371501922607e-02 -4.801033139228820801e-01 -1.823523193597793579e-01 1.924978643655776978e-01 -2.309177517890930176e-01 1.524560153484344482e-01 1.324583739042282104e-01
2.943231165409088135e-01 1.812834739685058594e-01 1.331068426370620728e-01 -2.909097969532012939e-01 -7.038024067878723145e-02 4.578357562422752380e-02 -3.829922378063201904e-01 -3.129068017005920410e-02 8.838978409767150879e-02 8.176776021718978882e-02 5.590854957699775696e-02 -6.926898658275604248e-02 -1.687207818031311035e-01 -7.142943888902664185e-02 1.754630804061889648e-01 -2.661873400211334229e-01 8.636606484651565552e-02 1.552365720272064209e-01 -4.373221844434738159e-02 -1.175668090581893921e-01 -1.544931977987289429e-01 2.363476529717445374e-02 3.174342513084411621e-01 -1.723510175943374634e-01 -1.414183080196380615e-01 5.981672927737236023e-02 1.486193537712097168e-01 -1.094646677374839783e-01 1.426427811384201050e-01 -5.720925703644752502e-02 -2.170177921652793884e-02 4.264877736568450928e-01
2.506894767284393311e-01 9.758637845516204834e-02 1.461438834667205811e-01 -2.053119428455829620e-02 -6.821046769618988037e-02 3.808056190609931946e-02 -8.163014054298400879e-02 -1.777357757091522217e-01 1.207323372364044189e-01 3.219483196735382080e-01 2.505403161048889160e-01 3.963702172040939331e-02 9.059432893991470337e-02 5.199319720268249512e-01 -2.383603006601333618e-01 -2.217180430889129639e-01 -1.572257280349731445e-01 7.286473363637924194e-02 -1.416969001293182373e-01 -4.557996243238449097e-02 5.965764448046684265e-02 1.193251926451921463e-02 1.604589074850082397e-01 1.329385209828615189e-02 -2.482669353485107422e-01 -9.047204256057739258e-02 -2.742248475551605225e-01 5.599765479564666748e-02 3.552525863051414490e-02 -2.256437689065933228e-01 6.116251647472381592e-02 -9.236615151166915894e-02
2.020799070596694946e-01 9.988673031330108643e-02 1.016874164342880249e-01 -2.988742887973785400e-01 -2.982116304337978363e-02 -5.163777992129325867e-02 -1.742193549871444702e-01 6.746470928192138672e-03 6.891945749521255493e-02 -1.066722050309181213e-01 9.971261769533157349e-02 -2.384616434574127197e-01 -5.902316793799400330e-02 1.538294553756713867e-01 -9.311334043741226196e-02 -3.362223505973815918e-01 1.344324350357055664e-01 6.555432826280593872e-02 -1.220984533429145813e-01 4.658834338188171387e-01 -6.619301438331604004e-02 5.812123790383338928e-02 1.740212738513946533e-01 -9.705550037324428558e-03 -2.456201910972595215e-01 -1.049540936946868896e-01 -3.036697860807180405e-03 -3.446673452854156494e-01 -1.613651514053344727e-01 -1.701241880655288696e-01 1.827150732278823853e-01 1.130975931882858276e-01
-1.692595705389976501e-02 6.397179514169692993e-02 8.770836889743804932e-02 -1.529123038053512573e-01 2.875249981880187988e-01 2.156000435352325439e-01 7.970096170902252197e-02 -1.002516075968742371e-01 -2.882786095142364502e-01 1.627364009618759155e-01 2.136884070932865143e-02 -1.281681209802627563e-01 -5.057264119386672974e-03 3.230303227901458740e-01 -2.792686820030212402e-01 -3.972756266593933105e-01 -2.629177868366241455e-01 3.031231462955474854e-01 -6.517501175403594971e-02 -5.496214702725410461e-02 -1.421366445720195770e-02 2.519250214099884033e-01 -1.026129275560379028e-01 -6.153987720608711243e-02 -1.882558017969131470e-01 -1.752007752656936646e-02 -1.957850605249404907e-01 7.828211411833763123e-03 1.455628275871276855e-01 -2.947110868990421295e-02 9.811567515134811401e-02 -1.543049514293670654e-02
3.585292696952819824e-01 6.790157407522201538e-02 -1.083032488822937012e-01 -7.133013010025024414e-02 -5.645361170172691345e-02 -5.573677271604537964e-02 -3.927708044648170471e-02 1.121276058256626129e-02 7.401478290557861328e-02 -1.541998684406280518e-01 -1.902318187057971954e-02 -1.749061942100524902e-01 -2.010006010532379150e-01 1.653448939323425293e-01 -2.231775373220443726e-01 -1.835651509463787079e-02 8.911518752574920654e-02 2.156541496515274048e-01 -2.939168512821197510e-01 -2.666347920894622803e-01 -9.276728332042694092e-02 -1.051681637763977051e-01 3.123844563961029053e-01 4.296894371509552002e-02 -2.478547394275665283e-01 -2.871271669864654541e-01 -1.074450984597206116e-01 2.555200830101966858e-02 6.414138525724411011e-02 -3.048066198825836182e-01 2.824386656284332275e-01 -9.015111252665519714e-03
-1.249447762966156006e-01 2.061544954776763916e-01 -6.124660000205039978e-02 -1.554561853408813477e-01 9.521593153476715088e-02 1.481893807649612427e-01 -3.018099367618560791e-01 1.414695531129837036e-01 -1.228696107864379883e-02 4.041124284267425537e-01 -2.086283266544342041e-01 -6.998568028211593628e-02 -2.380878180265426636e-01 2.848236560821533203e-01 1.614543423056602478e-02 7.087342906743288040e-03 2.988245785236358643e-01 3.348321616649627686e-01 -2.221986502408981323e-01 -1.173428259789943695e-02 -3.740327060222625732e-02 1.511507928371429443e-01 1.925098896026611328e-01 -1.611452698707580566e-01 -2.477501519024372101e-02 1.115467548370361328e-01 -6.734795868396759033e-02 -1.215349435806274414e-01 6.885944306850433350e-02 -1.436012536287307739e-01 1.045816764235496521e-01 1.224107742309570312e-01
-1.537254154682159424e-01 1.010487526655197144e-01 7.081563118845224380e-03 -4.248623549938201904e-01 3.084538318216800690e-02 -3.231272846460342407e-02 -2.032267302274703979e-01 4.557586461305618286e-02 1.855182945728302002e-01 1.904376745223999023e-01 -8.504640311002731323e-02 -1.224720478057861328e-01 -1.774466037750244141e-01 3.103601336479187012e-01 -6.471150368452072144e-02 -1.495248377323150635e-01 -2.043898450210690498e-03 1.369845420122146606e-01 -1.578055024147033691e-01 4.707147777080535889e-01 -1.228210479021072388e-01 1.031271368265151978e-01 2.191869318485260010e-01 -2.926081418991088867e-02 -1.072327643632888794e-01 -1.314960718154907227e-01 -5.192271992564201355e-02 -2.023447901010513306e-01 -6.367706507444381714e-02 -1.205670908093452454e-01 1.953104138374328613e-01 1.546740084886550903e-01
2.092749774456024170e-01 1.856683641672134399e-01 -2.692703306674957275e-01 3.820022195577621460e-02 1.993472576141357422e-01 -2.102001309394836426e-01 -1.193436160683631897e-01 -3.067079782485961914e-01 -1.822534501552581787e-01 6.121808837633579969e-05 3.540726006031036377e-01 7.894984632730484009e-02 -9.464874118566513062e-02 -8.159517496824264526e-02 -1.524365991353988647e-01 -7.378289848566055298e-02 -1.267117708921432495e-01 1.406469494104385376e-01 -1.629035919904708862e-01 -2.258370965719223022e-01 -9.421216696500778198e-02 3.645400330424308777e-02 2.600517570972442627e-01 -6.747623533010482788e-02 -3.727725893259048462e-02 7.579128444194793701e-02 -7.246743887662887573e-02 -3.977058827877044678e-01 -2.205663025379180908e-01 -1.143693774938583374e-01 1.321897059679031372e-01 -2.990259043872356415e-02
9.587837383151054382e-03 1.838502883911132812e-01 1.320512294769287109e-01 -1.746275424957275391e-01 -1.902371295727789402e-04 2.665210515260696411e-02 -2.654818296432495117e-01 -1.131762415170669556e-01 -5.441809818148612976e-02 6.956240534782409668e-02 -1.468181610107421875e-01 1.805908679962158203e-01 -6.270525604486465454e-02 -1.431809663772583008e-01 -4.152223467826843262e-02 -2.057109177112579346e-01 3.887557610869407654e-02 3.092944025993347168e-01 -1.760274022817611694e-01 4.647267609834671021e-02 -1.558929979801177979e-01 1.317621171474456787e-01 4.920321106910705566e-01 1.248463094234466553e-01 -4.209656417369842529e-01 7.566561549901962280e-02 -6.901335716247558594e-02 -8.015134185552597046e-02 4.577658325433731079e-02 -2.301492542028427124e-01 1.453823745250701904e-01 -6.116988509893417358e-02
1.707166135311126709e-01 1.254971474409103394e-01 8.715549483895301819e-03 -2.755219936370849609e-01 1.132070571184158325e-01 -9.700116515159606934e-02 -1.916353851556777954e-01 -8.937861025333404541e-02 2.417749166488647461e-01 7.764010876417160034e-02 1.150178909301757812e-01 -2.519189417362213135e-01 -3.292539715766906738e-02 1.970787644386291504e-01 -2.077505737543106079e-02 -1.779986917972564697e-01 1.047318708151578903e-02 3.733124434947967529e-01 -1.241803541779518127e-01 4.774687290191650391e-01 -3.453821688890457153e-02 4.375086352229118347e-02 2.694031000137329102e-01 -1.749234087765216827e-02 -1.314710080623626709e-01 -1.976622343063354492e-01 -1.233803331851959229e-01 -1.761137098073959351e-01 -1.590389311313629150e-01 1.729126833379268646e-02 6.738693267107009888e-02 8.589834719896316528e-02
1.516312956809997559e-01 1.513485610485076904e-01 -1.082561314105987549e-01 -3.863730728626251221e-01 3.158983588218688965e-01 8.897335827350616455e-02 -3.126150667667388916e-01 -1.566105186939239502e-01 -4.642955958843231201e-02 1.781673729419708252e-01 6.544048339128494263e-02 -7.572787255048751831e-02 -2.863768115639686584e-02 -4.427074268460273743e-02 -2.492237091064453125e-01 1.336468905210494995e-01 -1.787973195314407349e-01 7.497597485780715942e-02 7.259317487478256226e-02 -1.548477355390787125e-02 -7.024753093719482422e-02 -2.522992342710494995e-02 2.378785312175750732e-01 -1.217796280980110168e-01 -1.075391992926597595e-01 -2.620667219161987305e-01 -3.613994223996996880e-03 -4.072347655892372131e-02 2.227795571088790894e-01 -4.186012446880340576e-01 4.013926163315773010e-02 -8.940698951482772827e-02
-6.364659219980239868e-02 5.412908792495727539e-01 7.413201034069061279e-02 -7.640124857425689697e-02 1.181540638208389282e-01 -3.968038782477378845e-02 8.189020678400993347e-03 -4.617197066545486450e-02 -2.943180203437805176e-01 1.971140503883361816e-01 1.189992576837539673e-01 7.552765309810638428e-02 -1.778360009193420410e-01 1.470157355070114136e-01 -8.313574641942977905e-02 -8.774177730083465576e-02 -2.195100858807563782e-02 2.874809205532073975e-01 -3.344678552821278572e-03 5.118303233757615089e-04 -3.753740191459655762e-01 1.720151007175445557e-01 2.042400389909744263e-01 -2.074944823980331421e-01 -1.192071810364723206e-01 1.319814324378967285e-01 5.457050353288650513e-02 -7.646571099758148193e-02 2.148777060210704803e-02 -6.334879249334335327e-02 3.894700494129210711e-04 2.781447172164916992e-01
1.465312689542770386e-01 3.863026797771453857e-01 -3.495199680328369141e-01 -4.176653623580932617e-01 1.133820936083793640e-01 1.143871098756790161e-01 -2.002177685499191284e-01 -2.593344151973724365e-01 -4.699086770415306091e-02 1.050716564059257507e-01 1.696981936693191528e-01 -4.179105162620544434e-02 -9.562341123819351196e-02 1.136173680424690247e-02 1.006019338965415955e-01 -1.117660403251647949e-01 9.824329614639282227e-02 6.032912433147430420e-02 -5.187682434916496277e-02 1.081205829977989197e-01 -6.509526818990707397e-02 -1.241240054368972778e-01 2.538254559040069580e-01 -1.368805170059204102e-01 -2.145384848117828369e-01 2.454550936818122864e-02 -8.930756896734237671e-02 -1.394337713718414307e-01 3.354157805442810059e-01 4.036077111959457397e-02 2.295216731727123260e-02 -6.741388887166976929e-02
2.957313954830169678e-01 3.704055249691009521e-01 -9.546738117933273315e-02 -1.291289776563644409e-01 -1.135785691440105438e-02 3.192694485187530518e-02 -2.965627312660217285e-01 7.630755752325057983e-02 7.362994551658630371e-02 2.026381529867649078e-02 1.339691579341888428e-01 9.202183037996292114e-02 -2.476572543382644653e-01 1.146586462855339050e-01 6.915789097547531128e-02 -1.808227002620697021e-01 2.917526960372924805e-01 1.529015749692916870e-01 5.174594745039939880e-02 -6.436014175415039062e-02 2.407348342239856720e-02 -5.175853520631790161e-02 1.708437800407409668e-01 -2.688123583793640137e-01 -1.346793770790100098e-01 -6.412824988365173340e-02 -3.854317963123321533e-02 -2.724050581455230713e-01 2.477747946977615356e-01 2.933394908905029297e-01 -1.072744280099868774e-01 1.830621808767318726e-01
1.510326713323593140e-01 2.811573445796966553e-01 -5.018365010619163513e-02 -3.248871862888336182e-02 2.566101960837841034e-03 -3.218233287334442139e-01 -3.102761805057525635e-01 1.664840616285800934e-02 2.021375745534896851e-01 -1.618252135813236237e-02 -5.247468501329421997e-02 -1.694739609956741333e-01 -4.038619399070739746e-01 4.413378983736038208e-02 -2.149781286716461182e-01 1.115802749991416931e-01 1.440081149339675903e-01 2.363823205232620239e-01 -1.279175933450460434e-02 -2.780129611492156982e-01 -2.273868955671787262e-02 1.088568270206451416e-01 5.701202899217605591e-02 -1.501743197441101074e-01 -2.480713427066802979e-01 -5.748622119426727295e-02 -1.206408217549324036e-01 -6.286276876926422119e-02 5.758367851376533508e-02 -2.952184677124023438e-01 1.703028231859207153e-01 5.535071343183517456e-02
1.451346725225448608e-01 4.540278017520904541e-02 6.819652765989303589e-02 -1.355580538511276245e-01 -4.242411232553422451e-04 -2.349455468356609344e-02 -1.128302067518234253e-01 8.823589235544204712e-02 -1.211367100477218628e-01 1.348818242549896240e-01 -7.256128638982772827e-02 2.081417888402938843e-01 -2.550674378871917725e-01 2.427829951047897339e-01 -4.840084612369537354e-01 -2.908419668674468994e-01 -1.768028587102890015e-01 1.875101178884506226e-01 -1.170725077390670776e-01 -1.759022474288940430e-01 1.250100582838058472e-01 3.905323892831802368e-02 1.853774189949035645e-01 4.391644150018692017e-02 2.524902522563934326e-01 4.995321482419967651e-02 -2.689942121505737305e-01 -9.110896289348602295e-02 2.691329121589660645e-01 -9.898478537797927856e-02 -8.797221630811691284e-02 8.414233475923538208e-02
1.399750262498855591e-01 2.741788625717163086e-01 3.819274529814720154e-02 -1.839053183794021606e-01 1.443073898553848267e-01 -1.142642870545387268e-01 -2.941300570964813232e-01 7.273066043853759766e-02 9.226896613836288452e-02 3.987848758697509766e-01 -1.115404888987541199e-01 6.932752579450607300e-02 3.030663821846246719e-03 4.803777486085891724e-02 -1.412643641233444214e-01 1.965579017996788025e-02 4.051750898361206055e-02 2.763212621212005615e-01 7.743220031261444092e-02 -2.432434707880020142e-01 -1.218588128685951233e-01 1.215479001402854919e-01 1.636401563882827759e-01 1.087682917714118958e-01 -3.340233862400054932e-01 -1.901211589574813843e-01 1.688423305749893188e-01 -2.468239367008209229e-01 1.520184278488159180e-01 -2.277422100305557251e-01 1.905417256057262421e-02 1.137703657150268555e-01
2.496692240238189697e-01 8.988787233829498291e-02 1.537599018774926662e-03 -7.214504759758710861e-03 3.763733208179473877e-01 2.076027244329452515e-01 -1.654773205518722534e-01 -1.418699473142623901e-01 -2.234189361333847046e-01 1.545828133821487427e-01 6.005921587347984314e-02 8.249352127313613892e-02 -1.738788187503814697e-02 1.213930025696754456e-01 -1.360217630863189697e-01 8.570382744073867798e-02 2.462024390697479248e-01 1.821969449520111084e-01 -9.982573240995407104e-02 7.195018231868743896e-02 -2.538616061210632324e-01 1.427565515041351318e-01 2.141695618629455566e-01 -1.802463680505752563e-01 -1.637902855873107910e-01 -2.224472463130950928e-01 -9.546396881341934204e-02 -1.325279772281646729e-01 -3.246841728687286377e-01 -2.082873731851577759e-01 -1.729531437158584595e-01 1.353380084037780762e-01
2.399853616952896118e-01 3.139675557613372803e-01 -8.357364684343338013e-02 -8.773600310087203979e-02 -8.059888333082199097e-02 -9.527773410081863403e-02 -4.873555898666381836e-02 1.862741410732269287e-01 -1.989311724901199341e-02 1.588914543390274048e-01 -1.677538901567459106e-01 -1.233070045709609985e-01 2.375232987105846405e-02 5.291078984737396240e-02 -3.259317949414253235e-02 -1.605288535356521606e-01 1.198711767792701721e-01 3.740729987621307373e-01 -8.886477351188659668e-02 -3.116664662957191467e-02 -1.367356777191162109e-01 1.009057238698005676e-01 3.574886620044708252e-01 -4.402288421988487244e-02 -7.424890249967575073e-02 -2.726450860500335693e-01 -2.157191336154937744e-01 -2.015365660190582275e-02 -3.390016267076134682e-03 -4.520856142044067383e-01 1.560474336147308350e-01 1.670452533289790154e-03
8.112937211990356445e-02 -1.758028008043766022e-02 -7.184723019599914551e-02 -2.724884748458862305e-01 2.579790651798248291e-01 4.860576987266540527e-02 -4.500738978385925293e-01 -3.397046923637390137e-01 3.591199591755867004e-02 9.782383590936660767e-02 5.888825282454490662e-02 9.216634184122085571e-02 -1.501000076532363892e-01 1.747599989175796509e-01 -6.969745457172393799e-02 -8.076784759759902954e-02 1.607860177755355835e-01 6.830909848213195801e-02 -2.150668390095233917e-02 -1.127632111310958862e-01 -1.005986109375953674e-01 8.750918507575988770e-02 3.655676245689392090e-01 1.858979016542434692e-01 -9.678365290164947510e-02 -1.925533413887023926e-01 -3.529538214206695557e-02 -2.882492244243621826e-01 7.409774232655763626e-03 -1.923392117023468018e-01 -2.013325989246368408e-01 -3.883549198508262634e-02
2.797177433967590332e-01 8.946014940738677979e-02 2.127233445644378662e-01 -8.419362455606460571e-02 -9.492330253124237061e-03 -4.858212172985076904e-02 8.652905374765396118e-02 8.857119828462600708e-04 -1.268403679132461548e-01 -1.396174281835556030e-01 5.994680104777216911e-04 6.260945647954940796e-02 -2.027774453163146973e-01 6.941867619752883911e-02 -6.536281108856201172e-02 2.204966247081756592e-01 2.108899503946304321e-02 1.423367410898208618e-01 -1.151253730058670044e-01 -3.749162554740905762e-01 -1.388404667377471924e-01 3.118492662906646729e-02 3.262139558792114258e-01 -1.080062892287969589e-02 -2.670401036739349365e-01 -1.035928651690483093e-01 -2.460962086915969849e-01 -4.369187951087951660e-01 2.131530642509460449e-01 -1.695436686277389526e-01 -9.134132415056228638e-03 6.386195123195648193e-02
9.638870507478713989e-02 7.971136365085840225e-04 1.250654906034469604e-01 -1.744052320718765259e-01 1.244325563311576843e-01 -1.383840143680572510e-01 1.048464104533195496e-01 -2.842749059200286865e-01 -1.838451996445655823e-02 -1.585999578237533569e-01 5.276353284716606140e-02 9.838871657848358154e-02 -1.585665941238403320e-01 8.041032403707504272e-02 -1.268970519304275513e-01 -1.354502588510513306e-01 -1.055561676621437073e-01 1.492969691753387451e-01 3.567689657211303711e-01 -6.246816739439964294e-02 -3.340376913547515869e-01 -1.998199149966239929e-02 2.418275177478790283e-01 -5.646726116538047791e-02 -1.867150813341140747e-01 -4.879353567957878113e-02 -2.164440900087356567e-01 -4.003522098064422607e-01 7.318313699215650558e-03 -1.028454005718231201e-01 1.266831755638122559e-01 3.238454163074493408e-01
4.921448417007923126e-03 1.530181020498275757e-01 1.871153712272644043e-01 -2.190430462360382080e-02 5.690379068255424500e-02 2.405709092272445560e-04 -1.394894570112228394e-01 -2.842144295573234558e-02 -2.979353964328765869e-01 1.411865353584289551e-01 1.408841907978057861e-01 -1.276322603225708008e-01 -2.627156674861907959e-01 1.323618292808532715e-01 1.225320622324943542e-03 -1.071289740502834320e-02 -1.439520344138145447e-02 1.993292421102523804e-01 -2.392932772636413574e-01 -3.117144107818603516e-02 -5.425608754158020020e-01 -4.181312862783670425e-03 -1.804624870419502258e-02 -3.421347141265869141e-01 -1.521280556917190552e-01 3.799737989902496338e-02 -1.676104068756103516e-01 -2.789036929607391357e-01 -1.284160465002059937e-01 -1.227131462655961514e-03 -8.255540393292903900e-03 1.705920398235321045e-01
1.562767475843429565e-01 3.094389140605926514e-01 -3.724591061472892761e-02 -3.136992752552032471e-01 1.369082182645797729e-01 1.913189142942428589e-01 -1.423218399286270142e-01 5.112055689096450806e-02 -2.703464031219482422e-01 1.095653474330902100e-01 -8.026310056447982788e-02 1.481542289257049561e-01 -1.172820329666137695e-01 3.895245790481567383e-01 -7.308077067136764526e-02 6.392657756805419922e-02 2.371135540306568146e-02 2.071650177240371704e-01 -5.856999382376670837e-02 -2.656062543392181396e-01 -7.727513462305068970e-02 4.107872024178504944e-02 2.222320437431335449e-01 1.001948863267898560e-01 -2.072732448577880859e-01 7.402717322111129761e-02 -2.692764699459075928e-01 6.359073333442211151e-03 -2.399996668100357056e-01 2.202577888965606689e-01 1.884004287421703339e-02 -3.764618560671806335e-02
3.483274877071380615e-01 -7.841995917260646820e-03 2.868988513946533203e-01 -1.440563201904296875e-01 -6.328361481428146362e-02 -1.280101686716079712e-01 -3.167323470115661621e-01 -1.112137809395790100e-01 -3.609638214111328125e-01 -9.402523934841156006e-02 1.325281858444213867e-01 -2.683269605040550232e-02 -2.722396515309810638e-02 3.578445315361022949e-01 -2.302562296390533447e-01 -1.045543178915977478e-01 -1.953839212656021118e-01 1.849402040243148804e-01 -1.572022438049316406e-01 -1.850486993789672852e-01 -2.011667042970657349e-01 1.043026894330978394e-01 2.843178808689117432e-02 -1.928846091032028198e-01 7.895560562610626221e-02 1.310667842626571655e-01 -1.030959337949752808e-01 -2.610841207206249237e-02 7.110528647899627686e-02 -2.623407868668437004e-03 1.023606732487678528e-01 1.460971832275390625e-01
-1.833176016807556152e-01 3.589290007948875427e-02 2.393550127744674683e-01 -2.910931408405303955e-01 1.478878259658813477e-01 -6.042456254363059998e-03 -1.424268037080764771e-01 5.237627029418945312e-02 -3.743684589862823486e-01 1.750257015228271484e-01 -1.010711416602134705e-01 -2.041675150394439697e-01 1.202154532074928284e-02 2.612346410751342773e-01 -1.771794557571411133e-01 -3.737659752368927002e-02 -6.492022424936294556e-03 3.599580824375152588e-01 -6.291480362415313721e-02 -1.506992578506469727e-01 -6.706782430410385132e-02 -6.981950998306274414e-02 1.237413436174392700e-01 1.008456945419311523e-01 -8.219548314809799194e-02 -1.011717226356267929e-02 -3.088271319866180420e-01 -9.532367438077926636e-02 2.237217687070369720e-02 1.046975776553153992e-01 2.306790202856063843e-01 2.952152192592620850e-01
6.430576741695404053e-02 5.031648874282836914e-01 2.272120565176010132e-01 -2.131607681512832642e-01 -6.672095041722059250e-04 -1.707194596529006958e-01 1.745946332812309265e-02 9.704486280679702759e-02 1.268432755023241043e-02 -1.330009102821350098e-01 8.641691505908966064e-02 -2.349809110164642334e-01 -1.965705156326293945e-01 2.959883809089660645e-01 -1.210892423987388611e-01 1.095942854881286621e-01 2.567701637744903564e-01 1.348154097795486450e-01 2.076138369739055634e-02 -4.406321421265602112e-02 1.781839318573474884e-02 -1.223523542284965515e-01 2.492376863956451416e-01 9.864243678748607635e-03 -6.441371887922286987e-02 -1.108611673116683960e-01 2.637928165495395660e-02 -2.653659582138061523e-01 1.514759659767150879e-01 -4.402786865830421448e-02 2.109441608190536499e-01 2.288754433393478394e-01
8.012426644563674927e-02 2.480782270431518555e-01 1.726784557104110718e-01 -8.629418909549713135e-02 -1.246341243386268616e-01 -8.149579912424087524e-02 -2.224102765321731567e-01 -1.492523103952407837e-01 -3.245649393647909164e-03 2.398447841405868530e-01 1.239850074052810669e-01 -1.549766361713409424e-01 -3.078771196305751801e-02 3.160106241703033447e-01 1.191378831863403320e-01 -3.430168926715850830e-01 3.159633278846740723e-02 1.706564128398895264e-01 -5.686822906136512756e-02 -2.591021358966827393e-02 -3.576719388365745544e-02 1.714493483304977417e-01 4.152511358261108398e-01 2.930419705808162689e-02 -2.190665304660797119e-01 -3.390650451183319092e-02 -2.637125849723815918e-01 4.293903335928916931e-02 -1.974626928567886353e-01 -3.304291516542434692e-02 2.684665024280548096e-01 -2.417987212538719177e-02
1.278121471405029297e-01 1.326411589980125427e-02 -9.020399302244186401e-02 -5.114194750785827637e-02 7.548604160547256470e-02 -8.472372591495513916e-02 -4.660638794302940369e-02 2.050492465496063232e-01 -2.093165367841720581e-01 -7.439979165792465210e-02 -2.263722755014896393e-02 5.586588755249977112e-02 -2.244402766227722168e-01 1.485722810029983521e-01 -3.377935588359832764e-01 -4.136082157492637634e-02 -6.379883736371994019e-03 -4.753142595291137695e-02 -3.198868036270141602e-01 -1.363312304019927979e-01 -1.370510309934616089e-01 -2.719708681106567383e-01 2.204871624708175659e-01 -3.506084382534027100e-01 2.692007226869463921e-03 -3.893006220459938049e-02 -1.695385873317718506e-01 -2.250205427408218384e-01 -7.117304205894470215e-02 -1.739448308944702148e-01 4.525513574481010437e-02 4.106354117393493652e-01
-2.746239900588989258e-01 1.967607736587524414e-01 2.226208746433258057e-01 -2.928536832332611084e-01 8.834481984376907349e-02 -4.675814881920814514e-02 -2.247611582279205322e-01 -1.507165729999542236e-01 -5.099540576338768005e-02 -3.295403346419334412e-02 -1.675475388765335083e-01 -1.633390933275222778e-01 -2.944018840789794922e-01 -2.518833428621292114e-02 -7.579002529382705688e-02 1.206921413540840149e-01 -5.010853521525859833e-03 1.669983714818954468e-01 1.930301636457443237e-02 -1.343472488224506378e-02 -9.235970675945281982e-02 2.429860830307006836e-01 3.497850000858306885e-01 -9.645646065473556519e-02 -2.133408635854721069e-01 -8.355291187763214111e-02 -2.277605831623077393e-01 -2.835101783275604248e-01 -1.912405490875244141e-01 -7.361110299825668335e-02 3.767310455441474915e-02 2.131008207798004150e-01
2.278807461261749268e-01 2.726210057735443115e-01 8.464087732136249542e-03 -1.355199366807937622e-01 -1.638193577527999878e-01 7.991212606430053711e-02 -2.450469136238098145e-01 -7.858873158693313599e-02 -4.986604675650596619e-02 5.635396391153335571e-02 -6.536840647459030151e-02 -2.817321419715881348e-01 -1.424654666334390640e-02 2.010898292064666748e-01 -1.559336036443710327e-01 1.461429987102746964e-02 2.000038921833038330e-01 2.738392651081085205e-01 -2.251835763454437256e-01 -2.045516669750213623e-01 -7.714015990495681763e-02 1.261748969554901123e-01 5.362913608551025391e-01 1.308912783861160278e-01 -1.808984875679016113e-01 -1.550049483776092529e-01 2.147442474961280823e-02 3.035229630768299103e-02 7.149749249219894409e-02 -5.367864854633808136e-03 4.158927872776985168e-02 -4.725213721394538879e-02
-7.716092467308044434e-02 1.341182738542556763e-01 1.961229741573333740e-01 -1.215313896536827087e-01 5.176003649830818176e-02 1.381464600563049316e-01 -1.212455779314041138e-01 1.721489280462265015e-01 -1.724435240030288696e-01 3.356878459453582764e-01 -5.018616095185279846e-02 -1.783902794122695923e-01 9.335881471633911133e-02 2.694564163684844971e-01 -4.469479918479919434e-01 -2.342083305120468140e-01 -8.971669524908065796e-02 -7.997702062129974365e-02 -9.951498359441757202e-02 -3.685801848769187927e-02 -3.758074343204498291e-02 1.956242769956588745e-01 1.810945123434066772e-01 5.998756363987922668e-02 -4.316119849681854248e-01 3.690869780257344246e-03 -1.094759106636047363e-01 -1.298404633998870850e-01 -7.634719368070363998e-04 1.565827429294586182e-02 1.376367658376693726e-01 8.890399336814880371e-02
5.836125835776329041e-02 6.569367647171020508e-02 -1.522447913885116577e-01 -5.200288072228431702e-02 3.125093877315521240e-01 -1.077178493142127991e-01 1.374070197343826294e-01 1.568099409341812134e-01 2.507535926997661591e-02 2.325248718261718750e-01 6.224904209375381470e-03 -2.163636833429336548e-01 -1.434038877487182617e-01 2.437009811401367188e-01 -3.061711490154266357e-01 -7.846665382385253906e-02 1.676997989416122437e-01 6.347520649433135986e-02 -6.397432088851928711e-02 1.441983282566070557e-01 1.281117945909500122e-01 -1.839571446180343628e-01 1.026665642857551575e-01 -3.101776540279388428e-01 -1.992835551500320435e-01 1.625501736998558044e-02 -4.572089314460754395e-01 -1.014343276619911194e-01 3.498871251940727234e-02 -1.227366104722023010e-01 1.754938662052154541e-01 1.087367907166481018e-01
1.835403591394424438e-01 2.098245620727539062e-01 -1.600224822759628296e-01 -2.580583095550537109e-01 8.951963484287261963e-02 -1.873898804187774658e-01 1.802502200007438660e-02 2.331935800611972809e-03 -1.175171211361885071e-01 -2.099492996931076050e-01 7.268177717924118042e-02 -2.383362054824829102e-01 -9.361492097377777100e-02 1.599282771348953247e-01 7.672311365604400635e-02 5.976653844118118286e-02 1.496617496013641357e-01 4.023891389369964600e-01 3.874461948871612549e-01 2.189230322837829590e-01 -1.759069859981536865e-01 -1.711982861161231995e-02 2.640056312084197998e-01 -3.975481167435646057e-02 -1.199228763580322266e-01 9.307344257831573486e-02 -2.067191600799560547e-01 -1.488548964262008667e-01 1.248173266649246216e-01 2.395866438746452332e-02 1.314800381660461426e-01 1.288521289825439453e-01
1.986851356923580170e-02 -1.463819295167922974e-01 4.657322540879249573e-02 -3.348667621612548828e-01 9.455621987581253052e-02 -3.403433784842491150e-02 -6.483551859855651855e-02 7.034645974636077881e-02 -7.954527437686920166e-02 7.240089029073715210e-02 1.170802209526300430e-02 -9.254463762044906616e-02 8.450937457382678986e-03 2.464823424816131592e-01 -1.963901221752166748e-01 -5.018552541732788086e-01 -1.831634789705276489e-01 3.204213976860046387e-01 3.912415821105241776e-03 8.016168326139450073e-02 -9.086304903030395508e-02 2.823428511619567871e-01 2.237686328589916229e-02 -1.278295218944549561e-01 -1.281692385673522949e-01 8.675898425281047821e-03 -2.786525487899780273e-01 -1.069967970252037048e-01 1.332030892372131348e-01 1.315515954047441483e-02 2.110243886709213257e-01 -2.399530410766601562e-01
-2.531746327877044678e-01 6.184653937816619873e-02 1.880304217338562012e-01 -4.546671211719512939e-01 6.821419298648834229e-02 -1.286523342132568359e-01 -2.570978105068206787e-01 -9.959888644516468048e-03 -4.166648536920547485e-02 5.579308792948722839e-02 2.887506596744060516e-02 -1.167531982064247131e-01 -1.020964905619621277e-01 -2.088586986064910889e-02 3.493013978004455566e-02 -7.883434183895587921e-03 -1.889578998088836670e-01 3.532954454421997070e-01 -5.391792953014373779e-02 1.651313453912734985e-01 -1.278195381164550781e-01 1.251058429479598999e-01 3.512079715728759766e-01 9.237550944089889526e-02 -1.294414103031158447e-01 -6.547854747623205185e-03 -1.006461456418037415e-01 -2.845526635646820068e-01 -2.133994251489639282e-01 -1.904011964797973633e-01 6.387417670339345932e-03 1.638366729021072388e-01
6.921453773975372314e-02 1.807340420782566071e-02 6.168442219495773315e-02 -2.728220820426940918e-01 -7.188616693019866943e-02 -1.375672519207000732e-01 -3.066422343254089355e-01 3.180971741676330566e-01 1.103766486048698425e-01 -6.968690454959869385e-02 1.545355170965194702e-01 -2.022200822830200195e-01 -1.384645402431488037e-01 2.576580643653869629e-01 4.472154006361961365e-02 8.119192719459533691e-02 4.266002401709556580e-02 2.779644727706909180e-01 -1.945314705371856689e-01 8.713836222887039185e-02 -1.078253984451293945e-01 3.207977116107940674e-01 1.222809106111526489e-01 7.192596327513456345e-03 1.807833313941955566e-01 -5.244596302509307861e-02 -2.355992943048477173e-01 -2.578040361404418945e-01 9.264534711837768555e-02 -2.749304175376892090e-01 1.599725931882858276e-01 -1.210557576268911362e-02
-3.918075561523437500e-02 4.604329168796539307e-02 -2.913831733167171478e-02 -1.462380439043045044e-01 4.154148325324058533e-02 -1.223322153091430664e-01 -5.243326425552368164e-01 -4.212778210639953613e-01 -3.708490356802940369e-02 -1.250878721475601196e-02 -1.876373589038848877e-01 1.522509902715682983e-01 -1.302152425050735474e-01 1.662911474704742432e-02 -1.676205843687057495e-01 -2.804483473300933838e-01 -1.133296042680740356e-01 3.025727272033691406e-01 -3.362497314810752869e-02 1.224536597728729248e-01 -4.381346330046653748e-02 2.434013597667217255e-02 2.270014435052871704e-01 -1.561148762702941895e-01 -1.754437088966369629e-01 -4.521148651838302612e-02 -8.563482761383056641e-02 -1.737852096557617188e-01 1.908318996429443359e-01 -8.146493136882781982e-02 4.640440270304679871e-02 -8.136653900146484375e-02
1.621181517839431763e-01 2.575758099555969238e-01 -2.276809364557266235e-01 1.482188850641250610e-01 6.376697868108749390e-02 7.984570413827896118e-02 -3.225278854370117188e-01 1.481354236602783203e-02 -2.249761670827865601e-01 -1.146771013736724854e-01 1.760102808475494385e-01 -4.955795779824256897e-02 -1.164727434515953064e-01 7.408453524112701416e-02 1.552189737558364868e-01 -1.528365761041641235e-01 -8.330114930868148804e-02 -1.217472180724143982e-01 5.092168599367141724e-02 -3.560900315642356873e-02 1.032259687781333923e-01 -7.358966022729873657e-02 2.571479082107543945e-01 -2.373348176479339600e-01 -2.920382320880889893e-01 -1.347584575414657593e-01 -3.060289621353149414e-01 -3.364208638668060303e-01 1.931472867727279663e-01 -9.243517369031906128e-02 1.566987335681915283e-01 1.017005518078804016e-01
1.101811602711677551e-01 1.173215508460998535e-01 -1.021911948919296265e-01 -1.618770211935043335e-01 2.622957229614257812e-01 -7.178681343793869019e-02 -1.931659728288650513e-01 -3.580322861671447754e-01 5.664388649165630341e-03 -7.888010144233703613e-02 1.945665180683135986e-01 1.470857858657836914e-01 3.314348682761192322e-02 -1.554513871669769287e-01 -2.505051791667938232e-01 -9.185072034597396851e-02 8.249308168888092041e-02 1.104074344038963318e-01 -1.427581813186407089e-02 -1.321553885936737061e-01 -1.291516274213790894e-01 -2.834534645080566406e-02 -2.544694952666759491e-02 -6.416352838277816772e-02 -2.045413851737976074e-01 -1.244324296712875366e-01 -3.951858878135681152e-01 -3.427127301692962646e-01 -3.258633986115455627e-02 -3.477528989315032959e-01 -1.331862062215805054e-01 7.880152761936187744e-02
4.042178019881248474e-02 4.434179663658142090e-01 -8.545583486557006836e-02 -2.747672200202941895e-01 2.060749679803848267e-01 -2.712486870586872101e-02 -1.492573022842407227e-01 -2.616708874702453613e-01 -2.534521818161010742e-01 2.752904966473579407e-02 9.102992713451385498e-02 5.275300703942775726e-03 -8.878152817487716675e-02 3.120160400867462158e-01 -6.666184961795806885e-02 -8.828896284103393555e-02 1.039804965257644653e-01 -2.207865715026855469e-01 2.693493105471134186e-02 -1.953986138105392456e-01 1.081558987498283386e-01 5.510916560888290405e-02 1.541607677936553955e-01 -2.590399086475372314e-01 -1.927244365215301514e-01 -7.777034491300582886e-02 4.364841431379318237e-02 -1.532654762268066406e-01 2.672428190708160400e-01 -1.415547728538513184e-01 1.550683230161666870e-01 7.780669629573822021e-02
1.961094141006469727e-01 3.581853508949279785e-01 9.289349429309368134e-03 -1.520865410566329956e-01 2.538407742977142334e-01 -1.471437811851501465e-01 4.270409699529409409e-03 1.067441776394844055e-01 -2.176887691020965576e-01 3.763878345489501953e-02 -1.144934222102165222e-01 -3.137905895709991455e-01 -8.880234509706497192e-02 7.599847018718719482e-02 1.581197381019592285e-01 -5.849349126219749451e-02 -3.061169013381004333e-02 7.998625934123992920e-02 1.150922477245330811e-01 8.817265927791595459e-02 -2.533194720745086670e-01 -8.197081089019775391e-02 3.476494550704956055e-01 -3.239017426967620850e-01 3.371056169271469116e-03 -1.495650876313447952e-02 -2.296353727579116821e-01 -2.430631220340728760e-01 2.347733825445175171e-01 -4.060007631778717041e-03 1.330989152193069458e-01 1.224457472562789917e-02
3.927257061004638672e-01 1.553672105073928833e-01 3.139504045248031616e-02 -1.365730762481689453e-01 -1.836299709975719452e-02 1.840495467185974121e-01 -1.650685220956802368e-01 1.280173510313034058e-01 -8.136006444692611694e-02 -1.163632273674011230e-01 2.282398939132690430e-01 -1.847024112939834595e-01 -1.113012954592704773e-01 1.042821034789085388e-01 -3.435806334018707275e-01 -2.503302395343780518e-01 2.113035917282104492e-01 1.610440760850906372e-01 -2.856216952204704285e-02 1.598340868949890137e-01 1.778387725353240967e-01 2.377798408269882202e-02 2.410700023174285889e-01 8.196795731782913208e-02 -4.044065251946449280e-02 8.742227405309677124e-02 -7.408394664525985718e-02 -3.689535260200500488e-01 -8.721087872982025146e-02 -2.015244513750076294e-01 1.364776939153671265e-01 -4.569927975535392761e-02
8.308359980583190918e-02 4.527300000190734863e-01 2.679299414157867432e-01 -1.736144423484802246e-01 3.105792216956615448e-02 1.560036838054656982e-01 -1.596052497625350952e-01 -6.312739104032516479e-02 -9.024999290704727173e-02 -9.687116742134094238e-02 -1.787072122097015381e-01 -2.865074574947357178e-01 -1.992532312870025635e-01 2.315416187047958374e-01 9.414674341678619385e-02 -1.851994395256042480e-01 5.141441151499748230e-02 -8.741772919893264771e-02 3.151417709887027740e-03 -1.938484162092208862e-01 1.200945973396301270e-01 -9.928801655769348145e-02 1.997921466827392578e-01 -1.428381204605102539e-01 -7.663631439208984375e-02 -2.731232047080993652e-01 -1.243204846978187561e-01 -2.592950463294982910e-01 -1.292185932397842407e-01 -1.838630884885787964e-01 1.247069090604782104e-01 -4.158480837941169739e-02
1.769801378250122070e-01 4.166336953639984131e-01 1.911720819771289825e-02 -2.321375310420989990e-01 3.377537056803703308e-02 -5.658347625285387039e-03 -3.066180348396301270e-01 -8.526826649904251099e-02 -3.163543641567230225e-01 8.597211539745330811e-02 2.746881544589996338e-02 -9.510922431945800781e-02 1.438075900077819824e-01 2.982327044010162354e-01 -7.992782443761825562e-02 -7.862225919961929321e-02 2.289174348115921021e-01 1.141700446605682373e-01 2.004553675651550293e-01 7.824175059795379639e-02 2.948322333395481110e-02 6.776131689548492432e-02 1.147121042013168335e-01 -1.924632936716079712e-01 8.477353304624557495e-02 -3.466272493824362755e-03 -9.049323946237564087e-02 -5.763655528426170349e-03 4.053041636943817139e-01 -5.154851451516151428e-02 1.866633743047714233e-01 -1.196722835302352905e-01
1.782109886407852173e-01 4.029779136180877686e-02 -6.668729335069656372e-02 -1.975318603217601776e-02 2.417375445365905762e-01 -7.202146202325820923e-02 -5.676498264074325562e-02 1.544514149427413940e-01 -8.212590217590332031e-02 1.361891180276870728e-01 2.346156537532806396e-02 -1.850049346685409546e-01 -2.474229037761688232e-01 2.275935262441635132e-01 -1.796622574329376221e-01 -3.949439153075218201e-03 2.014451175928115845e-01 1.254849229007959366e-02 -1.051271557807922363e-01 1.155253201723098755e-01 -4.081974737346172333e-03 -3.498780727386474609e-01 7.781647890806198120e-02 -2.638118267059326172e-01 2.082055248320102692e-02 -8.224353939294815063e-02 -4.337705969810485840e-01 -2.377623915672302246e-01 -1.883026771247386932e-02 -1.168743148446083069e-01 3.023196458816528320e-01 2.125605046749114990e-01
1.275155395269393921e-01 3.217665851116180420e-01 -2.596368789672851562e-01 3.233076538890600204e-03 1.374796777963638306e-01 1.007183268666267395e-01 -9.149853885173797607e-02 -2.869220376014709473e-01 -9.750989079475402832e-02 1.247802749276161194e-01 2.022139132022857666e-01 6.163115054368972778e-02 -2.079888582229614258e-01 7.146024703979492188e-02 -2.547411620616912842e-01 -1.219074726104736328e-01 4.861642047762870789e-02 7.512912899255752563e-02 3.056586980819702148e-01 1.638248749077320099e-02 -1.931997686624526978e-01 -3.274228796362876892e-02 2.218386679887771606e-01 -1.759156584739685059e-01 2.865395136177539825e-02 -3.117232620716094971e-01 -1.586306840181350708e-01 -1.824322938919067383e-01 5.174160934984683990e-03 -2.959516048431396484e-01 -1.594634801149368286e-01 -7.358629256486892700e-02
-1.147045008838176727e-02 2.985510230064392090e-01 -3.204130828380584717e-01 -2.510057687759399414e-01 2.148630321025848389e-01 8.092641830444335938e-02 -1.750749349594116211e-01 -2.160029858350753784e-01 -2.082417160272598267e-01 2.126744762063026428e-02 2.729174792766571045e-01 1.426736265420913696e-01 -1.544991731643676758e-01 1.140349879860877991e-01 -1.734745055437088013e-01 -4.488817602396011353e-02 3.666607737541198730e-01 2.894515991210937500e-01 1.303652226924896240e-01 -8.572013676166534424e-02 -5.236893147230148315e-02 -7.321140915155410767e-02 2.013111487030982971e-02 3.620135365054011345e-03 -8.430296927690505981e-02 -7.808832079172134399e-02 -8.435266092419624329e-03 -1.781876385211944580e-01 3.011896312236785889e-01 1.648621633648872375e-03 3.262548008933663368e-03 1.433983743190765381e-01
1.837937384843826294e-01 1.270055323839187622e-01 1.171446070075035095e-01 3.145755082368850708e-02 -1.395277380943298340e-01 4.213873296976089478e-02 -1.259637624025344849e-01 2.194035500288009644e-01 -2.041758447885513306e-01 1.221634596586227417e-01 5.478672683238983154e-02 -3.948006331920623779e-01 -2.480662614107131958e-01 2.281270772218704224e-01 -8.613397926092147827e-02 -5.248643457889556885e-03 -4.090986773371696472e-02 3.561871647834777832e-01 8.762528002262115479e-02 2.830413542687892914e-02 1.747597008943557739e-01 3.113830387592315674e-01 4.733673110604286194e-02 5.684002116322517395e-02 -2.857988178730010986e-01 -3.539634868502616882e-02 -4.326536506414413452e-02 -1.069078892469406128e-01 1.148699223995208740e-01 -1.656091958284378052e-01 2.398469448089599609e-01 2.219121158123016357e-01
1.772603392601013184e-01 1.654102951288223267e-01 6.757280975580215454e-02 7.917601760709658265e-05 -1.007724180817604065e-01 -7.389295101165771484e-02 -2.454332634806632996e-02 1.137125268578529358e-01 -1.926809400320053101e-01 -1.998398005962371826e-01 -3.835351020097732544e-02 -1.143257096409797668e-01 -1.793841123580932617e-01 3.320644199848175049e-01 -3.551740944385528564e-01 9.940253198146820068e-02 1.422998309135437012e-01 3.716067671775817871e-01 -2.439243644475936890e-01 -7.395081222057342529e-02 8.016576617956161499e-02 -9.974402934312820435e-02 1.707369536161422729e-01 -3.681210801005363464e-02 -2.470804005861282349e-01 -2.536665201187133789e-01 -1.666617691516876221e-01 -1.637682132422924042e-02 9.493083693087100983e-03 -1.519130915403366089e-01 2.322884052991867065e-01 1.914946883916854858e-01
2.026678770780563354e-01 -1.319840699434280396e-01 3.426019847393035889e-02 -1.591087430715560913e-01 1.338580846786499023e-01 -3.673366457223892212e-02 -1.771921962499618530e-01 -1.409292370080947876e-01 -1.352624893188476562e-01 -1.635002046823501587e-01 4.907764494419097900e-03 -8.253692835569381714e-02 1.184423863887786865e-01 3.661749958992004395e-01 -1.249816492199897766e-01 -3.880214989185333252e-01 -1.008648052811622620e-01 -9.058883413672447205e-03 -3.705461323261260986e-01 -1.670367568731307983e-01 -5.302476882934570312e-02 1.017755940556526184e-01 -2.078529261052608490e-02 7.466563582420349121e-02 2.100805751979351044e-02 -2.137529700994491577e-01 -5.455467104911804199e-02 -4.324254393577575684e-01 1.566607058048248291e-01 -5.912585183978080750e-02 1.331104934215545654e-01 4.286715760827064514e-02
1.267663389444351196e-01 5.397880077362060547e-01 -7.499530911445617676e-02 -2.691854834556579590e-01 2.842212617397308350e-01 -3.792070085182785988e-03 -1.573855876922607422e-01 -8.037644624710083008e-02 -1.512674242258071899e-01 -3.718756511807441711e-02 1.278751045465469360e-01 -1.036296971142292023e-02 1.343594938516616821e-01 3.884603381156921387e-01 -1.793822199106216431e-01 -3.194939345121383667e-02 1.591628044843673706e-01 -1.576771587133407593e-02 3.513920307159423828e-02 -2.101018726825714111e-01 1.537854075431823730e-01 -8.514353632926940918e-02 1.296744495630264282e-01 -8.127835392951965332e-02 -1.681026071310043335e-01 -1.098809912800788879e-01 1.215300038456916809e-01 -8.272485435009002686e-02 2.105491906404495239e-01 -5.283073708415031433e-02 1.194788143038749695e-01 1.046329736709594727e-01
-2.585837803781032562e-02 4.780661314725875854e-02 -1.213328018784523010e-01 -2.188395708799362183e-02 3.764635622501373291e-01 1.040794998407363892e-01 -4.595894515514373779e-01 2.130739986896514893e-01 -1.197737455368041992e-01 6.341687589883804321e-02 2.204108536243438721e-01 7.237461954355239868e-02 -2.051522731781005859e-01 4.285079613327980042e-02 -1.849907487630844116e-01 -1.890179365873336792e-01 1.848055399022996426e-03 -1.253600418567657471e-02 -1.632044911384582520e-01 -1.844896227121353149e-01 -1.871628686785697937e-02 -7.225253432989120483e-02 2.009242624044418335e-01 -2.087762802839279175e-01 -3.157722055912017822e-01 -1.507501602172851562e-01 9.368082135915756226e-02 -2.253888994455337524e-01 1.993714123964309692e-01 -9.608938544988632202e-02 3.899402171373367310e-02 -6.105260178446769714e-02
9.906065464019775391e-02 1.348928213119506836e-01 6.377109885215759277e-02 -2.123615145683288574e-01 1.411115527153015137e-01 -1.229856014251708984e-01 1.767490804195404053e-01 3.989942744374275208e-02 -1.530456542968750000e-01 1.082239598035812378e-01 -1.158591508865356445e-01 -5.558276083320379257e-03 -2.331781238317489624e-01 2.572060525417327881e-01 -1.416837275028228760e-01 7.117418944835662842e-02 8.202238380908966064e-02 1.977173089981079102e-01 -8.345424383878707886e-02 -5.247826129198074341e-02 8.557435870170593262e-02 3.226392567157745361e-01 2.052715271711349487e-01 1.864307373762130737e-01 1.682151667773723602e-02 1.299099922180175781e-01 -3.432879745960235596e-01 -5.337821319699287415e-02 5.359056219458580017e-02 -1.225543767213821411e-01 4.105406105518341064e-01 3.042353689670562744e-01
1.377237588167190552e-01 2.008381187915802002e-01 -2.431072741746902466e-01 -2.527702748775482178e-01 2.921342104673385620e-02 -2.146505862474441528e-01 -1.032713875174522400e-01 1.693348288536071777e-01 3.527902066707611084e-02 2.024530023336410522e-01 2.381832152605056763e-02 -2.368891388177871704e-01 -9.242296963930130005e-02 1.110690087080001831e-01 -1.403018832206726074e-01 5.714425817131996155e-02 -2.263587201014161110e-03 2.274694144725799561e-01 1.728137135505676270e-01 2.616426534950733185e-02 -5.435790400952100754e-03 4.182724282145500183e-02 7.146339863538742065e-02 1.860504969954490662e-02 -3.503916859626770020e-01 -1.156445406377315521e-02 -1.503921300172805786e-01 -1.875946819782257080e-01 1.114723533391952515e-01 -1.226603910326957703e-01 1.596095561981201172e-01 5.152642726898193359e-01
1.299473047256469727e-01 1.967993825674057007e-01 7.731197029352188110e-02 -9.535730630159378052e-02 6.379764527082443237e-02 1.716542690992355347e-01 -5.472666397690773010e-02 3.766756132245063782e-02 -3.696855008602142334e-01 -1.567386537790298462e-01 3.480527177453041077e-02 -2.131119742989540100e-02 2.023050636053085327e-01 2.183881103992462158e-01 4.821100831031799316e-02 8.637320250272750854e-02 1.744626015424728394e-01 1.832819133996963501e-01 1.129604279994964600e-01 -2.630341649055480957e-01 -1.236498355865478516e-01 1.337464898824691772e-01 1.835545301437377930e-01 -2.192389965057373047e-01 -1.039559170603752136e-01 1.341494917869567871e-01 -4.387842118740081787e-01 -8.614793419837951660e-02 3.967143595218658447e-02 -2.688165605068206787e-01 6.028762459754943848e-02 -2.508397102355957031e-01
6.561319530010223389e-02 4.001308977603912354e-01 -5.756185576319694519e-02 -1.671828031539916992e-01 2.658516764640808105e-01 -1.373991221189498901e-01 -2.029114663600921631e-01 -6.594494730234146118e-02 -2.077924609184265137e-01 2.641487168148159981e-03 1.206784993410110474e-01 -1.702179759740829468e-01 -2.082194983959197998e-01 9.537568688392639160e-02 -6.628476828336715698e-02 -4.820838570594787598e-02 2.090367823839187622e-01 1.269317865371704102e-01 1.827481091022491455e-01 -2.181963175535202026e-01 -1.222894787788391113e-01 8.257781714200973511e-02 2.906181514263153076e-01 -1.017543449997901917e-01 -2.026292532682418823e-01 -4.180210083723068237e-02 8.238136768341064453e-02 -2.135406434535980225e-01 3.543578088283538818e-01 9.141721576452255249e-02 7.783470302820205688e-02 1.754397600889205933e-01
3.548930585384368896e-01 7.170576602220535278e-02 -1.982561349868774414e-01 -2.322358042001724243e-01 2.072090655565261841e-01 8.602701127529144287e-02 -2.957989871501922607e-01 -1.875357329845428467e-01 -3.223294019699096680e-02 5.947541445493698120e-02 2.523560523986816406e-01 2.712028920650482178e-01 1.616522297263145447e-02 -2.594253793358802795e-02 -4.990743100643157959e-02 -2.127487957477569580e-01 3.001855909824371338e-01 5.603031814098358154e-02 -1.490043103694915771e-01 -2.140843272209167480e-01 6.212755106389522552e-03 -9.497424215078353882e-02 1.496351212263107300e-01 -1.250171214342117310e-01 -2.743393741548061371e-02 -4.987500607967376709e-02 -1.196558922529220581e-01 -3.289455473423004150e-01 -9.772305935621261597e-02 -2.439345121383666992e-01 -8.834467083215713501e-02 -3.440988436341285706e-02
-1.004687398672103882e-01 3.872328698635101318e-01 -2.207349538803100586e-01 -1.520461291074752808e-01 1.906444579362869263e-01 -3.275772929191589355e-02 -1.098279654979705811e-01 -1.114237159490585327e-01 -2.897961437702178955e-01 -1.511549055576324463e-01 2.435137778520584106e-01 -4.266016185283660889e-02 -8.241575211286544800e-02 3.380870819091796875e-01 -1.120933592319488525e-01 -1.278453469276428223e-01 2.216617465019226074e-01 9.795765578746795654e-02 4.195838794112205505e-02 -5.960499495267868042e-02 1.969560831785202026e-01 -4.193982854485511780e-02 8.589439839124679565e-02 -2.621788904070854187e-02 -2.583668529987335205e-01 -1.202258989214897156e-01 3.924360498785972595e-02 -1.131708696484565735e-01 3.125606179237365723e-01 -1.417894959449768066e-01 2.091160118579864502e-01 1.361022740602493286e-01
1.444804966449737549e-01 1.323325484991073608e-01 -8.495508134365081787e-02 -1.347440928220748901e-01 -1.879576444625854492e-01 4.517180472612380981e-02 -1.978134363889694214e-01 1.527753770351409912e-01 1.978936493396759033e-01 -9.477547369897365570e-03 -3.592217713594436646e-02 -2.403313368558883667e-01 -6.225764751434326172e-02 1.550601124763488770e-01 -2.806516885757446289e-01 3.905912488698959351e-02 2.394842654466629028e-01 3.866802453994750977e-01 -1.139813661575317383e-01 -6.224976107478141785e-02 5.872814357280731201e-02 2.472347915172576904e-01 2.555177807807922363e-01 6.614392250776290894e-02 -6.230875104665756226e-02 -9.805988520383834839e-02 -2.631700336933135986e-01 -1.878263354301452637e-01 -5.039737001061439514e-02 -3.116777837276458740e-01 2.319676578044891357e-01 -1.955969817936420441e-02
2.570478618144989014e-01 1.849147826433181763e-01 -9.936513006687164307e-02 -1.164297088980674744e-01 -1.142054796218872070e-01 2.150219529867172241e-01 -2.128012031316757202e-01 1.237114076502621174e-03 6.626348942518234253e-02 7.423499971628189087e-02 1.131920590996742249e-01 -2.627967894077301025e-01 -9.207829833030700684e-02 6.307546049356460571e-02 -4.410807192325592041e-01 -1.610748916864395142e-01 2.248780429363250732e-01 3.105556368827819824e-01 4.798874258995056152e-02 -1.653055846691131592e-02 4.635906219482421875e-02 1.759148240089416504e-01 2.606930732727050781e-01 4.806546121835708618e-02 1.298615485429763794e-01 -2.099687792360782623e-02 -9.766454994678497314e-02 -1.493702530860900879e-01 -1.911620199680328369e-01 -3.005804419517517090e-01 1.055828407406806946e-01 -8.281721174716949463e-02
5.138708651065826416e-02 1.075872406363487244e-01 -3.197399079799652100e-01 -2.916074395179748535e-01 1.410788297653198242e-01 7.637495547533035278e-02 -3.625911176204681396e-01 3.223461285233497620e-02 3.790230955928564072e-03 1.148293837904930115e-01 3.443268537521362305e-01 7.231613248586654663e-02 8.870492130517959595e-02 -2.835723385214805603e-02 -3.260798752307891846e-01 -2.130802422761917114e-01 -8.174230903387069702e-02 1.045880913734436035e-01 -1.505990605801343918e-02 -1.664020866155624390e-01 6.507536023855209351e-02 -1.143926847726106644e-02 1.616080254316329956e-01 -7.706033438444137573e-02 -2.576036751270294189e-01 -2.255530506372451782e-01 8.090085536241531372e-02 -1.854775249958038330e-01 3.009505867958068848e-01 -9.165383130311965942e-02 2.332137711346149445e-02 -5.673697218298912048e-02
2.209050655364990234e-01 2.052729576826095581e-01 1.751694977283477783e-01 -1.464421153068542480e-01 2.780209183692932129e-01 3.069173991680145264e-01 5.311080440878868103e-02 -2.747838944196701050e-02 -1.995510905981063843e-01 2.834366634488105774e-02 2.490479052066802979e-01 -4.748259112238883972e-02 -2.409434318542480469e-01 4.351745545864105225e-02 9.602412581443786621e-02 -4.494703188538551331e-02 -7.063378393650054932e-02 2.576745450496673584e-01 1.443710736930370331e-02 3.667489439249038696e-02 1.784778982400894165e-01 1.604726612567901611e-01 2.610057592391967773e-01 -1.129165440797805786e-01 -3.486447036266326904e-01 3.100814819335937500e-01 -1.811390221118927002e-01 -4.614127799868583679e-03 1.370774582028388977e-02 -1.000977754592895508e-01 -1.759123988449573517e-02 1.824852824211120605e-01
6.079435721039772034e-02 2.013933211565017700e-01 -2.316247904673218727e-03 -2.385464459657669067e-01 1.719473488628864288e-02 -1.366377472877502441e-01 -2.936613857746124268e-01 -1.515808701515197754e-01 2.639542147517204285e-02 2.432230263948440552e-01 -4.731674119830131531e-02 -1.692523956298828125e-01 2.666006609797477722e-02 -5.025994405150413513e-02 -4.061931967735290527e-01 1.029984727501869202e-01 -1.487505733966827393e-01 2.059427201747894287e-01 -3.486463427543640137e-02 -2.397488504648208618e-01 1.498435884714126587e-01 -4.466706886887550354e-02 1.334809213876724243e-01 -2.502627484500408173e-02 -1.235938295722007751e-01 -8.638267219066619873e-02 -2.869223058223724365e-01 -1.816883087158203125e-01 4.650218039751052856e-02 -6.729657202959060669e-02 2.412278205156326294e-01 3.633143007755279541e-01
-9.669047594070434570e-02 1.219581365585327148e-01 2.709725499153137207e-02 -2.597940564155578613e-01 2.189759761095046997e-01 1.401033848524093628e-01 1.324778888374567032e-02 1.434850096702575684e-01 1.729111559689044952e-02 -5.852724611759185791e-02 -4.895750805735588074e-02 -1.758175641298294067e-01 -9.392812103033065796e-02 2.079621702432632446e-01 -8.920739591121673584e-02 -9.053606539964675903e-02 -2.166218161582946777e-01 1.669173687696456909e-01 -2.930556982755661011e-02 -1.960191428661346436e-01 -1.267366763204336166e-02 2.178638242185115814e-02 3.814003467559814453e-01 -9.060180187225341797e-02 -3.124759793281555176e-01 -2.696250081062316895e-01 1.152671352028846741e-01 -2.567738294601440430e-01 3.520995080471038818e-01 -2.025964707136154175e-01 -9.858290106058120728e-02 -1.458542346954345703e-01
1.486953049898147583e-01 1.372713446617126465e-01 -1.364005953073501587e-01 -2.865191996097564697e-01 -4.621114954352378845e-02 -6.444802135229110718e-02 -2.227939218282699585e-01 -2.159392274916172028e-02 2.409496754407882690e-01 1.784358024597167969e-01 -2.499663829803466797e-01 -5.379869416356086731e-02 -2.493063509464263916e-01 5.157840624451637268e-02 7.348152250051498413e-02 -2.051026821136474609e-01 4.169076308608055115e-02 2.749449014663696289e-01 -1.882377117872238159e-01 -2.902892790734767914e-02 -3.011668287217617035e-02 1.493934839963912964e-01 4.143082499504089355e-01 -1.127743944525718689e-01 -2.463783472776412964e-01 -1.632463745772838593e-02 -1.867043040692806244e-02 -1.234656944870948792e-01 1.329606026411056519e-01 -8.074052631855010986e-02 1.865992844104766846e-01 2.786028385162353516e-01
3.407494127750396729e-01 8.435490541160106659e-03 3.052553832530975342e-01 -1.538412421941757202e-01 5.601289868354797363e-02 -1.076771542429924011e-01 -2.597585320472717285e-01 -1.367486715316772461e-01 -2.088946253061294556e-01 -1.492000371217727661e-01 1.237501427531242371e-01 -7.079455256462097168e-02 -7.330402731895446777e-02 3.443108201026916504e-01 -2.123589813709259033e-01 2.723884209990501404e-02 -2.489304989576339722e-01 3.804111108183860779e-02 -2.351257950067520142e-01 -2.466041408479213715e-02 -2.604858577251434326e-01 1.076550856232643127e-01 9.548862278461456299e-02 -7.049011439085006714e-02 1.807145215570926666e-02 2.342607975006103516e-01 -1.636962890625000000e-01 -8.737850189208984375e-02 2.324162572622299194e-01 -1.664442121982574463e-01 1.481779515743255615e-01 6.268788874149322510e-02
3.332207500934600830e-01 3.293211013078689575e-02 -1.142398267984390259e-02 -2.184866815805435181e-01 1.088308617472648621e-01 -1.985526978969573975e-01 5.926118046045303345e-02 1.073492411524057388e-02 3.372659161686897278e-02 -1.279520802199840546e-02 2.154259085655212402e-01 -2.684310674667358398e-01 -1.844151914119720459e-01 2.550058960914611816e-01 -3.588246703147888184e-01 -3.107750415802001953e-01 1.394341886043548584e-01 2.947759330272674561e-01 -7.659072428941726685e-02 9.117295593023300171e-02 8.427705615758895874e-02 1.076110005378723145e-01 -2.025297656655311584e-02 1.474804710596799850e-02 -1.358933001756668091e-01 -5.570716038346290588e-02 -2.267163097858428955e-01 -1.034924313426017761e-01 -1.930514723062515259e-01 1.356138736009597778e-01 2.485181987285614014e-01 -7.329275831580162048e-03
3.683424592018127441e-01 -1.185494214296340942e-01 -2.121487632393836975e-02 -1.947439759969711304e-01 -2.603333070874214172e-02 -8.527082204818725586e-02 -3.167090937495231628e-02 6.389170140027999878e-02 8.263650536537170410e-02 3.922723233699798584e-03 -4.418872296810150146e-02 -1.585542261600494385e-01 -2.358750253915786743e-01 -8.631346747279167175e-03 -3.685562908649444580e-01 -2.623333334922790527e-01 2.210750989615917206e-02 3.238275647163391113e-01 -4.685810208320617676e-02 -4.068975895643234253e-02 1.406400650739669800e-01 3.057960569858551025e-01 2.047824114561080933e-01 -1.533681452274322510e-01 -4.623230546712875366e-02 1.233827918767929077e-01 -1.715949028730392456e-01 -1.793854981660842896e-01 -3.979299962520599365e-02 -1.505246013402938843e-01 3.204865455627441406e-01 1.032955870032310486e-01
-1.804775372147560120e-02 2.172153592109680176e-01 5.394587665796279907e-02 -1.439605373889207840e-02 -7.359692454338073730e-02 1.197845712304115295e-01 -2.473521530628204346e-01 4.191916435956954956e-02 -1.229000166058540344e-01 1.843301355838775635e-01 -1.855683773756027222e-01 2.314012497663497925e-03 -2.570234239101409912e-01 -6.523111462593078613e-02 -1.142548769712448120e-01 -2.419784665107727051e-01 1.109894886612892151e-01 1.294059902429580688e-01 9.930519014596939087e-02 -1.196809634566307068e-01 -2.673602700233459473e-01 -2.206520549952983856e-02 5.229816436767578125e-01 3.567100688815116882e-02 -2.513540387153625488e-01 2.039551138877868652e-01 -2.743836492300033569e-02 -2.110865414142608643e-01 6.890882551670074463e-02 -1.730585992336273193e-01 8.416457474231719971e-02 -2.221571207046508789e-01
2.489257417619228363e-02 8.562522940337657928e-03 6.823916733264923096e-02 -3.544088080525398254e-02 3.680427372455596924e-01 -1.510120630264282227e-01 -2.660622298717498779e-01 -1.116755828261375427e-01 -3.567563295364379883e-01 -8.189533650875091553e-02 1.083539575338363647e-01 -1.734693944454193115e-01 -1.446379907429218292e-02 6.071064248681068420e-02 -2.402997016906738281e-01 -1.916080713272094727e-01 -4.932337906211614609e-03 -9.165570884943008423e-02 -1.639984846115112305e-01 -1.421365886926651001e-01 -1.239447146654129028e-01 -2.082273215055465698e-01 1.449558436870574951e-01 -1.973073370754718781e-02 -1.531475484371185303e-01 5.329297855496406555e-02 -7.722205482423305511e-03 -5.313795804977416992e-01 1.656563729047775269e-01 3.661658614873886108e-02 6.460309028625488281e-02 1.966167800128459930e-02
4.380363225936889648e-02 1.321842521429061890e-01 -6.141344085335731506e-03 -3.680364787578582764e-01 4.302480816841125488e-02 -5.473430827260017395e-02 -1.988120526075363159e-01 -7.345677167177200317e-02 1.927965730428695679e-01 -4.081074520945549011e-02 -1.621467173099517822e-01 7.603918761014938354e-02 -2.331873401999473572e-02 -9.463217854499816895e-02 9.735541790723800659e-02 -1.566128619015216827e-02 -1.238300129771232605e-01 2.310940027236938477e-01 -1.660450398921966553e-01 -2.907362394034862518e-02 -9.764543175697326660e-02 1.330411285161972046e-01 4.537864029407501221e-01 9.869780391454696655e-02 -3.233903348445892334e-01 -7.101093418896198273e-03 -1.203811764717102051e-01 -2.461662292480468750e-01 1.426392197608947754e-01 -3.423040509223937988e-01 1.999703347682952881e-01 -8.910199999809265137e-02
-2.665000967681407928e-03 2.769727706909179688e-01 1.516954787075519562e-02 -2.840589284896850586e-01 3.063161373138427734e-01 1.480964273214340210e-01 -3.042109906673431396e-01 -1.012802775949239731e-02 3.514511138200759888e-02 3.184196725487709045e-02 -5.169847235083580017e-02 6.778905540704727173e-02 -3.443182408809661865e-01 -9.780406951904296875e-03 5.718470737338066101e-02 -1.208509653806686401e-01 6.411242485046386719e-02 2.240036875009536743e-01 -3.464901074767112732e-02 -3.686204925179481506e-02 1.959959268569946289e-01 6.089438870549201965e-02 3.142101466655731201e-01 3.448918089270591736e-02 9.337426722049713135e-02 2.395878285169601440e-01 -1.887696832418441772e-01 -6.640344113111495972e-02 1.395395845174789429e-01 -4.886659234762191772e-02 3.365940749645233154e-01 2.184047549962997437e-01
1.178922946564853191e-03 9.150408208370208740e-02 1.041705831885337830e-01 -1.367799788713455200e-01 1.583391875028610229e-01 8.736133575439453125e-02 6.215291097760200500e-02 -1.805679947137832642e-01 7.211282383650541306e-03 -1.867646118625998497e-03 2.066727280616760254e-01 -1.556528657674789429e-01 9.300890564918518066e-02 2.579242587089538574e-01 -2.238725125789642334e-01 -3.851267993450164795e-01 -2.726124823093414307e-01 3.337539434432983398e-01 5.317151546478271484e-02 7.540003955364227295e-02 -1.141022145748138428e-01 2.162262648344039917e-01 -7.114034146070480347e-03 -3.043143637478351593e-02 -7.406502217054367065e-02 -2.194520235061645508e-01 -3.297052681446075439e-01 -8.445598930120468140e-02 1.122787967324256897e-01 -2.498366236686706543e-01 1.498252898454666138e-01 -1.742220968008041382e-01
8.730033785104751587e-02 1.836679577827453613e-01 -2.134592533111572266e-01 -2.254002988338470459e-01 3.586652576923370361e-01 1.868433435447514057e-03 -1.447817683219909668e-01 -4.025221988558769226e-02 4.311657696962356567e-02 1.321512758731842041e-01 1.519603133201599121e-01 1.324134021997451782e-01 -1.480988711118698120e-01 -6.740187108516693115e-02 -4.882891476154327393e-01 4.706217907369136810e-03 2.660299539566040039e-01 1.427670717239379883e-01 -2.524054348468780518e-01 4.891528747975826263e-03 1.158811897039413452e-01 -8.457466214895248413e-02 1.539999097585678101e-01 -1.972940266132354736e-01 -2.567813396453857422e-01 -4.200815036892890930e-02 3.568983450531959534e-02 -1.932225972414016724e-01 1.621635109186172485e-01 -1.215511485934257507e-01 -1.541807129979133606e-02 -2.113618142902851105e-02
-2.108567580580711365e-02 -8.111537992954254150e-02 -2.151736617088317871e-01 -3.101375102996826172e-01 2.054496407508850098e-01 1.845283657312393188e-01 -4.055109918117523193e-01 -2.608843445777893066e-01 -1.275626271963119507e-01 1.827784180641174316e-01 5.523224174976348877e-02 3.242592513561248779e-02 -1.339401304721832275e-01 1.005754247307777405e-01 -1.309789437800645828e-02 2.266019396483898163e-02 1.171674206852912903e-01 1.179140508174896240e-01 6.736363470554351807e-02 -9.218251705169677734e-02 -1.192995756864547729e-01 2.732766568660736084e-01 3.229860365390777588e-01 1.026389896869659424e-01 5.893380567431449890e-02 -1.264885663986206055e-01 -2.666495740413665771e-01 -2.454264760017395020e-01 2.486154204234480858e-03 -2.027861028909683228e-01 -1.024742498993873596e-01 -1.110649779438972473e-01
3.991268202662467957e-02 -6.356057524681091309e-02 9.785069525241851807e-02 -7.310359925031661987e-02 1.523405313491821289e-01 -1.380951851606369019e-01 -2.955052442848682404e-02 5.107192322611808777e-02 -8.022206276655197144e-02 1.819521039724349976e-01 4.504979550838470459e-01 -2.772111296653747559e-01 -6.735640019178390503e-02 3.304663896560668945e-01 -8.815180510282516479e-02 -1.205752342939376831e-01 2.606852054595947266e-01 1.814405322074890137e-01 3.203468024730682373e-02 -2.049989439547061920e-02 -4.059194028377532959e-02 -1.834911108016967773e-01 -3.817252442240715027e-02 2.716813795268535614e-02 -1.492142975330352783e-01 -2.409261465072631836e-01 -3.516074717044830322e-01 -9.396282583475112915e-02 4.323335736989974976e-02 -1.754134148359298706e-01 2.637354433536529541e-01 1.532961577177047729e-01
-9.569247066974639893e-02 8.513630181550979614e-02 -1.917493343353271484e-01 1.677968353033065796e-02 2.270545810461044312e-01 1.524416804313659668e-01 -2.167268693447113037e-01 -2.045199573040008545e-01 -2.111623287200927734e-01 -1.337071359157562256e-01 1.698682457208633423e-01 1.145454403012990952e-02 -4.874739944934844971e-01 1.284469068050384521e-01 -1.847673207521438599e-02 -2.105538696050643921e-01 -2.350637130439281464e-02 2.196471542119979858e-01 -1.577319651842117310e-01 -5.078053846955299377e-02 -2.242341488599777222e-01 -1.292162090539932251e-01 6.025697290897369385e-02 -2.122864574193954468e-01 1.041291058063507080e-01 1.969278752803802490e-01 -1.188030615448951721e-01 -2.956829369068145752e-01 1.262008696794509888e-01 -1.489706635475158691e-01 -8.285192400217056274e-02 6.795368343591690063e-02
1.065113320946693420e-01 5.728452466428279877e-03 1.684552729129791260e-01 -2.918138504028320312e-01 -8.362977951765060425e-02 -6.151466444134712219e-02 4.917220026254653931e-02 -1.024542450904846191e-01 -1.082119792699813843e-01 4.840375110507011414e-02 1.017868295311927795e-01 1.737616211175918579e-01 -1.583930104970932007e-01 1.453325748443603516e-01 -6.859292089939117432e-02 -2.636162638664245605e-01 -1.870829164981842041e-01 2.121245115995407104e-01 2.018451094627380371e-01 3.941908851265907288e-02 -3.815662562847137451e-01 -1.297357976436614990e-01 1.162618547677993774e-01 -4.876015707850456238e-03 -1.708675026893615723e-01 4.137616604566574097e-02 -2.400422841310501099e-01 -4.698849916458129883e-01 6.597685068845748901e-02 2.430914202705025673e-03 -7.766600698232650757e-02 2.416913956403732300e-01
2.878889143466949463e-01 -2.689164690673351288e-02 2.567809447646141052e-02 -3.171505630016326904e-01 -1.015793010592460632e-01 -3.805568814277648926e-02 -1.382218450307846069e-01 1.832549571990966797e-01 -8.693702518939971924e-02 -2.130889147520065308e-01 7.067743688821792603e-02 -4.258045554161071777e-02 -2.342297732830047607e-01 2.480021268129348755e-01 3.009024448692798615e-02 -1.898771077394485474e-01 9.995352476835250854e-02 2.839167118072509766e-01 -6.618271023035049438e-02 8.631697297096252441e-02 -1.742266863584518433e-01 3.720625340938568115e-01 1.238206326961517334e-01 2.734278738498687744e-01 9.628111869096755981e-02 3.612684085965156555e-02 -1.751210242509841919e-01 -1.931406855583190918e-01 1.713836938142776489e-02 -2.651309370994567871e-01 8.852539956569671631e-02 1.389859914779663086e-01
1.367932558059692383e-01 -3.332218900322914124e-02 3.175965696573257446e-02 -3.576045632362365723e-01 3.871732577681541443e-02 -1.295205801725387573e-01 -3.677044808864593506e-02 1.120211631059646606e-01 -1.379383653402328491e-01 5.142432078719139099e-02 -4.578332230448722839e-02 1.086797788739204407e-01 -2.939844429492950439e-01 2.145039439201354980e-01 5.221709236502647400e-02 -1.640398055315017700e-01 -7.428117841482162476e-02 3.559759855270385742e-01 7.997193187475204468e-02 2.693530619144439697e-01 4.398301616311073303e-02 1.498794257640838623e-01 3.184423446655273438e-01 8.795510977506637573e-02 -2.548810839653015137e-01 -1.678841188549995422e-02 2.734836563467979431e-02 -1.542328596115112305e-01 -7.342243194580078125e-02 -3.866713047027587891e-01 8.763912320137023926e-02 1.561007052659988403e-01
7.887153327465057373e-02 -1.597022414207458496e-01 1.295726653188467026e-02 -2.037038207054138184e-01 -8.469977229833602905e-02 -9.227930568158626556e-03 -2.812913656234741211e-01 -1.772534400224685669e-01 -9.422755241394042969e-02 -1.199813038110733032e-01 -2.676333114504814148e-02 -3.030875027179718018e-01 -8.598211221396923065e-03 1.537171155214309692e-01 7.724452018737792969e-02 -3.706406354904174805e-01 -1.315583884716033936e-01 1.912219077348709106e-01 -4.001167118549346924e-01 2.038771100342273712e-02 -5.335352942347526550e-02 -6.353449076414108276e-03 3.398588895797729492e-01 -1.689281612634658813e-01 -1.049878969788551331e-01 5.877580866217613220e-02 -8.959068357944488525e-02 -2.323793470859527588e-01 8.560305088758468628e-02 -1.872298121452331543e-01 4.019371047616004944e-02 2.099988907575607300e-01
9.704865515232086182e-02 2.516276836395263672e-01 7.991601526737213135e-02 -3.070403337478637695e-01 -5.094585567712783813e-02 6.811256706714630127e-02 6.824384629726409912e-02 -8.733012527227401733e-02 -4.401498287916183472e-02 -1.180729717016220093e-01 1.331475377082824707e-01 -3.068319559097290039e-01 -5.547688156366348267e-02 2.199361920356750488e-01 -7.160872966051101685e-02 2.160328477621078491e-01 2.516360878944396973e-01 4.138187170028686523e-01 -2.754045724868774414e-01 -2.030476033687591553e-01 3.146331012248992920e-02 1.622998118400573730e-01 1.480573415756225586e-01 -1.793774515390396118e-01 -1.646587550640106201e-01 -2.208039611577987671e-01 -1.558222919702529907e-01 -1.041928082704544067e-01 -2.907575108110904694e-02 -2.558794617652893066e-02 1.677867770195007324e-01 -4.856731370091438293e-02
3.744070976972579956e-02 1.267909705638885498e-01 -4.046345502138137817e-02 -5.070662498474121094e-02 -9.810441732406616211e-02 -5.188877880573272705e-02 -2.796869575977325439e-01 8.815179765224456787e-02 -1.834951788187026978e-01 3.381474018096923828e-01 -1.123924851417541504e-01 -1.810655146837234497e-01 -2.282749563455581665e-01 8.007322251796722412e-02 -1.818361878395080566e-01 -9.410871565341949463e-02 7.492238283157348633e-02 1.716760843992233276e-01 1.096613705158233643e-01 -2.565941810607910156e-01 -2.994623184204101562e-01 -1.131497621536254883e-01 4.118848145008087158e-01 -3.942451626062393188e-02 3.814377263188362122e-02 -4.460052121430635452e-03 9.556018561124801636e-02 -3.733935952186584473e-01 1.477251108735799789e-02 -2.870760299265384674e-02 1.575168669223785400e-01 -1.536515355110168457e-01
2.342982143163681030e-01 -1.514513194561004639e-01 1.238834336400032043e-01 -5.419888719916343689e-02 1.640756577253341675e-01 -8.075544238090515137e-02 1.938333958387374878e-01 -2.145476788282394409e-01 -1.622129082679748535e-01 1.811754424124956131e-03 4.158417284488677979e-01 1.404450088739395142e-01 -4.610311612486839294e-02 1.844326853752136230e-01 -2.180932760238647461e-01 -1.816921532154083252e-01 5.044235661625862122e-02 -5.922312289476394653e-02 1.556923538446426392e-01 -7.735865563154220581e-02 -2.117870151996612549e-01 1.248521879315376282e-01 2.951263189315795898e-01 -1.511087864637374878e-01 -1.460807174444198608e-01 5.509965121746063232e-02 -8.935512602329254150e-02 -2.601219117641448975e-01 9.625633805990219116e-02 -1.126419901847839355e-01 2.604019641876220703e-01 2.339170724153518677e-01
6.143308803439140320e-02 8.666502684354782104e-02 4.824122413992881775e-02 -3.567253649234771729e-01 3.540963232517242432e-01 3.361461684107780457e-02 -4.249911010265350342e-01 -1.507777571678161621e-01 -1.016749590635299683e-01 1.277160346508026123e-01 5.224630609154701233e-02 9.664043039083480835e-02 2.420182339847087860e-02 -5.736522004008293152e-02 -1.803733706474304199e-01 -1.380013208836317062e-02 -6.578054279088973999e-02 7.425986975431442261e-02 7.077980041503906250e-02 1.225818544626235962e-01 6.237391009926795959e-02 -2.377127297222614288e-02 1.581913083791732788e-01 4.011475667357444763e-02 -2.340610139071941376e-02 -3.550668358802795410e-01 -2.744633257389068604e-01 -2.183568179607391357e-01 3.957328852266073227e-03 -3.636206388473510742e-01 -7.341254502534866333e-02 7.568122446537017822e-02
2.121450901031494141e-01 -3.571316972374916077e-02 1.016736309975385666e-02 -3.801968991756439209e-01 1.762824952602386475e-01 -2.800023853778839111e-01 -6.963480263948440552e-02 -1.220916286110877991e-01 -2.199216932058334351e-01 -2.753339335322380066e-02 2.990264594554901123e-01 1.923347264528274536e-01 -1.346869319677352905e-01 9.650831669569015503e-02 -2.192869223654270172e-02 -8.055555820465087891e-02 1.250094622373580933e-01 2.062043175101280212e-03 2.312655746936798096e-01 -2.070521116256713867e-01 -2.328408360481262207e-01 -7.422043941915035248e-03 9.098672866821289062e-02 -1.081594452261924744e-01 -1.784297823905944824e-01 1.891196221113204956e-01 -4.180466532707214355e-01 -6.948594748973846436e-02 6.858082860708236694e-02 4.542966559529304504e-02 1.572211980819702148e-01 7.044609636068344116e-02
3.791171312332153320e-02 5.231577670201659203e-04 2.914610132575035095e-02 -3.698985874652862549e-01 1.820792555809020996e-01 -2.615555226802825928e-01 -2.814874649047851562e-01 5.269154533743858337e-02 2.516177594661712646e-01 1.230046823620796204e-01 2.482840418815612793e-01 -1.484319567680358887e-01 -1.039999425411224365e-01 3.414713740348815918e-01 -3.098687529563903809e-02 -1.739899069070816040e-01 1.254787147045135498e-01 1.164123713970184326e-01 2.057089954614639282e-01 -3.366588428616523743e-02 9.907210245728492737e-03 4.234433639794588089e-03 8.253891766071319580e-02 1.174252778291702271e-01 -6.834629178047180176e-02 1.167239993810653687e-01 -2.143554389476776123e-01 -5.503791943192481995e-02 -7.491677254438400269e-02 -9.530412405729293823e-02 3.707793056964874268e-01 2.088842689990997314e-01
1.622369438409805298e-01 9.307252615690231323e-02 1.427924633026123047e-01 -3.866198956966400146e-01 2.274882644414901733e-01 -1.009037494659423828e-01 -9.500871598720550537e-02 1.000275984406471252e-01 1.463848799467086792e-01 2.524934895336627960e-02 1.907871514558792114e-01 7.798942923545837402e-02 -3.776341676712036133e-01 1.090091615915298462e-01 1.489004343748092651e-01 -1.691004335880279541e-01 -2.226898074150085449e-02 3.399886190891265869e-01 -3.282416146248579025e-03 1.379556208848953247e-01 1.232750713825225830e-01 5.461521074175834656e-02 2.814967632293701172e-01 1.153553426265716553e-01 -2.244427353143692017e-01 6.684811413288116455e-02 5.177824944257736206e-02 -1.286963671445846558e-01 6.327511277049779892e-03 -3.026191294193267822e-01 1.209648177027702332e-01 1.348590850830078125e-01
-7.513740658760070801e-02 3.264090418815612793e-01 -1.523539870977401733e-01 -2.684318125247955322e-01 2.936548553407192230e-02 -1.646102033555507660e-02 -3.231460452079772949e-01 6.571016460657119751e-02 -2.595791406929492950e-02 1.231630742549896240e-01 6.919169425964355469e-02 -2.326408326625823975e-01 -8.071132004261016846e-02 -3.476759651675820351e-03 -1.733963936567306519e-01 5.973998084664344788e-02 2.576030418276786804e-02 2.833348214626312256e-01 3.445922397077083588e-03 -2.199189215898513794e-01 2.453015558421611786e-02 2.173290820792317390e-03 -9.577224403619766235e-02 -1.402036100625991821e-01 -1.016793847084045410e-01 5.443862825632095337e-02 -1.805338114500045776e-01 -1.801886707544326782e-01 1.854721158742904663e-01 -1.612262874841690063e-01 2.687394022941589355e-01 4.449990093708038330e-01
1.090172603726387024e-01 1.404754072427749634e-01 -5.866778269410133362e-02 -2.314483821392059326e-01 2.328794896602630615e-01 -2.197946310043334961e-01 -1.632201224565505981e-01 6.762000918388366699e-02 7.818990945816040039e-02 -4.127253219485282898e-02 3.674529790878295898e-01 -2.952910661697387695e-01 9.935199469327926636e-02 3.340210616588592529e-01 -1.596138030290603638e-01 3.681507706642150879e-02 -9.257727302610874176e-03 1.299610137939453125e-01 1.836926341056823730e-01 -1.765524595975875854e-02 -1.526122819632291794e-02 -9.341103583574295044e-02 1.332704424858093262e-01 2.277627438306808472e-01 -8.775777183473110199e-03 -5.466855317354202271e-02 -2.437530905008316040e-01 -2.285705953836441040e-01 1.737271994352340698e-01 1.984136849641799927e-01 1.979136019945144653e-01 2.150281667709350586e-01
5.934771522879600525e-02 3.056649565696716309e-01 3.935927897691726685e-02 -7.641396671533584595e-02 3.448131680488586426e-02 2.865088284015655518e-01 -6.694362312555313110e-02 6.140144914388656616e-02 -3.104734122753143311e-01 -1.565397083759307861e-01 -4.449400305747985840e-02 -1.728887786157429218e-03 1.117725819349288940e-01 5.046744272112846375e-02 7.027176022529602051e-02 5.348752811551094055e-02 1.652486771345138550e-01 2.024201452732086182e-01 -8.541811257600784302e-03 -2.438431531190872192e-01 -6.514988094568252563e-02 2.302005738019943237e-01 5.116965621709823608e-02 -7.157900929450988770e-02 -2.445844113826751709e-01 2.104915380477905273e-01 -4.499909281730651855e-01 -2.556003332138061523e-01 1.280283629894256592e-01 -2.217768281698226929e-01 4.373217001557350159e-02 -1.617960184812545776e-01
9.769120812416076660e-02 3.671483099460601807e-01 -3.459635078907012939e-01 4.788296669721603394e-02 1.132173240184783936e-01 1.218151301145553589e-01 -1.761485636234283447e-01 -7.017301023006439209e-02 -7.287379354238510132e-02 1.247974857687950134e-02 1.548090279102325439e-01 4.387454688549041748e-02 -2.180421948432922363e-01 1.474756598472595215e-01 -3.465993702411651611e-01 3.740414744243025780e-03 -1.380868256092071533e-02 2.067984044551849365e-01 2.549526393413543701e-01 4.318429902195930481e-02 -1.812533736228942871e-01 7.614433765411376953e-02 1.100095584988594055e-01 -1.946407556533813477e-01 7.366810739040374756e-02 -3.446911275386810303e-01 -9.329091757535934448e-02 -1.846274584531784058e-01 -7.600136846303939819e-02 -2.636565566062927246e-01 -8.519595861434936523e-02 3.511619567871093750e-02
-3.765919432044029236e-02 4.185261130332946777e-01 -2.001181095838546753e-01 -2.170095145702362061e-01 1.444136500358581543e-01 -9.337544441223144531e-03 -1.360106617212295532e-01 -1.366325318813323975e-01 -2.396460473537445068e-01 -1.191071122884750366e-01 3.073648512363433838e-01 2.008597925305366516e-02 -1.777908504009246826e-01 3.459007740020751953e-01 -2.244671247899532318e-02 -1.035488024353981018e-01 8.975314348936080933e-02 3.539833426475524902e-02 2.659038454294204712e-02 -8.306449651718139648e-02 1.430431753396987915e-01 -5.073573440313339233e-02 4.700293764472007751e-02 -1.228250637650489807e-01 -2.316829711198806763e-01 -1.521313488483428955e-01 6.427774578332901001e-02 -2.111195176839828491e-01 3.448867499828338623e-01 -1.544835567474365234e-01 6.224140524864196777e-02 1.404811441898345947e-01
-5.450254306197166443e-02 1.160768344998359680e-01 6.294741481542587280e-02 -7.064265664666891098e-03 -2.488490939140319824e-02 2.844826579093933105e-01 -2.018469870090484619e-01 1.513836234807968140e-01 -3.266606330871582031e-01 1.153304502367973328e-01 7.001930475234985352e-02 -2.361037582159042358e-01 -3.335653245449066162e-02 2.829175293445587158e-01 -2.439268082380294800e-01 -2.956442236900329590e-01 -2.576393447816371918e-02 1.150109991431236267e-01 -1.739674061536788940e-01 -2.622288167476654053e-01 -9.908259660005569458e-02 1.459984630346298218e-01 1.980476379394531250e-01 4.135795682668685913e-02 -3.211253881454467773e-02 -3.067116811871528625e-02 -1.210644915699958801e-01 -3.882315754890441895e-01 -1.099767237901687622e-01 2.013677358627319336e-01 7.419510930776596069e-02 1.230048537254333496e-01
1.547522991895675659e-01 2.265407592058181763e-01 -9.897747635841369629e-02 -2.478679418563842773e-01 2.940827608108520508e-01 9.032782167196273804e-02 -1.022017672657966614e-01 -6.777577847242355347e-02 3.951828554272651672e-02 8.581903576850891113e-02 -8.643638342618942261e-02 -1.191530302166938782e-01 -1.673937588930130005e-01 7.415639609098434448e-02 -9.913035482168197632e-02 -3.309586644172668457e-01 -7.118337601423263550e-02 3.334861099720001221e-01 5.964155495166778564e-02 -4.666885361075401306e-03 3.152670711278915405e-02 -1.920491456985473633e-01 3.440540134906768799e-01 7.135195285081863403e-02 -2.135371416807174683e-01 4.096721708774566650e-01 8.048389106988906860e-02 3.752583172172307968e-03 5.964340269565582275e-02 -1.713624447584152222e-01 5.496418476104736328e-02 1.525563299655914307e-01
-1.887621283531188965e-01 7.744368165731430054e-02 1.995704025030136108e-01 -3.983109891414642334e-01 3.560492023825645447e-02 -1.953918784856796265e-01 -3.258187770843505859e-01 -2.454208135604858398e-01 -4.004416167736053467e-01 -8.091077953577041626e-02 -9.027158841490745544e-03 -1.204023137688636780e-01 -2.786230146884918213e-01 -7.229718565940856934e-02 -1.033735126256942749e-01 -7.252229377627372742e-03 1.019786763936281204e-02 2.149415910243988037e-01 1.895910687744617462e-02 -1.786362193524837494e-02 9.744998998939990997e-03 -1.737131178379058838e-02 8.657006174325942993e-02 -2.123914510011672974e-01 -9.861703962087631226e-02 -5.096256267279386520e-03 -3.090043365955352783e-01 -2.451483309268951416e-01 3.604834899306297302e-02 -9.934146702289581299e-02 -2.199893817305564880e-02 -4.486976936459541321e-02
-9.826415777206420898e-02 4.374425392597913742e-03 1.449167132377624512e-01 -5.154615044593811035e-01 -2.906092070043087006e-02 -1.844409257173538208e-01 -6.200252845883369446e-02 -2.025393694639205933e-01 -2.785372138023376465e-01 -1.039590910077095032e-01 5.466778948903083801e-02 2.428125962615013123e-02 5.820889398455619812e-02 -4.008979350328445435e-02 -1.119371578097343445e-01 -1.704296916723251343e-01 8.283684402704238892e-02 2.517421841621398926e-01 1.294360309839248657e-01 -1.490563899278640747e-01 -2.872553169727325439e-01 -5.308944731950759888e-02 6.525429338216781616e-02 -2.700855433940887451e-01 -2.736812829971313477e-01 -5.196709930896759033e-02 -2.869108617305755615e-01 -1.696378588676452637e-01 3.970028832554817200e-02 -5.622335523366928101e-02 -6.218785420060157776e-02 1.276973038911819458e-01
7.889072597026824951e-02 2.325248569250106812e-01 -8.576995879411697388e-02 -3.596992194652557373e-01 2.365940362215042114e-01 2.040482498705387115e-02 5.147913936525583267e-03 -5.038883071392774582e-03 -9.020235389471054077e-02 1.917459070682525635e-01 -1.506604254245758057e-01 -2.167108654975891113e-02 -2.020585685968399048e-01 1.387937813997268677e-01 -4.552859067916870117e-02 -2.794887423515319824e-01 2.700313329696655273e-01 1.658756732940673828e-01 -1.692201383411884308e-02 1.008697897195816040e-01 -2.338252961635589600e-01 -9.508728981018066406e-02 4.789468050003051758e-01 -6.608238071203231812e-02 -2.338125854730606079e-01 1.625875681638717651e-01 9.581332653760910034e-02 -3.689446672797203064e-02 1.621286422014236450e-01 -9.049217402935028076e-02 -8.478985168039798737e-03 -6.014861911535263062e-02
3.134227544069290161e-02 3.998723924160003662e-01 3.694366514682769775e-01 -1.112613976001739502e-01 -7.422767579555511475e-02 2.621289789676666260e-01 -8.358564972877502441e-02 -8.568065613508224487e-02 3.003565128892660141e-03 -1.227168813347816467e-01 8.377340435981750488e-02 -7.983547449111938477e-02 -1.661941409111022949e-01 2.846864163875579834e-01 -3.284717202186584473e-01 -1.526990681886672974e-01 -1.230464801192283630e-01 -2.194245159626007080e-02 1.803854294121265411e-02 -2.903766632080078125e-01 -3.932764008641242981e-02 2.368393819779157639e-03 2.199812680482864380e-01 -3.225075826048851013e-02 -2.675300836563110352e-01 1.504942923784255981e-01 -1.163683757185935974e-01 -1.070341616868972778e-01 -1.261758059263229370e-01 -1.839958727359771729e-01 1.134494096040725708e-01 -1.600380614399909973e-02
2.104643359780311584e-02 2.355271875858306885e-01 -1.459845807403326035e-02 -4.582241177558898926e-01 -1.511156111955642700e-01 -1.668765246868133545e-01 -1.305013895034790039e-01 -8.443533629179000854e-02 -1.421489715576171875e-01 -2.734825201332569122e-02 5.342079699039459229e-02 -1.701211333274841309e-01 -4.046135842800140381e-01 4.749464243650436401e-02 -2.457844167947769165e-01 6.579394638538360596e-02 5.427458509802818298e-02 -2.276359647512435913e-01 -5.136784538626670837e-02 1.200924813747406006e-01 -7.826705276966094971e-02 3.383345529437065125e-02 1.791175305843353271e-01 1.951574087142944336e-01 -2.322452366352081299e-01 -8.822070062160491943e-02 -2.408676296472549438e-01 -2.591835856437683105e-01 1.187183856964111328e-01 8.973787724971771240e-02 8.928754180669784546e-02 9.645611047744750977e-02
7.435773033648729324e-03 1.542114466428756714e-01 1.946819387376308441e-02 -6.205470487475395203e-02 1.309140473604202271e-01 2.959737479686737061e-01 -2.077125310897827148e-01 2.209057509899139404e-01 -1.998186707496643066e-01 1.188940107822418213e-01 2.732410840690135956e-02 4.163389094173908234e-03 -1.407609879970550537e-01 2.234119176864624023e-01 1.437242627143859863e-01 -5.502164363861083984e-02 -8.476116508245468140e-02 1.825753897428512573e-01 1.726845055818557739e-01 2.648908412083983421e-03 1.259575188159942627e-01 -1.092275530099868774e-01 8.588432520627975464e-02 2.149831503629684448e-02 -1.285580992698669434e-01 -2.830346226692199707e-01 -2.383407950401306152e-02 -5.596407651901245117e-01 4.784164950251579285e-02 -1.426448971033096313e-01 2.729391455650329590e-01 -1.161898300051689148e-01
8.682463318109512329e-02 3.395262360572814941e-02 1.558741182088851929e-01 -4.371095001697540283e-01 1.737370938062667847e-01 -1.336855292320251465e-01 -1.291422843933105469e-01 1.137658730149269104e-01 -4.828507453203201294e-02 7.414539903402328491e-02 -3.704722970724105835e-02 1.218298152089118958e-01 -2.713431417942047119e-01 1.063607931137084961e-01 -2.824318967759609222e-02 -2.504273056983947754e-01 1.075447350740432739e-01 3.538488447666168213e-01 6.564824283123016357e-02 6.079599261283874512e-02 -6.641238927841186523e-03 1.151889637112617493e-01 2.701343595981597900e-01 2.682013511657714844e-01 -2.103928625583648682e-01 -6.828021258115768433e-02 6.558520346879959106e-02 -2.220030426979064941e-01 -1.073058098554611206e-01 -2.096963077783584595e-01 1.289444323629140854e-02 2.541848719120025635e-01
7.815546542406082153e-02 1.897334009408950806e-01 2.664827704429626465e-01 -1.859498023986816406e-01 1.337253153324127197e-01 5.003186408430337906e-03 1.870271191000938416e-02 1.581676863133907318e-02 -2.166975438594818115e-01 1.478886753320693970e-01 5.131404381245374680e-03 -2.950895577669143677e-02 1.043549776077270508e-01 2.854267954826354980e-01 -1.803596168756484985e-01 -5.913478136062622070e-02 -4.713320638984441757e-03 4.907857775688171387e-01 -8.813706040382385254e-02 -2.800882160663604736e-01 -2.899913489818572998e-01 -7.643408607691526413e-03 1.547407209873199463e-01 9.914467111229896545e-03 -2.012522667646408081e-01 1.225538626313209534e-01 -2.460182309150695801e-01 -5.528451874852180481e-02 -9.897276759147644043e-02 1.590473353862762451e-01 1.669803261756896973e-01 1.352774202823638916e-01
2.742614038288593292e-02 2.092787325382232666e-01 1.070407032966613770e-01 -2.850202023983001709e-01 1.079219952225685120e-01 2.141744494438171387e-01 -1.603746712207794189e-01 9.554840624332427979e-03 1.275057792663574219e-01 5.397783964872360229e-02 -7.099840790033340454e-02 -3.381497263908386230e-01 1.731939800083637238e-02 2.742114663124084473e-01 -3.199031054973602295e-01 1.490424275398254395e-01 1.346775442361831665e-01 2.280735522508621216e-01 -7.569877896457910538e-03 3.141439855098724365e-01 -1.815808266401290894e-01 1.776102632284164429e-01 2.818054854869842529e-01 -1.480739712715148926e-01 -1.132708266377449036e-01 7.401511073112487793e-02 -9.874438494443893433e-02 -1.992294192314147949e-01 -1.321449428796768188e-01 4.736111685633659363e-02 4.335118457674980164e-02 1.293569952249526978e-01
2.293077260255813599e-01 1.339385211467742920e-01 -7.591307908296585083e-02 -2.813017964363098145e-01 1.342977583408355713e-01 -2.077852934598922729e-01 -1.805595755577087402e-01 -2.009564638137817383e-01 5.428913608193397522e-02 -1.171468757092952728e-02 2.448833137750625610e-01 9.829604998230934143e-03 -5.622773314826190472e-04 4.501776099205017090e-01 -3.378027677536010742e-02 -3.021310865879058838e-01 -2.488627582788467407e-01 2.318986356258392334e-01 -1.459290459752082825e-02 -1.146044023334980011e-02 -5.628259107470512390e-02 5.126656219363212585e-02 1.773840337991714478e-01 -4.301005229353904724e-02 7.146926969289779663e-02 -1.416660994291305542e-01 -2.659826278686523438e-01 1.508741527795791626e-01 -2.325701862573623657e-01 -7.562254904769361019e-04 1.474606543779373169e-01 -4.969518259167671204e-02
-2.048605382442474365e-01 3.544031083583831787e-01 1.795952916145324707e-01 -1.083096861839294434e-01 8.233258500695228577e-03 1.016769334673881531e-01 -1.251661330461502075e-01 3.503049910068511963e-02 -1.142695695161819458e-01 3.327823011204600334e-03 -3.307908773422241211e-02 1.153262481093406677e-01 -6.446812301874160767e-02 3.965955078601837158e-01 3.556106984615325928e-02 -2.870660126209259033e-01 6.389495916664600372e-03 -7.566173374652862549e-02 1.205282732844352722e-01 2.595281042158603668e-02 -5.026074871420860291e-02 -1.326877325773239136e-01 2.371129691600799561e-01 7.295671105384826660e-02 -1.827910989522933960e-01 -1.681520342826843262e-01 -7.301794737577438354e-02 -5.197182297706604004e-01 3.192903706803917885e-03 -6.902638077735900879e-02 2.055112570524215698e-01 -4.227516800165176392e-02
1.433780789375305176e-01 5.329537391662597656e-01 -8.121855556964874268e-02 -3.330937325954437256e-01 2.515670061111450195e-01 6.537751853466033936e-02 -1.981741935014724731e-01 -1.462164968252182007e-01 -1.582010537385940552e-01 -4.510022699832916260e-02 1.117726489901542664e-01 -5.465351790189743042e-02 1.752214431762695312e-01 2.147726714611053467e-01 -1.922822743654251099e-01 5.245153605937957764e-02 5.796338990330696106e-02 9.199276566505432129e-02 3.176941350102424622e-02 -1.782840639352798462e-01 1.507624089717864990e-01 -9.241853840649127960e-03 9.437657892704010010e-02 -1.695437729358673096e-01 2.557932212948799133e-02 6.742694973945617676e-02 1.821376234292984009e-01 -1.630769968032836914e-01 2.732512354850769043e-01 -1.474843919277191162e-01 1.479519009590148926e-01 -4.676837474107742310e-02
-1.735799610614776611e-01 6.443560123443603516e-02 -1.101865768432617188e-01 -4.703987240791320801e-01 1.607440039515495300e-02 4.451946541666984558e-02 -4.349515438079833984e-01 -2.521401345729827881e-01 -4.611333459615707397e-02 4.976521804928779602e-02 7.576411217451095581e-02 6.639641523361206055e-02 -4.972711205482482910e-02 -1.691683195531368256e-02 7.156809419393539429e-02 -9.966369718313217163e-02 -1.118413917720317841e-02 1.035405024886131287e-01 6.050538644194602966e-02 4.023960232734680176e-02 4.310687538236379623e-03 1.615403965115547180e-02 3.837439417839050293e-01 1.319796685129404068e-02 -2.863447070121765137e-01 -2.980671823024749756e-01 -1.614815741777420044e-01 -9.096666425466537476e-02 1.931448280811309814e-02 -2.301173806190490723e-01 -2.588244527578353882e-02 1.473565548658370972e-01
1.050898432731628418e-01 3.101368546485900879e-01 3.124876413494348526e-03 -4.074456635862588882e-03 6.941627711057662964e-02 6.394033879041671753e-02 -1.883260756731033325e-01 2.552611231803894043e-01 4.346603527665138245e-02 -4.536004737019538879e-03 -1.788415014743804932e-02 -1.820452660322189331e-01 -2.236177325248718262e-01 2.044159732758998871e-02 -3.102969229221343994e-01 -2.094054669141769409e-01 2.402277290821075439e-01 1.797016263008117676e-01 -1.862196773290634155e-01 7.709564268589019775e-02 3.054282441735267639e-02 1.793643832206726074e-01 2.921290993690490723e-01 -2.178182825446128845e-02 -2.185396291315555573e-02 -1.401537097990512848e-02 -1.300982981920242310e-01 -2.527698278427124023e-01 -1.882726997137069702e-01 -4.260097444057464600e-01 5.602075159549713135e-02 -7.862579822540283203e-02
1.698633879423141479e-01 2.806383371353149414e-01 -3.297751843929290771e-01 -9.488389641046524048e-02 2.531201206147670746e-02 3.086546249687671661e-02 -1.264804154634475708e-01 -2.812601029872894287e-01 -1.818730086088180542e-01 1.084678620100021362e-01 4.227027669548988342e-02 -1.849924772977828979e-02 -2.322316765785217285e-01 -3.632898675277829170e-03 -2.679193615913391113e-01 4.943012446165084839e-02 1.612498462200164795e-01 1.351149529218673706e-01 2.077425569295883179e-01 1.327980868518352509e-02 -2.147811949253082275e-01 1.318428516387939453e-01 1.428120583295822144e-01 -2.224852740764617920e-01 -1.302298605442047119e-01 -2.889681160449981689e-01 -1.944996118545532227e-01 -2.265715301036834717e-01 2.466313773766160011e-03 -2.434176057577133179e-01 -1.149228587746620178e-01 -1.403679698705673218e-01
2.109507471323013306e-01 2.933153212070465088e-01 3.297042474150657654e-02 7.064729463309049606e-03 3.835790604352951050e-02 -1.183231323957443237e-01 -5.970666557550430298e-02 6.006199494004249573e-02 -9.227494150400161743e-02 -6.506212055683135986e-02 3.253002464771270752e-02 -4.357676580548286438e-02 1.978689618408679962e-02 1.873987019062042236e-01 -2.973872721195220947e-01 9.705793112516403198e-02 -7.606220245361328125e-02 -1.670522242784500122e-01 1.120557337999343872e-01 4.974247142672538757e-02 1.194331143051385880e-02 1.838056445121765137e-01 2.590464055538177490e-01 -3.846850693225860596e-01 -2.777439355850219727e-01 -4.700858518481254578e-02 -2.773133218288421631e-01 -2.742608785629272461e-01 3.191215097904205322e-01 8.019946515560150146e-02 1.828338764607906342e-02 2.424776852130889893e-01
7.700877636671066284e-02 2.959464192390441895e-01 -1.629317402839660645e-01 -3.067385554313659668e-01 -8.536063134670257568e-02 6.348402798175811768e-02 -3.444544225931167603e-02 2.868236303329467773e-01 -2.879824861884117126e-02 1.731098741292953491e-01 1.994435042142868042e-01 -3.441864997148513794e-02 -6.012272089719772339e-02 1.726423506624996662e-03 -3.706437945365905762e-01 -2.490519434213638306e-01 1.745403259992599487e-01 1.192848384380340576e-01 -9.916504472494125366e-02 1.323055475950241089e-02 -1.462399065494537354e-01 4.046833515167236328e-02 3.925924301147460938e-01 -9.082943946123123169e-02 1.512003988027572632e-01 -7.122261822223663330e-02 -8.057405799627304077e-02 -5.563379451632499695e-02 -2.193255573511123657e-01 -2.984561622142791748e-01 2.854686789214611053e-02 -2.604556083679199219e-02
-2.709035873413085938e-01 2.520348727703094482e-01 -8.120450377464294434e-02 -1.479481011629104614e-01 2.059267908334732056e-01 -5.872244015336036682e-02 -5.659228935837745667e-02 -5.465099588036537170e-02 -1.199520975351333618e-01 1.900852890685200691e-03 2.291202694177627563e-01 -1.714551895856857300e-01 1.340389400720596313e-01 2.445580214262008667e-01 -5.620547011494636536e-02 -1.841255575418472290e-01 2.548950910568237305e-01 3.745601698756217957e-02 9.314579889178276062e-03 -1.147892922163009644e-01 -3.567996900528669357e-04 -2.531859874725341797e-01 3.351894915103912354e-01 -4.953398182988166809e-02 -1.159780919551849365e-01 1.960805952548980713e-01 -3.154534101486206055e-01 -3.479200303554534912e-01 1.234116926789283752e-01 -1.147503033280372620e-03 6.220762804150581360e-02 1.460679620504379272e-01
5.314531549811363220e-02 8.357386104762554169e-03 5.753071233630180359e-02 -1.724021136760711670e-02 1.014347523450851440e-01 1.030654832720756531e-01 -5.334908515214920044e-02 -6.654570996761322021e-02 -1.650690436363220215e-01 1.076969970017671585e-02 8.695587748661637306e-04 -1.682565212249755859e-01 -2.499475628137588501e-01 2.773344144225120544e-02 4.261293448507785797e-03 1.102847456932067871e-01 -1.409229487180709839e-01 1.229858398437500000e-01 1.293549686670303345e-01 -4.645512998104095459e-01 5.972036719322204590e-02 -7.921548932790756226e-02 5.576617121696472168e-01 -1.931990683078765869e-01 -4.798768833279609680e-02 -1.798365414142608643e-01 -1.644540727138519287e-01 -1.773522794246673584e-01 1.116095483303070068e-01 -1.825123578310012817e-01 -1.220921706408262253e-02 2.635815739631652832e-01
-5.925562977790832520e-02 3.370542824268341064e-01 1.722647435963153839e-02 -2.185907810926437378e-01 1.484699454158544540e-02 -6.156221404671669006e-02 -3.709091544151306152e-01 -8.316620439291000366e-02 8.519943058490753174e-02 2.312157750129699707e-01 3.158947452902793884e-02 -3.137288689613342285e-01 -9.334536641836166382e-02 4.133484885096549988e-02 -2.595750987529754639e-01 2.019126527011394501e-02 -3.659013658761978149e-02 2.717888951301574707e-01 3.815192321781069040e-04 -2.392338514328002930e-01 -3.602404147386550903e-02 -1.033582463860511780e-01 -1.073201149702072144e-01 -1.915520639158785343e-03 -1.637150198221206665e-01 -5.397250875830650330e-02 -1.807332187891006470e-01 -1.242101714015007019e-01 -5.348907783627510071e-02 -1.239252537488937378e-01 2.735583484172821045e-01 3.480626344680786133e-01
1.779772639274597168e-01 1.268266141414642334e-01 -6.960319727659225464e-02 -3.165468573570251465e-01 3.310084044933319092e-01 6.589547544717788696e-02 -3.982198834419250488e-01 8.521516621112823486e-02 -7.269519567489624023e-02 1.445090174674987793e-01 -6.843075901269912720e-02 -1.353072524070739746e-01 -1.011834591627120972e-01 4.221528396010398865e-02 -1.657490283250808716e-01 -4.398929327726364136e-02 -1.650049686431884766e-01 1.092627719044685364e-01 2.464312911033630371e-01 1.142845451831817627e-01 -1.014480949379503727e-03 9.437997639179229736e-02 2.005085796117782593e-01 -1.409339904785156250e-01 6.291911122389137745e-04 -2.934007942676544189e-01 2.217197557911276817e-03 -3.761718794703483582e-02 2.262365520000457764e-01 -3.615959584712982178e-01 -1.383419930934906006e-01 -7.968918979167938232e-02
1.652380824089050293e-01 1.259246170520782471e-01 -1.447736378759145737e-02 -5.075495317578315735e-02 -2.056934498250484467e-02 1.312543451786041260e-01 -5.724834278225898743e-02 2.763350680470466614e-02 -1.745484471321105957e-01 -1.193924918770790100e-01 7.680940628051757812e-02 6.231836229562759399e-02 1.103599146008491516e-01 2.105183154344558716e-01 -1.774959713220596313e-01 -3.999721631407737732e-02 -2.641539834439754486e-02 -8.992505073547363281e-02 7.313397526741027832e-02 2.096561789512634277e-01 -2.434221208095550537e-01 -7.347189821302890778e-03 3.265282511711120605e-01 -9.584582597017288208e-02 -3.724063634872436523e-01 8.155765384435653687e-02 -4.378039836883544922e-01 -6.865231692790985107e-02 -4.864834249019622803e-02 -1.533108204603195190e-01 3.405533730983734131e-01 2.673573493957519531e-01
-1.131623610854148865e-02 2.477527260780334473e-01 -2.335082590579986572e-01 2.504196949303150177e-03 1.622238904237747192e-01 6.293963640928268433e-02 -2.859911918640136719e-01 -2.324329875409603119e-02 -1.738754808902740479e-01 9.198209643363952637e-02 1.922633796930313110e-01 1.988901197910308838e-01 4.707594960927963257e-02 1.351183950901031494e-01 1.437328755855560303e-01 -1.448892205953598022e-01 2.426649257540702820e-02 1.276385635137557983e-01 -1.457984745502471924e-01 -1.442183703184127808e-01 -2.386697828769683838e-01 -8.758451044559478760e-02 2.370437830686569214e-01 -9.701516479253768921e-02 -2.128523588180541992e-01 -6.452747434377670288e-02 7.134719192981719971e-02 -4.034698903560638428e-01 3.019200265407562256e-01 -2.517794370651245117e-01 1.763514727354049683e-01 4.288041591644287109e-02
1.876380592584609985e-01 -2.410264220088720322e-03 -5.502997431904077530e-03 -3.692103624343872070e-01 2.568960189819335938e-01 5.711279064416885376e-02 -3.675270974636077881e-01 -2.245505601167678833e-01 -2.407533973455429077e-01 6.523245573043823242e-02 -5.972496420145034790e-02 5.028183758258819580e-02 -1.431568562984466553e-01 4.341711103916168213e-02 -2.564663589000701904e-01 9.049186855554580688e-02 -8.226456120610237122e-03 2.296835780143737793e-01 1.464062184095382690e-01 1.311403065919876099e-01 -1.376349292695522308e-02 1.630685031414031982e-01 1.357703357934951782e-01 -1.669262163341045380e-02 -1.072840169072151184e-01 -2.980548143386840820e-01 -1.514514684677124023e-01 -1.245049759745597839e-01 2.352520972490310669e-01 -2.284885942935943604e-01 -7.779607176780700684e-02 -1.403254866600036621e-01
4.470943510532379150e-01 1.054860558360815048e-02 7.975442707538604736e-02 -2.546189129352569580e-01 -2.099435403943061829e-02 -6.931404024362564087e-02 -2.323257029056549072e-01 -9.959567338228225708e-03 6.336631625890731812e-02 -1.596244573593139648e-01 1.745066940784454346e-01 -1.643366664648056030e-01 2.522939117625355721e-03 3.234523236751556396e-01 -2.295666038990020752e-01 -1.499556899070739746e-01 1.515244543552398682e-01 4.999056085944175720e-02 -8.637917041778564453e-02 3.214249312877655029e-01 1.595891118049621582e-01 2.565147727727890015e-02 2.433452755212783813e-01 -1.114038378000259399e-01 -1.043746396899223328e-01 -7.082109898328781128e-02 2.091930061578750610e-02 -3.175677061080932617e-01 -1.724879592657089233e-01 -1.119074821472167969e-01 6.204960495233535767e-02 7.351090759038925171e-02
2.524356544017791748e-01 6.022683903574943542e-02 -6.348820775747299194e-02 -1.553954631090164185e-01 -9.809285402297973633e-02 -1.778969168663024902e-01 -9.426256269216537476e-02 -1.430307775735855103e-01 1.616383343935012817e-01 2.517179548740386963e-01 2.229781597852706909e-01 5.711838975548744202e-02 1.133505105972290039e-01 4.150805175304412842e-01 -2.009620517492294312e-01 -2.843770384788513184e-01 -6.076875701546669006e-02 6.831424683332443237e-02 -2.920727059245109558e-02 -4.282398149371147156e-02 -1.941228099167346954e-02 1.356164664030075073e-01 2.467646896839141846e-01 7.065942138433456421e-02 -3.367913663387298584e-01 -1.271413564682006836e-01 -3.291729390621185303e-01 9.840586036443710327e-02 5.073755607008934021e-02 -1.795998215675354004e-01 6.358642596751451492e-03 -8.238631486892700195e-02
1.186228450387716293e-02 1.349059641361236572e-01 9.120660275220870972e-02 -7.862142473459243774e-02 3.388628363609313965e-01 1.634815633296966553e-01 1.066377162933349609e-01 -1.257275193929672241e-01 -1.905659884214401245e-01 2.694956660270690918e-01 4.915522038936614990e-02 -1.124837920069694519e-01 2.134052192559465766e-04 3.433676362037658691e-01 -2.850219309329986572e-01 -2.801453769207000732e-01 -3.422442674636840820e-01 2.113496363162994385e-01 1.161175034940242767e-02 8.122450113296508789e-02 -7.443862408399581909e-02 1.953793466091156006e-01 1.435383409261703491e-01 4.705064743757247925e-02 -1.759114265441894531e-01 8.011148869991302490e-02 -2.724049389362335205e-01 2.573589421808719635e-02 -2.339886967092752457e-03 -1.914121806621551514e-01 1.114467754960060120e-01 -2.089800313115119934e-02
-1.146770939230918884e-01 1.713391542434692383e-01 6.086328998208045959e-02 -1.934783607721328735e-01 1.413381993770599365e-01 -1.272245794534683228e-01 -1.372092813253402710e-01 1.736494153738021851e-01 -3.055348992347717285e-01 -1.334689408540725708e-01 -8.671044558286666870e-02 -2.328608334064483643e-01 -1.234201155602931976e-02 1.965288370847702026e-01 -8.796969801187515259e-02 1.310075633227825165e-02 2.175854332745075226e-02 1.694977730512619019e-01 1.011033207178115845e-01 -4.592420160770416260e-02 -2.175158709287643433e-01 1.394342929124832153e-01 3.822635114192962646e-01 -1.712272912263870239e-01 -2.108641564846038818e-01 2.004631608724594116e-01 -2.216055244207382202e-01 -1.833174824714660645e-01 3.893563151359558105e-01 9.290939569473266602e-02 5.840203259140253067e-03 -1.597675122320652008e-02
9.772771596908569336e-02 2.228140132501721382e-03 -2.076439745724201202e-02 -7.506258040666580200e-02 -1.431339234113693237e-01 -1.093228235840797424e-01 -1.015883907675743103e-01 3.174320608377456665e-02 3.111136332154273987e-02 7.237687706947326660e-02 1.423817276954650879e-01 -1.245803609490394592e-01 -1.558158546686172485e-01 2.419796288013458252e-01 -5.125370025634765625e-01 -3.338701426982879639e-01 -8.887191116809844971e-02 5.619344115257263184e-02 6.374785304069519043e-02 -2.109415680170059204e-01 -1.735565960407257080e-01 -2.076694965362548828e-01 2.692822217941284180e-01 -1.261835396289825439e-01 -1.433295309543609619e-01 -6.022714823484420776e-02 -1.758653074502944946e-01 1.319713145494461060e-01 6.600658595561981201e-02 -3.594388365745544434e-01 7.771956920623779297e-02 -9.059915691614151001e-02
2.650961577892303467e-01 7.513375952839851379e-03 -3.425183892250061035e-02 -5.914788693189620972e-02 2.273229509592056274e-01 3.263945132493972778e-02 1.162456534802913666e-02 1.041432097554206848e-01 6.249133870005607605e-02 1.475356519222259521e-01 1.775356829166412354e-01 -2.214999198913574219e-01 -2.207058072090148926e-01 3.179649114608764648e-01 -7.951847463846206665e-02 -1.423066705465316772e-01 -8.012297749519348145e-02 1.585916429758071899e-01 -9.631677716970443726e-02 7.674899697303771973e-02 1.948857754468917847e-01 -2.463520914316177368e-01 1.269200146198272705e-01 -2.482495754957199097e-01 -4.706047102808952332e-02 -1.109544262290000916e-01 -4.708319306373596191e-01 -2.693502604961395264e-02 -1.950802505016326904e-01 -1.030925065279006958e-01 2.322679758071899414e-01 1.261836290359497070e-01
1.525315791368484497e-01 7.265440374612808228e-02 2.504708059132099152e-02 -2.297812253236770630e-01 -9.126529097557067871e-02 4.251194000244140625e-02 -6.301467120647430420e-02 5.880327895283699036e-02 7.777059823274612427e-02 3.474302962422370911e-02 -6.916081905364990234e-02 -3.430522084236145020e-01 -1.753377318382263184e-01 -9.470923990011215210e-02 -1.139264479279518127e-01 2.383185178041458130e-02 8.207798004150390625e-02 2.973570525646209717e-01 -1.282764077186584473e-01 3.979100845754146576e-03 -2.284986227750778198e-01 2.927913330495357513e-02 2.600923776626586914e-01 -1.267117559909820557e-01 2.065237164497375488e-01 -1.822493523359298706e-01 -7.969937473535537720e-02 -4.160435795783996582e-01 7.924056798219680786e-02 -4.059271514415740967e-01 2.010682523250579834e-01 -4.777818918228149414e-02
9.458993375301361084e-02 1.628613173961639404e-01 -2.956854701042175293e-01 -5.055248737335205078e-01 2.079962790012359619e-01 2.461712062358856201e-01 -1.907915472984313965e-01 -9.056370705366134644e-02 3.094138763844966888e-02 -1.890751123428344727e-01 1.923296749591827393e-01 6.447078660130500793e-03 1.080225333571434021e-01 -1.044831275939941406e-01 -1.752724498510360718e-01 -1.431431919336318970e-01 -9.320311248302459717e-03 -2.102386206388473511e-02 4.151351749897003174e-02 -2.983611635863780975e-02 -9.789629280567169189e-02 3.257441148161888123e-02 9.195857495069503784e-02 -1.509535610675811768e-01 -2.766137123107910156e-01 -4.472197964787483215e-02 8.467886596918106079e-02 -1.881746500730514526e-01 2.776608765125274658e-01 -4.805967956781387329e-02 2.816437184810638428e-01 2.623298950493335724e-02
2.780067026615142822e-01 -1.852133125066757202e-01 8.638011664152145386e-02 -8.268859237432479858e-02 2.514697052538394928e-02 5.607030168175697327e-02 -3.206764534115791321e-02 -6.716598756611347198e-03 -4.909916594624519348e-02 1.077265888452529907e-01 2.713144123554229736e-01 -4.286073520779609680e-02 -3.413744270801544189e-02 1.785414665937423706e-01 -3.498895168304443359e-01 -2.644486129283905029e-01 -1.900029182434082031e-01 2.572607100009918213e-01 -1.027598604559898376e-02 1.785890907049179077e-01 -2.160656005144119263e-01 -5.872484669089317322e-02 1.067287325859069824e-01 -1.267350167036056519e-01 -1.086569018661975861e-02 -3.065064549446105957e-01 -6.388810276985168457e-02 1.234313379973173141e-02 1.010231599211692810e-01 -1.712848246097564697e-01 4.343767166137695312e-01 1.264993399381637573e-01
2.158038914203643799e-01 3.066070973873138428e-01 5.973348394036293030e-02 3.578289970755577087e-02 1.817679703235626221e-01 -6.359182298183441162e-02 -4.703894257545471191e-01 9.272000752389431000e-03 -6.597445160150527954e-02 2.228701412677764893e-01 -1.029606610536575317e-01 -9.630371630191802979e-02 -1.113073006272315979e-01 2.287803404033184052e-02 -3.955574706196784973e-02 1.322456896305084229e-01 7.714444398880004883e-02 3.595265150070190430e-01 -1.934369653463363647e-02 -4.086422622203826904e-01 -1.073554344475269318e-02 1.984595358371734619e-01 -4.569817334413528442e-02 3.852007538080215454e-02 -1.784202903509140015e-01 -3.805718570947647095e-02 -8.568700402975082397e-02 -1.527076810598373413e-01 1.077493578195571899e-01 -1.007700785994529724e-01 1.283325701951980591e-01 2.060262113809585571e-01
2.448317781090736389e-02 9.856398403644561768e-02 -1.631131321191787720e-01 -2.216314673423767090e-01 1.585636287927627563e-01 -1.451184600591659546e-01 1.300916075706481934e-01 1.523195952177047729e-01 1.904255151748657227e-01 1.192728728055953979e-01 -8.228028565645217896e-02 -2.228581309318542480e-01 -2.499023824930191040e-01 1.042150780558586121e-01 -2.329639345407485962e-01 -1.363638043403625488e-01 -2.202245593070983887e-01 3.308201208710670471e-02 -2.639772295951843262e-01 -6.529821455478668213e-02 -7.321342825889587402e-02 -5.994950607419013977e-02 3.027407228946685791e-01 -1.659732162952423096e-01 -3.170430958271026611e-01 -4.924145340919494629e-02 -1.761820614337921143e-01 -2.158434689044952393e-01 5.986014753580093384e-02 8.689213544130325317e-02 2.990493476390838623e-01 2.042101323604583740e-01
1.066773831844329834e-01 2.710326313972473145e-01 -2.594226598739624023e-01 -4.602005183696746826e-01 1.889000982046127319e-01 4.529079049825668335e-02 -2.825554013252258301e-01 -1.909015029668807983e-01 -8.247964829206466675e-02 -1.703857779502868652e-01 1.082745939493179321e-01 -9.722396731376647949e-02 5.519293248653411865e-02 1.058952212333679199e-01 1.305727171711623669e-03 -2.110371142625808716e-01 8.048564940690994263e-02 7.445986568927764893e-02 1.260150503367185593e-02 -1.172088161110877991e-01 9.847245365381240845e-02 1.510362327098846436e-02 1.682971417903900146e-01 -2.000078856945037842e-01 -2.636857330799102783e-01 7.932566106319427490e-02 5.940873548388481140e-02 -2.061335295438766479e-01 3.545460700988769531e-01 -9.512275457382202148e-02 5.376254767179489136e-02 -5.095838010311126709e-02
-3.669223561882972717e-02 2.748243510723114014e-01 2.173538804054260254e-01 -1.730265319347381592e-01 2.605299055576324463e-01 8.624888211488723755e-02 8.162391185760498047e-02 1.051305755972862244e-01 -1.952579915523529053e-01 1.493102759122848511e-01 -6.950248777866363525e-02 1.072676777839660645e-01 1.982013583183288574e-01 4.184398055076599121e-01 -1.363065689802169800e-01 -2.144394367933273315e-01 -1.366827636957168579e-01 2.858818769454956055e-01 -7.443445175886154175e-02 -1.410471796989440918e-01 1.608098000288009644e-01 1.667745783925056458e-02 3.818670287728309631e-02 -1.137622371315956116e-01 -6.881138682365417480e-02 -1.044698804616928101e-01 -1.407042443752288818e-01 -2.814714014530181885e-01 8.892118930816650391e-03 1.205087825655937195e-01 3.749410063028335571e-02 3.164740502834320068e-01
-1.196891963481903076e-01 4.011587798595428467e-01 3.421689197421073914e-02 -6.944816559553146362e-02 -1.225135698914527893e-01 -1.204253174364566803e-02 -1.889064311981201172e-01 -2.013923227787017822e-01 -6.841102242469787598e-02 7.708190381526947021e-02 2.858705222606658936e-01 -1.920761764049530029e-01 -1.100380495190620422e-01 3.420424759387969971e-01 -8.101563900709152222e-02 -1.097374558448791504e-01 1.273358613252639771e-01 9.470771253108978271e-02 1.830121278762817383e-01 -2.736613452434539795e-01 2.524414360523223877e-01 6.158139929175376892e-02 1.945626288652420044e-01 -1.495705246925354004e-01 -2.972662150859832764e-01 -1.391959935426712036e-01 3.027816116809844971e-02 -1.209198459982872009e-01 1.446299105882644653e-01 -8.780007809400558472e-02 1.333436071872711182e-01 -1.393124610185623169e-01
1.831230968236923218e-01 1.776533275842666626e-01 -1.285915672779083252e-01 -2.805501520633697510e-01 -6.764235347509384155e-02 5.654852092266082764e-02 -1.429775655269622803e-01 -1.450049430131912231e-01 -2.423447668552398682e-01 3.452070429921150208e-02 1.397278457880020142e-01 -2.303377091884613037e-01 -1.220554113388061523e-01 2.423625737428665161e-01 -2.275747358798980713e-01 -7.975146919488906860e-02 4.390592500567436218e-02 -2.331805080175399780e-01 -2.365118637681007385e-02 7.127124816179275513e-02 -4.061706829816102982e-03 1.649102754890918732e-02 1.539653986692428589e-01 -2.232901155948638916e-01 -2.505414485931396484e-01 1.007332578301429749e-01 1.631194353103637695e-02 -3.872582316398620605e-01 3.602178990840911865e-01 4.855533316731452942e-02 -1.841121912002563477e-01 -3.423129767179489136e-02
2.690832614898681641e-01 1.167729273438453674e-01 -2.145444601774215698e-02 -2.237656116485595703e-01 -8.055410534143447876e-02 2.196624726057052612e-01 -3.346628248691558838e-01 7.018110156059265137e-02 2.672053501009941101e-02 -6.947533786296844482e-02 1.446099281311035156e-01 -1.837963163852691650e-01 3.467801585793495178e-02 1.085594370961189270e-01 -4.540124833583831787e-01 -2.258788198232650757e-01 1.802930831909179688e-01 1.601462215185165405e-01 -6.054004654288291931e-02 1.691741049289703369e-01 1.415609121322631836e-01 3.495845198631286621e-02 3.251657187938690186e-01 6.102775037288665771e-02 -1.875706315040588379e-01 1.100081279873847961e-01 -4.465322196483612061e-02 -2.461695224046707153e-01 -8.257859200239181519e-02 -1.136700958013534546e-01 -4.323862493038177490e-03 -1.029507443308830261e-01
8.882030099630355835e-02 -1.781766712665557861e-01 -9.683151543140411377e-02 -5.032804235816001892e-02 4.392405599355697632e-02 7.357563078403472900e-02 2.500134408473968506e-01 -1.273252367973327637e-01 -1.890232414007186890e-01 -2.145465463399887085e-02 4.182118177413940430e-01 1.764205545186996460e-01 -1.231120824813842773e-01 1.150715276598930359e-01 -1.436921954154968262e-01 -2.356784939765930176e-01 -5.011939629912376404e-02 4.399897903203964233e-02 -9.591784328222274780e-02 5.123504251241683960e-02 -2.968627214431762695e-01 1.636188477277755737e-01 2.847003042697906494e-01 -8.299400098621845245e-03 -1.703271716833114624e-01 -4.438530304469168186e-04 -3.465788960456848145e-01 -2.030380368232727051e-01 1.066816151142120361e-01 -9.935827553272247314e-02 1.484244167804718018e-01 2.639274895191192627e-01
4.164311289787292480e-01 1.499705165624618530e-01 2.883728034794330597e-02 -1.675047278404235840e-01 2.667085640132427216e-02 1.333627253770828247e-01 -1.362193673849105835e-01 1.214741840958595276e-01 6.407121662050485611e-03 -1.891841143369674683e-01 2.175760269165039062e-01 4.465904459357261658e-02 -1.332389712333679199e-01 8.879722654819488525e-02 -4.865940213203430176e-01 -1.444056481122970581e-01 1.950341314077377319e-01 2.145070880651473999e-01 5.785780958831310272e-03 6.781406700611114502e-02 5.372377857565879822e-02 3.228284791111946106e-02 2.454750388860702515e-01 1.131515130400657654e-01 -1.627813577651977539e-01 1.350788921117782593e-01 1.882205903530120850e-02 -2.629965841770172119e-01 -7.851026207208633423e-02 -2.154489457607269287e-01 1.321301758289337158e-01 -7.061525434255599976e-02
-2.638591229915618896e-01 1.882105767726898193e-01 7.737910747528076172e-02 -1.930198222398757935e-01 2.136737406253814697e-01 -3.676416352391242981e-02 -6.154125556349754333e-02 2.695123292505741119e-02 -1.939726918935775757e-01 -5.779163539409637451e-02 2.851784229278564453e-01 -3.238860368728637695e-01 5.078032612800598145e-02 3.898833692073822021e-01 -2.333589643239974976e-01 -2.075097560882568359e-01 1.998939216136932373e-01 -7.461246848106384277e-02 2.225203672423958778e-03 2.149347588419914246e-02 -1.058869734406471252e-01 -9.859147667884826660e-02 2.139650583267211914e-01 -2.161445282399654388e-02 -1.733033508062362671e-01 9.942291676998138428e-02 -1.901974529027938843e-01 -2.678838670253753662e-01 2.121940404176712036e-01 3.472402691841125488e-02 5.145663022994995117e-02 1.047993153333663940e-01
[truncated: 3,276,452 more chars]
