# Supplementary material for: The Language of Innovation
Source: PLoS One. 2020 Apr 30;15(4):e0230107. doi: 10.1371/journal.pone.0230107 (PMC7194493; doi:10.1371/journal.pone.0230107)
Supplement: S28 File — (GZ) [file pone.0230107.s028.tar.gz › 2006-2010/V2Run_4_VS_4500_embeddings2006-2010ED32.txt]

-5.404997617006301880e-02 9.026914089918136597e-02 2.522920966148376465e-01 -3.247009217739105225e-01 -5.645048618316650391e-02 2.335343509912490845e-01 -1.149365752935409546e-01 -2.606139481067657471e-01 -3.859081566333770752e-01 1.612989455461502075e-01 1.975909024477005005e-01 1.000589430332183838e-01 -7.123757153749465942e-02 -6.146765872836112976e-02 -7.686661928892135620e-02 -3.303571641445159912e-01 2.078824937343597412e-01 -3.165110573172569275e-02 2.076975256204605103e-01 4.518758505582809448e-03 3.529183566570281982e-02 -4.230169206857681274e-02 2.692843601107597351e-02 -1.048467159271240234e-01 2.899541854858398438e-01 -1.265198178589344025e-02 3.401480019092559814e-01 -1.607792824506759644e-01 3.050118312239646912e-02 -6.441974639892578125e-02 3.525933017954230309e-03 -9.691329672932624817e-03
-2.847516238689422607e-01 -9.676676243543624878e-02 5.888494849205017090e-02 -1.521168351173400879e-01 -2.441019415855407715e-01 1.631682068109512329e-01 2.675991356372833252e-01 -2.231394946575164795e-01 -2.271743305027484894e-02 2.048716694116592407e-01 3.398472070693969727e-01 -1.091695651412010193e-01 -6.630485504865646362e-02 2.824229300022125244e-01 1.807525753974914551e-01 -2.749651372432708740e-01 -2.160552702844142914e-02 1.316093951463699341e-01 -5.546035990118980408e-02 -2.817891910672187805e-02 4.269583616405725479e-03 6.280465424060821533e-02 2.361208945512771606e-02 -1.208442077040672302e-01 2.899838387966156006e-01 -3.012991547584533691e-01 -1.439223140478134155e-01 1.541062891483306885e-01 9.601880609989166260e-02 6.878926604986190796e-02 1.832281947135925293e-01 -7.319230586290359497e-02
-1.681841164827346802e-01 -1.035906001925468445e-01 2.798137962818145752e-01 -2.607435286045074463e-01 3.382087871432304382e-02 8.466441929340362549e-02 -3.602676093578338623e-01 7.267674058675765991e-02 -2.113108634948730469e-01 1.346194893121719360e-01 1.800487339496612549e-01 6.104013323783874512e-02 -1.825608313083648682e-01 2.168390154838562012e-01 2.008241415023803711e-02 -4.928146675229072571e-02 6.574063003063201904e-02 9.310357272624969482e-02 3.656771481037139893e-01 2.046597748994827271e-01 1.104937270283699036e-01 6.656567752361297607e-02 1.485765073448419571e-02 1.936978995800018311e-01 3.272770047187805176e-01 4.614486172795295715e-02 -1.233621761202812195e-01 -2.244563400745391846e-02 1.096882894635200500e-01 1.300069838762283325e-01 3.032122850418090820e-01 2.020270749926567078e-02
-2.716402709484100342e-01 -2.324153333902359009e-01 1.567870937287807465e-02 1.216228976845741272e-01 -8.883333206176757812e-02 2.149885296821594238e-01 -1.071517765522003174e-01 -1.366928219795227051e-01 -3.581368327140808105e-01 -9.021011739969253540e-02 4.566820263862609863e-01 9.388555586338043213e-02 -1.839083582162857056e-01 5.620689317584037781e-02 2.114672958850860596e-01 -7.826396077871322632e-02 1.314141303300857544e-01 -1.327259987592697144e-01 3.353117406368255615e-01 2.854261919856071472e-02 -1.140895932912826538e-01 1.228433288633823395e-02 1.503483355045318604e-01 -5.100284144282341003e-02 1.118006035685539246e-01 -1.760647147893905640e-01 -8.265150338411331177e-02 8.747241459786891937e-03 2.482126206159591675e-01 3.739914298057556152e-02 -1.314664334058761597e-01 -1.186402812600135803e-01
-3.191911801695823669e-02 -7.920984923839569092e-02 1.208987385034561157e-01 -8.142144232988357544e-02 -4.997964948415756226e-02 -3.362631797790527344e-02 -4.179070591926574707e-01 -3.919046819210052490e-01 -2.059395611286163330e-01 2.122658304870128632e-02 2.103314846754074097e-01 9.185926057398319244e-03 -1.039518937468528748e-01 8.363719284534454346e-02 -1.289263963699340820e-01 -2.140665203332901001e-01 1.401540637016296387e-01 1.923219114542007446e-02 3.641026616096496582e-01 -2.878472506999969482e-01 5.207107961177825928e-02 7.436749339103698730e-02 5.231775343418121338e-02 6.948385387659072876e-02 1.491480171680450439e-01 -3.115700185298919678e-01 1.393632292747497559e-01 1.197650954127311707e-01 1.378294676542282104e-01 2.157488316297531128e-01 -3.509520553052425385e-03 -4.767648130655288696e-02
-2.228809744119644165e-01 -2.147885710000991821e-01 3.014591336250305176e-02 -9.484060108661651611e-02 -1.077548414468765259e-01 1.362069249153137207e-01 7.124307751655578613e-02 -4.615643024444580078e-01 -2.651307284832000732e-01 1.512002795934677124e-01 2.299819737672805786e-01 1.550432890653610229e-01 2.167285233736038208e-02 -7.195443660020828247e-02 -1.193587034940719604e-01 9.049405157566070557e-02 1.167231351137161255e-01 4.292950406670570374e-02 2.830200195312500000e-01 1.395491659641265869e-01 2.325222454965114594e-02 -8.295408636331558228e-02 -1.146862655878067017e-02 8.304845541715621948e-02 9.293030202388763428e-02 -3.894352912902832031e-01 3.946825116872787476e-02 2.201131731271743774e-01 1.022460684180259705e-01 2.197098135948181152e-01 -1.599635332822799683e-01 -1.540339440107345581e-01
-3.246323168277740479e-01 -3.705886900424957275e-01 4.086835384368896484e-01 -1.272944211959838867e-01 -1.309980899095535278e-01 3.964757546782493591e-02 3.833103179931640625e-02 -2.707504034042358398e-01 -2.891221940517425537e-01 -2.628355473279953003e-02 3.719430789351463318e-02 7.009965181350708008e-02 1.115669608116149902e-01 1.529887318611145020e-01 -2.284212782979011536e-02 -9.724828600883483887e-02 3.916595131158828735e-02 -1.716273427009582520e-01 3.002176284790039062e-01 -2.881069667637348175e-02 -2.016152814030647278e-02 1.419890969991683960e-01 3.549651056528091431e-02 2.633922100067138672e-01 -2.994880080223083496e-02 -1.996961832046508789e-01 1.678213179111480713e-01 1.535024493932723999e-01 1.365577131509780884e-01 7.513005286455154419e-02 -1.103644818067550659e-01 -4.476486146450042725e-02
-2.961156070232391357e-01 -2.306626439094543457e-01 4.158828034996986389e-02 -1.891822069883346558e-01 -1.028166636824607849e-01 7.033862918615341187e-02 -6.312712281942367554e-02 -2.551566958427429199e-01 -6.884276866912841797e-02 -6.688706576824188232e-02 2.155727148056030273e-01 -9.207546710968017578e-03 -2.465921342372894287e-01 6.197166815400123596e-02 -8.857304602861404419e-02 -4.710780382156372070e-01 1.467873435467481613e-02 1.057975292205810547e-01 1.179974600672721863e-01 1.948099583387374878e-01 -1.899671554565429688e-01 1.673862785100936890e-01 1.358137130737304688e-01 -7.781985402107238770e-02 3.606753423810005188e-02 -7.185557484626770020e-02 -1.517866700887680054e-01 1.378445476293563843e-01 3.851794898509979248e-01 -7.800732553005218506e-02 4.424446076154708862e-02 1.732175797224044800e-01
-1.918059289455413818e-01 -3.505778908729553223e-01 2.481776028871536255e-01 2.938783727586269379e-03 9.282821416854858398e-02 -5.901407077908515930e-02 -1.373637095093727112e-02 -1.132690757513046265e-01 -3.043063879013061523e-01 -1.026356220245361328e-01 2.625378668308258057e-01 2.649857401847839355e-01 -3.020841777324676514e-01 4.846972227096557617e-02 -5.330062285065650940e-02 -5.223898217082023621e-02 1.295933574438095093e-01 2.208222150802612305e-01 2.375504523515701294e-01 -7.708825916051864624e-02 3.709368780255317688e-02 2.823496758937835693e-01 1.403742469847202301e-02 6.788120418787002563e-02 2.256576530635356903e-02 -3.181486725807189941e-01 -1.216960772871971130e-01 8.907713741064071655e-02 2.161201089620590210e-01 1.522364020347595215e-01 -2.875495702028274536e-02 -5.583491548895835876e-02
-3.073376715183258057e-01 -2.224698811769485474e-01 3.041119575500488281e-01 -2.583090588450431824e-02 -1.060965359210968018e-01 -4.849119856953620911e-02 4.675392061471939087e-02 -4.133248329162597656e-01 -3.610506951808929443e-01 -1.903456747531890869e-01 6.292030960321426392e-02 5.571850761771202087e-02 -1.375374495983123779e-01 -8.414603024721145630e-02 3.581751510500907898e-02 -1.550120711326599121e-01 -1.380508020520210266e-02 2.644724026322364807e-02 2.393568009138107300e-01 -1.614986807107925415e-01 2.306342422962188721e-01 -5.434065684676170349e-02 4.662224277853965759e-02 -5.856961384415626526e-02 -8.298562839627265930e-03 -2.332657873630523682e-01 1.964283138513565063e-01 1.643743067979812622e-01 1.560453921556472778e-01 2.312979251146316528e-01 -7.126164436340332031e-02 -4.777508601546287537e-02
-1.926616393029689789e-02 5.165607109665870667e-02 3.847811520099639893e-01 -2.295951247215270996e-01 4.623225331306457520e-02 -5.203900858759880066e-02 -2.409393638372421265e-01 -4.028934612870216370e-02 -1.545189470052719116e-01 1.548376828432083130e-01 3.118149042129516602e-01 -2.094902843236923218e-01 -1.223182007670402527e-01 4.207659512758255005e-02 6.046210229396820068e-02 -2.585641145706176758e-01 -8.866427838802337646e-02 2.782998383045196533e-01 3.596635460853576660e-01 3.208822906017303467e-01 1.108222305774688721e-01 -2.041161507368087769e-01 -6.162406131625175476e-02 6.709207594394683838e-02 1.968135088682174683e-01 -2.272176183760166168e-02 4.154201596975326538e-02 -1.304341107606887817e-01 -7.310682535171508789e-02 9.000982344150543213e-02 3.222189471125602722e-02 5.573312938213348389e-02
-3.050066232681274414e-01 -5.039983987808227539e-02 1.255066543817520142e-01 -3.688417673110961914e-01 -2.680703103542327881e-01 1.242487952113151550e-01 -8.441108465194702148e-02 -1.213805601000785828e-01 -2.106575816869735718e-01 1.322783529758453369e-01 8.009666204452514648e-02 8.116710931062698364e-03 -1.474670767784118652e-01 -6.379941850900650024e-02 6.645058840513229370e-02 -2.134626954793930054e-01 2.606327235698699951e-01 3.925834596157073975e-02 -7.199828326702117920e-02 -1.838413067162036896e-02 1.343093514442443848e-01 2.345409989356994629e-01 6.000839546322822571e-02 8.955030888319015503e-02 3.754222691059112549e-01 -1.723365634679794312e-01 -5.415837094187736511e-02 1.466850005090236664e-02 3.508351743221282959e-01 1.647015661001205444e-01 -1.167020052671432495e-01 -4.516264796257019043e-02
-5.539095029234886169e-02 -2.354709804058074951e-01 1.887357532978057861e-01 -2.136434614658355713e-01 -2.228535115718841553e-01 1.527106016874313354e-01 -1.263368874788284302e-01 -4.324244856834411621e-01 -4.534040391445159912e-01 3.863141313195228577e-02 1.014198064804077148e-01 1.993335336446762085e-01 -2.615185976028442383e-01 8.723427355289459229e-02 -4.889727756381034851e-02 6.213540211319923401e-02 -3.774457843974232674e-03 -8.954539895057678223e-02 2.110475450754165649e-01 -1.934145987033843994e-01 -2.360799163579940796e-02 1.858272403478622437e-02 2.550361864268779755e-02 6.080365739762783051e-03 4.918527230620384216e-02 -1.725255101919174194e-01 8.854504674673080444e-02 9.046248346567153931e-02 1.473668068647384644e-01 1.928898096084594727e-01 2.330337464809417725e-02 -2.137665152549743652e-01
6.140390411019325256e-03 -6.901112198829650879e-02 1.056283563375473022e-01 -1.552602052688598633e-01 -2.008493244647979736e-01 -2.096555978059768677e-01 -5.487010627985000610e-02 -1.093415617942810059e-01 -3.867380619049072266e-01 1.096413135528564453e-01 2.658559679985046387e-01 1.630753278732299805e-01 -3.830575197935104370e-02 1.215758174657821655e-01 -8.220651000738143921e-02 5.794811621308326721e-02 -5.085056647658348083e-02 1.797643899917602539e-01 3.382158577442169189e-01 9.972908347845077515e-02 -2.870132029056549072e-01 3.605465963482856750e-02 -1.783686876296997070e-01 -1.571382395923137665e-02 3.281694054603576660e-01 -2.142685800790786743e-01 6.046247109770774841e-02 9.930878132581710815e-02 1.424403339624404907e-01 2.136216014623641968e-01 2.369679212570190430e-01 -1.061752066016197205e-01
-2.587088644504547119e-01 5.954246968030929565e-02 -3.666483983397483826e-02 -2.403510957956314087e-01 -2.391442954540252686e-01 2.840887308120727539e-01 -9.102025628089904785e-02 -2.227997332811355591e-01 -2.742686867713928223e-01 5.423093959689140320e-02 2.573850452899932861e-01 -1.054195314645767212e-01 -1.391785442829132080e-01 -1.299513876438140869e-01 -1.358364671468734741e-01 -1.200898289680480957e-01 -9.673607349395751953e-02 -1.342884749174118042e-01 1.078018471598625183e-01 -4.576863721013069153e-03 2.111198604106903076e-01 2.808822095394134521e-01 1.471525579690933228e-01 -4.070134088397026062e-02 2.598025500774383545e-01 -1.343136578798294067e-01 -1.867167651653289795e-01 6.777542084455490112e-02 7.881394028663635254e-02 4.171136021614074707e-02 8.845345675945281982e-02 3.512193560600280762e-01
-2.261486798524856567e-01 -4.558548331260681152e-02 3.071751892566680908e-01 -1.276436299085617065e-01 -5.996669828891754150e-02 -1.979895085096359253e-01 -1.948082447052001953e-01 -5.025617033243179321e-02 -2.462193071842193604e-01 3.038355112075805664e-01 1.632736474275588989e-01 2.109196968376636505e-02 9.043799713253974915e-03 1.545338332653045654e-02 -6.326341629028320312e-02 -2.036160081624984741e-01 -1.762556135654449463e-01 -4.818814620375633240e-02 2.994288206100463867e-01 3.944289982318878174e-01 -2.293669851496815681e-03 -2.625240013003349304e-02 -1.355563253164291382e-01 1.696900278329849243e-01 1.278369873762130737e-01 1.022102590650320053e-02 1.631600111722946167e-01 -4.459518939256668091e-02 1.316414177417755127e-01 1.942503303289413452e-01 2.985969185829162598e-01 -1.061499863862991333e-01
7.157975435256958008e-02 -2.473327815532684326e-01 2.287653982639312744e-01 -2.137020081281661987e-01 -9.580568969249725342e-02 -6.903030723333358765e-02 2.355571836233139038e-02 -1.720570474863052368e-01 -2.952482104301452637e-01 1.269432604312896729e-01 1.338655203580856323e-01 8.580125868320465088e-02 2.652264572679996490e-02 1.670274287462234497e-01 1.215801239013671875e-01 -9.779848903417587280e-02 3.164488077163696289e-02 2.699733078479766846e-01 2.121484279632568359e-01 1.980939954519271851e-01 1.794778108596801758e-01 1.126404702663421631e-01 -1.569983363151550293e-01 -2.174334228038787842e-02 3.501172959804534912e-01 1.599325239658355713e-01 1.035569310188293457e-01 1.269502341747283936e-01 1.945635378360748291e-01 3.194561600685119629e-01 1.890977174043655396e-01 -1.768041551113128662e-01
-2.233912944793701172e-01 -2.376914769411087036e-01 4.278699457645416260e-01 -1.337499469518661499e-01 4.240590706467628479e-02 1.675109118223190308e-01 5.620362702757120132e-03 -3.647222220897674561e-01 -4.448772966861724854e-01 4.670698568224906921e-02 6.078877672553062439e-02 -7.348264008760452271e-02 -1.685254424810409546e-01 2.525110356509685516e-02 4.633983969688415527e-02 -2.204636335372924805e-01 8.382292836904525757e-02 -1.821085810661315918e-01 -4.824979230761528015e-03 -7.297929376363754272e-02 -1.625455729663372040e-02 5.003289505839347839e-02 6.423572450876235962e-02 -5.024836957454681396e-02 -9.737206250429153442e-02 -4.922115430235862732e-02 -1.219726130366325378e-01 6.277796626091003418e-02 2.044376432895660400e-01 2.861501872539520264e-01 -1.676380932331085205e-01 5.730240046977996826e-02
-3.286496400833129883e-01 -1.922225952148437500e-01 -5.289543420076370239e-02 -3.025973439216613770e-01 -1.995144337415695190e-01 2.468955367803573608e-01 -1.600865125656127930e-01 -1.330806910991668701e-01 -2.379345893859863281e-01 9.400117397308349609e-02 5.678223818540573120e-02 4.796900227665901184e-02 1.187820639461278915e-02 1.402149498462677002e-01 3.863643622025847435e-03 -1.284792870283126831e-01 1.302632987499237061e-01 -1.640120446681976318e-01 1.034898906946182251e-01 8.268275111913681030e-02 1.823412030935287476e-01 1.733653545379638672e-01 1.815094500780105591e-01 -9.603824466466903687e-02 4.198110401630401611e-01 -2.157952785491943359e-01 -2.103628814220428467e-01 1.639734357595443726e-01 6.051225960254669189e-02 1.357917785644531250e-01 2.500505372881889343e-02 -1.603579968214035034e-01
-2.134210765361785889e-01 -1.705643832683563232e-01 3.485053181648254395e-01 -1.888328045606613159e-01 7.058767974376678467e-02 1.361932307481765747e-01 1.244148612022399902e-02 -2.977048158645629883e-01 -4.790310859680175781e-01 -8.132788538932800293e-02 1.261687278747558594e-01 -1.435177922248840332e-01 -1.638094335794448853e-01 9.110474027693271637e-03 2.162748947739601135e-03 -2.566478401422500610e-02 -5.466747283935546875e-02 3.334331139922142029e-02 3.059641718864440918e-01 -4.407422244548797607e-02 1.912507861852645874e-01 2.233571410179138184e-01 -1.146063283085823059e-01 1.964484155178070068e-02 9.954226203262805939e-03 -6.153726950287818909e-02 -8.909622579813003540e-02 2.914662659168243408e-01 9.773699939250946045e-02 1.763830780982971191e-01 -1.362197697162628174e-01 -1.057126466184854507e-02
-2.494204491376876831e-01 -2.707884013652801514e-01 1.741830408573150635e-01 -9.464811533689498901e-02 4.980645701289176941e-02 3.539715707302093506e-01 -1.605428904294967651e-01 -2.504778504371643066e-01 -3.626123070716857910e-01 -1.453453749418258667e-01 1.452847421169281006e-01 -5.089812725782394409e-02 -2.841906249523162842e-01 -9.522019326686859131e-02 -2.622570991516113281e-01 -1.355605083517730236e-03 5.181354284286499023e-02 -3.218735381960868835e-02 1.017293855547904968e-01 8.509092032909393311e-02 -4.418041557073593140e-02 -1.832891139201819897e-03 -1.858640760183334351e-01 -2.089549452066421509e-01 7.866419106721878052e-02 -3.405749499797821045e-01 1.645433716475963593e-02 -1.078416183590888977e-01 1.245972439646720886e-01 -5.555417388677597046e-02 -2.365899644792079926e-02 -1.386689096689224243e-01
-2.463637739419937134e-01 -4.038187563419342041e-01 2.422941327095031738e-01 3.151749446988105774e-02 -2.603139579296112061e-01 7.873113453388214111e-02 -1.344715654850006104e-01 -3.612510263919830322e-01 -2.439793646335601807e-01 1.805715113878250122e-01 2.541673779487609863e-01 -9.006087481975555420e-02 -6.512911617755889893e-02 -6.379824131727218628e-02 -5.511344224214553833e-02 8.434062451124191284e-02 2.151630632579326630e-02 -1.060307770967483521e-01 1.978796869516372681e-01 5.226809158921241760e-02 1.729458123445510864e-01 8.155668526887893677e-02 -8.025947213172912598e-02 -4.161282628774642944e-02 -1.240008994936943054e-01 -2.206258624792098999e-01 -2.337596118450164795e-01 5.199362523853778839e-03 7.386355847120285034e-02 1.969750598073005676e-02 -2.823657393455505371e-01 -8.975664526224136353e-02
2.931261062622070312e-02 -1.036548390984535217e-01 -4.554010927677154541e-03 -2.462887763977050781e-01 9.583621472120285034e-02 -1.004188880324363708e-01 7.420816272497177124e-02 -1.235588267445564270e-02 -3.901903927326202393e-01 1.131159346550703049e-02 3.531098961830139160e-01 -3.340910747647285461e-02 -4.681279882788658142e-03 9.892388433218002319e-02 -4.844709485769271851e-02 -2.139187753200531006e-01 2.989813871681690216e-02 4.255440086126327515e-02 3.829037547111511230e-01 4.241736978292465210e-02 -4.345693066716194153e-02 8.084439486265182495e-02 -7.111447304487228394e-02 -1.019281521439552307e-01 3.436261713504791260e-01 5.344669334590435028e-03 1.282143145799636841e-01 9.258151054382324219e-02 1.034401580691337585e-01 2.522435486316680908e-01 3.081235587596893311e-01 -2.816368341445922852e-01
-1.492836177349090576e-01 -2.617776393890380859e-02 1.420075595378875732e-01 -1.148262768983840942e-01 9.543625765218166634e-07 7.633250951766967773e-02 -1.421567946672439575e-01 -2.481450885534286499e-01 -3.246671557426452637e-01 1.145884916186332703e-01 2.946529984474182129e-01 -1.571720000356435776e-03 -1.238212510943412781e-01 1.198537051677703857e-01 1.513303369283676147e-01 7.278431206941604614e-02 6.770991533994674683e-02 -3.477669879794120789e-02 2.592455744743347168e-01 -1.169341728091239929e-01 1.572952419519424438e-01 -7.207210641354322433e-03 2.791762351989746094e-01 1.286558359861373901e-01 -4.437866061925888062e-02 -1.462696492671966553e-01 3.598993122577667236e-01 -8.112980984151363373e-03 1.291325539350509644e-01 1.355177164077758789e-01 -5.656392872333526611e-02 -4.423245787620544434e-01
-3.269839584827423096e-01 3.159803524613380432e-02 8.014965057373046875e-02 -4.876697063446044922e-02 4.997657611966133118e-02 1.914720833301544189e-01 1.965644508600234985e-01 -1.263931393623352051e-01 -2.457758933305740356e-01 1.711748987436294556e-01 1.976803243160247803e-01 -4.638095572590827942e-02 -1.193393692374229431e-01 -6.153393164277076721e-02 -6.191315874457359314e-02 -9.407517313957214355e-02 7.403586804866790771e-02 3.266768455505371094e-01 2.112633883953094482e-01 2.349340170621871948e-01 2.781532704830169678e-01 -1.013005524873733521e-01 1.901818811893463135e-01 -9.447870403528213501e-02 -5.241878330707550049e-02 -2.454402744770050049e-01 -1.469899415969848633e-01 1.633765250444412231e-01 3.563651144504547119e-01 -1.617847681045532227e-01 -1.202357932925224304e-01 -6.477925181388854980e-02
3.308839397504925728e-03 -4.678416624665260315e-02 9.344406425952911377e-02 1.772426217794418335e-01 7.077983021736145020e-02 7.941681146621704102e-02 -1.236766427755355835e-01 -3.113601505756378174e-01 -4.255932867527008057e-01 1.043207868933677673e-01 2.737110257148742676e-01 -5.657583475112915039e-02 -1.968497643247246742e-03 -6.908987462520599365e-02 1.353621929883956909e-01 -1.214958354830741882e-01 -2.890146970748901367e-01 2.547049820423126221e-01 3.005566298961639404e-01 3.102738857269287109e-01 8.541587740182876587e-02 -2.191460430622100830e-01 -1.289905160665512085e-01 2.190626710653305054e-01 1.801386475563049316e-01 3.991790488362312317e-02 1.055619642138481140e-01 2.668603137135505676e-02 2.391017973423004150e-02 -1.913351565599441528e-02 1.559165567159652710e-01 5.358869675546884537e-04
-9.023401886224746704e-02 -1.238086596131324768e-01 3.264878094196319580e-01 -3.310443460941314697e-01 3.852663934230804443e-02 1.060480177402496338e-01 -3.722624853253364563e-02 -1.090578883886337280e-01 -2.801622152328491211e-01 2.584634423255920410e-01 1.898290216922760010e-01 -1.422375589609146118e-01 -1.999390274286270142e-01 1.017763912677764893e-01 -9.431442618370056152e-02 -3.757702186703681946e-02 -1.040698364377021790e-01 1.080441847443580627e-01 3.593045771121978760e-01 1.610192954540252686e-01 -4.794424027204513550e-02 9.216458350419998169e-02 -8.134164661169052124e-02 1.019759029150009155e-01 1.494865715503692627e-01 6.157904118299484253e-02 -6.810934841632843018e-02 -1.883514411747455597e-02 1.822969503700733185e-02 1.622545123100280762e-01 3.845696151256561279e-01 -2.472013682126998901e-01
-2.226307243108749390e-01 -2.978619933128356934e-01 3.072852194309234619e-01 -1.072962135076522827e-01 -2.283192127943038940e-01 2.158470451831817627e-01 -2.167347073554992676e-01 -3.709335923194885254e-01 -2.470416277647018433e-01 7.756852358579635620e-02 2.013901025056838989e-01 1.545921117067337036e-01 -1.944264918565750122e-01 -4.421358928084373474e-02 -2.611590921878814697e-02 -1.134715601801872253e-01 1.590369618497788906e-03 3.052398376166820526e-02 1.293124705553054810e-01 -1.341146677732467651e-01 4.475527629256248474e-02 -1.168444082140922546e-01 4.889029543846845627e-03 4.001213982701301575e-02 8.473538607358932495e-02 -1.945978105068206787e-01 2.432581633329391479e-01 1.410763412714004517e-01 2.215058207511901855e-01 1.704226583242416382e-01 -1.481410562992095947e-01 1.028158292174339294e-01
-1.412456929683685303e-01 -9.618170559406280518e-02 3.296904563903808594e-01 -1.727347075939178467e-01 -1.268667876720428467e-01 3.342513144016265869e-01 -1.726520508527755737e-01 -3.202775120735168457e-01 -2.033729255199432373e-01 -2.087168395519256592e-02 3.442619144916534424e-01 2.173441052436828613e-01 -6.441126763820648193e-02 -1.734641008079051971e-02 -1.553110927343368530e-01 -2.698722295463085175e-02 1.075443718582391739e-02 -5.764617398381233215e-02 2.490903437137603760e-01 -1.291021257638931274e-01 2.235502600669860840e-01 7.571405172348022461e-02 -4.251992702484130859e-02 1.118647828698158264e-01 7.073494791984558105e-02 -2.393093705177307129e-01 1.710246354341506958e-01 1.987069994211196899e-01 1.494544744491577148e-01 1.175068765878677368e-01 -5.143320187926292419e-03 -1.259020119905471802e-01
-1.849234253168106079e-01 -1.541819572448730469e-01 4.970770776271820068e-01 -1.422320306301116943e-02 4.541171249002218246e-03 -6.243832409381866455e-02 -1.182335540652275085e-01 -4.208446443080902100e-01 -4.057665169239044189e-01 3.915225621312856674e-03 8.188086003065109253e-02 1.219799816608428955e-01 -6.110646203160285950e-02 2.129644304513931274e-01 1.505917757749557495e-01 -4.707538709044456482e-02 1.145909428596496582e-01 3.271800652146339417e-02 2.284301221370697021e-01 -5.500098317861557007e-02 1.459115445613861084e-01 9.595522284507751465e-02 -1.346284989267587662e-02 1.677953638136386871e-02 3.014249727129936218e-02 -3.971460461616516113e-02 5.376544594764709473e-02 3.009107410907745361e-01 -7.042611390352249146e-02 9.701327234506607056e-02 -1.628710776567459106e-01 -4.814588651061058044e-02
-2.339833378791809082e-01 -2.305043339729309082e-01 2.890987992286682129e-01 -5.335102975368499756e-02 -7.841236144304275513e-02 3.425278961658477783e-01 -1.413842290639877319e-02 -2.812922596931457520e-01 -2.074943482875823975e-01 2.989555895328521729e-01 1.849039047956466675e-01 -7.316286116838455200e-02 -8.215002715587615967e-02 -1.336340010166168213e-01 1.671798340976238251e-02 -7.426869869232177734e-02 1.370250582695007324e-01 -2.281837761402130127e-01 1.882323175668716431e-01 -2.473918646574020386e-01 6.817501969635486603e-03 -1.581297665834426880e-01 2.130176275968551636e-01 6.386291980743408203e-02 3.520256280899047852e-02 -2.516116797924041748e-01 -9.319370985031127930e-02 1.983014941215515137e-01 1.288051754236221313e-01 5.564748123288154602e-02 -6.783916801214218140e-02 -1.472860574722290039e-01
-1.351583003997802734e-01 -1.202322170138359070e-02 -1.553893983364105225e-01 9.957683831453323364e-02 -5.157626047730445862e-02 6.279830634593963623e-02 -1.770607233047485352e-01 -1.793635487556457520e-01 -5.101011395454406738e-01 -4.639193415641784668e-02 2.630129456520080566e-01 2.938855253159999847e-02 8.377835899591445923e-02 1.627213954925537109e-01 -1.996180564165115356e-01 -4.224755987524986267e-02 2.809345908463001251e-02 2.273782491683959961e-01 4.694046080112457275e-02 5.264503136277198792e-02 -1.751337759196758270e-02 1.906432509422302246e-01 1.044010557234287262e-02 7.826948165893554688e-02 2.353039383888244629e-01 -1.559564769268035889e-01 6.585076451301574707e-02 8.375327289104461670e-02 3.918787539005279541e-01 -1.429000124335289001e-02 2.719267606735229492e-01 -2.253139466047286987e-01
-3.578499555587768555e-01 4.959816578775644302e-03 1.579587310552597046e-01 -3.293402493000030518e-02 -4.584265500307083130e-02 3.938629925251007080e-01 -6.338506937026977539e-02 -2.445305287837982178e-01 -2.992095053195953369e-01 2.062513381242752075e-01 1.097837015986442566e-01 8.678214997053146362e-02 5.669630318880081177e-02 9.007421880960464478e-02 -1.762963980436325073e-01 -2.802525758743286133e-01 1.638516783714294434e-01 1.582336276769638062e-01 5.620004981756210327e-02 2.894712984561920166e-02 -5.353788379579782486e-03 1.782488524913787842e-01 1.728978455066680908e-01 4.349350929260253906e-02 1.983198672533035278e-01 -5.568259581923484802e-02 -1.176178082823753357e-01 -2.365599945187568665e-02 1.989998817443847656e-01 1.280813366174697876e-01 -3.400204777717590332e-01 -6.579128652811050415e-02
-2.451432868838310242e-02 -2.095387428998947144e-01 3.010179102420806885e-01 -1.605166047811508179e-01 1.256579626351594925e-02 1.562256598845124245e-03 -1.783843040466308594e-01 -3.641998628154397011e-03 -3.480009436607360840e-01 3.001419007778167725e-01 1.724054962396621704e-01 -1.670344173908233643e-01 -1.061148494482040405e-01 1.544783562421798706e-01 -1.890389174222946167e-01 -3.847622498869895935e-02 -1.923859715461730957e-01 2.273476570844650269e-01 1.252707690000534058e-01 1.066416501998901367e-01 1.554625183343887329e-01 2.880855835974216461e-02 -1.295611858367919922e-01 6.446091830730438232e-02 3.459352850914001465e-01 5.256535857915878296e-02 2.678444795310497284e-02 -1.186858713626861572e-01 1.677894592285156250e-01 1.599458158016204834e-01 3.351061940193176270e-01 3.149685263633728027e-02
-3.323757052421569824e-01 9.817639738321304321e-02 1.631127446889877319e-01 -1.073999851942062378e-01 -4.939879477024078369e-02 1.405530329793691635e-02 -2.172064632177352905e-01 -3.015773892402648926e-01 -4.218573272228240967e-01 -1.736496388912200928e-01 3.936443328857421875e-01 1.200167462229728699e-01 -2.751108407974243164e-01 1.100645400583744049e-02 -1.779575943946838379e-01 -1.173622906208038330e-02 2.190800160169601440e-01 1.472338736057281494e-01 4.530273750424385071e-02 6.780560314655303955e-02 -5.800043232738971710e-03 1.218462064862251282e-01 3.858904819935560226e-04 7.010265719145536423e-03 1.637473851442337036e-01 -1.789454370737075806e-01 1.440911591053009033e-01 4.865338653326034546e-02 1.766040362417697906e-02 1.832678467035293579e-01 1.025003963150084019e-03 -9.366577118635177612e-02
-1.699332147836685181e-01 5.852385982871055603e-02 1.564323306083679199e-01 -3.074381127953529358e-02 6.138211581856012344e-03 1.752833425998687744e-01 1.948082000017166138e-01 -1.250376850366592407e-01 -2.862610220909118652e-01 -3.074609860777854919e-02 3.419909179210662842e-01 5.571005120873451233e-02 -2.256995439529418945e-01 1.538884043693542480e-01 -1.611955761909484863e-01 -3.715269267559051514e-01 2.122782170772552490e-01 8.410652726888656616e-02 4.868408665060997009e-02 3.348014056682586670e-01 -5.775183811783790588e-02 1.400819867849349976e-01 1.736791133880615234e-01 7.064983248710632324e-02 2.589254081249237061e-01 -2.231561839580535889e-01 -1.085643321275711060e-01 -9.031251072883605957e-02 1.196012347936630249e-01 -1.942344009876251221e-01 -4.679995775222778320e-02 2.503748796880245209e-02
7.063324749469757080e-02 -2.846658229827880859e-01 1.381426304578781128e-01 -3.382098674774169922e-01 -1.575612463057041168e-02 -2.099159359931945801e-01 -2.169923931360244751e-01 -1.262406259775161743e-01 -3.427296876907348633e-01 5.770159419625997543e-03 4.904635548591613770e-01 1.132593974471092224e-01 -9.602651000022888184e-02 6.197744980454444885e-02 -2.965714633464813232e-01 -7.169675827026367188e-02 4.916710779070854187e-02 -8.686450123786926270e-02 6.779646128416061401e-02 1.372777521610260010e-01 3.871106728911399841e-02 -6.792615354061126709e-02 -1.181042566895484924e-01 1.146201565861701965e-01 -5.605822429060935974e-02 -1.078087761998176575e-01 -8.055205643177032471e-02 1.350646167993545532e-01 1.846141219139099121e-01 1.749677360057830811e-01 1.540921535342931747e-02 -1.584357768297195435e-01
1.944558508694171906e-02 6.892552226781845093e-02 2.544458806514739990e-01 -1.371275335550308228e-01 2.474446147680282593e-01 -7.745958864688873291e-02 6.959157064557075500e-03 4.829910025000572205e-02 -3.552647829055786133e-01 2.362979352474212646e-01 2.703031338751316071e-02 -1.571424752473831177e-01 -1.253951340913772583e-01 1.433319002389907837e-01 2.293790131807327271e-02 -1.577806472778320312e-01 -2.068690061569213867e-01 4.483297839760780334e-02 4.059178233146667480e-01 2.891415059566497803e-01 2.421219088137149811e-02 -1.996965408325195312e-01 -3.076338022947311401e-02 4.112211614847183228e-02 5.007260665297508240e-02 -2.047286182641983032e-01 -4.597090557217597961e-02 9.584989398717880249e-02 2.842585742473602295e-01 -8.573266863822937012e-02 2.939959466457366943e-01 7.722624391317367554e-02
-1.885034739971160889e-01 1.705481410026550293e-01 2.139946073293685913e-01 -3.148535788059234619e-01 7.244187593460083008e-02 6.053355988115072250e-03 -5.455611646175384521e-02 1.436188519001007080e-01 -3.279526531696319580e-01 1.315171718597412109e-01 1.705377399921417236e-01 1.368084251880645752e-01 3.743124008178710938e-02 -8.305378258228302002e-02 5.517253279685974121e-02 -2.066424936056137085e-01 -3.509968817234039307e-01 2.002888619899749756e-01 -2.024877816438674927e-02 3.701199889183044434e-01 1.740271896123886108e-01 1.297710537910461426e-01 2.403276711702346802e-01 -6.088812649250030518e-02 3.003553748130798340e-01 -2.068137191236019135e-02 -1.239086017012596130e-01 1.156489830464124680e-02 8.251561969518661499e-02 -6.001538038253784180e-02 3.050311096012592316e-02 -8.999574184417724609e-02
-2.403767555952072144e-01 -1.708589345216751099e-01 2.601399719715118408e-01 -1.297151595354080200e-01 3.368298709392547607e-02 1.119242329150438309e-02 -1.563064754009246826e-01 -5.019298791885375977e-01 -1.721901297569274902e-01 1.550866663455963135e-01 2.372927814722061157e-01 1.069595143198966980e-01 -2.210559099912643433e-01 1.409573554992675781e-01 6.303506344556808472e-02 -2.351784333586692810e-02 -7.634896039962768555e-02 2.116303443908691406e-01 1.504833698272705078e-01 -8.525766432285308838e-02 3.385998681187629700e-02 1.809624135494232178e-01 6.163028627634048462e-02 8.422946184873580933e-02 -5.891599878668785095e-02 -1.086271330714225769e-01 3.926168978214263916e-01 1.097857281565666199e-01 1.050037890672683716e-01 1.453193873167037964e-01 6.023833155632019043e-02 -1.167486459016799927e-01
-1.268735080957412720e-01 -1.505964398384094238e-01 2.867661118507385254e-01 -3.259809911251068115e-01 1.349899470806121826e-01 6.435193866491317749e-02 -2.418296039104461670e-02 -7.151050120592117310e-02 -4.146912693977355957e-01 1.922462582588195801e-01 1.423838138580322266e-01 -1.199636161327362061e-01 2.353365533053874969e-02 2.648190557956695557e-01 -6.296056509017944336e-02 -3.626066446304321289e-02 -1.826496422290802002e-01 -6.873020902276039124e-03 3.300926089286804199e-01 1.368965208530426025e-01 -1.499526388943195343e-02 -2.367395348846912384e-02 -5.518449097871780396e-02 2.493217289447784424e-01 2.760824263095855713e-01 1.244664713740348816e-01 -7.047019153833389282e-02 -7.737205922603607178e-02 1.298745442181825638e-02 2.109180539846420288e-01 1.893996298313140869e-01 -1.217154636979103088e-01
-3.377574309706687927e-02 -1.485231220722198486e-01 3.714858293533325195e-01 -2.997390031814575195e-01 2.960049360990524292e-02 1.550702303647994995e-01 -1.518033444881439209e-01 -1.995355188846588135e-01 -2.889609038829803467e-01 1.992092281579971313e-01 1.740406453609466553e-01 -1.701990365982055664e-01 -1.372955888509750366e-01 5.047968402504920959e-02 -9.728734940290451050e-02 -4.034508764743804932e-02 -3.369202837347984314e-02 3.255490446463227272e-04 3.634418547153472900e-01 2.293603122234344482e-01 4.675162211060523987e-02 -1.495518628507852554e-02 -5.476077646017074585e-02 2.702633738517761230e-01 1.676278859376907349e-01 1.733309775590896606e-02 -7.446473091840744019e-02 -6.172619014978408813e-02 7.043572142720222473e-03 7.465150952339172363e-02 3.119903802871704102e-01 -2.030882090330123901e-01
-1.266053915023803711e-01 -1.323508918285369873e-01 2.111957073211669922e-01 -1.245024800300598145e-01 -7.514583319425582886e-02 8.559859544038772583e-02 -1.856254488229751587e-01 -6.102024316787719727e-01 -1.826290041208267212e-01 -4.616689309477806091e-02 3.194202780723571777e-01 5.884351953864097595e-02 -1.205516755580902100e-01 4.367505759000778198e-02 -1.483041420578956604e-02 -3.487944230437278748e-02 -3.987430036067962646e-02 2.420542947947978973e-02 2.220729589462280273e-01 3.427709266543388367e-02 2.019103467464447021e-01 1.456632465124130249e-01 -7.400558888912200928e-02 2.038006931543350220e-01 -1.294389218091964722e-01 -2.410664409399032593e-01 2.217050343751907349e-01 -3.513762354850769043e-02 5.207325145602226257e-02 -2.738526277244091034e-02 5.793926119804382324e-02 -1.843384355306625366e-01
-2.316332422196865082e-02 -6.017498672008514404e-02 1.129295378923416138e-01 -3.085420727729797363e-01 -1.401355415582656860e-01 -4.607826843857765198e-02 -1.237295418977737427e-01 -3.254511952400207520e-01 -3.226078152656555176e-01 7.308532297611236572e-02 2.629676759243011475e-01 2.013146430253982544e-01 3.194054588675498962e-02 1.526053547859191895e-01 -2.446172684431076050e-01 -3.973788395524024963e-02 1.188237890601158142e-01 4.766018316149711609e-02 2.303360775113105774e-02 -2.282184660434722900e-01 1.632067859172821045e-01 1.405878961086273193e-01 5.244561657309532166e-02 1.379302591085433960e-01 1.996031999588012695e-01 -7.825186103582382202e-02 3.435265719890594482e-01 -8.117610961198806763e-02 1.997768282890319824e-01 2.206113934516906738e-01 -6.241725385189056396e-02 -1.996445655822753906e-01
3.637279197573661804e-02 -1.814548969268798828e-01 1.386732906103134155e-01 -3.067899346351623535e-01 -1.397277563810348511e-01 4.923195019364356995e-02 1.420003324747085571e-01 -3.274093866348266602e-01 -4.486928880214691162e-01 -7.242888957262039185e-02 1.640365570783615112e-01 -5.559922382235527039e-02 -4.389617964625358582e-02 1.768769770860671997e-01 -9.035578370094299316e-02 6.650408729910850525e-03 1.361014787107706070e-02 -2.278680652379989624e-01 9.164272248744964600e-02 -1.864501982927322388e-01 -8.819539099931716919e-03 -4.750109836459159851e-02 2.813537120819091797e-01 -2.116596996784210205e-01 2.478039562702178955e-01 -1.289432644844055176e-01 9.945801645517349243e-02 2.644075453281402588e-01 1.746206432580947876e-01 1.479535363614559174e-02 -2.302167937159538269e-02 -1.202424988150596619e-01
1.858652941882610321e-02 -1.896455585956573486e-01 3.603983223438262939e-01 -2.909632921218872070e-01 3.387875109910964966e-02 8.672684431076049805e-02 -1.662586778402328491e-01 -5.742441862821578979e-02 -2.444113045930862427e-01 2.314368933439254761e-01 1.350472271442413330e-01 -1.184791699051856995e-01 -7.425097748637199402e-03 1.500213593244552612e-01 8.294249710161238909e-05 -1.665206104516983032e-01 1.152670593000948429e-04 2.910572476685047150e-02 3.483529686927795410e-01 2.022856622934341431e-01 5.947329103946685791e-02 4.596914723515510559e-02 2.379121957346796989e-03 2.449716329574584961e-01 2.787374854087829590e-01 2.729501947760581970e-02 6.004695221781730652e-02 -5.004113540053367615e-02 1.245346367359161377e-01 1.480806171894073486e-01 3.953174054622650146e-01 -8.137802779674530029e-02
-9.390404447913169861e-03 -5.192748457193374634e-02 7.741528004407882690e-02 -3.107177913188934326e-01 5.459564924240112305e-02 3.190623223781585693e-02 -5.086234211921691895e-02 3.829573281109333038e-03 -2.189748138189315796e-01 3.181395307183265686e-02 2.482490390539169312e-01 1.035101152956485748e-02 -1.787776499986648560e-01 1.103374585509300232e-01 7.519956678152084351e-02 -2.968276739120483398e-01 2.413737326860427856e-01 -4.098106548190116882e-02 5.590115487575531006e-02 1.004072204232215881e-01 1.608820110559463501e-01 4.098226428031921387e-01 1.327079385519027710e-01 1.123704910278320312e-01 1.783360689878463745e-01 -2.733147144317626953e-01 -2.613310813903808594e-01 2.813344597816467285e-01 1.927420496940612793e-01 -2.136887609958648682e-01 -4.763416945934295654e-02 5.682998895645141602e-02
-1.155630722641944885e-01 -2.218601256608963013e-01 3.012834489345550537e-01 9.051099419593811035e-03 -1.935277581214904785e-01 1.660478711128234863e-01 -6.039148196578025818e-02 -3.358787000179290771e-01 -2.728910148143768311e-01 -2.632158994674682617e-02 3.179258108139038086e-01 8.383294939994812012e-02 -2.349733859300613403e-01 1.233101487159729004e-01 -1.075154095888137817e-01 -1.143387891352176666e-02 -5.076917260885238647e-02 6.179906893521547318e-03 2.842835485935211182e-01 4.305387847125530243e-03 2.742776833474636078e-02 1.164633557200431824e-01 1.361893564462661743e-01 3.161185607314109802e-02 7.057889550924301147e-02 -3.375861942768096924e-01 2.803329825401306152e-01 -1.108479499816894531e-02 -5.627230927348136902e-02 2.504480481147766113e-01 9.970182925462722778e-02 9.437783807516098022e-02
-2.264260500669479370e-02 -1.086293309926986694e-01 3.679713308811187744e-01 -2.367098927497863770e-01 -6.249632860999554396e-05 4.597874730825424194e-02 -1.289832144975662231e-01 -1.290639936923980713e-01 -2.843260765075683594e-01 2.053619474172592163e-01 2.007665634155273438e-01 -1.868838816881179810e-01 -1.315348893404006958e-01 1.752165555953979492e-01 -7.505933288484811783e-03 -5.791948363184928894e-02 -9.190810471773147583e-02 6.479016691446304321e-02 4.281428158283233643e-01 1.302238553762435913e-01 4.027258232235908508e-02 1.036186218261718750e-01 5.186264589428901672e-02 3.068757057189941406e-01 2.354934513568878174e-01 1.961170695722103119e-02 1.022079139947891235e-01 -7.046452164649963379e-02 5.300519615411758423e-02 -4.815854504704475403e-02 3.151805102825164795e-01 -1.154628396034240723e-01
1.742573976516723633e-01 1.761680282652378082e-02 1.831623166799545288e-01 -3.381176590919494629e-01 -2.189467893913388252e-03 -1.441519558429718018e-01 1.851408779621124268e-01 -2.726137936115264893e-01 -3.072265684604644775e-01 3.185778856277465820e-01 5.518943443894386292e-02 -1.601636558771133423e-01 1.020673587918281555e-01 -1.051822975277900696e-01 -7.888332009315490723e-02 -6.951026618480682373e-02 -1.207823082804679871e-01 1.396321877837181091e-02 2.083903253078460693e-01 -2.288521640002727509e-02 2.315898798406124115e-02 2.524262964725494385e-01 4.905550554394721985e-02 6.400938332080841064e-02 -6.771671585738658905e-03 -4.423064291477203369e-01 6.492301076650619507e-02 6.364464014768600464e-02 2.563385069370269775e-01 -1.166706755757331848e-01 -9.828151017427444458e-02 1.119754016399383545e-01
-1.750504039227962494e-02 -2.726773023605346680e-01 1.715376675128936768e-01 -2.943836450576782227e-01 -2.173661813139915466e-02 -2.346288710832595825e-01 -8.194979280233383179e-02 -6.259427964687347412e-02 -3.327169120311737061e-01 1.136732250452041626e-01 1.283769607543945312e-01 -1.497167348861694336e-01 -1.748266816139221191e-01 1.783248484134674072e-01 -3.011136688292026520e-02 -2.144416421651840210e-01 -1.818692684173583984e-01 1.345488131046295166e-01 3.413330912590026855e-01 2.478964924812316895e-01 7.470372319221496582e-02 -1.183398813009262085e-01 -1.027076020836830139e-01 1.940572708845138550e-01 1.710165739059448242e-01 -9.794763475656509399e-02 -2.932883240282535553e-02 -2.161594033241271973e-01 -3.774607554078102112e-03 1.327858567237854004e-01 2.636477351188659668e-01 2.842869237065315247e-02
-2.163670361042022705e-01 -1.472179591655731201e-01 -2.070950120687484741e-01 3.199618076905608177e-03 -2.136914581060409546e-01 -1.258720159530639648e-01 9.898182004690170288e-03 -2.289149314165115356e-01 -4.405652284622192383e-01 4.320224821567535400e-01 1.103855445981025696e-01 -7.373158633708953857e-02 -2.990903258323669434e-01 6.381983309984207153e-02 5.766583234071731567e-02 -2.909575402736663818e-01 2.497076056897640228e-02 -2.457168884575366974e-02 1.572675406932830811e-01 1.616429537534713745e-01 4.076354205608367920e-02 2.806304208934307098e-02 2.330103218555450439e-01 7.148554921150207520e-02 -2.052884735167026520e-02 -1.099631115794181824e-01 -7.153621315956115723e-02 -1.607650220394134521e-01 8.137878775596618652e-02 -1.644909977912902832e-01 5.893465131521224976e-02 1.274868194013834000e-02
-1.407009512186050415e-01 -2.490875422954559326e-01 4.063056111335754395e-01 -6.432761251926422119e-02 -1.052762866020202637e-01 3.174975216388702393e-01 -3.068220801651477814e-02 -4.313888549804687500e-01 -1.762789040803909302e-01 -9.567338041961193085e-03 1.888882219791412354e-01 1.723002791404724121e-01 -9.876636415719985962e-02 -4.979284480214118958e-02 -1.114178672432899475e-01 -2.126087844371795654e-01 5.796112492680549622e-02 -5.722072720527648926e-02 1.596407592296600342e-01 -1.738276034593582153e-01 -2.307940088212490082e-02 9.848742187023162842e-02 5.901931971311569214e-02 -1.161056105047464371e-02 3.027256429195404053e-01 -1.311128735542297363e-01 1.175684109330177307e-01 -1.380861038342118263e-03 -6.299487315118312836e-03 2.336605638265609741e-01 9.365015476942062378e-02 -1.462124586105346680e-01
-1.829176545143127441e-01 -2.798269391059875488e-01 1.699780225753784180e-01 6.214501708745956421e-02 -4.605988785624504089e-02 2.480897903442382812e-01 -1.846486181020736694e-01 -3.041407763957977295e-01 -4.008991420269012451e-01 4.055095463991165161e-02 2.369845956563949585e-01 1.610309481620788574e-01 -1.212311163544654846e-01 9.471014142036437988e-02 -5.820122361183166504e-02 -2.206736952066421509e-01 -1.035231277346611023e-01 8.677788078784942627e-03 1.346857398748397827e-01 -3.935034945607185364e-02 1.827436834573745728e-01 1.056589931249618530e-01 -1.097645759582519531e-01 1.473128795623779297e-01 7.986608892679214478e-02 -1.328488439321517944e-01 2.429119944572448730e-01 2.201814055442810059e-01 2.948256582021713257e-02 3.131253421306610107e-01 -6.736237555742263794e-02 -3.536849096417427063e-02
-9.909909963607788086e-02 -1.089198701083660126e-02 2.196741253137588501e-01 1.019078791141510010e-01 -1.283086985349655151e-01 2.476540803909301758e-01 -8.760885894298553467e-02 -1.920056492090225220e-01 -3.307595252990722656e-01 2.643598914146423340e-01 1.896438598632812500e-01 4.988308995962142944e-02 -9.204813279211521149e-03 -4.651043098419904709e-03 -5.791683122515678406e-02 1.651569902896881104e-01 1.666412204504013062e-01 -2.852559983730316162e-01 6.860338896512985229e-02 1.079466566443443298e-01 3.111685812473297119e-01 4.248551279306411743e-02 3.289000093936920166e-01 9.112560749053955078e-02 2.108829170465469360e-01 -2.349569946527481079e-01 -9.418769180774688721e-02 1.093491315841674805e-01 3.048256635665893555e-01 -3.323589265346527100e-02 7.215752452611923218e-02 1.608870178461074829e-02
-4.081554338335990906e-02 -8.149669319391250610e-02 2.990049719810485840e-01 -3.480333983898162842e-01 -4.616536200046539307e-02 6.733275949954986572e-02 -2.237067818641662598e-01 -1.367487162351608276e-01 -2.217029780149459839e-01 2.047697156667709351e-01 2.448234856128692627e-01 -8.408874273300170898e-02 -1.553795784711837769e-01 1.711456179618835449e-01 4.793582111597061157e-02 4.047063412144780159e-04 -1.507372856140136719e-01 1.403898447751998901e-01 3.954203426837921143e-01 1.675022393465042114e-01 1.302999407052993774e-01 -9.477480500936508179e-02 -6.262078136205673218e-02 2.037913650274276733e-01 1.594804078340530396e-01 5.770928692072629929e-03 9.357164800167083740e-02 -2.169007807970046997e-02 -7.751533761620521545e-03 -3.348620608448982239e-02 3.601381778717041016e-01 -1.676166951656341553e-01
-2.474050521850585938e-01 -1.281549036502838135e-01 2.466638237237930298e-01 -1.875471919775009155e-01 -2.407214939594268799e-01 1.736302375793457031e-01 -7.579021155834197998e-02 -2.818333916366100311e-02 -1.570129692554473877e-01 1.226915046572685242e-01 -4.368817433714866638e-02 1.991545557975769043e-01 -1.141597852110862732e-01 1.546340733766555786e-01 -2.501767575740814209e-01 -7.094247639179229736e-02 -6.179514527320861816e-02 -5.377814918756484985e-02 1.285988241434097290e-01 8.670650422573089600e-02 -2.322728484869003296e-01 -6.270571053028106689e-02 1.007430702447891235e-01 -2.190618366003036499e-01 6.751653854735195637e-04 -5.660382509231567383e-01 -5.948461219668388367e-02 -1.380123347043991089e-01 -1.010172888636589050e-01 3.762619942426681519e-02 1.602669656276702881e-01 1.371006369590759277e-01
1.049048677086830139e-01 -1.763789504766464233e-01 1.991752684116363525e-01 -5.538197606801986694e-02 1.198697388172149658e-01 -1.995933204889297485e-01 -4.258294031023979187e-02 -1.092388331890106201e-01 -3.310737311840057373e-01 3.029420673847198486e-01 2.012416720390319824e-01 -5.758068524301052094e-03 -3.215176612138748169e-02 1.445438265800476074e-01 -1.397350579500198364e-01 -1.214950978755950928e-01 4.621196165680885315e-02 1.376245319843292236e-01 2.707096636295318604e-01 2.415391504764556885e-01 1.660279631614685059e-01 4.190177097916603088e-02 3.868193924427032471e-02 -4.076735675334930420e-02 4.841627478599548340e-01 3.046330530196428299e-03 3.089869022369384766e-02 -7.764355093240737915e-02 6.072952970862388611e-02 2.520894110202789307e-01 1.259133219718933105e-01 -1.984656453132629395e-01
-9.765237569808959961e-02 -1.870487779378890991e-01 2.798394560813903809e-01 -8.276677876710891724e-02 -9.928940236568450928e-02 2.544313371181488037e-01 -1.207145079970359802e-01 -3.529150784015655518e-01 -2.719610631465911865e-01 1.420540213584899902e-01 2.680415511131286621e-01 9.591906517744064331e-02 1.614162698388099670e-02 1.948689371347427368e-01 -1.342578083276748657e-01 -8.675058931112289429e-02 2.948930859565734863e-01 3.751090168952941895e-02 1.953652203083038330e-01 7.163867354393005371e-02 -1.389786601066589355e-01 -5.671027675271034241e-02 5.430515110492706299e-02 7.942220568656921387e-02 9.874352812767028809e-02 -2.833846807479858398e-01 -3.007987886667251587e-02 -1.062173247337341309e-01 2.971118092536926270e-01 7.088874280452728271e-02 -2.406703978776931763e-01 -2.652535773813724518e-02
-2.971076965332031250e-02 -1.938969045877456665e-01 3.219282925128936768e-01 -3.190918266773223877e-01 1.531684845685958862e-01 8.041094243526458740e-02 -1.844735890626907349e-01 -2.073613703250885010e-01 -1.995566487312316895e-01 2.089030742645263672e-01 1.604571789503097534e-01 -6.902515143156051636e-02 -8.325874805450439453e-02 5.396854504942893982e-02 -8.185582607984542847e-02 -1.716524064540863037e-01 -9.099484235048294067e-02 1.752074658870697021e-01 3.477289080619812012e-01 1.487542986869812012e-01 1.052199527621269226e-01 -5.697371810674667358e-02 -7.648549228906631470e-02 3.355889022350311279e-01 1.488092243671417236e-01 6.765209883451461792e-02 -3.200619667768478394e-02 4.929164797067642212e-02 1.510376781225204468e-01 2.572897262871265411e-02 3.030004799365997314e-01 -1.698742806911468506e-01
-2.620796859264373779e-01 -5.197120364755392075e-03 -1.573565453290939331e-01 -1.500018537044525146e-01 8.754830807447433472e-02 2.637497149407863617e-02 -1.964957453310489655e-02 -1.261538118124008179e-01 -4.261697530746459961e-01 4.557981789112091064e-01 -9.442170709371566772e-02 6.891739368438720703e-02 -2.027785927057266235e-01 1.063920333981513977e-01 4.540223255753517151e-02 -4.745354875922203064e-02 -2.266789786517620087e-02 -1.798608899116516113e-02 1.110822781920433044e-01 3.071537315845489502e-01 1.056430786848068237e-01 1.795378029346466064e-01 -2.930066362023353577e-02 -1.211015284061431885e-01 1.491101980209350586e-01 -1.936781108379364014e-01 -1.040582451969385147e-02 2.121209353208541870e-02 2.805948257446289062e-01 -1.117851883172988892e-01 2.612785398960113525e-01 1.154881045222282410e-01
-7.845848053693771362e-02 -2.574815750122070312e-01 2.532439827919006348e-01 -2.626686990261077881e-01 -6.968709826469421387e-02 -1.942129880189895630e-01 -1.199335828423500061e-01 -3.351197391748428345e-02 -3.712089955806732178e-01 1.450180262327194214e-01 2.730291187763214111e-01 6.420019548386335373e-03 -8.841189555823802948e-03 8.676774054765701294e-02 -8.943921327590942383e-02 -1.490630060434341431e-01 -1.012089475989341736e-01 2.438057959079742432e-01 2.304986566305160522e-01 2.332421839237213135e-01 -9.019014239311218262e-02 -1.840541958808898926e-01 9.982166811823844910e-03 1.675625890493392944e-01 2.230565845966339111e-01 2.008732855319976807e-01 7.802940905094146729e-02 5.423619598150253296e-02 -9.483845904469490051e-03 4.814287275075912476e-02 3.170791566371917725e-01 1.249602884054183960e-01
-2.728487253189086914e-01 -1.484354585409164429e-01 3.151141107082366943e-01 -2.442513965070247650e-02 -5.831633135676383972e-02 3.048359043896198273e-02 6.581833958625793457e-02 -3.749713003635406494e-01 -1.527980566024780273e-01 2.916747927665710449e-01 3.137599825859069824e-01 -1.080577448010444641e-01 5.877156183123588562e-02 -2.102405726909637451e-01 -1.737949550151824951e-01 -5.569900386035442352e-03 -8.087962120771408081e-02 -1.199526339769363403e-01 3.435913473367691040e-02 2.022118270397186279e-01 1.403637975454330444e-01 1.830425709486007690e-01 1.321659982204437256e-01 1.442624814808368683e-02 1.424099206924438477e-01 1.320369392633438110e-01 1.515785902738571167e-01 2.736099362373352051e-01 2.552034556865692139e-01 -1.406506299972534180e-01 -5.871368944644927979e-02 1.152523327618837357e-02
-2.264626324176788330e-01 -8.543501049280166626e-02 2.917602956295013428e-01 -1.332723945379257202e-01 -1.567700803279876709e-01 2.603054419159889221e-02 -6.019259616732597351e-02 -3.417156338691711426e-01 -3.055578172206878662e-01 2.333476953208446503e-02 -1.060510613024234772e-02 1.995791792869567871e-01 -1.753244996070861816e-01 -7.548795640468597412e-02 -1.294978410005569458e-01 -1.770289093255996704e-01 -2.971432805061340332e-01 -4.819014295935630798e-02 1.872778534889221191e-01 -2.811311483383178711e-01 -1.690408028662204742e-02 1.728570610284805298e-01 4.645669460296630859e-02 7.490745931863784790e-02 1.779613792896270752e-01 -2.112069129943847656e-01 1.722783893346786499e-01 1.174008250236511230e-01 2.343123853206634521e-01 2.313019037246704102e-01 -1.138103660196065903e-02 -5.957839265465736389e-02
-2.568424046039581299e-01 -2.537705302238464355e-01 3.022718131542205811e-01 -2.776416763663291931e-02 -1.197313442826271057e-01 1.451357007026672363e-01 -3.618058934807777405e-02 -3.160576820373535156e-01 -5.176144242286682129e-01 2.668372727930545807e-02 -3.724582027643918991e-03 -1.085474416613578796e-01 -2.766986377537250519e-02 4.270816966891288757e-02 8.926633745431900024e-02 -2.390288747847080231e-02 3.229955956339836121e-02 -4.106664285063743591e-02 3.277673423290252686e-01 1.667850837111473083e-02 5.586874857544898987e-02 2.147306650876998901e-01 3.781684115529060364e-02 -1.156027615070343018e-01 -1.322188824415206909e-01 -1.369965225458145142e-01 6.152062118053436279e-02 1.581545025110244751e-01 1.646927744150161743e-02 2.891795039176940918e-01 -1.445960998535156250e-01 -7.080845534801483154e-02
-1.084727346897125244e-01 -1.295154094696044922e-01 -3.152772039175033569e-02 -3.946467936038970947e-01 -2.578057348728179932e-01 1.411384493112564087e-01 -7.946673780679702759e-02 -1.448024213314056396e-01 -7.188597321510314941e-02 7.581973820924758911e-02 9.620920568704605103e-02 -2.329530566930770874e-01 -2.048307359218597412e-01 9.150560200214385986e-02 -7.020056247711181641e-02 -2.139119058847427368e-01 1.187381297349929810e-01 1.522005945444107056e-01 4.128171801567077637e-01 1.387983262538909912e-01 -4.899471066892147064e-03 1.892492622137069702e-01 1.830201297998428345e-01 8.596550673246383667e-03 5.314595997333526611e-02 -3.497696220874786377e-01 -2.583957910537719727e-01 -4.804754257202148438e-02 1.417064368724822998e-01 3.869588300585746765e-02 3.321098920423537493e-04 -1.158589795231819153e-01
-4.176800549030303955e-01 -1.059216074645519257e-02 -1.103149726986885071e-01 -1.589327156543731689e-01 6.776997447013854980e-02 6.802087277173995972e-02 -5.139255523681640625e-02 -1.434368044137954712e-01 -2.900987863540649414e-01 3.498234152793884277e-01 -2.948541752994060516e-02 1.614864915609359741e-01 -2.894620299339294434e-01 2.667210400104522705e-01 7.430472970008850098e-02 -1.048156246542930603e-01 2.985330112278461456e-02 -1.396646946668624878e-01 2.579329311847686768e-01 2.902878522872924805e-01 2.172572910785675049e-01 9.258183836936950684e-02 -7.587195187807083130e-02 4.281711205840110779e-02 1.933854371309280396e-01 -1.924132257699966431e-01 -8.978903293609619141e-02 -8.624537289142608643e-02 6.407244503498077393e-02 -7.522371411323547363e-02 1.264938861131668091e-01 -2.021936513483524323e-02
-1.920557320117950439e-01 2.678588218986988068e-02 2.349301986396312714e-02 6.744807213544845581e-02 -1.182038336992263794e-01 6.265980750322341919e-02 -8.603733032941818237e-02 4.935170337557792664e-02 -2.894158065319061279e-01 3.581553697586059570e-01 9.741421043872833252e-02 8.967701345682144165e-03 -1.406265050172805786e-01 3.971307072788476944e-03 -3.049844801425933838e-01 -3.772390782833099365e-01 -9.491938352584838867e-02 1.139043122529983521e-01 1.627323478460311890e-01 -4.464668408036231995e-02 -1.715512722730636597e-01 -6.115333363413810730e-02 -7.549150288105010986e-02 -2.272129524499177933e-03 8.363328874111175537e-02 -5.426055192947387695e-01 -1.078729853034019470e-01 1.619473844766616821e-01 1.264565289020538330e-01 -1.725927926599979401e-02 -2.601890638470649719e-02 -8.519815653562545776e-02
-4.183987081050872803e-01 -1.463005132973194122e-02 -1.918586790561676025e-01 -8.200292289257049561e-02 -2.047827988862991333e-01 1.982698440551757812e-01 -7.039663940668106079e-02 -3.105753660202026367e-01 -3.330237269401550293e-01 1.107301935553550720e-02 1.051753386855125427e-01 -9.264941513538360596e-02 -8.878228813409805298e-02 1.245096325874328613e-01 -1.551066637039184570e-01 -1.535475105047225952e-01 1.644069403409957886e-01 5.807582288980484009e-02 1.689728647470474243e-01 -7.205133140087127686e-02 -5.266105011105537415e-02 -1.075999215245246887e-01 -3.820374608039855957e-03 1.375749856233596802e-01 2.784925997257232666e-01 -2.206817567348480225e-01 -1.373750120401382446e-01 2.121523208916187286e-02 1.608033627271652222e-01 -1.285476088523864746e-01 3.330322504043579102e-01 -2.302769757807254791e-02
3.322569280862808228e-02 -1.277514100074768066e-01 8.118557929992675781e-02 -9.851358830928802490e-02 1.434352844953536987e-01 -2.643887698650360107e-02 4.739039391279220581e-02 -1.390434950590133667e-01 -4.093080163002014160e-01 3.530715107917785645e-01 3.104749917984008789e-01 9.703341871500015259e-02 -5.997625738382339478e-02 1.601883023977279663e-01 -7.042593508958816528e-02 -7.042175531387329102e-02 8.883833885192871094e-02 2.429253607988357544e-01 2.845612764358520508e-01 1.723716408014297485e-01 1.584876775741577148e-01 1.785285305231809616e-03 -1.778526902198791504e-01 5.751512944698333740e-02 2.107724547386169434e-01 1.388526111841201782e-01 -3.009256720542907715e-02 1.014055102132260799e-03 7.689174264669418335e-02 2.317576110363006592e-01 3.478671908378601074e-01 -5.786535143852233887e-02
-2.742592692375183105e-01 -1.761091798543930054e-01 2.407226115465164185e-01 -1.885883063077926636e-01 -1.248690932989120483e-01 5.095702409744262695e-02 -2.864078991115093231e-02 -2.963864803314208984e-01 -2.475128173828125000e-01 3.538030013442039490e-02 3.215083479881286621e-01 3.423462808132171631e-01 -2.295592129230499268e-01 1.475624740123748779e-01 -6.537526100873947144e-02 -5.118446052074432373e-02 -4.650579392910003662e-02 -1.239911690354347229e-01 1.125990301370620728e-01 -2.145124226808547974e-01 9.303004294633865356e-02 6.935809552669525146e-02 4.668814130127429962e-03 -7.102332077920436859e-03 2.264388352632522583e-01 -1.571592837572097778e-01 2.871502339839935303e-01 -1.029113829135894775e-01 -1.885700039565563202e-02 2.105190157890319824e-01 -1.188254728913307190e-01 -1.066323295235633850e-01
5.133524164557456970e-02 1.861852407455444336e-01 4.614920541644096375e-02 -8.342353999614715576e-02 -4.485891759395599365e-02 -1.325185149908065796e-01 -2.344239205121994019e-01 -7.295062392950057983e-02 -4.466650485992431641e-01 7.926610857248306274e-02 3.730189055204391479e-02 8.080444484949111938e-02 2.928882241249084473e-01 8.520733565092086792e-02 7.511498034000396729e-02 -3.322695791721343994e-01 -1.496460139751434326e-01 1.925664097070693970e-01 3.605766594409942627e-01 -1.179507118649780750e-03 9.473934024572372437e-02 1.848573833703994751e-01 3.068813681602478027e-01 1.453454606235027313e-02 2.213119864463806152e-01 -1.234951689839363098e-01 -1.427938938140869141e-01 -8.605608344078063965e-02 6.276444345712661743e-02 -1.224502176046371460e-01 1.836694590747356415e-02 1.123987436294555664e-01
-5.818026885390281677e-02 -1.600440591573715210e-01 3.383221626281738281e-01 -2.877508103847503662e-01 -3.294331952929496765e-02 8.692439645528793335e-02 -1.060606688261032104e-01 -4.257506132125854492e-02 -3.101083338260650635e-01 1.499498188495635986e-01 3.333022817969322205e-02 -7.697141170501708984e-02 -1.468755304813385010e-01 1.146881803870201111e-01 -3.054488822817802429e-02 -4.008168354630470276e-02 -1.397688537836074829e-01 1.222252994775772095e-01 3.555045425891876221e-01 3.799620270729064941e-01 1.594209074974060059e-01 -1.796604543924331665e-01 -3.617861121892929077e-02 1.786407083272933960e-01 9.549681842327117920e-02 -9.390321373939514160e-02 8.280096203088760376e-02 -7.438095659017562866e-02 1.100746840238571167e-01 1.544877737760543823e-01 3.503166735172271729e-01 -6.252275407314300537e-02
-5.795907601714134216e-02 -2.197115272283554077e-01 -9.516048431396484375e-02 6.094193831086158752e-02 -9.450186043977737427e-03 2.048635333776473999e-01 -1.640376001596450806e-01 -2.960579097270965576e-01 -2.438569366931915283e-01 2.990286052227020264e-01 2.459913790225982666e-01 -1.186085417866706848e-01 -1.018890663981437683e-01 3.945843875408172607e-02 -1.693931818008422852e-01 -2.584574818611145020e-01 2.672924399375915527e-01 1.175166815519332886e-01 2.361328601837158203e-01 -3.151649609208106995e-02 5.394237115979194641e-02 1.469121277332305908e-01 2.185373455286026001e-01 1.496061384677886963e-01 8.085668832063674927e-02 -2.372635751962661743e-01 -1.598401218652725220e-01 1.374343782663345337e-02 2.833506464958190918e-01 -4.101745411753654480e-02 -1.534735113382339478e-01 1.317187249660491943e-01
3.127893432974815369e-02 -7.671537250280380249e-02 1.807424575090408325e-01 -3.952841758728027344e-01 1.919002979993820190e-01 1.147395521402359009e-01 4.291711747646331787e-02 -3.186937570571899414e-01 -2.434618324041366577e-01 1.628132313489913940e-01 1.927289366722106934e-01 3.094136714935302734e-01 1.774591952562332153e-02 -9.079961478710174561e-02 1.753196865320205688e-01 -3.614368662238121033e-02 -1.369539648294448853e-01 -1.291039884090423584e-01 7.321439217776060104e-03 1.430962234735488892e-01 1.075976267457008362e-01 1.316904127597808838e-01 1.200793087482452393e-01 -1.474478691816329956e-01 -3.964023292064666748e-02 -2.226810008287429810e-01 2.111993916332721710e-02 2.312938570976257324e-01 3.189846873283386230e-01 -1.249806284904479980e-01 -1.960757672786712646e-01 9.799230098724365234e-02
-3.674695491790771484e-01 -9.321944415569305420e-02 1.671849563717842102e-02 -2.213522642850875854e-01 -2.808447778224945068e-01 1.394185870885848999e-01 2.004117220640182495e-01 -8.985272794961929321e-02 -1.542593985795974731e-01 1.575700193643569946e-01 2.368102073669433594e-01 -1.791918426752090454e-01 -3.391716629266738892e-02 6.059779552742838860e-04 -8.235530555248260498e-02 -2.510855197906494141e-01 -1.617659777402877808e-01 -1.833194643259048462e-01 3.306286036968231201e-02 1.136018708348274231e-01 1.187848970293998718e-01 2.852240800857543945e-01 1.266149282455444336e-01 9.797708690166473389e-02 -1.628279685974121094e-02 -2.143435776233673096e-01 -9.032355248928070068e-02 3.156424164772033691e-01 5.269187688827514648e-02 5.476925149559974670e-02 3.130682706832885742e-01 3.054490080103278160e-03
-2.160709798336029053e-01 -9.475473314523696899e-02 1.100979447364807129e-01 -1.455689817667007446e-01 1.098121479153633118e-01 -3.602948039770126343e-02 3.866147994995117188e-02 -3.790979683399200439e-01 -3.128857016563415527e-01 -6.780833005905151367e-03 3.538728356361389160e-01 5.917964130640029907e-02 -6.850665807723999023e-02 2.425852715969085693e-01 7.309986650943756104e-02 -9.283077716827392578e-02 1.265477985143661499e-01 1.617780327796936035e-01 3.303391933441162109e-01 -1.311424970626831055e-01 -1.723184436559677124e-01 1.482205092906951904e-01 1.780142337083816528e-01 -1.500692069530487061e-01 -2.810484468936920166e-01 -2.030035853385925293e-01 -1.126845949329435825e-03 -9.454605728387832642e-02 3.299491479992866516e-02 1.196987554430961609e-01 -6.229029595851898193e-02 1.595791578292846680e-01
-1.108829453587532043e-01 -8.705220371484756470e-02 3.078909814357757568e-01 -3.086816668510437012e-01 -4.785884171724319458e-03 7.011823356151580811e-02 -2.203438878059387207e-01 -5.363265797495841980e-02 -2.316086590290069580e-01 2.648640573024749756e-01 2.038569897413253784e-01 -2.054187059402465820e-01 -1.003637537360191345e-01 1.021446362137794495e-01 2.539234049618244171e-02 -5.545195890590548515e-04 -1.076902672648429871e-01 2.101497501134872437e-01 4.145856499671936035e-01 8.772687613964080811e-02 -1.927324011921882629e-02 -4.591069591697305441e-04 2.148637734353542328e-02 2.098792493343353271e-01 1.191215440630912781e-01 -1.148756593465805054e-02 4.055750742554664612e-02 -4.179906100034713745e-02 1.541993468999862671e-01 1.535765975713729858e-01 3.938624262809753418e-01 -6.746937334537506104e-02
-1.185448393225669861e-01 1.850093454122543335e-01 -5.357080325484275818e-02 -2.572961151599884033e-01 -8.936109393835067749e-02 3.110327124595642090e-01 -2.668939065188169479e-03 -6.812349706888198853e-02 -2.584836483001708984e-01 -1.328159961849451065e-02 1.606081873178482056e-01 3.753785416483879089e-02 -1.778266131877899170e-01 6.196777522563934326e-02 -3.740902617573738098e-02 -2.295133620500564575e-01 2.191377580165863037e-01 1.250464748591184616e-02 3.548054397106170654e-01 1.079759839922189713e-02 7.357301563024520874e-02 1.158629208803176880e-01 3.203538954257965088e-01 -1.499712765216827393e-01 1.285681873559951782e-01 -1.873675584793090820e-01 -1.086128801107406616e-01 1.605978310108184814e-01 3.635179698467254639e-01 -1.451209634542465210e-01 1.610087752342224121e-01 5.522686988115310669e-02
-3.839385807514190674e-01 1.053998470306396484e-01 1.711719632148742676e-01 -7.494854182004928589e-02 5.420859437435865402e-03 -5.779827386140823364e-02 -6.117560714483261108e-02 -2.401612848043441772e-01 -3.771057426929473877e-01 -3.119646012783050537e-02 3.193361163139343262e-01 2.712100446224212646e-01 -2.210408449172973633e-01 2.063360810279846191e-02 -1.460493505001068115e-01 -4.172076284885406494e-02 1.855932623147964478e-01 1.231432892382144928e-02 1.676033884286880493e-01 6.660593301057815552e-02 -1.805706769227981567e-01 1.076487228274345398e-01 -6.939355283975601196e-02 1.244882047176361084e-01 1.112087666988372803e-01 -3.547751307487487793e-01 2.275754362344741821e-01 4.116418957710266113e-02 1.367723941802978516e-01 3.595707938075065613e-02 6.201941054314374924e-03 -8.555870503187179565e-02
2.408049814403057098e-02 2.406215108931064606e-02 3.679001331329345703e-01 -2.030686438083648682e-01 1.095860674977302551e-01 8.391673117876052856e-02 5.608166381716728210e-02 -1.044609919190406799e-01 -4.169450402259826660e-01 2.226685583591461182e-01 1.194946542382240295e-01 1.870235353708267212e-01 2.215121500194072723e-02 -9.414523839950561523e-03 2.588558755815029144e-02 -1.236876379698514938e-02 3.738621994853019714e-02 8.062928915023803711e-02 1.212538629770278931e-01 2.668223381042480469e-01 -6.953444099053740501e-04 -4.988187551498413086e-02 -9.344214200973510742e-02 -7.558450847864151001e-02 4.750748574733734131e-01 1.833476424217224121e-01 1.607664823532104492e-01 4.897319525480270386e-02 7.188247889280319214e-02 9.539681673049926758e-02 2.848517000675201416e-01 -1.461791396141052246e-01
5.885651335120201111e-02 -1.500447243452072144e-01 2.998360395431518555e-01 -1.073725298047065735e-01 -4.216829314827919006e-02 -1.199840232729911804e-01 -1.175499781966209412e-01 1.663287281990051270e-01 -4.051724076271057129e-01 3.110195994377136230e-01 2.146211415529251099e-01 -4.973912611603736877e-02 1.982030272483825684e-02 1.777746230363845825e-01 1.979412697255611420e-02 -1.026121452450752258e-01 -1.615048013627529144e-02 1.958943307399749756e-01 3.285854458808898926e-01 1.214061155915260315e-01 1.648449897766113281e-01 9.908778965473175049e-02 -1.563941389322280884e-01 8.218765258789062500e-02 1.813796758651733398e-01 -2.198093757033348083e-02 -6.527477502822875977e-02 -6.512219458818435669e-02 3.280612826347351074e-02 2.268103957176208496e-01 3.286947309970855713e-01 -1.749005913734436035e-01
-1.999052166938781738e-01 -2.383878678083419800e-01 7.194193452596664429e-02 -1.188480779528617859e-01 -1.005849242210388184e-01 -2.468039542436599731e-01 1.599193811416625977e-01 1.224005222320556641e-02 -3.591576516628265381e-01 1.306835711002349854e-01 -4.976877942681312561e-02 1.940819472074508667e-01 -7.359095662832260132e-02 -1.334687620401382446e-01 3.018259704113006592e-01 -6.101857125759124756e-02 2.308300137519836426e-01 3.471165662631392479e-03 2.657447755336761475e-01 8.679971098899841309e-02 1.853850930929183960e-01 2.529140710830688477e-01 1.956925243139266968e-01 2.033500820398330688e-01 -4.422467201948165894e-02 -1.179547011852264404e-01 7.557927072048187256e-02 2.808470427989959717e-01 2.372427284717559814e-02 -1.219255179166793823e-01 2.376750111579895020e-01 3.290398418903350830e-02
-1.141675412654876709e-01 -2.750322520732879639e-01 2.919262051582336426e-01 -2.361147254705429077e-01 -2.034140229225158691e-01 -4.254419505596160889e-01 -1.493887454271316528e-01 9.977690875530242920e-02 -2.570426762104034424e-01 1.365025490522384644e-01 1.675127148628234863e-01 -1.097637936472892761e-01 -2.506380379199981689e-01 -1.556601822376251221e-01 -6.666524708271026611e-02 -6.695959717035293579e-02 1.218434721231460571e-01 1.785986423492431641e-01 -6.896510720252990723e-02 8.495023846626281738e-02 1.960029900074005127e-01 2.584875747561454773e-02 -2.392060309648513794e-02 3.049306385219097137e-02 9.084786474704742432e-02 -1.260614544153213501e-01 8.316465467214584351e-02 -9.320716559886932373e-02 3.424941301345825195e-01 1.047416105866432190e-01 8.521377295255661011e-02 -1.425665766000747681e-01
-2.977665066719055176e-01 -6.048890203237533569e-02 1.058426219969987869e-02 -2.523909322917461395e-02 5.167993158102035522e-02 3.470008671283721924e-01 8.498337119817733765e-02 -2.385572493076324463e-01 -2.273873686790466309e-01 4.528525099158287048e-02 2.361768484115600586e-01 6.115776300430297852e-02 -3.341908380389213562e-02 1.199352815747261047e-01 -8.005766198039054871e-03 -1.969747543334960938e-01 1.600799411535263062e-01 4.047629535198211670e-01 1.547465175390243530e-01 1.406021118164062500e-01 1.139004230499267578e-01 -1.656067371368408203e-02 2.385443896055221558e-01 -1.554066687822341919e-01 1.116816252470016479e-01 -1.280322223901748657e-01 5.707813426852226257e-02 1.208354756236076355e-01 3.215510249137878418e-01 -5.922890082001686096e-02 1.340638846158981323e-02 2.660667896270751953e-01
-1.029923856258392334e-01 -1.714411526918411255e-01 4.591725766658782959e-01 -6.419355515390634537e-03 -1.912497878074645996e-01 2.377447485923767090e-01 -1.529624164104461670e-01 -2.799388766288757324e-01 -2.534378767013549805e-01 1.251980662345886230e-01 8.277998864650726318e-02 2.297579795122146606e-01 -1.289008259773254395e-01 -8.888939768075942993e-02 -3.294746577739715576e-01 -2.085651159286499023e-01 1.034002751111984253e-01 -4.775109887123107910e-02 3.910541906952857971e-02 4.607230052351951599e-02 -2.359811514616012573e-01 -1.868066191673278809e-02 -2.080215886235237122e-02 -5.382303148508071899e-02 5.433994159102439880e-02 -2.806019484996795654e-01 7.372146844863891602e-02 1.275887936353683472e-01 -3.916049003601074219e-02 -8.953538537025451660e-02 8.749255537986755371e-02 -2.038203477859497070e-01
-5.837244540452957153e-02 -3.032180964946746826e-01 1.891734898090362549e-01 -2.562058866024017334e-01 -1.943486481904983521e-01 7.106034457683563232e-02 -1.218188107013702393e-01 -3.623136579990386963e-01 -3.132439851760864258e-01 -1.259036660194396973e-01 3.050405383110046387e-01 5.677838996052742004e-02 2.839901298284530640e-02 -5.458723753690719604e-02 -1.681516170501708984e-01 -7.846809923648834229e-02 -1.087574381381273270e-02 1.511263549327850342e-01 -1.379002071917057037e-02 -2.743685245513916016e-01 9.030118584632873535e-02 2.444619871675968170e-02 3.537555038928985596e-01 -5.528280884027481079e-02 8.814005553722381592e-02 -2.183284461498260498e-01 1.953797936439514160e-01 8.763278275728225708e-02 3.829295188188552856e-02 7.899702526628971100e-03 -6.002214178442955017e-02 -1.550131142139434814e-01
-2.969566360116004944e-02 -9.636160731315612793e-02 3.661551177501678467e-01 -3.393661379814147949e-01 5.375089868903160095e-02 4.278084635734558105e-02 5.408320110291242599e-03 -5.607903376221656799e-02 -2.776036560535430908e-01 2.517337501049041748e-01 2.801032960414886475e-01 1.070164795964956284e-02 -9.410364180803298950e-02 2.327112257480621338e-01 -4.506096988916397095e-02 -2.052591182291507721e-02 -8.990101516246795654e-02 7.792615890502929688e-02 3.218763470649719238e-01 1.449638605117797852e-01 1.027438193559646606e-01 2.524531446397304535e-02 -5.346886441111564636e-02 2.270675301551818848e-01 2.953050434589385986e-01 8.966524899005889893e-02 8.623345941305160522e-02 -3.036657348275184631e-02 7.507610321044921875e-02 1.539378017187118530e-01 3.310904204845428467e-01 -3.590653836727142334e-02
5.133314058184623718e-02 -1.856272071599960327e-01 -3.219209983944892883e-02 -9.858836233615875244e-02 -1.039421651512384415e-02 2.261815965175628662e-01 -4.435016810894012451e-01 -1.808782517910003662e-01 -3.618880808353424072e-01 3.777921199798583984e-01 2.168173044919967651e-01 5.173160508275032043e-02 -5.342193692922592163e-02 -1.138500496745109558e-01 1.738880872726440430e-01 -2.607821226119995117e-01 -2.799777872860431671e-02 -2.676502987742424011e-02 -1.479789912700653076e-01 1.131028011441230774e-01 -6.986064254306256771e-04 -1.820545643568038940e-02 1.562140136957168579e-01 1.531382501125335693e-01 1.573804765939712524e-01 -1.782298982143402100e-01 1.748982220888137817e-01 -1.361549496650695801e-01 1.172077357769012451e-01 -3.206679970026016235e-02 1.600528210401535034e-01 6.014608591794967651e-02
1.242864206433296204e-01 -8.866301737725734711e-03 8.301552385091781616e-02 -2.570425570011138916e-01 -3.658513724803924561e-02 -9.486231952905654907e-02 1.255779862403869629e-01 -3.862983286380767822e-01 -1.837934553623199463e-01 1.433751136064529419e-01 7.834873348474502563e-02 -1.994775235652923584e-01 -3.153940488118678331e-04 1.320424228906631470e-01 1.019291058182716370e-01 -3.421663343906402588e-01 -1.598505228757858276e-01 -1.862613111734390259e-01 3.855566382408142090e-01 1.753631383180618286e-01 4.104004427790641785e-02 2.232587039470672607e-01 1.121464893221855164e-01 -2.626491189002990723e-01 1.297910511493682861e-02 -2.114240676164627075e-01 -3.838290274143218994e-02 8.634524792432785034e-02 -2.485886774957180023e-02 -1.830365806818008423e-01 6.758052855730056763e-02 -1.605704426765441895e-01
-1.567158252000808716e-01 -8.290846645832061768e-02 9.666229784488677979e-02 2.106864005327224731e-02 -1.237204372882843018e-01 3.081016242504119873e-01 -3.054064810276031494e-01 -2.932435460388660431e-02 -1.783290654420852661e-01 1.911649703979492188e-01 6.181530281901359558e-02 2.286835014820098877e-01 -1.279639452695846558e-01 1.560180634260177612e-01 -2.147614955902099609e-01 -1.956061273813247681e-01 -1.302378028631210327e-01 -2.449148334562778473e-02 3.029480278491973877e-01 4.827809333801269531e-02 -2.289956435561180115e-02 7.010485231876373291e-02 4.337453842163085938e-02 -2.406353652477264404e-01 -1.295318603515625000e-01 -5.021379590034484863e-01 1.873523555696010590e-02 1.211096346378326416e-01 5.289041623473167419e-02 -7.097440958023071289e-02 7.217533886432647705e-02 -1.759826540946960449e-01
-3.335277736186981201e-01 -7.306289393454790115e-03 2.277775108814239502e-01 -4.157554730772972107e-02 -1.321140080690383911e-01 1.519980430603027344e-01 -1.947828195989131927e-02 -3.286209702491760254e-01 -2.010175585746765137e-01 1.980102658271789551e-01 1.221547052264213562e-01 -1.790167540311813354e-01 -1.475486755371093750e-01 4.844388738274574280e-02 -4.335051774978637695e-02 -1.452703624963760376e-01 -1.767627894878387451e-02 -2.047636806964874268e-01 8.449876680970191956e-03 1.484966278076171875e-01 6.482502073049545288e-02 2.142282724380493164e-01 2.114137858152389526e-01 -7.923786342144012451e-02 1.693298369646072388e-01 -3.133370280265808105e-01 1.548457890748977661e-02 1.686574071645736694e-01 2.059532552957534790e-01 -1.359882354736328125e-01 1.124510914087295532e-01 3.434454798698425293e-01
-1.983776688575744629e-01 -2.740283012390136719e-01 2.492620795965194702e-01 5.183439329266548157e-02 2.621584758162498474e-02 -1.766990683972835541e-02 -1.771984696388244629e-01 -3.953547179698944092e-01 -3.214599490165710449e-01 8.015805855393409729e-03 1.020809412002563477e-01 5.215970799326896667e-02 -1.151216030120849609e-02 1.370889395475387573e-01 1.251125186681747437e-01 -3.467832505702972412e-02 -1.261288523674011230e-01 -1.262853741645812988e-01 4.517775774002075195e-01 9.096486121416091919e-02 6.074820086359977722e-02 -7.903717458248138428e-02 -6.831709295511245728e-02 -8.223383873701095581e-02 -1.135381162166595459e-01 -2.267741560935974121e-01 3.467040881514549255e-02 2.632369697093963623e-01 2.069220542907714844e-01 1.695511043071746826e-01 -5.375467240810394287e-02 -6.957586854696273804e-02
1.221961006522178650e-01 1.091303378343582153e-01 1.261970996856689453e-01 -4.125208854675292969e-01 -1.379293650388717651e-01 -4.333432018756866455e-02 2.150036245584487915e-01 -3.010782897472381592e-01 -3.277651071548461914e-01 2.196803539991378784e-01 2.053939700126647949e-01 3.927483223378658295e-03 2.969759404659271240e-01 9.570297598838806152e-02 1.222613900899887085e-01 -9.290412068367004395e-02 -9.556416422128677368e-02 -2.080443352460861206e-01 1.081253960728645325e-01 2.513308525085449219e-01 9.528805315494537354e-02 1.730933338403701782e-01 4.073289409279823303e-02 6.760534644126892090e-02 -1.157538592815399170e-02 -1.916107982397079468e-01 -5.390144884586334229e-02 -1.892948448657989502e-01 1.888500303030014038e-01 -1.084027215838432312e-01 -9.730512276291847229e-03 1.217260509729385376e-01
-6.529386341571807861e-02 -1.673514693975448608e-01 1.759711802005767822e-01 -8.683034032583236694e-02 1.686375588178634644e-01 2.790812849998474121e-01 9.975108504295349121e-02 3.141113324090838432e-03 -3.038449585437774658e-01 1.251932084560394287e-01 1.477019637823104858e-01 -2.511099912226200104e-03 -8.375898003578186035e-02 -1.398968100547790527e-01 -1.157920807600021362e-01 -2.445884048938751221e-01 3.299636021256446838e-02 2.742249667644500732e-01 2.746506631374359131e-01 3.737448900938034058e-02 1.594574153423309326e-01 5.536968354135751724e-03 3.264744877815246582e-01 -5.045600980520248413e-02 7.760310918092727661e-02 -5.129285156726837158e-02 -7.483955472707748413e-02 2.145232409238815308e-01 4.674823880195617676e-01 -4.064231738448143005e-02 -7.125423848628997803e-02 1.002730727195739746e-01
-2.109893411397933960e-01 1.500874198973178864e-02 1.676257848739624023e-01 -6.007115542888641357e-02 1.651558429002761841e-01 -8.814484626054763794e-02 -3.403744474053382874e-02 -3.857946395874023438e-01 -4.789014756679534912e-01 1.678266674280166626e-01 1.475127935409545898e-01 3.029340803623199463e-01 -9.466757625341415405e-02 1.045383363962173462e-01 -5.603841692209243774e-02 -7.383676618337631226e-02 2.633192576467990875e-03 -6.645689159631729126e-02 2.365539968013763428e-01 -1.736317873001098633e-01 3.441838920116424561e-02 1.733952164649963379e-01 -7.424727827310562134e-02 -5.269883573055267334e-02 -1.587440371513366699e-01 -2.021777480840682983e-01 4.151911661028862000e-02 -1.184129863977432251e-01 1.948117613792419434e-01 -2.772541716694831848e-03 -2.697321474552154541e-01 -1.279847025871276855e-01
-6.279416382312774658e-02 -1.049621179699897766e-01 -4.222860559821128845e-02 -2.726251780986785889e-01 -1.592593789100646973e-01 2.453980594873428345e-01 -1.658081859350204468e-01 -1.843903511762619019e-01 -4.322379082441329956e-02 1.586763411760330200e-01 3.113905489444732666e-01 6.626885384321212769e-02 -3.772212658077478409e-03 1.016090959310531616e-01 -9.274519979953765869e-02 -3.943608999252319336e-01 1.176697313785552979e-01 7.399454712867736816e-02 3.021967113018035889e-01 2.509313523769378662e-01 3.992724791169166565e-02 3.608814626932144165e-02 7.786449044942855835e-02 7.111788541078567505e-02 8.251306414604187012e-02 -1.086516752839088440e-01 -3.425513207912445068e-01 2.687935829162597656e-01 1.817506402730941772e-01 -1.381221860647201538e-01 -9.808170050382614136e-02 -3.780594095587730408e-02
-1.512974053621292114e-01 -3.174600005149841309e-01 4.215999841690063477e-01 -1.054009497165679932e-01 -1.232091039419174194e-01 1.779703199863433838e-01 -1.233217418193817139e-01 -1.689850389957427979e-01 -3.496800661087036133e-01 -1.604849249124526978e-01 6.471136212348937988e-02 -7.997959107160568237e-02 8.891500183381140232e-04 2.336037904024124146e-01 1.633539199829101562e-01 -6.963370740413665771e-02 -1.956130117177963257e-01 -2.619786933064460754e-02 1.286455690860748291e-01 -1.735673248767852783e-01 1.442280560731887817e-01 7.076349854469299316e-02 -7.922913879156112671e-02 3.916189307346940041e-04 1.314644217491149902e-01 -2.904693186283111572e-01 -9.819280356168746948e-02 1.071752011775970459e-01 1.246282309293746948e-01 2.723053991794586182e-01 2.774130739271640778e-02 1.455510407686233521e-01
-1.903876960277557373e-01 -2.968044579029083252e-01 7.096599787473678589e-02 -1.265446245670318604e-01 -2.656730115413665771e-01 1.323572546243667603e-01 2.173771709203720093e-01 2.536786906421184540e-02 -2.803135216236114502e-01 -5.769727006554603577e-02 2.325291484594345093e-01 -9.916184470057487488e-03 -3.782961145043373108e-02 2.729053795337677002e-01 -2.502558231353759766e-01 -4.117504879832267761e-02 1.350036412477493286e-01 2.747572399675846100e-02 6.573969125747680664e-02 1.768936663866043091e-01 1.077259108424186707e-01 2.643062472343444824e-01 1.726736724376678467e-01 -1.376052945852279663e-01 -1.779536902904510498e-02 -3.162233829498291016e-01 -3.756105899810791016e-02 -1.039989143610000610e-01 3.416242897510528564e-01 -4.147652070969343185e-03 1.176234111189842224e-01 1.200015172362327576e-01
-2.459983676671981812e-01 -2.113202959299087524e-01 1.855338960886001587e-01 -8.128577470779418945e-02 -1.281964033842086792e-01 -2.737342119216918945e-01 8.481851220130920410e-02 -7.249236106872558594e-02 -3.390420377254486084e-01 1.017137914896011353e-01 3.035167455673217773e-01 -1.950197666883468628e-01 -1.499225050210952759e-01 2.675478160381317139e-01 -2.549706399440765381e-01 -4.830914735794067383e-02 1.619768291711807251e-01 3.690347075462341309e-02 3.086799383163452148e-02 1.993845999240875244e-01 2.547717094421386719e-01 -2.303681969642639160e-01 -6.670483201742172241e-02 3.401684015989303589e-02 8.953019231557846069e-02 2.696656249463558197e-02 -7.186496257781982422e-02 -1.832990199327468872e-01 5.780082195997238159e-02 2.011817395687103271e-01 1.805725246667861938e-01 -1.315816193819046021e-01
-1.897422671318054199e-01 -7.038287818431854248e-02 -2.481160610914230347e-01 -5.278582498431205750e-02 -7.585417479276657104e-02 -4.294062964618206024e-03 2.032512985169887543e-02 -4.570058584213256836e-01 -4.263549149036407471e-01 3.259154558181762695e-01 4.067673906683921814e-02 4.086442291736602783e-02 -1.669659465551376343e-01 1.111550405621528625e-01 -4.865664988756179810e-02 -2.167876511812210083e-01 -1.979091390967369080e-02 -8.556649833917617798e-02 1.343441456556320190e-01 2.915602028369903564e-01 9.803987294435501099e-02 8.706089854240417480e-02 9.305280447006225586e-02 -7.995505630970001221e-02 9.007589519023895264e-02 -5.833063274621963501e-02 -1.702168732881546021e-01 -1.346680968999862671e-01 1.159266605973243713e-01 -1.230929419398307800e-01 2.583201527595520020e-01 -4.216100275516510010e-02
-4.316576942801475525e-02 -9.227403998374938965e-02 3.495545685291290283e-01 -2.991394400596618652e-01 -8.580881170928478241e-03 4.542864486575126648e-02 -8.704689890146255493e-02 -5.184420570731163025e-02 -2.939651608467102051e-01 9.405799955129623413e-02 2.116164565086364746e-01 -3.573523089289665222e-02 -1.176356971263885498e-01 6.709245592355728149e-02 -1.198700740933418274e-01 -4.061728343367576599e-02 -7.314979285001754761e-02 -3.541954234242439270e-02 3.769566714763641357e-01 2.228917777538299561e-01 1.748900115489959717e-01 -1.510855853557586670e-01 -9.533967386232689023e-05 3.047038316726684570e-01 3.525777757167816162e-01 -1.601657015271484852e-03 -2.665782533586025238e-02 2.398944459855556488e-02 -1.493226969614624977e-03 8.846097439527511597e-02 3.080086708068847656e-01 -1.301198154687881470e-01
-2.825086712837219238e-01 -1.895303726196289062e-01 4.775417149066925049e-01 1.553861983120441437e-02 -1.590593010187149048e-01 1.365134418010711670e-01 1.782931089401245117e-01 -2.165609747171401978e-01 -4.789866805076599121e-01 -3.792976960539817810e-02 1.010383591055870056e-01 -1.277034431695938110e-01 1.398849114775657654e-02 3.879655897617340088e-02 -1.899961009621620178e-02 -1.117484644055366516e-01 -1.541222333908081055e-01 4.834996536374092102e-02 5.097015574574470520e-02 -6.712427735328674316e-02 2.865236066281795502e-02 1.994729274883866310e-03 -1.445730775594711304e-01 8.033429831266403198e-02 1.300235241651535034e-01 -1.592875123023986816e-01 -2.045641839504241943e-01 8.777961134910583496e-02 1.124195307493209839e-01 2.567072212696075439e-01 -1.719000935554504395e-01 1.148220710456371307e-02
2.492902241647243500e-02 -1.498600840568542480e-01 1.369663327932357788e-01 6.612685043364763260e-03 1.517964806407690048e-02 1.028772667050361633e-01 -1.024065539240837097e-01 -3.555530309677124023e-01 -4.543326497077941895e-01 2.218498587608337402e-01 2.976513504981994629e-01 -1.824847459793090820e-01 -4.156751632690429688e-01 2.010253258049488068e-02 -1.997744850814342499e-02 -7.539232820272445679e-02 -1.911479420959949493e-02 -1.290115118026733398e-01 -3.194501250982284546e-02 2.619988750666379929e-03 1.124377474188804626e-01 1.749289482831954956e-01 1.835095882415771484e-01 1.196278333663940430e-01 8.713113516569137573e-02 -2.212481796741485596e-01 5.859644711017608643e-02 1.640203297138214111e-01 3.959897533059120178e-02 1.960388720035552979e-01 -5.419824272394180298e-02 -1.204610988497734070e-01
1.972090601921081543e-01 -1.749136298894882202e-01 6.986632943153381348e-02 -3.421829342842102051e-01 -1.249143108725547791e-01 -9.270909428596496582e-02 1.789600849151611328e-01 -3.869305253028869629e-01 -2.609825730323791504e-01 1.991507112979888916e-01 1.438096612691879272e-01 6.244562566280364990e-02 -1.279328912496566772e-01 -2.015610039234161377e-01 -8.869696408510208130e-02 -7.041869685053825378e-03 -1.556391865015029907e-01 -1.186890080571174622e-01 1.156795695424079895e-01 2.633936703205108643e-01 1.194832921028137207e-01 2.183260172605514526e-01 1.636903136968612671e-01 -2.590771317481994629e-01 2.431503124535083771e-02 -2.626783549785614014e-01 -1.175800189375877380e-01 9.221186488866806030e-02 1.077658534049987793e-01 -7.205678522586822510e-02 1.071735396981239319e-01 9.056064486503601074e-02
-2.437165975570678711e-01 8.903472125530242920e-02 2.085219621658325195e-01 -1.815778389573097229e-02 1.219201982021331787e-01 3.204074203968048096e-01 1.290358006954193115e-01 -1.826004534959793091e-01 -2.674748003482818604e-01 1.225673332810401917e-01 1.955725699663162231e-01 9.230548888444900513e-02 8.331887423992156982e-02 5.438849329948425293e-02 -9.687180072069168091e-02 -1.119966283440589905e-01 1.672347635030746460e-01 3.716265559196472168e-01 1.909019798040390015e-01 1.101007163524627686e-01 9.401297569274902344e-02 5.916776135563850403e-02 2.057807743549346924e-01 -1.376722604036331177e-01 -1.200017426162958145e-02 -1.767009496688842773e-01 -1.935424357652664185e-01 1.471805125474929810e-01 2.483967095613479614e-01 -1.975031495094299316e-01 1.413565129041671753e-01 2.381745129823684692e-01
-1.708729565143585205e-01 -3.175681233406066895e-01 1.168417260050773621e-01 -2.963480949401855469e-01 -1.088747289031744003e-02 3.385889828205108643e-01 8.153708279132843018e-02 -1.794385462999343872e-01 -3.663181662559509277e-01 8.068469166755676270e-02 1.699473410844802856e-01 -4.254399985074996948e-02 -5.821340158581733704e-02 6.896004825830459595e-02 -1.300751268863677979e-01 8.253888040781021118e-02 -1.331661194562911987e-01 3.410620987415313721e-01 5.839816853404045105e-02 3.476137667894363403e-02 1.460982579737901688e-02 -2.899922896176576614e-03 2.225664407014846802e-01 -1.087883561849594116e-01 9.962160140275955200e-03 -1.084674820303916931e-01 -1.785088181495666504e-01 7.924228906631469727e-02 3.107399046421051025e-01 -5.317409709095954895e-02 -2.469200789928436279e-01 3.115208074450492859e-02
-1.277911216020584106e-01 -1.399297453463077545e-02 8.248203247785568237e-02 -2.240111678838729858e-01 -7.008160650730133057e-02 1.063991710543632507e-01 -8.739610761404037476e-02 -1.213233023881912231e-01 -4.180916845798492432e-01 -1.923855841159820557e-01 2.693613767623901367e-01 1.109466031193733215e-01 7.166542857885360718e-02 2.437019497156143188e-01 -3.314190208911895752e-01 -2.249292880296707153e-01 3.334525227546691895e-01 4.927904903888702393e-02 -2.429694868624210358e-02 -1.097784787416458130e-01 -1.716590858995914459e-02 1.346658170223236084e-01 4.865410923957824707e-02 -1.851854473352432251e-01 4.896648973226547241e-02 -3.295368850231170654e-01 1.885028481483459473e-01 5.191216710954904556e-03 9.242859482765197754e-02 3.763077780604362488e-02 1.602172404527664185e-01 5.226305499672889709e-02
1.335732638835906982e-01 -1.448199599981307983e-01 2.283271849155426025e-01 -1.178064644336700439e-01 -2.828767709434032440e-02 -2.266727946698665619e-02 -3.024394996464252472e-02 -2.602217793464660645e-01 -4.415619969367980957e-01 2.086190730333328247e-01 1.623719334602355957e-01 -1.004208773374557495e-01 7.162207365036010742e-02 3.001285791397094727e-01 2.272502519190311432e-02 1.657628454267978668e-02 1.032991111278533936e-01 1.392386704683303833e-01 3.803671300411224365e-01 1.098501011729240417e-01 -3.201704099774360657e-02 -1.116232015192508698e-02 -1.501823365688323975e-01 -1.327692270278930664e-01 2.758986353874206543e-01 1.085088253021240234e-01 6.907112896442413330e-02 -4.289389774203300476e-02 1.352840512990951538e-01 1.850204467773437500e-01 2.341474890708923340e-01 -1.558295190334320068e-01
-9.081942588090896606e-02 -1.951184272766113281e-01 2.623983621597290039e-01 -2.572003304958343506e-01 -5.512346699833869934e-02 3.225925192236900330e-02 -1.046245396137237549e-01 -5.721782892942428589e-02 -3.641590774059295654e-01 3.168423175811767578e-01 3.080029785633087158e-01 -1.673202216625213623e-01 -1.249962747097015381e-01 1.504523307085037231e-01 -8.195888996124267578e-02 -7.430922240018844604e-02 -3.785154223442077637e-02 1.391421407461166382e-01 2.838041484355926514e-01 2.068540751934051514e-01 7.233110815286636353e-02 7.698687165975570679e-02 -1.183754280209541321e-01 2.312150001525878906e-01 2.129387557506561279e-01 5.433686450123786926e-02 -1.250376179814338684e-02 -8.927321434020996094e-02 1.221056282520294189e-01 1.500196754932403564e-01 2.589891254901885986e-01 -1.017036512494087219e-01
-9.201052784919738770e-02 -7.919401675462722778e-02 3.351854979991912842e-01 -3.202694654464721680e-01 -3.513788431882858276e-02 7.535423338413238525e-02 -2.037246376276016235e-01 -3.754648938775062561e-02 -2.285611331462860107e-01 1.886624991893768311e-01 2.821806371212005615e-01 -1.986616663634777069e-02 -1.828922182321548462e-01 1.418771035969257355e-02 -7.554739713668823242e-02 -5.474605783820152283e-02 -1.828501522541046143e-01 9.625268727540969849e-02 4.645379483699798584e-01 9.246817231178283691e-02 1.056930720806121826e-01 -9.526924788951873779e-02 -3.097335621714591980e-02 1.811164021492004395e-01 1.898184567689895630e-01 2.087186090648174286e-02 -3.522378951311111450e-02 -4.050881043076515198e-02 -2.891258336603641510e-02 7.146237045526504517e-02 3.495407998561859131e-01 -1.475806832313537598e-01
1.325703263282775879e-01 2.126050889492034912e-01 7.418336719274520874e-02 -2.199836820363998413e-01 -1.629932969808578491e-01 -1.163223832845687866e-01 -1.510101854801177979e-01 -1.855494678020477295e-01 -3.379740417003631592e-01 1.626105010509490967e-01 3.000650405883789062e-01 1.367239505052566528e-01 3.031698800623416901e-02 2.330685555934906006e-01 -2.387017160654067993e-01 -1.102238446474075317e-01 -1.300705075263977051e-01 1.366069465875625610e-01 5.501406639814376831e-02 5.974997952580451965e-02 4.665843769907951355e-02 2.333386540412902832e-01 2.144461274147033691e-01 -1.256931424140930176e-01 2.748574316501617432e-01 -9.289603680372238159e-02 1.170553565025329590e-01 1.688159257173538208e-01 2.391795367002487183e-01 1.686573773622512817e-01 1.434063315391540527e-01 -1.380148380994796753e-01
-2.856584787368774414e-01 -2.067874670028686523e-01 1.828495562076568604e-01 -6.532545387744903564e-02 3.565772250294685364e-02 7.266102358698844910e-03 -1.177491545677185059e-01 -4.317428171634674072e-01 -3.127445578575134277e-01 -8.835615962743759155e-02 9.484279155731201172e-02 1.859541684389114380e-01 6.825071573257446289e-02 1.655726432800292969e-01 8.433240652084350586e-02 -1.929731667041778564e-02 2.212580759078264236e-03 -2.013590186834335327e-02 2.951118946075439453e-01 6.541520357131958008e-02 1.383769214153289795e-01 1.644611805677413940e-01 2.332532107830047607e-01 1.730986870825290680e-02 -1.685038655996322632e-01 -3.296446204185485840e-01 2.452746964991092682e-02 2.811564207077026367e-01 7.623317837715148926e-02 1.504033803939819336e-01 -5.638017877936363220e-02 -8.120962232351303101e-02
-1.678572297096252441e-01 5.635938048362731934e-02 3.145845234394073486e-01 -5.983992293477058411e-02 -2.493359893560409546e-02 7.917910814285278320e-02 8.749438077211380005e-02 -5.173708871006965637e-02 -2.624602913856506348e-01 3.245510756969451904e-01 -4.013004526495933533e-02 -1.957180723547935486e-02 -2.604938745498657227e-01 2.504349052906036377e-01 9.859116375446319580e-02 -2.573378086090087891e-01 -2.283063381910324097e-01 1.390379965305328369e-01 3.359758257865905762e-01 1.372967362403869629e-01 2.268806798383593559e-03 -3.045045137405395508e-01 8.000785112380981445e-02 1.746856421232223511e-01 1.391525566577911377e-01 -4.825598374009132385e-02 -2.145358920097351074e-02 -8.793225139379501343e-02 1.588137298822402954e-01 1.940339952707290649e-01 1.934196203947067261e-01 -5.615952983498573303e-02
-1.921880394220352173e-01 -3.592320382595062256e-01 4.308346807956695557e-01 -1.228679046034812927e-01 -5.932134762406349182e-02 3.560647740960121155e-02 1.724574528634548187e-02 -1.684992015361785889e-01 -4.364581406116485596e-01 -2.230069786310195923e-02 -5.407748371362686157e-02 -5.167528241872787476e-02 -7.165972143411636353e-02 7.183960825204849243e-02 9.626378118991851807e-02 -1.672191917896270752e-01 -1.636723875999450684e-01 7.295898348093032837e-02 3.510412275791168213e-01 -1.815360784530639648e-01 6.288251280784606934e-02 9.953981637954711914e-02 3.457930311560630798e-02 -3.029253520071506500e-02 -1.053423509001731873e-01 -1.047581806778907776e-01 -2.056915611028671265e-01 1.875162124633789062e-01 -4.654138907790184021e-02 1.656196266412734985e-01 -1.100946888327598572e-01 1.008956953883171082e-01
8.623545616865158081e-02 5.681358743458986282e-03 3.042794391512870789e-02 -3.791068792343139648e-01 -3.386673033237457275e-01 2.500140853226184845e-02 -1.694691032171249390e-01 -1.277681887149810791e-01 -3.512789011001586914e-01 1.106943562626838684e-01 -8.696829900145530701e-03 -8.329048752784729004e-02 -7.319899741560220718e-04 8.457720279693603516e-02 -1.107843499630689621e-02 -3.029904067516326904e-01 3.065248727798461914e-01 7.530347909778356552e-03 7.495430111885070801e-02 -4.996800795197486877e-03 1.821831762790679932e-01 1.116530038416385651e-02 8.533782511949539185e-02 5.933126434683799744e-02 3.568568527698516846e-01 -3.003149032592773438e-01 -1.543245017528533936e-01 1.789818853139877319e-01 6.702075898647308350e-02 -2.082232013344764709e-02 1.529635936021804810e-01 -1.704567670822143555e-02
-2.277713268995285034e-01 -1.124057620763778687e-01 3.821540996432304382e-02 -3.327621147036552429e-02 -1.088978424668312073e-01 1.431873887777328491e-01 8.009764552116394043e-02 -1.379644274711608887e-01 -2.767674922943115234e-01 -8.759752660989761353e-02 4.418827891349792480e-01 2.261295765638351440e-01 -4.591859132051467896e-02 7.697751373052597046e-02 -1.954984366893768311e-01 -4.254979193210601807e-01 3.320198059082031250e-01 1.371388584375381470e-01 5.816909298300743103e-02 1.699377894401550293e-01 1.223420575261116028e-01 7.618675380945205688e-02 -5.237063392996788025e-02 -1.136524695903062820e-02 5.593569576740264893e-02 -2.633878290653228760e-01 2.635814715176820755e-03 -4.312928067520260811e-04 1.372239738702774048e-01 -4.623484238982200623e-02 -1.723891943693161011e-01 9.481342881917953491e-02
-1.375395655632019043e-01 -4.055513069033622742e-02 1.618178039789199829e-01 -1.944124251604080200e-01 3.959170728921890259e-02 4.772696495056152344e-01 7.278775423765182495e-02 -9.004633873701095581e-02 -2.798959016799926758e-01 1.200056984089314938e-03 2.339471131563186646e-01 6.797205656766891479e-02 -1.049362197518348694e-01 -4.150130227208137512e-02 2.160897664725780487e-02 -8.062564581632614136e-02 5.957601964473724365e-02 9.488637000322341919e-02 5.060411989688873291e-02 2.580840587615966797e-01 2.508817911148071289e-01 -8.233895152807235718e-02 2.472626417875289917e-01 -2.097432464361190796e-01 1.551315188407897949e-02 -1.011232584714889526e-01 -1.740856468677520752e-01 1.507255733013153076e-01 3.622044324874877930e-01 -1.371536850929260254e-01 2.102885991334915161e-01 3.181698545813560486e-02
-1.636509448289871216e-01 -8.319888263940811157e-02 2.888107299804687500e-01 5.674742907285690308e-02 8.130036294460296631e-02 7.440993934869766235e-02 1.314601302146911621e-01 -1.022726446390151978e-01 -2.927364408969879150e-01 3.324593007564544678e-01 2.315220832824707031e-01 -7.821116596460342407e-02 4.930839687585830688e-02 3.956163674592971802e-02 -1.355660054832696915e-02 -2.193662077188491821e-01 -5.053668096661567688e-02 -6.075467914342880249e-02 5.432697758078575134e-02 1.764230728149414062e-01 2.045738548040390015e-01 3.499503433704376221e-01 8.351559191942214966e-02 3.673496842384338379e-02 -1.361620724201202393e-01 -3.227501511573791504e-01 -1.223949193954467773e-01 2.829938530921936035e-01 -3.127535432577133179e-02 1.938745230436325073e-01 -1.681026965379714966e-01 1.843149363994598389e-01
-3.104231953620910645e-01 -2.135784327983856201e-01 1.390192955732345581e-01 -1.819930970668792725e-01 -1.868169754743576050e-01 -8.836270868778228760e-02 4.703059047460556030e-02 4.394825920462608337e-02 -2.863295376300811768e-01 -1.589824408292770386e-01 2.543144524097442627e-01 9.948024153709411621e-02 2.169826775789260864e-01 1.322978436946868896e-01 -7.851685583591461182e-02 -2.620431780815124512e-01 -2.654495835304260254e-01 -2.426928468048572540e-02 1.602191627025604248e-01 -1.246012896299362183e-01 3.203656673431396484e-01 -2.763828262686729431e-02 1.935947388410568237e-01 -8.044476062059402466e-02 1.570826321840286255e-01 1.937642544507980347e-01 -2.875593304634094238e-01 -1.310861110687255859e-01 7.829348742961883545e-02 6.677587516605854034e-03 2.288550324738025665e-02 -9.532044082880020142e-02
-2.051876336336135864e-01 3.051889501512050629e-02 6.761029362678527832e-02 -2.586035057902336121e-02 -3.015289902687072754e-01 -4.555892571806907654e-02 -2.601648494601249695e-02 -7.059451937675476074e-02 -3.519731760025024414e-01 3.365731537342071533e-01 5.800507962703704834e-02 1.407395452260971069e-01 -1.729123294353485107e-01 3.742494881153106689e-01 4.401572979986667633e-03 -2.805678248405456543e-01 -6.772243976593017578e-02 -1.404335945844650269e-01 2.779800891876220703e-01 1.823276579380035400e-01 1.049554869532585144e-01 1.132641825824975967e-02 -1.242062449455261230e-01 1.390772908926010132e-01 1.360961347818374634e-01 2.087910100817680359e-02 -7.308643311262130737e-02 9.191781282424926758e-02 2.244473099708557129e-01 -2.767755985260009766e-01 -5.684915930032730103e-02 1.826414465904235840e-02
-2.863532304763793945e-01 -3.859249874949455261e-03 1.333010196685791016e-01 -1.353706419467926025e-01 -2.297289967536926270e-01 -5.227560549974441528e-02 -1.005589142441749573e-01 -3.220508396625518799e-01 -8.110357820987701416e-02 3.376003503799438477e-01 3.485572338104248047e-01 2.277930229902267456e-01 8.150598965585231781e-03 3.454909101128578186e-02 -1.463397443294525146e-01 -1.922816634178161621e-01 2.376977503299713135e-01 -4.912576451897621155e-02 -7.519741356372833252e-02 2.420382797718048096e-01 1.215328425168991089e-01 -2.190862782299518585e-02 1.419834643602371216e-01 -1.699434518814086914e-01 7.173869013786315918e-02 -1.988617926836013794e-01 1.187679730355739594e-02 -1.088607758283615112e-01 -1.669617891311645508e-01 -1.122741848230361938e-01 2.485604435205459595e-01 1.121835336089134216e-01
-1.536927670240402222e-01 -2.182556688785552979e-01 4.439052045345306396e-01 -1.031666100025177002e-01 -1.055007427930831909e-01 4.080579057335853577e-02 -8.098468929529190063e-02 -2.491350173950195312e-01 -5.160164237022399902e-01 -5.039265006780624390e-02 1.677772104740142822e-01 2.672274783253669739e-02 3.910361975431442261e-02 7.919587194919586182e-03 5.785812810063362122e-02 -4.343596752732992172e-03 -8.217311464250087738e-03 -5.388461053371429443e-02 2.802620828151702881e-01 -8.170105516910552979e-02 1.887733936309814453e-01 8.996542543172836304e-02 6.401460617780685425e-02 1.850360259413719177e-02 -2.142160683870315552e-01 -4.825225099921226501e-02 7.655917108058929443e-02 3.262619972229003906e-01 3.332028910517692566e-02 1.905724108219146729e-01 -5.159805715084075928e-02 3.706492949277162552e-03
-3.711739182472229004e-01 -1.133808866143226624e-01 8.524058014154434204e-02 -1.336584389209747314e-01 9.823822230100631714e-02 -1.002644523978233337e-01 -2.157352268695831299e-01 -2.428817451000213623e-01 -5.068276524543762207e-01 -5.575505271553993225e-02 2.751034796237945557e-01 2.076400220394134521e-01 -1.500199884176254272e-01 1.278548985719680786e-01 -1.252859085798263550e-01 -1.080925241112709045e-01 2.536573708057403564e-01 1.016487255692481995e-01 5.468870047479867935e-03 -7.254330813884735107e-02 -5.288611352443695068e-02 9.174682199954986572e-02 2.392331510782241821e-02 6.809333711862564087e-02 1.172265782952308655e-01 -2.285573035478591919e-01 4.603834077715873718e-02 -1.549318805336952209e-02 6.070246919989585876e-02 1.773131191730499268e-01 -3.615167737007141113e-02 -2.298532873392105103e-01
-2.209634184837341309e-01 -2.037997543811798096e-01 3.770283460617065430e-01 -9.400554001331329346e-02 -1.608192361891269684e-02 1.012962907552719116e-01 -5.328495800495147705e-02 -3.430097699165344238e-01 -4.294268488883972168e-01 4.872240498661994934e-02 1.315123140811920166e-01 2.542689070105552673e-02 -1.732395440340042114e-01 2.039511352777481079e-01 1.092527508735656738e-01 -4.197257757186889648e-02 1.002154350280761719e-01 -3.907637670636177063e-02 2.684119939804077148e-01 -2.644872665405273438e-02 7.818042486906051636e-02 8.748067170381546021e-02 9.908296912908554077e-02 -3.489269688725471497e-02 -7.799869775772094727e-02 -2.528029084205627441e-01 4.726836632471531630e-04 2.416996508836746216e-01 6.917584687471389771e-02 2.671713531017303467e-01 -1.414321660995483398e-01 6.256385147571563721e-02
9.245320409536361694e-02 -3.667242825031280518e-02 1.233316883444786072e-01 -4.211050271987915039e-02 -5.337425321340560913e-02 -1.603597253561019897e-01 -1.951347887516021729e-01 -2.664533257484436035e-01 -3.805707693099975586e-01 2.706201374530792236e-01 3.273510336875915527e-01 8.374599367380142212e-02 -1.329611837863922119e-01 5.426643043756484985e-02 3.952486515045166016e-01 -2.219631224870681763e-01 -5.218358128331601620e-04 -6.707456707954406738e-02 2.538858214393258095e-03 2.556348443031311035e-01 3.642957657575607300e-02 -7.982122153043746948e-02 2.104356437921524048e-01 1.193898916244506836e-01 5.656057968735694885e-02 -2.408683598041534424e-01 -3.102168440818786621e-02 -1.215392425656318665e-01 1.397156268358230591e-01 -7.396823167800903320e-02 1.968271732330322266e-01 1.887609250843524933e-02
7.840464264154434204e-02 -1.919714212417602539e-01 -9.362243860960006714e-02 -1.261570900678634644e-01 -3.670672178268432617e-01 4.167389124631881714e-02 -1.024512201547622681e-01 -1.727226376533508301e-01 -4.271211624145507812e-01 2.399691045284271240e-01 6.762791424989700317e-02 -1.169587746262550354e-01 -1.737891929224133492e-03 1.739995740354061127e-02 4.457537829875946045e-02 -3.252950906753540039e-01 3.070497810840606689e-01 -2.425345592200756073e-02 -1.711179129779338837e-02 1.783275790512561798e-02 1.788987517356872559e-01 5.897651985287666321e-02 -4.502611607313156128e-02 -1.117076426744461060e-01 4.138441383838653564e-01 -1.642464846372604370e-01 -5.594825372099876404e-02 7.753144949674606323e-02 1.799551248550415039e-01 -5.370661988854408264e-02 -4.535380750894546509e-03 -3.150771558284759521e-02
6.876305490732192993e-02 -1.689853072166442871e-01 2.198647409677505493e-01 -2.781677842140197754e-01 -2.241041511297225952e-02 7.184915244579315186e-02 -5.440077185630798340e-02 -8.004049211740493774e-02 -3.945743739604949951e-01 1.845818310976028442e-01 2.565560340881347656e-01 -2.237840322777628899e-03 -1.272807177156209946e-02 1.738563477993011475e-01 -1.924360394477844238e-01 -6.784382462501525879e-02 3.412320092320442200e-02 2.129621505737304688e-01 2.793222665786743164e-01 1.029896065592765808e-01 1.753763258457183838e-01 1.927725523710250854e-01 -2.694612443447113037e-01 6.925669033080339432e-03 1.716033369302749634e-01 1.825251877307891846e-01 1.329102069139480591e-01 -3.198606148362159729e-02 3.550489246845245361e-02 2.445705085992813110e-01 2.806408703327178955e-01 3.678530827164649963e-02
-3.069288432598114014e-01 8.099377900362014771e-02 1.358219981193542480e-01 -1.833103150129318237e-01 -1.024628356099128723e-01 -1.503092050552368164e-01 1.818079054355621338e-01 -1.326753795146942139e-01 -2.400312423706054688e-01 3.406003415584564209e-01 2.004283815622329712e-01 2.900350689888000488e-01 3.597215712070465088e-01 -2.888591494411230087e-03 -1.393287777900695801e-01 -2.078088074922561646e-01 -7.977837324142456055e-02 1.253528743982315063e-01 2.113711386919021606e-01 -2.989765703678131104e-01 -1.774406619369983673e-02 -1.297225952148437500e-01 -1.524044275283813477e-01 4.099164158105850220e-02 1.600557714700698853e-01 -1.206248328089714050e-01 3.561552986502647400e-02 -1.186866089701652527e-01 1.224689111113548279e-01 6.008367985486984253e-02 -1.642645895481109619e-02 3.034894727170467377e-02
-1.226969212293624878e-01 -1.915848404169082642e-01 1.381673365831375122e-01 6.152000278234481812e-02 -2.124132663011550903e-01 1.730054467916488647e-01 -3.802728652954101562e-02 -3.733381330966949463e-01 -2.432775944471359253e-01 3.076741993427276611e-01 2.079302966594696045e-01 1.615616865456104279e-02 7.192562520503997803e-02 -1.948719918727874756e-01 8.892014622688293457e-02 2.705872431397438049e-02 2.214636504650115967e-01 -1.990644484758377075e-01 1.794598400592803955e-01 1.371672600507736206e-01 1.051988452672958374e-01 1.065108254551887512e-01 3.172392249107360840e-01 -4.126042500138282776e-02 6.127104163169860840e-02 -3.197416365146636963e-01 -4.234979301691055298e-02 1.683464944362640381e-01 1.034109219908714294e-01 6.032603979110717773e-02 5.171337723731994629e-02 2.068306356668472290e-01
-2.384243533015251160e-02 -1.141577810049057007e-01 -1.610019803047180176e-02 1.138336509466171265e-01 -3.836975991725921631e-01 4.975574836134910583e-02 -8.745940029621124268e-02 -2.006058245897293091e-01 -4.385995566844940186e-01 2.949771583080291748e-01 1.592780500650405884e-01 -1.872169971466064453e-01 -1.494015455245971680e-01 6.845870614051818848e-02 -5.228967219591140747e-02 -3.240868151187896729e-01 8.440688252449035645e-02 -2.193447202444076538e-01 1.894935071468353271e-01 2.003606855869293213e-01 2.070945501327514648e-01 1.210528835654258728e-01 1.260989457368850708e-01 -7.215074449777603149e-02 9.432543814182281494e-02 6.584939081221818924e-03 -9.162849932909011841e-02 1.521717384457588196e-02 1.248797476291656494e-01 -1.559946537017822266e-01 1.699834316968917847e-01 6.846410036087036133e-02
-1.751299351453781128e-01 -1.758262664079666138e-01 4.209494292736053467e-01 4.506445676088333130e-02 1.428645402193069458e-01 -5.279574170708656311e-02 -3.347742930054664612e-02 -4.142472147941589355e-01 -1.925640851259231567e-01 -5.736554786562919617e-02 1.399282962083816528e-01 2.046342641115188599e-01 -2.392010986804962158e-01 -9.287927299737930298e-03 -9.132605791091918945e-02 -2.584309875965118408e-01 4.893136769533157349e-02 -1.288709491491317749e-01 4.577451571822166443e-02 -3.204104676842689514e-02 1.860736683011054993e-02 -1.880932301282882690e-01 -5.125065147876739502e-02 1.186758950352668762e-01 3.391912281513214111e-01 -2.110348641872406006e-01 -1.066203266382217407e-01 3.909698687493801117e-03 2.174617648124694824e-01 1.589253395795822144e-01 -8.759553544223308563e-03 1.041919216513633728e-01
3.202863037586212158e-02 -1.446458846330642700e-01 1.877640336751937866e-01 -2.194575518369674683e-01 1.620555818080902100e-01 2.668526396155357361e-02 3.980250656604766846e-02 -1.769506931304931641e-01 -3.061303794384002686e-01 3.074796199798583984e-01 6.768219172954559326e-02 1.246785894036293030e-01 1.517679840326309204e-01 2.896748781204223633e-01 -6.423167139291763306e-02 -1.478445082902908325e-01 1.037242412567138672e-01 2.705373466014862061e-01 2.839333713054656982e-01 1.913381069898605347e-01 3.703480819240212440e-03 -4.637641832232475281e-02 -5.027843639254570007e-02 6.052041798830032349e-02 3.288688957691192627e-01 8.054046332836151123e-02 1.193404272198677063e-01 9.489649906754493713e-03 1.062107831239700317e-01 1.272227317094802856e-01 3.175818920135498047e-01 -1.631559431552886963e-01
-1.177573129534721375e-01 -1.088015362620353699e-01 2.078763544559478760e-01 -4.880489036440849304e-02 -4.494526237249374390e-02 3.264189660549163818e-01 2.648733258247375488e-01 -1.654446721076965332e-01 -2.541272640228271484e-01 -8.485717698931694031e-03 3.278944194316864014e-01 -6.777167320251464844e-02 -1.239121109247207642e-01 -3.059726580977439880e-02 -2.623108029365539551e-02 1.370108500123023987e-02 6.050301343202590942e-02 2.893586456775665283e-01 2.902073860168457031e-01 2.098267823457717896e-01 1.997404545545578003e-01 -8.461218327283859253e-02 2.247975766658782959e-01 -4.961586743593215942e-02 1.856936961412429810e-01 -7.812529802322387695e-02 -7.577271014451980591e-02 1.182482615113258362e-01 3.341376483440399170e-01 -1.635290831327438354e-01 5.964014306664466858e-02 1.035890653729438782e-01
-2.887043636292219162e-03 2.843203544616699219e-01 1.812475323677062988e-01 4.186202958226203918e-02 -8.276771008968353271e-02 4.454265814274549484e-03 2.068330198526382446e-01 -2.397211194038391113e-01 -1.701093763113021851e-01 2.368358373641967773e-01 2.797212302684783936e-01 2.861905097961425781e-01 3.745925724506378174e-01 7.408515363931655884e-02 1.703452318906784058e-01 -3.247452080249786377e-01 6.267581880092620850e-02 -3.271021321415901184e-02 3.012481033802032471e-01 1.018094550818204880e-02 2.401218190789222717e-02 2.349539473652839661e-02 1.338790208101272583e-01 -9.284792095422744751e-02 2.508329451084136963e-01 -1.116944178938865662e-01 5.098824948072433472e-02 4.934336990118026733e-02 -4.812493920326232910e-02 1.570930937305092812e-03 1.784434765577316284e-01 1.177215427160263062e-01
-1.958995163440704346e-01 -5.022839456796646118e-02 1.654009521007537842e-01 -9.226757287979125977e-02 1.385868489742279053e-01 6.761287897825241089e-02 -1.183759197592735291e-01 -4.872331768274307251e-02 -2.516216039657592773e-01 -1.402414590120315552e-01 3.465312421321868896e-01 2.205408513545989990e-01 -1.400565821677446365e-02 -4.094290081411600113e-03 1.097328960895538330e-01 -2.808804810047149658e-01 2.590160071849822998e-01 -4.368162155151367188e-02 -8.534836024045944214e-02 1.588849127292633057e-01 1.721836179494857788e-01 1.452227383852005005e-01 -3.916770964860916138e-02 -1.186946332454681396e-01 5.342448502779006958e-02 -5.249078273773193359e-01 -1.081478223204612732e-01 -1.580395177006721497e-02 2.011970579624176025e-01 -1.552386283874511719e-01 -4.927996546030044556e-02 1.224429085850715637e-01
-8.951666206121444702e-02 -2.549912035465240479e-01 1.444141566753387451e-01 -9.602627158164978027e-02 -6.634618341922760010e-02 2.629432640969753265e-02 -4.962760023772716522e-03 -3.277724385261535645e-01 -8.698565512895584106e-02 4.234657883644104004e-01 3.564106225967407227e-01 1.859451532363891602e-01 2.232660725712776184e-02 1.479365080595016479e-01 -1.712726056575775146e-01 -7.026290148496627808e-02 -1.352039910852909088e-02 -1.097579821944236755e-01 3.246715366840362549e-01 -1.694000065326690674e-01 1.203474327921867371e-01 2.495231032371520996e-01 2.568785548210144043e-01 -1.167284045368432999e-02 -3.157043084502220154e-02 -9.490113588981330395e-04 -1.372306644916534424e-01 1.694910377264022827e-01 9.993275254964828491e-02 -3.791470825672149658e-02 -1.332283169031143188e-01 1.106881126761436462e-01
-3.151096701622009277e-01 -2.389961779117584229e-01 9.328263252973556519e-02 -6.261120736598968506e-02 -4.755353089421987534e-03 2.944353818893432617e-01 9.115635603666305542e-02 -1.788119524717330933e-01 -3.175983130931854248e-01 -5.450151488184928894e-02 1.506384611129760742e-01 -5.717062950134277344e-02 -2.317032776772975922e-02 -2.071991860866546631e-01 -1.210303679108619690e-01 -3.179067075252532959e-01 3.466646969318389893e-01 1.495276242494583130e-01 2.062744200229644775e-01 -7.570920977741479874e-03 1.865241862833499908e-02 5.474515259265899658e-02 1.264989078044891357e-01 -2.966978773474693298e-02 -3.390055522322654724e-02 -3.034934401512145996e-01 -2.206395119428634644e-01 -1.072358563542366028e-01 2.155430763959884644e-01 -2.922870777547359467e-02 -8.607615530490875244e-02 3.816339001059532166e-02
-2.751407213509082794e-02 1.906017400324344635e-02 -3.935928642749786377e-02 -8.733683824539184570e-02 -1.756914556026458740e-01 -1.587555259466171265e-01 -9.390000253915786743e-02 -1.000639647245407104e-01 -4.339800477027893066e-01 3.987320363521575928e-01 1.997283846139907837e-02 1.436927542090415955e-02 -2.167730182409286499e-01 -2.196006849408149719e-02 -4.883357137441635132e-02 -4.166744351387023926e-01 1.856355071067810059e-01 -1.177654042840003967e-01 1.818818747997283936e-01 3.252215087413787842e-01 1.543740034103393555e-01 8.987491577863693237e-02 2.464186102151870728e-01 1.414846349507570267e-02 9.363525360822677612e-02 -1.638295650482177734e-01 -3.134706616401672363e-02 1.647350750863552094e-02 3.661145642399787903e-02 -6.626782566308975220e-02 1.072669327259063721e-01 9.636073559522628784e-02
-4.236275702714920044e-02 -3.727793395519256592e-01 1.591211855411529541e-01 -2.752147614955902100e-01 2.710344083607196808e-02 9.045364707708358765e-02 8.873775601387023926e-02 3.121851570904254913e-02 -3.126867413520812988e-01 2.762767672538757324e-01 1.315017491579055786e-01 1.060435455292463303e-02 -1.378062665462493896e-01 8.544649928808212280e-02 2.472081631422042847e-01 1.032576039433479309e-01 -4.840660467743873596e-02 -6.494738161563873291e-02 4.006669521331787109e-01 2.978315651416778564e-01 4.489639401435852051e-02 -5.903472006320953369e-02 -2.272409945726394653e-01 1.412362158298492432e-01 2.251900136470794678e-01 -8.020711690187454224e-02 2.814542874693870544e-02 4.820185247808694839e-03 1.635765582323074341e-01 -8.390773087739944458e-02 4.045559093356132507e-02 -1.567183285951614380e-01
-1.558800488710403442e-01 -1.736396253108978271e-01 4.392450451850891113e-01 5.520883575081825256e-02 -2.608820199966430664e-01 1.629917770624160767e-01 -2.041688710451126099e-01 6.021582521498203278e-03 -2.308218330144882202e-01 1.086572334170341492e-01 -1.235748231410980225e-01 1.284697949886322021e-01 2.305921018123626709e-01 -1.899522542953491211e-01 -5.051391944289207458e-02 -6.408269703388214111e-02 -7.365029305219650269e-02 -8.397768437862396240e-02 5.145777389407157898e-02 -1.025117486715316772e-01 1.890084296464920044e-01 1.186259239912033081e-01 2.125131040811538696e-01 -1.691551208496093750e-01 2.610144913196563721e-01 -1.362321525812149048e-01 -7.404403388500213623e-02 -1.786099374294281006e-01 1.830600500106811523e-01 -2.002225220203399658e-01 2.631214857101440430e-01 -6.585427373647689819e-02
-8.947829157114028931e-02 4.941170290112495422e-02 3.431438505649566650e-01 -2.770142257213592529e-01 -9.144333004951477051e-02 -2.584309875965118408e-01 -2.062288969755172729e-01 -3.453161194920539856e-02 -3.626266717910766602e-01 1.402433216571807861e-01 1.832450181245803833e-01 -1.162526831030845642e-01 -1.515984982252120972e-01 6.735652685165405273e-02 8.411236107349395752e-02 -1.439256519079208374e-01 -1.267915219068527222e-01 4.984641075134277344e-02 4.137091040611267090e-01 2.533219456672668457e-01 -2.501528151333332062e-02 -1.006128415465354919e-01 4.042206564918160439e-04 1.590113788843154907e-01 1.579343378543853760e-01 7.947522401809692383e-02 -3.149413038045167923e-03 -1.208002045750617981e-01 1.663677841424942017e-01 5.717325955629348755e-02 2.240431308746337891e-01 -7.551292330026626587e-02
-2.995199859142303467e-01 3.017438575625419617e-02 1.119689196348190308e-01 -9.862793982028961182e-02 1.001697778701782227e-02 -5.729990545660257339e-03 -1.292938739061355591e-01 -2.836744189262390137e-01 -5.429896712303161621e-01 1.043724194169044495e-01 2.477072477340698242e-01 1.406729966402053833e-01 1.328340172767639160e-02 1.545779407024383545e-01 -3.421460390090942383e-01 7.866851985454559326e-02 1.426883190870285034e-01 -1.093257293105125427e-01 1.481800377368927002e-01 -1.429899036884307861e-01 2.429641596972942352e-02 -1.756691746413707733e-02 -4.167690128087997437e-02 6.468570232391357422e-02 -1.661330163478851318e-01 -8.413871377706527710e-02 -1.171352565288543701e-01 -2.039629518985748291e-01 -1.696514636278152466e-01 -9.090480953454971313e-02 -5.644949898123741150e-02 2.093331217765808105e-01
1.336492225527763367e-02 -2.089836150407791138e-01 9.756496548652648926e-02 -2.721424698829650879e-01 4.724582657217979431e-02 -6.955591961741447449e-03 -6.169457733631134033e-02 -3.607364296913146973e-01 -2.387665808200836182e-01 2.287111133337020874e-01 2.426968812942504883e-01 3.401812016963958740e-01 5.416737496852874756e-02 2.253054976463317871e-01 -3.145000338554382324e-02 -7.409642450511455536e-03 -8.767546154558658600e-03 7.424462237395346165e-04 3.739243149757385254e-01 -2.773252725601196289e-01 1.466409564018249512e-01 -1.751806885004043579e-01 -9.753286093473434448e-02 -2.184308916330337524e-01 1.857655644416809082e-01 -3.908332809805870056e-02 -1.801591180264949799e-02 -1.923776231706142426e-02 1.124431099742650986e-02 -5.661868304014205933e-02 -7.608630508184432983e-02 1.599703729152679443e-01
-2.111149281263351440e-01 -8.027453720569610596e-02 1.609977930784225464e-01 -1.110815852880477905e-01 1.155502125620841980e-01 3.024699687957763672e-01 1.825900673866271973e-01 -1.564912348985671997e-01 -3.212246894836425781e-01 3.233393654227256775e-02 1.648068875074386597e-01 -1.137679964303970337e-01 -1.263841837644577026e-01 -1.077204346656799316e-01 -9.762025624513626099e-02 -6.840217858552932739e-02 1.910603046417236328e-01 3.569659590721130371e-01 2.007647156715393066e-01 7.869374752044677734e-02 2.295599877834320068e-01 -6.621612608432769775e-02 2.524397373199462891e-01 -2.549457252025604248e-01 4.232648760080337524e-03 -7.189235836267471313e-02 -6.868822127580642700e-02 -2.498900890350341797e-02 2.810830771923065186e-01 -2.402077466249465942e-01 3.174547106027603149e-02 1.321380138397216797e-01
-2.753229439258575439e-02 1.439888477325439453e-01 7.171140611171722412e-02 -3.047318458557128906e-01 -2.140673995018005371e-01 -1.591921225190162659e-02 -1.350744515657424927e-01 -3.033801317214965820e-01 -2.348183989524841309e-01 2.690260112285614014e-01 -1.903394311666488647e-01 7.196377217769622803e-02 1.766401976346969604e-01 5.504410713911056519e-03 1.724388333968818188e-03 -9.297935664653778076e-02 4.470688849687576294e-02 2.582387030124664307e-01 4.001629948616027832e-01 5.732273682951927185e-02 1.198140159249305725e-01 -4.773135762661695480e-03 -2.099940925836563110e-01 -1.967813819646835327e-01 2.352173328399658203e-01 -1.839197129011154175e-01 -1.519160121679306030e-01 4.310798365622758865e-03 1.200244575738906860e-01 -2.297025173902511597e-01 2.347336523234844208e-02 -7.789677381515502930e-02
-2.353684045374393463e-02 -3.299294784665107727e-02 8.369993418455123901e-02 -2.130960524082183838e-01 -8.061298727989196777e-02 1.810157299041748047e-02 -1.015235483646392822e-01 -9.657696634531021118e-02 -5.694020390510559082e-01 5.854273959994316101e-02 1.574562340974807739e-01 1.207273080945014954e-01 1.572317779064178467e-01 1.119035109877586365e-01 -6.049469485878944397e-02 -5.710561200976371765e-02 2.170965969562530518e-01 2.686255574226379395e-01 2.961828606203198433e-03 1.436522006988525391e-01 -5.172073096036911011e-02 4.029222577810287476e-02 4.907910525798797607e-02 -1.079914718866348267e-01 3.966876566410064697e-01 4.848483949899673462e-02 6.738711148500442505e-02 -1.157345920801162720e-01 -4.375965800136327744e-03 2.387045472860336304e-01 1.782559007406234741e-01 -2.890970408916473389e-01
-8.155428618192672729e-02 -4.914345964789390564e-02 2.618793956935405731e-02 -1.391006112098693848e-01 -4.109702110290527344e-01 -1.060561165213584900e-01 -6.557215005159378052e-02 -1.399867832660675049e-01 -3.877781629562377930e-01 2.668132483959197998e-01 5.673979967832565308e-02 -1.487635727971792221e-02 -7.426773011684417725e-02 2.530166804790496826e-01 -1.389105916023254395e-01 -4.577986598014831543e-01 1.392985433340072632e-01 -9.256403893232345581e-02 1.367892771959304810e-01 1.898733973503112793e-01 2.099458314478397369e-02 -2.455611526966094971e-02 1.515769213438034058e-02 3.803842514753341675e-02 2.474726885557174683e-01 -6.857865303754806519e-02 -1.257802993059158325e-01 8.934564143419265747e-02 7.094694674015045166e-02 -1.143303140997886658e-01 1.551061570644378662e-01 -1.614930033683776855e-01
-4.581634700298309326e-02 -2.497302889823913574e-01 3.365347683429718018e-01 -6.642336398363113403e-02 8.845876902341842651e-02 -2.672765031456947327e-02 -5.890307016670703888e-03 -2.834292650222778320e-01 -2.746312916278839111e-01 1.575142443180084229e-01 4.440275132656097412e-01 -8.135592937469482422e-02 -2.541767060756683350e-01 1.527334563434123993e-02 -8.051930367946624756e-02 -1.641523540019989014e-01 -9.540139138698577881e-02 -1.185696050524711609e-01 7.745749317109584808e-04 8.564890921115875244e-02 1.747403740882873535e-01 1.325475238263607025e-02 1.280660778284072876e-01 1.203178893774747849e-02 -2.248927950859069824e-02 -3.465949892997741699e-01 8.856268227100372314e-02 2.253680080175399780e-01 -8.164165914058685303e-02 3.198810666799545288e-02 -2.171914577484130859e-01 -1.216566860675811768e-01
-1.014718636870384216e-01 -1.168264448642730713e-01 1.714721322059631348e-01 -9.550565481185913086e-02 1.046451106667518616e-01 5.597579851746559143e-02 7.194217294454574585e-02 -6.265307217836380005e-02 -4.440796673297882080e-01 2.468097358942031860e-01 1.896794289350509644e-01 1.385688781738281250e-02 7.218344509601593018e-02 1.674563139677047729e-01 8.053501695394515991e-02 -4.172388836741447449e-02 1.823593676090240479e-02 2.624012529850006104e-01 2.157262861728668213e-01 4.766725003719329834e-02 1.252452284097671509e-01 5.889963731169700623e-02 -1.016254499554634094e-01 1.172955185174942017e-01 3.996302783489227295e-01 5.302653089165687561e-02 1.830299049615859985e-01 4.017081484198570251e-02 4.309550672769546509e-02 2.288395613431930542e-01 4.050936996936798096e-01 -3.716329485177993774e-02
9.330329298973083496e-02 -3.312861546874046326e-02 2.191407233476638794e-01 -2.313119024038314819e-01 2.028525322675704956e-01 3.035710565745830536e-02 -6.556174717843532562e-03 -9.548330307006835938e-02 -3.668096959590911865e-01 3.425993919372558594e-01 9.584085643291473389e-02 1.737114638090133667e-01 1.405768245458602905e-01 2.183206528425216675e-01 1.606471389532089233e-01 2.965522557497024536e-02 3.029163368046283722e-02 2.955038845539093018e-01 2.372407913208007812e-01 2.261050939559936523e-01 -1.558020114898681641e-01 -9.975794702768325806e-02 -4.507208243012428284e-02 -6.077351793646812439e-02 2.991261184215545654e-01 -7.573606073856353760e-02 2.340506762266159058e-01 1.297443266957998276e-02 1.792034208774566650e-01 1.345104277133941650e-01 9.065785259008407593e-02 8.863887190818786621e-02
-1.967616751790046692e-02 -8.737594820559024811e-03 -5.987009778618812561e-02 -9.127490222454071045e-02 -3.812907338142395020e-01 -8.562341332435607910e-02 9.474460035562515259e-02 -1.697819083929061890e-01 -4.238780140876770020e-01 3.012616634368896484e-01 1.246604174375534058e-01 3.238228335976600647e-02 -1.561077982187271118e-01 8.457410335540771484e-02 -1.927297562360763550e-01 -4.386346340179443359e-01 7.052329927682876587e-02 -1.503988206386566162e-01 8.610444515943527222e-02 2.551024258136749268e-01 4.871546104550361633e-02 2.243489772081375122e-02 -2.671461366117000580e-02 -7.391990721225738525e-02 1.849830597639083862e-01 -1.631679832935333252e-01 -5.554932728409767151e-02 1.028168424963951111e-01 1.471321135759353638e-01 -1.093668937683105469e-01 -1.635715924203395844e-02 -1.774881780147552490e-01
-3.909150511026382446e-02 4.759780131280422211e-03 3.845171630382537842e-02 8.642378263175487518e-03 -3.145803809165954590e-01 -5.143647268414497375e-02 3.064659424126148224e-02 -1.587667167186737061e-01 -4.847083985805511475e-01 2.908160984516143799e-01 3.054489754140377045e-02 5.097689852118492126e-02 -2.007166147232055664e-01 -9.756200760602951050e-02 -4.089745506644248962e-02 -3.702912926673889160e-01 2.533344030380249023e-01 -5.242247879505157471e-02 1.378663629293441772e-01 2.081310898065567017e-01 2.623805403709411621e-02 1.223948821425437927e-01 2.365590035915374756e-01 4.528788104653358459e-02 1.709928065538406372e-01 -2.536249458789825439e-01 3.475441038608551025e-02 -1.412875391542911530e-02 7.518933713436126709e-02 -1.212295293807983398e-01 1.688581556081771851e-01 1.036086902022361755e-01
-2.255629599094390869e-01 -1.088494211435317993e-01 4.231007397174835205e-01 -2.228585481643676758e-01 -8.408576995134353638e-02 1.395933777093887329e-01 -2.996608801186084747e-02 -2.325344383716583252e-01 -3.834348022937774658e-01 -4.755008593201637268e-02 8.417133241891860962e-02 8.050484210252761841e-02 -5.579881370067596436e-02 1.744816750288009644e-01 1.290845572948455811e-01 -1.388328075408935547e-01 -8.316597342491149902e-02 -4.826422408223152161e-02 2.437353879213333130e-01 -6.184130534529685974e-02 2.043079882860183716e-01 1.827988624572753906e-01 -1.286048293113708496e-01 -6.170527264475822449e-02 -2.305141240358352661e-01 -1.513635069131851196e-01 -3.181659802794456482e-02 3.316201269626617432e-01 -7.750728633254766464e-03 9.963203966617584229e-02 -1.723960787057876587e-01 1.496600685641169548e-03
2.467873133718967438e-02 1.932968795299530029e-01 7.469933480024337769e-02 -2.744049429893493652e-01 -2.143456488847732544e-01 6.335068494081497192e-02 -7.809294760227203369e-02 -3.070858120918273926e-01 -4.497993886470794678e-01 3.960399702191352844e-02 1.205014623701572418e-02 -2.081091701984405518e-02 2.180277258157730103e-01 1.120802573859691620e-02 9.946198016405105591e-02 -2.031006664037704468e-01 1.384220868349075317e-01 1.995428055524826050e-01 8.609302341938018799e-02 1.434445381164550781e-01 6.814666092395782471e-02 1.504191011190414429e-01 3.646006062626838684e-02 5.662071332335472107e-02 3.399828672409057617e-01 -1.392051726579666138e-01 -1.788029670715332031e-01 -2.369705960154533386e-02 3.013173118233680725e-02 -5.129543319344520569e-02 2.797665596008300781e-01 -2.438087612390518188e-01
1.260774675756692886e-02 -1.598324328660964966e-01 1.911157518625259399e-01 -2.217979878187179565e-01 1.152575835585594177e-01 -1.954832822084426880e-01 1.851767301559448242e-01 -2.457938492298126221e-01 -1.684319227933883667e-01 2.272423803806304932e-01 1.807008683681488037e-01 1.711683869361877441e-01 -1.089349314570426941e-01 8.966664224863052368e-02 -1.088996082544326782e-01 -2.017128020524978638e-01 -2.724303603172302246e-01 -8.160868287086486816e-02 3.166843056678771973e-01 -1.889861375093460083e-01 9.807717800140380859e-02 1.541050076484680176e-01 1.397328227758407593e-01 -2.717446088790893555e-01 1.330864131450653076e-01 -2.004181593656539917e-01 1.295681446790695190e-01 5.123994778841733932e-03 5.787965282797813416e-02 -2.414032071828842163e-01 -2.170154899358749390e-01 3.036835417151451111e-02
6.942343711853027344e-02 -1.988970339298248291e-01 1.086582690477371216e-01 -1.293555051088333130e-01 -1.963312178850173950e-01 2.741175703704357147e-02 -2.238759696483612061e-01 -2.839769124984741211e-01 -4.304080605506896973e-01 3.925510048866271973e-01 2.535994648933410645e-01 5.566161498427391052e-02 -5.928911268711090088e-02 7.661910355091094971e-02 2.697554230690002441e-01 -1.227263212203979492e-01 4.027099907398223877e-02 1.040428131818771362e-01 -1.772502660751342773e-01 1.256412416696548462e-01 1.190381869673728943e-01 -1.765181720256805420e-01 5.061994120478630066e-02 9.214786440134048462e-02 -5.400892719626426697e-02 -2.439327389001846313e-01 -1.471768468618392944e-01 -1.435926258563995361e-01 -6.697420775890350342e-02 4.532969743013381958e-02 1.584593653678894043e-01 -2.577994391322135925e-02
-2.949084639549255371e-01 -2.511260211467742920e-01 -4.197676107287406921e-02 -1.437201201915740967e-01 4.262658208608627319e-02 -1.076269149780273438e-01 6.050856038928031921e-02 -3.741534352302551270e-01 -2.918005585670471191e-01 4.117954671382904053e-01 -9.949412941932678223e-02 1.906672716140747070e-01 -3.831817209720611572e-02 3.331365585327148438e-01 6.816519796848297119e-02 -1.460220813751220703e-01 -4.539895057678222656e-02 -8.814477920532226562e-02 3.628264740109443665e-02 3.029104173183441162e-01 1.713039577007293701e-01 3.414218127727508545e-02 -2.551358751952648163e-02 -6.057747825980186462e-02 -4.807160794734954834e-02 -5.460831895470619202e-02 -4.466592893004417419e-02 -1.791860014200210571e-01 1.310739964246749878e-01 -8.193568885326385498e-02 1.125427037477493286e-01 1.319573372602462769e-01
-5.322711914777755737e-02 -1.805364042520523071e-01 -1.021291315555572510e-01 4.326918721199035645e-02 -2.861444950103759766e-01 -6.500814110040664673e-02 -2.538405358791351318e-02 -2.033753693103790283e-01 -3.817618787288665771e-01 3.850853443145751953e-01 1.110625565052032471e-01 1.030862564221024513e-03 -3.027118146419525146e-01 2.336148358881473541e-02 -4.780384153127670288e-02 -4.559586942195892334e-01 1.794482916593551636e-01 -2.564902044832706451e-02 1.233093887567520142e-01 1.474563926458358765e-01 1.846521347761154175e-01 9.969365596771240234e-02 1.614736467599868774e-01 -3.752043098211288452e-02 6.535482406616210938e-02 -1.281941384077072144e-01 9.196111001074314117e-03 -8.595721423625946045e-02 1.833253651857376099e-01 -1.023887768387794495e-01 4.236164386384189129e-04 4.281098768115043640e-02
-8.745928108692169189e-02 -2.815693914890289307e-01 4.582870006561279297e-01 -1.876230835914611816e-01 -2.495002560317516327e-02 1.024528592824935913e-01 3.783856704831123352e-02 -2.112110108137130737e-01 -5.847275257110595703e-01 -1.652243137359619141e-01 -1.837805472314357758e-02 1.467792540788650513e-01 3.883346170186996460e-02 3.603408485651016235e-02 3.885320574045181274e-02 -9.407132863998413086e-02 -6.283787637948989868e-02 7.211635354906320572e-03 1.869271993637084961e-01 -7.221389561891555786e-02 1.845478862524032593e-01 4.232609644532203674e-02 -7.990272343158721924e-02 4.133741557598114014e-02 -7.421302050352096558e-02 -9.740319848060607910e-02 2.108607813715934753e-02 1.780611723661422729e-01 2.629042975604534149e-02 2.418385446071624756e-01 -1.094128489494323730e-01 -5.746461451053619385e-03
-1.640996932983398438e-01 -1.312587708234786987e-01 3.074579536914825439e-01 -2.708788812160491943e-01 1.076278313994407654e-01 2.165143005549907684e-02 -1.147991865873336792e-01 -1.556804478168487549e-01 -2.468835711479187012e-01 1.915938556194305420e-01 2.139747142791748047e-01 -4.911829903721809387e-02 -4.466677457094192505e-02 7.803051918745040894e-02 -1.708917170763015747e-01 -5.317188426852226257e-02 -4.717843979597091675e-02 2.085186094045639038e-01 3.594314754009246826e-01 2.157715111970901489e-01 7.229834794998168945e-02 -3.109709918498992920e-02 -3.940229862928390503e-02 3.021555244922637939e-01 2.319793701171875000e-01 -5.268828943371772766e-02 -6.927604973316192627e-02 -4.209429398179054260e-02 -1.961529441177845001e-02 7.151499390602111816e-02 3.674882948398590088e-01 -1.681941151618957520e-01
5.776158720254898071e-02 8.986359089612960815e-02 -7.811982929706573486e-02 -2.922858595848083496e-01 -1.825344711542129517e-01 3.941977862268686295e-03 -2.300063967704772949e-01 -3.702370449900627136e-02 -4.580376148223876953e-01 -3.925752639770507812e-02 4.233619272708892822e-01 1.522440910339355469e-01 1.345588266849517822e-01 1.129220798611640930e-01 -7.953602820634841919e-03 -1.177654191851615906e-01 8.488781168125569820e-04 2.073862701654434204e-01 4.652446508407592773e-02 1.434963047504425049e-01 1.804096996784210205e-02 8.591563999652862549e-02 9.554789401590824127e-03 -6.203980371356010437e-02 1.654411554336547852e-01 -2.047110944986343384e-01 1.084114015102386475e-01 1.436668038368225098e-01 -8.024083450436592102e-03 1.897003650665283203e-01 3.002823889255523682e-01 -2.135422676801681519e-01
-2.697357833385467529e-01 -1.651809811592102051e-01 7.039853930473327637e-02 5.682342126965522766e-02 1.288385391235351562e-01 3.174676746129989624e-02 -1.646754592657089233e-01 -2.279595583677291870e-01 -2.682063579559326172e-01 1.067363768815994263e-01 3.350992202758789062e-01 3.100930713117122650e-02 -4.986283183097839355e-02 -1.413663476705551147e-01 2.096937447786331177e-01 5.204854998737573624e-03 3.661774992942810059e-01 5.000578612089157104e-02 1.296043395996093750e-01 -3.952858224511146545e-02 3.285941481590270996e-02 -5.186834838241338730e-03 3.260430879890918732e-03 -7.817936688661575317e-02 5.151537433266639709e-02 -4.663532674312591553e-01 -2.721247076988220215e-01 4.439633712172508240e-02 2.069866210222244263e-01 -1.708730459213256836e-01 4.066013544797897339e-02 -6.728380685672163963e-04
-3.699017688632011414e-02 -2.367885559797286987e-01 2.298732101917266846e-01 -2.901166379451751709e-01 -3.505220264196395874e-02 1.244028285145759583e-01 -1.578518934547901154e-02 -3.186459466814994812e-02 -1.008264720439910889e-01 3.591242432594299316e-01 3.677102625370025635e-01 -3.131282981485128403e-03 -2.363004488870501518e-03 1.793810166418552399e-02 -1.489213202148675919e-02 -8.547425270080566406e-02 1.594237051904201508e-02 1.309946477413177490e-01 3.882831335067749023e-01 1.840293109416961670e-01 7.454158272594213486e-03 1.396491527557373047e-01 -2.577315084636211395e-02 2.946679890155792236e-01 2.552360594272613525e-01 -9.844333678483963013e-02 -1.545600742101669312e-01 -2.253970056772232056e-01 1.874595135450363159e-01 -5.623389407992362976e-02 6.894116848707199097e-02 -6.076140701770782471e-02
-2.222566157579421997e-01 2.404872328042984009e-01 -4.010864533483982086e-03 -1.281920224428176880e-01 -3.060769438743591309e-01 -3.074953258037567139e-01 -2.049373649060726166e-02 -2.331161201000213623e-01 -3.533370494842529297e-01 7.389358431100845337e-02 2.854788489639759064e-02 -1.328686326742172241e-01 -1.937508583068847656e-01 -6.980984658002853394e-02 9.103938192129135132e-02 -6.498011946678161621e-02 3.551216796040534973e-02 1.011974513530731201e-01 1.977052986621856689e-01 1.876234412193298340e-01 1.803732663393020630e-01 9.796558879315853119e-03 -3.293590247631072998e-02 -3.211516737937927246e-01 2.847662270069122314e-01 -2.049111574888229370e-01 1.013377532362937927e-01 1.833453327417373657e-01 1.440801322460174561e-01 -4.294643178582191467e-02 -3.529846668243408203e-02 1.271179914474487305e-01
-2.777611315250396729e-01 -1.545074433088302612e-01 1.523358970880508423e-01 -1.383614987134933472e-01 1.654249727725982666e-01 -2.850890457630157471e-01 -2.255433052778244019e-01 -1.196177378296852112e-01 -3.820464909076690674e-01 1.499067544937133789e-01 4.192637801170349121e-01 -9.036751836538314819e-02 -1.418363600969314575e-01 5.446036159992218018e-02 -8.868636190891265869e-02 4.633558448404073715e-03 1.509637534618377686e-01 7.486334443092346191e-02 -1.335326880216598511e-01 2.240264788269996643e-02 2.936204709112644196e-02 -2.590341866016387939e-01 3.283589705824851990e-02 1.376105397939682007e-01 6.467574834823608398e-02 -1.925226598978042603e-01 -3.382941335439682007e-02 -3.247433900833129883e-02 2.296524941921234131e-01 7.385157793760299683e-02 1.710302531719207764e-01 -1.840130537748336792e-01
-1.131666749715805054e-01 -2.414330244064331055e-01 1.733708828687667847e-01 1.784020662307739258e-02 -1.249651536345481873e-01 1.277808696031570435e-01 1.018257513642311096e-01 -1.104320213198661804e-01 -2.217956930398941040e-01 1.992216706275939941e-01 1.617847755551338196e-02 8.292210102081298828e-02 2.447131276130676270e-01 -1.725417524576187134e-01 -2.094128131866455078e-01 -1.326099634170532227e-01 1.378053873777389526e-01 -1.797929555177688599e-01 1.766445040702819824e-01 9.936748445034027100e-02 3.499341011047363281e-01 2.229709550738334656e-02 -3.539665639400482178e-01 -3.003104031085968018e-01 5.796425789594650269e-02 -2.496987581253051758e-01 5.324237421154975891e-02 -1.328153312206268311e-01 1.703682988882064819e-01 -4.418082069605588913e-03 2.254840433597564697e-01 3.231213195249438286e-03
-8.817793428897857666e-02 -5.334890633821487427e-02 1.425269804894924164e-02 -2.974883653223514557e-02 -3.422798514366149902e-01 -1.213602051138877869e-01 1.856222189962863922e-02 -8.674217760562896729e-02 -4.268645346164703369e-01 3.025635480880737305e-01 1.202015206217765808e-01 -2.933849394321441650e-02 -3.556944131851196289e-01 -5.381280928850173950e-02 -1.368490755558013916e-01 -3.119418919086456299e-01 8.720740675926208496e-02 4.196275770664215088e-02 1.426697708666324615e-04 1.602578461170196533e-01 4.723174497485160828e-02 1.713488548994064331e-01 3.457646071910858154e-01 -1.257320046424865723e-01 1.022622212767601013e-01 -1.855353713035583496e-01 1.046618670225143433e-01 -1.217865869402885437e-01 8.560767769813537598e-02 -6.270844489336013794e-02 1.722104251384735107e-01 -2.085156179964542389e-02
-1.929787099361419678e-01 -1.998190134763717651e-01 -9.520113235339522362e-04 1.456185523420572281e-02 1.008769199252128601e-01 1.952058672904968262e-01 -2.046260684728622437e-01 -1.901057213544845581e-01 -4.335693717002868652e-01 -7.713476568460464478e-02 2.619726955890655518e-01 2.087489068508148193e-01 -1.926426887512207031e-01 3.541236370801925659e-02 5.505041405558586121e-02 -2.426494061946868896e-01 9.377504885196685791e-02 2.180395871400833130e-01 1.053051948547363281e-01 6.171572208404541016e-02 -6.883943825960159302e-02 8.712719194591045380e-03 3.034460172057151794e-02 6.203920021653175354e-02 1.956673264503479004e-01 -3.382789194583892822e-01 -1.539016515016555786e-01 -2.537860348820686340e-02 2.861931025981903076e-01 1.219177320599555969e-01 -1.865909099578857422e-01 -2.145640738308429718e-02
-1.082900017499923706e-01 4.611342400312423706e-02 1.908774077892303467e-01 -2.518610060214996338e-01 4.595189169049263000e-02 2.365524470806121826e-01 2.989840507507324219e-02 -1.951086670160293579e-01 -2.673605680465698242e-01 2.093884944915771484e-01 1.657012403011322021e-01 -4.056860134005546570e-02 1.415335536003112793e-01 7.228185981512069702e-02 1.683108806610107422e-01 -1.165966242551803589e-01 -1.579753905534744263e-01 -8.378940820693969727e-02 1.607572585344314575e-01 -9.540656954050064087e-02 7.257933914661407471e-02 4.431608691811561584e-02 4.574762880802154541e-01 -2.144898176193237305e-01 1.574138551950454712e-01 -2.991583347320556641e-01 5.439713131636381149e-03 -4.925101250410079956e-02 3.165641725063323975e-01 6.791722029447555542e-02 -1.198168098926544189e-01 1.108376309275627136e-01
-2.837424874305725098e-01 -5.251567438244819641e-02 1.047541573643684387e-01 -1.084459498524665833e-01 7.245472073554992676e-02 3.883173763751983643e-01 2.576715946197509766e-01 -1.729585826396942139e-01 -3.844791054725646973e-01 -6.139409914612770081e-02 1.734612584114074707e-01 6.189927458763122559e-02 -1.374456286430358887e-01 1.773949712514877319e-02 -1.041929274797439575e-01 -1.699793189764022827e-01 1.687111556529998779e-01 2.292445749044418335e-01 1.620607674121856689e-01 2.406359016895294189e-01 1.538128852844238281e-01 -5.146504566073417664e-02 2.021721005439758301e-01 -1.130026876926422119e-01 -1.899208128452301025e-02 -1.219601258635520935e-01 -1.130755469202995300e-01 1.511627435684204102e-01 2.255445718765258789e-01 -1.968967765569686890e-01 1.314953714609146118e-02 1.065895333886146545e-01
-1.700677871704101562e-01 -2.418197393417358398e-01 4.070923626422882080e-01 -7.392352074384689331e-02 -1.344867348670959473e-01 1.260905563831329346e-01 3.576060757040977478e-02 -2.991052567958831787e-01 -5.014975070953369141e-01 -1.224033012986183167e-01 6.796080269850790501e-04 1.894813962280750275e-02 1.766780950129032135e-02 1.549219489097595215e-01 1.646907627582550049e-02 4.278989508748054504e-02 -1.643751710653305054e-01 5.312235653400421143e-02 2.103805691003799438e-01 -1.286533921957015991e-01 5.951797962188720703e-02 3.118014335632324219e-02 -1.305573731660842896e-01 2.426290512084960938e-02 1.121249329298734665e-02 -2.794778048992156982e-01 -5.122889298945665359e-03 1.669315844774246216e-01 1.833640038967132568e-01 1.868263781070709229e-01 -2.916516922414302826e-02 1.874077469110488892e-01
-2.914258837699890137e-01 -8.987917751073837280e-02 -9.906751662492752075e-02 -4.298703074455261230e-01 -1.504646092653274536e-01 6.882996857166290283e-02 9.074656665325164795e-02 -1.314121186733245850e-01 -2.815759181976318359e-01 1.870424300432205200e-01 -1.941782385110855103e-01 1.458595693111419678e-01 -1.379743963479995728e-01 -2.488682977855205536e-03 7.458365708589553833e-02 -3.346340954303741455e-01 -5.041586235165596008e-02 4.427126422524452209e-02 1.005591973662376404e-01 2.153054028749465942e-01 2.257492244243621826e-01 -4.102966934442520142e-02 4.052095487713813782e-02 1.372097525745630264e-03 2.611643075942993164e-01 8.755599707365036011e-02 6.482729315757751465e-02 1.288457363843917847e-01 2.035851031541824341e-01 -1.606923937797546387e-01 2.632494866847991943e-01 -3.415367752313613892e-02
-6.378741562366485596e-02 -1.526090204715728760e-01 2.354975417256355286e-02 -8.392292261123657227e-02 -4.364835619926452637e-01 -9.807470440864562988e-02 -1.670906133949756622e-02 -8.799730241298675537e-02 -4.058430492877960205e-01 2.884101271629333496e-01 2.699303999543190002e-02 1.354516204446554184e-02 -6.403790414333343506e-02 2.172363400459289551e-01 -1.638105660676956177e-01 -4.682538211345672607e-01 1.158089116215705872e-01 -8.025791496038436890e-02 1.010904610157012939e-01 8.589798957109451294e-02 -8.543646335601806641e-02 2.600817941129207611e-02 2.180856466293334961e-02 9.002722054719924927e-02 1.093774661421775818e-01 -1.239797025918960571e-01 -1.168560236692428589e-02 5.449499189853668213e-02 5.611782893538475037e-02 -1.168017461895942688e-01 9.950036555528640747e-02 -3.155245482921600342e-01
-5.088125541806221008e-02 -2.964195907115936279e-01 2.214780002832412720e-01 -8.798849582672119141e-02 1.405446380376815796e-01 -2.467027166858315468e-03 6.691949814558029175e-02 5.077195167541503906e-02 -2.004969269037246704e-01 2.254561930894851685e-01 1.074964851140975952e-01 3.043397665023803711e-01 8.092676103115081787e-02 -1.401091963052749634e-01 -1.421054899692535400e-01 -9.616662561893463135e-02 -2.650141343474388123e-02 -3.106945194303989410e-02 1.092214807868003845e-01 -1.062868759036064148e-01 5.417041182518005371e-01 -5.970030650496482849e-02 4.610389098525047302e-02 -2.723251581192016602e-01 1.495823413133621216e-01 -2.292254567146301270e-01 2.356411330401897430e-02 2.770294249057769775e-02 2.477366626262664795e-01 -1.443438231945037842e-01 -1.134463027119636536e-01 -7.482834160327911377e-02
-8.790150284767150879e-02 -4.085275232791900635e-01 3.630980253219604492e-01 -1.459676325321197510e-01 -6.587745994329452515e-02 1.263231132179498672e-02 5.491920746862888336e-04 -2.654446363449096680e-01 -3.829697668552398682e-01 -7.860748469829559326e-02 4.112630710005760193e-02 1.308753490447998047e-01 -2.333767153322696686e-02 1.274224370718002319e-02 6.573595851659774780e-02 -9.155486524105072021e-02 8.685719966888427734e-02 -1.348210219293832779e-02 4.081553518772125244e-01 2.892253734171390533e-02 1.613903939723968506e-01 7.292968034744262695e-02 -6.985916197299957275e-02 -6.231282278895378113e-02 -2.017542570829391479e-01 -2.055563777685165405e-01 1.199805438518524170e-01 1.721751689910888672e-01 -1.084963530302047729e-01 2.181601226329803467e-01 -1.010897234082221985e-01 1.821337081491947174e-02
-3.548386394977569580e-01 -1.166593134403228760e-01 4.733794182538986206e-02 -3.522729873657226562e-01 3.629269450902938843e-02 -4.012128710746765137e-02 -3.128719925880432129e-01 -6.978253275156021118e-02 -3.852960467338562012e-01 1.309194862842559814e-01 3.179723322391510010e-01 -1.139085739850997925e-02 -6.116991117596626282e-02 2.120093703269958496e-01 1.496778614819049835e-02 8.421019464731216431e-02 2.079675793647766113e-01 1.348470449447631836e-01 -9.109397977590560913e-02 2.285802215337753296e-01 -5.012934654951095581e-02 4.117272328585386276e-03 -8.385332673788070679e-02 -7.064694166183471680e-02 6.319978088140487671e-02 -2.017748504877090454e-01 8.646474778652191162e-02 -1.094081066548824310e-02 1.869257390499114990e-01 2.718769013881683350e-01 -6.554614752531051636e-02 -6.026679277420043945e-02
-1.987056061625480652e-02 1.067364737391471863e-01 2.778520286083221436e-01 -2.614619731903076172e-01 -7.612027227878570557e-02 2.113996744155883789e-01 -2.146181017160415649e-01 -2.889095246791839600e-01 -1.359379887580871582e-01 1.026165038347244263e-01 7.182229310274124146e-02 -1.536454446613788605e-02 -1.038013398647308350e-01 1.190441995859146118e-01 -4.205155000090599060e-02 -2.010235488414764404e-01 7.466913759708404541e-02 -1.893504858016967773e-01 2.097314000129699707e-01 2.186271594837307930e-03 1.735783666372299194e-01 -1.050393953919410706e-01 1.349319070577621460e-01 -1.631862111389636993e-02 5.006853342056274414e-01 -2.325924187898635864e-01 2.405793173238635063e-03 1.090964376926422119e-01 5.547779425978660583e-02 2.972392439842224121e-01 -5.605513975024223328e-02 6.917452067136764526e-02
-1.175739467144012451e-01 -1.231255009770393372e-01 3.741379976272583008e-01 -3.319778442382812500e-01 1.376399490982294083e-02 9.601826965808868408e-02 -2.274902611970901489e-01 -1.659204512834548950e-01 -2.020670324563980103e-01 1.294169127941131592e-01 2.595573961734771729e-01 -1.180780678987503052e-01 -7.676990330219268799e-02 1.043851673603057861e-01 -8.972861617803573608e-02 -2.327340282499790192e-02 -9.354443848133087158e-02 1.137673184275627136e-01 4.101880490779876709e-01 1.870757490396499634e-01 -1.162101514637470245e-02 -2.529240027070045471e-02 4.498388990759849548e-02 2.423102855682373047e-01 2.331459075212478638e-01 1.082009524106979370e-01 -2.919688820838928223e-02 -6.082277372479438782e-02 1.450983807444572449e-02 9.675135836005210876e-03 3.135228753089904785e-01 -1.103983074426651001e-01
-3.082950115203857422e-01 1.084393039345741272e-01 -5.286651477217674255e-02 -2.857690453529357910e-01 5.873011797666549683e-02 1.503826817497611046e-03 -4.989683628082275391e-03 -2.302872538566589355e-01 -3.278870880603790283e-01 2.940876483917236328e-01 1.059000287204980850e-02 1.552881300449371338e-01 -2.402001321315765381e-01 2.757615447044372559e-01 -1.020264998078346252e-01 -1.753751486539840698e-01 -9.733650088310241699e-02 4.024203866720199585e-02 9.473785012960433960e-02 4.177277982234954834e-01 7.423234730958938599e-02 8.087154477834701538e-02 -4.592094942927360535e-02 -1.698378846049308777e-02 1.924993395805358887e-01 -1.868248432874679565e-01 -3.799357637763023376e-02 -6.068033725023269653e-02 1.011321544647216797e-01 -2.304420433938503265e-02 2.473368942737579346e-01 3.262810409069061279e-02
-2.415879070758819580e-01 -9.100013971328735352e-02 -1.063205748796463013e-01 -3.181077539920806885e-01 1.669759675860404968e-02 1.196808516979217529e-01 4.052686039358377457e-03 -2.342377901077270508e-01 -3.954291045665740967e-01 3.600003421306610107e-01 -1.687929965555667877e-02 7.033682614564895630e-02 -1.969983279705047607e-01 1.544772535562515259e-01 4.066797904670238495e-03 -2.152771502733230591e-01 -2.066677203401923180e-03 -1.153975725173950195e-01 1.353793889284133911e-01 4.642689824104309082e-01 1.432704180479049683e-01 7.998684048652648926e-02 4.642425477504730225e-02 5.433456972241401672e-03 1.335286796092987061e-01 -2.708758972585201263e-02 -1.052741035819053650e-01 5.130507517606019974e-03 1.044031754136085510e-01 -5.559683218598365784e-02 1.655253171920776367e-01 6.146018579602241516e-02
-1.088705435395240784e-01 4.741560667753219604e-02 5.181148648262023926e-02 -2.199530750513076782e-01 -2.865851223468780518e-01 5.457810312509536743e-02 8.973457664251327515e-02 -2.089553773403167725e-01 -3.788079321384429932e-01 2.541159391403198242e-01 3.674166649580001831e-02 1.099901571869850159e-01 -2.955698966979980469e-01 2.717104256153106689e-01 -1.486310083419084549e-02 -3.095162212848663330e-01 3.155110403895378113e-02 -1.201499104499816895e-01 2.855169177055358887e-01 1.802543401718139648e-01 1.256751567125320435e-01 -8.610078692436218262e-02 -1.607905328273773193e-01 8.756303787231445312e-02 1.801956892013549805e-01 1.146833002567291260e-01 5.210355855524539948e-03 2.066185697913169861e-02 1.359385401010513306e-01 -2.493140697479248047e-01 -5.869704484939575195e-02 5.433809757232666016e-02
-1.979114562273025513e-01 -6.649369746446609497e-02 -6.887625902891159058e-02 -7.996590435504913330e-02 -1.560891121625900269e-01 -1.910277642309665680e-02 1.781978607177734375e-01 -1.123868376016616821e-01 -3.044941425323486328e-01 -2.193685388192534447e-03 2.830934226512908936e-01 1.605903804302215576e-01 -1.675873547792434692e-01 1.289225965738296509e-01 9.312095493078231812e-02 -3.411585390567779541e-01 3.290589749813079834e-01 1.428749691694974899e-02 2.153820693492889404e-01 3.195862472057342529e-01 -4.420909099280834198e-03 1.007288601249456406e-02 1.357527449727058411e-03 1.307630389928817749e-01 1.222490891814231873e-01 -2.640991210937500000e-01 -2.450330853462219238e-01 4.359379410743713379e-02 1.653330028057098389e-01 -1.200919300317764282e-01 9.513749927282333374e-02 1.899045705795288086e-01
-1.096836701035499573e-01 -1.218756362795829773e-01 1.378958970308303833e-01 -1.504240185022354126e-01 7.443200051784515381e-02 -3.769390657544136047e-02 -2.821022272109985352e-01 -2.595881223678588867e-01 -5.213211178779602051e-01 2.032448723912239075e-02 3.324587941169738770e-01 1.379964947700500488e-01 5.089231580495834351e-02 1.230359897017478943e-01 -3.782908990979194641e-02 1.117445454001426697e-01 -8.538601547479629517e-02 -9.360220283269882202e-03 1.103921607136726379e-01 2.322381362318992615e-02 7.823158055543899536e-02 1.636667698621749878e-01 3.035677075386047363e-01 1.129222959280014038e-01 -1.889265179634094238e-01 -1.078822463750839233e-01 3.855472803115844727e-02 2.433402836322784424e-01 2.590091824531555176e-01 1.005461588501930237e-01 -2.531108260154724121e-02 1.879552192986011505e-02
-1.702594608068466187e-01 -1.281761676073074341e-01 7.659932225942611694e-02 7.474106550216674805e-02 -6.295987218618392944e-02 7.349963486194610596e-02 1.846752315759658813e-01 -7.045941054821014404e-02 -5.747950077056884766e-01 -2.125125527381896973e-01 8.903733640909194946e-02 3.038269653916358948e-02 -7.204154878854751587e-02 2.892415225505828857e-01 -5.194593966007232666e-02 -8.856348693370819092e-02 -7.486916147172451019e-03 -1.242199316620826721e-01 1.640887558460235596e-01 1.528509426862001419e-03 3.041561543941497803e-01 3.884159028530120850e-02 4.644363000988960266e-02 -9.837032109498977661e-02 1.346436589956283569e-01 -1.974186003208160400e-01 1.797914318740367889e-02 1.311622858047485352e-01 3.482756614685058594e-01 1.483173519372940063e-01 -2.114285528659820557e-01 2.426956780254840851e-03
-3.924843370914459229e-01 -1.312807784415781498e-03 -5.274019390344619751e-02 -2.125408351421356201e-01 -1.288255751132965088e-01 -3.673652559518814087e-02 1.471226960420608521e-01 -3.404652774333953857e-01 -3.186073601245880127e-01 8.499547839164733887e-02 -2.395306713879108429e-02 3.779817000031471252e-02 -4.763472359627485275e-03 2.299663275480270386e-01 -2.501450106501579285e-02 -2.437230199575424194e-01 -5.694004893302917480e-02 9.700074046850204468e-02 1.532074213027954102e-01 2.998671531677246094e-01 1.893852651119232178e-02 1.614890843629837036e-01 -1.218038350343704224e-01 2.327595353126525879e-01 1.149709448218345642e-01 -2.197885364294052124e-01 -1.448951512575149536e-01 -6.109978258609771729e-02 1.585491448640823364e-01 -1.498996913433074951e-01 2.517528831958770752e-01 -9.252539835870265961e-03
-1.647702977061271667e-02 -1.591681689023971558e-01 1.786017864942550659e-01 -3.917888998985290527e-01 -1.489107962697744370e-02 8.012344688177108765e-02 -6.024829670786857605e-02 -2.050310373306274414e-01 -2.382537871599197388e-01 1.611204147338867188e-01 1.599835008382797241e-01 4.609449580311775208e-02 -5.526925623416900635e-02 -5.064128339290618896e-02 -1.045029908418655396e-01 -1.739540249109268188e-01 -2.162305563688278198e-01 -5.761876329779624939e-02 8.595534414052963257e-02 1.219414733350276947e-02 7.545103132724761963e-02 -1.125696823000907898e-01 2.706563174724578857e-01 -1.033048331737518311e-01 2.920447289943695068e-01 -3.329677879810333252e-01 -9.779278934001922607e-02 7.660064846277236938e-02 2.274424880743026733e-01 -2.249053679406642914e-02 -3.270064890384674072e-01 2.208653688430786133e-01
-1.533179432153701782e-01 -3.029526174068450928e-01 -1.684323512017726898e-02 -2.714364975690841675e-02 -1.926990002393722534e-01 8.763234317302703857e-02 1.150972545146942139e-01 -5.740726739168167114e-02 -1.698651611804962158e-01 -2.151541784405708313e-02 1.776691228151321411e-01 1.816510260105133057e-01 -3.604966104030609131e-01 -1.531057897955179214e-02 -2.245982140302658081e-01 -3.160460591316223145e-01 8.037041872739791870e-02 -1.124690379947423935e-02 1.298060417175292969e-01 4.543760791420936584e-02 1.939750909805297852e-01 -1.324766427278518677e-01 -6.895259767770767212e-02 9.193801134824752808e-02 1.692905277013778687e-01 -3.117722272872924805e-01 -3.894557654857635498e-01 1.623527705669403076e-02 1.210087388753890991e-01 2.158784270286560059e-01 1.224061250686645508e-01 4.642596002668142319e-03
-2.396866083145141602e-01 -2.059770971536636353e-01 1.207674667239189148e-01 -6.169835105538368225e-02 3.420829772949218750e-02 -2.449246495962142944e-01 -1.474534720182418823e-01 -4.132281243801116943e-02 -4.157485067844390869e-01 -1.832962781190872192e-01 3.564847409725189209e-01 -3.202664852142333984e-02 -8.990646153688430786e-02 4.257323220372200012e-02 -2.168746478855609894e-02 -5.119831487536430359e-02 2.575950324535369873e-01 6.355966627597808838e-02 -6.873259693384170532e-02 1.606496125459671021e-01 1.175832822918891907e-01 -2.739055752754211426e-01 1.510061174631118774e-01 -1.691749542951583862e-01 1.065319329500198364e-01 -1.678305119276046753e-01 -4.684692248702049255e-02 -5.505930632352828979e-02 2.902641892433166504e-01 2.484023272991180420e-01 8.865039795637130737e-02 -9.912852942943572998e-02
-1.209546923637390137e-01 -5.900200456380844116e-02 2.784403562545776367e-01 -3.459913432598114014e-01 4.668223485350608826e-02 3.695375844836235046e-02 -1.984484642744064331e-01 -1.248368844389915466e-01 -2.456835955381393433e-01 1.215935423970222473e-01 2.496936321258544922e-01 -8.919653296470642090e-02 -1.665327996015548706e-01 -3.653079643845558167e-02 1.173191424459218979e-02 7.783607579767704010e-03 -1.203605756163597107e-01 7.781531661748886108e-02 4.494011104106903076e-01 1.011291518807411194e-01 1.447200626134872437e-01 -4.373071342706680298e-02 6.126246973872184753e-02 2.985230386257171631e-01 2.103299498558044434e-01 6.991704553365707397e-02 4.308697208762168884e-02 -1.209193766117095947e-01 6.883236765861511230e-02 7.006300985813140869e-02 3.246873617172241211e-01 -1.493149548768997192e-01
-1.019365414977073669e-01 -5.299055576324462891e-02 2.940576076507568359e-01 -3.340229988098144531e-01 4.430646076798439026e-02 2.910858094692230225e-01 -2.409216482192277908e-03 -1.430107951164245605e-01 -5.055395141243934631e-02 1.566993147134780884e-01 1.881360858678817749e-01 6.995838880538940430e-02 -3.594700694084167480e-01 -1.467766016721725464e-01 -9.171605110168457031e-02 -2.011106908321380615e-01 4.082516953349113464e-02 -9.344352036714553833e-02 2.242552638053894043e-01 -9.013462066650390625e-02 1.200161948800086975e-01 1.316134482622146606e-01 1.709895730018615723e-01 4.621247574687004089e-02 3.449497222900390625e-01 -2.413162440061569214e-01 -4.466237127780914307e-02 1.924105435609817505e-01 5.479403212666511536e-02 2.504633069038391113e-01 -2.361818775534629822e-02 -1.200590003281831741e-02
-1.959380507469177246e-01 -1.975306570529937744e-01 3.970063030719757080e-01 -2.718154788017272949e-01 4.146739840507507324e-02 4.057015851140022278e-02 -9.418573975563049316e-02 -3.855499625205993652e-02 -1.945126801729202271e-01 1.839974075555801392e-01 2.366184592247009277e-01 -8.226318657398223877e-02 -1.254326999187469482e-01 1.858199387788772583e-01 -1.171597167849540710e-01 -1.202115491032600403e-01 -7.460190355777740479e-02 1.292588561773300171e-01 2.781406939029693604e-01 2.388446033000946045e-01 4.832497239112854004e-02 2.979242429137229919e-02 3.098838031291961670e-02 3.307725787162780762e-01 2.548969686031341553e-01 -4.918048623949289322e-03 -3.938355669379234314e-02 -9.125683456659317017e-02 7.054241001605987549e-02 1.009569987654685974e-01 2.889745533466339111e-01 -1.437282264232635498e-01
-3.707881271839141846e-01 -6.710001826286315918e-02 -3.300578892230987549e-02 -7.279042154550552368e-02 4.380857106298208237e-03 -7.793235778808593750e-02 -1.641428470611572266e-02 -3.085283339023590088e-01 -3.899077177047729492e-01 3.433309495449066162e-01 1.217673122882843018e-01 8.510568737983703613e-02 -2.030288986861705780e-02 8.191888779401779175e-02 -6.277266144752502441e-02 -2.762452960014343262e-01 1.062768176198005676e-01 -5.318167060613632202e-02 -6.511110067367553711e-02 3.925510942935943604e-01 1.134224385023117065e-01 1.602612733840942383e-01 7.665123790502548218e-02 -1.392845511436462402e-01 3.140596300363540649e-02 -4.489845782518386841e-02 -8.300217799842357635e-03 -1.570979952812194824e-01 -1.899615377187728882e-01 -2.271042391657829285e-02 2.595803737640380859e-01 -5.203976109623908997e-02
-1.632755696773529053e-01 -7.929503917694091797e-02 4.729618504643440247e-02 4.769130796194076538e-02 -1.252963840961456299e-01 -1.688635945320129395e-01 -1.747599393129348755e-01 -2.078312635421752930e-01 -4.583236575126647949e-01 1.186297759413719177e-01 -3.044586628675460815e-02 -3.376312553882598877e-01 2.322035729885101318e-01 -9.012517333030700684e-02 -1.736071854829788208e-01 -1.845981627702713013e-01 -1.701211035251617432e-01 -1.218806114047765732e-02 2.473966777324676514e-01 -7.146714627742767334e-02 3.496105074882507324e-01 4.257351160049438477e-02 -1.060770675539970398e-01 -1.705768108367919922e-01 -2.341386862099170685e-02 -2.678773179650306702e-02 1.315658390522003174e-01 1.925681084394454956e-01 3.934862092137336731e-02 -8.967376500368118286e-02 2.222023606300354004e-01 6.977134197950363159e-02
-1.232334673404693604e-01 -1.118349954485893250e-01 3.101713955402374268e-03 -5.411053076386451721e-02 -4.147158861160278320e-01 -4.301127046346664429e-02 -3.747053071856498718e-02 -7.940790802240371704e-02 -4.715490043163299561e-01 2.323371917009353638e-01 6.492195278406143188e-02 7.705121487379074097e-02 -1.191879808902740479e-01 3.625923991203308105e-01 -1.249601244926452637e-01 -3.945864737033843994e-01 -2.455553598701953888e-02 -1.486359536647796631e-01 9.996239840984344482e-02 1.413123011589050293e-01 -9.238540194928646088e-03 -4.285786300897598267e-02 -6.132098287343978882e-02 -2.273877710103988647e-02 1.812048852443695068e-01 5.489019677042961121e-02 1.409772876650094986e-02 2.971282415091991425e-02 1.259991526603698730e-01 -2.281461805105209351e-01 -1.776023954153060913e-02 -1.425077617168426514e-01
-1.905929446220397949e-01 -4.219970405101776123e-01 1.011501401662826538e-01 7.593965530395507812e-02 -8.167585730552673340e-02 5.929955840110778809e-02 -1.000010594725608826e-02 -4.884957522153854370e-02 -3.142222464084625244e-01 1.243019029498100281e-01 -6.756243109703063965e-02 1.696525961160659790e-01 1.993177086114883423e-02 2.637699246406555176e-01 2.424478530883789062e-02 -1.399609297513961792e-01 2.723455429077148438e-01 1.949480772018432617e-01 1.453478783369064331e-01 5.694190785288810730e-02 3.154461681842803955e-01 -3.692561760544776917e-03 2.888477444648742676e-01 1.507684774696826935e-02 1.503081321716308594e-01 -2.155211120843887329e-01 -1.390964090824127197e-01 1.166906133294105530e-01 -2.635055780410766602e-01 -3.886317461729049683e-02 2.550158090889453888e-02 1.609695255756378174e-01
-3.271472454071044922e-01 -1.240202710032463074e-01 1.265541613101959229e-01 -2.821902930736541748e-01 -8.781563490629196167e-02 3.085931241512298584e-01 -1.061474904417991638e-01 -9.809940308332443237e-02 -2.401038408279418945e-01 1.309809237718582153e-01 1.837908625602722168e-01 -9.118563681840896606e-02 -3.674648404121398926e-01 1.020800881087779999e-02 -4.337853565812110901e-02 -9.033504128456115723e-02 -2.745724469423294067e-02 -8.620256185531616211e-02 -1.050255447626113892e-01 -5.206963047385215759e-02 2.590394318103790283e-01 9.604075551033020020e-02 2.089094221591949463e-01 -1.153474748134613037e-01 2.703879177570343018e-01 -7.099751383066177368e-02 -1.810896843671798706e-01 2.421712130308151245e-01 2.579272389411926270e-01 -2.061708085238933563e-02 4.043347388505935669e-02 5.158178508281707764e-02
-2.878127805888652802e-02 -1.155524775385856628e-01 2.016466557979583740e-01 -1.898492574691772461e-01 -2.499948628246784210e-02 -1.971593871712684631e-02 -3.422357141971588135e-02 2.126942761242389679e-02 -4.553035795688629150e-01 2.800616621971130371e-01 2.059413939714431763e-01 -5.687945708632469177e-02 -1.082845777273178101e-02 2.133681476116180420e-01 -9.106861799955368042e-02 -1.616167426109313965e-01 9.848111867904663086e-02 5.995341390371322632e-02 2.852233648300170898e-01 1.135531142354011536e-01 1.098769232630729675e-01 3.147304430603981018e-02 -1.738745719194412231e-01 1.611311286687850952e-01 2.865170538425445557e-01 1.442673336714506149e-02 1.874066740274429321e-01 -1.712373495101928711e-01 -3.234875574707984924e-02 3.422904908657073975e-01 2.044365257024765015e-01 -1.072024703025817871e-01
-1.547892391681671143e-01 -1.425655484199523926e-01 -6.151428073644638062e-02 -2.878055870532989502e-01 -1.281243413686752319e-01 2.564376294612884521e-01 -2.311691828072071075e-02 5.251622572541236877e-02 -2.811645567417144775e-01 1.851982325315475464e-01 9.466083347797393799e-02 -1.258962005376815796e-01 -6.056079268455505371e-02 6.483204662799835205e-02 -1.084804534912109375e-01 -1.671594232320785522e-01 1.011402532458305359e-01 2.564108669757843018e-01 2.304538190364837646e-01 3.739328682422637939e-01 -4.529925808310508728e-02 3.646666407585144043e-01 -6.273764371871948242e-02 -1.533645112067461014e-02 1.979367136955261230e-01 -1.782292313873767853e-02 -2.610018849372863770e-01 2.149985283613204956e-01 1.620300412178039551e-01 9.526824206113815308e-02 -2.102724649012088776e-02 1.253021508455276489e-02
-1.817502975463867188e-01 -1.541846245527267456e-01 8.877862989902496338e-02 -1.054039224982261658e-01 7.928528636693954468e-02 3.349770009517669678e-01 2.843566238880157471e-01 -1.645739078521728516e-01 -3.362240493297576904e-01 1.038704514503479004e-01 1.714843809604644775e-01 4.498934745788574219e-02 -9.228415787220001221e-02 -1.897370070219039917e-01 3.610632941126823425e-02 -5.859875120222568512e-03 1.424926072359085083e-01 2.484330236911773682e-01 2.636940777301788330e-01 1.705517768859863281e-01 1.802420318126678467e-01 -1.201976463198661804e-01 2.813062667846679688e-01 -6.619472056627273560e-02 -3.098825737833976746e-02 -6.671714037656784058e-02 4.173431172966957092e-02 2.032989412546157837e-01 3.461359739303588867e-01 -8.375594019889831543e-02 8.805687725543975830e-02 4.984094202518463135e-02
-2.875397205352783203e-01 -8.618353307247161865e-02 1.682981997728347778e-01 -8.507479727268218994e-02 -1.467433869838714600e-01 2.230505645275115967e-01 -8.108212612569332123e-03 -2.226649969816207886e-02 -3.937859237194061279e-01 -1.477324366569519043e-01 2.212143391370773315e-01 1.592655330896377563e-01 -5.020277202129364014e-02 9.496241807937622070e-02 -6.144664809107780457e-02 -3.088869750499725342e-01 2.307462692260742188e-01 -1.382738649845123291e-01 -8.831018954515457153e-02 2.227241545915603638e-01 -1.939691230654716492e-02 3.000421077013015747e-02 5.455210432410240173e-02 -8.903722465038299561e-02 3.038026019930839539e-02 -3.810160458087921143e-01 -1.056560054421424866e-01 1.059402674436569214e-01 3.063375353813171387e-01 -4.768444225192070007e-02 8.982814848423004150e-03 -1.842228323221206665e-01
-6.241063773632049561e-02 -2.094124257564544678e-01 1.854829192161560059e-01 4.296345636248588562e-02 -1.269683688879013062e-01 6.709735840559005737e-03 1.078761070966720581e-01 -6.154973804950714111e-02 -4.976765215396881104e-01 4.233413189649581909e-02 4.886033385992050171e-02 -2.951945923268795013e-02 2.082990854978561401e-01 -6.346686929464340210e-02 -1.469950377941131592e-02 -2.752222120761871338e-02 -1.431806832551956177e-01 3.074840409681200981e-03 3.534879088401794434e-01 4.576287418603897095e-02 3.280425816774368286e-02 -6.377884000539779663e-02 4.183684289455413818e-01 8.740083128213882446e-02 -1.552058663219213486e-02 -1.751732528209686279e-01 -2.363186925649642944e-01 -1.086875870823860168e-01 1.196697913110256195e-02 -3.472422659397125244e-01 1.677598506212234497e-01 2.154818363487720490e-02
-1.479053199291229248e-01 -2.881203889846801758e-01 3.683906793594360352e-01 -1.489276885986328125e-01 -1.869439184665679932e-01 -3.573103621602058411e-02 -6.399580836296081543e-02 -1.370525062084197998e-01 -5.340420603752136230e-01 3.235509619116783142e-02 -5.617088079452514648e-02 3.615849465131759644e-02 -5.500582233071327209e-02 1.932557934196665883e-04 1.526692062616348267e-01 -4.427208378911018372e-02 -5.787178501486778259e-02 3.257243707776069641e-02 3.319271504878997803e-01 -1.525972969830036163e-02 2.140735685825347900e-01 3.584394603967666626e-02 7.488628849387168884e-03 4.959435388445854187e-02 -1.875300556421279907e-01 -9.824439138174057007e-02 5.570013076066970825e-02 2.363110184669494629e-01 -4.755082074552774429e-03 2.914179861545562744e-01 -7.658984512090682983e-02 9.342286735773086548e-03
-1.341968327760696411e-01 2.863933145999908447e-02 1.779916137456893921e-01 -1.474081426858901978e-01 -1.125985160470008850e-01 -7.369815558195114136e-02 4.979607462882995605e-02 -2.173400372266769409e-01 -3.788357973098754883e-01 2.208549082279205322e-01 1.651957929134368896e-01 3.833045661449432373e-01 3.059095740318298340e-01 1.025854423642158508e-02 -6.955496966838836670e-02 -2.224808037281036377e-01 -6.270601600408554077e-02 -1.123827770352363586e-01 1.314949095249176025e-01 -3.131324648857116699e-01 -3.718664869666099548e-02 -1.540034413337707520e-01 -1.264255046844482422e-01 2.352778241038322449e-02 3.513365983963012695e-01 -9.016695618629455566e-02 5.229314789175987244e-02 -7.821322977542877197e-02 5.192919075489044189e-02 1.015629544854164124e-01 -1.051847562193870544e-01 8.585588634014129639e-02
-2.261663675308227539e-01 -1.649412661790847778e-01 2.427478581666946411e-01 -1.897526234388351440e-01 -1.940406411886215210e-01 -2.866369187831878662e-01 -1.313835680484771729e-01 1.684378087520599365e-02 -3.372329175472259521e-01 2.356946915388107300e-01 4.358082711696624756e-01 -7.438863813877105713e-02 -1.132470816373825073e-01 1.990326642990112305e-01 -1.767772585153579712e-01 8.289491757750511169e-03 -1.996200233697891235e-01 7.309983670711517334e-02 -3.423082828521728516e-02 8.726418018341064453e-02 -1.707768440246582031e-02 -7.482923567295074463e-02 1.655120849609375000e-01 6.709596514701843262e-02 -7.936481386423110962e-02 -9.789168834686279297e-02 2.336442284286022186e-02 -1.246450394392013550e-01 1.212050095200538635e-01 3.856686875224113464e-02 2.001442760229110718e-01 -2.467566579580307007e-01
-1.473754942417144775e-01 -9.433197230100631714e-02 2.840749323368072510e-01 2.676161937415599823e-02 5.717805027961730957e-02 1.790686100721359253e-01 1.393448114395141602e-01 -1.323433816432952881e-01 -2.740639746189117432e-01 2.452688366174697876e-01 2.989451289176940918e-01 -2.375409603118896484e-01 -1.214237362146377563e-01 -7.015166431665420532e-02 -1.217610388994216919e-01 9.216207079589366913e-03 9.771432727575302124e-02 -2.608941495418548584e-01 2.259646505117416382e-01 1.166430935263633728e-01 -3.182721883058547974e-02 1.906261146068572998e-01 2.926679551601409912e-01 -1.376783698797225952e-01 1.884791254997253418e-01 -7.622980326414108276e-02 2.213013917207717896e-01 1.497898548841476440e-01 2.750598192214965820e-01 -5.095486342906951904e-02 1.540064066648483276e-01 3.322238475084304810e-02
-7.378777116537094116e-02 -2.058418393135070801e-01 1.964322328567504883e-01 -3.382435068488121033e-02 1.879977993667125702e-02 6.888565421104431152e-02 -5.973121151328086853e-02 -3.584063053131103516e-01 -3.791013062000274658e-01 1.279110461473464966e-01 4.334678947925567627e-01 -2.309736236929893494e-02 -2.065895646810531616e-01 1.176277846097946167e-01 -1.154838278889656067e-01 -1.788406074047088623e-01 -2.302951738238334656e-02 -7.168989628553390503e-02 3.812718568951822817e-05 5.393297597765922546e-02 5.580049008131027222e-02 1.146518513560295105e-01 1.847285330295562744e-01 -5.409549921751022339e-02 -9.033354371786117554e-02 -3.482593297958374023e-01 6.318582594394683838e-02 1.159349828958511353e-01 -3.139463067054748535e-02 2.160056233406066895e-01 -1.200841218233108521e-01 -2.327219843864440918e-01
-1.673504859209060669e-01 -1.761761903762817383e-01 2.927900552749633789e-01 -5.753768607974052429e-02 -4.920923709869384766e-02 7.750739902257919312e-02 -3.808977827429771423e-02 -3.644138574600219727e-01 -1.535345315933227539e-01 -1.368264257907867432e-01 2.685531377792358398e-01 2.859137356281280518e-01 -1.458994597196578979e-01 -1.730410903692245483e-01 -1.139603331685066223e-01 -3.576297760009765625e-01 7.353456318378448486e-02 3.235315158963203430e-02 5.985511094331741333e-02 -2.095890976488590240e-02 1.139097735285758972e-01 -1.640509516000747681e-01 -1.250898092985153198e-01 1.407607197761535645e-01 8.681351691484451294e-02 -2.544317245483398438e-01 -1.438123285770416260e-01 -7.354553788900375366e-02 1.051234006881713867e-01 2.895129024982452393e-01 7.269542664289474487e-02 1.913708299398422241e-01
-6.553327292203903198e-02 3.573415428400039673e-02 -1.104272305965423584e-01 -2.306466847658157349e-01 -2.758701145648956299e-01 9.475187212228775024e-02 9.240413457155227661e-02 -3.903762698173522949e-01 -2.227538675069808960e-01 3.096715211868286133e-01 8.632003515958786011e-02 -1.180533841252326965e-01 -5.764764919877052307e-02 1.627048254013061523e-01 -5.605374649167060852e-02 -1.659662872552871704e-01 -4.128636792302131653e-02 -1.817580908536911011e-01 2.935249209403991699e-01 3.039363622665405273e-01 1.568534523248672485e-01 2.289901077747344971e-01 3.868394345045089722e-02 -2.141199111938476562e-01 1.979777663946151733e-01 -7.965584099292755127e-02 1.694853305816650391e-01 5.228423327207565308e-02 1.771412044763565063e-01 -7.338981330394744873e-02 1.964173093438148499e-02 -6.186572834849357605e-02
7.856754213571548462e-02 -1.702722609043121338e-01 9.809753298759460449e-02 -2.585639357566833496e-01 1.479900628328323364e-01 -9.088785946369171143e-02 1.072969213128089905e-01 -2.467566281557083130e-01 -2.025991827249526978e-01 2.488333880901336670e-01 2.355202436447143555e-01 2.299667000770568848e-01 9.687881916761398315e-02 -2.083150856196880341e-02 -4.637644812464714050e-02 -2.325467318296432495e-01 -2.040908634662628174e-01 -8.487604558467864990e-02 3.863692879676818848e-01 -2.344266921281814575e-01 3.574966192245483398e-01 -2.163233049213886261e-02 1.106086373329162598e-02 -8.164775371551513672e-02 7.912500947713851929e-02 -9.184876084327697754e-02 1.863585598766803741e-02 -7.919540256261825562e-02 2.000944167375564575e-01 -9.824667125940322876e-02 -1.181734353303909302e-01 1.878821253776550293e-01
-3.170662000775337219e-02 1.066927686333656311e-01 4.623455926775932312e-02 -8.191022276878356934e-02 -2.113335132598876953e-01 2.898579239845275879e-01 1.890749782323837280e-01 -2.477940022945404053e-01 -3.618023395538330078e-01 1.260404288768768311e-01 1.696653962135314941e-01 -5.335539951920509338e-02 -1.982016563415527344e-01 -4.656545817852020264e-02 -4.711678996682167053e-02 -3.468941152095794678e-01 5.397737771272659302e-02 -1.361963152885437012e-01 2.783053517341613770e-01 2.455771118402481079e-01 -1.589431166648864746e-01 -2.519193105399608612e-02 -2.311932742595672607e-01 6.738300621509552002e-02 -1.080745831131935120e-01 -3.337751030921936035e-01 -3.873062506318092346e-02 4.978490527719259262e-03 -7.563251070678234100e-03 -6.247595883905887604e-03 2.064451575279235840e-01 -8.118113502860069275e-03
-7.710713893175125122e-02 -1.556257903575897217e-01 2.442088127136230469e-01 -1.409076601266860962e-01 -1.960866898298263550e-02 5.225528497248888016e-03 -2.440409660339355469e-01 -1.643373370170593262e-01 -4.475536048412322998e-01 -1.674439944326877594e-02 2.148181796073913574e-01 1.525813639163970947e-01 1.802618205547332764e-01 1.614789664745330811e-01 -1.210714057087898254e-01 3.275303170084953308e-02 2.760581858456134796e-02 3.479016199707984924e-02 8.126719295978546143e-02 -4.471613466739654541e-02 2.386275827884674072e-01 1.990198791027069092e-01 2.780489325523376465e-01 -9.704573452472686768e-02 -7.871147245168685913e-02 -2.095895707607269287e-01 -7.106541097164154053e-02 2.219931185245513916e-01 2.730835676193237305e-01 1.896643489599227905e-01 -1.884564757347106934e-01 -1.211576983332633972e-01
-1.496692895889282227e-01 -1.980985403060913086e-01 2.098853141069412231e-01 7.069938629865646362e-02 5.757244303822517395e-02 -5.300966277718544006e-02 2.021595239639282227e-01 1.110742334276437759e-02 -2.731744050979614258e-01 2.000059485435485840e-01 4.858244210481643677e-02 9.103103727102279663e-02 5.944167450070381165e-02 3.287046775221824646e-02 7.708795368671417236e-02 -1.465221792459487915e-01 -1.920533329248428345e-01 -8.304814994335174561e-02 1.277639865875244141e-01 -3.589605912566184998e-02 3.284909427165985107e-01 -3.046201467514038086e-01 1.388732939958572388e-01 -4.862626194953918457e-01 4.878642037510871887e-02 -2.188726514577865601e-01 1.366435438394546509e-01 1.281089633703231812e-01 2.328882813453674316e-01 -7.787137478590011597e-02 8.380375802516937256e-02 -1.198636218905448914e-01
-9.247246384620666504e-02 -3.148376941680908203e-01 2.511176280677318573e-02 -8.729027211666107178e-02 -3.084965050220489502e-01 -1.728642731904983521e-01 9.441640228033065796e-02 -2.179056853055953979e-01 -4.100520454812794924e-04 -5.044753476977348328e-02 1.771074831485748291e-01 2.153481729328632355e-02 -1.547410935163497925e-01 2.813667804002761841e-02 -8.829039335250854492e-02 -3.566446006298065186e-01 2.011730149388313293e-02 -2.256773263216018677e-01 2.710145413875579834e-01 7.163602113723754883e-02 1.538376957178115845e-01 -1.485960036516189575e-01 -3.557322174310684204e-02 -1.062858179211616516e-01 2.337196916341781616e-01 -3.481064736843109131e-01 -1.994625329971313477e-01 2.075596749782562256e-01 2.575614303350448608e-02 2.255898267030715942e-01 9.882684051990509033e-02 1.757952570915222168e-02
-1.065906211733818054e-01 -2.019100263714790344e-02 3.793798387050628662e-01 -1.000182032585144043e-01 -1.528691221028566360e-02 -9.664066880941390991e-02 -1.166820973157882690e-01 -3.228718340396881104e-01 -1.296043694019317627e-01 1.133338436484336853e-01 2.755759060382843018e-01 6.090955063700675964e-02 -2.938068807125091553e-01 1.774724423885345459e-01 1.628513485193252563e-01 -1.482672393321990967e-01 6.255089491605758667e-02 -4.361933097243309021e-02 2.379853129386901855e-01 -1.067679300904273987e-01 1.793946921825408936e-01 1.569987684488296509e-01 -6.100329011678695679e-02 1.139873117208480835e-01 -1.306733936071395874e-01 -2.738653123378753662e-01 3.294838368892669678e-01 6.532070040702819824e-02 3.567569330334663391e-02 1.520261913537979126e-01 1.116736084222793579e-01 -2.051595598459243774e-01
-8.472624421119689941e-02 3.546466678380966187e-02 1.690643876791000366e-01 -3.206591010093688965e-01 1.551688909530639648e-01 -1.066787168383598328e-01 8.196298032999038696e-02 -2.965162396430969238e-01 -5.031682848930358887e-01 6.658346205949783325e-02 -8.719085901975631714e-02 -5.256571341305971146e-03 2.229423075914382935e-01 -6.021355837583541870e-02 6.725444644689559937e-02 -2.984812557697296143e-01 -1.492717396467924118e-02 3.457531630992889404e-01 3.471852466464042664e-02 3.085920512676239014e-01 1.908949576318264008e-02 2.569259330630302429e-02 1.121546477079391479e-01 -1.323468387126922607e-01 1.328504085540771484e-01 2.802996709942817688e-02 1.508544832468032837e-01 1.427926421165466309e-01 -7.515347003936767578e-02 -3.598897904157638550e-02 -4.449451714754104614e-02 -7.105778902769088745e-03
-1.697414182126522064e-02 6.947576999664306641e-02 2.922394871711730957e-01 -1.367875337600708008e-01 5.283300578594207764e-02 -1.054199114441871643e-01 -1.585792452096939087e-01 -2.047951966524124146e-01 -3.030802607536315918e-01 2.113588154315948486e-01 2.070256769657135010e-01 3.437807038426399231e-02 -4.956905171275138855e-02 7.344701886177062988e-02 3.607295155525207520e-01 -2.971142828464508057e-01 -3.004595041275024414e-01 2.041127085685729980e-01 2.356568574905395508e-01 5.846492201089859009e-02 -6.268314272165298462e-02 -1.617939174175262451e-01 -1.633560359477996826e-01 2.095344513654708862e-01 7.898162305355072021e-02 -2.812914922833442688e-02 1.404674649238586426e-01 5.466210655868053436e-03 1.365499645471572876e-01 -1.066225245594978333e-01 2.186303883790969849e-01 8.222416043281555176e-02
-1.786781996488571167e-01 -1.788743138313293457e-01 1.123794391751289368e-01 8.287109434604644775e-02 -1.756540238857269287e-01 -1.115731000900268555e-01 -1.841408461332321167e-01 -1.781767904758453369e-01 -2.934656143188476562e-01 5.733963474631309509e-02 1.836887151002883911e-01 2.614963054656982422e-01 1.886739581823348999e-01 2.614536695182323456e-02 -2.312922775745391846e-01 -5.275725573301315308e-02 -3.861387073993682861e-02 -8.370030671358108521e-02 1.656919568777084351e-01 1.906299740076065063e-01 4.023688435554504395e-01 6.820847094058990479e-02 -2.450503967702388763e-02 -2.295376658439636230e-01 1.825395599007606506e-02 -2.866709046065807343e-02 -3.672334924340248108e-02 -1.153504326939582825e-01 1.243906170129776001e-01 -3.198412656784057617e-01 3.127098083496093750e-01 5.574031732976436615e-03
-2.430478930473327637e-01 -4.770860075950622559e-02 2.873352169990539551e-01 -1.639063805341720581e-01 -1.871091574430465698e-01 2.892049252986907959e-01 -1.980681270360946655e-01 -1.258968710899353027e-01 -2.096067070960998535e-01 1.219571307301521301e-01 3.248013854026794434e-01 1.389972567558288574e-01 -9.493190795183181763e-02 1.253350079059600830e-01 -2.296465188264846802e-01 -5.591986328363418579e-02 -9.944029897451400757e-02 8.821766078472137451e-02 6.958295404911041260e-02 -3.463734639808535576e-03 6.808317452669143677e-02 5.063703656196594238e-02 2.239277511835098267e-01 -1.845427155494689941e-01 2.741454541683197021e-01 -7.128730416297912598e-02 -1.198961734771728516e-01 1.825624704360961914e-01 2.317504286766052246e-01 1.103725582361221313e-01 -2.855116426944732666e-01 4.485525935888290405e-02
-1.653150022029876709e-01 -2.068280801177024841e-02 1.321160495281219482e-01 -2.065293639898300171e-01 -2.823628187179565430e-01 2.865786254405975342e-01 8.951432257890701294e-02 -2.568375766277313232e-01 -3.233734965324401855e-01 3.104301989078521729e-01 -2.205724455416202545e-02 -5.029315128922462463e-03 -8.585321158170700073e-02 1.354247331619262695e-01 -1.770770698785781860e-01 -2.249595075845718384e-01 2.092091162921860814e-04 -1.151943802833557129e-01 5.347210541367530823e-02 2.749854028224945068e-01 -4.291559383273124695e-02 -6.660257279872894287e-02 -3.601613044738769531e-01 1.774087995290756226e-01 -1.240849345922470093e-01 -1.726753860712051392e-01 -1.446916311979293823e-01 1.170795932412147522e-01 1.645987778902053833e-01 -2.360970713198184967e-02 8.525847457349300385e-03 1.957226544618606567e-02
-1.683612316846847534e-01 9.247343242168426514e-02 1.014446318149566650e-01 -1.016134843230247498e-01 1.769126951694488525e-01 2.335465885698795319e-02 2.358417958021163940e-01 1.301541477441787720e-01 -4.416756629943847656e-01 2.219252288341522217e-01 8.832192979753017426e-03 1.372019350528717041e-01 1.333688944578170776e-01 6.936293840408325195e-02 1.875582188367843628e-01 -2.734572589397430420e-01 -1.343847662210464478e-01 3.503079712390899658e-01 1.477893739938735962e-01 1.213844344019889832e-01 2.344956854358315468e-03 1.126369535923004150e-01 2.566172778606414795e-01 -7.485184073448181152e-02 7.166674733161926270e-02 -3.259126096963882446e-02 1.888321489095687866e-01 -1.002855971455574036e-01 8.813752979040145874e-02 4.595443606376647949e-02 1.353674381971359253e-01 -3.173005580902099609e-01
-8.080030977725982666e-02 -9.015633910894393921e-02 2.868395447731018066e-01 8.746090531349182129e-02 -9.828103706240653992e-03 7.513079326599836349e-03 -2.995909377932548523e-02 -5.176140069961547852e-01 -1.619150936603546143e-01 1.413284242153167725e-01 2.654089331626892090e-01 4.353775456547737122e-02 8.229064755141735077e-03 1.553927659988403320e-01 -1.412724256515502930e-01 -1.611738502979278564e-01 9.818997234106063843e-02 1.990202218294143677e-01 1.123179793357849121e-01 -5.841873213648796082e-02 2.023921310901641846e-01 -2.362715899944305420e-01 -1.647762954235076904e-01 2.901755645871162415e-02 -1.351284682750701904e-01 -1.557225584983825684e-01 -5.375662818551063538e-02 2.255832776427268982e-02 3.154298365116119385e-01 1.711430996656417847e-01 -1.984069123864173889e-02 -2.694786489009857178e-01
3.470020368695259094e-02 -4.154760763049125671e-02 -4.589570686221122742e-02 -2.462272197008132935e-01 -8.770451694726943970e-02 -5.049749091267585754e-02 -3.604876622557640076e-02 -1.090908497571945190e-01 -2.781570851802825928e-01 3.258132636547088623e-01 6.852031499147415161e-02 2.397606968879699707e-01 9.368341416120529175e-02 -1.532282233238220215e-01 1.024478152394294739e-01 -1.743627637624740601e-01 -5.559254065155982971e-02 2.430712729692459106e-01 2.898502051830291748e-01 3.373261988162994385e-01 2.826990187168121338e-02 -2.577459216117858887e-01 3.732564747333526611e-01 2.034808546304702759e-01 1.305339336395263672e-01 -5.231063440442085266e-02 -1.341563910245895386e-01 8.325304090976715088e-02 1.431088596582412720e-01 -1.294233202934265137e-01 3.205629438161849976e-02 -3.373339772224426270e-02
-2.290844321250915527e-01 -1.040751338005065918e-01 1.092895865440368652e-01 -1.589441448450088501e-01 6.661643832921981812e-02 -2.609808743000030518e-01 -4.423954337835311890e-02 -1.234389767050743103e-01 -3.235678374767303467e-01 3.677313625812530518e-01 3.044157624244689941e-01 4.618145152926445007e-02 -1.304362118244171143e-01 -3.439528644084930420e-01 -1.852318197488784790e-01 1.589060723781585693e-01 5.558858066797256470e-02 9.151513129472732544e-02 2.859604656696319580e-01 -1.316931545734405518e-01 -7.452689856290817261e-02 -3.538805758580565453e-03 4.283157736063003540e-02 -2.685076184570789337e-02 -6.008663773536682129e-02 -4.804499074816703796e-02 -2.371255606412887573e-01 9.025970846414566040e-02 -8.133027702569961548e-02 -1.407023072242736816e-01 1.819249838590621948e-01 1.778441071510314941e-01
-2.089597135782241821e-01 -2.262552529573440552e-01 1.476018130779266357e-01 -7.370132952928543091e-02 1.528979092836380005e-01 7.316400110721588135e-02 -2.491913735866546631e-01 -3.059266209602355957e-01 -4.247521460056304932e-01 2.479053288698196411e-02 4.036039113998413086e-01 -9.006238542497158051e-03 9.314127266407012939e-02 2.212676554918289185e-01 -8.331381529569625854e-02 -8.770585805177688599e-02 -1.164959557354450226e-02 -7.861994951963424683e-02 -9.276730567216873169e-02 9.816620498895645142e-02 1.289498507976531982e-01 1.599107086658477783e-01 3.122151792049407959e-01 1.281592547893524170e-01 -1.117321476340293884e-01 -1.410625874996185303e-01 -4.106371477246284485e-02 2.150536477565765381e-01 3.829660639166831970e-02 9.821960330009460449e-02 -5.789760127663612366e-02 4.229975864291191101e-02
-3.389496505260467529e-01 -1.534546464681625366e-01 1.486318409442901611e-01 5.748669151216745377e-03 -2.492487244307994843e-02 -1.429304629564285278e-01 3.693487495183944702e-02 -3.637014627456665039e-01 -2.234945893287658691e-01 2.750303447246551514e-01 7.476371526718139648e-02 -1.082348600029945374e-01 4.865789040923118591e-02 2.151273889467120171e-03 -8.693089336156845093e-02 -1.887867897748947144e-01 4.794554114341735840e-01 -2.474812977015972137e-02 5.510500632226467133e-03 2.175916731357574463e-02 -1.024665832519531250e-01 -1.743384823203086853e-02 1.080363914370536804e-01 -1.464705616235733032e-01 2.922517359256744385e-01 -6.943160295486450195e-02 -1.534496620297431946e-02 -1.884259879589080811e-01 -1.011427789926528931e-01 -4.974830523133277893e-02 2.863934338092803955e-01 -2.571557089686393738e-02
-2.158641368150711060e-01 -1.277482509613037109e-01 5.264657735824584961e-01 -8.357028663158416748e-02 -1.108911857008934021e-01 1.895299740135669708e-02 1.769337207078933716e-01 -2.344513386487960815e-01 -3.877761960029602051e-01 -1.064881756901741028e-01 6.603641062974929810e-02 -3.606774285435676575e-02 1.277910266071557999e-02 2.432903051376342773e-01 1.843499690294265747e-01 7.541086990386247635e-03 -9.768711775541305542e-02 2.049453929066658020e-02 3.117793798446655273e-01 5.144879221916198730e-03 7.773186266422271729e-02 1.493238806724548340e-01 -5.615610629320144653e-02 -1.523740706034004688e-03 8.936702460050582886e-02 -4.278286173939704895e-02 -1.894096285104751587e-01 2.324257511645555496e-03 1.166593879461288452e-01 2.541113197803497314e-01 -7.597322016954421997e-02 1.577764749526977539e-01
-9.455794841051101685e-02 3.773245215415954590e-02 1.733600795269012451e-01 -3.724419176578521729e-01 -1.072215363383293152e-01 2.157825827598571777e-01 -1.274257004261016846e-01 -1.549238711595535278e-01 -3.002402186393737793e-01 1.707372516393661499e-01 8.208675682544708252e-02 1.576926857233047485e-01 -2.819533087313175201e-02 3.292405605316162109e-02 4.017471335828304291e-03 -7.516121119260787964e-02 -1.001262366771697998e-01 -3.762137889862060547e-02 1.810845136642456055e-01 -6.681360304355621338e-02 2.677007019519805908e-02 -7.668806612491607666e-02 2.338509857654571533e-01 -1.257115751504898071e-01 2.841954529285430908e-01 -2.477100044488906860e-01 -4.363069683313369751e-02 2.149294689297676086e-02 3.698024451732635498e-01 1.067670360207557678e-01 -3.743863999843597412e-01 7.437374442815780640e-02
2.240933664143085480e-02 -1.681166291236877441e-01 1.158887222409248352e-01 -1.211075931787490845e-01 -6.682625412940979004e-02 -1.519933342933654785e-02 -2.943182587623596191e-01 -6.042663007974624634e-03 -2.028343975543975830e-01 2.273916900157928467e-01 2.554340958595275879e-01 1.929675787687301636e-01 9.158797562122344971e-02 1.779560744762420654e-01 9.771167486906051636e-02 -2.885110676288604736e-01 -1.010758429765701294e-01 -1.881079934537410736e-02 1.976851560175418854e-02 2.935993373394012451e-01 2.238902896642684937e-01 -9.211117774248123169e-02 1.179952844977378845e-01 1.931079775094985962e-01 -1.927092373371124268e-01 -4.574187099933624268e-01 3.515234217047691345e-02 -6.494841724634170532e-02 1.443794835358858109e-02 -7.239010930061340332e-02 1.666008532047271729e-01 -1.777423471212387085e-01
2.981325984001159668e-02 -1.041182354092597961e-01 2.883934080600738525e-01 -2.409036643803119659e-02 4.231680929660797119e-02 2.377663552761077881e-01 -5.469104647636413574e-02 -1.471814066171646118e-01 -4.107091426849365234e-01 7.000526785850524902e-02 1.509362608194351196e-01 1.068594399839639664e-02 -8.724895119667053223e-02 -1.194664463400840759e-01 -2.318065613508224487e-02 -3.190467506647109985e-02 9.977593272924423218e-02 2.933738529682159424e-01 7.144146412611007690e-02 2.182715535163879395e-01 1.413041800260543823e-01 -1.927724331617355347e-01 3.736557960510253906e-01 -6.399027258157730103e-02 -7.011011987924575806e-02 -2.204200178384780884e-01 -1.222352311015129089e-01 1.944297403097152710e-01 3.521991372108459473e-01 -9.256711602210998535e-02 -1.135183777660131454e-02 1.141310706734657288e-01
-2.540076076984405518e-01 -5.438592657446861267e-02 2.857624925673007965e-02 -9.825108200311660767e-02 -2.278275936841964722e-01 7.586670666933059692e-02 -6.948588788509368896e-02 -1.234715897589921951e-02 -4.531821906566619873e-01 4.755937308073043823e-02 2.593131959438323975e-01 -2.921415567398071289e-01 -3.814201056957244873e-02 -7.650134619325399399e-03 -2.169169932603836060e-01 -3.528449237346649170e-01 1.959977895021438599e-01 1.263646781444549561e-01 -2.323887795209884644e-01 -1.173611655831336975e-01 2.317557930946350098e-01 5.137469992041587830e-02 7.971278391778469086e-03 -1.110199317336082458e-01 5.215607210993766785e-02 -1.462456136941909790e-01 1.389001309871673584e-01 -2.540365606546401978e-02 2.243566364049911499e-01 -1.819615513086318970e-01 8.745755255222320557e-02 8.770069107413291931e-03
-1.863097846508026123e-01 4.582795500755310059e-02 2.775889933109283447e-01 -2.906054556369781494e-01 -2.286662161350250244e-01 1.887010484933853149e-01 5.421929433941841125e-02 -3.249983787536621094e-01 -4.139284193515777588e-01 -5.658207088708877563e-02 1.419939249753952026e-01 8.198719471693038940e-02 -8.057326823472976685e-02 9.661982208490371704e-02 1.048141047358512878e-01 -5.257135629653930664e-02 -1.903317123651504517e-01 7.747702300548553467e-02 -1.962790079414844513e-02 9.755844250321388245e-03 2.485555559396743774e-01 -2.064356654882431030e-01 2.266369760036468506e-01 6.628847122192382812e-02 6.558349728584289551e-02 5.846778675913810730e-02 5.992769822478294373e-02 -6.037268415093421936e-02 -1.868970394134521484e-01 -2.413495182991027832e-01 -4.195717349648475647e-02 -2.479154318571090698e-01
-2.947074472904205322e-01 2.169279381632804871e-03 1.416092365980148315e-01 -4.114362299442291260e-01 -3.323806226253509521e-01 2.373265326023101807e-01 -8.925762027502059937e-02 1.727530360221862793e-02 -2.121119648218154907e-01 7.376156747341156006e-02 7.727738469839096069e-02 2.637683451175689697e-01 5.340111628174781799e-02 -2.322994619607925415e-01 -1.083976924419403076e-01 -4.555062577128410339e-02 -3.433509469032287598e-01 1.040896847844123840e-01 2.304373830556869507e-01 9.301061928272247314e-02 1.516215652227401733e-01 9.122436493635177612e-02 3.610974550247192383e-02 -2.136750966310501099e-01 7.228429615497589111e-02 9.702798724174499512e-02 1.811828762292861938e-01 -9.402916580438613892e-02 2.989886514842510223e-02 1.281134635210037231e-01 1.715922541916370392e-02 -9.730312228202819824e-02
-3.096601068973541260e-01 -7.265550643205642700e-02 1.104592233896255493e-01 -2.366356104612350464e-01 3.843597322702407837e-02 -1.244798004627227783e-01 -4.480790346860885620e-02 -1.495817750692367554e-01 -3.172546923160552979e-01 2.060170918703079224e-01 1.312395334243774414e-01 -2.636653184890747070e-01 1.809521764516830444e-01 7.077836990356445312e-02 1.717129349708557129e-01 4.177017509937286377e-02 -1.714716851711273193e-01 -2.942153811454772949e-01 1.107957363128662109e-01 1.242024898529052734e-01 2.474245727062225342e-01 -1.038368493318557739e-01 2.742521762847900391e-01 -2.203572392463684082e-01 1.833517700433731079e-01 -5.875638127326965332e-02 -7.487574219703674316e-02 8.433055877685546875e-02 2.295169979333877563e-01 9.280609339475631714e-02 -4.158640280365943909e-02 1.954754739999771118e-01
-2.004578858613967896e-01 -9.698836505413055420e-02 4.729369282722473145e-02 -2.967935204505920410e-01 -3.451698422431945801e-01 1.689299345016479492e-01 2.178343199193477631e-02 -1.418557465076446533e-01 -3.708715736865997314e-01 7.265306264162063599e-02 2.352952659130096436e-01 2.537053637206554413e-02 1.552967634052038193e-02 7.010209560394287109e-02 3.282434046268463135e-01 1.288943085819482803e-02 1.543681025505065918e-01 2.031140625476837158e-01 -1.569347339682281017e-03 -1.645862311124801636e-01 8.788046240806579590e-02 5.880659073591232300e-02 8.033028990030288696e-02 3.530737385153770447e-02 -1.029803976416587830e-01 -2.560584805905818939e-02 -2.582590579986572266e-01 -1.686047762632369995e-02 5.496291816234588623e-02 -4.138903319835662842e-01 -4.092248529195785522e-02 -1.208828687667846680e-01
-2.003709673881530762e-01 -2.251977920532226562e-01 4.667669236660003662e-01 -3.124378025531768799e-01 -1.077685877680778503e-01 3.272803500294685364e-02 -3.258178755640983582e-02 -2.449764758348464966e-01 -5.168650746345520020e-01 4.500085953623056412e-03 -2.873763255774974823e-02 -7.839395105838775635e-02 -8.212118595838546753e-02 1.027780175209045410e-01 2.202746123075485229e-01 -2.789738588035106659e-02 -6.638153642416000366e-02 5.568614974617958069e-02 1.129232197999954224e-01 -8.400938659906387329e-02 5.045389384031295776e-02 -1.684175804257392883e-03 -1.426367759704589844e-01 -5.073983967304229736e-02 -1.024876385927200317e-01 -1.457416713237762451e-01 -5.660522729158401489e-02 1.318261623382568359e-01 -6.298277527093887329e-02 1.742462068796157837e-01 -1.854428201913833618e-01 7.288056612014770508e-02
-3.231124281883239746e-01 -1.115612313151359558e-01 5.508593097329139709e-02 -1.467633098363876343e-01 -1.935541047714650631e-03 8.797828853130340576e-02 2.009046822786331177e-02 3.575871884822845459e-02 -3.786733746528625488e-01 1.099006365984678268e-02 -3.769500181078910828e-02 -8.445932716131210327e-02 3.496381640434265137e-01 -6.317289918661117554e-02 -5.717319995164871216e-02 -3.762260079383850098e-01 2.119080349802970886e-02 1.885278522968292236e-02 -9.724100679159164429e-02 1.780981272459030151e-01 7.008823007345199585e-02 -1.914640069007873535e-01 2.369833737611770630e-01 1.687369346618652344e-01 2.750295400619506836e-01 -3.033053576946258545e-01 8.841543644666671753e-02 2.502928674221038818e-02 1.254382282495498657e-01 -6.307791173458099365e-02 1.778418123722076416e-01 -1.744355261325836182e-01
-2.357496619224548340e-01 5.149325355887413025e-02 2.984465658664703369e-01 -1.400222536176443100e-03 3.924968466162681580e-02 -7.032077014446258545e-02 -2.079090923070907593e-01 -1.796090751886367798e-01 -2.402929365634918213e-01 2.107382863759994507e-01 1.830915659666061401e-01 5.987609984003938735e-05 -3.757477924227714539e-02 -2.199643701314926147e-01 5.996924266219139099e-02 -1.330202221870422363e-01 2.661775052547454834e-01 -2.248090952634811401e-01 2.902687489986419678e-01 2.119288295507431030e-01 1.922193914651870728e-01 4.544376581907272339e-02 1.090221107006072998e-01 9.622786194086074829e-02 1.574003696441650391e-02 -2.394406199455261230e-01 -2.042509317398071289e-01 1.522544473409652710e-01 1.372653394937515259e-01 2.789068818092346191e-01 -1.829641908407211304e-01 2.572667226195335388e-02
-1.023878753185272217e-01 -2.501939833164215088e-01 3.052468001842498779e-01 -9.018790721893310547e-02 6.714833527803421021e-02 -3.707621246576309204e-02 -1.230589598417282104e-01 -3.138155043125152588e-01 -1.437142640352249146e-01 2.863056771457195282e-02 1.542315632104873657e-01 3.944524377584457397e-02 -2.436051666736602783e-01 1.383023709058761597e-01 -8.552948385477066040e-02 -1.891162693500518799e-01 -6.903500109910964966e-02 1.216166466474533081e-01 2.731934189796447754e-01 1.017996445298194885e-01 3.213503360748291016e-01 9.515666961669921875e-02 1.770906448364257812e-01 8.883322030305862427e-02 -1.027832776308059692e-01 -2.467818409204483032e-01 3.004901707172393799e-01 5.927950888872146606e-02 -5.580240860581398010e-02 2.776770889759063721e-01 -5.876155570149421692e-02 -1.807262897491455078e-01
-1.684534698724746704e-01 -2.511564195156097412e-01 4.093152582645416260e-01 -2.285086512565612793e-01 -2.676179446280002594e-02 7.934062182903289795e-02 -7.010880112648010254e-02 -2.517983615398406982e-01 -4.589767456054687500e-01 6.854741950519382954e-04 2.604486793279647827e-02 1.079858746379613876e-02 2.069834060966968536e-02 -6.683985702693462372e-03 1.468901485204696655e-01 -1.352445930242538452e-01 1.077398844063282013e-02 -5.177820846438407898e-02 2.468621879816055298e-01 -1.349149644374847412e-01 2.317329645156860352e-01 4.133842512965202332e-02 -2.217792905867099762e-02 1.500557735562324524e-02 -1.875228881835937500e-01 -1.489923298358917236e-01 -6.612894684076309204e-02 2.765869796276092529e-01 -1.631335169076919556e-01 2.200095653533935547e-01 -6.793225556612014771e-02 7.569340616464614868e-02
-1.436355113983154297e-01 -4.531973227858543396e-02 2.692656517028808594e-01 -3.590013980865478516e-01 -1.937524825334548950e-01 -3.596697151660919189e-01 -6.002249196171760559e-02 -2.483285218477249146e-02 -3.126065433025360107e-01 2.064642608165740967e-01 2.443174570798873901e-01 -3.118245005607604980e-01 -1.374721080064773560e-01 -2.460477873682975769e-02 -6.961568444967269897e-02 4.890223219990730286e-02 8.144917339086532593e-02 -6.918326765298843384e-02 1.555105894804000854e-01 1.654878854751586914e-01 -3.820363432168960571e-02 -1.008496433496475220e-01 1.078456267714500427e-01 2.147301733493804932e-01 1.709418371319770813e-02 -1.188631802797317505e-01 1.120246201753616333e-01 1.624291539192199707e-01 1.931194514036178589e-01 2.227966487407684326e-01 4.151941090822219849e-02 -8.011927455663681030e-02
-3.195469677448272705e-01 -2.716915011405944824e-01 9.281822293996810913e-02 -5.709354951977729797e-02 8.406046777963638306e-03 -1.427740324288606644e-03 -2.657812535762786865e-01 6.548074632883071899e-02 -2.107899934053421021e-01 3.109040260314941406e-01 1.669187545776367188e-01 3.015283644199371338e-01 8.886437863111495972e-03 -4.299726802855730057e-03 3.964860364794731140e-02 -2.992467284202575684e-01 1.224251613020896912e-01 -1.675369888544082642e-01 1.868848055601119995e-01 -1.675263494253158569e-01 6.659398227930068970e-02 8.247323334217071533e-02 -4.407987371087074280e-02 -1.407915204763412476e-01 -3.766971081495285034e-02 2.143883332610130310e-02 1.145723387598991394e-01 9.871818870306015015e-02 1.869171112775802612e-01 -3.771883547306060791e-01 1.218836009502410889e-01 1.738982349634170532e-01
-6.070948019623756409e-02 1.885515451431274414e-01 -4.834356904029846191e-02 -5.067530274391174316e-01 -2.549375891685485840e-01 -1.986015588045120239e-03 -6.671703606843948364e-02 -2.144510596990585327e-01 -2.550409734249114990e-01 3.300868272781372070e-01 2.787756919860839844e-02 -5.075910314917564392e-02 3.805302456021308899e-02 -8.675172179937362671e-02 1.693312674760818481e-01 -3.376580774784088135e-01 4.696621373295783997e-02 3.211634233593940735e-02 1.439301818609237671e-01 2.344755381345748901e-01 1.144065409898757935e-01 8.447353541851043701e-02 8.898991346359252930e-02 -2.242100387811660767e-01 2.739950716495513916e-01 -5.127748008817434311e-03 -5.075466632843017578e-02 6.952720135450363159e-02 2.516682446002960205e-02 1.071119159460067749e-01 6.515513360500335693e-02 -3.107642941176891327e-02
-5.565999448299407959e-02 -1.317227333784103394e-01 1.441076695919036865e-01 -1.290464252233505249e-01 -1.000092700123786926e-01 1.992848515510559082e-01 -5.216813832521438599e-02 -1.957599371671676636e-01 -3.799059689044952393e-01 6.152736768126487732e-02 2.156346887350082397e-01 2.192420512437820435e-01 3.119320571422576904e-01 -4.719546437263488770e-02 1.198144480586051941e-01 1.268885433673858643e-01 -9.058397263288497925e-02 -8.521517366170883179e-02 2.851620614528656006e-01 -1.361371856182813644e-02 8.779770880937576294e-02 -7.860478013753890991e-02 3.306276798248291016e-01 1.379325687885284424e-01 1.723396219313144684e-02 -1.932018548250198364e-01 -6.276825070381164551e-02 2.345624119043350220e-01 3.659867122769355774e-02 -2.386099100112915039e-01 6.506458669900894165e-02 -2.835819125175476074e-01
-3.640205413103103638e-02 -1.076868325471878052e-01 2.886336855590343475e-02 -1.949747055768966675e-01 -7.616578787565231323e-02 -7.458216696977615356e-02 -1.077759563922882080e-01 -2.086222767829895020e-01 -2.648194730281829834e-01 2.569215558469295502e-02 3.994250595569610596e-01 2.119667232036590576e-01 -2.986618690192699432e-02 -1.477589458227157593e-01 -2.573408558964729309e-02 -6.536516547203063965e-02 -1.354488879442214966e-01 -4.413837939500808716e-02 4.688574671745300293e-01 -1.520375311374664307e-01 2.365314066410064697e-01 -1.953937858343124390e-01 -2.042699418962001801e-02 -2.697836756706237793e-01 1.670496165752410889e-01 -2.220806293189525604e-02 1.869554072618484497e-01 -1.593898981809616089e-01 9.516394138336181641e-02 8.909162133932113647e-02 -3.923827409744262695e-02 2.023743093013763428e-01
-2.252716869115829468e-01 -8.301230520009994507e-02 -9.201406687498092651e-02 -1.626650094985961914e-01 7.908493280410766602e-02 7.226651906967163086e-02 -4.641679581254720688e-03 -3.294949829578399658e-01 -3.962391018867492676e-01 4.456815719604492188e-01 9.006950072944164276e-03 1.477545052766799927e-01 -1.271584630012512207e-01 2.230859100818634033e-01 -1.702329367399215698e-01 -2.117758840322494507e-01 -6.248775124549865723e-02 -1.021838039159774780e-01 8.847700804471969604e-02 3.328467309474945068e-01 7.053578644990921021e-02 5.011276155710220337e-02 3.246763721108436584e-02 1.501982938498258591e-02 1.039952784776687622e-01 -2.399412915110588074e-02 4.220158793032169342e-03 -2.348552942276000977e-01 1.822172850370407104e-02 2.495221234858036041e-02 1.485508531332015991e-01 1.968237608671188354e-01
-2.707105278968811035e-01 7.124044001102447510e-02 7.947333902120590210e-02 -2.053608000278472900e-01 -3.189703226089477539e-01 1.195305436849594116e-01 -9.241354465484619141e-02 -7.052955031394958496e-02 -2.554769515991210938e-01 1.677666306495666504e-01 2.387647926807403564e-01 1.493283659219741821e-01 1.431719511747360229e-01 -1.277700811624526978e-01 1.516133993864059448e-01 -3.559563457965850830e-01 7.044285535812377930e-02 -3.788541257381439209e-01 -8.677226305007934570e-02 7.742840051651000977e-02 1.180362179875373840e-01 4.136178269982337952e-02 -2.313474863767623901e-01 -2.174180746078491211e-01 6.410946696996688843e-02 -1.708993315696716309e-01 -1.423286795616149902e-01 9.577935189008712769e-02 1.374165117740631104e-01 1.376510411500930786e-01 -7.306781411170959473e-02 -3.624635864980518818e-04
-2.032684981822967529e-01 1.104162558913230896e-01 2.727514803409576416e-01 -1.829113513231277466e-01 3.883172199130058289e-02 1.745183169841766357e-01 3.217352181673049927e-02 7.033225148916244507e-02 -5.605241656303405762e-01 6.769166886806488037e-02 -1.310018748044967651e-01 1.763278245925903320e-01 1.708806455135345459e-01 9.927343577146530151e-02 9.485538303852081299e-02 -2.505940757691860199e-02 -2.204422950744628906e-01 3.368763029575347900e-01 -5.672340467572212219e-02 1.088541448116302490e-01 8.119440823793411255e-02 1.398985534906387329e-01 7.644975930452346802e-02 9.684021770954132080e-02 2.016005516052246094e-01 -1.554436385631561279e-01 -7.907044887542724609e-02 8.015424758195877075e-02 2.013607621192932129e-01 -5.456252396106719971e-02 1.937439888715744019e-01 -8.896228671073913574e-02
-1.300524771213531494e-01 -4.234074801206588745e-02 3.562485799193382263e-02 -7.312097400426864624e-02 1.806793175637722015e-02 3.295866250991821289e-01 2.457317113876342773e-01 -1.590169072151184082e-01 -3.551131784915924072e-01 -4.249915853142738342e-02 1.991045176982879639e-01 8.619676530361175537e-02 -2.080778330564498901e-01 -5.471649765968322754e-02 -4.845586419105529785e-02 -2.720125019550323486e-01 1.187547221779823303e-01 3.637105822563171387e-01 1.052925586700439453e-01 1.503018289804458618e-01 2.138011902570724487e-01 2.068921178579330444e-02 1.323522478342056274e-01 -2.268660366535186768e-01 -1.291591022163629532e-02 -2.327968478202819824e-01 -2.187728434801101685e-01 9.046304970979690552e-02 2.417681515216827393e-01 -9.760236740112304688e-02 6.999572366476058960e-02 6.298653781414031982e-02
-7.147453725337982178e-02 -3.431382775306701660e-01 1.744869649410247803e-01 -1.476450413465499878e-01 -9.717813134193420410e-02 2.385818660259246826e-01 1.555100362747907639e-02 1.435591876506805420e-01 -2.003143876791000366e-01 1.988696604967117310e-01 2.376734167337417603e-01 -4.621757566928863525e-02 3.983531147241592407e-02 4.144150763750076294e-02 -1.372905373573303223e-01 -1.269444972276687622e-01 -4.280049726366996765e-02 -1.254864502698183060e-02 3.714754283428192139e-01 2.952542603015899658e-01 -1.180949062108993530e-01 1.006207540631294250e-01 -6.271831691265106201e-02 1.462714672088623047e-01 3.226774334907531738e-01 -1.245738863945007324e-01 -1.412901431322097778e-01 -2.072482109069824219e-01 2.587979435920715332e-01 2.010677754878997803e-02 1.745512634515762329e-01 -6.448289752006530762e-02
-9.760574251413345337e-02 -1.120747253298759460e-01 -3.752259910106658936e-02 -8.269523084163665771e-02 1.273056585341691971e-02 -3.498225808143615723e-01 -3.921377006918191910e-03 4.592642933130264282e-02 -2.978057265281677246e-01 1.582534164190292358e-01 2.653920948505401611e-01 -2.074856460094451904e-01 -2.349984794855117798e-01 -1.773097366094589233e-02 -1.816092133522033691e-01 -2.919326126575469971e-01 -2.226379327476024628e-02 2.301197350025177002e-01 2.759832739830017090e-01 3.018904030323028564e-01 1.526627987623214722e-01 -7.258083671331405640e-02 1.467064321041107178e-01 1.668185144662857056e-01 -1.955602318048477173e-01 -1.775793433189392090e-01 6.766406446695327759e-02 -1.395068764686584473e-01 5.269182845950126648e-02 7.690013200044631958e-02 2.068793475627899170e-01 -7.353771012276411057e-03
6.201423704624176025e-03 2.910695672035217285e-01 -3.188552334904670715e-02 -2.932632565498352051e-01 -8.387012779712677002e-02 -5.688390135765075684e-02 -3.010939806699752808e-02 -9.354127943515777588e-02 -4.400323629379272461e-01 1.296174079179763794e-01 -7.887136936187744141e-02 1.667677015066146851e-01 1.330760121345520020e-01 1.989062875509262085e-01 -6.747707957401871681e-04 8.431065827608108521e-03 -5.911356955766677856e-02 2.167659848928451538e-01 3.164052069187164307e-01 2.994650602340698242e-01 1.743156462907791138e-01 -3.013214096426963806e-02 8.934733457863330841e-03 -1.967441663146018982e-02 2.697901725769042969e-01 -3.101488649845123291e-01 2.178114838898181915e-02 -2.401184663176536560e-02 -1.809955760836601257e-02 -1.163905411958694458e-01 1.690479367971420288e-01 -1.482288986444473267e-01
-3.277311921119689941e-01 -3.601539731025695801e-01 1.885187029838562012e-01 -3.230794519186019897e-02 -1.910460442304611206e-01 -1.684456914663314819e-01 1.858670264482498169e-01 -2.774805426597595215e-01 -1.766072362661361694e-01 2.289217710494995117e-01 2.325056493282318115e-01 9.936982393264770508e-02 2.719877101480960846e-02 -5.802253633737564087e-02 1.283552646636962891e-01 2.257917225360870361e-01 6.832846999168395996e-02 -1.242073178291320801e-01 1.068559587001800537e-01 1.811585575342178345e-01 1.335878074169158936e-01 5.046164616942405701e-02 2.111850231885910034e-01 -2.700481750071048737e-02 4.209106042981147766e-02 -4.527327045798301697e-02 1.220509111881256104e-01 8.581047505140304565e-02 2.498705983161926270e-01 -2.433952540159225464e-01 2.801183424890041351e-02 2.284647822380065918e-01
-2.396757751703262329e-01 -1.799131780862808228e-01 4.002830088138580322e-01 -6.482743471860885620e-02 -5.502892658114433289e-02 -2.456200309097766876e-02 1.074457243084907532e-01 -1.787106692790985107e-01 -8.966601639986038208e-02 3.184656202793121338e-01 3.380886018276214600e-01 -1.422292143106460571e-01 6.154111772775650024e-02 -3.435036540031433105e-02 -1.082307025790214539e-01 -1.452967058867216110e-02 1.142228469252586365e-01 -2.259224653244018555e-01 6.888166815042495728e-02 1.951875388622283936e-01 4.888711869716644287e-02 1.808689981698989868e-01 1.783000528812408447e-01 -1.396599560976028442e-01 1.901944279670715332e-01 -9.726505726575851440e-02 1.544418931007385254e-01 1.318075507879257202e-01 3.222783207893371582e-01 -1.712269783020019531e-01 6.979290395975112915e-02 1.396974176168441772e-01
-2.407807558774948120e-01 -2.707888484001159668e-01 -1.145077752880752087e-03 -3.074675202369689941e-01 5.164849758148193359e-02 1.775811985135078430e-02 -2.837934345006942749e-02 2.604019641876220703e-02 -3.953087925910949707e-01 3.481465578079223633e-01 1.269073039293289185e-01 1.523850951343774796e-02 -1.061081513762474060e-01 1.386920660734176636e-01 1.936343461275100708e-01 -6.886059790849685669e-02 -7.392492890357971191e-02 1.291968077421188354e-01 2.326700389385223389e-01 3.108093440532684326e-01 3.499481081962585449e-02 -2.150615751743316650e-01 -6.700114160776138306e-02 -7.442569039994850755e-05 9.196303784847259521e-02 1.631158590316772461e-01 -1.239042282104492188e-01 -6.903394311666488647e-02 1.376562714576721191e-01 -1.378134489059448242e-01 -2.142601832747459412e-02 -2.910469174385070801e-01
4.802118614315986633e-02 1.257421225309371948e-01 9.024126338772475719e-04 -2.498633563518524170e-01 -1.082044169306755066e-01 -4.618627950549125671e-02 -1.545666754245758057e-01 -8.040978759527206421e-02 -3.814575076103210449e-01 7.184614986181259155e-02 -4.291154444217681885e-02 -1.031434237957000732e-01 -1.180794462561607361e-02 2.224451899528503418e-01 -6.565744429826736450e-02 -3.853791058063507080e-01 7.260431349277496338e-02 -1.013869345188140869e-01 2.180064171552658081e-01 3.026113808155059814e-01 1.270450949668884277e-01 1.790506094694137573e-01 -9.290480986237525940e-03 -2.373468130826950073e-01 3.668733835220336914e-01 -1.932412236928939819e-01 -2.933399938046932220e-02 -2.038298919796943665e-02 2.131737172603607178e-01 1.425206661224365234e-01 1.051722913980484009e-01 1.871826499700546265e-02
-7.979305088520050049e-02 -3.595161437988281250e-01 6.547570973634719849e-02 -1.440181583166122437e-01 -3.039387520402669907e-03 2.765487432479858398e-01 -3.467800468206405640e-02 -7.505731773562729359e-04 -1.994090527296066284e-01 1.807008534669876099e-01 3.842299282550811768e-01 -1.236860975623130798e-01 -1.086746379733085632e-01 -4.435150884091854095e-03 8.760441094636917114e-02 -3.971055522561073303e-02 -9.933292865753173828e-02 3.357390686869621277e-02 4.520118236541748047e-01 1.737452745437622070e-01 5.699229240417480469e-02 5.432358756661415100e-02 -8.342245221138000488e-02 1.870310306549072266e-01 2.518618702888488770e-01 -6.688597798347473145e-02 5.884590744972229004e-02 -2.023640722036361694e-01 2.403810322284698486e-01 -8.640472590923309326e-02 1.755271553993225098e-01 -5.671015381813049316e-02
4.962408449500799179e-03 -1.230829954147338867e-01 4.938310757279396057e-02 -4.398107528686523438e-01 -4.130700137466192245e-03 -4.686986654996871948e-02 1.108568981289863586e-01 -2.858782410621643066e-01 -2.473970353603363037e-01 1.977577060461044312e-01 2.230994999408721924e-01 3.083935081958770752e-01 3.803526982665061951e-02 5.870344489812850952e-02 3.065919131040573120e-02 -1.696408390998840332e-01 -2.159349769353866577e-01 -1.807871460914611816e-02 1.832371205091476440e-01 -3.401022851467132568e-01 2.566451728343963623e-01 -6.213034968823194504e-03 5.606364458799362183e-02 -9.145801514387130737e-02 9.909947961568832397e-02 -8.773942291736602783e-02 1.881660073995590210e-01 -1.251574791967868805e-02 4.091885313391685486e-02 -8.013673126697540283e-02 -8.912547677755355835e-02 2.649253606796264648e-01
-1.615142077207565308e-01 -3.633941709995269775e-01 3.527784347534179688e-01 -6.925365328788757324e-02 7.055702805519104004e-02 -5.230618640780448914e-02 -1.073224544525146484e-01 -2.179998755455017090e-01 -4.563522934913635254e-01 -7.502301037311553955e-02 7.240483164787292480e-02 8.601176738739013672e-02 -1.830926835536956787e-01 -5.564597994089126587e-02 1.206949632614850998e-02 -1.216568350791931152e-01 -1.954929903149604797e-02 -2.464246600866317749e-01 2.716767787933349609e-01 9.847211651504039764e-03 1.273822635412216187e-01 9.350106865167617798e-02 4.900794476270675659e-02 -4.235816374421119690e-02 -8.401113003492355347e-02 -1.776682734489440918e-01 3.875735774636268616e-02 2.438722252845764160e-01 -1.776700764894485474e-01 2.062443047761917114e-01 5.521472916007041931e-02 -1.638054251670837402e-01
-3.404792845249176025e-01 -1.316793859004974365e-01 2.514617145061492920e-01 -8.871840685606002808e-02 -1.204517111182212830e-01 6.972157862037420273e-03 3.365991264581680298e-02 1.707975417375564575e-01 -4.177774190902709961e-01 2.723327279090881348e-01 -4.797687381505966187e-02 1.780797094106674194e-01 -1.141754612326622009e-01 1.587004810571670532e-01 1.500588506460189819e-01 -4.783993214368820190e-02 2.859416306018829346e-01 1.385718137025833130e-01 1.426768302917480469e-01 -6.927268696017563343e-04 1.105883270502090454e-01 1.655630618333816528e-01 4.220337271690368652e-01 1.578477025032043457e-02 -4.795874655246734619e-02 -8.004104346036911011e-02 9.286953508853912354e-02 1.158294007182121277e-01 -6.072116270661354065e-02 -1.500822752714157104e-01 9.007250517606735229e-02 2.502167783677577972e-02
-1.907434910535812378e-01 -8.667303621768951416e-02 1.162718459963798523e-01 -1.362754851579666138e-01 -7.590951025485992432e-02 -1.110038459300994873e-01 -1.427972912788391113e-01 4.970215633511543274e-02 -4.154064953327178955e-01 3.553966283798217773e-01 2.866305708885192871e-01 2.120192795991897583e-01 -1.711754947900772095e-01 -2.799209356307983398e-01 -2.058004140853881836e-01 1.101405397057533264e-01 1.496210098266601562e-01 1.547383517026901245e-01 2.599667906761169434e-01 1.163257360458374023e-01 1.485008597373962402e-01 -2.327131181955337524e-01 -1.025670394301414490e-02 -7.274104654788970947e-02 -8.520726114511489868e-02 -1.975410990417003632e-02 -1.888271272182464600e-01 6.183712743222713470e-03 -1.107270494103431702e-01 -3.884716331958770752e-02 -1.428479254245758057e-01 9.154474735260009766e-02
-1.637551337480545044e-01 -1.995222419500350952e-01 1.103396341204643250e-02 -1.552126854658126831e-01 -1.625313162803649902e-01 -9.716241806745529175e-02 -1.754097640514373779e-01 -1.899788528680801392e-02 -4.382527768611907959e-01 2.341321557760238647e-01 1.167336404323577881e-01 7.875657081604003906e-02 1.770703792572021484e-01 3.267026692628860474e-02 8.087420463562011719e-02 -3.058982454240322113e-02 -7.784579694271087646e-02 2.974362969398498535e-01 -2.700500562787055969e-02 3.550797402858734131e-01 -6.259103864431381226e-02 -2.825618982315063477e-01 1.399672329425811768e-01 2.617176473140716553e-01 1.574264317750930786e-01 -8.858760446310043335e-02 -3.791446983814239502e-02 7.806644588708877563e-02 2.701843082904815674e-01 -1.966470666229724884e-02 5.148060619831085205e-02 -1.618061065673828125e-01
-1.981525570154190063e-01 -1.495589166879653931e-01 4.909053444862365723e-02 -1.707800775766372681e-01 -4.015793278813362122e-02 -2.120877206325531006e-01 1.466405838727951050e-01 -2.636122703552246094e-01 -5.458043515682220459e-02 3.308458924293518066e-01 2.646199166774749756e-01 8.185762166976928711e-02 -7.140721660107374191e-03 1.127033010125160217e-01 -6.911390274763107300e-02 -1.011738274246454239e-02 -8.639220148324966431e-02 -6.862121820449829102e-02 1.037869080901145935e-01 3.284811079502105713e-01 3.833414316177368164e-01 1.120163947343826294e-01 2.123857848346233368e-02 6.571505218744277954e-03 -3.629302233457565308e-02 -1.320514380931854248e-01 1.426159739494323730e-01 2.857496142387390137e-01 2.940683960914611816e-01 -3.394904360175132751e-02 4.903267323970794678e-02 2.465604096651077271e-01
4.602824896574020386e-02 -3.167238235473632812e-01 2.743265330791473389e-01 -7.179452478885650635e-02 1.095747500658035278e-01 7.046729326248168945e-02 4.527752101421356201e-02 -8.129829913377761841e-02 -3.827243149280548096e-01 1.865677833557128906e-01 2.584806643426418304e-02 6.714189052581787109e-02 -1.567456573247909546e-01 3.360259830951690674e-01 -7.867910712957382202e-02 -1.072623059153556824e-01 1.344036459922790527e-01 2.812362611293792725e-01 1.538587510585784912e-01 -8.534038066864013672e-02 7.069054245948791504e-02 -6.706506758928298950e-02 -2.624431550502777100e-01 -6.876512616872787476e-02 3.631407618522644043e-01 1.360566765069961548e-01 1.283859908580780029e-01 8.906625956296920776e-02 4.944604635238647461e-02 -1.966120749711990356e-01 5.599493160843849182e-02 -1.401345133781433105e-01
-1.339756101369857788e-01 -3.640186786651611328e-02 2.271493077278137207e-01 -8.467776328325271606e-02 -4.160798713564872742e-02 -3.816796541213989258e-01 -3.171268105506896973e-02 -3.775860741734504700e-02 -3.041229248046875000e-01 8.123553544282913208e-02 3.324649482965469360e-02 -2.172204405069351196e-01 -1.937599331140518188e-01 3.516958057880401611e-01 -1.549726426601409912e-01 -1.837155073881149292e-01 1.810075640678405762e-01 1.093999445438385010e-01 1.579457074403762817e-01 3.067485094070434570e-01 1.753767728805541992e-01 2.763578109443187714e-02 -3.326459089294075966e-03 2.138538099825382233e-02 2.219180464744567871e-01 -3.149387985467910767e-02 1.856590807437896729e-01 -6.497848033905029297e-02 1.875203996896743774e-01 -1.635735295712947845e-02 2.808166146278381348e-01 -8.217332512140274048e-02
-2.039368897676467896e-01 -8.341309428215026855e-02 1.292093098163604736e-01 -2.142965495586395264e-01 4.909225739538669586e-03 1.880277246236801147e-01 -1.461288332939147949e-01 -1.897618919610977173e-01 -1.942564994096755981e-01 2.262147367000579834e-01 -7.759048789739608765e-02 -5.704017356038093567e-02 1.581715941429138184e-01 6.380950100719928741e-03 1.172169893980026245e-01 -1.133717298507690430e-01 -6.648653745651245117e-02 1.323267072439193726e-01 5.025545954704284668e-01 1.546848714351654053e-01 2.542557194828987122e-02 2.436261922121047974e-01 -1.197763904929161072e-01 -2.995651401579380035e-02 3.180025219917297363e-01 -1.611132174730300903e-01 -2.058462947607040405e-01 -1.925103366374969482e-01 3.782922402024269104e-02 -1.222045496106147766e-01 2.178004980087280273e-01 -4.771209508180618286e-02
-2.490274161100387573e-01 -3.079943731427192688e-02 7.184321433305740356e-02 -1.325702965259552002e-01 1.283768415451049805e-01 1.217589974403381348e-01 4.625830799341201782e-02 -3.186671435832977295e-01 -3.245069086551666260e-01 -1.209611520171165466e-01 3.319530785083770752e-01 1.167707815766334534e-01 -7.788744568824768066e-02 1.331357359886169434e-01 -3.715974390506744385e-01 -3.968750312924385071e-02 7.963248342275619507e-02 1.752329766750335693e-01 2.932879030704498291e-01 -7.956628501415252686e-02 2.027427107095718384e-01 6.449478119611740112e-02 2.208922803401947021e-01 -9.231099486351013184e-02 -6.612253934144973755e-02 -4.363152757287025452e-02 -1.512947082519531250e-01 1.128118634223937988e-01 8.971498161554336548e-02 -1.592773362062871456e-03 -7.281547784805297852e-02 2.913224697113037109e-01
-3.622462153434753418e-01 -2.116370499134063721e-01 -1.435689860954880714e-03 -1.528333425521850586e-01 -1.454453617334365845e-01 -1.642177700996398926e-01 1.333947032690048218e-01 -2.127621471881866455e-01 -2.242670506238937378e-01 3.187997937202453613e-01 -2.382153272628784180e-01 2.034556567668914795e-01 -1.215747445821762085e-01 9.742787107825279236e-03 -1.660158634185791016e-01 -3.084613382816314697e-01 -5.476782098412513733e-03 -1.043263971805572510e-01 2.870642542839050293e-01 1.431600004434585571e-01 -1.693027280271053314e-02 9.285110980272293091e-02 -4.397714510560035706e-02 2.419703304767608643e-01 1.792283058166503906e-01 -7.948291301727294922e-02 2.465769648551940918e-02 3.451096266508102417e-02 8.659863471984863281e-02 1.210496202111244202e-02 2.658513784408569336e-01 -4.530853126198053360e-03
-1.165501773357391357e-01 -4.070871770381927490e-01 1.062134429812431335e-01 -9.406708925962448120e-02 6.837314367294311523e-02 5.801767483353614807e-02 -8.604417741298675537e-02 -1.763611882925033569e-01 -3.309783041477203369e-01 -1.921754702925682068e-02 9.023146331310272217e-02 -7.993504405021667480e-02 -2.369982830714434385e-04 1.352176070213317871e-02 8.007749915122985840e-02 -1.941194087266921997e-01 -5.515905842185020447e-02 3.716322407126426697e-02 -1.519046071916818619e-02 -1.052729710936546326e-01 -8.952917158603668213e-02 1.412392109632492065e-01 1.832690387964248657e-01 -8.727405965328216553e-02 2.753052711486816406e-01 -3.227732777595520020e-01 4.372631311416625977e-01 -6.955885887145996094e-02 -8.995855599641799927e-02 -1.092558205127716064e-01 2.986041605472564697e-01 -1.232134550809860229e-01
-1.274479329586029053e-01 -1.589570790529251099e-01 1.099027916789054871e-01 -2.100899256765842438e-02 1.336228400468826294e-01 -7.345328480005264282e-02 2.494172006845474243e-01 -2.675189375877380371e-01 -4.206941127777099609e-01 3.095824122428894043e-01 2.053112536668777466e-01 1.302663981914520264e-01 1.055638864636421204e-01 3.388442099094390869e-02 -1.304292082786560059e-01 -1.568892151117324829e-01 8.822917938232421875e-02 -3.775155916810035706e-02 2.084174752235412598e-01 -1.870046108961105347e-01 6.035201996564865112e-02 2.023138664662837982e-02 1.364720612764358521e-01 -3.986778110265731812e-02 -6.970448791980743408e-02 1.056344136595726013e-01 -2.122302204370498657e-01 2.063529342412948608e-01 -2.139613330364227295e-01 -4.782969504594802856e-02 2.125500440597534180e-01 3.070991039276123047e-01
-2.243273556232452393e-01 -1.986131221055984497e-01 2.448980659246444702e-01 -5.450478289276361465e-03 2.079273611307144165e-01 -1.199818849563598633e-01 -3.619242906570434570e-01 -2.456721365451812744e-01 -5.200057029724121094e-01 -1.050657853484153748e-01 2.978486120700836182e-01 7.167201489210128784e-02 -3.934825584292411804e-02 1.007284820079803467e-01 -3.491985797882080078e-02 5.638259649276733398e-02 -1.894869208335876465e-01 3.579305857419967651e-02 1.185753792524337769e-01 1.230766531080007553e-02 -2.275054715573787689e-02 1.381153613328933716e-01 2.226434797048568726e-01 -3.754685865715146065e-03 -1.672852933406829834e-01 -7.072289288043975830e-02 1.315431576222181320e-02 1.563099324703216553e-01 1.520934402942657471e-01 -4.916587099432945251e-02 -7.053971290588378906e-02 3.421198204159736633e-02
-4.462508484721183777e-03 1.161176636815071106e-01 2.059196680784225464e-01 -1.639912277460098267e-01 -1.435169875621795654e-01 -1.658312529325485229e-01 -2.388252019882202148e-01 -7.263851910829544067e-02 -3.257630169391632080e-01 5.080231651663780212e-02 1.153362616896629333e-01 2.845933139324188232e-01 2.573665082454681396e-01 -1.677226275205612183e-01 6.205642130225896835e-03 -2.652968466281890869e-01 -5.163912475109100342e-02 1.363429576158523560e-01 2.469395250082015991e-01 1.680294573307037354e-01 -6.274078041315078735e-02 -1.075523253530263901e-02 3.570360541343688965e-01 -1.238988414406776428e-01 1.259939074516296387e-01 -2.147117853164672852e-01 -4.463955387473106384e-02 -2.350282156839966774e-03 -4.635355621576309204e-02 -2.777279317378997803e-01 1.728302240371704102e-01 9.235707670450210571e-02
-2.179068475961685181e-01 -2.087406963109970093e-01 5.403992719948291779e-03 -1.227268949151039124e-01 3.949680924415588379e-02 1.181414946913719177e-01 -3.660824149847030640e-03 -2.110037952661514282e-01 -1.478463709354400635e-01 1.919672787189483643e-01 -1.207562908530235291e-01 -4.615167900919914246e-02 1.873021392384544015e-04 -1.980279237031936646e-01 8.760084398090839386e-03 -2.865369617938995361e-01 4.661723598837852478e-02 1.799323856830596924e-01 4.652256965637207031e-01 1.886083632707595825e-01 -5.123792961239814758e-02 5.247304588556289673e-02 2.715301525313407183e-04 3.551872819662094116e-02 4.026978611946105957e-01 -5.231314897537231445e-02 1.571839675307273865e-02 -2.501209378242492676e-01 1.576439440250396729e-01 -7.342779636383056641e-02 2.780358493328094482e-01 9.234665334224700928e-02
-2.444539964199066162e-01 9.720306098461151123e-02 2.090682238340377808e-01 -2.348175197839736938e-01 -1.420622915029525757e-01 -1.048007011413574219e-01 2.084124237298965454e-01 -3.371721878647804260e-02 -2.800764739513397217e-01 3.255038559436798096e-01 -5.074056610465049744e-02 2.582724392414093018e-02 -6.204163655638694763e-02 1.633461266756057739e-01 2.278755977749824524e-02 -1.532515138387680054e-01 -3.146835789084434509e-02 2.871877849102020264e-01 3.037754595279693604e-01 2.554703056812286377e-01 1.465222239494323730e-01 2.485110461711883545e-01 2.185688912868499756e-01 -5.143995955586433411e-02 -5.624239519238471985e-02 1.327477842569351196e-01 1.392013728618621826e-01 2.114967256784439087e-01 -1.060696914792060852e-01 2.310541830956935883e-02 4.942758008837699890e-02 2.006400227546691895e-01
-8.218261599540710449e-02 -1.647939980030059814e-01 5.452691912651062012e-01 -1.729079335927963257e-01 -8.712131530046463013e-02 -3.102421388030052185e-02 4.699804354459047318e-03 -2.493894249200820923e-01 -4.804319441318511963e-01 -9.234174340963363647e-02 1.580783538520336151e-02 -3.038012050092220306e-02 6.360990554094314575e-02 3.724952787160873413e-02 6.441625952720642090e-02 -1.153412684798240662e-01 -8.333401754498481750e-03 5.898106098175048828e-02 2.253232598304748535e-01 4.990500211715698242e-02 1.084478422999382019e-01 1.760062128305435181e-01 1.458803266286849976e-01 -1.032499894499778748e-01 -7.292144000530242920e-02 -1.556255370378494263e-01 -9.670376777648925781e-02 2.405445873737335205e-01 -5.602196604013442993e-02 2.178394794464111328e-01 -1.607984006404876709e-01 -3.644705284386873245e-03
-6.105013191699981689e-02 -1.211966723203659058e-01 3.967115283012390137e-01 -4.419349730014801025e-01 -1.603734493255615234e-01 2.258394472301006317e-02 -1.161445453763008118e-01 -2.190423756837844849e-01 -2.549991244450211525e-03 1.298129409551620483e-01 1.927478462457656860e-01 1.062761545181274414e-01 -2.675581909716129303e-02 8.118805289268493652e-02 1.263370662927627563e-01 2.817856334149837494e-02 -2.599864006042480469e-01 5.371272191405296326e-02 4.942092299461364746e-02 1.646139658987522125e-02 1.797010749578475952e-01 1.900638826191425323e-02 2.029536068439483643e-01 -1.634368598461151123e-01 3.007844835519790649e-02 -3.347058594226837158e-01 1.416539251804351807e-01 6.668990850448608398e-02 2.125813364982604980e-01 -9.031492471694946289e-02 -2.916787266731262207e-01 4.706697538495063782e-02
-1.351800858974456787e-01 -1.750060021877288818e-01 3.293392956256866455e-01 -4.466054961085319519e-02 -3.918075561523437500e-02 9.278976172208786011e-02 1.238240301609039307e-01 5.939853191375732422e-02 -1.208740100264549255e-01 3.177750706672668457e-01 2.494550198316574097e-01 2.581905722618103027e-01 2.461352385580539703e-02 -1.391535252332687378e-01 -1.848994493484497070e-01 -1.113427579402923584e-01 -7.871403545141220093e-02 -2.144049555063247681e-01 1.096988171339035034e-01 6.577873975038528442e-02 3.804905116558074951e-01 -2.121342122554779053e-01 1.467892974615097046e-01 -3.283743262290954590e-01 1.727667897939682007e-01 -1.805900931358337402e-01 5.850992351770401001e-02 8.471100777387619019e-02 1.094740331172943115e-01 -1.295760571956634521e-01 4.808210581541061401e-02 -9.367357194423675537e-02
-3.334820866584777832e-01 -2.579925656318664551e-01 2.596671879291534424e-01 -2.978284470736980438e-02 1.855446249246597290e-01 2.335841059684753418e-01 -2.284405976533889771e-01 -1.039446443319320679e-01 -3.463529348373413086e-01 1.860657781362533569e-01 1.663931310176849365e-01 9.453915059566497803e-02 8.516996353864669800e-02 1.263686269521713257e-01 -1.851000487804412842e-01 1.330097317695617676e-01 -4.919342696666717529e-02 9.259913861751556396e-02 -5.356028303503990173e-02 1.041082218289375305e-01 3.391313850879669189e-01 1.532848775386810303e-01 2.664012908935546875e-01 4.565786197781562805e-02 1.646363735198974609e-02 -1.108444631099700928e-01 -2.614188939332962036e-02 -1.322699636220932007e-01 -1.051653102040290833e-01 6.670238822698593140e-02 4.162491112947463989e-02 2.265289723873138428e-01
-2.624391317367553711e-01 -1.381229758262634277e-01 2.858644723892211914e-01 -6.884898990392684937e-02 -1.902561932802200317e-01 -3.341725170612335205e-01 -2.857279777526855469e-01 -8.924375288188457489e-03 -3.895946145057678223e-01 4.020692408084869385e-02 3.038654029369354248e-01 -1.145865023136138916e-01 -1.131919324398040771e-01 1.369629204273223877e-01 -2.067034989595413208e-01 -5.266929417848587036e-02 2.227822691202163696e-02 -1.089287400245666504e-01 -1.138484850525856018e-01 1.438769251108169556e-01 1.925471872091293335e-01 -7.847199589014053345e-02 -5.360806360840797424e-02 3.024657070636749268e-02 1.089896261692047119e-01 -4.487125203013420105e-02 9.085528552532196045e-02 -3.084893524646759033e-01 1.983464658260345459e-01 -3.227177262306213379e-02 9.409344941377639771e-02 -2.168148756027221680e-02
-2.127680331468582153e-01 -3.210713267326354980e-01 4.273572862148284912e-01 -1.647267490625381470e-01 -1.445102840662002563e-01 1.118252873420715332e-01 -1.430115103721618652e-01 -1.959344893693923950e-01 -4.376877844333648682e-01 -1.406095474958419800e-01 6.452058441936969757e-03 3.570608049631118774e-02 -1.076718792319297791e-02 7.122981548309326172e-02 1.086081862449645996e-01 -1.513792667537927628e-02 2.856894023716449738e-02 -2.894624881446361542e-02 3.179866075515747070e-01 2.742810361087322235e-02 1.764421164989471436e-01 1.104233507066965103e-02 3.020405210554599762e-02 -7.628571242094039917e-02 -1.781384348869323730e-01 -2.457552403211593628e-01 3.226976096630096436e-02 1.963828355073928833e-01 -1.011174395680427551e-01 1.773205250501632690e-01 -4.542470350861549377e-02 -5.287695303559303284e-02
-2.035502791404724121e-01 -5.876325815916061401e-02 5.083777755498886108e-02 -3.146143630146980286e-02 -3.092307150363922119e-01 -5.232907831668853760e-02 9.019996970891952515e-02 -1.065359562635421753e-01 -4.206213951110839844e-01 2.735484242439270020e-01 2.649542093276977539e-01 1.810127124190330505e-02 -1.552799046039581299e-01 -2.045589312911033630e-02 -1.572645414853468537e-04 -2.877781987190246582e-01 1.519363224506378174e-01 -1.319146752357482910e-01 -7.405415922403335571e-02 3.725462034344673157e-02 2.705149352550506592e-02 2.145393490791320801e-01 2.512516677379608154e-01 -1.073551923036575317e-01 4.673421010375022888e-02 -2.126515805721282959e-01 1.036025658249855042e-01 -2.606726884841918945e-01 -5.423823744058609009e-02 -5.317290499806404114e-02 3.161076903343200684e-01 5.928534641861915588e-02
-1.349715739488601685e-01 -5.761967226862907410e-02 2.776876389980316162e-01 1.063023805618286133e-01 -1.061897873878479004e-01 -5.461623892188072205e-02 -2.810514124576002359e-04 -2.096626721322536469e-02 -4.176448285579681396e-01 8.815525472164154053e-02 2.336878180503845215e-01 -3.614626526832580566e-01 3.113334774971008301e-01 -1.154310163110494614e-02 -5.532906949520111084e-02 -1.529220342636108398e-01 5.765998736023902893e-02 -2.533378452062606812e-02 2.652312815189361572e-01 1.217135787010192871e-02 1.467923223972320557e-01 -1.206186562776565552e-01 -1.867903321981430054e-01 -3.131417632102966309e-01 7.366516441106796265e-02 -8.190097659826278687e-02 -2.555775642395019531e-02 2.823329567909240723e-01 -3.034389019012451172e-02 -1.247599646449089050e-01 1.525664627552032471e-01 9.280033409595489502e-02
-2.455787658691406250e-01 -7.858075201511383057e-02 -6.498434394598007202e-02 -7.783500105142593384e-02 -2.683752179145812988e-01 5.241998285055160522e-02 -5.227139964699745178e-02 -2.506648600101470947e-01 -1.385613381862640381e-01 2.153944522142410278e-01 4.882693290710449219e-02 -5.582125857472419739e-02 -4.042064249515533447e-01 -4.663381353020668030e-02 -1.986215449869632721e-02 -3.026997745037078857e-01 8.329070359468460083e-02 -3.023350145667791367e-03 1.321682929992675781e-01 2.070870250463485718e-01 3.475287854671478271e-01 1.851581782102584839e-01 1.596733629703521729e-01 2.364124357700347900e-01 8.672799915075302124e-02 -1.239168122410774231e-01 2.154403179883956909e-01 -9.018512815237045288e-02 1.775666475296020508e-01 -9.058149904012680054e-02 1.796352267265319824e-01 -3.237840160727500916e-02
-1.331931948661804199e-01 3.454855456948280334e-02 -9.015908092260360718e-02 -2.551831901073455811e-01 -1.989376991987228394e-01 3.906637430191040039e-01 -8.962229639291763306e-02 -9.391374140977859497e-02 -2.803640663623809814e-01 1.242790147662162781e-01 3.190747797489166260e-01 -1.474134922027587891e-01 4.510969296097755432e-02 1.664886176586151123e-01 -1.546813696622848511e-01 -3.855647146701812744e-01 1.507211327552795410e-01 6.802736222743988037e-02 1.017596945166587830e-01 3.607795536518096924e-01 1.095179617404937744e-01 -3.590148873627185822e-03 1.947428733110427856e-01 -1.027115881443023682e-01 5.341748148202896118e-02 2.788176760077476501e-02 -5.534236878156661987e-02 8.316534012556076050e-02 7.349685579538345337e-02 1.239530295133590698e-01 -1.186831668019294739e-01 4.515629261732101440e-02
-2.327487617731094360e-01 2.337458729743957520e-01 2.782735526561737061e-01 -2.784689068794250488e-01 -2.875000834465026855e-01 4.319322295486927032e-03 -8.296478539705276489e-02 -2.553969621658325195e-01 -4.292414486408233643e-01 -9.651892818510532379e-03 1.738631278276443481e-01 -3.368424996733665466e-02 2.100535295903682709e-02 -1.412950605154037476e-01 1.904710233211517334e-01 -1.406867504119873047e-01 -1.375358849763870239e-01 3.281655162572860718e-02 9.767370671033859253e-02 -8.447661064565181732e-03 3.057866096496582031e-01 -1.566796451807022095e-01 1.837358772754669189e-01 1.324964910745620728e-01 -2.001280523836612701e-02 1.558142453432083130e-01 -1.162676364183425903e-01 2.093271911144256592e-01 -5.970989540219306946e-02 -5.130887404084205627e-02 -4.965591710060834885e-03 -4.508219286799430847e-02
-1.531077474355697632e-01 5.857700482010841370e-02 2.386518269777297974e-01 -4.588544964790344238e-01 -2.251372635364532471e-01 -8.037152700126171112e-03 -1.661218516528606415e-02 -8.211351931095123291e-02 -3.486616015434265137e-01 3.785543888807296753e-02 3.496471345424652100e-01 -1.531919538974761963e-01 -4.852187260985374451e-02 -6.540932692587375641e-03 -1.079204455018043518e-01 1.797856949269771576e-02 2.396537363529205322e-01 6.809809803962707520e-02 -3.747953101992607117e-02 2.846004664897918701e-01 -7.929546758532524109e-03 -2.772929966449737549e-01 -3.948354348540306091e-02 2.349028885364532471e-01 8.686059713363647461e-02 -2.099139243364334106e-02 -1.704861037433147430e-02 1.024054363369941711e-01 2.297950387001037598e-01 1.131384819746017456e-01 1.898360624909400940e-02 -4.328048229217529297e-02
-6.650754064321517944e-02 -4.059179499745368958e-02 2.007357776165008545e-01 -2.822058834135532379e-02 1.667172014713287354e-01 2.403459548950195312e-01 9.123547002673149109e-03 -3.278926312923431396e-01 -1.732190102338790894e-01 1.325625628232955933e-01 3.038854002952575684e-01 1.148988232016563416e-01 -8.609255403280258179e-02 1.558821499347686768e-01 1.895072311162948608e-01 -1.931528896093368530e-01 5.886876583099365234e-02 1.179393753409385681e-01 1.252242326736450195e-01 -2.071125060319900513e-02 1.981239169836044312e-01 -9.784395247697830200e-02 -1.494781225919723511e-01 -1.649383306503295898e-01 -1.198503226041793823e-01 -1.261714100837707520e-01 2.378904670476913452e-01 -6.647719442844390869e-02 3.619095683097839355e-01 3.096458315849304199e-01 1.560604106634855270e-02 -2.266387194395065308e-01
-1.068665981292724609e-01 -3.714274987578392029e-02 2.232035398483276367e-01 -1.721103787422180176e-01 -6.588520109653472900e-02 -3.563218116760253906e-01 3.369712457060813904e-02 1.378785073757171631e-01 -4.918924570083618164e-01 2.158142626285552979e-01 1.939031481742858887e-01 3.804539889097213745e-02 4.875062406063079834e-02 -1.877490058541297913e-02 -2.882747948169708252e-01 -8.430946618318557739e-02 -2.390334755182266235e-01 1.035418808460235596e-01 -3.382027894258499146e-02 1.702976673841476440e-01 1.124142408370971680e-01 -5.733337253332138062e-02 1.126728579401969910e-01 1.037706807255744934e-01 -3.406309988349676132e-03 -1.254959553480148315e-01 1.598180681467056274e-01 -1.354823410511016846e-01 2.772302627563476562e-01 1.364252865314483643e-01 1.968896836042404175e-01 -6.711158901453018188e-02
-3.899671137332916260e-01 -1.361532807350158691e-01 -1.346055269241333008e-01 -2.455130219459533691e-01 -5.162613838911056519e-02 7.949462532997131348e-02 1.434724032878875732e-01 -1.889135390520095825e-01 -3.897423148155212402e-01 1.846782863140106201e-01 5.619061738252639771e-02 1.498143970966339111e-01 -2.628012001514434814e-01 2.928229570388793945e-01 -1.787874661386013031e-02 -2.467983067035675049e-01 -8.079662919044494629e-02 1.735186763107776642e-02 1.870674788951873779e-01 3.359874486923217773e-01 7.492335140705108643e-02 -8.621511049568653107e-03 -6.988023524172604084e-04 4.609080031514167786e-02 6.845875084400177002e-02 -9.867054224014282227e-02 6.539606302976608276e-02 -9.858074039220809937e-02 1.493328660726547241e-01 -5.234722793102264404e-02 2.049432396888732910e-01 1.031675375998020172e-02
-1.023985445499420166e-01 7.857219129800796509e-02 2.239377647638320923e-01 -1.071231663227081299e-01 1.392272301018238068e-02 2.857776284217834473e-01 1.058294810354709625e-02 1.169386412948369980e-02 -2.661090493202209473e-01 2.725488841533660889e-01 -1.498761177062988281e-01 -8.154907077550888062e-02 -1.345186680555343628e-01 1.358114629983901978e-01 1.261020731180906296e-02 -2.831380665302276611e-01 -1.256779581308364868e-01 3.573572635650634766e-02 3.788438439369201660e-01 3.022996187210083008e-01 1.982096135616302490e-01 -3.157308697700500488e-01 4.670292139053344727e-02 1.812116205692291260e-01 1.253465116024017334e-01 -6.566652655601501465e-02 -1.136433146893978119e-02 3.913896903395652771e-02 1.991180032491683960e-01 2.145862430334091187e-01 1.215755790472030640e-01 -1.993473432958126068e-02
-2.462432533502578735e-01 -1.506556421518325806e-01 2.460199594497680664e-01 -4.407300353050231934e-01 -1.188997328281402588e-01 1.337408870458602905e-01 8.910407871007919312e-02 -7.321129739284515381e-02 -1.677820086479187012e-01 8.928164094686508179e-02 1.286673247814178467e-01 4.651058837771415710e-02 7.468906044960021973e-02 -5.959581211209297180e-02 1.147276759147644043e-01 -8.681795746088027954e-02 -1.106176003813743591e-01 -2.280032187700271606e-01 1.785285323858261108e-01 -3.195997700095176697e-02 3.964294493198394775e-02 -9.590190649032592773e-02 3.258363008499145508e-01 -1.663005203008651733e-01 1.421901136636734009e-01 -2.474377602338790894e-01 -1.119730323553085327e-01 1.465625781565904617e-02 3.347924649715423584e-01 5.166455358266830444e-02 -1.354785710573196411e-01 2.507774233818054199e-01
-1.601387411355972290e-01 1.067270264029502869e-01 6.842828541994094849e-02 -2.197066098451614380e-01 -2.391107082366943359e-01 3.234364092350006104e-03 -2.761512696743011475e-01 -2.591887712478637695e-01 -3.883174955844879150e-01 1.357891261577606201e-01 1.611979901790618896e-01 2.456847876310348511e-01 -2.630723640322685242e-02 -1.181533709168434143e-01 -1.778476089239120483e-01 -9.444409608840942383e-02 -6.976542621850967407e-02 -1.443307399749755859e-01 4.250551573932170868e-03 2.084850519895553589e-01 1.383623331785202026e-01 -3.259788751602172852e-01 2.343709617853164673e-01 5.333039164543151855e-02 1.481853146106004715e-02 2.531417272984981537e-02 1.890328377485275269e-01 2.439212352037429810e-01 8.005493134260177612e-02 -1.895116269588470459e-01 -1.484099682420492172e-02 8.725869655609130859e-02
-2.163033187389373779e-01 -1.330541074275970459e-01 5.105386376380920410e-01 -9.236676245927810669e-02 -1.142584234476089478e-01 5.273301899433135986e-02 1.515621244907379150e-01 -1.568706631660461426e-01 -3.448708057403564453e-01 -6.030421331524848938e-02 9.851265698671340942e-02 -1.242697760462760925e-01 -1.749669909477233887e-01 2.315724194049835205e-01 -7.790275663137435913e-02 -6.896936148405075073e-02 -5.866225436329841614e-02 5.163699388504028320e-02 2.493258267641067505e-01 -7.337863743305206299e-02 1.048189252614974976e-01 5.988764390349388123e-02 1.421717107295989990e-01 4.792756214737892151e-02 2.122656702995300293e-01 -1.101067662239074707e-01 -1.717598140239715576e-01 7.617720216512680054e-02 1.259905546903610229e-01 2.809763252735137939e-01 -2.336250692605972290e-01 8.661747723817825317e-02
1.146742776036262512e-01 -5.677948147058486938e-02 -1.367427855730056763e-01 -1.920502074062824249e-02 -3.463550209999084473e-01 -7.745544612407684326e-02 -1.320866495370864868e-01 -1.341867893934249878e-01 -3.691028058528900146e-01 2.780149281024932861e-01 5.583058297634124756e-02 -2.328087389469146729e-02 -2.213149666786193848e-01 6.988351047039031982e-02 7.543383538722991943e-02 -3.924358785152435303e-01 2.512269616127014160e-01 -1.829568855464458466e-02 2.312977313995361328e-01 2.520303428173065186e-01 2.315428406000137329e-01 6.631723046302795410e-02 1.384914517402648926e-01 -3.439673036336898804e-02 2.514268755912780762e-01 -1.397235691547393799e-01 -1.863605156540870667e-02 -6.160673219710588455e-03 1.405605375766754150e-01 -4.085577651858329773e-02 7.536556571722030640e-02 5.766655504703521729e-02
-3.941163420677185059e-01 -6.647247355431318283e-03 1.629358679056167603e-01 -9.590958803892135620e-02 6.949783861637115479e-02 1.204127222299575806e-01 -1.735150814056396484e-01 -1.902451962232589722e-01 -4.131312370300292969e-01 -9.157603234052658081e-02 2.982598841190338135e-01 5.431791022419929504e-02 -1.423848420381546021e-01 7.883346080780029297e-02 -1.006857976317405701e-01 -1.713198050856590271e-02 2.561836540699005127e-01 1.071997135877609253e-01 1.188188865780830383e-01 1.829293519258499146e-01 -1.230098381638526917e-01 1.469700932502746582e-01 -1.664932221174240112e-01 1.551534831523895264e-01 3.566192463040351868e-02 -3.487870395183563232e-01 1.136810053139925003e-02 6.708835065364837646e-02 1.374385207891464233e-01 2.899999916553497314e-02 7.097536325454711914e-02 -2.231816649436950684e-01
-1.788217574357986450e-01 -1.419873833656311035e-01 1.799806505441665649e-01 -1.940684206783771515e-02 -2.718212604522705078e-01 7.663215044885873795e-03 1.137200668454170227e-01 6.725207716226577759e-02 -4.461416006088256836e-01 1.826846301555633545e-01 -6.066515296697616577e-02 -1.811265200376510620e-02 -3.123417496681213379e-01 -3.154892846941947937e-02 9.979641996324062347e-03 -1.640236824750900269e-01 2.824071049690246582e-01 1.169768646359443665e-01 3.074812591075897217e-01 1.936585903167724609e-01 1.330519467592239380e-01 1.722228974103927612e-01 2.165841460227966309e-01 -4.754925891757011414e-02 -6.098222732543945312e-02 -2.568160928785800934e-02 -1.379382163286209106e-01 2.010646462440490723e-01 -2.323207631707191467e-02 -2.287801206111907959e-01 1.510095894336700439e-01 -1.328364666551351547e-02
-1.436997503042221069e-01 -3.477330878376960754e-02 -3.145716339349746704e-02 -1.993846148252487183e-01 -1.698469519615173340e-01 1.878735870122909546e-01 9.141545742750167847e-02 2.620698884129524231e-02 -4.141774773597717285e-01 -8.127619326114654541e-02 2.632782459259033203e-01 1.112545803189277649e-01 -1.677165180444717407e-01 3.798279166221618652e-02 -1.514762081205844879e-02 -2.298313677310943604e-01 5.209038406610488892e-02 -5.920017510652542114e-02 -3.345237672328948975e-02 1.115012094378471375e-01 2.116522192955017090e-01 -4.831833211937919259e-05 -7.458127290010452271e-02 -2.977293916046619415e-02 1.956818848848342896e-01 -3.212810754776000977e-01 4.828941822052001953e-02 2.851999700069427490e-01 4.280364513397216797e-01 -1.198720633983612061e-01 -5.286723747849464417e-02 1.586372554302215576e-01
-2.633875310420989990e-01 -1.615149080753326416e-01 2.157830893993377686e-01 -7.781290262937545776e-02 -1.933544501662254333e-02 1.721214801073074341e-01 -1.783702373504638672e-01 -1.330510824918746948e-01 -3.339634537696838379e-01 2.458257600665092468e-03 2.734154760837554932e-01 1.742815673351287842e-01 -2.320346087217330933e-01 -1.228564307093620300e-01 1.343099623918533325e-01 -3.694955259561538696e-02 1.906708329916000366e-01 2.444708794355392456e-01 5.745976418256759644e-02 -6.060092523694038391e-02 -1.298733502626419067e-01 1.668553948402404785e-01 8.197240531444549561e-02 -8.931189030408859253e-02 1.828846931457519531e-01 -4.494049847126007080e-01 -1.873558759689331055e-01 -1.818012148141860962e-01 -2.648535743355751038e-02 2.240152470767498016e-02 -1.140694320201873779e-02 6.903869216330349445e-04
-1.409190595149993896e-01 -7.618180662393569946e-02 2.450572885572910309e-02 -1.820939928293228149e-01 -2.534648776054382324e-01 -4.359518736600875854e-02 4.148124158382415771e-02 -2.263245135545730591e-01 -6.220220774412155151e-02 2.962355017662048340e-01 1.723221242427825928e-01 -6.421694159507751465e-02 -3.571832552552223206e-02 2.618236839771270752e-01 -2.429067492485046387e-01 -1.702324301004409790e-01 9.379485622048377991e-03 -1.530996710062026978e-01 2.272825241088867188e-01 3.193778097629547119e-01 1.534363478422164917e-01 2.373992055654525757e-01 1.102014705538749695e-01 -2.459975630044937134e-01 1.886435449123382568e-01 -1.966951936483383179e-01 3.134985864162445068e-01 4.564794152975082397e-02 1.691444814205169678e-01 -4.411207512021064758e-02 2.606294676661491394e-02 -5.113671347498893738e-02
-1.855233013629913330e-01 -1.194785609841346741e-01 5.093625187873840332e-02 -9.160646051168441772e-02 1.266472879797220230e-02 8.815412223339080811e-02 8.271417021751403809e-02 -2.076597213745117188e-01 -3.013401925563812256e-01 -1.510238945484161377e-01 4.099549353122711182e-01 9.027144312858581543e-02 -1.952123641967773438e-01 1.892770640552043915e-02 -1.425033062696456909e-02 -3.157803714275360107e-01 3.372622132301330566e-01 1.527652591466903687e-01 4.954654723405838013e-02 2.448053061962127686e-01 -5.898391082882881165e-02 -3.869593888521194458e-02 3.961957991123199463e-02 -1.243902295827865601e-01 2.413099408149719238e-01 -2.763810753822326660e-01 -1.155909150838851929e-01 4.776593297719955444e-02 3.707146272063255310e-02 -2.643284201622009277e-01 -7.649765349924564362e-03 1.056533157825469971e-01
-6.961953639984130859e-02 -1.049359440803527832e-01 1.451757699251174927e-01 7.084915041923522949e-02 -2.180396392941474915e-02 2.028988599777221680e-01 2.838378846645355225e-01 -2.368428409099578857e-01 -3.675144016742706299e-01 3.208131343126296997e-02 1.665653735399246216e-01 8.732636272907257080e-02 -4.487454891204833984e-02 6.948188692331314087e-02 -1.894505470991134644e-01 -2.266427129507064819e-01 3.156371414661407471e-01 2.798647284507751465e-01 1.741766333580017090e-01 1.737429499626159668e-01 1.385307013988494873e-01 4.657313227653503418e-02 1.238729208707809448e-01 -1.456646919250488281e-01 5.955458059906959534e-02 -1.491350680589675903e-01 -6.510137766599655151e-02 1.688326299190521240e-01 3.765293955802917480e-01 -1.017768308520317078e-01 1.800356432795524597e-03 8.434364944696426392e-02
-1.506202816963195801e-01 -2.934288680553436279e-01 4.139437079429626465e-01 -4.453220590949058533e-02 -2.629491128027439117e-02 4.050697386264801025e-02 4.948437586426734924e-02 -1.398503333330154419e-01 -4.697869122028350830e-01 -1.141334511339664459e-02 1.267279982566833496e-01 -2.069042325019836426e-01 1.438845694065093994e-01 1.212232038378715515e-01 3.392874822020530701e-02 -4.616548493504524231e-02 7.873471826314926147e-02 9.932966530323028564e-02 1.506611704826354980e-01 -1.017287373542785645e-01 3.016486391425132751e-02 1.675987690687179565e-01 -6.587009131908416748e-02 -1.133665293455123901e-01 3.901219740509986877e-02 -2.174510508775711060e-01 -9.103780984878540039e-02 2.126432657241821289e-01 2.503426969051361084e-01 3.132163882255554199e-01 -1.266524940729141235e-01 2.701531909406185150e-02
-1.574308574199676514e-01 -2.016835361719131470e-01 3.740780353546142578e-01 -3.365822434425354004e-01 2.745830267667770386e-02 -2.940454520285129547e-02 -8.159451186656951904e-02 -9.402604401111602783e-02 -1.561179310083389282e-01 2.389491945505142212e-01 1.613138467073440552e-01 1.198350563645362854e-01 9.562635421752929688e-02 4.697002843022346497e-02 -4.859421402215957642e-03 -1.239704415202140808e-01 -2.010320574045181274e-01 -6.727284193038940430e-02 1.315860450267791748e-01 -1.637197434902191162e-01 -1.155923902988433838e-01 9.140165895223617554e-02 3.486416339874267578e-01 -2.615823745727539062e-01 2.201749235391616821e-01 -2.299279868602752686e-01 2.281225845217704773e-02 1.771765202283859253e-01 1.506431549787521362e-01 -1.485951691865921021e-01 -1.869474053382873535e-01 4.330608248710632324e-02
-1.563724726438522339e-01 -2.005829475820064545e-02 2.173967659473419189e-01 2.270765788853168488e-02 -1.495070457458496094e-01 -3.570103272795677185e-02 1.010212525725364685e-01 9.934592992067337036e-02 -4.618696868419647217e-01 1.993022114038467407e-01 7.794980704784393311e-02 1.687159202992916107e-02 -2.713985741138458252e-01 1.525186151266098022e-01 1.947900652885437012e-01 -1.313391774892807007e-01 2.154071033000946045e-01 1.286442726850509644e-01 2.401286065578460693e-01 4.273290559649467468e-02 1.741341948509216309e-01 1.327770948410034180e-01 4.021674096584320068e-01 -2.960158884525299072e-02 -2.845409326255321503e-02 -1.756509952247142792e-02 3.679673001170158386e-02 1.403904706239700317e-01 -1.266558766365051270e-01 -2.280463576316833496e-01 2.108924239873886108e-01 6.663084030151367188e-02
-4.424487426877021790e-02 -2.676708251237869263e-02 1.979216635227203369e-01 -3.062624633312225342e-01 5.364281125366687775e-03 2.240791916847229004e-01 -3.423163667321205139e-03 -1.336724162101745605e-01 -1.064208149909973145e-01 6.377429515123367310e-02 2.341783493757247925e-01 -6.424147635698318481e-02 -2.435195297002792358e-01 3.186858445405960083e-02 -9.076546132564544678e-02 -2.709864974021911621e-01 -2.007272280752658844e-02 -1.583281308412551880e-01 2.600715756416320801e-01 -5.415613949298858643e-02 1.852084994316101074e-01 2.332585491240024567e-02 1.208385601639747620e-01 -6.087692454457283020e-03 4.293252229690551758e-01 -2.848698794841766357e-01 1.780616343021392822e-01 9.259111434221267700e-02 1.346546709537506104e-01 3.264803886413574219e-01 -5.921066924929618835e-02 1.960550993680953979e-02
-6.462810933589935303e-02 1.653022766113281250e-01 2.021031975746154785e-01 -3.906236886978149414e-01 -1.931411921977996826e-01 1.877748966217041016e-02 -8.770069479942321777e-02 -2.020489126443862915e-01 -2.729832530021667480e-01 1.869263350963592529e-01 -1.437312960624694824e-01 3.020998649299144745e-02 2.020454257726669312e-01 6.442862749099731445e-02 8.946751803159713745e-02 -1.681274473667144775e-01 1.275526881217956543e-01 6.329191476106643677e-02 3.438069522380828857e-01 1.345471590757369995e-01 1.412683278322219849e-01 1.533998996019363403e-01 -1.385051757097244263e-01 -1.164975911378860474e-01 2.290480881929397583e-01 -2.107964605093002319e-01 -1.857524663209915161e-01 -4.667631536722183228e-02 -4.276507720351219177e-02 -3.144555985927581787e-01 9.589564800262451172e-02 -1.743683218955993652e-02
-1.735239028930664062e-01 -1.625598073005676270e-01 7.597515732049942017e-02 3.261936828494071960e-02 1.085009872913360596e-01 -1.083320355974137783e-03 2.062108600512146950e-03 -3.148509263992309570e-01 -3.738805651664733887e-01 1.471892446279525757e-01 4.617142081260681152e-01 9.933039546012878418e-02 -6.764043122529983521e-02 -6.764528155326843262e-02 -1.045190915465354919e-01 -7.468458265066146851e-02 2.055640816688537598e-01 -1.788946688175201416e-01 3.219670951366424561e-01 -2.041453681886196136e-02 -6.263630092144012451e-02 1.851721666753292084e-02 2.093304693698883057e-01 1.123952940106391907e-01 -9.010528773069381714e-02 -1.442247331142425537e-01 -3.154864013195037842e-01 -4.031553864479064941e-02 -7.662103977054357529e-03 5.185037851333618164e-02 -8.694058656692504883e-02 1.900714188814163208e-01
-1.983721107244491577e-01 2.981775812804698944e-02 2.511932700872421265e-02 -2.305126786231994629e-01 -1.998065039515495300e-02 -2.047267407178878784e-01 -1.747884899377822876e-01 -1.370575428009033203e-01 -3.747257590293884277e-01 2.095638215541839600e-01 1.964063048362731934e-01 -1.030464395880699158e-01 6.703308969736099243e-02 1.074016317725181580e-01 -3.397136032581329346e-01 8.298123627901077271e-02 -8.859542757272720337e-02 -2.000792697072029114e-02 -2.760451845824718475e-02 2.152530476450920105e-02 2.352200150489807129e-01 2.877046354115009308e-02 -7.345453836023807526e-03 -2.044943869113922119e-01 2.453796267509460449e-01 -2.626835703849792480e-01 -3.708279877901077271e-02 5.198456719517707825e-02 1.319664120674133301e-01 3.470146059989929199e-01 -1.530432552099227905e-01 -2.011058032512664795e-01
-3.185570538043975830e-01 -1.377805769443511963e-01 3.933314383029937744e-01 -1.295187603682279587e-02 -3.022997975349426270e-01 -1.764031127095222473e-02 1.059748008847236633e-01 1.105912551283836365e-01 -2.594057917594909668e-01 5.322162806987762451e-02 2.732153832912445068e-01 1.135715991258621216e-01 -1.549183041788637638e-03 1.312782466411590576e-01 1.166664063930511475e-01 -1.199879422783851624e-01 -2.944322526454925537e-01 3.399756848812103271e-01 -1.445291377604007721e-02 1.402515769004821777e-01 -1.369148120284080505e-02 -3.092633001506328583e-02 1.165278181433677673e-01 -9.844477474689483643e-02 -1.449267119169235229e-01 2.801988646388053894e-02 -2.098341435194015503e-01 -5.114645231515169144e-03 6.281319260597229004e-02 -2.729730308055877686e-01 1.034862641245126724e-02 -1.249397397041320801e-01
2.001476585865020752e-01 -3.055912852287292480e-01 9.380187094211578369e-02 3.623602678999304771e-03 1.156574711203575134e-01 9.477829560637474060e-03 -1.537461280822753906e-01 -6.164989247918128967e-02 -3.538520932197570801e-01 7.257734239101409912e-02 8.426029980182647705e-02 3.033640086650848389e-01 -1.205186396837234497e-01 -6.794503331184387207e-02 1.027082279324531555e-01 -2.723707258701324463e-01 1.045368388295173645e-01 1.714434921741485596e-01 2.493051290512084961e-01 3.406398594379425049e-01 1.385717242956161499e-01 1.495281606912612915e-01 1.578625887632369995e-01 2.662803046405315399e-02 2.680871821939945221e-02 -1.692541688680648804e-02 -7.424041628837585449e-02 2.485540658235549927e-01 6.222775578498840332e-02 -2.934608459472656250e-01 1.368739735335111618e-02 -1.979366242885589600e-01
-2.717072367668151855e-01 -1.059449911117553711e-01 1.385944783687591553e-01 -3.499696850776672363e-01 -4.684353992342948914e-02 -2.983375489711761475e-01 -1.231593117117881775e-01 1.230743750929832458e-01 -3.851480484008789062e-01 1.403557211160659790e-01 1.132552102208137512e-01 6.491701304912567139e-02 -2.134453207254409790e-01 -2.826007641851902008e-02 -1.822743117809295654e-01 -1.561277545988559723e-02 8.807569742202758789e-02 1.187248975038528442e-01 7.400162518024444580e-02 -4.825918003916740417e-02 5.934548005461692810e-02 -3.765492737293243408e-01 -8.952750824391841888e-03 1.371538639068603516e-01 -2.947480417788028717e-02 -1.882435828447341919e-01 2.625571191310882568e-01 -4.776112735271453857e-02 1.699261218309402466e-01 9.451376646757125854e-02 1.944863200187683105e-01 9.913832694292068481e-02
1.055062003433704376e-02 -8.075647056102752686e-02 1.146524026989936829e-01 -1.311413943767547607e-01 -7.193057984113693237e-02 2.338470891118049622e-03 4.825052805244922638e-03 -2.934460639953613281e-01 -3.282144367694854736e-01 4.777195155620574951e-01 2.421919703483581543e-01 1.346656233072280884e-01 -1.592455245554447174e-02 1.871281415224075317e-01 1.683674901723861694e-01 -2.263099551200866699e-01 1.521578378742560744e-04 -1.068471092730760574e-02 -1.579897403717041016e-01 9.012222290039062500e-02 -1.066841464489698410e-02 -1.040686741471290588e-01 2.416317313909530640e-01 9.146476536989212036e-02 5.117742344737052917e-03 -1.515315622091293335e-01 -1.031637042760848999e-01 -8.968347311019897461e-02 -1.580762565135955811e-01 1.288031339645385742e-01 3.573938608169555664e-01 1.492255330085754395e-01
-2.801976799964904785e-01 -5.342997610569000244e-02 2.666109502315521240e-01 -2.980491518974304199e-01 -1.842559874057769775e-01 1.204802915453910828e-01 1.544019207358360291e-02 -6.145171448588371277e-02 -3.010328412055969238e-01 4.579827934503555298e-02 3.768707215785980225e-01 -5.820209905505180359e-02 -4.247598722577095032e-02 -7.496059685945510864e-02 1.236587241291999817e-01 -2.662152349948883057e-01 -1.239728406071662903e-01 -1.057098358869552612e-01 6.353247165679931641e-02 1.330363154411315918e-01 -5.426286906003952026e-02 2.877182699739933014e-02 1.388473622500896454e-02 6.538642942905426025e-02 2.283460199832916260e-01 -6.832464784383773804e-02 -1.507703959941864014e-01 1.195444092154502869e-01 7.108125090599060059e-02 2.180726528167724609e-01 -3.940847218036651611e-01 1.274904310703277588e-01
-7.224535942077636719e-02 -1.038927882909774780e-01 1.887554377317428589e-01 -1.466543674468994141e-01 2.245933711528778076e-01 -1.396291702985763550e-01 -2.046929150819778442e-01 -1.675158143043518066e-01 -3.685287833213806152e-01 3.680243194103240967e-01 -2.515282109379768372e-02 1.690025329589843750e-01 5.054689943790435791e-02 -5.794312432408332825e-02 3.124234378337860107e-01 -3.122226595878601074e-01 -2.302997708320617676e-01 -5.897732917219400406e-03 3.087211400270462036e-02 1.394641548395156860e-01 7.509849220514297485e-02 -1.585040390491485596e-01 -2.440847270190715790e-02 2.469523102045059204e-01 2.594362795352935791e-01 -5.383822601288557053e-03 -1.020986773073673248e-02 5.009083077311515808e-02 5.014473199844360352e-02 6.674575153738260269e-03 1.655198335647583008e-01 -1.406130939722061157e-01
1.060100793838500977e-01 2.218908397480845451e-03 3.568359315395355225e-01 -1.478127390146255493e-01 -1.476879715919494629e-01 4.556508362293243408e-02 -3.278352916240692139e-01 -9.268209338188171387e-02 -4.026982784271240234e-01 1.715994812548160553e-02 2.266398966312408447e-01 1.135932952165603638e-01 -1.368862241506576538e-01 3.220298886299133301e-02 7.430291920900344849e-02 -2.800666093826293945e-01 -1.908277422189712524e-01 7.043173164129257202e-02 -1.095512509346008301e-01 9.177951514720916748e-02 1.772257685661315918e-01 -1.862350255250930786e-01 1.056984961032867432e-01 1.800319701433181763e-01 2.354734241962432861e-01 -1.176245734095573425e-01 -7.603137195110321045e-02 8.084008842706680298e-02 -2.971666678786277771e-02 -1.627127975225448608e-01 -7.569486647844314575e-02 2.880896925926208496e-01
6.904180347919464111e-02 -3.312993943691253662e-01 1.278989464044570923e-01 2.236131578683853149e-02 1.989014446735382080e-01 3.408457338809967041e-02 -3.847880288958549500e-02 -5.166892707347869873e-02 -5.464600324630737305e-01 1.847707629203796387e-01 8.245541155338287354e-02 1.775319278240203857e-01 -1.360908299684524536e-01 1.620232462882995605e-01 1.320787221193313599e-01 -9.057732671499252319e-02 -4.385672044008970261e-03 2.259315699338912964e-01 2.240663915872573853e-01 1.915279924869537354e-01 4.003408178687095642e-02 1.379882842302322388e-01 1.324245985597372055e-02 -1.125275939702987671e-01 1.066727750003337860e-02 2.107346206903457642e-01 -6.097042560577392578e-02 2.144336551427841187e-01 5.311089567840099335e-03 -2.366021573543548584e-01 2.124611102044582367e-02 -2.452118843793869019e-01
-1.758524477481842041e-01 -7.865475118160247803e-02 3.142700791358947754e-01 -1.203381419181823730e-01 1.071469560265541077e-01 -7.369480282068252563e-02 -1.562660560011863708e-02 -1.518702358007431030e-01 -2.641434967517852783e-01 1.857607066631317139e-02 6.398966908454895020e-02 5.915060266852378845e-02 2.002102434635162354e-01 -1.404836028814315796e-01 -2.068753242492675781e-01 -1.279966831207275391e-01 1.398214101791381836e-01 -2.290752679109573364e-01 1.875600814819335938e-01 -2.855560928583145142e-02 2.527412176132202148e-01 -1.948349922895431519e-02 -2.629452645778656006e-01 -3.957448005676269531e-01 -1.148113310337066650e-01 -1.546603888273239136e-01 -1.597430855035781860e-01 -3.811435308307409286e-03 2.414434999227523804e-01 -1.313689500093460083e-01 2.716933786869049072e-01 -5.173265561461448669e-02
-4.899696260690689087e-02 -1.747065484523773193e-01 1.675437539815902710e-01 -1.957443356513977051e-01 -1.762049943208694458e-01 1.381113380193710327e-01 -9.276530891656875610e-02 -4.303194954991340637e-02 -2.334770411252975464e-01 3.651925027370452881e-01 3.656924068927764893e-01 -1.266675889492034912e-01 -3.359686210751533508e-02 -9.428480267524719238e-02 7.252714037895202637e-02 -1.355550289154052734e-01 3.641800431068986654e-04 5.820861458778381348e-02 3.918459713459014893e-01 1.271008700132369995e-01 -1.837162226438522339e-01 1.854228526353836060e-01 -1.297536343336105347e-01 2.125442773103713989e-01 1.891784518957138062e-01 -5.245321989059448242e-02 -1.624316871166229248e-01 -8.111999928951263428e-02 1.985277235507965088e-01 -5.170150101184844971e-02 2.222312390804290771e-01 -5.094766616821289062e-02
-7.655255496501922607e-02 -4.736347496509552002e-02 -1.609247028827667236e-01 -1.551114171743392944e-01 -2.301735281944274902e-01 -3.297227621078491211e-02 -1.556933969259262085e-01 1.312564760446548462e-01 -3.537259101867675781e-01 -9.908824414014816284e-02 4.021801799535751343e-02 -1.344732344150543213e-01 -8.569985628128051758e-02 4.871263355016708374e-02 2.060609906911849976e-01 -2.339305132627487183e-01 1.311053931713104248e-01 2.063498198986053467e-01 3.408605158329010010e-01 2.163292095065116882e-02 1.721595823764801025e-01 1.484518870711326599e-02 1.132839266210794449e-02 -1.143080815672874451e-01 4.056971371173858643e-01 -2.725979983806610107e-01 9.433365613222122192e-02 2.525193691253662109e-01 1.830141693353652954e-01 5.765926092863082886e-02 1.309477956965565681e-03 1.303825080394744873e-01
5.047591868788003922e-03 -6.400067359209060669e-02 -3.731390088796615601e-02 -2.003807127475738525e-01 -2.372316420078277588e-01 5.693492665886878967e-02 -8.760679513216018677e-02 -2.132665216922760010e-01 -4.236146509647369385e-01 -4.502110183238983154e-03 4.115031659603118896e-01 1.150118336081504822e-01 8.594638109207153320e-02 1.170678343623876572e-02 -1.918604038655757904e-02 -1.094464659690856934e-01 -6.037076190114021301e-02 2.210305184125900269e-01 3.403934091329574585e-02 5.476203933358192444e-02 -1.007030233740806580e-01 2.288613915443420410e-01 2.038702815771102905e-01 -5.487589538097381592e-02 1.559056639671325684e-01 -5.933743715286254883e-02 4.147248342633247375e-03 9.207912534475326538e-02 -4.944414645433425903e-02 3.170398473739624023e-01 3.374186158180236816e-01 -2.070499956607818604e-01
-1.643975824117660522e-01 -5.665292218327522278e-02 4.830630123615264893e-02 -4.033702611923217773e-02 5.380599573254585266e-02 1.030125394463539124e-01 1.459641661494970322e-02 -3.226738870143890381e-01 -4.028184413909912109e-01 -1.565979868173599243e-01 4.332003891468048096e-01 -5.028231814503669739e-02 2.056712657213211060e-02 -5.106556788086891174e-02 -4.186283051967620850e-02 -3.206059336662292480e-01 1.518505811691284180e-01 2.246165573596954346e-01 1.945200115442276001e-01 7.779108732938766479e-02 -4.687750339508056641e-02 4.291647672653198242e-02 -6.257180869579315186e-02 1.229183599352836609e-01 -1.202650181949138641e-02 -2.906901538372039795e-01 -9.167950600385665894e-02 -1.984046250581741333e-01 1.850316226482391357e-01 7.070314139127731323e-02 -2.060764580965042114e-01 -9.399576485157012939e-02
-1.646815091371536255e-01 2.400417439639568329e-02 -4.867986589670181274e-02 -1.673778891563415527e-01 1.308077722787857056e-01 -2.239779829978942871e-01 -1.328330039978027344e-01 -2.223419547080993652e-01 -3.387801647186279297e-01 1.164759323000907898e-01 3.120127618312835693e-01 3.053144514560699463e-01 -1.642653718590736389e-02 2.418032735586166382e-01 -8.482982963323593140e-02 -8.428021520376205444e-02 -8.422028040513396263e-04 -7.462424784898757935e-02 4.251769781112670898e-01 -3.186326324939727783e-01 2.039003521203994751e-01 8.981084078550338745e-02 -2.136727795004844666e-03 1.661187224090099335e-02 -3.555160714313387871e-03 -1.913702785968780518e-01 -4.357951506972312927e-02 -1.569647639989852905e-01 4.891590401530265808e-02 -6.371761672198772430e-03 -3.618648648262023926e-02 1.044384241104125977e-01
-7.587295025587081909e-02 -1.361605077981948853e-01 -1.504050288349390030e-02 -1.843767166137695312e-01 -2.793469727039337158e-01 1.217226218432188034e-02 2.197481133043766022e-02 -1.000244393944740295e-01 -3.770914077758789062e-01 1.917614936828613281e-01 1.884860247373580933e-01 3.137124329805374146e-02 1.087884604930877686e-01 1.722872853279113770e-01 -1.034346222877502441e-01 -4.603965580463409424e-01 1.485735625028610229e-01 -1.525709778070449829e-01 -2.649646438658237457e-02 5.699093919247388840e-03 -1.045173555612564087e-01 -2.138659060001373291e-01 -1.743375696241855621e-02 5.348765477538108826e-02 1.026346310973167419e-01 -2.303376644849777222e-01 -5.987548455595970154e-02 1.540840715169906616e-01 -2.289448119699954987e-02 -1.868758201599121094e-01 1.132101416587829590e-01 -3.578484058380126953e-01
8.371803909540176392e-02 -1.409521549940109253e-01 7.337076123803853989e-03 1.753819547593593597e-02 -1.693769991397857666e-01 -1.064562145620584488e-02 -6.695932894945144653e-02 -1.975649744272232056e-01 -3.729514181613922119e-01 3.957462310791015625e-01 1.902591288089752197e-01 1.332582533359527588e-01 -3.345376849174499512e-01 8.688967674970626831e-02 2.888747751712799072e-01 -3.119928836822509766e-01 -7.299066334962844849e-02 3.032128699123859406e-02 -3.568692132830619812e-02 2.806409895420074463e-01 3.339327126741409302e-02 1.696169376373291016e-02 4.145593568682670593e-02 2.333586104214191437e-02 4.439039621502161026e-03 -2.268172949552536011e-01 -7.313329726457595825e-03 -1.413386613130569458e-01 2.704039961099624634e-02 -2.881138958036899567e-02 2.521357834339141846e-01 1.547644436359405518e-01
-1.851794570684432983e-01 5.748573690652847290e-02 1.395209580659866333e-01 -2.121486067771911621e-01 1.391374170780181885e-01 1.843042373657226562e-01 -2.228153636679053307e-03 -4.491584599018096924e-01 -2.847964465618133545e-01 2.429824769496917725e-01 3.527204394340515137e-01 6.858265399932861328e-02 -1.936891376972198486e-01 1.748983561992645264e-01 2.111872471868991852e-02 3.405958414077758789e-02 2.756701409816741943e-01 1.135426610708236694e-01 2.461155056953430176e-01 -1.311229318380355835e-01 5.215591192245483398e-02 4.049002751708030701e-02 -1.391363441944122314e-01 7.877617329359054565e-02 -1.347659379243850708e-01 -1.242135018110275269e-01 1.025278214365243912e-02 3.966707270592451096e-03 -1.037819385528564453e-01 -1.012797355651855469e-01 -1.756332516670227051e-01 -1.473646014928817749e-01
-8.112586103379726410e-03 -1.213653087615966797e-01 1.286518871784210205e-01 -8.644667267799377441e-02 1.830079406499862671e-02 9.725823067128658295e-03 3.707218915224075317e-02 -2.418684363365173340e-01 -2.929650545120239258e-01 1.994463056325912476e-01 3.754840791225433350e-02 2.702615857124328613e-01 -1.420658528804779053e-01 2.406783998012542725e-01 6.989651173353195190e-02 -2.186763286590576172e-01 -3.497809870168566704e-03 2.799670398235321045e-01 1.763791888952255249e-01 2.535986155271530151e-02 -5.345275253057479858e-02 -1.565182581543922424e-02 -4.649167507886886597e-02 -3.263516351580619812e-02 4.150081574916839600e-01 9.819051623344421387e-02 1.660852730274200439e-01 -1.422086060047149658e-01 2.138654291629791260e-01 2.441750019788742065e-01 2.835176587104797363e-01 -1.952074319124221802e-01
-5.831690039485692978e-03 -1.375676393508911133e-01 3.394941613078117371e-02 6.130764260888099670e-02 -5.522151663899421692e-02 1.559104025363922119e-01 7.225397229194641113e-02 -3.983475267887115479e-01 -2.518668174743652344e-01 1.527111977338790894e-01 3.385161459445953369e-01 -1.554573178291320801e-01 -2.090718001127243042e-01 4.830120131373405457e-02 -5.303175374865531921e-02 -4.831210374832153320e-01 -2.195873064920306206e-03 2.852451056241989136e-02 1.169463023543357849e-01 2.466544508934020996e-01 4.404996708035469055e-02 4.968746006488800049e-02 -4.476910084486007690e-02 5.697849020361900330e-02 -2.903647422790527344e-01 -2.348275780677795410e-01 -2.811188809573650360e-02 -1.768847182393074036e-02 -6.319592148065567017e-02 1.703123152256011963e-01 2.554674074053764343e-02 -1.337393224239349365e-01
-1.032242253422737122e-01 1.807641088962554932e-01 9.796079993247985840e-02 -2.413132488727569580e-01 -2.026663422584533691e-01 7.241614628583192825e-03 -9.042206406593322754e-02 -1.292450875043869019e-01 -4.483278989791870117e-01 2.577078044414520264e-01 -1.711290776729583740e-01 4.027829319238662720e-02 1.580525338649749756e-01 6.244202330708503723e-02 1.597340852022171021e-01 -1.400407403707504272e-01 1.434003412723541260e-01 9.248470515012741089e-02 4.054780006408691406e-01 4.562761262059211731e-02 -1.956780254840850830e-02 1.477729342877864838e-02 -4.446770250797271729e-02 -1.164095178246498108e-01 2.227200865745544434e-01 -2.380566895008087158e-01 -1.818094253540039062e-01 -6.991136819124221802e-02 -3.716843202710151672e-02 -2.881877124309539795e-01 7.331101596355438232e-02 6.886666268110275269e-02
-1.885917410254478455e-02 -1.315392106771469116e-01 1.690049618482589722e-01 -2.628495395183563232e-01 -3.743500635027885437e-02 -1.148649901151657104e-01 -4.502874240279197693e-02 -2.857252359390258789e-01 -2.458616793155670166e-01 2.724493443965911865e-01 2.800866961479187012e-01 3.582816421985626221e-01 2.078819125890731812e-01 8.804174512624740601e-02 2.019659243524074554e-02 -1.619938760995864868e-01 -1.023501753807067871e-01 4.701712355017662048e-02 2.606440782546997070e-01 -3.347560465335845947e-01 1.705494821071624756e-01 3.957056999206542969e-02 4.012473393231630325e-03 -2.365136705338954926e-02 1.831636726856231689e-01 -3.161482745781540871e-03 6.987602263689041138e-02 -1.582671701908111572e-01 9.150722622871398926e-02 -3.110001236200332642e-02 -1.943305283784866333e-01 1.811454892158508301e-01
-9.252215921878814697e-02 -3.102106153964996338e-01 1.432283818721771240e-01 -7.666786760091781616e-02 -3.685306385159492493e-02 1.248658299446105957e-01 2.240026369690895081e-02 5.317144095897674561e-02 -1.415202617645263672e-01 2.696926295757293701e-01 4.295694530010223389e-01 -1.101282089948654175e-01 3.178442642092704773e-02 1.464929729700088501e-01 -2.644477225840091705e-02 -3.896261751651763916e-02 -3.378323465585708618e-02 4.695282876491546631e-02 4.330296218395233154e-01 2.256115078926086426e-01 3.690150566399097443e-03 1.178894075565040112e-03 -7.288122177124023438e-02 2.615073919296264648e-01 2.973963320255279541e-01 -1.628648340702056885e-01 -4.609376937150955200e-02 -7.988817989826202393e-02 8.094545453786849976e-02 -1.523877978324890137e-01 1.912464499473571777e-01 -1.706762164831161499e-01
-1.912664473056793213e-01 -2.517777085304260254e-01 2.304753810167312622e-01 -3.105949163436889648e-01 -1.702466048300266266e-02 2.088310867547988892e-01 5.152399092912673950e-02 -3.871531784534454346e-02 -1.108468174934387207e-01 2.221004813909530640e-01 3.459543883800506592e-01 1.813677698373794556e-02 -4.637377336621284485e-02 8.886347711086273193e-02 5.448569729924201965e-02 -1.879677474498748779e-01 7.552864402532577515e-02 1.932761631906032562e-02 4.514668583869934082e-01 2.286685258150100708e-01 -1.045959070324897766e-01 1.786533743143081665e-01 -2.316504344344139099e-02 1.264512091875076294e-01 2.833729684352874756e-01 -5.698551237583160400e-02 3.496132418513298035e-02 -1.652698665857315063e-01 1.092447713017463684e-01 -5.672883987426757812e-02 1.121183484792709351e-01 -1.050031706690788269e-01
-3.318945765495300293e-01 -9.442020207643508911e-02 1.184101775288581848e-01 -1.280072331428527832e-01 -5.835279077291488647e-02 -5.924000963568687439e-02 1.667064279317855835e-01 -8.263896405696868896e-02 -3.786571919918060303e-01 -5.142418295145034790e-02 2.667396366596221924e-01 1.775326579809188843e-01 1.422900110483169556e-01 6.274021416902542114e-02 -4.014696478843688965e-01 -9.873826801776885986e-02 6.720151752233505249e-02 -1.033056974411010742e-01 -1.140106469392776489e-02 -8.703391999006271362e-02 1.656663119792938232e-01 -4.691052436828613281e-02 1.840380392968654633e-02 -3.825639188289642334e-01 7.141641527414321899e-02 -2.252786159515380859e-01 -1.047248616814613342e-01 1.073353290557861328e-01 2.084946185350418091e-01 1.754708588123321533e-01 2.951941639184951782e-02 -1.117261052131652832e-01
-4.218916967511177063e-02 -1.111696287989616394e-01 3.934537172317504883e-01 -2.554571330547332764e-01 -7.376825809478759766e-02 7.310787588357925415e-02 1.358297318220138550e-01 -5.347402766346931458e-02 -9.207545965909957886e-02 2.557134926319122314e-01 -6.982923299074172974e-02 2.141866236925125122e-01 4.391084238886833191e-02 8.486925624310970306e-03 1.459295898675918579e-01 -2.235878407955169678e-01 -1.427655480802059174e-02 2.905605137348175049e-01 1.430085301399230957e-01 -1.935598701238632202e-01 2.886141240596771240e-01 1.456869095563888550e-01 1.761049479246139526e-01 -3.418280482292175293e-01 -7.192786782979965210e-02 -1.974670141935348511e-01 -1.706905812025070190e-01 1.301877945661544800e-01 1.469769179821014404e-01 -1.454228311777114868e-01 -8.243294805288314819e-02 -3.271906822919845581e-02
-1.886935383081436157e-01 5.178389255888760090e-04 3.584785461425781250e-01 2.091202139854431152e-01 -3.511595427989959717e-01 -5.922221019864082336e-02 -1.432349383831024170e-01 -8.108467608690261841e-02 -1.905927360057830811e-01 8.705765008926391602e-02 7.912904024124145508e-02 9.830132126808166504e-03 2.645367085933685303e-01 3.749211877584457397e-02 8.849554508924484253e-02 -2.431029081344604492e-01 2.316032350063323975e-01 8.850445970892906189e-03 2.340921908617019653e-01 -6.420838832855224609e-02 3.653457760810852051e-01 8.471539244055747986e-03 8.243781328201293945e-02 -1.418337225914001465e-01 2.356124967336654663e-01 -1.353446990251541138e-01 1.124522686004638672e-01 -1.830044537782669067e-01 1.100808903574943542e-01 -1.219232007861137390e-01 4.781092330813407898e-02 -1.653111279010772705e-01
-2.687341906130313873e-02 1.353223174810409546e-01 2.458159476518630981e-01 6.890946626663208008e-02 -8.544121682643890381e-02 2.748066559433937073e-02 -1.240306440740823746e-02 6.011588498950004578e-03 -4.982198476791381836e-01 -4.695227742195129395e-02 1.811224818229675293e-01 2.483109682798385620e-01 1.470060497522354126e-01 -4.261033609509468079e-03 -8.307901211082935333e-03 -2.141373008489608765e-01 -2.220697999000549316e-01 3.346640169620513916e-01 3.934106975793838501e-02 1.346174031496047974e-01 9.146240353584289551e-02 -9.208240360021591187e-02 2.081687748432159424e-01 -1.935298144817352295e-01 5.479026213288307190e-02 -8.407226204872131348e-02 -9.851359575986862183e-02 -1.387792378664016724e-01 1.283177435398101807e-01 -1.299036294221878052e-01 3.434980511665344238e-01 -1.616150140762329102e-01
-8.411526679992675781e-02 -1.192699000239372253e-01 7.103303074836730957e-02 -1.269840151071548462e-01 -1.436402201652526855e-01 1.133932322263717651e-01 -1.040245220065116882e-01 -2.817217111587524414e-01 -2.236636579036712646e-01 3.896882534027099609e-01 3.520683944225311279e-01 2.298609539866447449e-02 -1.653842777013778687e-01 -8.514389395713806152e-02 3.907930552959442139e-01 -1.983244270086288452e-01 -3.780786693096160889e-02 7.836157828569412231e-02 -8.628781884908676147e-02 1.634771972894668579e-01 1.659763455390930176e-01 -1.999807208776473999e-01 6.844652444124221802e-02 5.786514282226562500e-02 -1.213452070951461792e-01 -2.108721584081649780e-01 5.244101956486701965e-02 -6.184921786189079285e-02 -5.524699389934539795e-02 2.606073021888732910e-02 2.989615797996520996e-01 -6.814116984605789185e-02
-1.222823858261108398e-01 -1.152988970279693604e-01 3.095181286334991455e-01 -2.012369185686111450e-01 -1.650258451700210571e-01 1.631947159767150879e-01 1.993571035563945770e-02 -1.969283521175384521e-01 -2.933728396892547607e-01 1.261077076196670532e-01 8.657089620828628540e-02 3.242132067680358887e-01 3.280691504478454590e-01 -2.122102230787277222e-01 8.557092398405075073e-02 4.932164400815963745e-02 -4.159485921263694763e-02 -4.922615736722946167e-02 2.538782954216003418e-01 1.692135632038116455e-01 1.615170985460281372e-01 -6.547180563211441040e-02 1.880919039249420166e-01 2.307047247886657715e-01 -3.807159140706062317e-02 -2.196969836950302124e-01 -1.699025034904479980e-01 -3.678915277123451233e-02 2.480609156191349030e-02 -2.145410925149917603e-01 9.709534049034118652e-02 -1.148410737514495850e-01
-6.232879310846328735e-02 -1.460812091827392578e-01 2.794519960880279541e-01 -3.317689299583435059e-01 -1.898877695202827454e-02 3.540150448679924011e-02 2.130688726902008057e-02 -1.962223798036575317e-01 -3.151671588420867920e-01 1.362266838550567627e-01 1.126995831727981567e-01 1.690946705639362335e-02 1.687059700489044189e-01 2.400947511196136475e-01 -1.476625651121139526e-01 -9.712678939104080200e-02 -1.712756603956222534e-01 -6.684926897287368774e-02 5.681147053837776184e-02 -2.748824656009674072e-02 -8.897542953491210938e-02 5.360917374491691589e-02 2.068564593791961670e-01 -2.571307718753814697e-01 2.305786460638046265e-01 -2.026202082633972168e-01 1.445953994989395142e-01 3.014701008796691895e-01 3.249837458133697510e-01 9.222657233476638794e-02 -1.220022439956665039e-01 -7.292572408914566040e-02
-3.595638871192932129e-01 5.704909097403287888e-03 -5.794130638241767883e-02 -2.023853659629821777e-01 9.904835373163223267e-02 5.938236787915229797e-02 2.506170421838760376e-03 2.885401062667369843e-02 -3.349024653434753418e-01 3.544158339500427246e-01 -1.000769138336181641e-01 -1.103866323828697205e-01 3.534303233027458191e-02 1.547384113073348999e-01 1.041255816817283630e-01 -2.319556623697280884e-01 -2.900698035955429077e-02 1.649776697158813477e-01 1.830921620130538940e-01 4.415491595864295959e-02 6.331175565719604492e-02 -3.520249724388122559e-01 -5.848699714988470078e-03 8.064308017492294312e-02 2.953256964683532715e-01 -2.034620344638824463e-01 1.244036927819252014e-01 2.425162866711616516e-02 2.038563638925552368e-01 -2.153035020455718040e-04 2.779005467891693115e-01 -3.025794774293899536e-02
-1.094388589262962341e-01 1.810180209577083588e-02 2.926314175128936768e-01 -1.131638959050178528e-01 -1.301068067550659180e-01 -7.542640902101993561e-03 1.429998576641082764e-01 -3.448570370674133301e-01 -2.304287552833557129e-01 2.770301401615142822e-01 2.776098847389221191e-01 3.569320738315582275e-01 7.486587762832641602e-02 -2.317253798246383667e-01 -1.305542886257171631e-01 -7.488612318411469460e-04 -2.203654050827026367e-01 -1.572097837924957275e-01 2.435247451066970825e-01 -6.358800828456878662e-02 1.986735165119171143e-01 1.323374733328819275e-02 1.348191350698471069e-01 1.417235732078552246e-01 3.226803988218307495e-02 -5.997205153107643127e-02 -1.260437071323394775e-01 4.394841194152832031e-02 -1.315219551324844360e-01 -2.517600655555725098e-01 6.078011542558670044e-02 -2.958766557276248932e-02
-2.805974185466766357e-01 7.292875647544860840e-02 -1.142473444342613220e-01 -1.286775022745132446e-01 9.806334972381591797e-02 -1.630930155515670776e-01 1.876259297132492065e-01 -2.321337014436721802e-01 -3.645561933517456055e-01 4.030177891254425049e-01 2.207611501216888428e-02 1.115611642599105835e-01 2.578857354819774628e-03 1.042780652642250061e-01 -1.401683539152145386e-01 -1.993278115987777710e-01 -8.252718299627304077e-02 -2.953907288610935211e-02 2.272531986236572266e-01 2.190175205469131470e-01 6.775002926588058472e-02 6.731650233268737793e-02 1.105868071317672729e-01 2.296199277043342590e-02 8.858750015497207642e-02 -1.393260657787322998e-01 -1.364573091268539429e-01 -3.901729732751846313e-02 6.257735658437013626e-03 -2.406333535909652710e-01 3.782249391078948975e-01 -7.028146833181381226e-02
-7.175249606370925903e-02 2.565544657409191132e-02 2.243207544088363647e-01 1.071606576442718506e-01 -2.124572992324829102e-01 2.780716493725776672e-02 -1.819056570529937744e-01 -1.977289021015167236e-01 -3.359683752059936523e-01 -5.951909348368644714e-02 1.587890237569808960e-01 2.068441957235336304e-01 8.979868143796920776e-02 8.265256881713867188e-02 1.796902269124984741e-01 -9.206987917423248291e-02 4.899957031011581421e-02 7.611410319805145264e-02 2.355450838804244995e-01 1.302507966756820679e-01 7.821442931890487671e-02 -3.160790205001831055e-01 3.747170865535736084e-01 9.456215798854827881e-02 3.641038537025451660e-01 -6.105980277061462402e-02 5.998962745070457458e-02 1.301960498094558716e-01 3.801402635872364044e-04 -1.264501065015792847e-01 1.544221024960279465e-02 2.551835775375366211e-01
-1.535599231719970703e-01 -2.192143201828002930e-01 3.245976865291595459e-01 5.080885440111160278e-02 3.546117246150970459e-02 -1.924042962491512299e-02 -1.525033116340637207e-01 -3.436208367347717285e-01 -3.562916517257690430e-01 1.948947161436080933e-01 2.677173316478729248e-01 -2.243839055299758911e-01 4.864829592406749725e-03 2.592012286186218262e-02 1.852835342288017273e-02 -1.444867700338363647e-01 -7.160965353250503540e-02 -3.797287866473197937e-02 5.215854197740554810e-02 4.316119849681854248e-02 1.617482602596282959e-01 1.733745634555816650e-01 2.533812522888183594e-01 -3.808682784438133240e-02 -2.613384649157524109e-02 -1.681246161460876465e-01 -2.518391236662864685e-02 1.458410471677780151e-01 9.434547275304794312e-02 3.243373036384582520e-01 -2.490677237510681152e-01 -9.265610575675964355e-02
-6.350731104612350464e-02 -1.731253862380981445e-01 1.009838581085205078e-01 -1.903401315212249756e-01 -2.055903077125549316e-01 2.021052390336990356e-01 3.962837904691696167e-02 9.743335843086242676e-02 -2.738692760467529297e-01 2.762428820133209229e-01 2.771109938621520996e-01 -1.201465502381324768e-01 -7.182460278272628784e-02 -8.207089453935623169e-02 -5.599250644445419312e-02 -2.349161058664321899e-01 2.652488090097904205e-02 1.684341132640838623e-01 3.837225437164306641e-01 1.214889064431190491e-01 1.929251477122306824e-02 9.452213346958160400e-02 -1.502362191677093506e-01 2.824867367744445801e-01 3.434832394123077393e-01 -3.356865793466567993e-02 -1.250375211238861084e-01 -1.435780227184295654e-01 1.432604938745498657e-01 1.209646388888359070e-01 8.849270641803741455e-02 -1.074168905615806580e-01
7.745735347270965576e-02 -8.388237655162811279e-02 4.698250070214271545e-02 -4.009062051773071289e-02 -4.720029234886169434e-02 -2.635664492845535278e-02 -2.815251052379608154e-01 -2.045580893754959106e-01 -2.895653247833251953e-01 3.658802509307861328e-01 3.526950776576995850e-01 6.657886505126953125e-02 -2.316758781671524048e-01 7.252687215805053711e-02 2.420880496501922607e-01 -2.353545427322387695e-01 -1.032199859619140625e-01 1.347844451665878296e-01 -6.739503145217895508e-02 1.629290580749511719e-01 5.579548329114913940e-02 -1.366240084171295166e-01 2.064133286476135254e-01 -5.851493030786514282e-02 4.876574128866195679e-02 -2.710999548435211182e-01 5.769926682114601135e-02 -2.207351028919219971e-01 9.517464041709899902e-02 -1.321054846048355103e-01 2.303673624992370605e-01 -6.653506308794021606e-02
-1.963236480951309204e-01 -1.695931106805801392e-01 2.601947188377380371e-01 -1.544052362442016602e-01 -4.647944122552871704e-02 8.950754068791866302e-03 1.029143854975700378e-01 -1.104343011975288391e-01 -8.884282410144805908e-02 2.918947339057922363e-01 4.034404158592224121e-01 -1.424148976802825928e-01 7.006411999464035034e-02 1.176453195512294769e-02 -1.698256283998489380e-01 -1.259667277336120605e-01 8.034722506999969482e-02 -2.090529501438140869e-01 -1.481470651924610138e-02 1.988425850868225098e-01 2.757124416530132294e-02 8.874958753585815430e-02 2.113085687160491943e-01 -1.597346514463424683e-01 1.240576207637786865e-01 -1.428205370903015137e-01 2.617866098880767822e-01 2.614574730396270752e-01 2.794843316078186035e-01 -1.010298281908035278e-01 2.286946326494216919e-01 9.059891104698181152e-02
-1.726757586002349854e-01 -7.662982493638992310e-02 3.130883872509002686e-01 -9.216380119323730469e-02 -2.649289071559906006e-01 -8.459616452455520630e-02 -1.971790939569473267e-01 -1.103243902325630188e-01 -3.531041443347930908e-01 -5.879330635070800781e-02 1.730484515428543091e-01 -2.763096392154693604e-01 1.828870028257369995e-01 -1.560100261121988297e-02 -1.469692736864089966e-01 -1.754331290721893311e-01 -1.025453489273786545e-02 -8.916352689266204834e-02 2.280552536249160767e-01 -5.871608480811119080e-02 1.098653152585029602e-01 -9.939817339181900024e-02 -1.495089530944824219e-01 -2.680032849311828613e-01 1.501162648200988770e-01 -1.044197827577590942e-01 3.678463771939277649e-02 1.639015376567840576e-01 -1.993196606636047363e-01 -6.472346186637878418e-02 2.265491485595703125e-01 2.689973711967468262e-01
-9.337943792343139648e-02 1.618180721998214722e-01 8.648592233657836914e-02 -2.493243366479873657e-01 -1.052422728389501572e-02 -1.356335431337356567e-01 1.302135735750198364e-01 -3.286857008934020996e-01 -3.736157715320587158e-01 2.516393177211284637e-02 -1.321966387331485748e-02 -1.390901161357760429e-03 2.560339272022247314e-01 1.592965982854366302e-02 1.599211245775222778e-01 -2.194902747869491577e-01 -1.701790094375610352e-01 -1.121482923626899719e-01 2.082799077033996582e-01 1.098068431019783020e-01 3.646208345890045166e-01 1.938929110765457153e-01 -3.236348927021026611e-02 -2.245202660560607910e-01 2.861585021018981934e-01 -7.710692286491394043e-02 -9.277801215648651123e-02 -1.147030517458915710e-01 -9.369561821222305298e-02 -4.847937822341918945e-02 1.926883310079574585e-02 -1.786788552999496460e-01
-3.336585164070129395e-01 -1.357665508985519409e-01 3.700784444808959961e-01 -1.446444988250732422e-01 -5.012272298336029053e-02 -1.166307404637336731e-01 -3.793437778949737549e-02 -3.995419740676879883e-01 -2.058775350451469421e-02 2.762475907802581787e-01 1.391795277595520020e-01 8.226951211690902710e-02 -8.744198828935623169e-02 3.556772693991661072e-02 -1.067833825945854187e-01 7.862344384193420410e-02 1.079388111829757690e-01 7.260856032371520996e-02 1.454335153102874756e-01 6.765735894441604614e-02 1.151452399790287018e-02 -3.786114975810050964e-02 2.571693956851959229e-01 -3.525437414646148682e-01 9.620733559131622314e-02 -9.480902552604675293e-02 -1.801365166902542114e-01 1.657879352569580078e-01 2.954999208450317383e-01 1.792151480913162231e-02 -6.392496079206466675e-02 3.539240360260009766e-02
-2.131221294403076172e-01 -2.345462739467620850e-01 -8.346049115061759949e-03 1.488783210515975952e-01 1.144962850958108902e-02 9.176128357648849487e-02 6.547239422798156738e-02 -2.060845345258712769e-01 -5.122254490852355957e-01 2.413554191589355469e-01 4.245679453015327454e-02 1.484830230474472046e-01 2.037939243018627167e-02 -1.042136177420616150e-01 2.271784693002700806e-01 -2.920988388359546661e-02 -9.863901883363723755e-02 1.062443628907203674e-01 2.197206765413284302e-02 -7.713841646909713745e-02 4.248527586460113525e-01 -1.388204842805862427e-01 2.427724003791809082e-01 1.642764210700988770e-01 4.410551860928535461e-02 -1.138423681259155273e-01 -2.513328492641448975e-01 -5.256068427115678787e-03 -1.179853528738021851e-01 2.917259745299816132e-02 2.178360894322395325e-02 -8.551909029483795166e-02
-5.624070018529891968e-02 1.333108097314834595e-01 5.077514424920082092e-02 -1.312689930200576782e-01 -2.218500077724456787e-01 1.194700971245765686e-02 9.412758983671665192e-03 -4.292706027626991272e-02 -4.246544837951660156e-01 -1.981519609689712524e-01 3.138220906257629395e-01 1.027511507272720337e-01 -2.118693590164184570e-01 3.635780811309814453e-01 -1.421361267566680908e-01 -2.833990454673767090e-01 2.194415591657161713e-02 2.190550714731216431e-01 8.014095574617385864e-02 4.240432381629943848e-02 -3.573668003082275391e-02 2.253254950046539307e-01 -1.846847236156463623e-01 -9.065140783786773682e-02 1.315922569483518600e-02 -2.089487314224243164e-01 7.613667100667953491e-02 1.362084299325942993e-01 2.423532903194427490e-01 -1.074078902602195740e-01 4.140444099903106689e-02 -1.024720445275306702e-01
-2.569125890731811523e-01 -1.347766667604446411e-01 8.922280371189117432e-02 -1.013059318065643311e-01 2.239133566617965698e-01 1.125497594475746155e-01 2.283227257430553436e-02 -3.414841368794441223e-02 -3.439655303955078125e-01 1.347105056047439575e-01 2.102690786123275757e-01 1.333543807268142700e-01 1.142348349094390869e-01 1.518936827778816223e-03 -1.265864968299865723e-01 -8.273399621248245239e-02 -3.676573187112808228e-02 -3.558774888515472412e-01 3.548154234886169434e-01 -2.740916013717651367e-01 2.264200709760189056e-02 -1.385609656572341919e-01 1.861918866634368896e-01 -3.489277660846710205e-01 9.398700296878814697e-02 -4.809352383017539978e-02 -4.755473136901855469e-02 -1.513273268938064575e-01 1.593617722392082214e-02 8.352546393871307373e-02 2.235547304153442383e-01 8.556791581213474274e-03
-1.648280620574951172e-01 -3.013149090111255646e-02 3.107569217681884766e-01 -4.538660496473312378e-02 1.340024024248123169e-01 7.340641319751739502e-02 -6.001682952046394348e-02 -2.237389683723449707e-01 -5.595969557762145996e-01 9.452935308218002319e-02 3.293039798736572266e-01 -5.262145400047302246e-02 6.759455054998397827e-02 1.241339072585105896e-01 1.331604123115539551e-01 -8.434630930423736572e-03 1.250015050172805786e-01 -4.546308144927024841e-02 1.622967272996902466e-01 -2.470732182264328003e-01 1.111814305186271667e-01 1.506775617599487305e-01 -1.207432821393013000e-01 -6.459335237741470337e-02 -2.343745231628417969e-01 -2.561931908130645752e-01 1.572006568312644958e-02 7.287146057933568954e-03 7.703142613172531128e-02 7.796002924442291260e-02 -1.691747307777404785e-01 -6.942474842071533203e-02
-2.674544788897037506e-02 -3.077533841133117676e-01 2.132662236690521240e-01 -2.104545235633850098e-01 8.180619031190872192e-02 -3.526592627167701721e-02 -7.583239674568176270e-02 -1.326476037502288818e-01 -1.355531662702560425e-01 5.134158208966255188e-02 1.184734031558036804e-01 2.796598076820373535e-01 1.302290558815002441e-01 -3.218034505844116211e-01 -2.026447206735610962e-01 -2.116695940494537354e-01 -6.208488717675209045e-02 5.965529754757881165e-02 2.261636257171630859e-01 -8.692398667335510254e-02 4.418816268444061279e-01 1.044449047185480595e-03 -5.758313834667205811e-02 -2.772847712039947510e-01 1.242251601070165634e-03 -1.667904853820800781e-01 8.216177672147750854e-02 -1.977586299180984497e-01 3.208428248763084412e-02 -1.271032094955444336e-01 1.646350771188735962e-01 6.575507670640945435e-02
-1.810012012720108032e-01 -1.387208104133605957e-01 4.087406992912292480e-01 -2.726267576217651367e-01 3.031586483120918274e-02 2.310155704617500305e-02 -1.142436638474464417e-01 -2.702907025814056396e-01 -2.224375605583190918e-01 1.366174817085266113e-01 1.615407615900039673e-01 -8.656878024339675903e-03 4.283135756850242615e-02 -1.969144865870475769e-02 3.542657569050788879e-02 6.045004352927207947e-02 -1.195316314697265625e-01 -2.698819525539875031e-02 6.283708661794662476e-02 -7.063114643096923828e-02 -8.613198250532150269e-02 1.198179498314857483e-01 2.786224484443664551e-01 -1.962137222290039062e-01 3.587270975112915039e-01 -2.170332521200180054e-01 -1.932528801262378693e-02 1.568835824728012085e-01 3.596382439136505127e-01 -8.491145074367523193e-02 -1.350884139537811279e-01 1.276698522269725800e-02
-1.626000255346298218e-01 -3.824141167569905519e-04 7.151272892951965332e-02 -2.519289851188659668e-01 -1.367167383432388306e-01 2.094267457723617554e-01 1.940631121397018433e-01 1.588325500488281250e-01 -4.182826876640319824e-01 -1.542233377695083618e-01 2.869460582733154297e-01 -2.354293316602706909e-02 -1.411349419504404068e-02 2.374756634235382080e-01 -6.039188057184219360e-02 -2.388572096824645996e-01 2.954622805118560791e-01 -1.127308085560798645e-01 6.194724142551422119e-02 6.064569577574729919e-02 2.399902492761611938e-01 1.205320749431848526e-02 -1.133879739791154861e-02 4.917557537555694580e-02 4.308923333883285522e-02 -2.878083884716033936e-01 6.408888846635818481e-02 9.094488620758056641e-02 3.132366836071014404e-01 -1.528257131576538086e-02 -5.244809761643409729e-02 1.209498867392539978e-01
-2.588790655136108398e-01 1.420916318893432617e-01 1.088176574558019638e-02 -1.348162442445755005e-01 7.310745120048522949e-02 9.485325217247009277e-02 6.168146431446075439e-02 4.923678562045097351e-02 -5.954892039299011230e-01 1.397065818309783936e-01 3.871759474277496338e-01 4.944565147161483765e-02 -1.614468172192573547e-02 3.994917124509811401e-02 -1.017412766814231873e-01 -1.604495048522949219e-01 2.481724508106708527e-02 -7.178718596696853638e-02 2.952199801802635193e-02 -1.064521968364715576e-01 4.910510778427124023e-02 1.320706158876419067e-01 -1.643000245094299316e-01 6.254690140485763550e-02 -1.044623181223869324e-01 -2.344829440116882324e-01 -2.260849773883819580e-01 5.308358371257781982e-02 8.001771569252014160e-02 3.012028038501739502e-01 -1.257481426000595093e-01 8.944813907146453857e-02
-1.308608055114746094e-01 3.778969170525670052e-03 2.486728429794311523e-01 -1.319129914045333862e-01 1.319870203733444214e-01 -1.330987513065338135e-01 1.749977767467498779e-01 -6.116360798478126526e-02 -6.113519668579101562e-01 -6.679834425449371338e-02 -8.404256403446197510e-02 9.216745942831039429e-02 1.347121298313140869e-01 -6.618629395961761475e-02 4.353991895914077759e-02 -2.549387216567993164e-01 -1.680628061294555664e-01 3.405979573726654053e-01 5.230548977851867676e-02 2.038771659135818481e-01 -2.039269357919692993e-01 1.559813916683197021e-01 1.423888951539993286e-01 -1.669298671185970306e-02 2.092785388231277466e-01 1.463537290692329407e-02 1.038761110976338387e-03 8.258435875177383423e-02 -7.380798459053039551e-03 -1.065561026334762573e-01 4.401610419154167175e-02 -1.083038747310638428e-01
-2.221250385046005249e-01 5.425766576081514359e-03 -1.529183331876993179e-02 -4.371390640735626221e-01 2.194485068321228027e-02 -8.651375770568847656e-03 -3.250566720962524414e-01 -2.587661147117614746e-01 -3.786853849887847900e-01 2.083847112953662872e-02 3.776171505451202393e-01 7.732288539409637451e-02 -1.249664742499589920e-02 1.005300655961036682e-01 2.480689994990825653e-02 -3.993913531303405762e-02 2.480701953172683716e-01 7.791118323802947998e-02 -1.894779354333877563e-01 2.799397334456443787e-02 -1.016578078269958496e-01 4.229880496859550476e-02 -8.316174894571304321e-02 -1.576169729232788086e-01 2.408227175474166870e-01 -2.517528459429740906e-02 2.315137907862663269e-02 1.519394218921661377e-01 6.433100998401641846e-02 8.917657285928726196e-02 1.074249818921089172e-01 -1.648823171854019165e-01
-1.703488826751708984e-01 1.524472385644912720e-01 2.735960781574249268e-01 -2.204327881336212158e-01 1.360618472099304199e-01 1.037242561578750610e-01 1.287397742271423340e-02 -8.382471650838851929e-02 -5.598177909851074219e-01 9.053870290517807007e-02 3.570170402526855469e-01 4.852398484945297241e-02 -1.308050155639648438e-01 1.519726812839508057e-01 -1.458625197410583496e-01 -1.896428130567073822e-02 2.775287069380283356e-02 -6.460219447035342455e-05 -3.499604389071464539e-02 -1.547900736331939697e-01 1.265268474817276001e-01 3.075872063636779785e-01 1.505049178376793861e-03 -1.272392570972442627e-01 -1.511762440204620361e-01 -1.408223062753677368e-01 -1.120181083679199219e-01 -3.841548040509223938e-02 5.920330062508583069e-03 2.146272808313369751e-01 -1.258943378925323486e-01 5.619261786341667175e-02
-2.337645040825009346e-03 -2.103783041238784790e-01 2.337365150451660156e-01 -2.817949950695037842e-01 -8.752705901861190796e-02 1.864155679941177368e-01 -1.493707895278930664e-01 -7.550208829343318939e-03 -1.693429648876190186e-01 2.226118296384811401e-01 7.497008144855499268e-02 -1.434642970561981201e-01 7.161049172282218933e-03 1.237629503011703491e-01 -6.193658336997032166e-02 -2.115132808685302734e-01 5.802620202302932739e-02 5.487173050642013550e-02 5.008297562599182129e-01 2.321709841489791870e-01 -5.703797191381454468e-02 1.054501980543136597e-01 -3.119630180299282074e-02 6.501604616641998291e-02 3.344534337520599365e-01 -9.654296189546585083e-02 -1.740171387791633606e-02 -2.370085418224334717e-01 2.196995466947555542e-01 -1.043484136462211609e-01 7.527491450309753418e-02 -1.239856183528900146e-01
-8.413228392601013184e-02 -1.655879616737365723e-01 5.303705111145973206e-02 -1.138470321893692017e-01 -4.087695777416229248e-01 1.859127432107925415e-01 -1.509092282503843307e-02 -6.654082983732223511e-02 -4.208422601222991943e-01 2.536275982856750488e-01 -1.686561666429042816e-02 4.595465213060379028e-02 1.398738026618957520e-01 1.045120656490325928e-01 -1.171720623970031738e-01 -4.604690372943878174e-01 1.494079530239105225e-01 -4.428427666425704956e-02 -7.626383006572723389e-02 -2.939298935234546661e-02 -7.942443713545799255e-03 -4.657515510916709900e-02 -9.630353003740310669e-02 5.775836482644081116e-02 6.154928822070360184e-03 -2.795205414295196533e-01 -2.374998107552528381e-02 5.464880261570215225e-03 -1.266873534768819809e-02 -8.960269391536712646e-02 4.118056595325469971e-02 -3.299723863601684570e-01
-3.969024419784545898e-01 2.821712382137775421e-02 1.005369424819946289e-01 -2.422969788312911987e-01 -4.127458855509757996e-02 1.286352518945932388e-02 9.221838414669036865e-02 -1.793619394302368164e-01 -3.217361867427825928e-01 -2.548535168170928955e-02 -1.251612156629562378e-01 4.930593073368072510e-02 -1.163250580430030823e-01 2.502258121967315674e-01 -2.539268136024475098e-01 -2.989003658294677734e-01 -2.487147040665149689e-02 1.025597378611564636e-01 8.506985008716583252e-02 2.597010433673858643e-01 6.100559234619140625e-02 4.696472361683845520e-02 9.311337023973464966e-03 2.139289826154708862e-01 1.960994154214859009e-01 -8.309759944677352905e-02 1.067911013960838318e-01 -1.463514119386672974e-01 2.340294569730758667e-01 -2.609213292598724365e-01 1.856686621904373169e-01 7.059514522552490234e-02
-2.001965194940567017e-01 6.347917020320892334e-02 1.278719305992126465e-01 -1.864743232727050781e-01 -2.133862972259521484e-01 -4.706816002726554871e-02 2.577654123306274414e-01 -1.261774897575378418e-01 -5.079894661903381348e-01 1.741335093975067139e-01 1.107813641428947449e-01 1.147509440779685974e-01 -2.770126163959503174e-01 2.950926423072814941e-01 -1.841082572937011719e-01 -2.626774311065673828e-01 -4.120117053389549255e-02 6.102115730755031109e-04 4.386535286903381348e-02 -4.983156453818082809e-03 4.343858733773231506e-02 1.959115080535411835e-02 -1.974455714225769043e-01 7.857387512922286987e-02 5.584385246038436890e-03 1.872735619544982910e-01 -1.006246060132980347e-01 -9.040053933858871460e-02 2.179254293441772461e-01 -2.025738358497619629e-01 -2.213966473937034607e-02 -2.517223730683326721e-02
-2.576163113117218018e-01 -1.284609884023666382e-01 9.036987274885177612e-02 -2.591315805912017822e-01 -2.499569766223430634e-02 2.315484136343002319e-01 2.521240152418613434e-02 4.816699400544166565e-02 -2.624790072441101074e-01 1.189002990722656250e-01 2.132784426212310791e-01 6.765107065439224243e-02 1.559431850910186768e-01 8.170719444751739502e-02 -1.690148264169692993e-01 -7.370539009571075439e-02 -1.407398134469985962e-01 1.218689531087875366e-01 1.806064695119857788e-01 1.951051652431488037e-01 1.173028443008661270e-02 -6.046237796545028687e-02 2.643137574195861816e-01 4.857785254716873169e-02 1.146863326430320740e-01 -1.472184956073760986e-01 -1.427399739623069763e-02 3.075306862592697144e-02 4.828093349933624268e-01 -8.842769265174865723e-02 -3.033165037631988525e-01 1.904478669166564941e-01
-7.475472241640090942e-02 3.428468853235244751e-02 2.378047257661819458e-01 -6.687358021736145020e-02 -5.738297104835510254e-02 1.417508274316787720e-01 4.427287355065345764e-02 -5.353718996047973633e-02 -4.407942593097686768e-01 -3.050629980862140656e-02 1.113881915807723999e-01 1.285552978515625000e-01 -8.847671747207641602e-02 -3.172128796577453613e-01 1.605946123600006104e-01 -2.085066288709640503e-01 -3.261032998561859131e-01 -2.132207304239273071e-01 2.864134013652801514e-01 -1.628669202327728271e-01 2.194510549306869507e-01 4.647671431303024292e-02 1.888900399208068848e-01 2.118091434240341187e-01 6.352912634611129761e-02 -1.276108473539352417e-01 -1.282681822776794434e-01 -9.456047415733337402e-02 8.532033860683441162e-02 -1.102126315236091614e-01 1.349434703588485718e-01 -1.659573465585708618e-01
-1.580630093812942505e-01 -1.335410922765731812e-01 -9.468500316143035889e-02 -4.033128023147583008e-01 -1.038453876972198486e-01 3.917105197906494141e-01 -8.893997222185134888e-02 -1.894728988409042358e-01 -2.506311535835266113e-01 1.357804536819458008e-01 1.586556881666183472e-01 -2.112490385770797729e-01 -3.993034735321998596e-02 3.479377925395965576e-02 -2.159253880381584167e-02 -2.588824629783630371e-01 1.782595664262771606e-01 1.546471863985061646e-01 1.777459979057312012e-01 2.658682465553283691e-01 6.930574774742126465e-03 8.235101401805877686e-02 5.655219405889511108e-02 -1.064576059579849243e-01 7.596234977245330811e-02 3.547286987304687500e-02 -1.964088082313537598e-01 1.918948739767074585e-01 2.387701719999313354e-01 1.495791524648666382e-01 -6.603109836578369141e-02 -1.033282428979873657e-01
-2.247880585491657257e-02 -2.932912111282348633e-01 1.837650835514068604e-01 4.879911988973617554e-02 7.939574867486953735e-02 1.662277132272720337e-01 -7.851883769035339355e-02 -1.302041411399841309e-01 -3.817143142223358154e-01 1.658361852169036865e-01 -5.569202452898025513e-02 2.392774820327758789e-01 -9.919408708810806274e-03 2.171967327594757080e-01 4.051349312067031860e-02 -9.762671589851379395e-02 1.170214191079139709e-01 1.258871704339981079e-01 2.110071331262588501e-01 6.495512090623378754e-03 6.192725896835327148e-02 -9.790091961622238159e-02 -2.952833473682403564e-01 -8.474506437778472900e-02 3.661865890026092529e-01 5.374813824892044067e-02 7.064237445592880249e-02 2.383223772048950195e-01 -7.641817629337310791e-02 -1.050093863159418106e-02 2.172366976737976074e-01 -3.073270916938781738e-01
-2.497408241033554077e-01 -1.478334069252014160e-01 1.221967190504074097e-01 -2.768236994743347168e-01 -7.709673047065734863e-02 3.191501200199127197e-01 -3.524214774370193481e-02 -1.982062757015228271e-01 -2.990782260894775391e-01 1.031669825315475464e-01 2.322416454553604126e-01 -1.106934472918510437e-01 3.288287296891212463e-02 -1.619121804833412170e-02 -1.626690030097961426e-01 -1.035506054759025574e-01 -3.006845712661743164e-02 -1.019483432173728943e-01 1.867333054542541504e-01 -1.505540907382965088e-01 1.785148517228662968e-03 -6.069093942642211914e-03 2.010763585567474365e-01 -1.730926521122455597e-02 4.158668518066406250e-01 -7.514130324125289917e-02 -3.921042382717132568e-02 5.770008265972137451e-02 1.614033281803131104e-01 3.481623232364654541e-01 -1.718702018260955811e-01 3.471213206648826599e-02
5.277613177895545959e-02 9.930534660816192627e-02 1.618878692388534546e-01 -2.179323136806488037e-01 -2.295334450900554657e-02 -2.777489833533763885e-02 3.479895740747451782e-02 -9.076400101184844971e-02 -4.234487712383270264e-01 2.336982488632202148e-01 2.252278476953506470e-01 -6.613311171531677246e-02 -3.118992783129215240e-03 2.243266403675079346e-01 -1.146005094051361084e-01 8.926322683691978455e-03 -1.612028330564498901e-01 2.335122823715209961e-01 3.208558559417724609e-01 1.024310886859893799e-01 1.165424510836601257e-01 1.413710266351699829e-01 -1.958643347024917603e-01 1.471522077918052673e-02 3.756728768348693848e-01 -4.809174221009016037e-03 -2.423160895705223083e-02 1.073503121733665466e-01 -2.392183430492877960e-02 1.065390706062316895e-01 3.449239730834960938e-01 -8.451105095446109772e-03
-1.064829230308532715e-01 1.406461149454116821e-01 3.166644871234893799e-01 -4.947402630932629108e-04 -1.967390924692153931e-01 -5.186310783028602600e-02 -1.114395782351493835e-01 -2.616654038429260254e-01 -3.092939853668212891e-01 1.449073851108551025e-01 1.115712299942970276e-01 5.646234005689620972e-02 -9.397371113300323486e-02 1.307877451181411743e-01 1.887795776128768921e-01 -6.779433693736791611e-03 -1.546279788017272949e-01 1.190237402915954590e-01 -1.512222886085510254e-01 7.781159132719039917e-02 3.179673254489898682e-01 -8.450122922658920288e-02 5.362763255834579468e-02 2.255138009786605835e-01 2.418304532766342163e-01 -3.376962840557098389e-01 1.216438412666320801e-01 2.241351455450057983e-01 -3.237111493945121765e-03 -1.613028496503829956e-01 1.179481521248817444e-01 2.143170535564422607e-01
6.264171004295349121e-02 -1.753182858228683472e-01 8.664658665657043457e-02 -9.329252876341342926e-03 -4.858016222715377808e-02 8.668520301580429077e-02 -1.282596886157989502e-01 -7.570459693670272827e-02 -3.699645102024078369e-01 3.945601880550384521e-01 3.551186621189117432e-01 1.246151626110076904e-01 1.015165820717811584e-01 2.065611779689788818e-01 5.237536132335662842e-02 -2.275753468275070190e-01 -2.135281711816787720e-01 9.336373209953308105e-02 -1.958954930305480957e-01 1.294503957033157349e-01 1.072971299290657043e-01 -1.782767772674560547e-01 1.497373729944229126e-01 1.011281237006187439e-01 -8.389513008296489716e-03 -3.100236356258392334e-01 -7.757713645696640015e-02 -1.318115890026092529e-01 6.991830468177795410e-02 6.954367458820343018e-02 2.143083065748214722e-01 1.528878509998321533e-01
-1.932699829339981079e-01 -7.988563925027847290e-02 2.346375286579132080e-01 -2.083243131637573242e-01 -1.446905732154846191e-01 -1.699234396219253540e-01 -8.592560142278671265e-02 4.889243096113204956e-02 -1.762110143899917603e-01 4.982873424887657166e-02 1.866764426231384277e-01 2.163667231798171997e-01 1.635482162237167358e-01 -1.729300431907176971e-02 -4.124810174107551575e-02 -5.660207271575927734e-01 -4.322384670376777649e-02 4.741712007671594620e-03 -2.511850558221340179e-02 1.742508113384246826e-01 1.602197885513305664e-01 -1.184828281402587891e-01 1.181262731552124023e-01 6.960301846265792847e-02 -8.371248096227645874e-02 -5.793711915612220764e-02 -1.568902730941772461e-01 1.936278492212295532e-01 9.139065444469451904e-02 -2.446979135274887085e-01 1.113835424184799194e-01 -2.990084290504455566e-01
-1.194085255265235901e-01 -7.793624699115753174e-02 2.090545929968357086e-02 -2.277240753173828125e-01 -1.783444732427597046e-02 4.007985070347785950e-02 -8.119004964828491211e-02 3.027633950114250183e-02 -1.622437983751296997e-01 2.179758399724960327e-01 3.816883265972137451e-01 -9.018132835626602173e-02 -1.504033505916595459e-01 -1.003242358565330505e-01 -4.990686476230621338e-02 -4.708836376667022705e-01 2.572894394397735596e-01 1.842222660779953003e-01 1.150232851505279541e-01 -2.598268687725067139e-01 1.777695119380950928e-01 2.471840474754571915e-03 2.619397342205047607e-01 -9.654942899942398071e-02 1.167478561401367188e-01 -7.870385795831680298e-02 9.950537979602813721e-02 2.107990533113479614e-01 -7.808472216129302979e-02 -5.480543151497840881e-02 2.317446321249008179e-01 -7.738864421844482422e-02
-1.760850548744201660e-01 -1.762648075819015503e-01 1.205738112330436707e-01 -1.160819362848997116e-02 -2.719804048538208008e-01 5.688835680484771729e-02 6.727294623851776123e-02 -8.949668705463409424e-02 -1.833294779062271118e-01 3.422724083065986633e-02 5.225626826286315918e-01 1.298680156469345093e-01 2.802197337150573730e-01 1.434829682111740112e-01 1.389086693525314331e-01 -2.004241496324539185e-01 -9.023891389369964600e-02 1.555848121643066406e-01 2.176617980003356934e-01 -5.030239373445510864e-02 2.378004938364028931e-01 -9.292632341384887695e-02 1.098490133881568909e-01 -1.181689724326133728e-01 3.442930430173873901e-02 1.222567111253738403e-01 -2.113911062479019165e-01 -1.767544150352478027e-01 1.706603728234767914e-02 -9.298423677682876587e-02 2.350875437259674072e-01 -1.430973112583160400e-01
-1.303076595067977905e-01 -2.268780767917633057e-01 2.604227066040039062e-01 -9.340998530387878418e-02 -3.000099658966064453e-01 -7.319022715091705322e-02 -1.802421957254409790e-01 -5.519960448145866394e-02 -3.918007612228393555e-01 1.014077812433242798e-01 3.325663208961486816e-01 9.716936200857162476e-02 7.355798501521348953e-03 -2.358301281929016113e-01 -1.277339458465576172e-01 -9.984169155359268188e-02 2.504849731922149658e-01 -3.055836074054241180e-02 -1.120605841279029846e-01 -1.734797097742557526e-02 2.189137786626815796e-01 9.537860006093978882e-02 2.754483819007873535e-01 -9.295082092285156250e-02 4.359443113207817078e-02 -3.947369381785392761e-02 9.385313838720321655e-02 -7.994995266199111938e-02 1.825066804885864258e-01 -9.192397445440292358e-02 2.327453345060348511e-01 1.601895242929458618e-01
-2.634366452693939209e-01 -1.568594574928283691e-01 1.135451346635818481e-01 1.343607436865568161e-02 -3.024909794330596924e-01 8.334588259458541870e-02 -2.036608755588531494e-02 -1.727626621723175049e-01 -2.645658552646636963e-01 2.294344753026962280e-01 1.892240196466445923e-01 -1.000482887029647827e-01 -3.382733836770057678e-02 1.975023187696933746e-02 9.383154660463333130e-02 -1.556786298751831055e-01 3.774622455239295959e-03 -3.290615081787109375e-01 1.155231967568397522e-01 3.586502075195312500e-01 7.173494994640350342e-02 1.138933449983596802e-01 2.309285700321197510e-01 -6.272801011800765991e-02 -1.236951425671577454e-01 -3.122619688510894775e-01 -6.109499931335449219e-02 1.353923678398132324e-01 1.842699199914932251e-01 7.627972960472106934e-02 -8.702867478132247925e-02 2.309058308601379395e-01
-2.825660109519958496e-01 -8.118889480829238892e-02 1.840741336345672607e-01 -2.206715196371078491e-01 -8.308784663677215576e-02 -1.376350224018096924e-01 -1.292736530303955078e-01 -1.173783913254737854e-01 -2.949048280715942383e-01 7.928389310836791992e-02 2.634166479110717773e-01 2.259322106838226318e-01 1.648568660020828247e-01 1.678043752908706665e-01 -3.802067041397094727e-01 -1.419051289558410645e-01 1.794199645519256592e-01 -6.066227704286575317e-02 -5.007116589695215225e-03 -1.727328300476074219e-01 1.340470314025878906e-01 1.173841580748558044e-01 7.459406554698944092e-02 -3.437521159648895264e-01 7.873260229825973511e-02 -2.016475349664688110e-01 8.796422742307186127e-03 1.552607268095016479e-01 5.002797394990921021e-02 1.998101025819778442e-01 3.337910026311874390e-02 -7.165902853012084961e-02
-1.225021407008171082e-01 -1.170929148793220520e-01 3.134590387344360352e-01 -1.093879640102386475e-01 -9.459504485130310059e-02 -1.290919608436524868e-03 -1.163256615400314331e-01 -3.672913089394569397e-02 -3.998577892780303955e-01 -2.627533649501856416e-05 9.464794397354125977e-02 1.782704144716262817e-01 1.982703655958175659e-01 -2.110206633806228638e-01 9.500133991241455078e-02 1.791679486632347107e-02 1.673954166471958160e-02 -6.940783001482486725e-03 2.216286659240722656e-01 1.351182311773300171e-01 3.201797837391495705e-03 -2.749112993478775024e-02 3.644978106021881104e-01 7.172806560993194580e-02 5.496498942375183105e-02 -2.384964674711227417e-01 -1.791932433843612671e-01 1.835082024335861206e-01 -2.290184423327445984e-02 -4.474360942840576172e-01 1.020732596516609192e-01 1.067784428596496582e-02
-3.079397082328796387e-01 2.749282866716384888e-02 2.836590707302093506e-01 -3.067920207977294922e-01 4.395754262804985046e-02 -1.693439334630966187e-01 4.619095847010612488e-02 7.163402438163757324e-02 -3.316402137279510498e-01 9.872648119926452637e-02 3.619019687175750732e-01 -1.263696551322937012e-01 -1.484056701883673668e-03 4.426423087716102600e-02 -2.440704256296157837e-01 -1.058506816625595093e-01 1.207072585821151733e-01 2.721788734197616577e-02 -1.783334612846374512e-01 3.126921057701110840e-01 1.923071295022964478e-01 -4.821350425481796265e-02 -4.290519282221794128e-02 1.869401633739471436e-01 4.988768603652715683e-03 -3.685175627470016479e-02 1.001877337694168091e-01 8.382726460695266724e-02 3.142239451408386230e-01 1.100813075900077820e-01 -1.113611180335283279e-02 -4.623463377356529236e-02
-1.625784784555435181e-01 -1.609048545360565186e-01 2.517652809619903564e-01 -1.705925911664962769e-01 -1.695398986339569092e-02 6.902943551540374756e-02 -1.067160908132791519e-02 -1.040146723389625549e-01 -2.666508257389068604e-01 1.337076276540756226e-01 1.032316684722900391e-01 -6.943045556545257568e-02 1.062792539596557617e-01 2.086210548877716064e-01 -2.635119855403900146e-01 -2.070533037185668945e-01 -8.180581033229827881e-02 -1.866533160209655762e-01 -8.422640152275562286e-03 -1.503549981862306595e-02 -1.593555957078933716e-01 2.131107300519943237e-01 2.637627720832824707e-01 -4.961434751749038696e-02 2.675665318965911865e-01 -1.503248363733291626e-01 2.597385942935943604e-01 2.433949261903762817e-01 3.889049291610717773e-01 -2.015298232436180115e-02 1.008998900651931763e-01 1.480858772993087769e-02
-5.318860057741403580e-03 -7.865226268768310547e-02 3.437226116657257080e-01 -1.148283034563064575e-01 -1.012497348710894585e-03 -7.281418889760971069e-02 -1.325176954269409180e-01 -4.001884907484054565e-02 -1.221622899174690247e-01 2.128075808286666870e-01 -1.234965864568948746e-02 1.780013591051101685e-01 1.400933228433132172e-02 -8.562676608562469482e-02 1.016560867428779602e-01 -2.914977967739105225e-01 1.552952080965042114e-01 -2.314873039722442627e-02 1.449388712644577026e-01 -8.046159148216247559e-02 3.750420808792114258e-01 3.302413821220397949e-01 1.136822104454040527e-01 -3.343374729156494141e-01 -2.293906062841415405e-01 -2.896697521209716797e-01 -7.633829955011606216e-03 -2.215726859867572784e-02 2.472895383834838867e-01 -8.750326186418533325e-02 8.756955713033676147e-02 5.476050451397895813e-02
-2.799353301525115967e-01 -4.020678699016571045e-01 1.477186083793640137e-01 -1.124650537967681885e-01 6.320940703153610229e-02 2.126626074314117432e-01 -1.163410954177379608e-02 9.812410175800323486e-02 -2.888841927051544189e-01 2.299536615610122681e-01 1.395767331123352051e-01 1.929781585931777954e-01 2.303819404914975166e-03 6.623068451881408691e-02 -7.075030356645584106e-02 -2.569361776113510132e-02 1.976325213909149170e-01 2.618359327316284180e-01 9.376174956560134888e-02 9.096072986721992493e-03 -2.794777043163776398e-02 1.710833609104156494e-01 2.940712273120880127e-01 -6.339895725250244141e-02 1.375381499528884888e-01 -2.314814925193786621e-01 -1.473629772663116455e-01 1.667736023664474487e-01 -2.256123572587966919e-01 -2.186676710844039917e-01 -2.772887237370014191e-02 6.969655305147171021e-02
-3.826043382287025452e-02 -2.589198052883148193e-01 5.831809714436531067e-02 -7.267751544713973999e-02 -2.821748703718185425e-02 -1.542949955910444260e-02 -6.394244730472564697e-02 -3.225791454315185547e-01 -2.407223284244537354e-01 2.870953679084777832e-01 3.229487240314483643e-01 -3.138557821512222290e-02 -2.869267165660858154e-01 6.507345288991928101e-02 -9.272564202547073364e-02 -3.618969917297363281e-01 2.313519828021526337e-02 7.695266511291265488e-03 -7.659709453582763672e-02 2.392442822456359863e-01 1.423644125461578369e-01 5.521234497427940369e-02 2.257800698280334473e-01 1.502885669469833374e-01 -2.543034255504608154e-01 -3.083668947219848633e-01 8.083968609571456909e-02 -3.180867061018943787e-03 -1.215592492371797562e-02 1.160536110401153564e-01 -3.196150436997413635e-02 1.818539015948772430e-02
-1.039225086569786072e-01 -2.371296137571334839e-01 1.005184128880500793e-01 -1.474332958459854126e-01 1.044641360640525818e-01 -1.834128946065902710e-01 1.215540897101163864e-02 -3.760334849357604980e-01 -4.009974002838134766e-02 9.162572026252746582e-02 2.624107003211975098e-01 2.945032715797424316e-01 1.453894376754760742e-01 5.758302658796310425e-02 2.247184142470359802e-02 -2.697537541389465332e-01 2.008537948131561279e-02 -2.807210572063922882e-02 4.063286483287811279e-01 -1.238384470343589783e-01 2.455061376094818115e-01 -8.301588892936706543e-02 4.671245813369750977e-02 -2.709762156009674072e-01 8.769632875919342041e-02 -1.101274341344833374e-01 7.543300092220306396e-02 -1.784425526857376099e-01 -3.580874949693679810e-02 2.007595747709274292e-01 2.522164396941661835e-02 1.665159463882446289e-01
-3.191316723823547363e-01 2.041819691658020020e-02 1.253384053707122803e-01 -1.761455833911895752e-01 -7.859167456626892090e-02 -8.353706449270248413e-02 -2.443463802337646484e-01 1.164885461330413818e-01 -4.180837869644165039e-01 2.109247446060180664e-01 4.893088340759277344e-01 -4.251977801322937012e-02 -3.763153916224837303e-03 -1.206537932157516479e-01 -1.758179962635040283e-01 -4.998303204774856567e-02 1.393463313579559326e-01 -7.741357386112213135e-02 3.241968527436256409e-02 -1.393569819629192352e-02 -8.645236492156982422e-02 2.451396733522415161e-02 -1.318874657154083252e-01 1.425623446702957153e-01 2.478276938199996948e-02 -1.487822830677032471e-01 -1.094750389456748962e-01 -4.675207287073135376e-02 1.726952791213989258e-01 3.191028535366058350e-01 2.688491530716419220e-02 -1.197180151939392090e-01
-4.728294312953948975e-01 -1.422709878534078598e-02 3.181328475475311279e-01 -1.574138700962066650e-01 1.720163822174072266e-01 -4.952335730195045471e-02 -2.944158914033323526e-04 -1.569634079933166504e-01 -1.736207902431488037e-01 4.195606335997581482e-02 1.727517694234848022e-01 5.311434715986251831e-02 -4.736366868019104004e-02 -1.130616739392280579e-01 1.428793072700500488e-01 -1.357331722974777222e-01 7.385069131851196289e-02 -1.788150072097778320e-01 2.772395610809326172e-01 1.271989345550537109e-01 1.631123423576354980e-01 2.513178391382098198e-03 1.252730786800384521e-01 -2.101345360279083252e-02 -6.087896972894668579e-02 -2.363306283950805664e-01 -1.841270327568054199e-01 2.028073184192180634e-02 2.080149054527282715e-01 3.805075287818908691e-01 -1.397628784179687500e-01 2.121818065643310547e-02
1.172765903174877167e-02 1.691346168518066406e-01 1.047455444931983948e-01 -4.280342161655426025e-01 -1.447492390871047974e-01 -5.800190940499305725e-02 -2.126067727804183960e-01 -7.380486279726028442e-02 -2.690202295780181885e-01 -1.125638633966445923e-01 3.237590193748474121e-01 1.557439416646957397e-01 4.015011712908744812e-02 7.309951633214950562e-02 -2.009672969579696655e-01 -9.020332247018814087e-02 -2.757195830345153809e-01 9.121772646903991699e-02 2.844031155109405518e-01 1.507377326488494873e-01 -1.247894018888473511e-01 1.227925047278404236e-01 3.766726702451705933e-02 -5.506054311990737915e-02 1.670999377965927124e-01 -3.878117352724075317e-02 -9.568818658590316772e-02 1.666453294456005096e-02 3.543010726571083069e-02 -2.358061447739601135e-02 4.090785682201385498e-01 -3.795243427157402039e-02
-2.426154464483261108e-01 9.882137924432754517e-02 1.254481077194213867e-01 -5.190939828753471375e-02 -1.858070343732833862e-01 2.633952535688877106e-02 8.680120855569839478e-02 -1.422364711761474609e-01 -4.610497653484344482e-01 3.432376086711883545e-01 -2.070925533771514893e-01 -5.695534870028495789e-02 -3.208883851766586304e-02 2.733457386493682861e-01 4.175809025764465332e-02 -1.291632950305938721e-01 -2.615733444690704346e-02 2.439228594303131104e-01 2.721861302852630615e-01 2.204040437936782837e-01 1.604579538106918335e-01 2.066087722778320312e-01 8.841881901025772095e-02 -9.823647141456604004e-02 -3.624848276376724243e-02 8.701692521572113037e-02 2.166399210691452026e-01 2.237196713685989380e-01 -7.877090014517307281e-03 -5.450967699289321899e-03 4.515900462865829468e-02 5.023327469825744629e-02
4.853626713156700134e-02 -1.703476011753082275e-01 2.198578268289566040e-01 -1.107287034392356873e-01 2.930883467197418213e-01 -1.285585016012191772e-01 5.214401520788669586e-03 -4.109210893511772156e-02 -4.433996081352233887e-01 5.505637824535369873e-02 -1.553028542548418045e-02 6.777556240558624268e-02 -6.240432336926460266e-02 -1.205111518502235413e-01 1.931301355361938477e-01 -2.670840024948120117e-01 -1.312453001737594604e-01 2.720607817173004150e-01 3.712923228740692139e-01 2.227894663810729980e-01 4.304739087820053101e-02 2.095402218401432037e-02 -2.028527706861495972e-01 2.290652394294738770e-01 1.466024518013000488e-01 -6.158800423145294189e-02 1.773098409175872803e-01 -3.407238051295280457e-02 7.815952599048614502e-02 8.478867262601852417e-02 1.389924883842468262e-01 -8.493819832801818848e-02
-3.198678791522979736e-01 -1.375572532415390015e-01 -1.985586285591125488e-01 -2.040120065212249756e-01 -3.424881771206855774e-02 4.551323875784873962e-02 2.761709690093994141e-02 -3.136289119720458984e-02 -2.663654088973999023e-01 3.608687818050384521e-01 6.733409594744443893e-03 1.167759522795677185e-01 -2.239288687705993652e-01 1.972617954015731812e-01 2.153115347027778625e-02 -2.271447777748107910e-01 -7.322809100151062012e-02 -1.095765531063079834e-01 1.540697216987609863e-01 2.405719459056854248e-01 2.953394651412963867e-01 -1.484929174184799194e-01 3.556274250149726868e-02 -2.321363240480422974e-02 2.328585088253021240e-01 -3.275132924318313599e-02 -1.324865967035293579e-01 5.469199642539024353e-02 3.099664449691772461e-01 -9.836730360984802246e-02 1.978117823600769043e-01 7.724250853061676025e-02
-1.693722233176231384e-02 -2.257506400346755981e-01 9.365682303905487061e-02 -5.851169675588607788e-02 -2.913853824138641357e-01 1.272854208946228027e-01 1.425288338214159012e-02 -2.131498157978057861e-01 -4.639670550823211670e-01 1.240202784538269043e-01 -4.578277096152305603e-02 -5.366921424865722656e-02 -3.384392559528350830e-01 -1.511068642139434814e-01 -1.783869564533233643e-01 -3.092923462390899658e-01 1.998432576656341553e-01 9.347618371248245239e-02 -1.280093938112258911e-01 1.883959025144577026e-01 1.081783473491668701e-01 2.110255323350429535e-02 8.491432666778564453e-02 1.396092027425765991e-01 1.878328025341033936e-01 -1.196324378252029419e-01 -1.494871079921722412e-01 2.313031554222106934e-01 -9.869200736284255981e-02 3.712770342826843262e-02 1.156000792980194092e-01 -2.109378809109330177e-03
-1.464413851499557495e-01 -2.957789003849029541e-01 4.429399073123931885e-01 -1.228361502289772034e-01 -1.386056095361709595e-01 1.109901368618011475e-01 -1.607345342636108398e-01 -3.438790142536163330e-01 -5.148102045059204102e-01 4.664287902414798737e-03 -3.947168961167335510e-02 -1.404010038822889328e-02 -1.207021996378898621e-02 2.642741613090038300e-02 1.505138725042343140e-02 -1.494703162461519241e-02 5.711750593036413193e-03 -1.077887490391731262e-01 2.134501636028289795e-01 -5.332642421126365662e-02 1.877989917993545532e-01 1.112700328230857849e-01 4.677431657910346985e-02 -7.662070915102958679e-03 -1.410327106714248657e-01 -1.720786392688751221e-01 -7.502790540456771851e-02 1.636936664581298828e-01 -8.680504560470581055e-02 1.696964651346206665e-01 -2.777482569217681885e-02 -8.417095243930816650e-02
-3.113155663013458252e-01 -1.005727425217628479e-01 1.816282719373703003e-01 -1.349761933088302612e-01 -4.543293640017509460e-02 -2.252746522426605225e-01 -1.638842746615409851e-02 -1.095440164208412170e-01 -1.610645949840545654e-01 9.292721003293991089e-02 3.044779179617762566e-03 -2.430342882871627808e-01 1.348028630018234253e-01 1.009049043059349060e-01 -1.264045536518096924e-01 -3.375427722930908203e-01 -1.406222581863403320e-01 -1.287796050310134888e-01 -6.719133816659450531e-03 1.527344584465026855e-01 4.136853218078613281e-01 3.599574416875839233e-02 1.636581569910049438e-01 -3.171046376228332520e-01 1.771445125341415405e-01 -2.928971052169799805e-01 -5.202246084809303284e-02 1.168223470449447632e-01 3.502709791064262390e-02 1.448281854391098022e-01 -8.135540038347244263e-02 5.398157984018325806e-02
-3.184284865856170654e-01 -2.142284647561609745e-04 7.306095212697982788e-04 -1.569766364991664886e-02 -9.439780563116073608e-02 1.172215566039085388e-01 4.403171688318252563e-02 -1.479599773883819580e-01 -1.560169756412506104e-01 2.372645288705825806e-01 4.462420567870140076e-02 -9.039928019046783447e-02 -3.335584700107574463e-01 1.448367536067962646e-01 -1.132354792207479477e-02 -3.489830493927001953e-01 6.376317888498306274e-02 2.487600594758987427e-02 1.462976932525634766e-01 1.356903016567230225e-01 4.829134941101074219e-01 1.796778589487075806e-01 6.842751055955886841e-02 1.586827039718627930e-01 1.650319695472717285e-01 -5.383400619029998779e-02 2.233235985040664673e-01 -1.580393910408020020e-01 2.067499756813049316e-01 -1.075590103864669800e-01 8.786369115114212036e-02 6.980876903980970383e-03
-3.275530040264129639e-01 -3.787178993225097656e-01 8.745455741882324219e-02 -5.469946935772895813e-02 -8.452191948890686035e-02 1.018962264060974121e-01 -5.392904579639434814e-02 1.025691330432891846e-01 -2.731485962867736816e-01 1.280315071344375610e-01 2.289396971464157104e-01 2.647703886032104492e-01 1.773947179317474365e-01 -1.702104695141315460e-02 2.333537675440311432e-02 -9.320322424173355103e-02 1.628538519144058228e-01 1.539551466703414917e-01 1.608659923076629639e-01 1.609833538532257080e-01 9.079474210739135742e-02 7.408060133457183838e-02 4.344835877418518066e-01 1.309244781732559204e-01 2.071808874607086182e-01 -8.631303906440734863e-02 2.933791466057300568e-02 5.669976770877838135e-02 -2.167273014783859253e-01 -9.605836123228073120e-02 -2.866307087242603302e-02 1.415700167417526245e-01
-2.705484926700592041e-01 -2.146402895450592041e-01 4.802867397665977478e-02 -2.004777938127517700e-01 1.051662936806678772e-01 8.059433102607727051e-02 -9.513638168573379517e-02 2.101566493511199951e-01 -3.516430258750915527e-01 3.775382936000823975e-01 1.013105176389217377e-02 1.537234056740999222e-02 -3.995116800069808960e-02 7.771728187799453735e-02 1.700084507465362549e-01 -9.527956694364547729e-02 -1.169236376881599426e-01 6.183759495615959167e-02 3.190844058990478516e-01 2.576131820678710938e-01 1.049618870019912720e-01 -2.029330655932426453e-02 -4.237776622176170349e-02 -1.606563478708267212e-02 2.433607280254364014e-01 1.932664215564727783e-01 -1.078000571578741074e-02 -7.825290411710739136e-02 2.156867980957031250e-01 -8.338424563407897949e-02 5.163777619600296021e-02 -3.117776811122894287e-01
-1.739297807216644287e-01 -1.413872689008712769e-01 -7.665681093931198120e-02 -1.932179927825927734e-01 -1.435890048742294312e-01 4.937659576535224915e-02 -9.551364928483963013e-02 -2.444212585687637329e-01 -3.803358376026153564e-01 1.654547750949859619e-01 -6.205022335052490234e-02 2.081992477178573608e-01 -1.659186035394668579e-01 5.752041190862655640e-02 -9.597465395927429199e-02 -2.286726534366607666e-01 -7.386624068021774292e-02 -1.252597272396087646e-01 2.236369103193283081e-01 3.798187971115112305e-01 -2.792751789093017578e-02 1.204508617520332336e-01 -1.317490488290786743e-01 6.717345118522644043e-02 2.451054304838180542e-01 2.144321054220199585e-02 3.863472957164049149e-03 -2.376943826675415039e-01 1.629801839590072632e-01 7.442106306552886963e-02 2.923340797424316406e-01 1.259748190641403198e-01
-2.986674308776855469e-01 -9.714222699403762817e-02 3.953073322772979736e-01 4.355768114328384399e-02 -9.092666953802108765e-02 1.524268388748168945e-01 -3.643684834241867065e-02 -4.677245616912841797e-01 -1.788596957921981812e-01 1.814634501934051514e-01 -1.037557795643806458e-02 1.184747889637947083e-01 -1.554797030985355377e-02 9.783601760864257812e-02 -3.113416433334350586e-01 4.600371047854423523e-02 1.807944178581237793e-01 -6.238941848278045654e-02 1.327469944953918457e-01 2.074785977602005005e-01 2.238488756120204926e-02 6.497523933649063110e-02 2.249160110950469971e-01 -2.768675684928894043e-01 -3.300157934427261353e-02 -6.571634858846664429e-02 -1.296910494565963745e-01 1.528828754089772701e-03 2.090761959552764893e-01 9.164170175790786743e-02 8.127475739456713200e-04 1.085510291159152985e-02
-3.858273923397064209e-01 -2.868254184722900391e-01 2.599861323833465576e-01 -3.144972324371337891e-01 2.716835401952266693e-02 -2.736653201282024384e-02 1.843139156699180603e-02 -2.139598876237869263e-01 -1.274723708629608154e-01 2.964470386505126953e-01 6.146343797445297241e-02 -7.200474292039871216e-02 1.344299875199794769e-02 -2.145544737577438354e-01 -3.668672591447830200e-02 2.274449616670608521e-01 -2.144995890557765961e-02 -1.364768147468566895e-01 1.282374411821365356e-01 1.167827323079109192e-01 1.053957492113113403e-01 1.703411042690277100e-01 3.606367111206054688e-01 -7.086217403411865234e-02 -4.639923572540283203e-03 -5.111639201641082764e-02 -1.469073891639709473e-01 2.202251553535461426e-01 1.786827147006988525e-01 -5.554145947098731995e-02 -1.936309970915317535e-02 -9.950440376996994019e-02
-1.098717004060745239e-01 1.155529245734214783e-01 2.208954393863677979e-01 -1.379914283752441406e-01 2.936668321490287781e-02 -1.598892509937286377e-01 2.210511565208435059e-01 -8.637382835149765015e-02 -4.096120893955230713e-01 1.464625149965286255e-01 4.030700623989105225e-01 7.873830944299697876e-02 3.440870940685272217e-01 -2.649386227130889893e-02 9.497360140085220337e-02 -2.211602181196212769e-01 -2.749504894018173218e-02 3.878376632928848267e-02 2.097270935773849487e-01 -2.436787039041519165e-01 1.183091998100280762e-01 -1.832192949950695038e-02 -2.262686565518379211e-02 3.856580704450607300e-02 2.693643569946289062e-01 9.020405821502208710e-03 -1.034063696861267090e-01 -1.877357065677642822e-01 1.039511486887931824e-01 -1.855214834213256836e-01 2.411834336817264557e-02 5.216538161039352417e-02
-3.574769794940948486e-01 -9.468144923448562622e-02 4.422847181558609009e-02 -2.782833874225616455e-01 -1.214250177145004272e-01 1.571862548589706421e-01 1.806382089853286743e-01 -1.606666147708892822e-01 -2.452419251203536987e-01 3.790051937103271484e-01 -4.910910874605178833e-02 3.457633778452873230e-02 -2.602709531784057617e-01 1.806341409683227539e-01 -7.236145902425050735e-03 -1.028009429574012756e-01 3.257459029555320740e-02 -1.823601573705673218e-01 1.139491237699985504e-02 2.220323383808135986e-01 2.384229451417922974e-01 1.354942768812179565e-01 6.550820916891098022e-02 -1.174239665269851685e-01 1.747071444988250732e-01 5.406046286225318909e-02 -1.436020135879516602e-01 9.793393313884735107e-03 1.797043532133102417e-01 -7.301727682352066040e-02 2.779670357704162598e-01 1.465764790773391724e-01
-9.057168662548065186e-02 1.666423827409744263e-01 1.214465200901031494e-01 -2.977848052978515625e-01 -6.509837508201599121e-02 9.394937008619308472e-02 -5.215068161487579346e-02 -2.041308432817459106e-01 -3.495718538761138916e-01 3.256793618202209473e-01 -2.042847275733947754e-01 -2.621376514434814453e-02 2.121338397264480591e-01 1.105470582842826843e-01 1.879703998565673828e-01 -2.040407657623291016e-01 7.145667076110839844e-02 7.479125261306762695e-02 2.684828341007232666e-01 1.550193279981613159e-01 2.115064114332199097e-01 9.164553135633468628e-02 -8.831134438514709473e-02 -1.597553044557571411e-01 2.659025192260742188e-01 -1.609366387128829956e-01 -1.988405287265777588e-01 -6.925105303525924683e-02 3.746683523058891296e-02 -2.436518222093582153e-01 -3.213492408394813538e-02 -4.760380834341049194e-02
-1.101216003298759460e-01 -2.537807226181030273e-01 1.585997939109802246e-01 -3.496482223272323608e-02 -1.704960316419601440e-01 1.403131783008575439e-01 -2.551983892917633057e-01 -3.596938401460647583e-02 -3.012343943119049072e-01 2.140667587518692017e-01 3.006138503551483154e-01 2.543515861034393311e-01 1.281783580780029297e-01 -3.828552365303039551e-01 8.217566460371017456e-02 -8.239814639091491699e-02 4.334861934185028076e-01 8.006714284420013428e-02 -1.996307400986552238e-03 8.070613443851470947e-02 4.634336382150650024e-02 1.233904585242271423e-01 1.721222102642059326e-01 4.434619098901748657e-02 -1.083113066852092743e-02 -1.106045469641685486e-01 3.251144662499427795e-02 -1.304661389440298080e-02 1.900444775819778442e-01 7.475761324167251587e-02 -6.886549293994903564e-02 6.249159947037696838e-02
6.757695227861404419e-03 -6.444865465164184570e-02 1.791327148675918579e-01 -8.134849369525909424e-02 6.810335069894790649e-02 1.695593744516372681e-01 8.494880795478820801e-02 -3.704298734664916992e-01 -2.609778344631195068e-01 1.726758927106857300e-01 1.546135544776916504e-01 1.109301485121250153e-02 -9.505250304937362671e-02 2.928302809596061707e-02 -2.147750109434127808e-01 -2.535824179649353027e-01 1.444585174322128296e-01 2.843967378139495850e-01 1.483600139617919922e-01 1.991445720195770264e-01 9.463857114315032959e-02 1.457341164350509644e-01 3.565346598625183105e-01 1.134101599454879761e-01 -1.700112968683242798e-01 -2.307630628347396851e-01 -1.191362738609313965e-01 1.153590306639671326e-01 2.291762679815292358e-01 -1.663970947265625000e-01 -9.473305195569992065e-02 6.751747429370880127e-02
-2.589279711246490479e-01 -2.020635306835174561e-01 7.320215925574302673e-03 -2.627921998500823975e-01 -1.308415830135345459e-02 -5.825064331293106079e-02 1.393473148345947266e-01 2.904962189495563507e-02 -2.538295686244964600e-01 2.033631652593612671e-01 1.380620449781417847e-01 -1.342374235391616821e-01 -2.205889225006103516e-01 -2.015455067157745361e-01 -2.483471855521202087e-02 -3.164374530315399170e-01 -1.975279115140438080e-02 3.732652068138122559e-01 -2.673890441656112671e-02 -2.751675434410572052e-02 1.600713878870010376e-01 8.465239405632019043e-02 -2.042431682348251343e-01 -1.079088225960731506e-01 -5.117137730121612549e-02 -3.547120392322540283e-01 2.366117984056472778e-01 -2.922682091593742371e-02 -1.601908057928085327e-01 4.896680265665054321e-02 1.594306975603103638e-01 -1.406535692512989044e-02
-1.081339269876480103e-01 -6.553794443607330322e-02 -5.799437314271926880e-02 -1.069737449288368225e-01 -1.718564033508300781e-01 -1.308242529630661011e-01 8.070696890354156494e-02 -2.769619226455688477e-01 -4.180081188678741455e-01 3.113577067852020264e-01 8.426423370838165283e-02 1.306613385677337646e-01 -1.898967027664184570e-01 2.505714297294616699e-01 -9.522221982479095459e-02 -3.340710699558258057e-01 9.511929750442504883e-02 -1.150255724787712097e-01 5.918031185865402222e-02 3.413323462009429932e-01 5.795161053538322449e-02 1.713859289884567261e-02 4.682990536093711853e-02 2.486981451511383057e-02 2.197475582361221313e-01 -1.034651175141334534e-01 -1.033857539296150208e-01 -5.054241418838500977e-02 1.432145237922668457e-01 -2.287859618663787842e-01 1.735601425170898438e-01 -1.751800533384084702e-03
7.677401881664991379e-03 -1.119170039892196655e-01 9.130629710853099823e-03 -1.696414053440093994e-01 3.008717894554138184e-01 2.266970649361610413e-02 1.655760258436203003e-01 -3.037495315074920654e-01 -5.059137940406799316e-01 1.064075082540512085e-01 -5.011842399835586548e-02 -2.543509192764759064e-02 9.535884112119674683e-02 1.284796837717294693e-02 1.944394856691360474e-01 -1.819118708372116089e-01 1.009810790419578552e-01 1.835592985153198242e-01 2.371812611818313599e-01 3.550587967038154602e-02 -8.213473856449127197e-02 -3.601545095443725586e-02 -3.189922124147415161e-02 -5.485227797180414200e-03 3.920671939849853516e-01 1.301113814115524292e-01 2.365852147340774536e-02 -1.360151618719100952e-01 1.399034857749938965e-01 6.474221497774124146e-02 2.697238922119140625e-01 2.305110730230808258e-02
-4.103221595287322998e-01 -6.229647621512413025e-02 -6.340967118740081787e-02 -2.754391431808471680e-01 7.279711216688156128e-02 1.053555086255073547e-01 2.511510066688060760e-02 -1.390044540166854858e-01 -3.875107765197753906e-01 3.928773403167724609e-01 -6.319052726030349731e-02 1.005211547017097473e-01 -1.594352126121520996e-01 2.186744958162307739e-01 -7.660003006458282471e-02 -1.816479563713073730e-01 1.114890328608453274e-03 -1.256681829690933228e-01 1.679223775863647461e-02 2.176558077335357666e-01 2.341672629117965698e-01 1.897877305746078491e-01 1.055508628487586975e-01 -1.629067659378051758e-01 1.387932449579238892e-01 -4.554251581430435181e-02 -1.328750550746917725e-01 -5.820305272936820984e-02 1.529262866824865341e-03 5.696463584899902344e-02 1.559121161699295044e-01 1.374003440141677856e-01
-3.652982711791992188e-01 -2.490343749523162842e-01 3.957693278789520264e-01 -3.387410193681716919e-02 2.134618535637855530e-02 5.381921306252479553e-02 -1.597826182842254639e-01 -2.225731611251831055e-01 -3.109683394432067871e-01 5.307955294847488403e-02 5.961601063609123230e-02 -4.419558867812156677e-02 -1.127622351050376892e-01 1.145836710929870605e-01 5.742383375763893127e-02 -7.558619230985641479e-02 -2.104628384113311768e-01 -5.521022155880928040e-02 1.516976803541183472e-01 -6.910359114408493042e-02 9.053685516119003296e-02 7.325930893421173096e-02 1.093614399433135986e-01 -1.434425171464681625e-02 6.467584520578384399e-02 -1.665006875991821289e-01 -7.218952476978302002e-02 2.271252870559692383e-01 3.280383050441741943e-01 1.913816332817077637e-01 -2.428755164146423340e-01 1.888601034879684448e-01
-2.265976071357727051e-01 -1.161132007837295532e-01 4.212756156921386719e-01 -8.460316061973571777e-02 -1.859907060861587524e-01 2.467506974935531616e-01 -1.596270129084587097e-02 -2.255501747131347656e-01 -4.577437341213226318e-01 -1.678692102432250977e-01 2.253599092364311218e-02 -1.524094939231872559e-01 3.323245793581008911e-02 2.307905554771423340e-01 3.719455748796463013e-02 -3.047372959554195404e-02 -1.581020057201385498e-01 4.329646751284599304e-02 1.995618790388107300e-01 -2.112013399600982666e-01 1.987066119909286499e-01 4.285078123211860657e-02 -6.911683827638626099e-02 2.156133204698562622e-02 4.597932472825050354e-02 -2.343856096267700195e-01 -1.120625063776969910e-01 1.214531734585762024e-01 1.352554559707641602e-01 1.133751645684242249e-01 -1.083191260695457458e-01 -2.650488354265689850e-02
-8.934143185615539551e-02 -1.115462481975555420e-01 1.180787235498428345e-01 -4.079697132110595703e-01 -6.038834154605865479e-02 1.147100254893302917e-01 -4.205622151494026184e-02 -3.116827905178070068e-01 -1.541552096605300903e-01 2.698001861572265625e-01 -1.345337331295013428e-01 -1.442394591867923737e-02 1.561191529035568237e-01 1.859375387430191040e-01 2.045597415417432785e-03 -1.672255247831344604e-01 -9.431987069547176361e-03 1.609391719102859497e-01 4.154673218727111816e-01 8.969266712665557861e-02 1.660882979631423950e-01 1.346778422594070435e-01 -9.961294382810592651e-02 4.948271438479423523e-02 1.718765795230865479e-01 -1.551661491394042969e-01 -2.853358983993530273e-01 -1.574800014495849609e-01 4.300464317202568054e-02 -1.796903908252716064e-01 1.507158726453781128e-01 -1.627378724515438080e-02
-1.501155942678451538e-01 -2.355156242847442627e-01 2.851682305335998535e-01 -5.898892879486083984e-02 5.374632775783538818e-02 2.575788199901580811e-01 6.716656032949686050e-03 -6.519292294979095459e-02 -2.337772250175476074e-01 6.234043464064598083e-02 1.124668773263692856e-02 8.010551333427429199e-02 -2.349013686180114746e-01 -3.252539783716201782e-02 -1.752270013093948364e-01 -2.740891575813293457e-01 -2.948876284062862396e-02 1.152919232845306396e-01 -6.590955704450607300e-02 1.340761929750442505e-01 2.804200351238250732e-02 -5.975680425763130188e-03 2.333990484476089478e-02 -1.291110664606094360e-01 2.803594619035720825e-02 -4.729667007923126221e-01 1.249121502041816711e-01 1.502987295389175415e-01 -1.494141519069671631e-01 -6.285013258457183838e-02 3.103102147579193115e-01 -3.110576272010803223e-01
-1.107435002923011780e-01 -6.705027818679809570e-02 1.022284030914306641e-01 -1.432791650295257568e-01 -5.320119857788085938e-02 1.388321071863174438e-01 4.724499955773353577e-02 -1.593815162777900696e-02 -2.541351914405822754e-01 8.128993213176727295e-02 2.384735941886901855e-01 1.300358921289443970e-01 -1.845911294221878052e-01 -2.026912719011306763e-01 -8.510910719633102417e-02 -7.103449851274490356e-02 -8.908712305128574371e-03 4.775969982147216797e-01 1.833361983299255371e-01 5.449211224913597107e-02 2.768017351627349854e-01 -4.756157845258712769e-02 3.671235740184783936e-01 -2.087581306695938110e-01 -3.620633482933044434e-02 -1.079145222902297974e-01 7.638423889875411987e-02 1.344274878501892090e-01 3.311233818531036377e-01 -9.249145165085792542e-03 2.108679385855793953e-03 1.632652580738067627e-01
8.526594936847686768e-02 -2.087364941835403442e-01 6.641741096973419189e-02 -2.338069975376129150e-01 -2.713559865951538086e-01 -1.558839250355958939e-02 -1.621474474668502808e-01 -3.212783634662628174e-01 -1.920300275087356567e-01 3.444391489028930664e-01 1.170289218425750732e-01 -1.171791180968284607e-01 -2.129733003675937653e-02 8.430800586938858032e-02 -1.945227198302745819e-02 -1.362045705318450928e-01 -1.753367036581039429e-01 -1.393664628267288208e-01 1.474606841802597046e-01 2.018714398145675659e-01 9.913326799869537354e-02 2.513990998268127441e-01 -1.156156584620475769e-01 -1.813344508409500122e-01 2.010492235422134399e-01 -2.122382223606109619e-01 -1.625976711511611938e-01 1.739705167710781097e-02 2.248789221048355103e-01 -2.335490286350250244e-01 -1.672548055648803711e-01 -4.891315940767526627e-03
-8.293898403644561768e-02 -3.064434230327606201e-02 5.225981399416923523e-02 -2.473991215229034424e-01 -1.216726675629615784e-01 1.266629248857498169e-01 -8.997537195682525635e-03 -8.161778002977371216e-02 -4.395717382431030273e-01 -1.030152961611747742e-01 4.430155456066131592e-01 1.822585016489028931e-01 -8.443372324109077454e-03 1.802071034908294678e-01 -1.267205774784088135e-01 -6.873222440481185913e-02 1.262016296386718750e-01 1.143434569239616394e-01 -4.469632171094417572e-03 1.033869087696075439e-01 -2.507439814507961273e-03 2.818533480167388916e-01 4.247665032744407654e-02 -1.270438879728317261e-01 1.713714003562927246e-01 -2.796548306941986084e-01 -1.108134165406227112e-01 1.731178313493728638e-01 3.166668117046356201e-01 1.050028856843709946e-02 -1.008803546428680420e-01 -8.073630928993225098e-02
-2.062081992626190186e-01 -1.106943264603614807e-01 1.617755442857742310e-01 -1.114920824766159058e-01 -2.614647448062896729e-01 -4.584658145904541016e-02 1.870257221162319183e-02 -7.976245135068893433e-02 -2.903496026992797852e-01 -2.286708056926727295e-01 4.804306626319885254e-01 -3.403412550687789917e-02 3.512795642018318176e-02 8.567167818546295166e-02 1.092476248741149902e-01 -1.904306709766387939e-01 -1.942000836133956909e-01 1.934411376714706421e-02 2.222967296838760376e-01 -9.009189158678054810e-02 2.189017981290817261e-01 -5.412158370018005371e-02 1.469353884458541870e-01 -1.574322134256362915e-01 -3.509235754609107971e-02 1.121239736676216125e-01 -2.921932935714721680e-01 -1.842209547758102417e-01 2.488936297595500946e-02 -9.563978761434555054e-02 2.609502673149108887e-01 -1.693154498934745789e-02
-2.803038060665130615e-01 -2.233939766883850098e-01 2.121388912200927734e-01 8.736202120780944824e-02 2.435953468084335327e-01 -9.707773476839065552e-02 -2.419472858309745789e-02 -2.724452316761016846e-01 -3.817926049232482910e-01 7.670975476503372192e-02 3.809657692909240723e-01 1.094982922077178955e-01 8.731313794851303101e-02 1.381482928991317749e-01 -1.835140734910964966e-01 7.807955145835876465e-02 -1.136761307716369629e-01 -1.270725112408399582e-02 1.242257207632064819e-01 -3.087158501148223877e-02 2.736428380012512207e-01 1.647069007158279419e-01 2.408689558506011963e-01 -1.662481427192687988e-01 -3.016788046807050705e-03 -1.301608979701995850e-01 5.978570319712162018e-03 -7.894840091466903687e-02 -8.405481278896331787e-02 1.055853590369224548e-01 -1.970075666904449463e-01 5.176388099789619446e-02
-2.933697104454040527e-01 -2.544493675231933594e-01 3.711927831172943115e-01 -1.776106059551239014e-01 3.269352391362190247e-02 6.950622051954269409e-02 -2.722992300987243652e-01 -3.019329309463500977e-01 -2.662667334079742432e-01 -5.234144628047943115e-02 1.971764266490936279e-01 1.495140194892883301e-01 2.402229048311710358e-02 -6.978724151849746704e-02 -1.095966175198554993e-01 -2.944448404014110565e-02 -8.231703937053680420e-02 1.144385188817977905e-01 7.625196129083633423e-02 -5.164488032460212708e-02 1.563372462987899780e-01 1.782892942428588867e-01 2.216219753026962280e-01 8.273126184940338135e-02 -9.443267434835433960e-02 -2.157731503248214722e-01 -1.246555224061012268e-01 1.793095469474792480e-01 2.689030170440673828e-01 -2.964333072304725647e-02 -1.955227702856063843e-01 -1.809131354093551636e-02
-4.420216009020805359e-02 -8.357535302639007568e-02 1.488174349069595337e-01 -4.862020909786224365e-01 -1.672309190034866333e-01 6.183230131864547729e-02 -9.171503782272338867e-02 -2.938632071018218994e-01 -2.808168530464172363e-01 -1.916801035404205322e-01 1.162164509296417236e-01 -1.282142382115125656e-02 1.457746028900146484e-01 2.390608042478561401e-01 7.081117480993270874e-02 -1.529353111982345581e-01 2.712243199348449707e-01 -1.252000629901885986e-01 -2.019448429346084595e-01 1.828632652759552002e-01 6.210395321249961853e-02 -3.980136290192604065e-02 8.147270232439041138e-02 -3.056146763265132904e-02 1.611412912607192993e-01 -1.912769824266433716e-01 -1.071014776825904846e-01 3.552872315049171448e-02 1.849681437015533447e-01 1.106543689966201782e-01 2.662704885005950928e-01 -2.787018753588199615e-02
1.080640405416488647e-02 2.608098685741424561e-01 2.255813963711261749e-02 -1.503327023237943649e-02 -1.939581781625747681e-01 -1.855407357215881348e-01 -1.048624217510223389e-01 3.827608190476894379e-03 -4.951359033584594727e-01 2.077802121639251709e-01 -5.445568356662988663e-03 1.900782138109207153e-01 1.096809431910514832e-01 -2.974248304963111877e-02 -4.689042642712593079e-02 -2.444045394659042358e-01 4.120653122663497925e-02 3.371598422527313232e-01 1.590922623872756958e-01 2.467778176069259644e-01 1.697629392147064209e-01 -6.272254139184951782e-02 1.761961281299591064e-01 -2.456032037734985352e-01 7.442069798707962036e-02 -1.982577592134475708e-01 2.863118983805179596e-02 -1.438820064067840576e-01 -2.165305800735950470e-02 -1.391720473766326904e-01 1.663793623447418213e-01 9.561379998922348022e-02
-1.902796179056167603e-01 -2.872502058744430542e-02 -6.986781954765319824e-02 -4.134629666805267334e-01 9.898607432842254639e-02 -6.436529755592346191e-02 -2.388021647930145264e-01 -1.668924391269683838e-01 -2.620733678340911865e-01 1.265075951814651489e-01 3.932495415210723877e-01 -3.110481053590774536e-02 -2.026708126068115234e-01 8.858866989612579346e-02 2.231397330760955811e-01 1.013632640242576599e-01 1.580309271812438965e-01 1.430737972259521484e-01 5.390788987278938293e-02 8.126848936080932617e-02 -1.119431629776954651e-01 1.465570032596588135e-01 -6.791907548904418945e-02 -9.154246002435684204e-02 2.429181188344955444e-01 -1.982548087835311890e-01 -5.181584507226943970e-02 1.510717123746871948e-01 3.241671621799468994e-01 -4.658153746277093887e-03 -1.308207865804433823e-02 -8.927202224731445312e-02
-1.496274024248123169e-01 -4.847186431288719177e-02 9.309374541044235229e-02 -1.989204995334148407e-02 2.256302535533905029e-02 -7.347611337900161743e-02 2.511393837630748749e-02 -1.590035557746887207e-01 -3.720974028110504150e-01 -1.458218842744827271e-01 3.103593885898590088e-01 1.013513505458831787e-01 -2.085390686988830566e-01 -1.339569836854934692e-01 1.162089928984642029e-01 -3.505454361438751221e-01 1.423868834972381592e-01 2.003839313983917236e-01 5.622412543743848801e-03 1.410502195358276367e-01 -3.911681845784187317e-02 -1.258835047483444214e-01 -4.186947271227836609e-02 -8.970256894826889038e-02 1.624337881803512573e-01 -5.132971405982971191e-01 -1.241490095853805542e-01 -7.453290373086929321e-02 1.261365860700607300e-01 -1.687889099121093750e-01 -7.919503003358840942e-02 3.484977409243583679e-02
-3.606152161955833435e-02 -3.625958859920501709e-01 1.075023114681243896e-01 -3.326322138309478760e-01 2.116017639636993408e-01 -1.382844746112823486e-01 2.182971686124801636e-02 -1.638798862695693970e-01 -2.323528379201889038e-01 2.070292532444000244e-01 2.270101159811019897e-01 2.898844778537750244e-01 7.516480237245559692e-02 -9.719844162464141846e-02 -8.575955778360366821e-02 -3.695847839117050171e-02 -1.031883731484413147e-01 -8.713926374912261963e-02 3.892056047916412354e-01 -1.316697597503662109e-01 2.260149121284484863e-01 1.976413652300834656e-02 -1.856548786163330078e-01 -2.028582990169525146e-01 -2.076864242553710938e-02 -2.111191302537918091e-02 9.591258317232131958e-02 -1.748054772615432739e-01 1.914394088089466095e-02 -8.012715727090835571e-02 5.268509685993194580e-02 1.822385340929031372e-01
-1.681656539440155029e-01 -1.647466719150543213e-01 1.372895240783691406e-01 -2.117832601070404053e-01 3.841087222099304199e-02 1.931058317422866821e-01 -2.457882091403007507e-02 -3.401118814945220947e-01 -2.275878787040710449e-01 8.229698985815048218e-02 -2.122686356306076050e-01 -1.202822700142860413e-01 -6.490208208560943604e-02 -1.845739781856536865e-01 1.436422616243362427e-01 -2.231791466474533081e-01 6.069051846861839294e-02 2.167636901140213013e-01 3.355270326137542725e-01 1.300220638513565063e-01 1.966107934713363647e-01 1.608807295560836792e-01 -1.298851519823074341e-01 1.553129702806472778e-01 3.113518953323364258e-01 -1.529158055782318115e-01 3.973551467061042786e-02 -1.671120971441268921e-01 1.395410150289535522e-01 -1.241750642657279968e-01 1.502665430307388306e-01 7.766354084014892578e-02
-3.935439884662628174e-02 -2.900764718651771545e-02 1.422646194696426392e-01 -2.385710626840591431e-01 3.434356674551963806e-02 -4.112147912383079529e-02 -4.150870814919471741e-02 -2.147143706679344177e-02 -3.492340743541717529e-01 3.502455651760101318e-01 1.822429895401000977e-01 -9.105808101594448090e-03 6.676810234785079956e-02 1.457678973674774170e-01 -9.910372644662857056e-02 4.724845662713050842e-02 1.393126975744962692e-02 3.157221972942352295e-01 3.710517287254333496e-01 1.019431576132774353e-01 2.352576851844787598e-01 2.136374711990356445e-01 -1.274956613779067993e-01 1.814714968204498291e-01 1.805502623319625854e-01 -4.273653775453567505e-02 1.349486857652664185e-01 4.484317079186439514e-02 1.534508424811065197e-03 2.068865001201629639e-01 3.221575319766998291e-01 -1.872117817401885986e-02
-3.750444948673248291e-01 -1.683695465326309204e-01 8.398463577032089233e-02 1.404024213552474976e-01 1.369176357984542847e-01 -8.342809230089187622e-02 1.327948123216629028e-01 -9.059012681245803833e-02 -3.590622246265411377e-01 2.455652356147766113e-01 2.945682108402252197e-01 9.859549254179000854e-02 1.467787921428680420e-01 4.653355106711387634e-02 -2.324642241001129150e-01 -1.771276257932186127e-02 6.537000834941864014e-02 8.226564526557922363e-02 2.458893507719039917e-01 -7.562166452407836914e-02 1.575898677110671997e-01 2.345247194170951843e-02 2.179066985845565796e-01 -1.190282255411148071e-01 1.501662433147430420e-01 -5.351588502526283264e-02 -1.046531796455383301e-01 2.053914219141006470e-01 -2.791981995105743408e-01 -8.778923749923706055e-02 5.469537526369094849e-02 2.396630197763442993e-01
-1.502281576395034790e-01 2.350541800260543823e-01 2.858016788959503174e-01 -1.760173588991165161e-01 -4.142311587929725647e-02 -5.222698301076889038e-02 1.355155408382415771e-01 -1.344170272350311279e-01 -3.664295375347137451e-01 1.445719152688980103e-01 2.045178785920143127e-02 7.648983597755432129e-02 1.445146501064300537e-01 -7.294885814189910889e-02 1.918535381555557251e-01 -2.778136134147644043e-01 -1.045521423220634460e-01 1.435719728469848633e-01 2.854120917618274689e-02 3.613655865192413330e-01 4.407233744859695435e-02 1.581001430749893188e-01 1.240493878722190857e-01 1.949422806501388550e-01 1.549822557717561722e-02 -4.620670154690742493e-02 -2.001255899667739868e-01 7.827404141426086426e-02 1.373659223318099976e-01 4.210909456014633179e-02 2.988446056842803955e-01 -2.554015219211578369e-01
1.385684590786695480e-02 -1.643106788396835327e-01 1.839582771062850952e-01 -1.149655878543853760e-01 -1.344161480665206909e-01 2.326403371989727020e-02 -3.156659603118896484e-01 -2.169773913919925690e-02 -3.209227621555328369e-01 2.339992821216583252e-01 2.312537580728530884e-01 8.457379788160324097e-02 1.323581188917160034e-01 1.924009025096893311e-01 2.157771289348602295e-01 -3.186234831809997559e-01 -2.157897353172302246e-01 -1.068050414323806763e-01 -3.722632303833961487e-02 8.385773003101348877e-02 -1.117500513792037964e-01 -1.909040063619613647e-01 1.147673279047012329e-01 2.439904958009719849e-03 -1.375522762537002563e-01 -2.790522277355194092e-01 -1.839320957660675049e-01 -2.377068102359771729e-01 1.278017163276672363e-01 5.190413445234298706e-02 2.103842794895172119e-01 8.435884118080139160e-02
-4.075519144535064697e-01 -2.365114167332649231e-02 3.187115788459777832e-01 -1.033824384212493896e-01 -1.426512468606233597e-02 4.603436589241027832e-02 -2.760771512985229492e-01 -4.592522978782653809e-01 -1.335606724023818970e-01 9.344626963138580322e-02 2.977124750614166260e-01 2.004944235086441040e-01 -1.736206412315368652e-01 7.658958435058593750e-03 -1.586339436471462250e-02 5.482663586735725403e-02 7.521674036979675293e-02 7.919535040855407715e-02 1.856340914964675903e-01 -2.919774735346436501e-03 1.898663938045501709e-01 -1.821818947792053223e-02 -6.577629595994949341e-02 -1.045449823141098022e-01 -3.956894949078559875e-02 -1.321194469928741455e-01 -1.416637599468231201e-01 8.578061312437057495e-02 -6.096581742167472839e-02 3.006546199321746826e-01 -6.154512986540794373e-03 -6.426388770341873169e-02
-3.057815730571746826e-01 4.187275096774101257e-02 2.270394116640090942e-01 -1.061094850301742554e-01 1.824565604329109192e-02 2.859016880393028259e-02 -8.711899816989898682e-02 -3.502461910247802734e-01 -3.257737159729003906e-01 1.138922050595283508e-01 3.649245202541351318e-01 2.118990570306777954e-01 -1.669571399688720703e-01 5.846580862998962402e-02 -1.214979812502861023e-01 -1.126102656126022339e-01 1.916031688451766968e-01 1.489009410142898560e-01 1.927596479654312134e-01 2.577630616724491119e-02 -1.934960484504699707e-01 1.063565835356712341e-01 -1.061932295560836792e-01 -1.045322977006435394e-03 -2.240579202771186829e-02 -2.504312694072723389e-01 1.146443858742713928e-01 -3.812634199857711792e-02 1.396069228649139404e-01 1.275656968355178833e-01 -1.467133760452270508e-01 -2.505629956722259521e-01
-1.946585029363632202e-01 4.978154227137565613e-02 1.516571938991546631e-01 -1.561024934053421021e-01 -2.154555618762969971e-01 -2.544501721858978271e-01 -1.538582295179367065e-01 -3.359657526016235352e-02 -4.306297898292541504e-01 -1.126675754785537720e-01 2.723597586154937744e-01 7.031193375587463379e-02 2.040096670389175415e-01 2.359991334378719330e-02 -1.561840474605560303e-01 -2.008155584335327148e-01 -2.562042176723480225e-01 3.183154016733169556e-02 2.421371936798095703e-01 -1.357691735029220581e-01 -5.970945581793785095e-02 1.076218187808990479e-01 9.497240185737609863e-02 -9.935436397790908813e-02 1.277750544250011444e-02 -1.008445844054222107e-01 -1.996440142393112183e-01 1.045698672533035278e-01 1.123301833868026733e-01 1.561367958784103394e-01 3.420282900333404541e-02 -3.392487466335296631e-01
-1.716135889291763306e-01 -8.687854558229446411e-02 4.600841104984283447e-01 8.341074734926223755e-02 1.188709065318107605e-01 -2.808056026697158813e-02 1.361764520406723022e-01 -1.669433712959289551e-01 -9.720132499933242798e-02 2.753190696239471436e-01 4.264873564243316650e-01 -1.152793839573860168e-01 -5.616625025868415833e-02 -3.321415930986404419e-02 -5.430841445922851562e-02 -8.295197039842605591e-02 1.400337517261505127e-01 -2.198032140731811523e-01 1.207826510071754456e-01 2.652049958705902100e-01 -2.606598287820816040e-02 6.942734867334365845e-02 1.736604869365692139e-01 -2.028423696756362915e-01 1.898165345191955566e-01 -1.017211824655532837e-01 7.548764348030090332e-02 2.350244373083114624e-01 2.090877294540405273e-01 -6.790733337402343750e-02 5.679765343666076660e-02 -6.311401957646012306e-04
-4.667245596647262573e-02 -7.631234824657440186e-02 2.539654634892940521e-02 -4.516052901744842529e-01 -3.399343490600585938e-01 -6.509952247142791748e-02 -6.249758228659629822e-02 -2.061264216899871826e-01 -4.545492827892303467e-01 -5.798538774251937866e-02 6.116167083382606506e-02 -1.340252012014389038e-01 1.183097958564758301e-01 9.276565909385681152e-02 8.267869055271148682e-02 -2.851184904575347900e-01 1.712926775217056274e-01 -1.119811553508043289e-02 -1.257036477327346802e-01 -2.524046413600444794e-02 9.906803816556930542e-02 -1.307552158832550049e-01 1.371819674968719482e-01 2.429383620619773865e-02 3.077087104320526123e-01 3.174111712723970413e-03 -2.065389454364776611e-01 9.446357935667037964e-02 1.785338670015335083e-01 6.279688328504562378e-02 1.499381288886070251e-02 6.528456509113311768e-02
-1.435279548168182373e-01 -9.195832163095474243e-02 1.212479770183563232e-01 3.771452466025948524e-03 -5.636995285749435425e-02 2.219939045608043671e-02 -4.775195941329002380e-02 -8.908379822969436646e-02 -5.021727681159973145e-01 2.836649119853973389e-01 3.837029933929443359e-01 1.220032349228858948e-01 2.216576486825942993e-01 2.300867736339569092e-01 3.397378027439117432e-01 -1.445220410823822021e-01 5.132482200860977173e-02 4.847180470824241638e-02 -2.102043181657791138e-01 6.871953606605529785e-02 1.466010808944702148e-01 1.111537292599678040e-01 2.106750309467315674e-01 5.300375819206237793e-02 -7.310482114553451538e-02 9.998959302902221680e-02 4.794542491436004639e-02 -7.703290134668350220e-02 -1.201513484120368958e-01 -6.970181316137313843e-02 1.625118553638458252e-01 -7.065926492214202881e-02
4.498507082462310791e-02 -1.777928471565246582e-01 2.308042049407958984e-01 -1.858188211917877197e-01 3.911340609192848206e-02 1.130754034966230392e-02 -1.873291581869125366e-01 -8.477706462144851685e-02 -2.455586791038513184e-01 2.757055759429931641e-01 2.863729596138000488e-01 -7.725476473569869995e-02 -1.010345891118049622e-01 -1.119791939854621887e-01 -2.354546450078487396e-02 -3.475518524646759033e-02 -4.945372790098190308e-02 1.175595223903656006e-01 4.457290470600128174e-01 1.875857114791870117e-01 -4.637362807989120483e-02 3.879813104867935181e-02 3.785578906536102295e-02 2.394894510507583618e-01 3.710483908653259277e-01 -7.431779801845550537e-02 2.018140070140361786e-02 -2.248411253094673157e-02 1.295445412397384644e-01 5.876400694251060486e-02 3.285920917987823486e-01 -3.060181438922882080e-02
5.118341743946075439e-02 -2.235553264617919922e-01 1.542277783155441284e-01 -6.546591967344284058e-02 -3.274084255099296570e-02 2.273600921034812927e-02 -3.341983631253242493e-02 -3.960995003581047058e-02 -3.703899681568145752e-01 3.122499287128448486e-01 4.393355250358581543e-01 3.002765774726867676e-02 -1.509608179330825806e-01 3.171700984239578247e-03 2.166083753108978271e-01 -2.414744496345520020e-01 -1.641803234815597534e-01 3.870551474392414093e-03 -6.682875007390975952e-02 2.624032497406005859e-01 1.194709613919258118e-01 -2.228903621435165405e-01 3.692580386996269226e-02 3.702215477824211121e-02 -1.731902658939361572e-01 -1.771317571401596069e-01 1.715169250965118408e-01 -2.443945705890655518e-01 -8.026769012212753296e-02 -6.650356203317642212e-02 1.343043893575668335e-01 1.096464246511459351e-01
-3.229289650917053223e-01 -1.319197714328765869e-01 -7.763238251209259033e-02 -5.664589349180459976e-03 9.395142644643783569e-02 4.220253229141235352e-02 -6.026178970932960510e-02 -3.539605438709259033e-01 -5.445497035980224609e-01 4.162278771400451660e-02 3.217605352401733398e-01 1.709809303283691406e-01 -2.465888485312461853e-02 4.522996023297309875e-02 -1.024724170565605164e-01 4.832316655665636063e-03 1.706632524728775024e-01 6.268390268087387085e-02 1.481831222772598267e-01 -1.275996863842010498e-01 -1.055133864283561707e-01 -1.109560579061508179e-02 1.560904383659362793e-01 2.011341741308569908e-03 -7.368920743465423584e-02 -1.676537692546844482e-01 -2.626566588878631592e-01 -1.558829843997955322e-01 3.807494044303894043e-02 -6.551495939493179321e-02 -4.974101111292839050e-02 2.157710045576095581e-01
-3.930326402187347412e-01 8.701272308826446533e-03 1.857169568538665771e-01 -8.972769230604171753e-02 1.181071326136589050e-01 1.026680096983909607e-01 -1.745564639568328857e-01 -2.393449544906616211e-01 -4.206640720367431641e-01 -8.760163187980651855e-02 2.816029489040374756e-01 1.641562134027481079e-01 -1.544352620840072632e-01 -4.701968654990196228e-02 -8.374296873807907104e-02 -7.002118229866027832e-02 2.561340630054473877e-01 1.531077325344085693e-01 2.151792943477630615e-01 1.217337623238563538e-01 -2.507385909557342529e-01 3.135444596409797668e-02 -7.858322560787200928e-02 5.442446097731590271e-02 9.744043461978435516e-03 -3.357319831848144531e-01 5.047911778092384338e-02 1.144108735024929047e-02 8.187207579612731934e-02 -1.333678234368562698e-02 -3.989391401410102844e-02 -1.211794689297676086e-01
-1.413994431495666504e-01 -8.422947674989700317e-02 4.550875630229711533e-03 1.915769465267658234e-02 -1.377301216125488281e-01 3.533469140529632568e-01 1.617495864629745483e-01 -1.655825674533843994e-01 -3.762077391147613525e-01 1.182078570127487183e-01 1.043735891580581665e-01 4.618207365274429321e-02 -5.626873299479484558e-02 -1.267367005348205566e-01 -4.736863821744918823e-02 -2.154047489166259766e-01 1.719309240579605103e-01 3.452828824520111084e-01 2.845294177532196045e-01 2.355529963970184326e-01 1.718085706233978271e-01 -6.374973803758621216e-02 7.112346589565277100e-02 -2.010695785284042358e-01 -4.858922958374023438e-02 -1.124183982610702515e-01 -1.191739067435264587e-01 9.544896334409713745e-02 3.002699613571166992e-01 -1.780769079923629761e-01 2.988977916538715363e-02 1.155223622918128967e-01
-8.951136469841003418e-02 -1.367989629507064819e-01 1.296392232179641724e-01 -5.327937006950378418e-02 -1.117629744112491608e-02 -8.760907500982284546e-02 2.076390236616134644e-01 -2.326978743076324463e-01 -4.403074979782104492e-01 2.730346620082855225e-01 1.117804497480392456e-01 1.757906526327133179e-01 -1.511424034833908081e-01 -1.211159303784370422e-01 -2.292201071977615356e-01 -1.814729124307632446e-01 2.389088124036788940e-01 -7.020097109489142895e-04 1.042645722627639771e-01 -1.223982032388448715e-02 1.042000949382781982e-01 1.853900998830795288e-01 2.307670116424560547e-01 3.881357982754707336e-02 -6.847628951072692871e-02 -3.236403688788414001e-02 -2.102719396352767944e-01 -8.371409773826599121e-02 -1.234228909015655518e-01 1.880912669003009796e-02 1.454773992300033569e-01 3.898304104804992676e-01
-1.235097572207450867e-01 -1.985218971967697144e-01 -5.546092987060546875e-02 -3.119973540306091309e-01 5.966569110751152039e-02 -1.974454149603843689e-02 2.183616161346435547e-02 -2.732015028595924377e-02 -2.474314123392105103e-01 2.115840613842010498e-01 2.608492672443389893e-01 -2.373495697975158691e-01 -2.925440669059753418e-01 -1.976550668478012085e-01 -3.083949908614158630e-02 -3.194643557071685791e-01 -1.508948653936386108e-01 2.964692711830139160e-01 2.589692547917366028e-02 5.721953511238098145e-02 2.296866476535797119e-01 -5.877741053700447083e-02 -1.392856389284133911e-01 -1.522807180881500244e-01 -4.488511756062507629e-02 -3.359259068965911865e-01 1.112805902957916260e-01 -2.932694926857948303e-02 -1.875723600387573242e-01 -1.018424704670906067e-02 6.998585164546966553e-02 4.412027541548013687e-03
-1.502990126609802246e-01 -4.359174370765686035e-01 5.893304571509361267e-02 -3.056846261024475098e-01 1.737743243575096130e-02 1.526141464710235596e-01 -1.162963360548019409e-01 9.843996912240982056e-02 -3.529528975486755371e-01 3.509962260723114014e-01 1.516578160226345062e-02 1.488042296841740608e-03 4.863676801323890686e-02 2.681447938084602356e-02 1.269091367721557617e-01 -1.017963811755180359e-01 3.969192877411842346e-02 -1.760240527801215649e-03 3.736093640327453613e-01 1.898672878742218018e-01 1.827022433280944824e-01 -1.896311342716217041e-02 -4.991852119565010071e-02 9.549654275178909302e-02 2.401215881109237671e-01 2.048199325799942017e-01 -2.861624024808406830e-02 -1.209768559783697128e-02 1.185473892837762833e-02 -1.110599339008331299e-01 -6.195548549294471741e-02 -1.632516235113143921e-01
-3.011206984519958496e-01 -3.404692281037569046e-03 -2.224002927541732788e-01 -1.587917953729629517e-01 5.753307044506072998e-02 1.439535059034824371e-02 -5.585442297160625458e-03 -1.344010829925537109e-01 -3.734680712223052979e-01 4.379062056541442871e-01 -4.421184957027435303e-02 8.099512010812759399e-02 -1.972303837537765503e-01 1.857249140739440918e-01 4.738686233758926392e-02 -2.427284270524978638e-01 -9.790710359811782837e-02 -3.774021565914154053e-02 2.744906544685363770e-01 2.969884276390075684e-01 2.521861493587493896e-01 8.470671623945236206e-02 -7.825397700071334839e-02 -1.738192290067672729e-01 8.280495554208755493e-02 -5.287329852581024170e-02 -5.116955935955047607e-02 5.609914660453796387e-02 8.080997318029403687e-02 -2.690991573035717010e-02 1.126554682850837708e-01 1.472553163766860962e-01
-9.157583862543106079e-02 -1.232164651155471802e-01 3.971805572509765625e-01 2.089396268129348755e-01 -2.941850125789642334e-01 -6.057829037308692932e-02 -1.088067144155502319e-01 -1.436708867549896240e-01 -2.341929972171783447e-01 9.122967720031738281e-02 2.848630771040916443e-02 -1.569564826786518097e-02 2.940171062946319580e-01 6.300204247236251831e-02 -5.538004264235496521e-02 -2.739259600639343262e-01 1.601928323507308960e-01 2.851285971701145172e-02 1.681848615407943726e-01 -1.372283250093460083e-01 3.804449141025543213e-01 1.113922218792140484e-03 3.900532796978950500e-02 -1.297414898872375488e-01 1.263016164302825928e-01 -1.635829508304595947e-01 4.244399815797805786e-02 -9.669163078069686890e-02 2.217420637607574463e-01 -1.866296529769897461e-01 1.335430890321731567e-01 -1.649282872676849365e-01
-4.419291913509368896e-01 -8.054665476083755493e-02 5.658155679702758789e-02 -2.619204521179199219e-01 -7.904073596000671387e-02 1.514650136232376099e-01 -1.607222557067871094e-01 -1.016908586025238037e-01 -1.183175519108772278e-01 -1.639616042375564575e-01 1.732266545295715332e-01 2.088661342859268188e-01 -3.235091641545295715e-02 1.329734176397323608e-01 -1.977524459362030029e-01 -3.602040410041809082e-01 1.289371252059936523e-01 2.049428820610046387e-01 -3.922674059867858887e-02 1.034603789448738098e-01 -6.067788973450660706e-02 -6.526044756174087524e-02 1.084214076399803162e-01 4.006126523017883301e-02 1.118768528103828430e-01 -4.365153610706329346e-01 7.484136521816253662e-02 1.368112713098526001e-01 4.842845723032951355e-02 -5.425085499882698059e-02 1.744733452796936035e-01 -6.057169660925865173e-02
-1.584745347499847412e-01 -3.125412017107009888e-02 3.190126121044158936e-01 -4.166078865528106689e-01 -2.119127959012985229e-01 -2.306930273771286011e-01 -1.812930852174758911e-01 4.774787649512290955e-02 -4.405097961425781250e-01 1.440979242324829102e-01 2.391827702522277832e-01 -1.479364484548568726e-01 -5.390604212880134583e-02 -1.326701231300830841e-02 -8.195549994707107544e-02 -9.242443740367889404e-02 -8.882418274879455566e-03 3.464652458205819130e-03 -3.372637322172522545e-03 9.143419563770294189e-02 2.166797965764999390e-02 -1.616782844066619873e-01 7.011380046606063843e-02 3.170802891254425049e-01 -2.704551070928573608e-02 9.429154545068740845e-02 6.587556004524230957e-02 -5.765913799405097961e-02 1.239373255521059036e-02 2.585400640964508057e-01 1.678930073976516724e-01 -7.619677577167749405e-03
-3.356319665908813477e-02 -2.008505016565322876e-01 1.151464655995368958e-01 -1.498933136463165283e-01 -9.439954161643981934e-02 -2.159885168075561523e-01 -1.678433567285537720e-01 -7.129150629043579102e-02 -3.982301056385040283e-01 2.426556646823883057e-01 2.540770471096038818e-01 6.899370998144149780e-02 -1.056531630456447601e-02 1.627051532268524170e-01 1.082366853952407837e-01 -1.348828971385955811e-01 -7.126128673553466797e-02 9.233883582055568695e-03 -5.187215656042098999e-02 1.581430137157440186e-01 6.572144478559494019e-02 -3.365410491824150085e-02 2.108379602432250977e-01 3.159467279911041260e-01 -6.742952764034271240e-02 -2.008248120546340942e-01 1.082263365387916565e-01 -3.086659610271453857e-01 1.492101997137069702e-01 2.622042000293731689e-01 2.525932192802429199e-01 -3.793484345078468323e-02
-3.014758229255676270e-01 -1.126203909516334534e-01 -9.856718033552169800e-02 -4.222348034381866455e-01 -1.867720931768417358e-01 1.625998169183731079e-01 3.736619651317596436e-02 -2.923312783241271973e-01 -1.554833501577377319e-01 -7.183182984590530396e-02 2.795280814170837402e-01 1.461468338966369629e-01 -1.368600577116012573e-01 2.479418069124221802e-01 -9.801515191793441772e-02 -3.193196356296539307e-01 3.166282176971435547e-02 -4.999485611915588379e-02 -1.045906096696853638e-01 9.918558411300182343e-03 1.055799797177314758e-01 -6.564043462276458740e-02 1.061920225620269775e-01 7.514459639787673950e-02 2.004707306623458862e-01 -2.520451545715332031e-01 -1.371977664530277252e-02 -4.400863498449325562e-02 9.391685575246810913e-02 5.877814069390296936e-02 2.580516636371612549e-01 -8.956872671842575073e-02
-2.044548839330673218e-01 -1.594191789627075195e-01 1.430332213640213013e-01 -5.318567529320716858e-02 1.734827179461717606e-03 -6.037203967571258545e-02 9.653733670711517334e-02 1.494838893413543701e-01 -2.065937668085098267e-01 4.495551586151123047e-01 1.084337905049324036e-01 -8.285165578126907349e-02 1.687195748090744019e-01 -5.816056206822395325e-02 -4.080855846405029297e-02 -2.695588953793048859e-02 -6.815983355045318604e-02 -6.253463029861450195e-02 7.639247924089431763e-02 -6.958465278148651123e-02 4.233439862728118896e-01 -4.514636099338531494e-02 1.447211056947708130e-01 -3.512093126773834229e-01 2.261027246713638306e-01 -3.692627251148223877e-01 6.314807385206222534e-02 1.202550455927848816e-01 3.214781358838081360e-02 -4.119551740586757660e-03 1.270029991865158081e-01 -9.299841523170471191e-02
-8.638712018728256226e-02 6.471189111471176147e-02 3.875834867358207703e-02 -1.687248349189758301e-01 7.229238748550415039e-02 -2.306087315082550049e-01 -2.516360878944396973e-01 -4.142331331968307495e-02 -3.744687736034393311e-01 1.553621143102645874e-01 2.102380543947219849e-01 -1.338875144720077515e-01 -1.512880474328994751e-01 -1.307713687419891357e-01 -1.230069100856781006e-01 -2.518047690391540527e-01 9.174264036118984222e-03 8.024368435144424438e-02 3.756322562694549561e-01 1.159902587532997131e-01 -7.165032625198364258e-02 -2.408500611782073975e-01 1.718590259552001953e-01 1.132567673921585083e-01 -2.649411261081695557e-01 -1.502481848001480103e-01 1.332778036594390869e-01 -9.747457690536975861e-03 2.248612493276596069e-01 -6.033259909600019455e-03 -2.740402333438396454e-02 2.477146685123443604e-01
-2.819660678505897522e-02 -1.989130228757858276e-01 6.882285326719284058e-02 -1.517609059810638428e-01 -3.763831257820129395e-01 3.464574366807937622e-02 -1.165559962391853333e-01 -3.343867957592010498e-01 -2.418591529130935669e-01 1.854031682014465332e-01 -3.454121574759483337e-02 -4.143547713756561279e-01 1.057718917727470398e-01 1.681178063154220581e-01 5.735322088003158569e-02 -7.993427664041519165e-02 -3.694819286465644836e-02 7.551588118076324463e-02 2.267130017280578613e-01 7.439820468425750732e-02 3.753932118415832520e-01 -4.764971323311328888e-03 -9.270877391099929810e-02 -3.384448885917663574e-01 -1.157846301794052124e-02 -9.603514522314071655e-02 3.084374405443668365e-02 2.110600098967552185e-02 -1.638015359640121460e-02 -3.636458143591880798e-02 4.927736893296241760e-02 -7.659023255109786987e-02
-2.461869865655899048e-01 -1.350813806056976318e-01 1.156088560819625854e-01 -9.363892674446105957e-02 9.600937366485595703e-02 3.388356044888496399e-02 -1.731644421815872192e-01 -3.326417505741119385e-01 -2.751136720180511475e-01 -1.580646075308322906e-02 4.068707227706909180e-01 1.816451251506805420e-01 3.353665815666317940e-03 4.963693208992481232e-03 -2.161191701889038086e-01 -1.506950259208679199e-01 2.467713654041290283e-01 1.592671424150466919e-01 2.017622739076614380e-01 7.568389177322387695e-02 -1.471156254410743713e-02 1.088528893887996674e-02 -1.407095938920974731e-01 -7.057486474514007568e-02 4.917842522263526917e-02 -1.440010517835617065e-01 -5.913702771067619324e-03 -1.059239581227302551e-01 1.821097284555435181e-01 1.583396196365356445e-01 -1.514122486114501953e-01 -3.615197837352752686e-01
-1.189266294240951538e-01 -1.315254122018814087e-01 2.279396206140518188e-01 -1.826966553926467896e-01 -2.122091203927993774e-01 -4.513855651021003723e-02 2.756252884864807129e-03 -1.734270602464675903e-01 -1.582876741886138916e-01 1.603775620460510254e-01 3.718524873256683350e-01 1.348869353532791138e-01 1.137465909123420715e-01 -2.063516676425933838e-01 4.019802808761596680e-02 -1.993274539709091187e-01 1.763729453086853027e-01 -9.387449175119400024e-02 -1.161330565810203552e-01 -1.052826419472694397e-01 7.666535675525665283e-02 1.731064403429627419e-03 2.787148058414459229e-01 -6.897016894072294235e-03 8.693911135196685791e-02 -2.146341949701309204e-01 2.385674417018890381e-01 1.675309836864471436e-01 4.476335272192955017e-02 -1.140285581350326538e-01 4.217259585857391357e-01 1.496307402849197388e-01
-3.695135191082954407e-02 -1.452963650226593018e-01 3.129827678203582764e-01 -8.685760200023651123e-02 -5.178157240152359009e-02 -4.156589135527610779e-02 -4.752418771386146545e-02 -1.579877585172653198e-01 -2.921039164066314697e-01 2.112219184637069702e-01 3.349809646606445312e-01 -2.176857441663742065e-01 -2.491712123155593872e-01 1.285432577133178711e-01 -1.003817990422248840e-01 -6.370935589075088501e-02 -1.095908731222152710e-01 1.030308976769447327e-01 2.737839519977569580e-02 2.449014186859130859e-01 1.517955213785171509e-01 1.830357611179351807e-01 -9.390128776431083679e-03 -2.277236431837081909e-01 -1.532998830080032349e-01 -1.897089332342147827e-01 -1.899337470531463623e-01 1.269820034503936768e-01 -3.084057755768299103e-02 2.624535560607910156e-01 -4.238048195838928223e-02 2.880086004734039307e-01
-2.197897881269454956e-01 -1.071595251560211182e-01 -2.172223292291164398e-03 -2.256163507699966431e-01 -1.330252289772033691e-01 -1.073543652892112732e-01 8.509801328182220459e-02 6.967268884181976318e-03 -3.603363037109375000e-01 4.935307428240776062e-02 3.275434374809265137e-01 2.661363184452056885e-01 5.011831596493721008e-02 2.884548902511596680e-01 -4.581076651811599731e-02 1.221909597516059875e-01 -2.447906509041786194e-02 -6.838923692703247070e-02 3.686161041259765625e-01 -2.946014404296875000e-01 2.785069346427917480e-01 1.359807979315519333e-02 8.566027134656906128e-02 -7.472427189350128174e-02 4.099814221262931824e-02 -1.831238120794296265e-01 8.534309454262256622e-03 -1.793034076690673828e-01 8.885201066732406616e-02 1.437823474407196045e-01 4.270225018262863159e-02 1.523371487855911255e-01
-1.593839973211288452e-01 -1.995195895433425903e-01 1.379079073667526245e-01 -1.073436513543128967e-01 -2.448850870132446289e-01 -2.995079159736633301e-01 -1.584109067916870117e-01 -9.339537471532821655e-02 -1.803330332040786743e-01 1.509535759687423706e-01 2.167253056541085243e-03 -1.965627968311309814e-01 1.988509856164455414e-02 -3.075275942683219910e-02 3.222684562206268311e-02 -1.432809978723526001e-01 9.968556463718414307e-03 3.731757774949073792e-02 8.107768744230270386e-02 2.733954787254333496e-01 4.361661970615386963e-01 -2.461640909314155579e-02 -9.216284751892089844e-02 -3.976345658302307129e-01 1.810928881168365479e-01 -2.315937429666519165e-01 1.211123690009117126e-01 1.557466834783554077e-01 4.534894227981567383e-02 -1.064972281455993652e-01 1.530216187238693237e-01 -3.827673196792602539e-02
-4.663134813308715820e-01 1.022088900208473206e-02 2.395768277347087860e-02 -1.896181106567382812e-01 -8.312937617301940918e-02 2.387344986200332642e-01 1.379752159118652344e-01 -2.851944565773010254e-01 -1.996429264545440674e-01 2.523765265941619873e-01 -2.783940173685550690e-02 -8.607573062181472778e-02 -1.404069215059280396e-01 1.772277504205703735e-01 4.511269181966781616e-02 -1.716165393590927124e-01 1.124697029590606689e-01 -2.141969949007034302e-01 1.694244444370269775e-01 2.192948907613754272e-01 1.546893566846847534e-01 6.992343813180923462e-02 -5.367600172758102417e-02 9.620612859725952148e-02 2.176441103219985962e-01 -2.426348999142646790e-02 -1.032892540097236633e-01 1.131362561136484146e-02 1.742031127214431763e-01 -1.560752093791961670e-01 3.058246672153472900e-01 6.344588100910186768e-02
-8.529744297266006470e-02 -1.247714161872863770e-01 4.414108768105506897e-02 -2.385125011205673218e-01 -4.482732340693473816e-02 -1.842117011547088623e-01 -1.735744029283523560e-01 4.448958858847618103e-02 -3.650221526622772217e-01 1.255053728818893433e-01 3.144583702087402344e-01 -1.410993784666061401e-01 -1.962562501430511475e-01 2.243141531944274902e-01 -7.337409257888793945e-02 -6.028118729591369629e-02 -9.051987528800964355e-02 8.570300042629241943e-02 2.579807639122009277e-01 1.681139469146728516e-01 4.145240038633346558e-02 1.577301621437072754e-01 -2.528859972953796387e-01 8.385286480188369751e-02 1.852494776248931885e-01 -7.241471856832504272e-02 -3.878770768642425537e-02 4.085486754775047302e-03 3.305142521858215332e-01 2.468895912170410156e-01 2.172258347272872925e-01 -1.350314170122146606e-01
-9.825000911951065063e-02 -1.654816120862960815e-01 3.678833842277526855e-01 -1.047026664018630981e-01 -7.387134432792663574e-02 2.683383226394653320e-01 -3.500344231724739075e-02 -7.077845185995101929e-02 -5.602274537086486816e-01 -7.750323414802551270e-02 5.703955143690109253e-02 -9.305322170257568359e-02 -1.007599756121635437e-01 -3.275063633918762207e-02 -2.225058618932962418e-03 -7.239292562007904053e-02 -2.873475663363933563e-02 -6.343846023082733154e-02 1.962632387876510620e-01 -2.253900319337844849e-01 2.460202015936374664e-02 2.450317330658435822e-02 1.049496009945869446e-01 1.116641238331794739e-01 1.539268344640731812e-01 -2.331042140722274780e-01 -1.137484535574913025e-01 2.275476604700088501e-01 2.028258889913558960e-01 2.513316571712493896e-01 -4.491768032312393188e-02 1.295754015445709229e-01
-1.428045183420181274e-01 -2.583001255989074707e-01 1.583321541547775269e-01 -2.868036329746246338e-01 1.543490141630172729e-01 4.185780510306358337e-02 -5.432134959846735001e-03 2.542344480752944946e-02 -4.149073064327239990e-01 3.051130473613739014e-01 5.262516438961029053e-02 5.929388850927352905e-02 -5.272081121802330017e-02 6.241381168365478516e-02 2.100695371627807617e-01 -4.504321515560150146e-02 1.119059394113719463e-03 -3.856075182557106018e-02 3.020893931388854980e-01 3.161951303482055664e-01 3.924813866615295410e-02 -9.837364405393600464e-02 -2.289194762706756592e-01 8.581218123435974121e-02 1.965601891279220581e-01 7.220917940139770508e-02 -1.407650262117385864e-01 -5.429234355688095093e-02 8.110304176807403564e-02 5.168930441141128540e-02 3.923581680282950401e-04 -3.396726846694946289e-01
-2.563924193382263184e-01 -6.395155191421508789e-02 2.012575119733810425e-01 -8.930533379316329956e-02 -2.331017106771469116e-01 -1.015097647905349731e-01 1.719893068075180054e-01 9.579826146364212036e-02 -3.619529306888580322e-01 2.006984502077102661e-01 1.998002640902996063e-03 1.560849100351333618e-01 -4.298695325851440430e-01 5.712266638875007629e-02 2.685620449483394623e-02 -1.888628005981445312e-01 7.979960739612579346e-02 3.521393239498138428e-02 2.604586184024810791e-01 1.276745647192001343e-01 1.391083598136901855e-01 3.017167001962661743e-02 4.301702678203582764e-01 4.385095089673995972e-02 -3.163374215364456177e-02 9.784269332885742188e-02 2.016817778348922729e-02 9.742386639118194580e-02 -1.900979131460189819e-02 -1.598714292049407959e-01 4.020151123404502869e-02 -1.058805063366889954e-01
-1.514726579189300537e-01 -2.169536799192428589e-01 4.133971035480499268e-01 -1.801723390817642212e-01 -1.581220515072345734e-02 2.723261415958404541e-01 2.361209690570831299e-01 -2.353412806987762451e-01 -2.068000584840774536e-01 -1.849846690893173218e-01 1.490469872951507568e-01 2.765292488038539886e-02 -2.104961574077606201e-01 2.190574109554290771e-01 -1.207932364195585251e-02 -2.570299804210662842e-01 -5.116517469286918640e-02 3.839946538209915161e-02 1.588968187570571899e-01 -1.799416989088058472e-01 1.894569396972656250e-02 -1.504966318607330322e-01 9.642161428928375244e-02 1.292558014392852783e-01 1.333023607730865479e-01 -1.856021732091903687e-01 -9.056389331817626953e-02 1.330732852220535278e-01 4.963460378348827362e-03 2.505668997764587402e-01 1.067360118031501770e-01 1.398086398839950562e-01
-2.968731224536895752e-01 -9.547571092844009399e-02 4.505555331707000732e-02 -1.154366359114646912e-01 -3.493414074182510376e-02 -1.181298941373825073e-01 1.316780690103769302e-02 -2.767772972583770752e-01 -2.867277860641479492e-01 2.909491956233978271e-01 1.497110128402709961e-01 2.664862759411334991e-02 -1.423319429159164429e-01 -7.554209325462579727e-03 1.235260535031557083e-02 -2.541406154632568359e-01 3.162446022033691406e-01 -5.094613879919052124e-02 8.861495181918144226e-03 2.539030313491821289e-01 -4.226043820381164551e-03 8.413445949554443359e-02 1.579746305942535400e-01 -2.685556411743164062e-01 2.146027386188507080e-01 -2.248333245515823364e-01 6.455869972705841064e-02 -1.616736501455307007e-01 -1.981728374958038330e-01 -1.254669278860092163e-01 2.571071386337280273e-01 3.228905797004699707e-02
-9.503368288278579712e-02 1.159028783440589905e-01 1.235811710357666016e-01 6.970382761210203171e-03 -9.880443662405014038e-02 3.389696031808853149e-02 -3.013274073600769043e-01 -2.148594111204147339e-01 -4.808184504508972168e-01 2.420074120163917542e-02 1.286188513040542603e-01 4.531210660934448242e-02 3.786849975585937500e-02 3.975495323538780212e-02 -4.749882791657000780e-04 -2.492156326770782471e-01 -1.071227118372917175e-01 -1.913316100835800171e-01 -6.875599920749664307e-02 2.594312131404876709e-01 1.804200559854507446e-01 -2.496248781681060791e-01 2.460002154111862183e-01 -1.091608777642250061e-01 1.748691350221633911e-01 -1.276736259460449219e-01 2.187687158584594727e-01 2.441718578338623047e-01 -1.051337644457817078e-02 -1.990105807781219482e-01 -1.228453293442726135e-01 4.766172915697097778e-02
-1.268111467361450195e-01 -6.248893961310386658e-02 1.209570616483688354e-01 -7.292407751083374023e-02 -3.159102052450180054e-02 4.088495969772338867e-01 8.163796365261077881e-02 -1.246653497219085693e-01 -3.079020380973815918e-01 1.244742348790168762e-01 1.613415330648422241e-01 5.435070395469665527e-02 -1.769114881753921509e-01 -1.440815329551696777e-01 -1.065618842840194702e-01 -3.082238323986530304e-02 -3.336824476718902588e-02 3.281058967113494873e-01 2.957797646522521973e-01 1.127061098814010620e-01 2.183530628681182861e-01 -4.169555380940437317e-02 2.770871222019195557e-01 -2.715036273002624512e-01 5.701648071408271790e-02 -1.025580614805221558e-01 2.666835486888885498e-02 4.733483493328094482e-02 3.098861575126647949e-01 -1.908785402774810791e-01 4.791117832064628601e-02 7.559469342231750488e-02
-1.408606618642807007e-01 -1.503186672925949097e-01 1.075723618268966675e-01 -2.146288901567459106e-01 -1.478486955165863037e-01 2.555551230907440186e-01 2.569501847028732300e-02 -2.951723057776689529e-03 -1.415815949440002441e-02 3.231467306613922119e-01 3.672051131725311279e-01 2.420717850327491760e-02 -1.040329709649085999e-01 1.085813567042350769e-01 -3.158246725797653198e-02 -1.676651388406753540e-01 -5.826172605156898499e-02 4.500469565391540527e-02 4.945788383483886719e-01 1.907144337892532349e-01 -3.843270987272262573e-02 4.388010501861572266e-02 5.114663392305374146e-03 1.670269817113876343e-01 3.036650717258453369e-01 -1.642433404922485352e-01 -8.707831613719463348e-03 -1.770938038825988770e-01 1.783761680126190186e-01 -2.107150293886661530e-02 1.208450347185134888e-01 -7.140284776687622070e-02
-1.587173193693161011e-01 -2.586399912834167480e-01 4.371731877326965332e-01 -4.860208556056022644e-02 -1.389124095439910889e-01 -1.882039457559585571e-01 6.028096005320549011e-02 2.168669104576110840e-01 -3.935542106628417969e-01 1.025754362344741821e-01 1.234999448060989380e-01 1.295690089464187622e-01 -1.526181492954492569e-02 1.102337166666984558e-01 3.223440051078796387e-02 -2.781385555863380432e-02 2.054357975721359253e-01 2.116024121642112732e-02 2.109535634517669678e-01 1.703474819660186768e-01 -3.740878030657768250e-02 3.369894027709960938e-01 1.496764123439788818e-01 -1.469486206769943237e-01 -1.641467660665512085e-01 -1.693864315748214722e-01 1.654896736145019531e-01 3.124825283885002136e-02 -1.146871596574783325e-01 -1.419334858655929565e-01 5.420121550559997559e-02 -4.516992717981338501e-02
-8.924636989831924438e-02 1.594246774911880493e-01 -1.182787269353866577e-01 -4.649730920791625977e-01 -2.029743939638137817e-01 2.699087001383304596e-02 -8.428126573562622070e-02 -5.083755776286125183e-02 -3.696133494377136230e-01 1.251893937587738037e-01 -2.603306248784065247e-02 5.029477179050445557e-02 -1.069877482950687408e-02 1.059711277484893799e-01 2.066478878259658813e-01 -2.264853864908218384e-01 -9.634123742580413818e-02 1.546390354633331299e-01 1.967279911041259766e-01 2.974517643451690674e-01 2.054745703935623169e-01 5.729832872748374939e-02 -3.269169479608535767e-02 -1.428944468498229980e-01 3.134413361549377441e-01 -1.737448126077651978e-01 -2.605938119813799858e-03 2.185379415750503540e-01 1.372972130775451660e-02 -1.495174132287502289e-02 1.157548278570175171e-01 8.125679939985275269e-02
-1.493676453828811646e-01 -6.399045139551162720e-02 3.809837996959686279e-01 -1.742464154958724976e-01 1.006511971354484558e-02 1.386353075504302979e-01 -1.581150889396667480e-01 -1.159438043832778931e-01 -2.093002796173095703e-01 2.455595582723617554e-01 1.726678609848022461e-01 -1.443837285041809082e-01 -7.938625663518905640e-02 9.718713164329528809e-02 -1.333525329828262329e-01 -1.605883389711380005e-01 5.206578969955444336e-02 2.497414052486419678e-01 3.713930845260620117e-01 1.244130209088325500e-01 8.485173434019088745e-02 -1.893125474452972412e-02 -7.217083126306533813e-02 2.863090038299560547e-01 1.267008036375045776e-01 -4.666113108396530151e-02 -1.232221722602844238e-02 -7.158841192722320557e-02 -4.566014558076858521e-02 1.030692234635353088e-01 3.851049840450286865e-01 -1.687596142292022705e-01
-2.792282104492187500e-01 -8.176141232252120972e-02 3.072797060012817383e-01 -1.670532375574111938e-01 1.759424954652786255e-01 7.129917852580547333e-03 -8.100558072328567505e-02 -2.341039627790451050e-01 -4.621845483779907227e-01 5.977773293852806091e-02 5.723634362220764160e-02 3.618331998586654663e-02 2.208476141095161438e-02 1.630390584468841553e-01 8.958407491445541382e-02 -4.404280334711074829e-02 3.057804144918918610e-02 3.266146034002304077e-02 2.938398420810699463e-01 -1.317145079374313354e-01 2.101409435272216797e-01 1.190851256251335144e-01 -3.049068711698055267e-02 -1.161461472511291504e-01 -3.092518448829650879e-01 -1.460294127464294434e-01 3.741220012307167053e-02 2.217671424150466919e-01 -1.441010236740112305e-01 1.511929333209991455e-01 -2.132596820592880249e-01 -8.209792524576187134e-02
-2.643015384674072266e-01 -1.702287197113037109e-01 7.645885460078716278e-03 -2.717950940132141113e-01 2.411837726831436157e-01 3.968599811196327209e-02 9.782563149929046631e-02 -1.668642088770866394e-02 -3.106057047843933105e-01 1.917202174663543701e-01 1.461934596300125122e-01 1.689094454050064087e-01 -3.671618923544883728e-02 1.355436742305755615e-01 -8.271977305412292480e-02 -1.111039742827415466e-01 1.027921512722969055e-01 -1.021275669336318970e-01 4.115465581417083740e-01 -4.168238937854766846e-01 1.140266284346580505e-02 -5.299486592411994934e-02 2.675586640834808350e-01 -5.851618200540542603e-02 -2.246572822332382202e-02 -5.233283340930938721e-02 -3.490109741687774658e-02 -1.474924981594085693e-01 1.871567666530609131e-01 1.123351007699966431e-01 1.360976696014404297e-01 3.400683030486106873e-02
-2.253185212612152100e-01 -3.679310679435729980e-01 1.471375375986099243e-01 -2.097894251346588135e-01 7.182898372411727905e-02 1.797729134559631348e-01 -5.317125469446182251e-02 -1.758820861577987671e-01 -1.480088084936141968e-01 1.814072877168655396e-01 1.540375351905822754e-01 2.343980818986892700e-01 2.416703663766384125e-02 -2.413846999406814575e-01 -1.562027782201766968e-01 -1.562253683805465698e-01 7.314659655094146729e-03 1.255326718091964722e-02 8.592533320188522339e-02 -1.746366918087005615e-01 3.204683661460876465e-01 -1.758784651756286621e-01 -4.860128834843635559e-02 -3.838857412338256836e-01 -5.347911641001701355e-02 -8.362834155559539795e-02 8.812818676233291626e-02 -2.449448555707931519e-01 -3.349472209811210632e-02 -1.521361619234085083e-01 1.111747696995735168e-01 -1.073375437408685684e-02
-1.032276824116706848e-01 -1.103797033429145813e-01 -6.541982293128967285e-02 -1.362939272075891495e-02 -3.581413328647613525e-01 -7.876445353031158447e-02 6.590665131807327271e-02 -9.241268038749694824e-02 -4.523836374282836914e-01 2.156824618577957153e-01 1.037060394883155823e-01 -4.039360210299491882e-02 -4.036880731582641602e-01 -1.256945431232452393e-01 -8.187080174684524536e-02 -3.755979537963867188e-01 6.300623714923858643e-02 8.182087913155555725e-03 6.147705018520355225e-02 4.761203005909919739e-02 -5.403259303420782089e-03 1.161098331212997437e-01 2.761569917201995850e-01 -1.214772686362266541e-01 4.201371595263481140e-02 -2.356462925672531128e-01 1.716434359550476074e-01 -1.424287855625152588e-01 3.208182053640484810e-03 4.630276001989841461e-03 1.134701520204544067e-01 2.614487335085868835e-02
-2.389404326677322388e-01 -2.086128443479537964e-01 1.386340260505676270e-01 -3.132112622261047363e-01 1.141340211033821106e-01 9.953913837671279907e-02 -6.743453443050384521e-02 -1.279081851243972778e-01 -1.853661239147186279e-01 1.014783158898353577e-01 1.722837984561920166e-01 1.290865242481231689e-01 2.119599469006061554e-02 5.715342611074447632e-02 1.337625682353973389e-01 3.235153853893280029e-03 -3.031117320060729980e-01 -1.411538422107696533e-01 2.490402162075042725e-01 -2.800279855728149414e-01 1.485901325941085815e-01 -2.392710298299789429e-01 3.141890764236450195e-01 -1.543482095003128052e-01 2.192135900259017944e-01 -1.967023164033889771e-01 -1.659536268562078476e-03 -3.018506616353988647e-02 2.491273283958435059e-01 -1.408324837684631348e-01 -3.319422528147697449e-02 2.892800234258174896e-02
-2.371006309986114502e-01 -3.631804883480072021e-01 1.836759895086288452e-01 -1.602524071931838989e-01 6.610783189535140991e-02 2.300702929496765137e-01 -9.168642759323120117e-02 -3.595202416181564331e-02 -2.630862593650817871e-01 1.448823213577270508e-01 3.123486340045928955e-01 3.444201052188873291e-01 2.374409139156341553e-01 1.639517098665237427e-01 -9.628446400165557861e-02 -5.793340876698493958e-02 2.491293288767337799e-02 4.742749035358428955e-02 2.096303924918174744e-02 1.613410562276840210e-02 6.370101124048233032e-02 1.852944865822792053e-02 2.534194588661193848e-01 -1.048581898212432861e-01 3.693886846303939819e-02 -1.090834811329841614e-01 6.161801144480705261e-02 2.615734934806823730e-01 -2.051481455564498901e-01 -1.274442672729492188e-01 2.450710348784923553e-02 2.357741147279739380e-01
-2.572509348392486572e-01 -2.386145591735839844e-01 3.761720955371856689e-01 -1.814330071210861206e-01 4.237331449985504150e-02 8.936019730754196644e-04 5.943927168846130371e-02 -4.320615902543067932e-02 -2.776005566120147705e-01 1.661222726106643677e-01 1.720916777849197388e-01 -2.598992921411991119e-02 5.982645601034164429e-02 -1.256283652037382126e-02 8.320129662752151489e-02 -2.215994745492935181e-01 1.060963720083236694e-01 -1.293337792158126831e-01 1.497310101985931396e-01 6.241389736533164978e-02 -5.274378880858421326e-02 4.429866373538970947e-02 8.334503509104251862e-03 -3.599390387535095215e-02 3.264862298965454102e-01 -9.984428435564041138e-02 -2.331440299749374390e-01 9.042638540267944336e-02 1.059753149747848511e-01 2.479821294546127319e-01 -4.250053465366363525e-01 -8.770230412483215332e-02
-3.874855637550354004e-01 -7.118511945009231567e-02 -1.254657059907913208e-01 -1.654034405946731567e-01 -4.445694386959075928e-02 -8.946672081947326660e-02 8.136921375989913940e-02 -2.200101017951965332e-01 -1.926813125610351562e-01 1.622102707624435425e-01 -2.991039305925369263e-03 -3.086109459400177002e-02 1.177141666412353516e-01 1.903603523969650269e-01 8.828927576541900635e-02 -5.541541427373886108e-02 -1.298834979534149170e-01 1.648287326097488403e-01 3.895089924335479736e-01 6.553132832050323486e-02 7.867795974016189575e-02 9.260891377925872803e-02 -2.077750116586685181e-01 2.163645029067993164e-01 3.966643009334802628e-03 -3.744131326675415039e-01 -2.535845637321472168e-01 -6.518068164587020874e-02 1.141837537288665771e-01 -1.306314319372177124e-01 1.907511353492736816e-01 1.768583804368972778e-01
-1.603217422962188721e-01 -1.747733354568481445e-01 2.643641829490661621e-01 -1.733084321022033691e-01 1.666324026882648468e-02 9.366966784000396729e-02 1.200558021664619446e-01 -1.875700801610946655e-01 -2.846168279647827148e-01 -3.552990034222602844e-02 3.188802003860473633e-01 2.152576595544815063e-01 2.447155714035034180e-01 1.246649213135242462e-02 -3.415588736534118652e-01 -1.202928572893142700e-01 -2.048911526799201965e-02 -4.557197913527488708e-02 3.596224486827850342e-01 -1.128381788730621338e-01 1.376241892576217651e-01 2.227927297353744507e-01 5.222893506288528442e-02 -1.017550304532051086e-01 -1.249120682477951050e-01 1.338661760091781616e-01 1.900261640548706055e-01 -9.818530082702636719e-02 -1.374800056219100952e-01 -1.943534612655639648e-01 -3.838460147380828857e-02 8.872770704329013824e-03
-2.190911322832107544e-01 -7.287359237670898438e-02 5.345102399587631226e-02 -1.520652621984481812e-01 -1.182792335748672485e-01 3.718166351318359375e-01 -1.517717447131872177e-02 -1.225142925977706909e-01 -2.209026068449020386e-01 -2.927243150770664215e-02 1.560669839382171631e-01 -1.313311457633972168e-01 -2.339825592935085297e-02 -5.759041290730237961e-03 6.227885186672210693e-02 -2.030407935380935669e-01 2.041446119546890259e-01 1.673317253589630127e-01 1.762906461954116821e-01 2.727903127670288086e-01 2.132191658020019531e-01 -1.458948552608489990e-01 1.290116161108016968e-01 -1.777192503213882446e-01 1.710620075464248657e-01 4.799170792102813721e-02 4.267327114939689636e-02 -1.465377509593963623e-01 5.092913508415222168e-01 -6.372817791998386383e-03 -1.028823330998420715e-01 3.576329350471496582e-02
3.664135932922363281e-02 -1.329050064086914062e-01 7.477288693189620972e-02 -3.315701484680175781e-01 -1.185571551322937012e-01 2.536964789032936096e-02 3.668239340186119080e-02 -1.572453416883945465e-02 -2.677664756774902344e-01 2.190737426280975342e-01 3.129070997238159180e-01 1.501764208078384399e-01 -4.649521782994270325e-02 -3.570695966482162476e-02 2.260646671056747437e-01 -9.411115199327468872e-02 1.901739835739135742e-01 1.334299147129058838e-01 7.255164533853530884e-02 -1.040074303746223450e-01 1.415941715240478516e-01 2.314482182264328003e-01 2.848813533782958984e-01 -1.266807913780212402e-01 -3.294669836759567261e-02 -3.494863212108612061e-01 -1.224457919597625732e-01 9.901033341884613037e-02 1.947516947984695435e-01 -2.809280157089233398e-01 -1.736875623464584351e-01 -9.851282089948654175e-02
-4.250156283378601074e-01 -5.389977246522903442e-02 -4.855507612228393555e-02 -2.835511863231658936e-01 -6.387039273977279663e-02 -2.190220914781093597e-02 1.204698979854583740e-01 -2.740281522274017334e-01 -2.681182622909545898e-01 2.545970082283020020e-01 -8.284448832273483276e-02 5.476366356015205383e-02 -7.193928211927413940e-02 2.739293575286865234e-01 -8.630216121673583984e-02 -1.673933565616607666e-01 -1.817923635244369507e-01 1.107920706272125244e-01 2.112885117530822754e-01 1.963540762662887573e-01 1.240573525428771973e-01 1.200239658355712891e-01 -8.486071228981018066e-02 1.629299223423004150e-01 1.030954569578170776e-01 -2.673676013946533203e-01 -9.259437024593353271e-02 -1.151224672794342041e-01 1.695151329040527344e-01 -9.009088575839996338e-02 2.100510001182556152e-01 1.745443791151046753e-02
-6.874403357505798340e-02 -1.627334393560886383e-02 2.420250475406646729e-01 -4.050259664654731750e-02 -1.199533864855766296e-01 1.847270280122756958e-01 1.644011400640010834e-02 -1.654438376426696777e-01 -4.262605905532836914e-01 1.497892737388610840e-01 2.328498512506484985e-01 -6.771668791770935059e-02 4.349900409579277039e-02 -3.841403722763061523e-01 -2.165646851062774658e-01 -2.198660522699356079e-01 1.238273456692695618e-01 -2.240478992462158203e-01 1.388372969813644886e-03 -5.650012195110321045e-02 3.097882866859436035e-01 9.381104260683059692e-02 6.188608705997467041e-02 -1.471973806619644165e-01 7.610587775707244873e-02 -5.334727093577384949e-02 -1.111788302659988403e-01 -5.099419504404067993e-02 -1.063966080546379089e-01 -1.732291579246520996e-01 2.935031056404113770e-01 3.063620254397392273e-02
-3.914264440536499023e-01 1.490001659840345383e-02 -8.282345719635486603e-03 -1.283925473690032959e-01 -1.142411679029464722e-01 -5.042794719338417053e-02 -6.262873858213424683e-02 -8.231699466705322266e-02 -1.729574501514434814e-01 4.298672378063201904e-01 5.367459729313850403e-02 2.659253962337970734e-02 8.010280132293701172e-02 2.739656567573547363e-01 1.194707155227661133e-01 -1.413192152976989746e-01 2.489228360354900360e-02 -2.107960879802703857e-01 1.242560520768165588e-01 3.125281631946563721e-01 2.160939127206802368e-01 2.614635825157165527e-01 4.860264807939529419e-02 -9.444276243448257446e-02 1.190733313560485840e-01 -5.858766660094261169e-02 1.727192103862762451e-01 -4.984660074114799500e-03 3.353750407695770264e-01 2.585762925446033478e-02 -3.136120364069938660e-02 1.536417156457901001e-01
-4.816186428070068359e-01 1.820820868015289307e-01 6.632390618324279785e-02 -4.231019318103790283e-02 -6.774659454822540283e-02 -1.744408309459686279e-01 -1.249355375766754150e-01 1.619848422706127167e-02 -2.729769349098205566e-01 3.292346000671386719e-01 -1.513893455266952515e-01 2.408860437572002411e-02 -1.715068519115447998e-01 1.503190696239471436e-01 1.164384372532367706e-02 -3.570628464221954346e-01 1.359223723411560059e-01 7.024790346622467041e-02 3.257443606853485107e-01 1.595783680677413940e-01 7.149832695722579956e-02 -1.084094718098640442e-01 2.474315697327256203e-03 -9.250462055206298828e-02 -7.262621074914932251e-02 -2.484146505594253540e-02 -1.339945495128631592e-01 -1.475570946931838989e-01 2.240761965513229370e-01 -3.382779657840728760e-03 1.225023344159126282e-01 -2.235296554863452911e-02
-1.941267848014831543e-01 -2.577908635139465332e-01 3.303160965442657471e-01 -1.857935041189193726e-01 -2.340750768780708313e-02 2.000267803668975830e-02 1.200342737138271332e-02 -6.541630625724792480e-02 -5.077738165855407715e-01 -7.622965425252914429e-02 -6.185601651668548584e-02 4.789727926254272461e-02 -2.905098162591457367e-02 6.912703067064285278e-02 8.051420748233795166e-02 -1.671851724386215210e-01 2.057383954524993896e-02 6.964636594057083130e-02 1.966145336627960205e-01 -1.169164329767227173e-01 3.216458559036254883e-01 1.112463697791099548e-01 -4.827721789479255676e-02 2.475595846772193909e-02 -1.630313992500305176e-01 -2.300277054309844971e-01 -1.449979562312364578e-02 3.100133240222930908e-01 -4.768590442836284637e-03 2.582932412624359131e-01 -8.303642272949218750e-02 -1.059164255857467651e-01
-4.620711505413055420e-02 -2.885517477989196777e-01 1.979136914014816284e-01 -2.669000923633575439e-01 -4.973159357905387878e-02 -4.786608740687370300e-02 -3.143810480833053589e-02 -1.272619366645812988e-01 -5.369176268577575684e-01 7.490894943475723267e-02 2.550195455551147461e-01 1.997221559286117554e-01 1.218049898743629456e-01 7.634153962135314941e-02 3.814032375812530518e-01 -1.371431350708007812e-01 4.180643241852521896e-03 -7.428518682718276978e-02 -1.957969665527343750e-01 2.305043861269950867e-02 -6.502780318260192871e-02 1.376774907112121582e-02 1.888768225908279419e-01 5.807760357856750488e-02 1.548073161393404007e-02 3.613007813692092896e-02 4.393261671066284180e-02 -1.019886285066604614e-01 -1.430150270462036133e-01 -1.764076352119445801e-01 2.121083587408065796e-01 1.353377010673284531e-02
-1.340162903070449829e-01 -4.216049015522003174e-01 3.118885159492492676e-01 -1.141827180981636047e-01 -5.891725420951843262e-02 -2.593410387635231018e-02 -3.840171918272972107e-02 -1.937655210494995117e-01 -4.247669279575347900e-01 -2.705338783562183380e-02 4.624003544449806213e-02 9.585310518741607666e-02 1.795977726578712463e-02 1.070837974548339844e-01 1.582929641008377075e-01 -1.590316891670227051e-01 2.527322154492139816e-03 -1.376337856054306030e-01 3.235385119915008545e-01 -1.222787797451019287e-01 2.461889088153839111e-01 2.689937502145767212e-02 -6.453947722911834717e-02 1.406885683536529541e-02 -1.122347414493560791e-01 -6.475193053483963013e-02 -2.904754364863038063e-03 2.727928459644317627e-01 -8.234640210866928101e-02 2.775769531726837158e-01 -8.234994485974311829e-03 -1.296351104974746704e-01
-1.691797822713851929e-01 -1.160310134291648865e-01 1.514932811260223389e-01 -2.092728018760681152e-02 -1.678658425807952881e-01 -2.106481790542602539e-01 -6.505560874938964844e-02 -1.266297847032546997e-01 -3.172667622566223145e-01 3.878509104251861572e-01 5.406479164958000183e-02 9.934858232736587524e-02 -1.140520051121711731e-01 4.700487852096557617e-02 -8.482646942138671875e-02 -1.829884499311447144e-01 3.230407238006591797e-01 -6.101953610777854919e-02 5.837352573871612549e-02 1.913194805383682251e-01 1.671436429023742676e-01 2.268830388784408569e-01 1.004642769694328308e-01 -2.619570791721343994e-01 6.207959726452827454e-02 -1.718051284551620483e-01 1.573844626545906067e-02 -3.584482073783874512e-01 -1.500366032123565674e-01 -2.752179093658924103e-02 1.682225167751312256e-01 4.519748687744140625e-02
-5.960488691926002502e-02 -8.689782023429870605e-02 3.092987537384033203e-01 -2.671444714069366455e-01 8.512659370899200439e-02 6.605964899063110352e-02 -1.955898851156234741e-01 -2.078305184841156006e-01 -1.974574774503707886e-01 3.136089146137237549e-01 1.401601135730743408e-01 -1.349829416722059250e-02 -1.135680675506591797e-01 4.207451269030570984e-02 -4.677936062216758728e-02 -1.718074530363082886e-01 -1.367415636777877808e-01 3.016414940357208252e-01 3.601426780223846436e-01 2.469166368246078491e-01 1.319787204265594482e-01 -6.644413620233535767e-02 -9.672257304191589355e-02 2.032483667135238647e-01 9.780936688184738159e-02 7.608032971620559692e-02 -1.303231995552778244e-02 -8.452859520912170410e-02 5.404542014002799988e-02 2.617743983864784241e-02 3.509248197078704834e-01 -5.463371798396110535e-02
[truncated: 3,271,953 more chars]
