# Supplementary material for: The Language of Innovation
Source: PLoS One. 2020 Apr 30;15(4):e0230107. doi: 10.1371/journal.pone.0230107 (PMC7194493; doi:10.1371/journal.pone.0230107)
Supplement: S28 File — (GZ) [file pone.0230107.s028.tar.gz › 2006-2010/V2Run_16_VS_4500_embeddings2006-2010ED32.txt]

2.706315517425537109e-01 -2.129440307617187500e-01 1.905720978975296021e-01 -2.123323678970336914e-01 -7.072412967681884766e-02 -1.332502216100692749e-01 6.521174311637878418e-02 -4.772447794675827026e-02 -2.601689398288726807e-01 4.130065441131591797e-01 2.242695093154907227e-01 1.872474104166030884e-01 -1.335645318031311035e-01 -3.281005024909973145e-01 -1.880194842815399170e-01 1.986243426799774170e-01 -1.758637130260467529e-01 -4.929749295115470886e-02 2.375978417694568634e-02 4.960937798023223877e-02 -1.431320756673812866e-01 9.465807676315307617e-02 1.607318222522735596e-02 1.125611886382102966e-01 8.783419034443795681e-04 1.426898092031478882e-01 2.226196378469467163e-01 2.328817695379257202e-01 -5.345911718904972076e-03 -9.455772489309310913e-02 -1.181628331542015076e-01 -1.447889357805252075e-01
1.799828708171844482e-01 9.794048219919204712e-02 3.213580250740051270e-01 -2.250210754573345184e-02 8.601526170969009399e-02 9.202243387699127197e-02 2.134268172085285187e-02 -3.650422394275665283e-01 7.191364467144012451e-02 8.889421820640563965e-02 -3.091496787965297699e-02 -1.228308007121086121e-01 -4.548516273498535156e-01 -1.048281639814376831e-01 -2.635524570941925049e-01 2.147198319435119629e-01 9.258921444416046143e-02 1.463288217782974243e-01 -2.043717354536056519e-01 -8.498762547969818115e-02 9.070684760808944702e-02 -5.685809883289039135e-04 -2.489699274301528931e-01 2.033797279000282288e-02 1.921546086668968201e-02 4.842536523938179016e-03 7.128197699785232544e-02 -1.023312211036682129e-01 6.684884428977966309e-02 -2.239711731672286987e-01 -1.147765740752220154e-01 -3.297630846500396729e-01
1.009513214230537415e-01 -1.283089965581893921e-01 -9.302770346403121948e-02 -8.962681889533996582e-02 2.174258679151535034e-01 1.117919832468032837e-01 -6.628888845443725586e-02 -2.511131018400192261e-02 -3.986199572682380676e-02 3.109743893146514893e-01 -9.419526159763336182e-02 5.929667502641677856e-02 -2.572106719017028809e-01 -2.873752117156982422e-01 -1.821991354227066040e-01 3.204600811004638672e-01 2.326235771179199219e-01 5.268061533570289612e-02 -1.136891618371009827e-01 1.014868244528770447e-01 -4.049698412418365479e-01 -2.350715249776840210e-01 2.168933488428592682e-02 8.395772427320480347e-03 1.697242259979248047e-01 -5.254092812538146973e-02 -7.729391008615493774e-02 -6.793732196092605591e-02 -6.125983595848083496e-02 -8.087732642889022827e-02 -3.664645254611968994e-01 -9.942732751369476318e-02
3.066304028034210205e-01 3.090737015008926392e-02 6.819579005241394043e-02 -3.094789981842041016e-01 4.467397183179855347e-02 3.076744377613067627e-01 -1.705596446990966797e-01 -1.906075626611709595e-01 -8.586117625236511230e-02 -3.002290613949298859e-02 1.397146880626678467e-01 -1.517862975597381592e-01 -2.861854732036590576e-01 -1.391078978776931763e-01 -3.756462335586547852e-01 9.828125126659870148e-03 -3.156516253948211670e-01 1.048171296715736389e-01 -1.430811583995819092e-01 1.280622277408838272e-02 -1.662872731685638428e-01 -1.207112893462181091e-01 1.820813566446304321e-01 2.980775386095046997e-02 -2.740899845957756042e-02 -9.760604798793792725e-02 -4.735320806503295898e-02 -5.458686500787734985e-02 1.353034824132919312e-01 -2.990248203277587891e-01 -7.889481633901596069e-02 -1.106788665056228638e-01
-9.370055049657821655e-03 -1.974591761827468872e-01 -9.506293386220932007e-02 -3.043550252914428711e-01 -1.889889501035213470e-02 -9.979071095585823059e-03 -2.600487768650054932e-01 -2.344742268323898315e-01 3.533898666501045227e-02 2.458356767892837524e-01 2.747048139572143555e-01 2.131516486406326294e-01 -1.107756197452545166e-01 -4.506442546844482422e-01 -2.723576128482818604e-01 -1.878236979246139526e-02 -1.568468473851680756e-02 4.289984330534934998e-02 -1.099680736660957336e-01 -1.757138818502426147e-01 -1.963245272636413574e-01 -7.526823878288269043e-02 8.627399802207946777e-02 6.399957835674285889e-02 8.841283619403839111e-02 -1.466774195432662964e-01 2.201618105173110962e-01 -1.569687575101852417e-01 2.960162982344627380e-02 -1.239128187298774719e-01 3.704009950160980225e-02 -2.070821225643157959e-01
2.716375589370727539e-01 1.204489767551422119e-01 -2.386360429227352142e-02 -1.200396269559860229e-01 5.772700067609548569e-03 2.548515796661376953e-01 -2.219150401651859283e-02 -8.509419858455657959e-02 1.360692083835601807e-01 6.656787544488906860e-02 1.266276091337203979e-01 1.083288621157407761e-02 -1.907549500465393066e-01 -2.549430429935455322e-01 -2.144788652658462524e-01 -3.915423527359962463e-02 -2.605150043964385986e-01 -6.870915740728378296e-02 1.264979541301727295e-01 -1.496452987194061279e-01 -2.381701767444610596e-01 -3.630573451519012451e-01 1.661678031086921692e-02 1.264447122812271118e-01 6.301868706941604614e-02 -7.568241655826568604e-02 3.109336197376251221e-01 -2.576653063297271729e-01 -5.735391750931739807e-02 -2.463232576847076416e-01 2.250460721552371979e-02 -2.880421280860900879e-01
7.977016270160675049e-02 1.297679096460342407e-01 1.390707492828369141e-01 -1.928607076406478882e-01 9.514221921563148499e-03 2.853558212518692017e-02 -2.579427361488342285e-01 7.024069130420684814e-02 1.520469486713409424e-01 6.096412241458892822e-02 3.165336847305297852e-01 -2.085361629724502563e-01 -1.308994144201278687e-01 -2.793387770652770996e-01 -3.682508468627929688e-01 2.086338996887207031e-01 4.828678444027900696e-02 -4.207227006554603577e-02 2.228370755910873413e-01 -9.091836959123611450e-02 -7.560482621192932129e-02 -2.413644194602966309e-01 3.537076292559504509e-03 -1.707787252962589264e-02 -1.492505520582199097e-01 -2.304989248514175415e-01 1.418076902627944946e-01 -1.419028192758560181e-01 1.344916820526123047e-01 -3.018496334552764893e-01 -7.988890260457992554e-02 -2.133888304233551025e-01
3.717314451932907104e-02 3.005726933479309082e-01 1.932273954153060913e-01 -2.129987180233001709e-01 -1.240855082869529724e-02 1.425015628337860107e-01 -6.139354780316352844e-02 -2.007036358118057251e-01 -5.726801604032516479e-02 1.192415729165077209e-01 3.751970082521438599e-02 -3.865301907062530518e-01 -1.026828736066818237e-01 -3.539600670337677002e-01 -1.619916558265686035e-01 2.740066051483154297e-01 -3.394907712936401367e-02 9.685215353965759277e-02 -2.907510101795196533e-01 -7.443181425333023071e-02 -9.849128127098083496e-02 -1.696343123912811279e-01 -7.976975291967391968e-02 1.392129659652709961e-01 -6.237502768635749817e-02 2.233299612998962402e-01 1.842747628688812256e-01 2.072688639163970947e-01 2.812555059790611267e-03 -1.955761909484863281e-01 -1.416836380958557129e-01 -4.180492088198661804e-02
4.527254402637481689e-02 3.354410827159881592e-01 -4.537354782223701477e-02 -4.054859876632690430e-01 6.925676763057708740e-02 2.326574325561523438e-01 -1.981296837329864502e-01 -3.108930401504039764e-02 -1.951138228178024292e-01 9.020900726318359375e-02 3.535982668399810791e-01 -7.875417917966842651e-02 -3.429573401808738708e-02 -2.431689798831939697e-01 -1.011542081832885742e-01 1.324275434017181396e-01 -5.733152478933334351e-02 6.658179219812154770e-03 4.015408083796501160e-02 1.046395376324653625e-01 -2.658821940422058105e-01 -2.851239740848541260e-01 4.311149567365646362e-02 1.328739374876022339e-01 -9.703972190618515015e-02 -3.730821982026100159e-02 -4.291802272200584412e-02 -8.568613231182098389e-02 7.953620702028274536e-02 -2.062919586896896362e-01 7.967573404312133789e-02 -3.027660548686981201e-01
7.612939924001693726e-02 4.225157201290130615e-02 -3.407864132896065712e-03 -1.621750593185424805e-01 9.864781796932220459e-02 7.226523011922836304e-02 -1.811276674270629883e-01 -5.450138449668884277e-02 -1.547842770814895630e-01 1.270711570978164673e-01 3.865659832954406738e-01 2.048022486269474030e-02 -2.356074377894401550e-02 -2.415708303451538086e-01 -2.942076921463012695e-01 2.570063173770904541e-01 -1.500752419233322144e-01 3.985055536031723022e-02 1.476831287145614624e-01 1.050344333052635193e-01 -8.115731179714202881e-04 -7.959717512130737305e-02 -6.963547784835100174e-03 -1.270228158682584763e-02 4.198744520545005798e-02 -1.537521034479141235e-01 2.216207385063171387e-01 -2.717028558254241943e-01 -5.327720646164380014e-05 -3.060279786586761475e-01 -1.880922168493270874e-01 -4.159607589244842529e-01
-1.105040684342384338e-01 6.304511427879333496e-02 1.379897594451904297e-01 3.937397152185440063e-02 -2.736760489642620087e-02 3.261939287185668945e-01 7.638240931555628777e-04 1.095558032393455505e-01 -3.129059374332427979e-01 3.531748652458190918e-01 -1.181328669190406799e-02 1.418493986129760742e-01 -1.689513623714447021e-01 -2.428720444440841675e-01 -3.073769807815551758e-01 2.568073756992816925e-02 2.084238082170486450e-01 -5.081031844019889832e-02 -9.169285185635089874e-03 -2.881472185254096985e-02 -3.503843843936920166e-01 -1.636310070753097534e-01 1.234009768813848495e-02 -1.099021732807159424e-01 1.453940663486719131e-02 -3.082665055990219116e-02 -1.893799901008605957e-01 -5.746266990900039673e-02 1.844685375690460205e-01 -1.444332301616668701e-01 -3.382742702960968018e-01 1.158053241670131683e-02
-2.546486631035804749e-02 1.922910362482070923e-01 2.751375436782836914e-01 -2.074828743934631348e-01 -3.251591324806213379e-02 8.162080496549606323e-02 -8.985669910907745361e-02 -1.144755035638809204e-01 -2.328059375286102295e-01 2.510177493095397949e-01 1.223251596093177795e-01 6.262045353651046753e-02 -4.543347656726837158e-01 -5.044167861342430115e-02 -1.111505255103111267e-01 1.603870242834091187e-01 -1.676073968410491943e-01 6.621871143579483032e-02 -1.566101014614105225e-01 2.202072367072105408e-02 -2.415952384471893311e-01 -1.079373657703399658e-01 -1.124645844101905823e-01 6.288260221481323242e-02 -9.490670263767242432e-02 1.289896070957183838e-01 2.537597119808197021e-01 -1.441434621810913086e-01 -3.559195995330810547e-02 -3.018005490303039551e-01 2.698508203029632568e-01 -1.072152107954025269e-01
2.950095534324645996e-01 -3.064255230128765106e-02 -1.278744935989379883e-01 -2.299792766571044922e-01 6.486920174211263657e-04 2.406472563743591309e-01 -2.272665947675704956e-01 -1.050028800964355469e-01 6.932553648948669434e-02 1.743760108947753906e-01 3.068912625312805176e-01 -1.563457399606704712e-02 -1.249201670289039612e-01 -2.900252938270568848e-01 -1.892405003309249878e-01 1.555763632059097290e-01 9.325626492500305176e-02 3.038447909057140350e-02 2.877620048820972443e-02 -3.504342213273048401e-02 -1.113857477903366089e-01 -1.491594761610031128e-01 -6.565763615071773529e-03 2.547450661659240723e-01 3.708729753270745277e-03 -9.564082324504852295e-02 2.264737337827682495e-01 -1.719466745853424072e-01 1.933863013982772827e-01 -1.617443114519119263e-01 -1.892933994531631470e-01 -3.635212481021881104e-01
-1.391851156949996948e-01 8.528926223516464233e-02 2.048274725675582886e-01 -2.131861150264739990e-01 1.996813118457794189e-01 -4.947300255298614502e-02 6.082458049058914185e-02 -1.528428941965103149e-01 -3.912150859832763672e-03 1.309794038534164429e-01 1.994670331478118896e-01 1.276611089706420898e-01 -2.379489690065383911e-01 -3.094523847103118896e-01 -2.473473399877548218e-01 1.718658059835433960e-01 2.515748143196105957e-01 -4.149303212761878967e-02 4.373353719711303711e-02 -1.988527029752731323e-01 -3.542236089706420898e-01 1.130235716700553894e-01 1.555711328983306885e-01 5.629814788699150085e-02 5.645534396171569824e-02 1.518878936767578125e-01 4.501841589808464050e-02 -1.831837743520736694e-01 1.478651016950607300e-01 6.222501397132873535e-02 -9.332300722599029541e-02 -3.631020188331604004e-01
3.453462943434715271e-02 -9.540916234254837036e-02 4.363018274307250977e-01 2.891859784722328186e-02 -2.438470870256423950e-01 1.484440863132476807e-01 -7.915379852056503296e-02 -1.412604451179504395e-01 1.328140348196029663e-01 2.758395075798034668e-01 9.119186550378799438e-02 -2.019934952259063721e-01 -1.828717291355133057e-01 -2.054339498281478882e-01 -1.274785995483398438e-01 3.452228009700775146e-02 -1.377294063568115234e-01 3.298246264457702637e-01 -1.582077741622924805e-01 -1.007790043950080872e-01 -2.504877746105194092e-01 -3.103242516517639160e-01 -7.333215326070785522e-02 -7.942233979701995850e-02 -2.117991447448730469e-02 2.182514220476150513e-02 1.427200734615325928e-01 1.084354240447282791e-02 -1.444073673337697983e-02 -2.725293040275573730e-01 -1.586758047342300415e-01 -1.091195922344923019e-02
1.697633862495422363e-01 1.285831630229949951e-01 1.907262057065963745e-01 -1.287175863981246948e-01 -2.001835592091083527e-02 4.885533824563026428e-02 -1.689950227737426758e-01 5.673060566186904907e-02 -1.501660794019699097e-01 2.239979058504104614e-01 -2.340491116046905518e-02 1.957558989524841309e-01 -2.007407695055007935e-01 -1.927075982093811035e-01 -4.869717657566070557e-01 2.345493435859680176e-01 2.916462123394012451e-01 -4.460940510034561157e-02 4.004820436239242554e-02 -7.015415281057357788e-02 -4.052959084510803223e-01 -1.289685722440481186e-03 -2.022872865200042725e-02 2.628191374242305756e-02 2.516803145408630371e-02 -1.908007264137268066e-01 3.890741616487503052e-03 1.033567413687705994e-01 -6.080246344208717346e-02 1.070256065577268600e-02 -2.301122248172760010e-01 -1.500571817159652710e-01
1.366208642721176147e-01 2.681710422039031982e-01 2.530076503753662109e-01 -1.711034625768661499e-01 1.950775086879730225e-01 1.012973710894584656e-01 1.337700057774782181e-02 -1.361294183880090714e-02 -3.150716051459312439e-02 1.110625863075256348e-01 3.757088258862495422e-02 3.749532401561737061e-01 -1.109190583229064941e-01 -2.617898583412170410e-01 -2.372235506772994995e-01 1.682898700237274170e-01 2.756553702056407928e-02 -3.283018711954355240e-03 1.825445890426635742e-01 1.387082636356353760e-01 -3.975637257099151611e-01 -6.245976313948631287e-02 2.686504125595092773e-01 4.097183048725128174e-02 2.005233317613601685e-01 9.279484301805496216e-02 9.977596998214721680e-02 -1.103211343288421631e-01 5.932063609361648560e-02 -1.176489815115928650e-01 -2.613298296928405762e-01 -3.071658127009868622e-02
-4.146141558885574341e-02 -1.077599376440048218e-01 2.162352651357650757e-01 -3.210404217243194580e-01 1.033929083496332169e-02 2.388304919004440308e-01 -2.509410679340362549e-01 -1.155917067080736160e-02 -1.536986082792282104e-01 1.639109998941421509e-01 2.072234153747558594e-01 -2.859213054180145264e-01 -2.630342729389667511e-03 -1.119619309902191162e-01 -3.069132864475250244e-01 2.944386303424835205e-01 -4.943277314305305481e-02 -3.711341693997383118e-02 1.487770229578018188e-01 -1.748948246240615845e-01 -1.140102371573448181e-01 1.443503350019454956e-01 2.374364808201789856e-02 5.141985043883323669e-02 -5.157465860247612000e-02 -1.309060454368591309e-01 1.999674886465072632e-01 -1.289286017417907715e-01 3.559376299381256104e-02 -3.474138677120208740e-01 -1.355492621660232544e-01 -1.940297782421112061e-01
1.937271654605865479e-01 1.759025640785694122e-02 3.180145621299743652e-01 -1.759348958730697632e-01 -8.648345619440078735e-02 1.567117422819137573e-01 1.230540126562118530e-01 -2.340335771441459656e-02 -7.640875130891799927e-02 2.776339054107666016e-01 -6.709496490657329559e-03 1.781061524525284767e-03 -3.178458213806152344e-01 -1.688242144882678986e-02 -8.928594738245010376e-02 -6.518106441944837570e-03 1.228256076574325562e-01 9.245115518569946289e-02 -1.794124543666839600e-01 -2.242263853549957275e-01 -2.332843095064163208e-01 -2.729842662811279297e-01 6.990948319435119629e-02 5.716894567012786865e-02 6.481877714395523071e-02 -2.956775482743978500e-03 3.222223520278930664e-01 -1.372603178024291992e-01 3.243828713893890381e-01 -2.284770905971527100e-01 1.925613731145858765e-01 -1.596008092164993286e-01
-1.930875927209854126e-01 -2.173186745494604111e-03 1.030328422784805298e-01 -3.732987344264984131e-01 1.795725673437118530e-01 1.218304857611656189e-01 -2.596642076969146729e-01 -1.602305322885513306e-01 -9.031379967927932739e-02 2.788245081901550293e-01 9.945951402187347412e-02 -8.627755194902420044e-02 -1.544959004968404770e-02 -1.493324041366577148e-01 -3.243785202503204346e-01 1.674537658691406250e-01 -5.408752709627151489e-02 5.959276482462882996e-02 7.978959381580352783e-02 1.331112831830978394e-01 -1.014577150344848633e-01 -9.414866566658020020e-02 -5.340327695012092590e-02 -1.070272698998451233e-01 -1.042966321110725403e-01 -2.572562694549560547e-01 1.703469157218933105e-01 -1.566991508007049561e-01 1.994521021842956543e-01 -2.934560477733612061e-01 -4.632283817045390606e-04 -3.049006760120391846e-01
2.099345773458480835e-01 3.012428618967533112e-02 -7.794692367315292358e-02 -1.760930120944976807e-01 -7.909134775400161743e-02 2.423871308565139771e-01 5.304196104407310486e-02 -4.645998030900955200e-02 -2.746877968311309814e-01 -7.218559086322784424e-02 1.929434835910797119e-01 -1.733223050832748413e-01 -2.649199962615966797e-01 -3.610691428184509277e-01 -2.211670577526092529e-01 2.249604761600494385e-01 -1.439052373170852661e-01 1.394301354885101318e-01 -8.286137133836746216e-02 -2.376824021339416504e-01 -1.022695004940032959e-01 -1.859440505504608154e-01 -1.458827108144760132e-01 1.083776205778121948e-01 -3.095052018761634827e-02 -1.487575322389602661e-01 -9.295955300331115723e-02 -2.062827795743942261e-01 -1.215724498033523560e-01 -1.544107645750045776e-01 -2.462730929255485535e-02 -3.238347172737121582e-01
1.937197446823120117e-01 4.130227118730545044e-02 -1.784146726131439209e-01 -2.049899399280548096e-01 1.806343793869018555e-01 3.079950213432312012e-01 -1.640994697809219360e-01 -8.808217197656631470e-02 -6.870584934949874878e-02 1.903064399957656860e-01 3.735121712088584900e-02 -3.791134059429168701e-01 -5.363240838050842285e-02 -1.468275636434555054e-01 -3.129568696022033691e-01 6.654364615678787231e-02 6.280691176652908325e-02 1.468519717454910278e-01 2.513889968395233154e-01 -1.154496967792510986e-01 -6.255280971527099609e-02 -1.404678225517272949e-01 1.065980046987533569e-01 5.595641955733299255e-02 -1.010247990489006042e-01 -9.474924206733703613e-02 9.661609679460525513e-02 -2.348930239677429199e-01 3.750666230916976929e-02 -3.541950285434722900e-01 -1.318964064121246338e-01 -2.091633230447769165e-01
-6.919305026531219482e-02 7.207550853490829468e-02 2.435894757509231567e-01 -1.905600279569625854e-01 4.716127179563045502e-03 3.126832246780395508e-01 3.348717093467712402e-02 3.112719953060150146e-02 5.149265006184577942e-02 1.804841756820678711e-01 2.100410461425781250e-01 3.071324527263641357e-01 -3.027254045009613037e-01 -1.285223811864852905e-01 -2.128050923347473145e-01 2.789690792560577393e-01 -5.158391222357749939e-02 9.932562708854675293e-02 2.772049792110919952e-02 -1.558045893907546997e-01 -3.165508806705474854e-01 1.083478797227144241e-02 1.764063239097595215e-01 -8.348046243190765381e-02 3.524215221405029297e-01 3.846735507249832153e-02 6.619073450565338135e-02 -1.292869895696640015e-01 5.863777548074722290e-02 9.440638124942779541e-02 -1.654325127601623535e-01 -1.645149141550064087e-01
4.039844498038291931e-02 1.524986326694488525e-01 -1.922183036804199219e-01 -1.837897598743438721e-01 -1.637385189533233643e-01 5.613653454929590225e-03 -1.692435443401336670e-01 -3.626493364572525024e-02 -3.997538238763809204e-02 -3.166064247488975525e-02 3.445414602756500244e-01 3.755426779389381409e-02 -1.260837763547897339e-01 -2.611108124256134033e-01 -2.928927540779113770e-01 2.512846514582633972e-02 1.026533916592597961e-01 -1.667068223468959332e-03 2.297798842191696167e-01 1.161560183390974998e-03 -2.215790599584579468e-01 -7.417018711566925049e-02 8.401390910148620605e-02 -1.837244182825088501e-01 3.400320932269096375e-02 -6.683275848627090454e-02 5.111861228942871094e-01 6.113265454769134521e-02 3.187368623912334442e-03 -1.381815671920776367e-01 -1.225248202681541443e-01 -3.013836145401000977e-01
2.884641289710998535e-01 1.570686995983123779e-01 1.393383145332336426e-01 2.353375218808650970e-02 1.571163684129714966e-01 2.897446751594543457e-01 6.804126780480146408e-03 -1.041836738586425781e-01 -3.023081421852111816e-01 6.714775413274765015e-02 4.102493450045585632e-02 -2.708424925804138184e-01 -1.882136166095733643e-01 -6.032035872340202332e-02 -1.382913626730442047e-02 1.228931024670600891e-01 -9.420071542263031006e-02 -8.137955516576766968e-02 5.197821930050849915e-02 -1.462739855051040649e-01 -3.134607374668121338e-01 -2.406765520572662354e-01 -1.693169325590133667e-01 -2.617524564266204834e-01 7.963389903306961060e-02 1.718402653932571411e-01 2.193884700536727905e-01 -5.609227344393730164e-02 1.748631298542022705e-01 -2.967080473899841309e-01 -1.223888471722602844e-01 -1.166900098323822021e-01
2.274960577487945557e-01 5.161159485578536987e-02 2.503074407577514648e-01 -8.499339222908020020e-02 1.191243156790733337e-01 3.461256921291351318e-01 -1.539297122508287430e-02 -4.191222414374351501e-02 -1.343577951192855835e-01 3.593347668647766113e-01 -1.351900398731231689e-01 1.425543576478958130e-01 -1.207958310842514038e-01 -1.213930472731590271e-01 -2.940228879451751709e-01 9.668963402509689331e-02 3.096302151679992676e-01 -2.645001411437988281e-01 6.738871335983276367e-02 4.122851416468620300e-02 -4.246471449732780457e-02 -1.096183434128761292e-02 8.836606517434120178e-03 2.951956354081630707e-02 1.023576185107231140e-01 1.835080981254577637e-01 3.181804716587066650e-02 -2.205118983983993530e-01 1.148529499769210815e-01 1.566032320261001587e-01 -2.469229847192764282e-01 -2.477845698595046997e-01
7.144227623939514160e-02 1.228173896670341492e-01 2.847780101001262665e-02 -2.296824753284454346e-01 3.986430913209915161e-02 7.226417213678359985e-02 2.879743836820125580e-02 1.693194061517715454e-01 -2.740463912487030029e-01 2.044400870800018311e-01 3.424771875143051147e-02 9.688464552164077759e-02 -2.466536313295364380e-01 -2.536194920539855957e-01 -1.209779456257820129e-01 2.307743877172470093e-01 2.202166169881820679e-01 -1.596938818693161011e-03 3.905291110277175903e-02 5.355238541960716248e-02 -4.436199665069580078e-01 -1.445481777191162109e-01 -6.109008938074111938e-02 3.370583429932594299e-02 2.842261493206024170e-01 -1.447382718324661255e-01 1.187125369906425476e-01 -1.705748140811920166e-01 -1.122631207108497620e-01 -3.800841793417930603e-02 -2.939099073410034180e-01 -2.205054908990859985e-01
2.354448437690734863e-01 -5.322464555501937866e-02 5.442319437861442566e-02 -1.607591360807418823e-01 -1.053925231099128723e-01 1.714909076690673828e-01 -2.761535048484802246e-01 -1.283112466335296631e-01 -3.565107285976409912e-02 2.828107178211212158e-01 3.347385823726654053e-01 -2.253281511366367340e-02 -1.014098674058914185e-01 -2.887378036975860596e-01 -3.008775115013122559e-01 1.320600211620330811e-01 -1.267767399549484253e-01 1.871419884264469147e-02 8.830250799655914307e-02 -1.008041501045227051e-01 -6.520179659128189087e-02 -1.817656606435775757e-01 3.617255389690399170e-02 6.383755058050155640e-02 -1.704898327589035034e-01 5.575764551758766174e-02 1.747945100069046021e-01 -1.947762668132781982e-01 -1.532998830080032349e-01 -2.353319972753524780e-01 -1.373122632503509521e-01 -3.298431932926177979e-01
1.366272866725921631e-01 1.184630021452903748e-02 7.606428861618041992e-02 -2.913269400596618652e-01 -4.973490163683891296e-02 1.562646478414535522e-01 -1.743842512369155884e-01 -1.489359438419342041e-01 8.244807273149490356e-02 3.283149003982543945e-02 3.708180189132690430e-01 -6.854517012834548950e-02 -5.033102259039878845e-02 -4.533925354480743408e-01 -2.496272772550582886e-01 6.098769232630729675e-02 8.796986937522888184e-02 1.141692548990249634e-01 -1.915375888347625732e-02 8.644155412912368774e-02 -1.956858038902282715e-01 -1.524757891893386841e-01 -1.015108153223991394e-01 8.129069954156875610e-02 -9.060031920671463013e-02 7.068397477269172668e-03 2.493811994791030884e-01 -2.091612815856933594e-01 -1.252730190753936768e-01 -1.107919514179229736e-01 -2.052661031484603882e-02 -3.703865706920623779e-01
-5.465700104832649231e-02 1.816716343164443970e-01 1.012867614626884460e-01 -3.656387031078338623e-01 -1.785683259367942810e-02 1.947476118803024292e-01 -1.921160221099853516e-01 -2.565143629908561707e-02 -4.035136476159095764e-02 1.529952287673950195e-01 9.042274951934814453e-02 -7.805512100458145142e-02 4.212357103824615479e-03 -3.134065568447113037e-01 -3.689681887626647949e-01 1.407750546932220459e-01 -1.634992659091949463e-01 1.620854437351226807e-02 1.094742566347122192e-01 4.964795336127281189e-02 -9.398891031742095947e-02 -6.965327262878417969e-02 1.087508499622344971e-01 -1.771036833524703979e-01 1.161564327776432037e-02 -1.205854564905166626e-01 7.679188996553421021e-02 -3.271930813789367676e-01 2.098196595907211304e-01 -1.520764529705047607e-01 -2.100691348314285278e-01 -3.369171619415283203e-01
2.820144295692443848e-01 -8.058714866638183594e-02 3.536059707403182983e-02 -1.417700648307800293e-01 8.121953159570693970e-02 2.013841122388839722e-01 -2.791061103343963623e-01 -1.784492433071136475e-01 -3.528499975800514221e-02 1.789802499115467072e-02 1.707318425178527832e-01 -5.133002623915672302e-02 -6.980528682470321655e-02 -1.329794079065322876e-01 -3.808402419090270996e-01 2.573535591363906860e-02 -2.949310839176177979e-02 -1.157636754214763641e-02 1.910489797592163086e-01 -1.860137283802032471e-01 -9.974286705255508423e-02 -4.066056385636329651e-02 -1.662909239530563354e-01 -2.101020142436027527e-02 -8.316919207572937012e-02 9.030430763959884644e-02 2.770917117595672607e-01 -2.539018392562866211e-01 -8.737787604331970215e-02 -4.848209619522094727e-01 1.194057762622833252e-01 -9.517263621091842651e-02
1.575269922614097595e-02 1.024034023284912109e-01 -1.148406267166137695e-01 -2.032610476016998291e-01 2.183881774544715881e-02 8.237712830305099487e-02 5.043963342905044556e-02 -5.340268462896347046e-02 2.678650198504328728e-03 7.221097499132156372e-02 3.535504341125488281e-01 7.944415509700775146e-02 -2.200392782688140869e-01 -8.962605148553848267e-02 1.710027270019054413e-02 2.218909561634063721e-01 -2.402648795396089554e-03 1.811662912368774414e-01 4.579065833240747452e-03 -2.255459129810333252e-01 -4.379400312900543213e-01 -1.366491150110960007e-02 -7.280825078487396240e-02 2.237003445625305176e-01 2.534547448158264160e-01 2.008988559246063232e-01 2.293147444725036621e-01 1.905615031719207764e-01 1.251348853111267090e-01 -1.348391771316528320e-01 -1.382319331169128418e-01 -3.195418715476989746e-01
2.440895438194274902e-01 1.798753999173641205e-02 -4.954523220658302307e-02 -1.624213010072708130e-01 7.969153672456741333e-02 -3.043357655405998230e-02 -5.967028066515922546e-02 -7.628993690013885498e-02 -1.700566858053207397e-01 2.474111467599868774e-01 8.288662135601043701e-02 -7.873149216175079346e-02 -4.264171123504638672e-01 -2.604903578758239746e-01 -2.261394411325454712e-01 4.513732716441154480e-02 -2.441877424716949463e-01 -2.199823111295700073e-01 -2.705389633774757385e-02 -2.046027779579162598e-01 -4.714385047554969788e-02 -1.345824748277664185e-01 4.895074293017387390e-02 1.399107426404953003e-01 -1.993541419506072998e-01 3.855806216597557068e-02 3.090728223323822021e-01 2.004612237215042114e-01 9.312117844820022583e-02 -2.986470162868499756e-01 -2.720838785171508789e-02 -1.416984051465988159e-01
-6.215871311724185944e-03 1.806768402457237244e-02 1.334451287984848022e-01 -5.430905148386955261e-02 3.946430236101150513e-02 3.177332878112792969e-02 -5.637910682708024979e-03 4.399292916059494019e-02 -5.941057950258255005e-02 2.218786776065826416e-01 -9.742471575736999512e-02 2.719635367393493652e-01 -2.262272089719772339e-01 -2.558574378490447998e-01 -2.403915375471115112e-01 1.279428452253341675e-01 1.569252908229827881e-01 -4.837333783507347107e-02 1.103864833712577820e-01 -1.166713908314704895e-01 -5.125008821487426758e-01 -2.279117703437805176e-01 3.785056993365287781e-02 -1.413738876581192017e-01 2.692340910434722900e-01 -8.241491764783859253e-02 1.493328213691711426e-01 -1.070338636636734009e-01 -6.601525098085403442e-02 -1.022084504365921021e-01 -3.330418467521667480e-01 -1.406721621751785278e-01
-1.077802851796150208e-01 1.382929235696792603e-01 -2.583996206521987915e-02 -2.522130012512207031e-01 4.412168171256780624e-03 1.661669909954071045e-01 -8.689583092927932739e-02 -3.256001472473144531e-01 -1.221893504261970520e-01 1.264037787914276123e-01 4.056426882743835449e-01 -7.982664555311203003e-02 -2.626188993453979492e-01 -2.355841398239135742e-01 -8.488414436578750610e-02 1.648928821086883545e-01 -1.062055304646492004e-02 2.306049317121505737e-01 7.413966208696365356e-02 -5.614883080124855042e-02 -3.211161792278289795e-01 -1.740666776895523071e-01 1.845620572566986084e-01 1.044261604547500610e-01 -1.159777306020259857e-02 -2.149179726839065552e-01 1.195587664842605591e-01 6.222601514309644699e-03 -1.416445672512054443e-01 -1.440493166446685791e-01 -9.930493682622909546e-02 -2.267964631319046021e-01
1.599862873554229736e-01 -1.605601049959659576e-02 4.836355336010456085e-03 -1.254669576883316040e-01 1.478158086538314819e-01 1.763993948698043823e-01 1.755985468626022339e-01 -6.431753188371658325e-02 -1.339939087629318237e-01 3.354144990444183350e-01 1.432625800371170044e-01 -3.711178302764892578e-01 -2.240756601095199585e-01 -9.590379893779754639e-02 -2.204703986644744873e-01 2.253797352313995361e-01 -3.356464579701423645e-02 8.480609953403472900e-02 -2.916137874126434326e-01 -3.324517607688903809e-01 -9.702727943658828735e-02 -1.890984475612640381e-01 1.378171741962432861e-01 1.250123083591461182e-01 1.324287652969360352e-01 1.595783606171607971e-02 1.760801821947097778e-01 2.708271741867065430e-01 -6.944435299374163151e-04 -2.598394267261028290e-02 -6.756035983562469482e-02 -1.089202687144279480e-01
-2.141329646110534668e-02 1.864734739065170288e-01 -1.529953777790069580e-01 -1.880562007427215576e-01 -2.334384433925151825e-02 1.650678068399429321e-01 -3.857044503092765808e-02 -1.915901899337768555e-01 1.782198101282119751e-01 2.646659500896930695e-03 -1.243711709976196289e-01 -1.335227489471435547e-01 -3.116287589073181152e-01 -3.211092650890350342e-01 -2.424248605966567993e-01 -4.503198340535163879e-02 -5.618263781070709229e-02 1.376714259386062622e-01 2.385802268981933594e-01 -1.508034914731979370e-01 -5.290054678916931152e-01 1.820470765233039856e-02 -8.553130924701690674e-02 -1.648576557636260986e-02 2.006155252456665039e-02 1.396055333316326141e-02 -6.775517761707305908e-02 -9.566353261470794678e-02 6.444856524467468262e-02 -8.772231638431549072e-02 -2.043967097997665405e-01 -2.375252246856689453e-01
3.899744153022766113e-01 2.170537710189819336e-01 1.137526258826255798e-01 -9.700307995080947876e-02 -1.419573873281478882e-01 1.410627663135528564e-01 9.877435117959976196e-02 1.263201385736465454e-01 -4.618635028600692749e-02 2.966545224189758301e-01 -1.704566553235054016e-02 3.586335107684135437e-02 -3.402936756610870361e-01 -1.661888062953948975e-01 -1.315510421991348267e-01 1.356331259012222290e-01 1.692892014980316162e-01 -2.151843607425689697e-01 8.910583704710006714e-02 -5.813675001263618469e-02 -1.959086060523986816e-01 -3.234776258468627930e-01 -4.522771388292312622e-02 -6.369372457265853882e-02 -8.498819172382354736e-02 -1.351218391209840775e-02 -9.232655167579650879e-03 3.017389401793479919e-02 -1.299792993813753128e-02 -3.122030943632125854e-02 -4.437339603900909424e-01 3.506255103275179863e-03
6.892120838165283203e-02 4.470814019441604614e-02 2.207494825124740601e-01 -1.494862139225006104e-02 -1.019071191549301147e-01 7.215376943349838257e-02 -2.717477679252624512e-01 -6.033259257674217224e-02 -1.123288944363594055e-01 -5.321078002452850342e-02 -1.102326344698667526e-02 8.073296397924423218e-02 -2.199396789073944092e-01 -1.451746672391891479e-01 -4.193474054336547852e-01 4.509213864803314209e-01 1.017215400934219360e-01 2.372030913829803467e-01 2.723173201084136963e-01 6.219722330570220947e-02 -1.107647716999053955e-01 5.820771306753158569e-02 -1.196052506566047668e-01 -2.574487924575805664e-01 5.988237634301185608e-02 1.504524946212768555e-01 -1.746636033058166504e-01 -2.799182571470737457e-02 1.350884288549423218e-01 -2.363207191228866577e-02 -2.372400611639022827e-01 8.376394212245941162e-02
1.125184670090675354e-01 9.532055258750915527e-02 -1.042706221342086792e-01 -3.340269923210144043e-01 -2.901422977447509766e-01 1.316951662302017212e-01 -2.982965111732482910e-01 -2.066366672515869141e-01 -7.853578776121139526e-02 2.292552292346954346e-01 1.914793103933334351e-01 2.314162999391555786e-01 -2.154420316219329834e-01 -2.798400223255157471e-01 -2.672031223773956299e-01 1.402750015258789062e-01 1.286691334098577499e-02 1.200555115938186646e-01 1.987460553646087646e-01 6.570712476968765259e-02 -6.523779779672622681e-02 -1.886415667831897736e-02 3.940638527274131775e-02 -9.121046960353851318e-02 5.494123697280883789e-02 -1.656923741102218628e-01 2.417184412479400635e-01 -1.822249293327331543e-01 -5.090345069766044617e-02 -2.894832380115985870e-02 -6.766291335225105286e-03 -2.437131404876708984e-01
8.567552268505096436e-02 1.209621205925941467e-01 -1.608535833656787872e-02 -3.291955292224884033e-01 1.344383955001831055e-01 1.476516574621200562e-01 -1.750543341040611267e-02 1.034753918647766113e-01 -2.767956852912902832e-01 1.974638998508453369e-01 1.039883792400360107e-01 1.904045492410659790e-01 -3.154422640800476074e-01 -1.222050860524177551e-01 -1.170988604426383972e-01 1.651592999696731567e-01 3.073084056377410889e-01 -4.518207535147666931e-02 1.091246530413627625e-01 -3.097099997103214264e-02 -4.281372427940368652e-01 -2.156070619821548462e-01 -6.804450601339340210e-02 1.350262016057968140e-02 2.141832113265991211e-01 -6.701629608869552612e-02 7.430265843868255615e-02 -7.485444843769073486e-02 -7.823234796524047852e-02 -8.104396611452102661e-02 -2.731215059757232666e-01 -8.767744153738021851e-02
6.139994133263826370e-03 9.049084782600402832e-02 3.641884773969650269e-02 -2.400930523872375488e-01 1.924780383706092834e-02 1.192618459463119507e-01 2.828559465706348419e-02 1.275633126497268677e-01 -2.891291975975036621e-01 2.887091338634490967e-01 -1.043911203742027283e-01 9.161854535341262817e-02 -2.387867122888565063e-01 -3.130629360675811768e-01 -1.140080168843269348e-01 2.541012167930603027e-01 2.550388872623443604e-01 -4.007386974990367889e-03 9.239839762449264526e-02 1.589452475309371948e-01 -3.777695596218109131e-01 -1.867086142301559448e-01 -1.310359686613082886e-02 4.785006865859031677e-02 1.431962549686431885e-01 -2.700943686068058014e-02 5.007635802030563354e-02 -7.789105176925659180e-02 -1.888242512941360474e-01 -5.295851454138755798e-02 -2.703790664672851562e-01 -2.490721791982650757e-01
2.610799372196197510e-01 -1.897597499191761017e-02 -4.172859713435173035e-02 -3.126842379570007324e-01 -2.595902085304260254e-01 1.254159808158874512e-01 -1.367837041616439819e-01 -2.966350317001342773e-01 -5.278933048248291016e-02 -3.993448987603187561e-02 2.452906221151351929e-01 -7.533566653728485107e-02 -8.558089286088943481e-02 -2.521167993545532227e-01 -1.566044390201568604e-01 2.458151727914810181e-01 2.196580171585083008e-02 -1.019086316227912903e-02 6.930004060268402100e-02 4.027210175991058350e-02 -2.710467576980590820e-01 -1.127250269055366516e-01 7.880347967147827148e-02 -1.763392686843872070e-01 1.230848804116249084e-01 -2.020939588546752930e-01 2.120662778615951538e-01 -2.398670613765716553e-01 -1.008628085255622864e-01 -6.386614590883255005e-02 -2.003573924303054810e-01 -2.696289718151092529e-01
8.157396223396062851e-04 -3.289853408932685852e-02 1.556655671447515488e-02 -1.433420777320861816e-01 -1.547552272677421570e-02 -5.100610107183456421e-02 -2.206581681966781616e-01 -1.990186125040054321e-01 8.034336566925048828e-02 2.488399893045425415e-01 2.663325667381286621e-01 2.798201888799667358e-02 -2.168509513139724731e-01 -3.912605643272399902e-01 -9.264591149985790253e-03 4.355742782354354858e-02 7.981131970882415771e-02 9.658321738243103027e-02 6.932411342859268188e-02 -7.183501869440078735e-02 -3.140449821949005127e-01 8.172742277383804321e-02 1.173966899514198303e-01 7.006254047155380249e-02 2.415359914302825928e-01 -1.079739779233932495e-01 3.251438736915588379e-01 -5.127830430865287781e-02 -7.979533821344375610e-02 3.384278714656829834e-02 -4.084426537156105042e-02 -4.556514918804168701e-01
2.285216003656387329e-02 -5.011434853076934814e-02 8.105976879596710205e-02 -2.249146252870559692e-01 1.397633254528045654e-01 -9.191615134477615356e-02 -1.037562713027000427e-01 -1.676188409328460693e-01 1.102547720074653625e-01 1.609105020761489868e-01 1.916223019361495972e-01 2.202921360731124878e-02 -1.444504857063293457e-01 -6.760255247354507446e-02 1.178168784826993942e-02 1.558819264173507690e-01 -1.627698913216590881e-02 1.518082916736602783e-01 1.240104734897613525e-01 -1.714902967214584351e-01 -1.174191236495971680e-01 -2.516254186630249023e-01 -9.679314494132995605e-02 1.004809588193893433e-01 2.079883515834808350e-01 1.584705081768333912e-03 3.616972267627716064e-01 -2.024382352828979492e-01 3.306302726268768311e-01 -3.340889215469360352e-01 1.729030609130859375e-01 -3.424581587314605713e-01
1.517079677432775497e-02 6.906612962484359741e-02 7.000304758548736572e-02 -2.749787271022796631e-01 4.629502072930335999e-02 3.742052242159843445e-02 -1.094854250550270081e-02 8.711853623390197754e-02 -1.967336684465408325e-01 2.671073973178863525e-01 1.063040085136890411e-02 2.109472751617431641e-01 -2.954395115375518799e-01 -2.053690999746322632e-01 -2.136366069316864014e-01 1.803660988807678223e-01 2.068842053413391113e-01 5.935828760266304016e-02 -5.274125561118125916e-02 1.134602501988410950e-01 -4.192705154418945312e-01 -2.489434629678726196e-01 5.708806961774826050e-02 -2.039612084627151489e-02 2.696358561515808105e-01 -2.121264487504959106e-01 7.719411700963973999e-02 -7.045375648885965347e-03 -6.427591294050216675e-02 -2.712887898087501526e-02 -2.559725046157836914e-01 -2.083833515644073486e-01
7.864869385957717896e-02 9.807848930358886719e-02 2.794241905212402344e-01 -3.329510092735290527e-01 -3.352584317326545715e-02 -3.134263753890991211e-01 -1.116219442337751389e-02 -7.855390757322311401e-02 -1.530001312494277954e-01 1.597871482372283936e-01 7.748273760080337524e-02 -2.138799428939819336e-01 -1.717514991760253906e-01 -2.507972419261932373e-01 -1.327934861183166504e-01 2.070249617099761963e-01 -5.938939284533262253e-03 1.787633746862411499e-01 -2.282491028308868408e-01 -2.921062111854553223e-01 -2.693253159523010254e-01 4.468438029289245605e-02 -4.213162139058113098e-02 -1.456288844347000122e-01 1.050424203276634216e-01 3.150226920843124390e-02 2.565860450267791748e-01 -5.943951010704040527e-02 -7.959675788879394531e-02 -2.205160409212112427e-01 1.448229849338531494e-01 -1.084511503577232361e-01
8.605483919382095337e-02 6.851042807102203369e-02 -5.573176313191652298e-03 -4.949796944856643677e-02 -2.372094243764877319e-01 3.371315300464630127e-01 -1.348600387573242188e-01 -1.736120432615280151e-01 -1.126272138208150864e-02 2.356847822666168213e-01 3.523848354816436768e-01 -9.142403490841388702e-03 -5.413141101598739624e-02 -3.415296375751495361e-01 -2.636316418647766113e-01 2.349933087825775146e-01 8.347240090370178223e-02 -5.192825943231582642e-02 -1.159489061683416367e-02 6.503131240606307983e-02 -1.493321061134338379e-01 -1.545495241880416870e-01 2.504878938198089600e-01 7.829815894365310669e-02 -6.153462082147598267e-02 -1.424255501478910446e-02 4.425120353698730469e-02 -2.286053746938705444e-01 -5.286150053143501282e-02 -2.882638871669769287e-01 -1.851930096745491028e-02 -2.634518444538116455e-01
4.847850650548934937e-02 6.445885449647903442e-02 1.538584530353546143e-01 -1.552194207906723022e-01 1.900503635406494141e-01 1.325442343950271606e-01 -2.326579205691814423e-02 1.611005514860153198e-01 -2.799257040023803711e-01 3.560279905796051025e-01 -1.168473735451698303e-01 1.227190867066383362e-01 -3.200469911098480225e-01 -3.089920580387115479e-01 -9.377639740705490112e-02 1.860376000404357910e-01 2.626296281814575195e-01 -2.196434652432799339e-03 2.726081060245633125e-03 9.246235340833663940e-02 -3.447414338588714600e-01 -1.319858133792877197e-01 -8.056261390447616577e-02 8.598025888204574585e-04 2.312746495008468628e-01 -1.578361243009567261e-01 1.375154852867126465e-01 -4.150185361504554749e-02 -1.348044872283935547e-01 -3.911050781607627869e-02 -1.433517634868621826e-01 -1.755883097648620605e-01
1.634613722562789917e-01 -2.322681546211242676e-01 5.676158145070075989e-02 -2.269594818353652954e-01 -2.190669327974319458e-01 -1.655267626047134399e-01 -1.341007649898529053e-01 5.788073688745498657e-02 4.591824859380722046e-02 1.516015380620956421e-01 3.534185886383056641e-02 -3.252283036708831787e-01 -3.813517987728118896e-01 -1.688190996646881104e-01 -1.690547019243240356e-01 4.114124774932861328e-01 -1.651998013257980347e-01 1.434551924467086792e-01 2.367043942213058472e-01 -8.138202130794525146e-02 -1.137247383594512939e-01 6.537676602602005005e-02 -1.057789921760559082e-01 4.722578823566436768e-02 2.480104714632034302e-01 -1.033814549446105957e-01 1.815817952156066895e-01 -1.157254725694656372e-01 -1.896968926303088665e-03 8.381695370189845562e-04 3.228677064180374146e-02 -5.689055100083351135e-02
-4.408799111843109131e-02 2.624692320823669434e-01 2.088738828897476196e-01 3.788764774799346924e-02 8.129759877920150757e-02 -1.046147942543029785e-02 1.547002941370010376e-01 4.071754589676856995e-02 -3.953078389167785645e-02 2.639787495136260986e-01 1.739871874451637268e-02 8.178716897964477539e-02 -2.421722412109375000e-01 -1.272334009408950806e-01 -3.317372798919677734e-01 7.250276207923889160e-02 3.026419281959533691e-01 -1.704431325197219849e-01 7.052247528918087482e-04 5.917616561055183411e-02 -4.433221817016601562e-01 -2.601548135280609131e-01 -6.492666155099868774e-02 1.364360563457012177e-02 1.661918014287948608e-01 -9.362611919641494751e-02 5.550044123083353043e-03 -9.106045961380004883e-02 1.117645353078842163e-01 -6.506063789129257202e-02 -2.919641733169555664e-01 -2.097014039754867554e-01
1.793806552886962891e-01 4.172621667385101318e-02 8.976972103118896484e-02 1.553500145673751831e-01 -1.180169582366943359e-01 -1.446735411882400513e-01 1.102888863533735275e-02 -2.492653280496597290e-01 -2.087209224700927734e-01 2.135598510503768921e-01 8.030122844502329826e-04 -2.222136557102203369e-01 -1.335969418287277222e-01 8.071237802505493164e-02 -5.715959668159484863e-01 1.148313730955123901e-01 -7.873122394084930420e-02 6.668155640363693237e-02 -1.733382046222686768e-02 -7.480975240468978882e-02 -2.703058123588562012e-01 -3.410958647727966309e-01 -4.474848043173551559e-03 1.047868467867374420e-02 1.662178337574005127e-01 1.121556758880615234e-01 1.592904180288314819e-01 -8.068604767322540283e-02 5.263490229845046997e-02 -5.842108279466629028e-02 -1.962524056434631348e-01 -1.052643582224845886e-01
1.058425977826118469e-01 -9.322696924209594727e-02 1.845718920230865479e-01 -5.094362795352935791e-02 -2.180259972810745239e-01 2.831420898437500000e-01 -2.964546084403991699e-01 -1.085330843925476074e-01 -2.024352997541427612e-01 1.056112870573997498e-01 2.440266758203506470e-01 -3.274866566061973572e-02 -2.466258555650711060e-01 -2.745346426963806152e-01 -1.879065930843353271e-01 1.110384007915854454e-03 1.473623961210250854e-01 1.214929652633145452e-04 5.396295804530382156e-03 2.659341134130954742e-02 -9.627806395292282104e-02 -2.232209891080856323e-01 -9.786944091320037842e-02 1.521047800779342651e-01 7.265607127919793129e-04 -8.179943263530731201e-02 1.444918513298034668e-01 -2.021673470735549927e-01 -3.041233681142330170e-02 -2.267835289239883423e-01 -6.329467147588729858e-02 -4.390319287776947021e-01
-5.723537504673004150e-02 3.755248617380857468e-03 1.884216628968715668e-02 -1.754957884550094604e-01 -1.745720803737640381e-01 3.625782430171966553e-01 -1.666940450668334961e-01 -1.335099935531616211e-01 1.488167513161897659e-02 1.696029752492904663e-01 4.043982923030853271e-01 3.141113370656967163e-02 -7.444576174020767212e-02 -1.728928983211517334e-01 -2.424894273281097412e-01 2.436513453722000122e-01 -1.433711498975753784e-01 4.734745621681213379e-02 5.702476575970649719e-02 -2.980455942451953888e-02 -1.842642873525619507e-01 -3.700192868709564209e-01 -7.987707108259201050e-02 -5.167981609702110291e-02 -1.641533225774765015e-01 -2.079127728939056396e-02 1.238434761762619019e-01 -2.513655722141265869e-01 -1.014164648950099945e-02 -8.799810893833637238e-03 -1.003304868936538696e-01 -2.964635193347930908e-01
2.549310326576232910e-01 -1.189545467495918274e-01 2.137898504734039307e-01 1.104013994336128235e-01 1.467067152261734009e-01 1.426027268171310425e-01 -1.510319411754608154e-01 -1.377601176500320435e-01 2.449996210634708405e-02 1.825097650289535522e-01 -1.167425289750099182e-01 -1.576217561960220337e-01 1.463264375925064087e-01 -2.717117667198181152e-01 -2.409060746431350708e-01 1.527857035398483276e-01 -5.428334698081016541e-02 4.775922000408172607e-02 2.814047271385788918e-03 -1.473813690245151520e-02 -2.770065367221832275e-01 -5.806163698434829712e-02 5.246405303478240967e-02 7.463026046752929688e-02 1.252936124801635742e-01 1.719892323017120361e-01 3.757701814174652100e-01 -2.014147490262985229e-01 1.512756664305925369e-02 -4.024459123611450195e-01 1.913424879312515259e-01 -1.028833985328674316e-01
6.045934930443763733e-02 4.197252541780471802e-02 1.190714016556739807e-01 -1.303042471408843994e-01 4.587875679135322571e-02 9.657759964466094971e-02 -2.298477292060852051e-02 6.629952043294906616e-02 -3.633353114128112793e-01 2.990232706069946289e-01 -1.365889981389045715e-02 1.361529249697923660e-02 -1.871557086706161499e-01 -3.382271230220794678e-01 -1.569893509149551392e-01 2.487818300724029541e-01 3.522759974002838135e-01 -4.420113191008567810e-02 -1.515861600637435913e-02 8.371689170598983765e-02 -3.528572916984558105e-01 -1.436743736267089844e-01 8.781034499406814575e-03 7.096379995346069336e-02 2.205530107021331787e-01 -1.125304847955703735e-01 -3.997169062495231628e-02 -1.374777778983116150e-02 6.987245380878448486e-02 1.265118713490664959e-03 -2.784071862697601318e-01 -2.454905658960342407e-01
2.562313973903656006e-01 -9.933463484048843384e-02 9.567536413669586182e-02 1.643841266632080078e-01 5.455800890922546387e-02 5.443322286009788513e-02 4.862786456942558289e-02 -1.798972487449645996e-01 -2.803234755992889404e-01 -5.585987865924835205e-02 3.232402801513671875e-01 7.178973406553268433e-02 -2.154724150896072388e-01 -2.298040837049484253e-01 -2.423336505889892578e-01 4.202837944030761719e-01 -3.313668444752693176e-02 1.227905452251434326e-01 1.274727135896682739e-01 -8.630297333002090454e-02 -2.298862189054489136e-01 -1.567422151565551758e-01 -5.809090659022331238e-02 1.070528626441955566e-01 -2.620274722576141357e-01 -6.930595636367797852e-02 1.217585057020187378e-01 7.092269510030746460e-02 -2.406567931175231934e-01 -1.612788438796997070e-01 1.105709969997406006e-01 -9.998057037591934204e-03
8.315081894397735596e-02 2.314704656600952148e-01 2.397849857807159424e-01 -2.750035524368286133e-01 1.684620380401611328e-01 1.517183482646942139e-01 -3.815895877778530121e-03 5.639811977744102478e-02 1.335107982158660889e-01 2.304072529077529907e-01 -7.854541391134262085e-02 1.958596259355545044e-01 -1.846686899662017822e-01 -1.226278841495513916e-01 -1.397809237241744995e-01 2.605391144752502441e-01 6.040342152118682861e-02 -1.739445887506008148e-02 1.568619012832641602e-01 -9.917657077312469482e-02 -3.129518628120422363e-01 -1.664768308401107788e-01 2.267961651086807251e-01 -2.151114940643310547e-01 2.592453658580780029e-01 -4.481664299964904785e-02 1.400737762451171875e-01 2.078431844711303711e-02 4.362207651138305664e-02 -1.022456213831901550e-01 -3.365678489208221436e-01 -1.520787030458450317e-01
2.132686376571655273e-01 2.354393340647220612e-02 3.119305893778800964e-02 -1.935543119907379150e-01 1.558085829019546509e-01 2.604318559169769287e-01 -2.041952610015869141e-01 4.500439390540122986e-02 -2.240140736103057861e-01 2.805774472653865814e-02 2.563259303569793701e-01 -3.780003637075424194e-02 -2.282485514879226685e-01 -2.746327519416809082e-01 -3.536512553691864014e-01 2.419302705675363541e-03 -1.853809803724288940e-01 -1.586733013391494751e-02 -7.902202755212783813e-02 -2.830117940902709961e-01 -1.306434422731399536e-01 -3.521941229701042175e-02 9.172075241804122925e-02 3.922022879123687744e-02 8.542319387197494507e-02 4.316861182451248169e-02 3.542622029781341553e-01 7.917727530002593994e-02 -1.147882938385009766e-01 -1.857303977012634277e-01 9.492525458335876465e-02 -2.493498325347900391e-01
-4.358737263828516006e-03 3.285176679491996765e-02 2.541314624249935150e-02 -3.151766657829284668e-01 9.523627907037734985e-02 1.301640421152114868e-01 1.582591608166694641e-02 1.777694225311279297e-01 -2.446903884410858154e-01 4.219808578491210938e-01 -7.063623517751693726e-02 1.613327711820602417e-01 -8.692829310894012451e-02 -2.933901548385620117e-01 -1.475234627723693848e-01 1.597732007503509521e-01 2.666126489639282227e-01 -2.883835695683956146e-02 -6.392133235931396484e-02 8.267218619585037231e-02 -2.624264657497406006e-01 -2.275323420763015747e-01 -3.648102656006813049e-02 1.019415259361267090e-01 1.292019188404083252e-01 -1.530543863773345947e-01 1.816722005605697632e-01 -2.475935965776443481e-03 -2.748878300189971924e-02 1.948533026734367013e-04 -3.190473020076751709e-01 -2.007435262203216553e-01
1.922744512557983398e-01 8.839921653270721436e-02 2.119152992963790894e-01 7.590842247009277344e-02 1.320739369839429855e-02 7.886134088039398193e-02 1.285897493362426758e-01 6.500664353370666504e-02 8.306293189525604248e-02 1.838105320930480957e-01 1.409002691507339478e-01 -2.445687949657440186e-01 -1.972789615392684937e-01 -6.771959364414215088e-02 -6.342320442199707031e-01 6.506001204252243042e-02 -3.026026487350463867e-02 8.012093603610992432e-02 -1.475201845169067383e-01 -7.230044156312942505e-02 -1.702472418546676636e-01 -1.251391470432281494e-01 -2.032486051321029663e-01 -3.247488662600517273e-02 3.838383778929710388e-02 3.122748993337154388e-02 2.872129082679748535e-01 -1.828846335411071777e-01 1.338609457015991211e-01 1.001262813806533813e-01 -1.976691931486129761e-01 1.771813072264194489e-02
-2.254392579197883606e-02 7.075641304254531860e-02 -7.290531881153583527e-03 -1.348589956760406494e-01 2.921232283115386963e-01 1.950122863054275513e-01 3.188285604119300842e-02 4.927970468997955322e-02 -1.008060574531555176e-01 2.591127753257751465e-01 1.146330535411834717e-01 2.651175558567047119e-01 -8.764647692441940308e-02 -1.923262774944305420e-01 -3.592334985733032227e-01 6.161025911569595337e-02 2.196502983570098877e-01 -1.471268087625503540e-01 1.809208989143371582e-01 -3.834914043545722961e-02 -3.562370836734771729e-01 -1.969618201255798340e-01 -9.010686725378036499e-02 -3.330162912607192993e-02 2.577439546585083008e-01 1.255334354937076569e-02 -9.330277144908905029e-02 1.781213879585266113e-01 -5.759125947952270508e-02 -8.773570880293846130e-03 -3.126345276832580566e-01 -1.549525111913681030e-01
6.374991685152053833e-02 -4.057346656918525696e-02 -6.024856120347976685e-02 1.071965880692005157e-02 -1.633231788873672485e-01 1.673738807439804077e-01 1.272931993007659912e-01 -8.213096112012863159e-02 2.050066143274307251e-01 2.152915894985198975e-01 -6.840740889310836792e-02 -4.206267595291137695e-01 -1.455531716346740723e-01 -2.297632694244384766e-01 -8.639109134674072266e-02 2.483863085508346558e-01 -6.216257344931364059e-03 9.825605899095535278e-02 2.591902390122413635e-02 -8.275528252124786377e-02 -2.639459669589996338e-01 -2.453481107950210571e-01 -2.519385218620300293e-01 -7.709679007530212402e-02 7.961612194776535034e-02 -4.357598349452018738e-02 2.160375416278839111e-01 -3.384786546230316162e-01 6.400632113218307495e-02 -3.214111924171447754e-01 4.619616642594337463e-02 -6.541917473077774048e-02
4.193382337689399719e-02 -1.056061759591102600e-01 1.708449870347976685e-01 -1.704459339380264282e-01 -1.680417805910110474e-01 -2.666986547410488129e-02 -2.919239401817321777e-01 -1.551732420921325684e-01 1.810725033283233643e-02 2.181372791528701782e-01 2.912491559982299805e-01 1.304225623607635498e-01 -3.099618852138519287e-01 -3.378524482250213623e-01 -1.575063019990921021e-01 1.210282966494560242e-01 -7.031790167093276978e-02 1.155729740858078003e-01 1.238443627953529358e-01 7.260037958621978760e-02 1.238562073558568954e-02 -1.722523272037506104e-01 -2.750687301158905029e-02 2.958705127239227295e-01 -9.684156626462936401e-02 -8.879770338535308838e-02 1.277016103267669678e-01 -2.097740918397903442e-01 7.160966098308563232e-02 -2.207157313823699951e-01 -1.813497543334960938e-01 -2.642715573310852051e-01
-5.959260463714599609e-02 1.466988176107406616e-01 -1.619217544794082642e-02 -2.921193838119506836e-01 1.289197504520416260e-01 1.214116439223289490e-01 -1.379782855510711670e-01 -1.059212684631347656e-01 -5.329774320125579834e-02 2.989483177661895752e-01 8.072157204151153564e-02 -1.065175980329513550e-01 -2.004115609452128410e-03 -3.382780849933624268e-01 -3.078308701515197754e-01 3.139200806617736816e-01 -8.807026594877243042e-02 -1.144398897886276245e-01 1.928127855062484741e-01 -6.070617120712995529e-03 -7.132200896739959717e-02 -9.125886112451553345e-02 5.868203565478324890e-02 1.213691197335720062e-02 -1.677344143390655518e-01 -2.024346590042114258e-01 3.034743666648864746e-01 -2.689858973026275635e-01 7.979179173707962036e-02 -2.141282707452774048e-01 -1.762704253196716309e-01 -1.340653747320175171e-01
1.659319549798965454e-01 1.134090349078178406e-01 1.272258162498474121e-01 -3.450632691383361816e-01 -3.953129798173904419e-02 8.204210549592971802e-02 -1.398620847612619400e-02 -9.225237369537353516e-02 -1.565674841403961182e-01 9.004044532775878906e-02 -1.572620123624801636e-01 -6.745757907629013062e-02 -3.590733408927917480e-01 -2.918524146080017090e-01 -1.107539907097816467e-01 1.727703511714935303e-01 -6.390043348073959351e-02 1.491729766130447388e-01 -3.213255405426025391e-01 -5.446466803550720215e-02 -8.430584520101547241e-02 -3.508904278278350830e-01 -8.001063019037246704e-02 1.022143010050058365e-02 1.202506721019744873e-01 3.152920007705688477e-01 1.958200037479400635e-01 -2.003017365932464600e-01 -1.350020170211791992e-01 -7.166407257318496704e-02 3.518347814679145813e-02 -5.472906306385993958e-02
2.257875353097915649e-01 4.358706995844841003e-02 1.198390647768974304e-01 5.651577562093734741e-02 1.945439726114273071e-01 3.208854421973228455e-02 1.362002491950988770e-01 4.639821872115135193e-02 -4.362923651933670044e-02 3.105026781558990479e-01 1.562773585319519043e-01 -8.735378831624984741e-02 -5.106088519096374512e-02 -3.827605396509170532e-02 -5.430718660354614258e-01 2.123725414276123047e-01 -1.173122227191925049e-01 8.052548021078109741e-02 -1.778276860713958740e-01 1.594655215740203857e-01 -2.307683825492858887e-01 -2.674908936023712158e-01 -1.780037581920623779e-01 5.396736785769462585e-02 8.716773241758346558e-02 1.414443701505661011e-01 2.491321414709091187e-01 -1.926687508821487427e-01 -4.101148992776870728e-02 2.920504100620746613e-02 -1.604579240083694458e-01 6.114048883318901062e-02
1.075921133160591125e-01 -6.081918254494667053e-02 1.808958351612091064e-01 1.684258580207824707e-01 -1.822189241647720337e-01 2.871796488761901855e-01 2.523390352725982666e-01 -2.337602674961090088e-01 -1.213224977254867554e-01 -1.082742288708686829e-01 4.049308970570564270e-02 1.834525167942047119e-02 -1.885265856981277466e-01 -4.425482749938964844e-01 -3.929865062236785889e-01 1.219444442540407181e-02 -1.112052588723599911e-03 1.004765331745147705e-01 -3.755530714988708496e-02 -1.833908259868621826e-01 -2.287996560335159302e-01 -1.969512850046157837e-01 8.794060349464416504e-02 1.531707942485809326e-01 -6.537019461393356323e-02 -1.616858877241611481e-02 7.169631868600845337e-02 1.711163967847824097e-01 -6.291422992944717407e-02 -2.081187665462493896e-01 -1.286373734474182129e-01 7.066972553730010986e-02
-4.761830717325210571e-02 1.867573559284210205e-01 7.617485523223876953e-02 -1.351602822542190552e-01 -1.437611281871795654e-01 1.499856114387512207e-01 2.519565820693969727e-01 -1.480121314525604248e-01 5.129462573677301407e-03 4.172477498650550842e-02 2.772162854671478271e-01 -7.352293003350496292e-03 -2.781221568584442139e-01 -8.311605453491210938e-02 -2.104650288820266724e-01 1.061334982514381409e-01 3.501738235354423523e-02 2.544034719467163086e-01 -2.760005593299865723e-01 -1.014603078365325928e-01 -1.655595451593399048e-01 -3.909557163715362549e-01 -1.960950493812561035e-01 1.846462255343794823e-03 2.562619149684906006e-01 6.734622642397880554e-03 1.677360981702804565e-01 3.716612234711647034e-02 -1.074271351099014282e-01 -2.931732237339019775e-01 -1.669648885726928711e-01 2.978362841531634331e-03
2.250159531831741333e-01 1.680152863264083862e-01 1.479862481355667114e-01 -1.805347353219985962e-01 3.800649568438529968e-02 1.115755438804626465e-01 1.359066367149353027e-01 8.185648173093795776e-02 6.135299056768417358e-02 2.951309084892272949e-01 9.065666794776916504e-02 2.188004702329635620e-01 -1.742124706506729126e-01 -1.856171339750289917e-01 -1.326209008693695068e-01 1.937959641218185425e-01 1.887729465961456299e-01 -2.823824062943458557e-02 -7.347702980041503906e-02 -1.867233216762542725e-02 -3.387807011604309082e-01 2.154891565442085266e-02 5.446395277976989746e-02 -9.713483601808547974e-02 3.948538303375244141e-01 6.135137751698493958e-02 1.093609025701880455e-03 -8.349003642797470093e-02 1.210686936974525452e-02 -2.520025372505187988e-01 -3.498126268386840820e-01 -1.954204738140106201e-01
2.071104347705841064e-01 4.167564213275909424e-02 1.629103422164916992e-01 -1.925855129957199097e-01 -6.164501607418060303e-02 1.187340244650840759e-01 -2.261288017034530640e-01 -2.141957432031631470e-01 -6.985331326723098755e-02 1.356661468744277954e-01 5.176829099655151367e-01 5.361197981983423233e-03 -2.578333914279937744e-01 -2.832107841968536377e-01 -1.313009560108184814e-01 1.740891188383102417e-01 5.964884161949157715e-02 -4.111083224415779114e-02 1.500974446535110474e-01 1.176265254616737366e-01 -8.001898974180221558e-02 -2.943983301520347595e-02 1.105601936578750610e-01 8.629699796438217163e-02 -3.978504240512847900e-02 -1.139389201998710632e-01 2.611396312713623047e-01 -1.767901778221130371e-01 3.835977986454963684e-02 1.218339055776596069e-02 7.477630674839019775e-02 -3.186005055904388428e-01
1.319921910762786865e-01 -2.065342217683792114e-01 3.390015661716461182e-01 -1.601557731628417969e-01 -1.813645362854003906e-01 -7.183322310447692871e-02 -4.012519493699073792e-02 2.363965287804603577e-02 -1.006091311573982239e-01 2.016299217939376831e-01 6.944055855274200439e-02 -1.235516518354415894e-01 -5.413636192679405212e-02 -2.545711100101470947e-01 -2.171991169452667236e-01 2.147300243377685547e-01 2.959297895431518555e-01 7.892996072769165039e-02 3.149885237216949463e-01 -3.469111025333404541e-01 4.489364475011825562e-02 -2.643497847020626068e-02 -6.346796452999114990e-02 1.417575627565383911e-01 2.047414034605026245e-01 2.002079635858535767e-01 -1.145956963300704956e-01 7.188510498963296413e-04 7.004813849925994873e-02 1.794047094881534576e-02 -2.464739382266998291e-01 -1.610042750835418701e-01
1.859004199504852295e-01 1.520158201456069946e-01 1.136579737067222595e-01 -1.330476552248001099e-01 6.768976151943206787e-02 1.578461080789566040e-01 -9.785290807485580444e-03 1.043829247355461121e-01 -2.653028964996337891e-01 1.552956849336624146e-01 -1.479776948690414429e-02 -3.234713152050971985e-02 -2.137820273637771606e-01 -2.516735494136810303e-01 -2.502726316452026367e-01 8.786942809820175171e-02 2.460604310035705566e-01 -6.767325103282928467e-02 -1.089625284075737000e-01 7.218058407306671143e-02 -3.373204171657562256e-01 -2.263800501823425293e-01 1.488049980252981186e-02 -1.612006425857543945e-01 1.387021988630294800e-01 -1.169699430465698242e-01 5.079304054379463196e-02 1.503612548112869263e-01 4.263094440102577209e-02 6.019203737378120422e-02 -4.513733983039855957e-01 -2.352031469345092773e-01
5.825415998697280884e-02 5.484531819820404053e-02 1.316112466156482697e-02 -1.155106425285339355e-01 4.192148149013519287e-02 -8.303952962160110474e-02 -1.182598024606704712e-01 -1.600492149591445923e-01 -2.041491121053695679e-01 1.445496082305908203e-01 -2.416087500751018524e-02 -1.327737569808959961e-01 -1.272576004266738892e-01 -3.065546154975891113e-01 -3.282699584960937500e-01 -9.758960455656051636e-02 -1.574450731277465820e-01 4.302344843745231628e-02 -1.851695328950881958e-01 -2.349084615707397461e-01 -6.257133930921554565e-02 -2.237667441368103027e-01 9.136231616139411926e-03 -6.038402020931243896e-02 1.663929224014282227e-01 5.536798760294914246e-02 4.519613385200500488e-01 6.339575350284576416e-02 -8.686691522598266602e-02 -4.175806939601898193e-01 -9.641356766223907471e-02 -1.396701931953430176e-01
8.277967572212219238e-02 -2.038476616144180298e-01 -3.991068527102470398e-02 -2.074732780456542969e-01 6.207405775785446167e-02 -1.847303360700607300e-01 -4.026580974459648132e-02 8.768170326948165894e-02 2.026433870196342468e-02 6.560142338275909424e-02 1.064119860529899597e-01 -2.029320895671844482e-01 -2.875587046146392822e-01 -3.150393068790435791e-01 -1.174349635839462280e-01 3.145599365234375000e-01 -2.278921306133270264e-01 -5.814324319362640381e-02 7.906114310026168823e-02 2.009331248700618744e-02 -2.340857237577438354e-01 2.589466422796249390e-02 1.125441640615463257e-01 -1.984854787588119507e-01 -3.288691863417625427e-03 3.315108120441436768e-01 1.120569556951522827e-01 -2.689853012561798096e-01 1.779090985655784607e-02 -2.658457458019256592e-01 1.154558137059211731e-01 -2.431667745113372803e-01
3.568852320313453674e-02 1.041126176714897156e-01 1.693567484617233276e-01 -5.930528417229652405e-02 -6.037437543272972107e-02 2.569754123687744141e-01 -6.186224147677421570e-02 -4.204967021942138672e-01 1.685311347246170044e-01 3.472032546997070312e-01 2.179496735334396362e-02 -3.327232301235198975e-01 -2.622739076614379883e-01 -7.031910866498947144e-02 -2.210678458213806152e-01 2.924402952194213867e-01 1.351139396429061890e-01 2.352323830127716064e-01 -5.772431194782257080e-02 -1.129766032099723816e-01 -1.138835847377777100e-01 -5.213017389178276062e-02 -9.866597503423690796e-02 1.457007378339767456e-01 4.244064539670944214e-02 -5.690040439367294312e-02 1.891860365867614746e-01 -5.105553567409515381e-02 -3.770791366696357727e-02 -1.215852126479148865e-01 -4.550063237547874451e-02 1.976263970136642456e-01
1.793499439954757690e-01 4.414442181587219238e-02 8.078090101480484009e-02 -1.677637696266174316e-01 -1.034838706254959106e-01 1.438720226287841797e-01 1.517032533884048462e-01 -5.207230895757675171e-02 -2.147071063518524170e-01 1.747362613677978516e-01 3.616682291030883789e-01 -1.656609475612640381e-01 -1.532910019159317017e-01 -3.605009317398071289e-01 6.559986155480146408e-03 6.188409402966499329e-02 -2.599613368511199951e-01 -1.257515996694564819e-01 1.945405453443527222e-01 -2.191433161497116089e-01 -1.289942264556884766e-01 -7.114868611097335815e-02 2.512523531913757324e-01 -2.495766878128051758e-01 -4.481503367424011230e-02 -1.623776406049728394e-01 6.155350431799888611e-02 -1.263970285654067993e-01 1.659330129623413086e-01 -9.329515695571899414e-02 -2.641882002353668213e-02 -2.835726439952850342e-01
2.490035071969032288e-02 3.736505657434463501e-02 -4.970319569110870361e-02 -2.464375793933868408e-01 9.263724833726882935e-02 4.576442018151283264e-02 -8.207449316978454590e-02 1.847016513347625732e-01 -3.301203846931457520e-01 3.164530098438262939e-01 -1.726469248533248901e-01 9.507829695940017700e-02 -2.454692423343658447e-01 -3.045853972434997559e-01 -2.320502102375030518e-01 1.549562811851501465e-01 1.216255500912666321e-01 -1.028688848018646240e-01 -2.211184799671173096e-02 1.327171921730041504e-02 -3.230746686458587646e-01 -1.522637754678726196e-01 -9.928271174430847168e-02 -1.606387086212635040e-02 3.040184974670410156e-01 -7.190836966037750244e-02 7.534366101026535034e-02 -3.454304486513137817e-02 -8.070837706327438354e-03 -4.348964244127273560e-02 -3.346739411354064941e-01 -1.491727530956268311e-01
-1.612507621757686138e-03 -1.306611895561218262e-01 2.459376454353332520e-01 -1.923304200172424316e-01 1.200527846813201904e-01 1.419848352670669556e-01 -9.917404502630233765e-02 -1.069988235831260681e-01 -2.885341346263885498e-01 2.594571411609649658e-01 1.205185204744338989e-01 -1.339763104915618896e-01 -1.427993327379226685e-01 -1.099752187728881836e-01 -3.439338877797126770e-02 1.885606199502944946e-01 -1.402826160192489624e-01 2.678043544292449951e-01 -3.173346221446990967e-01 -2.021631747484207153e-01 -2.209288477897644043e-01 -2.925871014595031738e-01 -1.572931110858917236e-01 -1.090722009539604187e-01 -7.128820568323135376e-02 2.610149383544921875e-01 2.242209464311599731e-01 4.517128691077232361e-02 1.618686169385910034e-01 -1.117735579609870911e-01 -2.613558806478977203e-02 -9.162583947181701660e-02
7.705904543399810791e-02 2.637164890766143799e-01 -1.435419321060180664e-01 -1.514410078525543213e-01 8.402443677186965942e-02 2.507397830486297607e-01 2.392275445163249969e-02 -2.466598302125930786e-01 -2.055969834327697754e-01 2.147713899612426758e-01 4.635446965694427490e-01 4.849095642566680908e-02 -2.635400593280792236e-01 -1.556118577718734741e-01 -1.393196731805801392e-01 1.164690852165222168e-01 -1.442908197641372681e-01 2.130297124385833740e-01 8.668427914381027222e-02 -1.323659121990203857e-01 -2.963514328002929688e-01 -1.481213867664337158e-01 9.781219810247421265e-02 9.747696667909622192e-02 1.993777044117450714e-02 -1.737832427024841309e-01 1.643794476985931396e-01 -1.374744772911071777e-01 -1.229444667696952820e-01 -7.053857296705245972e-02 2.277527563273906708e-02 1.305621676146984100e-02
8.035980910062789917e-02 4.764366149902343750e-02 1.782395094633102417e-01 -3.162092864513397217e-01 -1.514807809144258499e-02 1.460177749395370483e-01 -1.275506764650344849e-01 -3.016940504312515259e-02 -4.960934445261955261e-02 2.372977137565612793e-01 8.614148199558258057e-02 1.036980971693992615e-01 -1.389783471822738647e-01 -1.787315309047698975e-01 -1.216786429286003113e-01 4.570635780692100525e-02 5.051444098353385925e-02 -1.088083628565073013e-02 1.869066953659057617e-01 1.015202403068542480e-01 -3.573944866657257080e-01 -1.203793063759803772e-01 1.253519952297210693e-01 -2.108492515981197357e-02 3.880068361759185791e-01 2.407145053148269653e-01 -7.834449410438537598e-02 -6.522460281848907471e-02 6.416644901037216187e-02 7.198169827461242676e-02 -4.792489707469940186e-01 -1.073860004544258118e-01
3.022852167487144470e-02 1.238896250724792480e-01 5.004020407795906067e-02 -2.832472324371337891e-01 1.271423883736133575e-02 8.676368743181228638e-02 6.018109247088432312e-02 7.028647232800722122e-03 3.225450962781906128e-02 1.581962555646896362e-01 1.845633611083030701e-02 2.327878475189208984e-01 -7.157664746046066284e-02 -2.222551405429840088e-01 -1.673490852117538452e-01 2.204596400260925293e-01 8.735079318284988403e-02 -8.953913114964962006e-03 -1.941811479628086090e-02 5.284909904003143311e-02 -6.128490567207336426e-01 -5.362042784690856934e-02 -5.689055472612380981e-02 -1.398273408412933350e-01 2.719829380512237549e-01 -4.780546575784683228e-02 9.217184782028198242e-02 -6.898521631956100464e-02 1.763078868389129639e-01 -1.166543066501617432e-01 -3.504391908645629883e-01 -9.367567300796508789e-02
3.092301785945892334e-01 -7.815582677721977234e-03 -2.586816251277923584e-02 -2.319061309099197388e-01 -2.029953002929687500e-01 2.500432915985584259e-02 -1.890491247177124023e-01 -1.184223666787147522e-01 -2.467260807752609253e-01 3.718245327472686768e-01 1.863621622323989868e-01 -1.360092014074325562e-01 1.470908969640731812e-01 1.297287177294492722e-02 -5.174251794815063477e-01 9.229243546724319458e-02 3.235873579978942871e-02 1.286546420305967331e-02 2.625634707510471344e-02 4.894731566309928894e-02 -1.023797839879989624e-01 -6.832253932952880859e-02 7.646825909614562988e-02 -1.877147406339645386e-01 9.512262791395187378e-02 -1.598524898290634155e-01 8.335172384977340698e-02 8.028452098369598389e-02 1.100200936198234558e-01 -1.017097905278205872e-01 9.734135866165161133e-02 2.596389949321746826e-01
1.197533011436462402e-01 9.917251765727996826e-02 4.188387840986251831e-02 -3.603845462203025818e-02 1.200981512665748596e-01 3.502900004386901855e-01 2.299591153860092163e-01 2.110808901488780975e-02 1.288616210222244263e-01 5.877414345741271973e-02 -2.960435859858989716e-02 -1.745537668466567993e-01 -2.275797426700592041e-01 -5.042061209678649902e-02 -3.525555133819580078e-01 4.480860382318496704e-02 3.427151218056678772e-02 9.435533732175827026e-02 1.361482441425323486e-01 -6.208026036620140076e-02 -5.329314470291137695e-01 5.953914485871791840e-03 1.095657944679260254e-01 -2.731685936450958252e-01 2.418983727693557739e-02 -2.169790863990783691e-01 1.248219534754753113e-01 1.998522877693176270e-01 3.268180042505264282e-02 -7.548739016056060791e-02 -1.411485373973846436e-01 -1.313527822494506836e-01
1.393147259950637817e-01 8.908469229936599731e-02 1.763544529676437378e-01 -6.138887628912925720e-02 7.285407185554504395e-02 1.726312041282653809e-01 -3.345109894871711731e-02 4.926430433988571167e-02 -2.682300508022308350e-01 2.128352373838424683e-01 8.114151656627655029e-02 -2.178739458322525024e-01 -1.150438338518142700e-01 -1.788136065006256104e-01 -1.059566214680671692e-01 7.258153706789016724e-02 -3.431454002857208252e-01 -3.800706937909126282e-02 -1.448005437850952148e-02 -1.320939511060714722e-01 -9.615890681743621826e-02 -1.281577944755554199e-01 -2.234975546598434448e-01 -5.687819421291351318e-02 1.882013231515884399e-01 1.952365040779113770e-01 2.868928909301757812e-01 1.637424826622009277e-01 2.052067369222640991e-01 -3.326531648635864258e-01 -3.083317875862121582e-01 -1.411577910184860229e-01
2.364145815372467041e-01 -2.245568037033081055e-01 -7.448258250951766968e-02 -6.640693638473749161e-03 4.149217158555984497e-02 2.194802612066268921e-01 -1.509765088558197021e-01 -3.596239089965820312e-01 -3.202498257160186768e-01 2.556881867349147797e-02 6.660921126604080200e-02 8.282108604907989502e-02 -1.261766403913497925e-01 -3.745241463184356689e-01 -2.427416145801544189e-01 3.023592233657836914e-01 5.940254777669906616e-02 6.230057403445243835e-02 1.021102592349052429e-01 -1.468390673398971558e-01 -5.485907569527626038e-02 -1.330150216817855835e-01 -1.214280128479003906e-01 2.712566554546356201e-01 -6.039608642458915710e-02 -1.524322777986526489e-01 5.872640013694763184e-02 -1.166830062866210938e-01 -5.597925186157226562e-02 -2.288617789745330811e-01 -1.143431216478347778e-01 -6.381634622812271118e-02
5.727731436491012573e-02 2.369997650384902954e-02 3.638687077909708023e-03 -2.423475086688995361e-01 -1.973805725574493408e-01 1.840147525072097778e-01 -3.971381187438964844e-01 -2.693490982055664062e-01 1.258663535118103027e-01 3.286416530609130859e-01 2.765547633171081543e-01 -8.618248626589775085e-03 -7.431921362876892090e-02 -3.677480518817901611e-01 -4.755849018692970276e-02 2.759053111076354980e-01 -6.220631301403045654e-03 2.325339242815971375e-02 7.017630338668823242e-02 1.014947053045034409e-02 -3.988680616021156311e-02 7.315665483474731445e-02 1.860518194735050201e-02 5.511199682950973511e-02 2.705566585063934326e-01 -1.663380535319447517e-03 9.547985345125198364e-02 2.412738744169473648e-03 5.954891443252563477e-02 -2.935857474803924561e-01 7.080371677875518799e-02 -1.475151777267456055e-01
8.196463435888290405e-02 1.505040284246206284e-02 1.352048963308334351e-01 -2.362879812717437744e-01 3.504078462719917297e-02 1.092176884412765503e-01 4.136129468679428101e-02 1.798901893198490143e-02 -2.917070984840393066e-01 2.305195182561874390e-01 -8.128096349537372589e-03 2.099273651838302612e-01 -2.107673138380050659e-01 -1.886990368366241455e-01 -1.196049675345420837e-01 2.217108905315399170e-01 2.077821046113967896e-01 -5.240596830844879150e-02 5.344284698367118835e-02 1.020879950374364853e-02 -4.179164767265319824e-01 -1.405419409275054932e-01 -2.653220295906066895e-02 1.074615716934204102e-01 3.062930405139923096e-01 -1.392194330692291260e-01 -4.820310324430465698e-02 -3.749232739210128784e-03 -5.340860411524772644e-02 -1.401742845773696899e-01 -3.682325780391693115e-01 -2.207327783107757568e-01
6.795710325241088867e-02 -1.961321085691452026e-01 1.112096533179283142e-01 7.802108675241470337e-02 -2.776285707950592041e-01 1.319201290607452393e-01 1.672558486461639404e-01 -3.750553131103515625e-01 -1.389269679784774780e-01 2.701083719730377197e-01 5.263262614607810974e-02 5.306282266974449158e-02 8.837907761335372925e-02 -1.328634470701217651e-01 -1.455532312393188477e-01 1.082963496446609497e-01 7.694014161825180054e-02 -4.552753269672393799e-02 3.536393865942955017e-02 8.150407671928405762e-02 -4.035090208053588867e-01 -1.121178492903709412e-01 8.294750750064849854e-02 -9.260053187608718872e-02 -1.608772724866867065e-01 1.876395344734191895e-01 3.348323106765747070e-01 6.784957647323608398e-02 1.044399738311767578e-01 -1.601883322000503540e-01 -2.132394313812255859e-01 -2.292128652334213257e-01
-1.297971606254577637e-01 -1.369528174400329590e-01 6.534428894519805908e-02 2.805853076279163361e-02 2.332561165094375610e-01 -1.259028911590576172e-01 1.339524798095226288e-02 -1.162357255816459656e-01 3.096319036558270454e-03 1.256166249513626099e-01 -2.383177354931831360e-02 -3.515805304050445557e-01 -5.123941898345947266e-01 -3.465844318270683289e-02 -3.234881162643432617e-01 3.009943664073944092e-01 1.060542613267898560e-01 -2.889646217226982117e-02 2.494609504938125610e-01 -3.491412475705146790e-02 -6.225858628749847412e-02 -1.146363094449043274e-01 -1.417361795902252197e-01 3.371382132172584534e-02 2.727780342102050781e-01 2.789228260517120361e-01 1.299254968762397766e-02 -8.046172559261322021e-02 9.046046063303947449e-03 -1.863270066678524017e-02 3.062823414802551270e-02 -4.940316826105117798e-02
3.665535748004913330e-01 9.668388217687606812e-02 -4.238537326455116272e-02 9.787625074386596680e-02 -1.449246257543563843e-01 1.523209065198898315e-01 -3.074981644749641418e-02 1.080016326159238815e-02 -3.500743806362152100e-01 -7.645281404256820679e-02 1.351526528596878052e-01 5.420992150902748108e-02 -1.616492867469787598e-01 -3.193885982036590576e-01 -3.069989383220672607e-01 2.553038597106933594e-01 4.106043651700019836e-02 3.552557528018951416e-01 1.449615359306335449e-01 2.071284316480159760e-02 -1.060795485973358154e-01 -1.388055533170700073e-01 -4.801117815077304840e-03 1.997593492269515991e-01 -1.607425957918167114e-01 -1.421899199485778809e-01 1.798584759235382080e-01 8.119028806686401367e-02 -2.878576284274458885e-03 -2.153997570276260376e-01 -2.585294842720031738e-02 -1.030748859047889709e-01
3.631859645247459412e-02 -1.920834928750991821e-01 2.679259777069091797e-01 -8.465209603309631348e-02 -1.547568570822477341e-02 8.800808340311050415e-02 6.336922198534011841e-02 -2.336237281560897827e-01 8.689433336257934570e-02 9.922623634338378906e-02 1.733022630214691162e-01 -2.856332063674926758e-01 -1.146960780024528503e-01 5.081974714994430542e-02 -2.880335748195648193e-01 2.218107879161834717e-01 -1.355466693639755249e-01 2.834495604038238525e-01 4.427705705165863037e-02 -1.001825407147407532e-01 -2.763756215572357178e-01 -1.708392202854156494e-01 -1.215420067310333252e-01 3.440022841095924377e-02 -3.201043605804443359e-02 6.204250454902648926e-02 4.562765657901763916e-01 -6.783899664878845215e-02 3.962975740432739258e-02 -2.458471953868865967e-01 -1.504711210727691650e-01 -6.913812458515167236e-02
3.023804426193237305e-01 4.646444693207740784e-02 -1.353862136602401733e-01 -2.276819348335266113e-01 -3.760572150349617004e-02 8.636594563722610474e-02 -7.853963971138000488e-02 -9.243868291378021240e-02 -6.774096190929412842e-02 1.998839676380157471e-01 1.654356867074966431e-01 -1.117901802062988281e-01 -1.049607899039983749e-02 -2.391090691089630127e-01 -3.629207611083984375e-01 1.803027838468551636e-01 -2.013302296400070190e-01 -9.275561571121215820e-02 2.092135101556777954e-01 4.361330345273017883e-02 -1.960186809301376343e-01 -3.759432956576347351e-02 -7.625278830528259277e-02 2.111426182091236115e-02 -2.038439512252807617e-01 -2.472015023231506348e-01 7.033073157072067261e-02 -3.304051458835601807e-01 2.155522406101226807e-01 -1.352556943893432617e-01 -1.279119402170181274e-01 -2.606523633003234863e-01
1.883647739887237549e-01 -1.758136153221130371e-01 9.384566545486450195e-02 -6.089151278138160706e-02 -1.085591837763786316e-01 -8.520536124706268311e-02 2.680622600018978119e-02 8.427173644304275513e-02 -2.140386402606964111e-02 -7.591525465250015259e-02 1.650833189487457275e-01 -1.478658169507980347e-01 -3.363908827304840088e-01 -1.693236678838729858e-01 -3.963482677936553955e-01 2.291061133146286011e-01 -2.351095527410507202e-02 1.443567574024200439e-01 2.512748539447784424e-01 -1.648420840501785278e-01 -2.328948825597763062e-01 1.623503416776657104e-01 -1.349156647920608521e-01 2.202690578997135162e-02 2.054850906133651733e-01 2.178972810506820679e-01 3.679399788379669189e-01 1.541383005678653717e-02 -9.739405359141528606e-04 1.082424521446228027e-01 1.800480484962463379e-01 -8.387586474418640137e-02
1.986506879329681396e-01 -7.291674613952636719e-02 1.588931381702423096e-01 -3.753823041915893555e-02 1.694740355014801025e-01 1.736814230680465698e-01 -9.897354245185852051e-02 -1.223126798868179321e-01 -3.578861057758331299e-01 2.440670430660247803e-01 -7.912842184305191040e-02 -2.002801746129989624e-01 -1.972473710775375366e-01 -1.457881778478622437e-01 1.035123094916343689e-01 3.650802373886108398e-01 -2.602902054786682129e-01 -5.395498499274253845e-02 1.796429306268692017e-01 -2.523601055145263672e-01 -1.291850358247756958e-01 -1.407451182603836060e-01 -2.529768086969852448e-02 -1.690998524427413940e-01 3.128133714199066162e-02 7.412852346897125244e-02 1.077212914824485779e-01 -3.503051400184631348e-02 1.165222898125648499e-01 -2.982222437858581543e-01 -2.252791821956634521e-01 -4.262875393033027649e-02
1.061103716492652893e-01 1.343551874160766602e-01 -1.296217087656259537e-02 -3.845336437225341797e-01 7.430597394704818726e-02 8.665768802165985107e-02 -6.531284749507904053e-02 -1.538884937763214111e-01 -8.987209945917129517e-02 1.801998615264892578e-01 3.610428273677825928e-01 -2.837069034576416016e-01 -2.598729729652404785e-01 -3.686321079730987549e-01 -2.421279847621917725e-01 -4.945119097828865051e-02 -7.812218740582466125e-03 -6.760247197235003114e-05 1.566046774387359619e-01 -1.877575814723968506e-01 4.966688156127929688e-02 -2.288993075489997864e-02 1.415084749460220337e-01 -1.987079083919525146e-01 -5.038004368543624878e-02 -1.943731755018234253e-01 2.142246961593627930e-01 -2.026611268520355225e-01 9.588997811079025269e-02 2.437530644237995148e-02 7.943912595510482788e-02 -8.343034423887729645e-03
1.708085648715496063e-03 2.083189226686954498e-02 2.773814201354980469e-01 -2.405953109264373779e-01 6.669823080301284790e-02 -2.704003266990184784e-02 -9.022317826747894287e-02 -1.736964285373687744e-01 -2.665242254734039307e-01 5.358018679544329643e-04 3.013151464983820915e-03 -1.856975555419921875e-01 -3.769153356552124023e-01 -3.409299552440643311e-01 -1.123116314411163330e-01 3.191880881786346436e-01 1.961152069270610809e-02 -5.639184638857841492e-02 -2.620183825492858887e-01 -1.242995485663414001e-01 -1.952901110053062439e-02 -1.992746144533157349e-01 1.785228401422500610e-01 -2.250442467629909515e-02 1.200269833207130432e-01 1.463813930749893188e-01 3.324232697486877441e-01 5.306299030780792236e-02 1.135186180472373962e-01 -1.303180605173110962e-01 -5.150524526834487915e-02 3.332643583416938782e-02
-7.041067816317081451e-03 -1.320436149835586548e-01 6.485323607921600342e-02 -3.494402468204498291e-01 -9.396998211741447449e-03 6.508558243513107300e-02 5.790284648537635803e-02 6.383123993873596191e-02 1.680145859718322754e-01 3.029876947402954102e-01 2.269238829612731934e-01 -1.881394088268280029e-01 -5.367144569754600525e-02 -2.532241940498352051e-01 -2.004648596048355103e-01 2.590838968753814697e-01 -1.898963004350662231e-02 -6.897964328527450562e-02 -6.695228070020675659e-02 7.761749625205993652e-02 8.676704019308090210e-03 -1.808206886053085327e-01 -1.918813213706016541e-02 -6.028917431831359863e-02 -2.204755321145057678e-02 -2.069272100925445557e-01 3.121083835139870644e-03 -1.156123131513595581e-01 4.943412914872169495e-02 -3.546346127986907959e-01 -3.655373677611351013e-02 -4.739060997962951660e-01
-3.689169138669967651e-02 7.459929585456848145e-02 -3.455362096428871155e-02 4.410448297858238220e-02 2.932453751564025879e-01 1.245622634887695312e-01 2.150532789528369904e-02 -1.200901418924331665e-01 -8.431090414524078369e-02 2.817267775535583496e-01 2.195826172828674316e-01 -1.829130202531814575e-01 -8.804303407669067383e-02 -1.220541447401046753e-01 -3.560845851898193359e-01 2.098931074142456055e-01 -2.855547666549682617e-01 3.081553578376770020e-01 -2.497020363807678223e-01 -2.640150487422943115e-01 -1.273619085550308228e-01 -2.183151841163635254e-01 -4.026122391223907471e-02 -3.982121869921684265e-02 -2.695067226886749268e-02 9.319875389337539673e-02 -1.470335945487022400e-02 1.164331473410129547e-02 2.462444454431533813e-01 -2.414122521877288818e-01 -1.846446096897125244e-02 -8.498940616846084595e-02
1.156050562858581543e-01 1.879926472902297974e-01 -2.012754045426845551e-02 -2.061377763748168945e-01 2.481073290109634399e-01 1.054277494549751282e-01 7.733514212304726243e-05 -2.300401218235492706e-02 -4.819016437977552414e-03 3.388830721378326416e-01 -5.111327394843101501e-02 -1.786895394325256348e-01 -1.914002448320388794e-01 3.798637539148330688e-02 -3.990138769149780273e-01 8.380316197872161865e-02 1.271501928567886353e-01 1.089416891336441040e-01 1.763861924409866333e-01 -1.081163361668586731e-01 -5.022397041320800781e-01 -3.475384088233113289e-03 2.418665029108524323e-02 1.291122436523437500e-01 1.910153776407241821e-01 -4.099918901920318604e-02 -7.791730016469955444e-02 5.490362644195556641e-02 -1.277513653039932251e-01 1.377059370279312134e-01 9.328063577413558960e-03 -2.418746948242187500e-01
3.592496365308761597e-02 1.210668385028839111e-01 9.944579005241394043e-02 1.584949791431427002e-01 9.838818013668060303e-02 -1.180508062243461609e-01 5.494794994592666626e-02 -1.436313707381486893e-02 -1.817373484373092651e-01 3.289517462253570557e-01 1.192091032862663269e-01 -7.942135632038116455e-02 -1.159757450222969055e-01 1.051809987984597683e-03 -5.116128325462341309e-01 4.120339155197143555e-01 -1.024897769093513489e-01 8.964303135871887207e-02 -7.284187525510787964e-02 4.364672582596540451e-03 -2.133009880781173706e-01 -1.165109053254127502e-01 -7.702237367630004883e-02 9.643636643886566162e-02 1.706176251173019409e-01 2.896064519882202148e-01 2.670374512672424316e-01 -1.010148525238037109e-01 -1.918002776801586151e-02 -5.730277672410011292e-02 -1.257060021162033081e-01 -5.791971832513809204e-02
8.225752413272857666e-02 7.686404883861541748e-02 2.068417817354202271e-01 -2.077170759439468384e-01 2.040002495050430298e-01 1.386732012033462524e-01 9.580315649509429932e-02 6.500937044620513916e-02 -3.078253865242004395e-01 2.664935588836669922e-01 -8.425806462764739990e-02 1.058264076709747314e-01 -1.869866698980331421e-01 -2.797093689441680908e-01 -1.184932067990303040e-01 2.110486030578613281e-01 2.655760347843170166e-01 6.165295466780662537e-02 2.791852690279483795e-02 1.170435827225446701e-02 -3.829979300498962402e-01 -2.423613965511322021e-01 9.171247482299804688e-02 2.689548395574092865e-02 1.083264797925949097e-01 -7.921988517045974731e-02 -4.593560844659805298e-02 9.787920117378234863e-02 -1.485418379306793213e-01 -3.504580631852149963e-02 -2.619434595108032227e-01 -2.446845173835754395e-01
-1.011512801051139832e-01 -1.950710266828536987e-01 1.183496043086051941e-01 -4.092492163181304932e-01 5.032326281070709229e-02 2.414481043815612793e-01 5.717395991086959839e-02 7.500027865171432495e-02 6.135823205113410950e-02 1.848451793193817139e-01 1.728156656026840210e-01 6.787908263504505157e-03 -3.916219249367713928e-02 -4.228231683373451233e-02 -1.382376849651336670e-01 1.986389905214309692e-01 -8.195552974939346313e-02 7.034306228160858154e-02 1.674637198448181152e-01 -4.647309333086013794e-02 -1.232701018452644348e-01 -2.125035673379898071e-01 -3.334433585405349731e-02 -2.469673939049243927e-02 -1.231155544519424438e-01 -2.796125411987304688e-01 1.526617407798767090e-01 5.176991969347000122e-02 3.463650355115532875e-03 -4.706564843654632568e-01 -1.983839422464370728e-01 -2.943000495433807373e-01
-2.215605974197387695e-01 -4.833697900176048279e-02 -6.797347217798233032e-02 -1.144327446818351746e-01 -1.485143601894378662e-01 1.948075890541076660e-01 -1.028611138463020325e-01 -3.624883294105529785e-01 -3.813984617590904236e-02 1.096135005354881287e-01 1.951230457052588463e-03 -1.782632917165756226e-01 -1.899936497211456299e-01 -1.353464126586914062e-01 -3.734450936317443848e-01 1.427358239889144897e-01 8.830644190311431885e-02 4.139833152294158936e-02 -2.631305716931819916e-02 1.009692531079053879e-02 -2.162277400493621826e-01 -1.681349128484725952e-01 1.170458793640136719e-01 9.331461787223815918e-02 -6.901741772890090942e-02 9.795828722417354584e-03 3.406825959682464600e-01 -2.116288095712661743e-01 2.419207543134689331e-01 -1.752128452062606812e-01 5.883020535111427307e-02 -3.213066756725311279e-01
9.984496980905532837e-02 -1.564481481909751892e-02 -3.427807241678237915e-03 -1.140960007905960083e-01 6.956080347299575806e-02 -1.254647970199584961e-01 -1.197532042860984802e-01 -9.750283323228359222e-03 1.398735400289297104e-02 1.417782306671142578e-01 -9.244723618030548096e-02 -3.271258771419525146e-01 -1.452012360095977783e-01 -6.994558870792388916e-02 -1.861394047737121582e-01 4.412072002887725830e-01 -2.826660871505737305e-02 7.154119014739990234e-02 2.514255046844482422e-01 6.936588138341903687e-02 -2.968883514404296875e-01 -2.455407977104187012e-01 -1.741912364959716797e-01 2.077411413192749023e-01 5.937165021896362305e-02 1.553364396095275879e-01 2.351768016815185547e-01 -1.335625648498535156e-01 5.576037988066673279e-02 7.561764121055603027e-02 3.610420525074005127e-01 -1.214212551712989807e-01
3.573851287364959717e-02 4.824123904109001160e-02 1.681281775236129761e-01 -2.500281482934951782e-02 1.239850297570228577e-01 1.373469382524490356e-01 -2.945870347321033478e-02 -1.729044467210769653e-01 -2.665186226367950439e-01 3.274692595005035400e-01 1.631075739860534668e-01 -2.955509126186370850e-01 -1.808701306581497192e-01 -7.319631427526473999e-02 -1.497748214751482010e-02 -1.267629861831665039e-02 -2.419252395629882812e-01 -1.009755283594131470e-01 7.455655187368392944e-02 -1.887440681457519531e-01 -1.390833705663681030e-01 -1.727400273084640503e-01 -7.078527659177780151e-02 -2.585518658161163330e-01 2.492422759532928467e-01 1.877147108316421509e-01 9.261186420917510986e-02 -3.763151168823242188e-02 1.545635163784027100e-01 -3.184778392314910889e-01 -3.151058554649353027e-01 -9.440638870000839233e-02
1.193275377154350281e-01 1.278525143861770630e-01 8.127884566783905029e-02 -6.390410661697387695e-02 5.708067119121551514e-02 1.694254726171493530e-01 -1.304133385419845581e-01 1.478461027145385742e-01 -1.116794794797897339e-01 9.954369813203811646e-02 -2.477071434259414673e-02 -1.718033850193023682e-01 -3.839324116706848145e-01 -2.810123860836029053e-01 1.267055235803127289e-02 2.058222442865371704e-01 -4.159511625766754150e-01 2.801946178078651428e-02 7.560530304908752441e-02 -1.264749616384506226e-01 -1.216958165168762207e-01 -2.413453906774520874e-01 -6.152621284127235413e-02 -3.258910179138183594e-01 5.777979269623756409e-02 -3.561227768659591675e-02 2.860014438629150391e-01 -8.285649120807647705e-03 -1.304580084979534149e-02 -2.891075313091278076e-01 -9.764849208295345306e-03 -1.326925009489059448e-01
-8.339498937129974365e-02 1.032229438424110413e-01 3.774477168917655945e-02 -7.452259212732315063e-02 6.268210709095001221e-03 1.713226288557052612e-01 9.878760576248168945e-02 -2.862070500850677490e-01 5.887749046087265015e-02 2.627375721931457520e-01 4.386950731277465820e-01 1.321718003600835800e-02 -8.955915272235870361e-02 -3.718094229698181152e-01 -2.721594274044036865e-01 3.730117110535502434e-03 -9.185075759887695312e-02 1.926647275686264038e-01 -1.516068726778030396e-01 -2.434311956167221069e-01 -2.052238881587982178e-01 4.670120775699615479e-02 1.654844433069229126e-01 1.315525025129318237e-01 1.861535310745239258e-01 -6.864678859710693359e-02 1.065787277184426785e-03 1.714626550674438477e-01 1.730519235134124756e-01 -2.067472934722900391e-01 -3.128324076533317566e-02 -9.823275357484817505e-02
1.122882366180419922e-01 9.206829220056533813e-02 2.337281405925750732e-01 -1.431542038917541504e-01 2.845286428928375244e-01 3.802651166915893555e-02 -1.044977549463510513e-02 1.835046410560607910e-01 -8.216587454080581665e-02 1.400396972894668579e-01 2.005137503147125244e-01 2.783684432506561279e-01 -1.147197857499122620e-01 -1.747321039438247681e-01 -1.220244318246841431e-01 2.629377841949462891e-01 7.344604283571243286e-02 -2.667459845542907715e-02 5.987669155001640320e-02 -2.669912204146385193e-02 -4.336754977703094482e-01 -1.387258917093276978e-01 1.525898128747940063e-01 -1.138209700584411621e-01 3.046934306621551514e-01 3.227150440216064453e-02 1.889218986034393311e-01 -1.341673433780670166e-01 1.005340963602066040e-01 -7.126317173242568970e-02 -2.075750231742858887e-01 -2.366955131292343140e-01
9.395947307348251343e-02 6.755512952804565430e-02 3.638665005564689636e-02 -1.639609634876251221e-01 1.263860911130905151e-01 1.996007412672042847e-01 1.377661973237991333e-01 1.406816393136978149e-01 -8.275048434734344482e-02 2.150755673646926880e-01 -2.793824486434459686e-02 1.877164095640182495e-01 -2.043693065643310547e-01 -1.682592034339904785e-01 -1.720331013202667236e-01 3.768202960491180420e-01 2.273446023464202881e-01 -9.498058259487152100e-02 2.903739735484123230e-02 -3.185130283236503601e-02 -5.347863435745239258e-01 -1.305171102285385132e-01 -5.862815305590629578e-02 8.272273465991020203e-03 1.379220485687255859e-01 -8.136592805385589600e-02 1.400309503078460693e-01 -9.367371350526809692e-02 -5.361389741301536560e-02 -1.259918361902236938e-01 -2.298237383365631104e-01 -1.957830488681793213e-01
2.203649654984474182e-02 7.730336859822273254e-03 1.906172186136245728e-02 -1.321218907833099365e-01 6.654032319784164429e-02 9.820659458637237549e-02 4.921777173876762390e-02 1.335389912128448486e-01 -2.769118249416351318e-01 3.010979890823364258e-01 -5.192561447620391846e-02 9.505844861268997192e-02 -1.687396764755249023e-01 -3.837757408618927002e-01 -2.226828783750534058e-01 2.239940315485000610e-01 3.356800079345703125e-01 -5.438635870814323425e-02 2.138143591582775116e-02 -1.766021363437175751e-02 -3.339206874370574951e-01 -2.127830833196640015e-01 7.024319469928741455e-02 6.323815323412418365e-03 2.516148686408996582e-01 -1.891056597232818604e-01 -1.438975613564252853e-02 -6.488525867462158203e-02 -3.283232823014259338e-02 -9.870504029095172882e-03 -2.519551217555999756e-01 -2.154319882392883301e-01
-1.398354172706604004e-01 -4.562363028526306152e-03 8.326441794633865356e-02 -2.122367359697818756e-02 1.330101303756237030e-02 -2.294881194829940796e-01 1.714548654854297638e-02 -1.052755415439605713e-01 1.011182740330696106e-01 2.916765511035919189e-01 1.447468400001525879e-01 1.208680644631385803e-01 -2.941362261772155762e-01 -3.719379305839538574e-01 -1.427698135375976562e-02 1.360762417316436768e-01 5.013416707515716553e-02 2.530800104141235352e-01 2.340646535158157349e-01 -2.468463033437728882e-01 -3.217565119266510010e-01 -1.576360780745744705e-03 1.223516836762428284e-02 1.045925691723823547e-01 1.560403555631637573e-01 1.457751542329788208e-01 2.802482545375823975e-01 -8.999672718346118927e-03 9.295700490474700928e-02 -9.038368612527847290e-02 -1.819748133420944214e-01 -2.516790926456451416e-01
7.756678760051727295e-02 1.667217910289764404e-01 -1.116459667682647705e-01 -2.214743643999099731e-01 1.643099449574947357e-02 1.757452189922332764e-01 -2.874709963798522949e-01 9.826864115893840790e-03 -5.903558060526847839e-02 1.340574473142623901e-01 1.961133480072021484e-01 -1.773543283343315125e-02 4.181377962231636047e-02 -2.420159131288528442e-01 -2.868424654006958008e-01 2.020390778779983521e-01 -2.493960410356521606e-01 -1.627820543944835663e-02 3.220240771770477295e-01 -1.214616652578115463e-02 -2.642549276351928711e-01 -1.749220192432403564e-01 4.749265313148498535e-02 2.425385639071464539e-02 6.005568057298660278e-02 -2.393922060728073120e-01 2.431342303752899170e-01 -2.062397897243499756e-01 1.121488362550735474e-01 -2.772617638111114502e-01 -1.156744956970214844e-01 -1.102271378040313721e-01
2.162290066480636597e-01 1.905898898839950562e-01 3.003818988800048828e-01 -4.860826209187507629e-02 -5.418648198246955872e-02 2.124625593423843384e-01 -3.508788347244262695e-02 5.202258378267288208e-02 -1.763448268175125122e-01 1.627653390169143677e-01 1.290911883115768433e-01 1.120586767792701721e-01 -9.843502938747406006e-02 -2.206965684890747070e-01 -1.835439056158065796e-01 2.594527900218963623e-01 5.206719785928726196e-02 -4.739443585276603699e-02 -7.950654625892639160e-02 1.197645999491214752e-02 -3.028175830841064453e-01 -4.117849171161651611e-01 -2.276151925325393677e-01 -1.803326755762100220e-01 4.338585212826728821e-02 -5.841229856014251709e-02 -1.484073996543884277e-01 -8.572987467050552368e-02 -5.880673602223396301e-02 1.594765335321426392e-01 -3.026105165481567383e-01 -1.181256845593452454e-01
-2.766421437263488770e-02 -7.747486233711242676e-02 1.455955654382705688e-01 -3.917961716651916504e-01 1.532736420631408691e-01 1.462963968515396118e-01 -5.560410395264625549e-02 -1.104836724698543549e-02 1.465438492596149445e-02 2.137736082077026367e-01 2.035071551799774170e-01 -1.957620978355407715e-01 1.215454339981079102e-01 -2.761752605438232422e-01 -1.867403388023376465e-01 2.842973470687866211e-01 3.160008043050765991e-02 -1.114359125494956970e-01 1.461882442235946655e-01 1.462273895740509033e-01 1.155079342424869537e-02 -9.661394357681274414e-02 -1.384320706129074097e-01 -1.194395720958709717e-01 -1.202390417456626892e-01 -1.745323836803436279e-01 1.021703779697418213e-01 -8.026397228240966797e-02 3.021935522556304932e-01 -1.979713886976242065e-01 -2.256914973258972168e-01 -3.093678355216979980e-01
7.762804627418518066e-02 1.548074930906295776e-02 3.444581925868988037e-01 -1.722840815782546997e-01 -1.184704452753067017e-01 -5.580811575055122375e-02 4.917990788817405701e-02 -2.508817613124847412e-01 -6.465733051300048828e-02 2.177527844905853271e-01 -1.811199486255645752e-01 8.621063083410263062e-03 -3.320561051368713379e-01 -1.504004746675491333e-01 -2.058323025703430176e-01 6.410155445337295532e-02 1.298263520002365112e-01 8.834146708250045776e-02 -1.330483937636017799e-04 -2.374131679534912109e-01 -2.520957589149475098e-01 -2.444628477096557617e-01 -2.896067500114440918e-01 9.453544020652770996e-02 1.153159216046333313e-01 1.890233755111694336e-01 7.466746121644973755e-02 2.214880436658859253e-01 1.381540447473526001e-01 -2.305302023887634277e-01 1.590211391448974609e-01 -2.705754339694976807e-02
1.009482443332672119e-01 1.945453286170959473e-01 1.982374675571918488e-02 -2.083871066570281982e-01 2.268738746643066406e-01 1.295355856418609619e-01 1.519748419523239136e-01 -2.068317085504531860e-01 -2.586001753807067871e-01 2.479843646287918091e-01 1.951613575220108032e-01 -1.548252552747726440e-01 -7.134948670864105225e-02 -3.214881122112274170e-01 -1.828346401453018188e-01 1.100412085652351379e-01 -1.685224324464797974e-01 6.677489727735519409e-02 -3.282773196697235107e-01 -1.401256173849105835e-01 -2.165804505348205566e-01 -6.412998586893081665e-02 1.551720052957534790e-01 9.295030683279037476e-02 1.122566983103752136e-01 8.994647115468978882e-02 5.153466388583183289e-02 1.428906470537185669e-01 9.985675103962421417e-03 -2.834176719188690186e-01 -7.554963976144790649e-02 -2.360256761312484741e-01
9.416708350181579590e-02 -2.026613429188728333e-02 2.283592373132705688e-01 -1.735401898622512817e-01 2.438403218984603882e-01 2.190474271774291992e-01 4.949591681361198425e-02 -2.591030895709991455e-01 -1.672786176204681396e-01 1.994503587484359741e-01 2.660834603011608124e-02 -2.498929053544998169e-01 -1.293689012527465820e-01 -1.604768186807632446e-01 2.770671248435974121e-02 2.213770002126693726e-01 -2.946784794330596924e-01 -1.950145326554775238e-02 -1.118834875524044037e-02 -4.805714637041091919e-02 -3.255357742309570312e-01 -2.994628250598907471e-02 -1.491453349590301514e-01 -2.035309672355651855e-01 1.667156070470809937e-01 2.374460250139236450e-01 2.459074109792709351e-01 -2.142090909183025360e-02 -2.727853693068027496e-02 -2.227441668510437012e-01 -2.290684580802917480e-01 -1.125012990087270737e-02
-3.234349489212036133e-01 1.733806170523166656e-02 1.272992193698883057e-01 -2.915644049644470215e-01 -1.181536018848419189e-01 1.897566318511962891e-01 1.743162870407104492e-01 -1.387723833322525024e-01 -1.527263522148132324e-01 -3.502553561702370644e-03 1.010239683091640472e-02 -3.152700364589691162e-01 -9.421125054359436035e-03 -2.511186599731445312e-01 -3.320202827453613281e-01 1.156314462423324585e-01 -1.510131359100341797e-01 2.217710167169570923e-01 4.343494772911071777e-02 8.236338943243026733e-02 -2.095646560192108154e-01 -2.696919441223144531e-02 -3.111649677157402039e-02 -1.798914670944213867e-01 -1.163290813565254211e-01 8.805838413536548615e-03 2.873590886592864990e-01 -2.174112945795059204e-01 5.268376693129539490e-02 -2.697730958461761475e-01 -4.920599237084388733e-02 -6.790693849325180054e-02
-1.797167360782623291e-01 -1.697573661804199219e-01 9.778576344251632690e-02 1.998381614685058594e-01 4.545868188142776489e-02 1.604464352130889893e-01 1.017515286803245544e-01 8.899603039026260376e-02 -1.091748848557472229e-01 3.158985078334808350e-01 2.559524774551391602e-02 7.478921115398406982e-02 -1.903405226767063141e-02 -3.574666380882263184e-01 -9.297101944684982300e-02 1.319313645362854004e-01 8.066887408494949341e-02 4.252096265554428101e-02 7.847112417221069336e-02 -1.072622761130332947e-01 -1.431113034486770630e-01 -1.205086335539817810e-01 -2.535960078239440918e-01 -2.628098130226135254e-01 3.750144839286804199e-01 2.736735902726650238e-02 -8.311355113983154297e-02 2.819709479808807373e-02 2.689364254474639893e-01 -2.766032218933105469e-01 1.878305524587631226e-01 -2.087688148021697998e-01
1.741963773965835571e-01 -4.213121533393859863e-02 1.992253586649894714e-02 -2.571820616722106934e-01 2.795883920043706894e-03 -1.093148142099380493e-01 1.395185887813568115e-01 -8.767324686050415039e-02 -1.563717424869537354e-01 5.011552013456821442e-03 7.947417348623275757e-02 -1.026561409235000610e-01 -1.153700947761535645e-01 -3.893519192934036255e-02 -5.039761066436767578e-01 3.724652528762817383e-02 1.060423105955123901e-01 1.242652907967567444e-01 -2.191803604364395142e-02 -1.296951770782470703e-01 -2.586703002452850342e-01 -4.155371487140655518e-01 -3.927975147962570190e-02 -6.624229997396469116e-02 2.174015343189239502e-02 -6.354064494371414185e-02 2.965794503688812256e-01 -7.360551506280899048e-02 2.090722173452377319e-01 -5.982671305537223816e-02 -2.426481842994689941e-01 2.390361577272415161e-01
1.045717373490333557e-01 2.095454484224319458e-01 1.866928040981292725e-01 1.625004112720489502e-01 1.304204389452934265e-02 1.723515689373016357e-01 1.895408183336257935e-01 -6.761822849512100220e-02 -1.574550420045852661e-01 3.401586115360260010e-01 1.243693083524703979e-01 -2.190413028001785278e-01 3.768397495150566101e-02 -1.328540891408920288e-01 -2.841880619525909424e-01 -4.221576079726219177e-02 2.059560269117355347e-02 1.997133493423461914e-01 1.018778160214424133e-01 7.749740034341812134e-04 -1.813769340515136719e-01 -1.610604077577590942e-01 -3.092587888240814209e-01 1.815692707896232605e-02 9.159308671951293945e-02 1.163320019841194153e-01 4.018703103065490723e-01 6.486926227807998657e-02 -2.633061408996582031e-01 -5.150938034057617188e-02 1.104712113738059998e-01 -1.750553995370864868e-01
-9.539547562599182129e-02 1.618402004241943359e-01 3.067119419574737549e-02 -2.582203149795532227e-01 5.394798889756202698e-02 1.755084991455078125e-01 -1.701371967792510986e-01 2.055512927472591400e-02 -1.169592589139938354e-01 1.795779615640640259e-01 8.773630112409591675e-02 -1.517664492130279541e-01 -5.165738239884376526e-02 -2.985863685607910156e-01 -1.657726019620895386e-01 3.255383074283599854e-01 -3.280218318104743958e-02 3.756832098588347435e-03 1.357471197843551636e-01 -3.120670467615127563e-02 -1.086732968688011169e-01 -6.369631737470626831e-02 -1.600637435913085938e-01 -1.773450523614883423e-01 2.859824337065219879e-03 -2.606302201747894287e-01 7.735311985015869141e-02 -3.746588528156280518e-01 1.158322170376777649e-01 -2.715375721454620361e-01 -1.082238033413887024e-01 -3.542434573173522949e-01
-3.200361132621765137e-02 1.948633939027786255e-01 -1.327693164348602295e-01 -1.908947825431823730e-01 -3.862042352557182312e-02 1.405119001865386963e-01 -1.541601419448852539e-01 -1.475142538547515869e-01 -1.843925565481185913e-01 7.566675543785095215e-02 4.466528594493865967e-01 -8.869758248329162598e-02 -3.536099791526794434e-01 -2.084524780511856079e-01 -1.961832344532012939e-01 1.255284249782562256e-01 -8.076778054237365723e-02 -3.023939020931720734e-02 8.597829937934875488e-02 -1.169954240322113037e-01 -4.134319126605987549e-01 -2.066374756395816803e-02 4.697360843420028687e-02 1.712036728858947754e-01 9.860967099666595459e-02 -2.401889711618423462e-01 1.275357156991958618e-01 4.824302718043327332e-02 1.385346949100494385e-01 -7.340840250253677368e-02 1.252035796642303467e-02 -1.679638177156448364e-01
7.353731896728277206e-03 7.293462753295898438e-02 -4.446092247962951660e-02 -3.519074618816375732e-01 5.161399394273757935e-02 2.842576205730438232e-01 -1.461701691150665283e-01 5.687726289033889771e-02 5.485844984650611877e-02 1.849332302808761597e-01 1.859500706195831299e-01 -1.368253976106643677e-01 3.332216292619705200e-02 -2.795031070709228516e-01 -3.927083313465118408e-01 2.509320676326751709e-01 -1.616493761539459229e-01 -3.632566705346107483e-02 1.204591765999794006e-01 8.254633867181837559e-04 -1.555217504501342773e-01 -7.642925530672073364e-02 6.148536875844001770e-02 4.221837222576141357e-02 -6.911800801753997803e-02 -1.132436618208885193e-01 2.749949097633361816e-01 -2.056855559349060059e-01 1.479515135288238525e-01 -2.043561339378356934e-01 -1.172231733798980713e-01 -2.886889576911926270e-01
1.430450826883316040e-01 -3.619891777634620667e-02 6.551594287157058716e-02 1.392563581466674805e-01 -9.584054350852966309e-04 1.630233600735664368e-02 -3.035521320998668671e-02 -2.671372294425964355e-01 -6.741178035736083984e-02 2.157283574342727661e-01 2.125394344329833984e-02 3.331498056650161743e-02 -2.451464720070362091e-02 -2.705232985317707062e-02 -2.219692170619964600e-01 2.170091122388839722e-01 2.830299437046051025e-01 -5.371775478124618530e-03 1.973497308790683746e-02 1.659159064292907715e-01 -2.523548305034637451e-01 -3.408235311508178711e-01 3.121943213045597076e-02 -1.859982311725616455e-01 2.526556327939033508e-02 2.419928610324859619e-01 3.464567959308624268e-01 8.415761590003967285e-02 8.955124020576477051e-02 8.149853348731994629e-02 8.856281638145446777e-03 -4.551179409027099609e-01
4.210289940237998962e-02 4.321764409542083740e-02 1.362754553556442261e-01 -1.383936852216720581e-01 -7.185262441635131836e-02 -1.386150419712066650e-01 -5.480567738413810730e-02 -1.992555111646652222e-01 -2.484832257032394409e-01 1.328915804624557495e-01 -2.072311192750930786e-01 -2.342704683542251587e-02 -3.322951793670654297e-01 3.148099780082702637e-02 -3.631812930107116699e-01 -2.078909240663051605e-02 2.711186371743679047e-02 2.696426808834075928e-01 7.693967968225479126e-02 -1.077782139182090759e-01 -2.388565987348556519e-01 -2.644533812999725342e-01 -2.873615622520446777e-01 1.981583684682846069e-01 1.558503955602645874e-01 -4.093503113836050034e-03 2.191295027732849121e-01 2.128792256116867065e-01 1.138821020722389221e-01 -1.863596737384796143e-01 1.038455069065093994e-01 -9.474647045135498047e-02
1.994151026010513306e-01 -9.853237867355346680e-02 5.168852582573890686e-02 -1.998412460088729858e-01 -3.544129058718681335e-02 2.398257143795490265e-02 9.900966286659240723e-02 5.107258632779121399e-02 -1.059846431016921997e-01 1.164038404822349548e-01 7.260730862617492676e-02 3.742232322692871094e-01 -2.777103185653686523e-01 -1.793991029262542725e-01 -2.112106829881668091e-01 1.673023551702499390e-01 2.206184901297092438e-02 9.022385627031326294e-02 7.840258628129959106e-02 -2.949079126119613647e-02 -4.723068177700042725e-01 -1.023272518068552017e-02 9.493838250637054443e-02 -8.422543853521347046e-02 3.797985911369323730e-01 -1.989354565739631653e-02 3.116520307958126068e-02 -1.365542877465486526e-02 3.927001357078552246e-02 -1.482955366373062134e-01 -2.769902646541595459e-01 -2.016991525888442993e-01
3.376846760511398315e-02 -2.133799791336059570e-01 1.285408884286880493e-01 4.336462914943695068e-02 1.664246916770935059e-01 9.480116516351699829e-02 1.721826344728469849e-01 -5.599499493837356567e-02 1.090976316481828690e-02 1.527950167655944824e-01 2.476026862859725952e-01 1.740687936544418335e-01 -2.169348448514938354e-01 -5.229750871658325195e-01 -7.717134058475494385e-02 7.376815378665924072e-02 3.464207518845796585e-03 1.620394177734851837e-02 3.481958210468292236e-01 -9.087737649679183960e-02 1.586204618215560913e-01 -2.318601757287979126e-01 -8.359161764383316040e-02 2.771378867328166962e-02 2.343128323554992676e-01 -5.684182047843933105e-02 3.107934445142745972e-02 -2.868505120277404785e-01 1.834058016538619995e-01 -4.729877784848213196e-02 -2.583114057779312134e-02 -1.550869345664978027e-01
1.754771620035171509e-01 -1.532602161169052124e-01 3.159159049391746521e-02 -1.308829337358474731e-01 8.445226587355136871e-03 1.750080138444900513e-01 -1.455230414867401123e-01 -2.354822456836700439e-01 -1.702589355409145355e-02 1.432924866676330566e-01 -1.180840134620666504e-01 -1.881347149610519409e-01 5.556653439998626709e-02 -1.943053901195526123e-01 -3.799972534179687500e-01 6.491532921791076660e-02 -3.391874134540557861e-01 1.315089911222457886e-01 1.729959845542907715e-01 -4.520308226346969604e-02 -2.400211244821548462e-01 -2.046241164207458496e-01 -2.023094333708286285e-02 5.966034531593322754e-02 2.877560071647167206e-02 2.207124978303909302e-01 2.614660561084747314e-01 -1.981944888830184937e-01 -5.262624099850654602e-02 -3.339504897594451904e-01 1.113325133919715881e-01 -9.491536766290664673e-02
-1.424508448690176010e-02 -8.478874713182449341e-02 2.393373697996139526e-01 -2.749538235366344452e-02 6.019245460629463196e-02 -1.639580875635147095e-01 -8.078006654977798462e-02 -3.437876999378204346e-01 -1.023316457867622375e-01 3.487364053726196289e-01 -1.336605995893478394e-01 -1.828902959823608398e-01 -3.565229848027229309e-02 -9.004249423742294312e-02 -4.791223108768463135e-01 2.508144825696945190e-03 4.976230673491954803e-03 1.776700764894485474e-01 3.812102833762764931e-03 -1.118256896734237671e-01 -1.889650523662567139e-01 -1.852780133485794067e-01 7.259771972894668579e-02 -1.243064086884260178e-02 2.671687006950378418e-01 4.874818772077560425e-02 3.557435572147369385e-01 -1.195975393056869507e-02 3.796474263072013855e-02 -1.895124092698097229e-02 -1.862591356039047241e-01 2.204925380647182465e-02
-7.861778140068054199e-02 -3.553904965519905090e-02 -2.486949414014816284e-02 -2.233281284570693970e-01 3.192410618066787720e-02 2.163538038730621338e-01 -2.307706028223037720e-01 -4.810564592480659485e-02 -1.966185867786407471e-01 2.693674564361572266e-01 3.713921606540679932e-01 -1.237749382853507996e-01 -2.011971175670623779e-01 2.680973708629608154e-02 -3.615229129791259766e-01 -8.397679775953292847e-02 5.240970477461814880e-02 -1.985234767198562622e-02 8.232671022415161133e-02 6.702211499214172363e-02 -4.045272991061210632e-02 -1.592882126569747925e-01 -9.741938859224319458e-02 2.470515668392181396e-01 1.054537668824195862e-01 8.207426220178604126e-02 -6.053778156638145447e-02 -1.266590505838394165e-01 -1.930413693189620972e-01 -3.390571475028991699e-01 -5.963999778032302856e-03 -3.057381510734558105e-01
1.555358618497848511e-01 3.369852900505065918e-02 1.916038542985916138e-01 -2.432446181774139404e-01 1.996183842420578003e-01 1.598058640956878662e-01 2.993706427514553070e-02 3.232542425394058228e-02 -2.113983780145645142e-02 2.408750504255294800e-01 9.160818904638290405e-02 3.024956583976745605e-01 -1.944461762905120850e-01 -3.258290141820907593e-02 -1.715453714132308960e-01 2.795321941375732422e-01 7.037220895290374756e-02 3.515501320362091064e-02 1.057903766632080078e-01 1.253861784934997559e-01 -1.951811015605926514e-01 -5.989113822579383850e-02 2.452701143920421600e-02 2.630845410749316216e-03 2.766828835010528564e-01 1.686343848705291748e-01 2.079109847545623779e-01 -1.068275701254606247e-02 2.030058205127716064e-02 -5.226967390626668930e-03 -4.867708384990692139e-01 -2.134392261505126953e-01
1.546371132135391235e-01 -1.083777844905853271e-01 4.709413275122642517e-02 -1.199864223599433899e-02 2.178152948617935181e-01 2.261166423559188843e-01 -3.553045541048049927e-02 -1.839653253555297852e-01 -1.822311282157897949e-01 2.589291632175445557e-01 -1.911795698106288910e-02 -2.718995213508605957e-01 -2.302198112010955811e-01 -1.927048265933990479e-01 -6.092077586799860001e-03 1.898573935031890869e-01 -3.104387819766998291e-01 -6.984612345695495605e-02 -9.650772064924240112e-02 -1.116091981530189514e-01 -2.506615519523620605e-01 -2.688422501087188721e-01 -1.859085857868194580e-01 -2.326998114585876465e-01 1.165116727352142334e-01 2.461712062358856201e-02 2.055134028196334839e-01 1.111259218305349350e-02 2.018500119447708130e-01 -1.722760796546936035e-01 -2.290220707654953003e-01 3.580101206898689270e-02
1.629011034965515137e-01 -4.523423016071319580e-01 7.266465574502944946e-02 -6.815744191408157349e-02 2.494349032640457153e-01 -7.065791636705398560e-02 8.382400870323181152e-02 -9.423986077308654785e-02 4.207440093159675598e-02 1.384110450744628906e-01 1.577142626047134399e-01 -6.086576357483863831e-02 -1.570628732442855835e-01 -3.156865537166595459e-01 -2.721427977085113525e-01 8.434311300516128540e-02 2.644525170326232910e-01 1.759231984615325928e-01 3.562968373298645020e-01 -9.850793331861495972e-02 -3.848705813288688660e-02 -1.920251250267028809e-01 -8.694914728403091431e-02 1.930004805326461792e-01 4.779119417071342468e-02 8.256866782903671265e-02 -2.368549108505249023e-01 9.036677330732345581e-02 4.376218095421791077e-02 1.002041772007942200e-01 -4.757660999894142151e-02 -1.118511781096458435e-01
2.221833169460296631e-01 1.855591833591461182e-01 1.525792032480239868e-01 -9.500961750745773315e-03 1.605807542800903320e-01 5.162561312317848206e-02 1.867917180061340332e-02 -1.807534396648406982e-01 -3.311477005481719971e-01 2.459104061126708984e-01 1.952286213636398315e-01 -1.553369909524917603e-01 9.390437044203281403e-04 -2.546503543853759766e-01 -9.428913891315460205e-02 1.548997908830642700e-01 -7.419334352016448975e-02 1.477265954017639160e-01 -2.009932845830917358e-01 -1.112689748406410217e-01 -3.155072331428527832e-01 -3.973240032792091370e-02 1.265285760164260864e-01 1.105051338672637939e-01 2.157154977321624756e-01 -1.530333310365676880e-01 -1.918874979019165039e-01 -1.484650932252407074e-02 -2.586010843515396118e-02 -3.966793715953826904e-01 1.355558782815933228e-01 -9.170323610305786133e-02
1.095025166869163513e-01 -1.319884806871414185e-01 -1.101641356945037842e-01 -1.625664234161376953e-01 3.064082376658916473e-02 1.116868779063224792e-01 -8.304847776889801025e-02 -2.100864350795745850e-01 -4.479932785034179688e-02 4.258529245853424072e-01 3.669804930686950684e-01 -3.777352869510650635e-01 -9.089242666959762573e-02 -2.999755144119262695e-01 -4.427500814199447632e-02 3.080917149782180786e-02 -9.171700477600097656e-02 1.223168671131134033e-01 1.634682863950729370e-01 -2.104945108294487000e-02 -2.088454924523830414e-02 -8.034617453813552856e-02 -9.963729977607727051e-02 -4.430015012621879578e-02 7.760818302631378174e-02 1.807804703712463379e-01 1.712959855794906616e-01 -3.026056587696075439e-01 7.686187326908111572e-02 -8.367642015218734741e-02 2.125618159770965576e-01 -1.366614252328872681e-01
2.193600237369537354e-01 8.318656682968139648e-02 -4.749325662851333618e-02 -2.472497969865798950e-01 1.496254503726959229e-01 5.349092185497283936e-03 -4.552327841520309448e-02 -1.413910388946533203e-01 -2.340065687894821167e-01 1.947954297065734863e-02 1.376168727874755859e-01 -1.200073957443237305e-01 -1.186367720365524292e-01 -2.507752180099487305e-01 -1.482053697109222412e-01 -6.445579230785369873e-03 -3.064186871051788330e-01 8.609730750322341919e-02 -1.522334478795528412e-02 -1.726596057415008545e-01 -2.065049558877944946e-01 -3.309139311313629150e-01 -1.012228056788444519e-01 -1.250954158604145050e-02 7.417821139097213745e-02 1.239331141114234924e-01 1.190918460488319397e-01 1.904154270887374878e-01 -2.020616978406906128e-01 -4.149621129035949707e-01 -1.590348035097122192e-01 -2.147760689258575439e-01
-1.369429379701614380e-02 -2.839176729321479797e-02 1.350979357957839966e-01 -6.458220630884170532e-02 -1.050225198268890381e-01 -2.968955636024475098e-01 -7.422938477247953415e-03 -1.433759927749633789e-01 -2.879784405231475830e-01 4.198320806026458740e-01 -3.244580700993537903e-02 -1.766378581523895264e-01 -2.060059010982513428e-01 -8.299526572227478027e-02 -4.686442017555236816e-01 8.688713610172271729e-02 -6.604178994894027710e-02 1.307330280542373657e-01 5.562999099493026733e-02 -2.241894751787185669e-01 -1.734324842691421509e-01 -2.891333699226379395e-01 -1.349865347146987915e-01 -6.205446552485227585e-03 1.300032734870910645e-01 8.594352006912231445e-02 1.234213560819625854e-01 -8.504055440425872803e-03 -6.088886037468910217e-02 5.373020470142364502e-02 -1.654737442731857300e-01 -9.238282591104507446e-02
-6.907406449317932129e-02 9.767299145460128784e-02 2.797096371650695801e-01 -3.567302227020263672e-01 1.751738972961902618e-02 3.147253394126892090e-01 -4.349368810653686523e-02 -6.548431701958179474e-03 -1.288837790489196777e-01 1.522658467292785645e-01 6.989214569330215454e-02 -1.083784326910972595e-01 -1.986217498779296875e-01 -1.478247493505477905e-01 -1.667791754007339478e-01 2.502065002918243408e-01 1.958234608173370361e-01 -2.193557471036911011e-01 -9.632866084575653076e-02 2.273809909820556641e-01 -4.665606319904327393e-01 -1.344052553176879883e-01 -6.787267327308654785e-02 1.631161943078041077e-02 1.502935141324996948e-01 1.341353803873062134e-01 8.591604977846145630e-02 -6.312331557273864746e-02 -8.081693947315216064e-02 1.438940875232219696e-03 -8.539441227912902832e-02 1.300762742757797241e-01
3.569779694080352783e-01 -3.024257123470306396e-01 -6.617914140224456787e-02 -2.182108759880065918e-01 4.341472387313842773e-01 -2.346273511648178101e-02 -1.287725716829299927e-01 -2.783716842532157898e-02 -1.266271620988845825e-01 2.174113690853118896e-01 -7.521776854991912842e-02 8.879706263542175293e-02 7.121444493532180786e-02 -1.311922371387481689e-01 -2.224408686161041260e-01 1.405480951070785522e-01 -5.688014253973960876e-02 2.497790604829788208e-01 1.655234694480895996e-01 6.764426082372665405e-02 -1.493269950151443481e-01 2.631927141919732094e-03 -3.918597400188446045e-01 1.553550269454717636e-02 1.178199425339698792e-01 8.877889066934585571e-02 -3.395772725343704224e-02 4.813903942704200745e-02 -1.928428746759891510e-02 -2.020752280950546265e-01 -1.128758210688829422e-02 -1.187001541256904602e-01
-4.759380593895912170e-02 1.975283771753311157e-01 1.914093345403671265e-01 -1.410076022148132324e-01 4.636563733220100403e-02 -2.671196870505809784e-02 -1.829857230186462402e-01 2.495266124606132507e-02 -1.931451410055160522e-01 3.152611851692199707e-01 -1.284522116184234619e-01 3.080924972891807556e-02 -3.523444235324859619e-01 -2.184229791164398193e-01 -3.192596733570098877e-01 1.849102526903152466e-01 2.613671123981475830e-01 -1.426008790731430054e-01 1.796505004167556763e-01 -2.027671784162521362e-02 -3.732915222644805908e-01 -1.379839330911636353e-01 -1.111497581005096436e-01 -9.097796678543090820e-02 8.902925252914428711e-02 -4.461456462740898132e-02 -1.839835792779922485e-01 1.145067717880010605e-02 8.958822116255760193e-03 2.091556973755359650e-02 -2.361283600330352783e-01 -5.086014419794082642e-02
-8.925312012434005737e-02 3.717751055955886841e-02 -4.619773477315902710e-02 -5.908748134970664978e-02 5.685475096106529236e-02 1.189972981810569763e-01 -5.449138581752777100e-02 -2.306035757064819336e-01 -1.483224779367446899e-01 2.497898489236831665e-01 3.617901206016540527e-01 -2.447033524513244629e-01 -8.048215508460998535e-02 -2.785591483116149902e-01 -1.907531172037124634e-01 -1.747964173555374146e-01 -2.167092561721801758e-01 1.359666883945465088e-01 1.501841396093368530e-01 -1.618416458368301392e-01 -6.157101690769195557e-02 -4.421764016151428223e-01 -9.163907729089260101e-03 -1.149676740169525146e-01 1.011167466640472412e-01 -4.173734784126281738e-02 -1.677302420139312744e-01 1.757980324327945709e-02 2.102963179349899292e-01 1.274649053812026978e-01 1.286848783493041992e-01 -2.026216238737106323e-01
2.298961877822875977e-01 -2.454161643981933594e-01 1.383756548166275024e-01 -1.044099256396293640e-01 1.893235892057418823e-01 6.579181551933288574e-02 -9.339221566915512085e-02 -3.188457340002059937e-02 1.349597703665494919e-03 2.178855240345001221e-01 2.358744293451309204e-01 -1.034188792109489441e-01 -3.142339289188385010e-01 -3.796880841255187988e-01 -1.966575160622596741e-02 1.781561598181724548e-02 9.190400689840316772e-02 -2.952603064477443695e-02 3.226698040962219238e-01 3.964556846767663956e-03 -2.734198234975337982e-02 -1.694249212741851807e-01 2.632845342159271240e-01 -1.068692728877067566e-01 2.760028541088104248e-01 -9.237352013587951660e-02 1.405257135629653931e-01 -4.052702337503433228e-02 2.128994315862655640e-01 -1.325675402767956257e-04 1.962853819131851196e-01 -1.895894408226013184e-01
1.312400549650192261e-01 -4.874136298894882202e-02 1.847789734601974487e-01 -4.747116938233375549e-02 3.691628277301788330e-01 1.721765100955963135e-01 1.114985160529613495e-02 -4.181556403636932373e-02 -2.315574139356613159e-01 1.889065653085708618e-01 1.125972252339124680e-02 -3.404523432254791260e-01 -1.051229164004325867e-01 -1.085100993514060974e-01 -4.056226462125778198e-02 1.148929744958877563e-01 -1.791644990444183350e-01 4.009341076016426086e-02 1.158627197146415710e-01 -1.529907882213592529e-01 -2.718623280525207520e-01 -2.796015441417694092e-01 -1.813219189643859863e-01 -2.394301891326904297e-01 1.764899641275405884e-01 1.544881910085678101e-01 1.540606021881103516e-01 1.778273843228816986e-02 7.128705084323883057e-02 -2.005843669176101685e-01 -2.638915181159973145e-01 -1.623128503561019897e-01
1.212098821997642517e-01 -1.357216984033584595e-01 1.613727658987045288e-01 -1.694506406784057617e-01 -1.632559448480606079e-01 6.202848628163337708e-02 7.082354277372360229e-02 1.697343438863754272e-01 1.132273487746715546e-02 1.081610843539237976e-01 -7.706942502409219742e-03 -1.508988291025161743e-01 -3.618896901607513428e-01 -2.812441587448120117e-01 -2.504547536373138428e-01 8.232558518648147583e-02 1.356814801692962646e-01 2.551735043525695801e-01 2.217840850353240967e-01 7.113463431596755981e-02 -1.883810199797153473e-02 -3.874564766883850098e-01 -2.322337403893470764e-02 1.378467977046966553e-01 2.343278229236602783e-01 2.881606221199035645e-01 1.674794107675552368e-01 1.196418851613998413e-01 1.095100715756416321e-01 9.811571240425109863e-02 -1.529937237501144409e-01 2.138966694474220276e-02
-2.417112886905670166e-02 2.080675810575485229e-01 1.144423186779022217e-01 -1.715625822544097900e-01 1.072826832532882690e-01 -4.485539346933364868e-02 -1.444728523492813110e-01 -8.631799370050430298e-02 3.600553795695304871e-02 1.124156937003135681e-01 1.636789441108703613e-01 1.686337739229202271e-01 -2.654952369630336761e-02 -4.706906899809837341e-02 -2.124872356653213501e-01 3.322934210300445557e-01 1.266953349113464355e-01 3.178937137126922607e-01 2.186400592327117920e-01 -6.607599556446075439e-02 -2.343648672103881836e-01 -2.723550423979759216e-02 6.463888287544250488e-02 -2.455024048686027527e-02 3.396941721439361572e-01 3.123042881488800049e-01 -5.614529177546501160e-02 4.410476982593536377e-02 1.401262134313583374e-01 -1.189389005303382874e-01 -2.574363350868225098e-01 -3.103062808513641357e-01
3.221323713660240173e-02 -8.871611207723617554e-03 2.158835232257843018e-01 -9.970738738775253296e-02 1.332818120718002319e-01 -1.284311115741729736e-01 1.359547376632690430e-01 -3.089292943477630615e-01 -1.256744116544723511e-01 6.474415957927703857e-02 -4.746113717555999756e-02 -9.701424278318881989e-03 -1.574509292840957642e-01 -1.753473728895187378e-01 -4.731974601745605469e-01 1.298485398292541504e-01 1.939110308885574341e-01 1.323918104171752930e-01 1.919661276042461395e-02 -3.657247126102447510e-01 -2.840898633003234863e-01 -2.581452727317810059e-01 -1.462725251913070679e-01 6.754919141530990601e-02 1.978692710399627686e-01 3.386342525482177734e-02 1.963067948818206787e-01 1.140563562512397766e-01 -1.140925437211990356e-01 -7.010438293218612671e-02 -2.569429576396942139e-02 -5.017356202006340027e-02
-7.905177026987075806e-02 4.250182211399078369e-02 -2.817945182323455811e-01 -1.845368295907974243e-01 -8.580852299928665161e-02 3.178829550743103027e-01 -2.836896805092692375e-03 -3.324447274208068848e-01 4.015537351369857788e-02 -9.710889309644699097e-03 1.380681246519088745e-01 -4.714298993349075317e-02 -1.216152533888816833e-01 -1.811444014310836792e-01 -3.147045373916625977e-01 2.790696024894714355e-01 -5.563967302441596985e-02 6.288441270589828491e-02 2.069370001554489136e-01 3.082990460097789764e-02 -1.448166221380233765e-01 -8.396469056606292725e-02 5.706015229225158691e-02 -6.293968856334686279e-02 -9.898266196250915527e-02 1.920495480298995972e-01 1.867326647043228149e-01 -2.259632796049118042e-01 1.474924683570861816e-01 -3.486519455909729004e-01 -7.971047610044479370e-02 -2.090211063623428345e-01
9.037544578313827515e-02 -3.017456829547882080e-02 1.564859151840209961e-01 -2.126314640045166016e-01 4.887308180332183838e-02 1.664994806051254272e-01 1.758956611156463623e-01 -2.421038039028644562e-02 -3.890377236530184746e-03 2.149009257555007935e-01 1.450180262327194214e-01 3.003168702125549316e-01 -1.218771860003471375e-01 -2.344640344381332397e-01 -1.678280383348464966e-01 1.387922912836074829e-01 1.453269422054290771e-01 2.195869758725166321e-02 3.782648220658302307e-02 2.241093479096889496e-02 -3.495216369628906250e-01 -6.030226871371269226e-02 5.692577362060546875e-02 -3.845538944005966187e-02 3.499232530593872070e-01 4.015484452247619629e-02 1.143161058425903320e-01 -1.421653032302856445e-01 -7.495854515582323074e-04 -1.198594048619270325e-01 -4.979662895202636719e-01 -1.057325080037117004e-01
-4.758302867412567139e-02 -2.333783544600009918e-02 1.478057056665420532e-01 -1.168669313192367554e-01 2.497488856315612793e-01 9.230826795101165771e-02 -1.262163966894149780e-01 -3.336866945028305054e-02 -1.580751538276672363e-01 1.345509886741638184e-01 1.668287664651870728e-01 1.644700318574905396e-01 -2.019056528806686401e-01 -3.284371644258499146e-02 -1.442703455686569214e-01 2.444126158952713013e-01 1.180570274591445923e-01 -1.067033782601356506e-01 2.456288784742355347e-01 5.542616173624992371e-02 -1.270186305046081543e-01 -8.517308533191680908e-02 1.086533367633819580e-01 -4.611017554998397827e-02 3.146870434284210205e-01 2.573210895061492920e-01 -4.971414804458618164e-02 -1.295256018638610840e-01 3.020180463790893555e-01 -1.232597008347511292e-01 -4.841868877410888672e-01 -4.465081915259361267e-02
4.262604191899299622e-02 -5.189112946391105652e-02 9.830058366060256958e-02 -6.456505507230758667e-02 4.042217135429382324e-02 -1.185466647148132324e-01 1.485021263360977173e-01 -1.578083336353302002e-01 -7.910351455211639404e-02 6.460379064083099365e-02 -3.245221823453903198e-02 -1.090925186872482300e-01 -2.300921231508255005e-01 -2.716240473091602325e-02 -4.880459010601043701e-01 1.177819631993770599e-02 1.646933406591415405e-01 1.641919463872909546e-01 3.009172156453132629e-02 -3.363551497459411621e-01 -3.605706095695495605e-01 -2.936345636844635010e-01 5.942463129758834839e-02 1.429566591978073120e-01 1.903369873762130737e-01 1.878879815340042114e-01 2.908268570899963379e-01 -9.740283340215682983e-02 -8.761346340179443359e-02 -1.165859997272491455e-01 -4.384064301848411560e-02 -8.068764209747314453e-02
7.007671147584915161e-02 -9.553223848342895508e-02 1.190408095717430115e-01 -4.482545703649520874e-02 -1.114705577492713928e-01 -1.753519028425216675e-01 -5.951144546270370483e-02 -2.694844603538513184e-01 -2.763618826866149902e-01 4.047085642814636230e-01 -2.860388346016407013e-02 -1.185122132301330566e-01 -1.156307570636272430e-02 -1.455045789480209351e-01 -4.822431802749633789e-01 -3.511607274413108826e-02 -1.121958345174789429e-02 2.064588814973831177e-01 8.049547672271728516e-02 -2.199146747589111328e-01 -1.534384340047836304e-01 -2.021697908639907837e-01 -7.355312258005142212e-02 1.786746978759765625e-01 2.083118408918380737e-01 1.392490118741989136e-01 9.700964391231536865e-02 6.957625597715377808e-02 -6.472597271203994751e-02 -1.770230941474437714e-02 -1.821657866239547729e-01 -1.620293110609054565e-01
-3.950015082955360413e-02 -2.637272700667381287e-02 4.366701468825340271e-02 -2.861040234565734863e-01 1.788876205682754517e-01 1.830656081438064575e-01 -1.420402526855468750e-01 6.034052744507789612e-02 -3.015258349478244781e-02 3.244481384754180908e-01 1.394435614347457886e-01 1.733793504536151886e-02 1.431494206190109253e-02 -1.747373789548873901e-01 -3.648015558719635010e-01 1.082001402974128723e-01 -3.514911606907844543e-02 -2.853560075163841248e-02 1.225998997688293457e-01 -5.124418437480926514e-02 1.003600098192691803e-02 -2.959231100976467133e-02 1.131270173937082291e-02 -1.769116818904876709e-01 -1.845105923712253571e-02 -2.583412826061248779e-01 2.293937951326370239e-01 -2.901411652565002441e-01 3.163313567638397217e-01 -2.574253380298614502e-01 -1.309372335672378540e-01 -2.893697023391723633e-01
9.931476414203643799e-02 1.161470413208007812e-01 3.684972822666168213e-01 -1.678699627518653870e-02 1.201501023024320602e-02 1.342667490243911743e-01 1.178690493106842041e-01 1.496963854879140854e-02 4.293417185544967651e-02 1.292849183082580566e-01 8.486288785934448242e-02 5.477750301361083984e-02 -2.275126576423645020e-01 -1.347455084323883057e-01 -8.138384670019149780e-02 2.985135316848754883e-01 1.866745054721832275e-01 3.722326755523681641e-01 1.312374323606491089e-01 -2.107901275157928467e-01 -2.412809282541275024e-01 -2.833796739578247070e-01 -1.535020321607589722e-01 -1.751432195305824280e-02 2.373809963464736938e-01 3.604674339294433594e-01 3.725695610046386719e-02 7.130713760852813721e-02 3.275469318032264709e-02 4.776457324624061584e-03 -1.025030612945556641e-01 -1.098214089870452881e-01
3.513210453093051910e-03 -2.461324036121368408e-01 -2.299806661903858185e-02 -7.388598471879959106e-02 -4.263694211840629578e-02 -2.553224265575408936e-01 -2.039405554533004761e-01 -1.486525386571884155e-01 -3.983115777373313904e-02 2.864599525928497314e-01 4.164415970444679260e-02 -2.233738005161285400e-01 -3.735216856002807617e-01 -4.919843375682830811e-01 8.701885119080543518e-03 1.811852753162384033e-01 -9.423664212226867676e-02 -1.194214075803756714e-02 2.854909896850585938e-01 1.319490224123001099e-01 -3.073719888925552368e-02 -4.964905604720115662e-02 3.226056694984436035e-02 -6.533713638782501221e-02 2.542535960674285889e-01 8.627439290285110474e-02 1.740739941596984863e-01 -1.351321190595626831e-01 -5.254840478301048279e-03 -7.604779303073883057e-02 3.188844025135040283e-02 -9.401194006204605103e-02
7.246807962656021118e-02 2.692354377359151840e-03 3.474059328436851501e-02 1.629524864256381989e-02 -2.235555797815322876e-01 3.038714528083801270e-01 1.191960871219635010e-01 -3.567791581153869629e-01 -1.487331241369247437e-01 8.927970379590988159e-02 -5.065977945923805237e-02 2.704054675996303558e-02 1.657481770962476730e-03 -1.075357273221015930e-01 -3.698346614837646484e-01 1.745266765356063843e-01 -1.757264137268066406e-03 -1.527082268148660660e-02 1.366962194442749023e-01 1.031777411699295044e-01 -2.320517301559448242e-01 -2.341088056564331055e-01 -8.304443955421447754e-02 -1.897827237844467163e-01 1.986703276634216309e-02 3.128986060619354248e-01 3.029506206512451172e-01 5.654614791274070740e-02 6.809855997562408447e-02 5.698316544294357300e-02 -1.054482832551002502e-01 -3.222475647926330566e-01
3.241426646709442139e-01 3.821995854377746582e-02 7.912558317184448242e-02 1.424468457698822021e-01 5.686165299266576767e-03 -2.633106894791126251e-02 1.211736425757408142e-01 1.314846277236938477e-01 -7.262483984231948853e-02 4.506778120994567871e-01 1.502858996391296387e-01 -2.288314700126647949e-01 -1.057207807898521423e-01 -4.161029681563377380e-02 -5.081245899200439453e-01 1.992979943752288818e-01 3.410467132925987244e-02 -2.106594108045101166e-02 -4.664725437760353088e-02 8.780284225940704346e-02 -1.063769981265068054e-01 -1.492210924625396729e-01 -4.284870252013206482e-02 4.420037940144538879e-02 2.230828814208507538e-02 1.592671573162078857e-01 2.984458804130554199e-01 -2.402488142251968384e-01 8.906883001327514648e-02 9.542152285575866699e-02 -1.813558116555213928e-02 -3.439929708838462830e-02
8.036728948354721069e-02 -5.044225230813026428e-02 9.362029284238815308e-02 4.108578339219093323e-02 -3.908334672451019287e-02 -2.294811755418777466e-01 -2.399847097694873810e-02 -2.936006784439086914e-01 -3.156419396400451660e-01 3.038919270038604736e-01 -7.582817226648330688e-02 -2.475846558809280396e-01 -3.615413606166839600e-02 1.675871387124061584e-02 -5.075396895408630371e-01 1.522216647863388062e-01 -8.859070390462875366e-02 9.782304614782333374e-02 -1.042667776346206665e-02 -1.266552060842514038e-01 -2.213917821645736694e-01 -2.341253757476806641e-01 4.093063622713088989e-02 1.528724431991577148e-01 8.875528723001480103e-02 6.973256170749664307e-02 2.429305315017700195e-01 7.579049468040466309e-02 8.963828533887863159e-02 -1.029925495386123657e-01 -1.596575081348419189e-01 -1.188217177987098694e-01
-9.372296184301376343e-02 -1.729470677673816681e-02 1.104934066534042358e-01 -2.586178481578826904e-01 2.172114849090576172e-01 1.400561779737472534e-01 -2.340079396963119507e-01 -1.008161753416061401e-01 3.473792597651481628e-02 2.638064622879028320e-01 4.120556637644767761e-02 -1.137279644608497620e-01 1.521282363682985306e-02 -2.353739887475967407e-01 -2.883287668228149414e-01 2.849453091621398926e-01 -1.900714077055454254e-02 -9.464687854051589966e-02 2.232632935047149658e-01 1.339616905897855759e-02 -3.386807069182395935e-02 -2.031416296958923340e-01 -6.468518078327178955e-02 -9.450945071876049042e-03 5.207881331443786621e-02 -2.594760656356811523e-01 -3.193067759275436401e-02 -1.378176212310791016e-01 1.562110185623168945e-01 -2.079742699861526489e-01 -2.197288125753402710e-01 -4.033497869968414307e-01
-3.592607378959655762e-02 5.939513072371482849e-02 -1.432959083467721939e-02 -2.687279582023620605e-01 8.022908121347427368e-02 9.108174592256546021e-02 9.738086163997650146e-02 1.081631109118461609e-01 -2.748090326786041260e-01 3.396900594234466553e-01 -4.999389126896858215e-02 1.056064963340759277e-01 -2.381535321474075317e-01 -2.451318949460983276e-01 -2.157756537199020386e-01 2.576237022876739502e-01 2.445239871740341187e-01 -4.006994422525167465e-03 -1.141806133091449738e-02 9.013838320970535278e-02 -4.021303653717041016e-01 -1.361092925071716309e-01 4.579962044954299927e-02 6.588573008775711060e-02 1.202118992805480957e-01 1.281220349483191967e-03 -3.384359553456306458e-02 -1.078368443995714188e-02 -8.283231407403945923e-02 -2.974368073046207428e-02 -3.319592773914337158e-01 -2.532899677753448486e-01
-8.274590969085693359e-02 8.970735967159271240e-02 7.918924093246459961e-02 -6.566432863473892212e-02 1.537100523710250854e-01 1.781385838985443115e-01 -7.938424497842788696e-02 -1.793902218341827393e-01 5.499863624572753906e-02 2.014105767011642456e-01 1.715515553951263428e-01 3.238238096237182617e-01 -1.901893913745880127e-01 -1.875814646482467651e-01 -1.952220648527145386e-01 2.626714706420898438e-01 9.712827205657958984e-02 3.183213472366333008e-01 1.358549445867538452e-01 -1.729808300733566284e-01 -3.040347099304199219e-01 2.121837064623832703e-02 -1.278740167617797852e-02 8.422157168388366699e-02 2.855666577816009521e-01 1.868002265691757202e-01 -6.815934181213378906e-02 1.163009330630302429e-01 2.556311786174774170e-01 -7.257273793220520020e-02 -1.304864287376403809e-01 -2.068574875593185425e-01
2.521151304244995117e-01 9.227878600358963013e-02 1.171603426337242126e-01 -3.991532325744628906e-01 9.954098612070083618e-02 6.037482246756553650e-02 -5.085339769721031189e-03 -1.545237004756927490e-01 -1.520440131425857544e-01 6.749090552330017090e-02 2.128445357084274292e-01 -2.641491889953613281e-01 -6.056929752230644226e-02 -2.261331379413604736e-01 -2.705464959144592285e-01 1.321921218186616898e-02 -1.324972510337829590e-01 -9.138108789920806885e-02 6.774044781923294067e-02 -1.974117457866668701e-01 -3.214690089225769043e-01 6.445286329835653305e-03 -2.427482232451438904e-02 2.548586204648017883e-02 1.453671902418136597e-01 -1.739807873964309692e-01 1.826245686970651150e-03 1.023605233058333397e-03 -1.586052626371383667e-01 -4.220386743545532227e-01 5.188072100281715393e-02 1.226083114743232727e-01
-1.184874773025512695e-01 -7.567665725946426392e-02 7.516029477119445801e-02 -1.787617504596710205e-01 5.939996987581253052e-02 3.041997849941253662e-01 9.735129028558731079e-02 1.429416239261627197e-01 -1.505178362131118774e-01 1.248792558908462524e-01 -7.439830154180526733e-02 6.534866988658905029e-02 -3.428858220577239990e-01 -2.501156330108642578e-01 -3.367152512073516846e-01 3.144710063934326172e-01 1.314815133810043335e-01 -1.830101311206817627e-01 -1.996561735868453979e-01 4.505394399166107178e-02 -3.288128674030303955e-01 -8.624286204576492310e-02 -5.278383940458297729e-02 7.681415975093841553e-02 3.168338537216186523e-01 1.306508667767047882e-02 1.561479568481445312e-01 -3.354551270604133606e-03 -6.312356144189834595e-02 -9.716577827930450439e-02 1.699239201843738556e-02 -1.436057686805725098e-01
-6.774881388992071152e-03 -1.703654378652572632e-01 2.022333294153213501e-01 -1.141503751277923584e-01 1.685992777347564697e-01 -1.661658287048339844e-01 1.164456754922866821e-01 -6.730436533689498901e-02 -8.809787780046463013e-02 4.490607082843780518e-01 -8.295243978500366211e-02 1.282023489475250244e-01 -2.578159570693969727e-01 -1.135993599891662598e-01 -4.537856280803680420e-01 2.513628639280796051e-02 -1.786856167018413544e-02 3.192429840564727783e-01 1.201948672533035278e-01 -1.784503012895584106e-01 1.781062036752700806e-02 -1.392050683498382568e-01 -1.497184336185455322e-01 1.277331858873367310e-01 2.804538793861865997e-02 1.644738465547561646e-01 -1.604722440242767334e-01 -9.011887013912200928e-02 3.539567068219184875e-02 -1.788704991340637207e-01 -2.678533643484115601e-02 1.469173431396484375e-01
1.931635141372680664e-01 3.138255476951599121e-01 -4.542473331093788147e-02 -5.933196283876895905e-03 1.831141561269760132e-01 2.312230914831161499e-01 -3.545734658837318420e-02 -2.947112321853637695e-01 1.286085247993469238e-01 1.868803352117538452e-01 -4.113925620913505554e-03 -6.123977527022361755e-02 -2.308717668056488037e-01 -1.596290022134780884e-01 -1.476644277572631836e-01 1.024886891245841980e-01 4.766780883073806763e-02 6.540959328413009644e-02 3.069273829460144043e-01 -1.394290775060653687e-01 -4.490563869476318359e-01 -4.064522683620452881e-02 -2.451731450855731964e-02 -1.605231761932373047e-01 -1.768993437290191650e-01 -4.159739986062049866e-02 3.181325271725654602e-02 1.367535144090652466e-01 -1.776508688926696777e-01 -1.083620414137840271e-01 -1.503628790378570557e-01 -2.283765077590942383e-01
2.504869103431701660e-01 -4.118392616510391235e-02 2.314144372940063477e-01 -5.585251376032829285e-02 2.133653908967971802e-01 1.713127642869949341e-01 2.202900648117065430e-01 -2.204020321369171143e-01 -2.244528681039810181e-01 -1.903863996267318726e-01 1.593833267688751221e-01 -7.279109954833984375e-02 -1.768062710762023926e-01 2.211925201117992401e-02 -3.851260244846343994e-01 -6.704474240541458130e-02 -7.315666973590850830e-02 8.244291692972183228e-02 3.106103539466857910e-01 2.418635636568069458e-01 -2.077883183956146240e-01 4.333155974745750427e-02 -1.535841226577758789e-01 1.847371086478233337e-02 1.613902449607849121e-01 -1.595559120178222656e-01 1.951160132884979248e-01 -1.105116903781890869e-01 2.206663191318511963e-01 -8.901968598365783691e-02 -4.021804779767990112e-02 9.425412863492965698e-02
-5.758803710341453552e-02 -7.184782624244689941e-02 1.644948869943618774e-01 1.519914567470550537e-01 -9.778689593076705933e-02 -1.432910412549972534e-01 6.410721689462661743e-02 -2.449957728385925293e-01 -1.294172406196594238e-01 4.051749408245086670e-01 5.588992312550544739e-02 -2.192543745040893555e-01 -5.872329697012901306e-02 1.771943084895610809e-02 -4.734190106391906738e-01 2.614812254905700684e-01 -8.967979997396469116e-02 1.195098385214805603e-01 1.241461634635925293e-01 -2.777521014213562012e-01 -1.632152199745178223e-01 -2.257068604230880737e-01 3.938379697501659393e-03 1.253855526447296143e-01 1.468901187181472778e-01 -7.562156766653060913e-02 1.018158644437789917e-01 5.205949768424034119e-02 -5.551364645361900330e-02 -1.319593340158462524e-01 -5.350455176085233688e-03 -2.228520363569259644e-01
1.620033979415893555e-01 1.829413920640945435e-01 2.159055024385452271e-01 -2.618723511695861816e-01 1.395464036613702774e-02 3.166806697845458984e-01 -8.374049514532089233e-02 -6.035576015710830688e-02 -1.437506228685379028e-01 7.030734419822692871e-02 2.556367814540863037e-01 -1.001764461398124695e-01 -2.584853470325469971e-01 -1.865382194519042969e-01 -2.244241237640380859e-01 -1.656837016344070435e-02 -2.341836839914321899e-01 -8.993670344352722168e-02 -1.087320223450660706e-01 -1.964491456747055054e-01 -2.661048173904418945e-01 -2.192973196506500244e-01 5.672075971961021423e-02 1.137889921665191650e-01 9.321832098066806793e-03 -6.767324358224868774e-02 -5.715736374258995056e-02 5.817210301756858826e-02 4.720654396805912256e-04 -4.160707294940948486e-01 -7.493130862712860107e-02 -1.491727083921432495e-01
1.715108007192611694e-01 -2.332254052162170410e-01 9.407436847686767578e-02 -4.021890461444854736e-02 1.837305575609207153e-01 4.793350771069526672e-02 -1.873339861631393433e-01 3.235431015491485596e-02 -1.756091415882110596e-01 2.795136868953704834e-01 1.221013814210891724e-01 -4.012553021311759949e-02 -3.507076501846313477e-01 -1.843452453613281250e-01 -4.909624159336090088e-02 2.060462683439254761e-01 -6.700697541236877441e-02 3.568554818630218506e-01 5.935830995440483093e-02 8.833662606775760651e-03 -5.359140038490295410e-02 -1.047251839190721512e-02 3.326931968331336975e-03 -2.450368553400039673e-01 6.175050884485244751e-02 5.850013718008995056e-02 3.644202351570129395e-01 1.878314651548862457e-02 -1.658220142126083374e-01 -3.554222881793975830e-01 3.183670341968536377e-02 -1.117968410253524780e-01
1.489996016025543213e-01 8.004555851221084595e-02 1.164814606308937073e-01 1.407313160598278046e-02 4.464678838849067688e-02 2.153513431549072266e-01 8.395727723836898804e-02 -1.638821363449096680e-01 -3.006767928600311279e-01 2.282875478267669678e-01 9.504889696836471558e-02 -2.564872205257415771e-01 -1.467901319265365601e-01 -1.077917814254760742e-01 -3.402609750628471375e-02 1.375002264976501465e-01 -3.006884157657623291e-01 5.437128618359565735e-02 -1.051856670528650284e-02 -2.137884944677352905e-01 -3.348784148693084717e-01 -1.362582743167877197e-01 2.360706217586994171e-02 -1.780585944652557373e-01 2.323909550905227661e-01 1.228427812457084656e-01 2.466108202934265137e-01 1.277758181095123291e-01 1.237848252058029175e-01 -2.182592004537582397e-01 -2.920387387275695801e-01 -9.019046276807785034e-02
4.198964685201644897e-02 2.969924360513687134e-02 -3.495023772120475769e-02 -2.787948548793792725e-01 1.287824362516403198e-01 1.314795911312103271e-01 -8.200527727603912354e-02 9.722271561622619629e-02 1.367894560098648071e-01 3.287786841392517090e-01 2.264467924833297729e-01 -2.218116261065006256e-02 -1.005156524479389191e-02 -3.052364587783813477e-01 -2.888784706592559814e-01 2.394743263721466064e-01 -8.887048065662384033e-02 1.443796698004007339e-02 1.162491459399461746e-02 -8.401494706049561501e-04 3.171499818563461304e-02 -1.780713349580764771e-01 -1.662372350692749023e-01 1.427254080772399902e-02 -1.000550910830497742e-01 -2.422544062137603760e-01 5.422672722488641739e-03 -6.952935457229614258e-02 3.916412591934204102e-02 -4.307342469692230225e-01 -2.224580943584442139e-01 -2.771288156509399414e-01
2.335136085748672485e-01 3.093143226578831673e-03 3.543063700199127197e-01 -2.077363729476928711e-01 -7.581266760826110840e-02 -1.460245251655578613e-01 1.114256307482719421e-01 -3.241095691919326782e-03 -7.288995385169982910e-02 3.518823981285095215e-01 1.449169069528579712e-01 1.121764257550239563e-01 -8.734332770109176636e-02 2.934632822871208191e-02 -2.894715070724487305e-01 2.213687002658843994e-01 6.909681856632232666e-02 1.058703735470771790e-01 -2.289086878299713135e-01 -6.587866693735122681e-02 -2.275227457284927368e-01 -2.595698237419128418e-01 -1.666095852851867676e-01 3.202540799975395203e-02 1.596711277961730957e-01 2.092404291033744812e-02 9.578490257263183594e-02 -7.763938605785369873e-02 2.644620537757873535e-01 -4.659052938222885132e-03 -2.992925643920898438e-01 1.093077883124351501e-01
-3.449503704905509949e-02 1.000972837209701538e-02 1.629620641469955444e-01 -8.680785447359085083e-02 6.454222649335861206e-02 -9.018749743700027466e-02 1.458701491355895996e-01 -2.616552710533142090e-01 -1.288543939590454102e-01 3.814673423767089844e-02 7.997341454029083252e-03 3.698251396417617798e-02 -7.626117765903472900e-02 -2.193566262722015381e-01 -4.718614220619201660e-01 6.509827822446823120e-02 1.694720387458801270e-01 8.394805341958999634e-02 -9.423695155419409275e-04 -4.111606478691101074e-01 -2.879631519317626953e-01 -2.596065700054168701e-01 -1.947218477725982666e-01 3.774786368012428284e-02 2.360518127679824829e-01 -1.350194681435823441e-02 2.751006782054901123e-01 1.348729431629180908e-01 -1.129228025674819946e-01 -3.906190022826194763e-02 3.667197003960609436e-02 -4.883040487766265869e-02
3.775927722454071045e-01 -2.403882443904876709e-01 -2.603806182742118835e-02 -9.332343190908432007e-02 1.889625787734985352e-01 7.979691028594970703e-03 8.147424459457397461e-02 -1.772952973842620850e-01 -1.353790611028671265e-01 1.725227236747741699e-01 1.654314100742340088e-01 -1.737558245658874512e-01 -2.701466679573059082e-01 -1.992904096841812134e-01 -7.323206216096878052e-02 1.368652936071157455e-02 -1.171166673302650452e-01 5.023897439241409302e-02 1.966803222894668579e-01 2.632428407669067383e-01 -1.490322798490524292e-01 -7.905897684395313263e-03 -1.890763789415359497e-01 -1.848497539758682251e-01 2.280205339193344116e-01 5.622315406799316406e-02 -1.033940836787223816e-01 -1.177287176251411438e-01 1.113581135869026184e-01 -4.260222017765045166e-01 2.906291745603084564e-02 -4.066647216677665710e-02
-1.722849346697330475e-02 4.611786827445030212e-02 3.669039532542228699e-02 -2.193062156438827515e-01 1.377268582582473755e-01 2.695579528808593750e-01 -1.272487193346023560e-01 -2.150664106011390686e-02 -7.452417910099029541e-02 2.387902140617370605e-01 1.484668403863906860e-01 -1.264033764600753784e-01 -7.320160511881113052e-04 -3.593924641609191895e-01 -3.817369639873504639e-01 1.888643652200698853e-01 -4.803879931569099426e-02 -1.870889365673065186e-01 1.562150567770004272e-01 -1.709940098226070404e-02 2.558015845715999603e-02 -1.845430433750152588e-01 -4.226782545447349548e-02 -3.277734667062759399e-02 -9.529416449368000031e-03 -2.818318009376525879e-01 2.009852975606918335e-01 -3.074467778205871582e-01 1.335510164499282837e-01 -8.946724236011505127e-02 -9.634556621313095093e-02 -2.820649743080139160e-01
1.012085303664207458e-01 1.642061471939086914e-01 -8.083972334861755371e-02 -1.388149112462997437e-01 3.053493425250053406e-02 1.937267184257507324e-01 -3.985702991485595703e-02 -1.820326894521713257e-01 4.548490047454833984e-03 2.618582844734191895e-01 6.402136385440826416e-02 -1.508286222815513611e-04 -5.467088818550109863e-01 -1.518305689096450806e-01 -8.062860369682312012e-02 7.617615908384323120e-02 4.900239780545234680e-02 6.594676524400711060e-02 -1.995170302689075470e-02 -1.676878780126571655e-01 -3.858718872070312500e-01 -1.423632204532623291e-01 1.976700723171234131e-01 -8.216096460819244385e-02 -7.856307178735733032e-02 -2.177202105522155762e-01 -1.196070611476898193e-01 1.828149408102035522e-01 1.140207424759864807e-01 -1.315113008022308350e-01 9.839396923780441284e-02 -2.555994987487792969e-01
7.865737378597259521e-02 -1.658237427473068237e-01 2.423632293939590454e-01 -2.929108440876007080e-01 -2.002140134572982788e-01 7.593785226345062256e-02 4.072871804237365723e-02 6.510266102850437164e-04 3.939842805266380310e-02 1.718632727861404419e-01 4.803539812564849854e-02 1.134939640760421753e-01 -3.692323565483093262e-01 -2.342330217361450195e-01 -2.538467645645141602e-01 -2.066398561000823975e-01 3.337577357888221741e-02 -3.482401371002197266e-02 -3.145866468548774719e-02 -2.045365609228610992e-02 2.749970927834510803e-02 -2.945373654365539551e-01 -1.760023534297943115e-01 8.539863675832748413e-02 -1.855003386735916138e-01 1.251147836446762085e-01 2.216296046972274780e-01 -1.774450838565826416e-01 1.245876550674438477e-01 -3.581456542015075684e-01 -9.226660244166851044e-03 -1.599844694137573242e-01
6.738333404064178467e-02 -1.841467618942260742e-02 4.797529545612633228e-04 -2.642818093299865723e-01 9.547028690576553345e-02 1.679800748825073242e-01 1.934017799794673920e-02 1.555521637201309204e-01 -2.349209040403366089e-01 3.194776773452758789e-01 -1.866236031055450439e-01 1.281790882349014282e-01 -2.181271463632583618e-01 -3.807072341442108154e-01 -1.907556653022766113e-01 1.552988439798355103e-01 3.161806762218475342e-01 -1.832123659551143646e-02 -1.132810395210981369e-02 -2.269373461604118347e-02 -3.014495968818664551e-01 -2.210344076156616211e-01 8.738175034523010254e-02 2.174001932144165039e-02 2.484492808580398560e-01 -1.131243407726287842e-01 2.134548686444759369e-02 -4.691146314144134521e-03 -8.409117907285690308e-02 -7.925211684778332710e-04 -1.987796425819396973e-01 -1.773845553398132324e-01
2.035977244377136230e-01 2.717860937118530273e-01 1.829535812139511108e-01 1.440997421741485596e-01 8.306617289781570435e-02 -1.515004405518993735e-04 1.564963161945343018e-01 5.554362386465072632e-02 -8.446648716926574707e-02 2.923777699470520020e-01 1.256683915853500366e-01 2.519721351563930511e-02 -1.640706509351730347e-01 -1.125444471836090088e-01 -4.835014641284942627e-01 3.574900925159454346e-01 -3.550234064459800720e-02 7.425653934478759766e-02 -6.276570260524749756e-02 -1.024430394172668457e-01 -3.160155415534973145e-01 -2.217323184013366699e-01 -1.347031742334365845e-01 1.941453106701374054e-02 1.006658300757408142e-01 6.413277238607406616e-02 1.273323446512222290e-01 -1.755130439996719360e-01 -6.336636096239089966e-02 8.444032818078994751e-02 -1.504302471876144409e-01 4.428199306130409241e-02
2.631238400936126709e-01 1.798440217971801758e-01 1.767903417348861694e-01 7.364828884601593018e-02 -3.415809711441397667e-03 -9.687522053718566895e-02 1.579016596078872681e-01 2.892545424401760101e-02 -6.474807858467102051e-02 2.892663180828094482e-01 1.022361963987350464e-01 -4.957019910216331482e-02 -2.662910819053649902e-01 -9.195256978273391724e-02 -4.819115102291107178e-01 2.733189761638641357e-01 -1.393219977617263794e-01 4.353559017181396484e-02 -9.584742039442062378e-02 9.951794147491455078e-02 -2.830316126346588135e-01 -1.013716012239456177e-01 -4.856587573885917664e-02 -3.312145918607711792e-02 1.340078841894865036e-02 2.258196175098419189e-01 3.311726450920104980e-01 -3.247699514031410217e-02 3.824976459145545959e-02 1.640346273779869080e-02 -2.001468986272811890e-01 3.951637446880340576e-02
2.921146154403686523e-01 6.981424987316131592e-02 1.037959381937980652e-01 -3.037740290164947510e-01 7.479933649301528931e-02 -1.253282576799392700e-01 1.813198775053024292e-01 -1.700015664100646973e-01 -1.992278546094894409e-01 7.672899961471557617e-02 1.215809956192970276e-01 -6.436405330896377563e-02 -1.161810159683227539e-01 -1.203932613134384155e-01 -4.419084489345550537e-01 6.982908397912979126e-02 1.750927269458770752e-01 1.113024204969406128e-01 -5.827652662992477417e-02 -5.103024840354919434e-02 -2.562742531299591064e-01 -3.690979778766632080e-01 5.335015803575515747e-02 -5.931515619158744812e-02 -9.533874690532684326e-02 1.359211504459381104e-01 1.843876689672470093e-01 -6.549087911844253540e-02 7.928090542554855347e-02 -3.129179403185844421e-02 -2.338008135557174683e-01 2.142619192600250244e-01
2.852993905544281006e-01 1.849267184734344482e-01 8.851822465658187866e-02 -3.288882672786712646e-01 1.116990745067596436e-01 -7.418372482061386108e-02 1.849945485591888428e-01 -1.187248006463050842e-01 -1.344707161188125610e-01 2.270767688751220703e-01 5.759232491254806519e-02 -2.682902216911315918e-01 -1.895215362310409546e-01 -6.572417169809341431e-02 -3.143405020236968994e-01 1.539682894945144653e-01 -9.316112846136093140e-02 2.239061444997787476e-01 -2.226741909980773926e-01 -1.685605198144912720e-01 -1.859807223081588745e-01 -2.520957589149475098e-01 7.897683978080749512e-02 5.515721067786216736e-02 1.470402628183364868e-01 2.302193790674209595e-01 5.614800751209259033e-02 1.756996214389801025e-01 -1.006324365735054016e-01 -7.169569283723831177e-02 -5.749256908893585205e-02 -1.515272557735443115e-01
-2.071408182382583618e-02 1.685151159763336182e-01 -9.160606563091278076e-02 -6.733191758394241333e-02 1.156667806208133698e-02 1.497606635093688965e-01 -3.129599392414093018e-01 3.250282630324363708e-02 -1.361133307218551636e-01 1.587210446596145630e-01 9.009806066751480103e-02 -3.765536844730377197e-02 -1.352289021015167236e-01 -3.379451334476470947e-01 -2.196834087371826172e-01 2.129423022270202637e-01 -1.752858608961105347e-01 1.102740541100502014e-01 3.616925477981567383e-01 -2.704858481884002686e-01 -3.181177973747253418e-01 2.179749682545661926e-02 7.589716464281082153e-02 -1.716689765453338623e-01 -5.304394755512475967e-03 6.509611755609512329e-02 1.890601515769958496e-01 -1.204671338200569153e-01 1.373949199914932251e-01 -8.932813256978988647e-02 9.651815146207809448e-02 -2.878603041172027588e-01
1.360379308462142944e-01 1.175080426037311554e-02 -7.486100308597087860e-03 -1.715697348117828369e-01 4.449211061000823975e-02 9.313628077507019043e-02 -1.690450496971607208e-02 9.216555953025817871e-02 -4.164215642958879471e-03 1.084491163492202759e-01 1.561812907457351685e-01 -1.017218828201293945e-01 -4.880039766430854797e-02 -2.883511595427989960e-02 -1.368104666471481323e-01 1.849902868270874023e-01 -1.888843327760696411e-01 1.494125872850418091e-01 -1.841834485530853271e-01 4.857666417956352234e-02 -2.827867269515991211e-01 -1.417670249938964844e-01 3.086043149232864380e-02 -1.463450305163860321e-02 -2.239605784416198730e-02 -8.350690454244613647e-02 1.649083197116851807e-01 -1.054920349270105362e-02 4.507023096084594727e-01 -3.733606040477752686e-01 -6.893546134233474731e-02 -5.021733045578002930e-01
1.809793263673782349e-01 2.263659238815307617e-01 -3.644212149083614349e-03 1.197865903377532959e-01 4.627281799912452698e-02 -7.918088138103485107e-02 1.145121008157730103e-01 -4.352273885160684586e-03 -7.913767546415328979e-02 1.753571033477783203e-01 2.712794244289398193e-01 -7.611891627311706543e-02 -2.201706469058990479e-01 -2.759816311299800873e-02 -4.054033756256103516e-01 2.332463711500167847e-01 2.450105100870132446e-01 4.179073497653007507e-02 -4.676461219787597656e-02 -2.341609448194503784e-01 -1.526986211538314819e-01 -4.378373920917510986e-01 -1.135918274521827698e-01 1.779133379459381104e-01 1.582016795873641968e-01 1.548783034086227417e-01 9.070295840501785278e-02 -1.201320886611938477e-01 7.774829864501953125e-02 -1.822871118783950806e-01 -7.444746047258377075e-02 2.913600392639636993e-02
2.020911127328872681e-01 -1.769617348909378052e-01 2.332803010940551758e-01 -2.252526581287384033e-01 1.881711483001708984e-01 8.914629369974136353e-02 -4.749316349625587463e-02 7.473943382501602173e-02 -6.820947676897048950e-02 1.276636868715286255e-01 1.177535057067871094e-01 -1.488732844591140747e-01 -3.928521275520324707e-01 -2.175547927618026733e-01 4.691389203071594238e-02 2.332075834274291992e-01 -1.351612508296966553e-01 1.175836548209190369e-01 1.831270605325698853e-01 -5.761998519301414490e-02 -4.554234817624092102e-02 -2.220079600811004639e-01 -7.925613224506378174e-02 -3.604920115321874619e-03 2.558051235973834991e-02 1.605784147977828979e-02 3.838629722595214844e-01 -3.082352923229336739e-03 -1.440957784652709961e-01 -3.158622980117797852e-01 2.205329984426498413e-01 -1.105112507939338684e-01
-1.336136553436517715e-02 2.258350141346454620e-02 2.218370437622070312e-01 -6.999999284744262695e-02 -3.314068168401718140e-02 8.447621017694473267e-02 1.636370867490768433e-01 -1.902909427881240845e-01 -1.237668022513389587e-01 -6.003290042281150818e-02 2.622526288032531738e-01 -3.923489525914192200e-02 -2.579431533813476562e-01 5.042721331119537354e-02 -4.570869803428649902e-01 6.079042330384254456e-02 -8.067682385444641113e-02 4.495864361524581909e-02 -1.580966114997863770e-01 1.539272814989089966e-01 -2.293918579816818237e-01 -2.861217260360717773e-01 1.787251085042953491e-01 2.149299830198287964e-01 4.199231043457984924e-02 1.695724427700042725e-01 -8.049818128347396851e-02 -1.353598982095718384e-01 -1.471856236457824707e-02 -2.791380584239959717e-01 3.575795143842697144e-02 -3.137868046760559082e-01
1.852880120277404785e-01 1.793484687805175781e-01 -1.463827211409807205e-03 -8.157637715339660645e-02 1.976353377103805542e-01 1.027644351124763489e-01 -1.565666794776916504e-01 -2.234753966331481934e-01 -8.517654612660408020e-03 1.403089910745620728e-01 8.969400078058242798e-02 -3.071838021278381348e-01 -2.386348396539688110e-01 5.161611363291740417e-02 -2.301366329193115234e-01 1.185038983821868896e-01 9.988863021135330200e-02 5.251337215304374695e-02 1.670149117708206177e-01 -2.172160148620605469e-01 -3.745973706245422363e-01 1.337109059095382690e-01 1.254907227121293545e-03 -4.326969757676124573e-02 1.582074761390686035e-01 -1.407231092453002930e-01 -1.451524198055267334e-01 2.100570797920227051e-01 4.137096554040908813e-02 -2.743797898292541504e-01 -1.174170002341270447e-01 -3.244871497154235840e-01
-2.063464932143688202e-02 8.277764916419982910e-02 9.056928753852844238e-02 -2.364810854196548462e-01 1.938775628805160522e-01 7.606592774391174316e-02 -4.643085412681102753e-03 1.582593172788619995e-01 -2.866579294204711914e-01 3.645979166030883789e-01 -6.221589166671037674e-03 9.158096276223659515e-03 -1.346230208873748779e-01 -3.886209130287170410e-01 -9.108047187328338623e-02 2.071157544851303101e-01 2.678749859333038330e-01 -6.582829169929027557e-03 -9.854484349489212036e-03 -8.723387122154235840e-02 -4.050938785076141357e-01 -2.057927399873733521e-01 1.067874208092689514e-02 -1.335419993847608566e-02 1.724860519170761108e-01 -1.450878381729125977e-01 -2.329556830227375031e-02 8.462558686733245850e-02 2.100099250674247742e-02 9.205632656812667847e-02 -2.245545387268066406e-01 -1.431341767311096191e-01
8.341024070978164673e-02 -8.113595098257064819e-02 2.630494236946105957e-01 -1.736660152673721313e-01 -1.103187501430511475e-01 1.628022044897079468e-01 -4.722918197512626648e-02 -8.432754129171371460e-02 -1.361586302518844604e-01 2.185819745063781738e-01 2.417777627706527710e-01 -2.050872892141342163e-02 -2.654385566711425781e-01 -1.806876361370086670e-01 -1.935315132141113281e-01 -7.724808156490325928e-02 1.909325122833251953e-01 -4.752038046717643738e-02 -9.310542047023773193e-02 9.147542528808116913e-03 -4.952743276953697205e-02 -2.213424891233444214e-01 2.376263774931430817e-02 -3.493561968207359314e-02 -2.420470863580703735e-01 9.969917684793472290e-02 2.537162303924560547e-01 -2.774563729763031006e-01 -1.991394441574811935e-03 -4.157877266407012939e-01 1.710359565913677216e-02 -2.891601622104644775e-01
-4.367814585566520691e-02 1.427059620618820190e-02 -5.770638212561607361e-02 -3.306420445442199707e-01 1.173112094402313232e-01 1.100256517529487610e-01 7.333997637033462524e-02 1.212731376290321350e-01 -2.814165353775024414e-01 2.933656573295593262e-01 -1.939830929040908813e-02 1.007310897111892700e-01 -2.447355687618255615e-01 -2.854306995868682861e-01 -1.890493035316467285e-01 3.118063509464263916e-01 1.662802547216415405e-01 -4.088616371154785156e-02 8.579352870583534241e-03 3.017223253846168518e-02 -4.862602651119232178e-01 -1.378680318593978882e-01 -5.184541642665863037e-02 -3.946245834231376648e-02 1.351424157619476318e-01 -3.961567580699920654e-02 -2.615136280655860901e-02 -2.573503740131855011e-02 -1.244985014200210571e-01 2.455032663419842720e-03 -2.217106819152832031e-01 -1.154248192906379700e-01
4.367692396044731140e-02 2.893834412097930908e-01 1.124695092439651489e-01 3.807913884520530701e-02 -2.379630878567695618e-02 8.280538767576217651e-02 5.729553475975990295e-02 3.521441295742988586e-02 -6.710369139909744263e-02 2.893588840961456299e-01 1.362850517034530640e-01 -8.068731427192687988e-02 -2.716725133359432220e-02 -9.533669799566268921e-03 -5.890005230903625488e-01 3.868045210838317871e-01 -4.175260290503501892e-02 1.426062136888504028e-01 4.970762878656387329e-02 8.137664198875427246e-02 -1.021874248981475830e-01 -1.442258805036544800e-01 -4.800582677125930786e-02 -2.281506359577178955e-02 2.380954623222351074e-01 1.128257662057876587e-01 2.636509537696838379e-01 6.678140908479690552e-02 -2.128369361162185669e-01 5.972454324364662170e-02 -4.616437945514917374e-03 -1.417760998010635376e-01
-1.640551351010799408e-02 -1.266095787286758423e-01 3.713432252407073975e-01 -3.552180528640747070e-02 2.144215553998947144e-01 1.264809370040893555e-01 1.837599128484725952e-01 -1.903127878904342651e-02 -1.656186729669570923e-01 3.583548963069915771e-01 -8.013097941875457764e-02 -3.032965399324893951e-02 -2.138630896806716919e-01 -1.391877532005310059e-01 -3.695881664752960205e-01 -1.418008953332901001e-01 -3.409848734736442566e-02 2.147001028060913086e-02 2.187894582748413086e-01 5.219208449125289917e-02 7.370892167091369629e-02 6.908840686082839966e-02 7.040446996688842773e-02 -7.842513918876647949e-02 2.808720767498016357e-01 1.288057398051023483e-02 3.596120476722717285e-01 1.321803182363510132e-01 2.047865092754364014e-01 -7.210683822631835938e-02 -6.383141130208969116e-02 1.133504286408424377e-01
1.702715158462524414e-01 6.496465951204299927e-02 6.949184089899063110e-02 -2.241547256708145142e-01 1.003995314240455627e-01 -1.678397506475448608e-01 2.423361837863922119e-01 -2.427198588848114014e-01 -1.593803912401199341e-01 5.490712076425552368e-02 1.040947157889604568e-02 -9.527738392353057861e-02 -5.738541483879089355e-02 -1.965464353561401367e-01 -4.499967396259307861e-01 1.490810066461563110e-01 2.221961915493011475e-01 1.895227730274200439e-01 2.206711657345294952e-02 -3.119578063488006592e-01 -2.910301685333251953e-01 -2.363170385360717773e-01 -2.012410201132297516e-02 2.844538912177085876e-02 4.947608336806297302e-02 -2.160794287919998169e-02 2.646414339542388916e-01 1.766929626464843750e-01 4.380902647972106934e-02 3.873895481228828430e-02 -1.087279021739959717e-01 8.549188077449798584e-02
1.064428761601448059e-01 -1.892039626836776733e-01 2.138342261314392090e-01 -9.594973921775817871e-02 -3.319976329803466797e-01 -6.550697609782218933e-03 7.891359180212020874e-02 4.566820710897445679e-02 -2.919859588146209717e-01 2.583854198455810547e-01 4.579768329858779907e-02 9.961103647947311401e-02 1.019025593996047974e-01 -6.917075067758560181e-02 -3.975985944271087646e-01 1.607630401849746704e-01 -3.376465141773223877e-01 3.705276176333427429e-02 1.264480054378509521e-01 -1.778168380260467529e-01 -7.373861223459243774e-02 -2.567219138145446777e-01 1.458723247051239014e-01 -1.874512284994125366e-01 9.016514569520950317e-02 1.330414265394210815e-01 -3.404212370514869690e-02 -2.928142622113227844e-02 1.703279465436935425e-01 -2.058683186769485474e-01 1.501025408506393433e-01 -6.090022251009941101e-02
1.997185200452804565e-01 -6.256284564733505249e-02 4.141358733177185059e-01 -7.969003170728683472e-02 -1.120780943892896175e-03 1.068075299263000488e-01 4.416411742568016052e-02 -3.053124547004699707e-01 -2.940791100263595581e-02 2.848923802375793457e-01 1.267662644386291504e-01 -1.953460425138473511e-01 -2.667780518531799316e-01 -1.231590881943702698e-01 -1.155765261501073837e-02 4.354555904865264893e-02 -1.279329806566238403e-01 4.854894056916236877e-02 -8.266320824623107910e-02 -1.028793752193450928e-01 -3.249816596508026123e-01 -9.599608182907104492e-02 -7.522254437208175659e-02 -5.025011301040649414e-02 -8.044115453958511353e-02 1.013750731945037842e-01 3.741444051265716553e-01 -6.699593365192413330e-02 1.143236607313156128e-01 -3.368234038352966309e-01 -3.051697509363293648e-03 -1.533096749335527420e-02
1.455398462712764740e-02 8.056824654340744019e-02 1.121720820665359497e-01 -2.472223788499832153e-01 -1.100243721157312393e-02 1.390877813100814819e-01 -8.982902392745018005e-03 6.087820976972579956e-02 -3.519497066736221313e-02 2.245189100503921509e-01 1.048932597041130066e-02 1.671780347824096680e-01 -2.168832719326019287e-01 -5.854516476392745972e-02 -2.291035503149032593e-01 2.241052240133285522e-01 8.769037574529647827e-02 -6.154365837574005127e-02 9.233064204454421997e-02 -5.054585635662078857e-02 -5.574644804000854492e-01 -5.453447997570037842e-02 3.131568804383277893e-02 -4.935176670551300049e-02 2.146549373865127563e-01 5.243040248751640320e-02 -3.282481920905411243e-04 -1.787071079015731812e-01 -2.506417408585548401e-02 -2.091095745563507080e-01 -3.820433616638183594e-01 -2.295007407665252686e-01
1.374416202306747437e-01 9.596033394336700439e-02 2.529982030391693115e-01 -1.081989780068397522e-01 -1.081451773643493652e-02 -4.336449131369590759e-02 3.935523703694343567e-02 2.427901700139045715e-02 -1.149025261402130127e-01 -4.598690941929817200e-02 -1.608615070581436157e-01 3.524238243699073792e-02 -6.068293452262878418e-01 -2.296931892633438110e-01 -1.717544347047805786e-01 2.838917672634124756e-01 -2.621738612651824951e-01 6.862280517816543579e-02 -1.241458952426910400e-01 -5.109656974673271179e-02 -2.466366589069366455e-01 -2.762526571750640869e-01 1.740398257970809937e-01 -2.300633816048502922e-03 9.011677652597427368e-02 1.987973041832447052e-02 1.552816927433013916e-01 1.350698154419660568e-02 6.241196766495704651e-02 -8.217725902795791626e-03 -1.488351672887802124e-01 -2.619739063084125519e-02
1.957371234893798828e-01 5.565109848976135254e-02 -1.236496213823556900e-02 1.851520501077175140e-02 7.078456878662109375e-02 1.096571907401084900e-01 5.501500330865383148e-03 -1.707678586244583130e-01 -3.466889262199401855e-01 2.507810890674591064e-01 -1.063622683286666870e-01 -1.737996339797973633e-01 -1.176425740122795105e-01 -2.219515442848205566e-01 2.576314471662044525e-02 1.524859517812728882e-01 -3.877914249897003174e-01 -9.228438884019851685e-02 7.265442609786987305e-02 -1.780967861413955688e-01 -2.658005952835083008e-01 -1.317902654409408569e-01 -2.220485210418701172e-01 -2.373103052377700806e-01 5.031625553965568542e-02 5.285267159342765808e-02 2.157585769891738892e-01 1.977528072893619537e-02 9.222484380006790161e-02 -3.166318237781524658e-01 -2.169871479272842407e-01 5.096155032515525818e-02
4.576003551483154297e-02 9.670510888099670410e-02 3.885063529014587402e-02 -1.087559610605239868e-01 2.614504992961883545e-01 3.423106968402862549e-01 1.594301313161849976e-01 -1.531521379947662354e-01 -2.933408319950103760e-01 1.551536023616790771e-01 9.168846160173416138e-02 -2.465293928980827332e-02 -1.659358479082584381e-02 -2.039612233638763428e-01 -1.342120766639709473e-01 7.862840592861175537e-02 -2.106436192989349365e-01 4.051526784896850586e-01 -1.515057533979415894e-01 -1.929657459259033203e-01 -2.764884531497955322e-01 -2.036481499671936035e-01 -7.320050895214080811e-02 2.389571517705917358e-01 9.907446056604385376e-02 -1.061738729476928711e-01 1.225968003273010254e-01 4.235393181443214417e-02 9.286998957395553589e-02 -2.344416528940200806e-01 4.265094175934791565e-03 -7.070192694664001465e-02
3.071614503860473633e-01 -1.680682450532913208e-01 1.931841112673282623e-02 -1.639026030898094177e-02 -3.509915620088577271e-02 1.803661696612834930e-02 -3.207900226116180420e-01 7.073785364627838135e-02 -9.392318874597549438e-02 3.494569361209869385e-01 1.428095102310180664e-01 2.787321573123335838e-03 2.964765131473541260e-01 -2.344240844249725342e-01 -3.228907883167266846e-01 1.654243171215057373e-01 7.835019379854202271e-02 1.841406710445880890e-02 2.648209035396575928e-01 -8.664342761039733887e-02 -9.098071604967117310e-02 -9.441197663545608521e-02 -1.793807595968246460e-01 2.303071320056915283e-02 2.099177241325378418e-01 1.403467506170272827e-01 1.088275238871574402e-01 1.798475533723831177e-01 -8.742078393697738647e-02 -2.897713482379913330e-01 4.483717679977416992e-02 7.674474269151687622e-02
1.920417137444019318e-02 9.840897470712661743e-02 -1.066720299422740936e-02 -2.786591351032257080e-01 2.308304309844970703e-01 1.964363902807235718e-01 -7.121380418539047241e-02 -2.483229152858257294e-02 7.896731793880462646e-02 3.061327636241912842e-01 7.085631042718887329e-02 -1.776425540447235107e-01 1.257421523332595825e-01 -2.847703695297241211e-01 -3.423693776130676270e-01 2.406766116619110107e-01 5.910551175475120544e-02 -1.769039779901504517e-01 1.908841729164123535e-01 6.161954253911972046e-02 2.044821530580520630e-02 -1.025910377502441406e-01 -9.872646629810333252e-02 -7.543929666280746460e-02 -3.002840839326381683e-02 -1.623213142156600952e-01 8.368825912475585938e-02 -2.470826655626296997e-01 8.064267784357070923e-02 -2.011177390813827515e-01 -2.476168423891067505e-01 -3.179211020469665527e-01
7.694238424301147461e-02 -1.947373002767562866e-01 2.286270707845687866e-01 -4.390929639339447021e-02 1.124010980129241943e-01 -4.235944151878356934e-02 1.601206064224243164e-01 -1.161230280995368958e-01 5.523052439093589783e-02 1.260042339563369751e-01 2.056675106287002563e-01 9.605485945940017700e-02 -2.007855772972106934e-01 -6.403340697288513184e-01 -1.559516489505767822e-01 -6.237022951245307922e-02 1.047830581665039062e-01 -7.661234587430953979e-02 2.676016688346862793e-01 -4.099561646580696106e-02 2.971849776804447174e-02 -8.943696320056915283e-02 9.851257503032684326e-02 1.329887844622135162e-02 1.758095324039459229e-01 9.496995806694030762e-02 1.385453045368194580e-01 -2.804578542709350586e-01 1.929299323819577694e-03 1.464095897972583771e-02 9.384386986494064331e-02 -2.090273350477218628e-01
9.886080026626586914e-02 2.046539336442947388e-01 -1.151479333639144897e-01 1.434317529201507568e-01 1.134769693017005920e-01 2.584137022495269775e-01 -6.292943656444549561e-02 -1.235885918140411377e-01 -6.078616157174110413e-02 1.397682279348373413e-01 -3.786784410476684570e-02 -6.914946436882019043e-02 -1.610437333583831787e-01 -8.981734514236450195e-02 -2.511711716651916504e-01 1.591245085000991821e-01 1.891424804925918579e-01 2.691770195960998535e-01 2.662640511989593506e-01 4.689522460103034973e-02 -5.516940355300903320e-01 3.773903101682662964e-02 -2.074248343706130981e-01 -1.737749576568603516e-01 1.773064583539962769e-02 -5.389913544058799744e-02 1.786960661411285400e-02 -5.804909020662307739e-02 -1.334414910525083542e-02 -1.275126542896032333e-02 -9.116844087839126587e-02 -2.964219152927398682e-01
-5.311940237879753113e-02 -3.433721885085105896e-02 -4.029087349772453308e-02 1.803601980209350586e-01 -2.136564999818801880e-01 6.771677732467651367e-02 -2.826982364058494568e-02 -1.535189449787139893e-01 -3.409737348556518555e-02 3.041391074657440186e-01 1.519011706113815308e-02 -1.090711802244186401e-01 -9.731146693229675293e-02 -2.208471894264221191e-01 -2.767941057682037354e-01 1.163562685251235962e-01 -1.561603099107742310e-01 3.659660369157791138e-02 1.431872844696044922e-01 -3.407716006040573120e-02 -1.812651753425598145e-01 -1.388678401708602905e-01 -2.687081396579742432e-01 7.233072072267532349e-02 -1.186299882829189301e-02 -1.305585075169801712e-02 3.107091188430786133e-01 -2.195183634757995605e-01 1.643106192350387573e-01 -5.039894580841064453e-01 -1.485979706048965454e-01 8.925405144691467285e-02
-1.030616909265518188e-01 1.067169606685638428e-01 -1.299909055233001709e-01 -1.754212826490402222e-01 -2.346424609422683716e-01 3.198927640914916992e-01 -1.085849199444055557e-02 -3.418152630329132080e-01 -9.671068191528320312e-02 -1.745357736945152283e-02 1.016890108585357666e-01 -6.712976843118667603e-02 -1.597271412611007690e-01 -2.042108029127120972e-01 -2.790455222129821777e-01 2.550287246704101562e-01 -1.017563417553901672e-01 4.546459764242172241e-02 9.740426391363143921e-02 -1.018496677279472351e-01 -2.518773674964904785e-01 -8.924480527639389038e-02 5.990577116608619690e-02 2.498871646821498871e-02 -6.687644124031066895e-02 1.256453711539506912e-02 1.833251714706420898e-01 -1.469039320945739746e-01 1.498441994190216064e-01 -3.176389634609222412e-01 -1.518611758947372437e-01 -3.274428844451904297e-01
1.342784166336059570e-01 -5.308548733592033386e-02 6.098891049623489380e-02 -3.583389222621917725e-01 -1.188282668590545654e-01 1.413339376449584961e-02 -1.158125251531600952e-01 -2.011031955480575562e-01 -2.268940061330795288e-01 2.411331087350845337e-01 4.098875820636749268e-01 -1.385209709405899048e-01 -1.728434860706329346e-01 4.731749184429645538e-03 -2.244109809398651123e-01 -1.728468388319015503e-01 -4.203669354319572449e-02 -1.538642048835754395e-01 1.435070186853408813e-01 1.289187818765640259e-01 -2.236979156732559204e-01 -1.669295579195022583e-01 3.526515141129493713e-02 2.320272624492645264e-01 -3.731852024793624878e-02 -2.912040799856185913e-02 5.221285298466682434e-02 2.436323557049036026e-03 -7.059266418218612671e-02 -2.807301878929138184e-01 -7.528214156627655029e-02 -2.860406935214996338e-01
8.616854995489120483e-02 -4.051768407225608826e-02 1.440517790615558624e-02 3.049242682754993439e-02 -1.098206453025341034e-02 -1.296980082988739014e-01 2.648453414440155029e-02 -7.900822907686233521e-02 6.093241274356842041e-02 2.828786373138427734e-01 -7.589336484670639038e-02 -1.368913948535919189e-01 -4.776881933212280273e-01 -3.608531504869461060e-02 -3.874561786651611328e-01 2.341081649065017700e-01 -2.394895069301128387e-02 2.098895311355590820e-01 -6.847108900547027588e-02 2.705744281411170959e-02 -2.290068417787551880e-01 -2.295941412448883057e-01 5.229772999882698059e-02 1.531909406185150146e-01 1.816109865903854370e-01 2.906678915023803711e-01 2.661977112293243408e-01 -1.429489254951477051e-01 1.706304401159286499e-01 -4.588689655065536499e-02 7.345452904701232910e-03 4.257783293724060059e-02
1.452228575944900513e-01 -3.443182706832885742e-01 5.845189839601516724e-02 -6.461912300437688828e-03 8.402737230062484741e-02 -1.146043241024017334e-01 -1.862776093184947968e-02 -1.378210186958312988e-01 3.419470414519309998e-02 1.616368442773818970e-01 2.791020870208740234e-01 -5.872783437371253967e-02 -2.359771728515625000e-01 -4.248602092266082764e-01 7.387080788612365723e-02 2.503991723060607910e-01 -1.375301778316497803e-01 -3.415917605161666870e-02 3.061966300010681152e-01 1.753293722867965698e-01 -2.490549832582473755e-01 -1.527559459209442139e-01 8.049716800451278687e-02 -1.500048786401748657e-01 3.305217921733856201e-01 -1.773555390536785126e-02 7.950565963983535767e-02 -3.096350468695163727e-02 1.210112646222114563e-01 -6.726186722517013550e-02 9.323839098215103149e-02 -2.733382768929004669e-02
-1.571509428322315216e-02 -1.134705841541290283e-01 1.180050000548362732e-01 -1.446214765310287476e-01 -1.002737507224082947e-02 2.001402527093887329e-01 3.242546021938323975e-01 -2.345690131187438965e-01 -3.117539584636688232e-01 2.523699104785919189e-01 1.380242854356765747e-01 -1.000803560018539429e-01 -6.517123430967330933e-02 -2.398409992456436157e-01 -2.899389863014221191e-01 1.051655113697052002e-01 2.725336886942386627e-02 1.200589016079902649e-01 -1.543916314840316772e-01 -2.490623742341995239e-01 1.909065991640090942e-02 -3.026760220527648926e-01 8.997889608144760132e-02 2.471934854984283447e-01 1.152900159358978271e-01 1.038301587104797363e-01 7.331695407629013062e-02 -1.764031350612640381e-01 -4.962202906608581543e-02 3.738749306648969650e-03 -2.743595838546752930e-01 -6.598572432994842529e-02
-1.257037073373794556e-01 1.490636616945266724e-01 -1.608202606439590454e-01 -7.060697674751281738e-02 9.346201270818710327e-02 2.182097360491752625e-02 -2.348831295967102051e-01 -5.728956777602434158e-03 -1.604921533726155758e-03 2.878098487854003906e-01 1.554112434387207031e-01 -1.802155822515487671e-01 -1.683977395296096802e-01 -4.427704811096191406e-01 -8.670227229595184326e-02 1.575422734022140503e-01 -9.989820420742034912e-02 -6.720035523176193237e-02 1.985552906990051270e-01 -7.786581665277481079e-02 -1.812090426683425903e-01 5.691043287515640259e-02 3.742846101522445679e-02 -1.138343382626771927e-02 -2.294051647186279297e-02 7.785093039274215698e-02 2.163208723068237305e-01 -3.605505451560020447e-02 3.083582520484924316e-01 -3.923057615756988525e-01 -5.485976859927177429e-02 -2.573701143264770508e-01
7.717168331146240234e-02 -3.045198917388916016e-01 1.459247618913650513e-01 -1.104685068130493164e-01 3.053092062473297119e-01 -3.239003708586096764e-03 1.731606572866439819e-01 -5.012664571404457092e-02 -2.545886300504207611e-02 6.691778451204299927e-02 -1.097531691193580627e-01 -9.541738778352737427e-02 -2.236098200082778931e-01 -1.931963115930557251e-01 -2.382981777191162109e-01 5.121567100286483765e-02 -3.897215425968170166e-02 1.046443507075309753e-01 -1.685834117233753204e-02 2.472740709781646729e-01 -1.307626962661743164e-01 -9.782710112631320953e-03 5.410940200090408325e-02 -2.205785810947418213e-01 3.284654319286346436e-01 -9.943923354148864746e-02 -6.485427916049957275e-02 -1.906619817018508911e-01 1.131787151098251343e-01 -4.620961844921112061e-01 -7.515816483646631241e-03 -2.041372209787368774e-01
-1.990792341530323029e-02 8.321956545114517212e-02 2.566238343715667725e-01 -2.512482404708862305e-01 2.705499902367591858e-02 -1.531398445367813110e-01 -6.670317798852920532e-02 -4.413285255432128906e-01 -1.271217614412307739e-01 1.661509275436401367e-01 9.850773215293884277e-02 2.390177175402641296e-02 -2.462766170501708984e-01 -6.100188195705413818e-02 -3.681952953338623047e-01 -1.017666757106781006e-01 1.176742911338806152e-01 1.950024217367172241e-01 -8.494985289871692657e-03 1.464612782001495361e-01 -5.132719501852989197e-02 -2.729229629039764404e-01 7.424812763929367065e-02 3.252815902233123779e-01 1.676271110773086548e-02 -6.321028340607881546e-03 -6.468457728624343872e-02 -1.639723181724548340e-01 1.886057667434215546e-02 -2.666088640689849854e-01 -2.739175036549568176e-02 -1.026503145694732666e-01
1.920022219419479370e-01 -7.318736054003238678e-03 -9.773489832878112793e-02 -2.301795184612274170e-01 -2.283197641372680664e-01 7.049711048603057861e-02 -5.077136307954788208e-02 -1.811768114566802979e-01 -7.315039634704589844e-02 -2.950809709727764130e-02 2.147286087274551392e-01 1.085542440414428711e-01 -2.183704674243927002e-01 -2.644510567188262939e-01 -2.918997108936309814e-01 4.312663376331329346e-01 8.882571011781692505e-03 -7.641682028770446777e-02 8.268418163061141968e-02 9.858284145593643188e-03 -7.865930348634719849e-02 -1.105925440788269043e-01 2.196071296930313110e-01 -8.122772723436355591e-02 -3.283404186367988586e-02 -1.344918608665466309e-01 2.876953184604644775e-01 -1.082611307501792908e-01 1.383987516164779663e-01 9.957068413496017456e-02 2.685771323740482330e-02 -3.543635606765747070e-01
-8.576131425797939301e-03 1.384487748146057129e-01 6.317321211099624634e-02 -2.930380403995513916e-01 4.346127156168222427e-03 5.884416401386260986e-02 8.127349615097045898e-02 1.132879033684730530e-01 1.378785073757171631e-01 3.517467975616455078e-01 2.127415388822555542e-01 -2.546488307416439056e-02 -1.446045935153961182e-01 1.155147403478622437e-01 -2.288454622030258179e-01 3.199212253093719482e-01 1.337954252958297729e-01 1.346432864665985107e-01 3.130795657634735107e-01 2.725578099489212036e-02 1.800274290144443512e-02 -2.090972363948822021e-01 4.775318875908851624e-02 -1.436969786882400513e-01 1.251427978277206421e-01 3.781566321849822998e-01 -1.598073095083236694e-01 1.916012614965438843e-01 1.559733897447586060e-01 -1.532395035028457642e-01 -1.383666694164276123e-01 2.688434161245822906e-02
4.191548004746437073e-02 -6.090127676725387573e-02 1.003618910908699036e-01 4.453053697943687439e-03 -1.334478110074996948e-01 3.214793503284454346e-01 -2.365964092314243317e-02 -2.565243281424045563e-02 -2.938598990440368652e-01 4.579524695873260498e-01 9.932844340801239014e-02 1.313255280256271362e-01 -2.478448897600173950e-01 -1.946602612733840942e-01 -5.676710978150367737e-02 1.551216244697570801e-01 3.634243905544281006e-01 -1.451914906501770020e-01 6.585712730884552002e-02 7.801369577646255493e-02 -1.268307268619537354e-01 -2.491354383528232574e-02 -9.510990977287292480e-02 -1.710659563541412354e-01 1.877544224262237549e-01 1.228639669716358185e-02 1.108584925532341003e-01 3.614356741309165955e-02 1.730815321207046509e-01 1.326725333929061890e-01 -2.898177206516265869e-01 -1.145670041441917419e-01
1.405936777591705322e-01 5.956108868122100830e-02 5.634823068976402283e-02 1.593214571475982666e-01 2.164900600910186768e-01 1.563644558191299438e-01 2.837987840175628662e-01 -7.788554579019546509e-02 -1.323044747114181519e-01 1.422021538019180298e-01 2.007527500391006470e-01 -2.411745637655258179e-01 1.407223790884017944e-01 -1.699133068323135376e-01 -2.861981987953186035e-01 8.127608895301818848e-02 1.531876772642135620e-01 1.973427683115005493e-01 2.149947136640548706e-01 8.854568004608154297e-02 -7.066792808473110199e-03 8.837762870825827122e-04 -1.968324333429336548e-01 -8.367273211479187012e-02 4.559052884578704834e-01 1.085764318704605103e-01 1.996697932481765747e-01 1.312327384948730469e-01 1.384228616952896118e-01 -2.170783281326293945e-01 -1.586054568178951740e-03 1.074101179838180542e-01
1.415954083204269409e-01 -1.314245015382766724e-01 6.020670756697654724e-02 -2.443584650754928589e-01 -1.500256638973951340e-02 2.937003374099731445e-01 -1.635969132184982300e-01 6.929189711809158325e-02 -1.231242418289184570e-01 2.910904288291931152e-01 1.247614696621894836e-01 5.818419624119997025e-03 -2.236799448728561401e-01 -3.518239557743072510e-01 1.874157041311264038e-02 -1.906153187155723572e-02 -1.351052522659301758e-01 1.691526025533676147e-01 8.091251365840435028e-03 -1.314119994640350342e-01 -9.350589662790298462e-02 -1.064210161566734314e-01 -6.867842748761177063e-03 -5.794334225356578827e-03 -1.587178260087966919e-01 2.062712460756301880e-01 4.077247977256774902e-01 6.024783011525869370e-03 2.024378776550292969e-01 -3.097841739654541016e-01 7.770746201276779175e-02 -1.729785650968551636e-01
1.262185275554656982e-01 -1.605563759803771973e-01 3.559578210115432739e-02 -1.754458397626876831e-01 -4.131829366087913513e-02 9.718184918165206909e-02 3.258236944675445557e-01 -1.703132539987564087e-01 -2.118019014596939087e-01 6.397178769111633301e-02 8.463670313358306885e-02 2.825202047824859619e-02 -7.706829905509948730e-02 -1.839543730020523071e-01 -4.173450469970703125e-01 2.743458747863769531e-01 -2.543809264898300171e-02 -4.218269139528274536e-02 -1.917316019535064697e-01 -2.393952161073684692e-01 -1.409827172756195068e-01 -1.867023557424545288e-01 3.584530204534530640e-03 2.758346199989318848e-01 4.193532094359397888e-02 2.224215567111968994e-01 1.100169271230697632e-01 -2.827570736408233643e-01 2.028046250343322754e-01 1.040101237595081329e-02 -1.440798640251159668e-01 3.430172055959701538e-02
1.680428385734558105e-01 5.341432243585586548e-02 1.017096117138862610e-01 -1.867318153381347656e-01 4.037615284323692322e-02 -7.246235758066177368e-02 1.043727472424507141e-01 -5.004662275314331055e-02 -6.687382608652114868e-02 2.021938562393188477e-01 1.906766183674335480e-02 9.690176695585250854e-02 1.073615774512290955e-01 -2.363895475864410400e-01 -3.114757537841796875e-01 5.197195410728454590e-01 1.826578378677368164e-01 4.188919812440872192e-02 3.127609193325042725e-01 -4.734850302338600159e-02 -9.427338838577270508e-02 9.818492084741592407e-02 7.068531215190887451e-02 -5.713619664311408997e-02 8.280550688505172729e-02 3.032086789608001709e-01 4.063539672642946243e-03 -2.440119720995426178e-02 2.566373646259307861e-01 -3.868649899959564209e-02 -2.607797682285308838e-01 1.305264234542846680e-01
1.852845549583435059e-01 -1.592490375041961670e-01 -2.171082496643066406e-01 -4.135420918464660645e-01 9.591116011142730713e-02 3.037760257720947266e-01 -1.175940781831741333e-01 -9.120029956102371216e-02 -8.793234825134277344e-02 7.603132724761962891e-02 9.106017649173736572e-02 -3.760204836726188660e-02 -3.457003831863403320e-01 -2.145602256059646606e-01 -2.414798289537429810e-01 6.241871044039726257e-02 -1.206631120294332504e-02 -2.578920423984527588e-01 2.456097304821014404e-01 -1.175831779837608337e-01 6.659164093434810638e-03 2.020480344071984291e-03 1.747166737914085388e-02 1.141335070133209229e-01 9.267853200435638428e-02 5.659625306725502014e-02 2.546747624874114990e-01 1.915731839835643768e-02 -1.282386332750320435e-01 -3.468292579054832458e-02 -9.971113502979278564e-02 -2.979368865489959717e-01
1.965787261724472046e-01 -1.942535489797592163e-01 3.393268957734107971e-02 -2.045685201883316040e-01 -5.556608736515045166e-02 3.804664313793182373e-02 -2.104777693748474121e-01 2.924443781375885010e-02 -8.684533834457397461e-02 1.565947234630584717e-01 -2.520523266866803169e-03 4.151369503233581781e-04 -4.299673065543174744e-02 -9.003203362226486206e-02 -6.706601381301879883e-02 1.955188512802124023e-01 1.786783784627914429e-01 3.496910631656646729e-02 2.924125492572784424e-01 -3.518267869949340820e-01 -2.368746101856231689e-01 -3.663790822029113770e-01 -2.293616086244583130e-01 -2.708178758621215820e-01 4.115691035985946655e-02 1.561263650655746460e-01 1.501398235559463501e-01 2.007202953100204468e-01 -1.258144080638885498e-01 2.122122980654239655e-02 -2.859840691089630127e-01 2.204952016472816467e-02
1.565346568822860718e-01 2.044094055891036987e-01 1.821975260972976685e-01 8.937208354473114014e-02 -6.431771814823150635e-02 -5.092756077647209167e-02 -8.578175306320190430e-02 3.815227421000599861e-03 -2.429958432912826538e-01 2.356603145599365234e-01 1.917348355054855347e-01 -1.830674409866333008e-01 -3.985973820090293884e-02 -2.008554190397262573e-01 -1.998217254877090454e-01 -1.529507637023925781e-01 -1.094589456915855408e-01 1.489695254713296890e-02 3.684458732604980469e-01 2.721756100654602051e-01 -2.253714203834533691e-01 -2.502638995647430420e-01 2.058463990688323975e-01 -1.726728677749633789e-01 -3.109959140419960022e-02 2.409628033638000488e-01 5.707361269742250443e-03 -2.064602635800838470e-02 2.719523943960666656e-02 -1.296155452728271484e-01 1.601380109786987305e-01 -2.792716324329376221e-01
-1.795011758804321289e-01 9.729757159948348999e-02 -5.002273619174957275e-02 -1.064880490303039551e-01 -1.405027508735656738e-01 2.016114741563796997e-01 -2.117857038974761963e-01 -2.669997513294219971e-01 -1.926398277282714844e-01 2.843094617128372192e-02 2.420770674943923950e-01 -7.446058094501495361e-02 -9.508573263883590698e-02 -1.252785772085189819e-01 -2.599498033523559570e-01 2.134802192449569702e-01 -2.690375745296478271e-01 1.375638544559478760e-01 3.641979396343231201e-01 -1.566704362630844116e-01 -1.149176135659217834e-01 -1.149126142263412476e-01 1.150601804256439209e-01 -1.549425721168518066e-01 7.532072067260742188e-02 1.072005927562713623e-01 -1.556626148521900177e-02 -6.290727853775024414e-02 1.138465628027915955e-01 -3.610359430313110352e-01 -9.406737983226776123e-02 -2.057261317968368530e-01
-2.206396311521530151e-02 2.562970221042633057e-01 2.924684286117553711e-01 5.704131722450256348e-02 1.249668151140213013e-01 1.582059860229492188e-01 2.228544950485229492e-01 -4.381211847066879272e-02 -1.262480318546295166e-01 2.444540411233901978e-01 2.386381030082702637e-01 4.515291005373001099e-02 -4.190186969935894012e-03 -4.850215837359428406e-02 -4.309617877006530762e-01 -1.348124593496322632e-01 -5.705974996089935303e-02 1.034466475248336792e-01 3.780077397823333740e-02 6.243699695914983749e-03 -2.152333259582519531e-01 -2.233928442001342773e-01 -3.295638039708137512e-02 5.365132912993431091e-02 1.945496350526809692e-01 1.785925477743148804e-01 1.863728463649749756e-01 1.239487975835800171e-01 -1.972816288471221924e-01 -1.168922558426856995e-01 2.307171374559402466e-01 -2.656538784503936768e-01
-1.005176454782485962e-01 -2.117425017058849335e-02 1.354732364416122437e-01 -3.607758879661560059e-01 6.184880435466766357e-02 1.217611655592918396e-01 -7.704319804906845093e-02 8.644180744886398315e-02 7.927888073027133942e-03 2.562556564807891846e-01 1.104047670960426331e-01 -1.139984205365180969e-01 -1.350381821393966675e-01 -5.777332931756973267e-02 -2.867288887500762939e-01 1.880496442317962646e-01 -5.728895217180252075e-02 -1.971955746412277222e-01 2.079057097434997559e-01 9.101967513561248779e-02 6.714486330747604370e-02 -1.379581093788146973e-01 -1.393455862998962402e-01 -1.701325625181198120e-01 -1.081230789422988892e-01 -2.248647511005401611e-01 2.065316289663314819e-01 9.878768771886825562e-02 -2.327274344861507416e-02 -3.659089803695678711e-01 -7.465776801109313965e-02 -3.981939554214477539e-01
2.594356536865234375e-01 -7.371576968580484390e-03 9.742807596921920776e-02 -1.419144868850708008e-01 1.332956999540328979e-01 7.229483127593994141e-02 -9.527955949306488037e-02 1.294664740562438965e-01 -1.573365181684494019e-01 2.615731060504913330e-01 2.781108580529689789e-02 -1.501516252756118774e-01 -3.763305246829986572e-01 -2.020906507968902588e-01 -3.794729942455887794e-03 2.205808907747268677e-01 5.763450637459754944e-02 1.674067378044128418e-01 2.231850475072860718e-02 1.434456650167703629e-02 2.619271352887153625e-02 -1.562542319297790527e-01 1.102908551692962646e-01 1.914576999843120575e-02 -1.111802458763122559e-01 9.196385741233825684e-02 3.398118913173675537e-01 1.322974562644958496e-01 9.200365841388702393e-02 -3.969383537769317627e-01 2.462923079729080200e-01 -2.374495565891265869e-01
2.651660144329071045e-01 -7.184837013483047485e-02 -5.563829466700553894e-02 -8.277719467878341675e-02 -1.030093207955360413e-01 2.526017427444458008e-01 2.252244502305984497e-01 -2.007828354835510254e-01 -1.848182529211044312e-01 1.035219505429267883e-01 -1.701736450195312500e-01 1.098845973610877991e-01 -6.161652877926826477e-02 -1.194164752960205078e-01 -1.831147074699401855e-01 2.228786796331405640e-01 2.562564909458160400e-01 1.860151886940002441e-01 1.893073618412017822e-01 9.718730114400386810e-03 -2.431344538927078247e-01 -2.000666111707687378e-01 -1.639899909496307373e-01 -2.373697459697723389e-01 -1.384878531098365784e-02 -1.210843026638031006e-01 2.705609202384948730e-01 3.581720218062400818e-02 -3.782687336206436157e-02 1.711592376232147217e-01 -1.339588221162557602e-02 -3.508896529674530029e-01
2.446305155754089355e-01 -7.387122511863708496e-02 2.914546057581901550e-02 -1.826843321323394775e-01 -6.297562271356582642e-02 2.338471561670303345e-01 -4.242902994155883789e-02 -5.521584674715995789e-02 -2.400420308113098145e-01 1.708362847566604614e-01 -1.804341375827789307e-01 -2.398578524589538574e-01 -1.710630059242248535e-01 -2.255247086286544800e-01 -6.342145055532455444e-02 1.967489123344421387e-01 -3.013672232627868652e-01 -9.658477455377578735e-02 7.292181253433227539e-02 -1.905212253332138062e-01 -2.901075482368469238e-01 -4.544786736369132996e-02 -8.729922026395797729e-02 -3.437093496322631836e-01 1.123425271362066269e-02 2.170376032590866089e-01 5.746255815029144287e-02 -3.418872505426406860e-02 2.913455106317996979e-02 -2.120694667100906372e-01 -2.551392316818237305e-01 -1.444095969200134277e-01
-3.422955051064491272e-02 -1.357306241989135742e-01 2.272659540176391602e-01 -4.968054220080375671e-02 8.395279198884963989e-02 9.831999242305755615e-02 8.325546234846115112e-02 -2.018195092678070068e-01 -4.117487743496894836e-02 1.733516305685043335e-01 9.521839767694473267e-02 -4.449746757745742798e-02 -6.156201660633087158e-02 -9.749053977429866791e-03 -2.860412597656250000e-01 2.053877860307693481e-01 -2.335903346538543701e-01 2.686675488948822021e-01 -3.905334696173667908e-02 -1.509816348552703857e-01 -2.845958769321441650e-01 -1.248922422528266907e-01 -1.139749139547348022e-01 1.379956752061843872e-01 2.659856975078582764e-01 -8.101245015859603882e-02 4.917962104082107544e-02 4.150313436985015869e-01 1.773525327444076538e-01 -2.591229975223541260e-01 1.504124701023101807e-01 -1.957849860191345215e-01
1.923633962869644165e-01 -1.658114492893218994e-01 2.191690504550933838e-01 2.216761745512485504e-02 -2.026260085403919220e-02 -4.184439778327941895e-02 -2.726421058177947998e-01 5.385550856590270996e-02 5.743331462144851685e-02 2.025115936994552612e-01 7.400523405522108078e-03 1.736512035131454468e-02 -2.119910269975662231e-01 -3.143195509910583496e-01 -4.744654893875122070e-01 1.954805552959442139e-01 1.538299620151519775e-01 -7.572864741086959839e-02 4.454885795712471008e-02 2.885557897388935089e-02 -1.145548447966575623e-01 7.845987379550933838e-02 1.045975387096405029e-01 -1.977413296699523926e-01 2.234769612550735474e-02 2.868022322654724121e-01 -1.464143097400665283e-01 5.808159336447715759e-02 2.256923168897628784e-01 -1.630136221647262573e-01 1.727167069911956787e-01 -1.985044479370117188e-01
6.217464059591293335e-02 -1.076218411326408386e-01 -1.218502447009086609e-01 -8.474248647689819336e-02 2.792610526084899902e-01 -1.259082369506359100e-02 1.019417196512222290e-01 -1.823225468397140503e-01 2.434907853603363037e-02 -1.425596885383129120e-02 2.310207188129425049e-01 -7.612344622611999512e-02 -2.168939411640167236e-01 -3.119166195392608643e-01 -2.686578631401062012e-01 2.640624940395355225e-01 1.164709031581878662e-01 2.358408123254776001e-01 1.305870059877634048e-02 -3.958527930080890656e-03 5.317189544439315796e-02 1.116474643349647522e-01 -1.991318017244338989e-01 -3.388166427612304688e-01 2.727774679660797119e-01 -3.034295327961444855e-02 -2.260375209152698517e-02 -1.204778850078582764e-01 3.003867268562316895e-01 1.477535348385572433e-02 -2.710120975971221924e-01 -3.426943719387054443e-02
-1.243652552366256714e-01 5.635946616530418396e-02 1.242178976535797119e-01 -5.782977491617202759e-02 1.908237785100936890e-01 1.754208281636238098e-02 7.157374173402786255e-02 -1.032955385744571686e-02 7.848259806632995605e-02 2.805286645889282227e-01 8.567236363887786865e-02 -2.415289133787155151e-01 -2.892135679721832275e-01 -7.914440706372261047e-03 -1.321307271718978882e-01 1.260178387165069580e-01 7.434245198965072632e-02 4.183013141155242920e-01 2.139576077461242676e-01 1.342794150114059448e-01 -4.352766647934913635e-02 -1.535940766334533691e-01 1.513853222131729126e-01 -1.955432444810867310e-01 1.274748742580413818e-01 2.198965661227703094e-02 3.260017037391662598e-01 -3.972762729972600937e-03 5.150045268237590790e-03 -4.407038092613220215e-01 -6.280227005481719971e-02 -2.974436990916728973e-02
3.617965281009674072e-01 5.909102037549018860e-02 -1.341529656201601028e-02 -8.809924125671386719e-02 -2.989361286163330078e-01 6.635911762714385986e-02 -1.484456658363342285e-01 -1.135468706488609314e-01 -1.544796824455261230e-01 3.842486441135406494e-02 5.524929985404014587e-02 -2.179283052682876587e-01 -1.125280410051345825e-01 -1.043874099850654602e-01 -3.441248238086700439e-01 6.674076616764068604e-02 1.171097159385681152e-02 4.458470642566680908e-02 -1.198132857680320740e-01 -4.227734357118606567e-02 -2.556093633174896240e-01 1.503820419311523438e-01 -6.437946110963821411e-02 -1.157343238592147827e-01 3.305926620960235596e-01 3.304988443851470947e-01 -1.330536752939224243e-01 3.502929583191871643e-02 2.686649262905120850e-01 -2.174176573753356934e-01 1.504522413015365601e-01 -5.794363096356391907e-02
-9.685806930065155029e-02 2.799703925848007202e-02 2.048829048871994019e-01 -3.045931458473205566e-01 2.309015691280364990e-01 2.482499480247497559e-01 -9.852450340986251831e-03 2.159583754837512970e-02 7.479637861251831055e-02 2.974296510219573975e-01 8.727053552865982056e-02 -4.019678011536598206e-02 5.982302129268646240e-02 -1.704639643430709839e-01 -2.492635548114776611e-01 3.109945654869079590e-01 -9.740857034921646118e-02 -1.300996690988540649e-01 1.662877798080444336e-01 4.335353150963783264e-03 8.633147925138473511e-02 -1.462124437093734741e-01 1.402814239263534546e-01 -1.921560913324356079e-01 7.313680648803710938e-02 -1.998616755008697510e-01 1.328105181455612183e-01 -1.872974187135696411e-01 1.778361201286315918e-01 -2.645964622497558594e-01 -3.811400756239891052e-02 -3.227615356445312500e-01
2.495857477188110352e-01 2.352458611130714417e-02 2.592937648296356201e-01 -2.387518882751464844e-01 -4.143327847123146057e-02 2.276724576950073242e-01 4.151693731546401978e-02 -2.220030575990676880e-01 2.814240055158734322e-03 3.772257268428802490e-02 2.538579404354095459e-01 3.352936506271362305e-01 -3.768214955925941467e-02 1.186472596600651741e-03 -1.860531419515609741e-01 2.771738767623901367e-01 1.588932424783706665e-01 5.362732335925102234e-02 -1.156236529350280762e-01 -2.190034538507461548e-01 -1.692353487014770508e-01 -2.023308277130126953e-01 -2.630087435245513916e-01 -2.304469496011734009e-01 1.109592616558074951e-01 1.041211262345314026e-01 1.089013591408729553e-01 1.693054288625717163e-01 1.115045323967933655e-01 -1.046378538012504578e-01 2.187645733356475830e-01 3.113026358187198639e-02
9.778097271919250488e-02 4.704504739493131638e-03 8.921400457620620728e-02 -1.360147595405578613e-01 -1.802948117256164551e-02 2.736328840255737305e-01 7.598795741796493530e-02 9.959536790847778320e-02 -3.193479031324386597e-02 5.013788938522338867e-01 2.400017157196998596e-02 -2.292787581682205200e-01 1.120870374143123627e-02 -1.313377767801284790e-01 -2.906794250011444092e-01 -1.053723096847534180e-01 -2.182187438011169434e-01 -9.835079312324523926e-02 1.438283771276473999e-01 -3.749709203839302063e-02 -3.704990148544311523e-01 8.229400962591171265e-02 9.586761146783828735e-02 1.215772330760955811e-01 -1.356489360332489014e-01 1.083776950836181641e-01 7.250061631202697754e-02 -2.296859622001647949e-01 -5.990076437592506409e-02 -3.269297778606414795e-01 -2.689954638481140137e-02 -8.828383684158325195e-02
9.825149923563003540e-02 1.239855885505676270e-01 -2.759435176849365234e-01 -2.384085506200790405e-01 -2.407117635011672974e-01 1.925273090600967407e-01 -1.041340362280607224e-02 -2.283635735511779785e-01 -2.071619480848312378e-01 9.825842082500457764e-02 2.316578924655914307e-01 1.598105728626251221e-01 -1.605181246995925903e-01 -1.906903237104415894e-01 -2.157546579837799072e-01 2.481450885534286499e-01 9.913524240255355835e-02 4.027362912893295288e-03 3.844762966036796570e-02 -8.760634809732437134e-03 -2.413127943873405457e-02 -2.975232005119323730e-01 5.459650978446006775e-02 -1.881363540887832642e-01 2.180937863886356354e-02 -2.069265395402908325e-01 2.375769466161727905e-01 -2.131218016147613525e-01 1.343384236097335815e-01 -1.420467644929885864e-01 -5.390261113643646240e-02 -2.598614394664764404e-01
-8.923080563545227051e-02 -3.506910055875778198e-02 1.837014555931091309e-01 -2.064526677131652832e-01 8.633958548307418823e-02 1.140034720301628113e-01 -8.780457079410552979e-02 -8.585828542709350586e-02 -1.084370687603950500e-01 2.245591878890991211e-01 1.758960075676441193e-02 -1.443835943937301636e-01 7.098288089036941528e-02 -3.665376603603363037e-01 -2.782194316387176514e-01 2.483763545751571655e-01 -8.850661665201187134e-02 -8.470371365547180176e-02 6.153428927063941956e-02 7.015194743871688843e-02 -6.558600813150405884e-02 -1.711510121822357178e-01 9.733626991510391235e-02 -1.412007957696914673e-01 -9.688097052276134491e-04 -3.389798402786254883e-01 8.330591022968292236e-02 -2.909966111183166504e-01 2.690206170082092285e-01 -2.115216553211212158e-01 -2.157445698976516724e-01 -2.452980428934097290e-01
-8.277648687362670898e-02 -4.878352954983711243e-02 -1.446816325187683105e-01 1.083034835755825043e-02 9.264891594648361206e-02 -2.622064203023910522e-02 -5.021457001566886902e-02 6.613577902317047119e-02 1.567340493202209473e-01 3.424095809459686279e-01 4.262314364314079285e-02 -1.076563373208045959e-01 -3.495986163616180420e-01 -1.326769739389419556e-01 -2.852768301963806152e-01 1.128166392445564270e-01 1.394350677728652954e-01 1.905380636453628540e-01 1.820126920938491821e-01 -1.347798258066177368e-01 -5.113885998725891113e-01 -4.681018367409706116e-02 1.333778500556945801e-01 -1.776508837938308716e-01 -1.403454393148422241e-01 -5.084902979433536530e-03 6.290673464536666870e-02 1.840308657847344875e-03 -1.336731463670730591e-01 -2.422645092010498047e-01 -1.340093314647674561e-01 -1.615537256002426147e-01
2.422125488519668579e-01 -1.349001526832580566e-01 -1.292717158794403076e-01 9.220000356435775757e-04 2.662619948387145996e-01 -1.512332856655120850e-01 1.294386535882949829e-01 -8.065144717693328857e-02 -1.771244108676910400e-01 2.576788365840911865e-01 9.913593530654907227e-02 -2.234205231070518494e-02 4.220199584960937500e-02 -2.312666326761245728e-01 -4.409033656120300293e-01 -6.192542985081672668e-02 -5.166164040565490723e-02 -2.371075600385665894e-01 1.374797672033309937e-01 1.794223934412002563e-01 -2.272425740957260132e-01 -7.378789596259593964e-03 5.336047708988189697e-02 1.163310483098030090e-01 1.679723858833312988e-01 4.002002999186515808e-02 3.056119978427886963e-01 -1.778033375740051270e-02 1.031494662165641785e-01 -2.306111752986907959e-01 2.418615221977233887e-01 6.242866069078445435e-02
1.052087694406509399e-01 2.635631896555423737e-02 2.447988837957382202e-01 -1.712813228368759155e-01 -1.642657369375228882e-01 -2.864804863929748535e-01 7.845721393823623657e-02 4.002287052571773529e-03 -7.647059857845306396e-03 1.148634925484657288e-01 5.245802924036979675e-02 7.254030555486679077e-02 -4.405599236488342285e-01 1.427394803613424301e-02 -3.249753117561340332e-01 3.154766187071800232e-02 1.540423929691314697e-02 1.821780651807785034e-01 2.012619525194168091e-01 -6.323052942752838135e-02 -1.470551788806915283e-01 -2.176059484481811523e-01 -3.103712499141693115e-01 -1.170330494642257690e-02 1.229550391435623169e-01 3.470265865325927734e-01 1.510401517152786255e-01 -1.908605732023715973e-02 8.770602196455001831e-02 -1.985032483935356140e-02 -1.529199033975601196e-01 -1.673633307218551636e-01
3.072566986083984375e-01 -2.614574693143367767e-02 8.281341195106506348e-02 6.580749899148941040e-02 -8.912818133831024170e-02 1.203872542828321457e-02 -3.750322759151458740e-01 4.978146404027938843e-02 1.392604596912860870e-02 1.201422810554504395e-01 1.248069182038307190e-01 4.631524533033370972e-02 7.457254827022552490e-02 -3.767112493515014648e-01 -2.348014563322067261e-01 7.382791489362716675e-02 6.533144414424896240e-02 1.147696077823638916e-01 3.077724874019622803e-01 -3.029567003250122070e-01 -9.594982862472534180e-02 -6.317830830812454224e-02 8.763584494590759277e-02 -2.217799723148345947e-01 2.071219682693481445e-01 -1.251413766294717789e-02 9.494046866893768311e-02 5.573049932718276978e-02 2.200352400541305542e-02 -3.972437381744384766e-01 -1.002485975623130798e-01 -6.765188276767730713e-02
4.043890833854675293e-01 -2.197721153497695923e-01 -7.117474824190139771e-02 8.322875946760177612e-02 -1.461785566061735153e-02 9.386980533599853516e-02 -3.779160603880882263e-02 -1.436678022146224976e-01 -6.970162689685821533e-02 1.874357163906097412e-01 1.635330915451049805e-01 5.814370885491371155e-02 -2.259684801101684570e-01 -5.159934163093566895e-01 2.096064388751983643e-02 1.310963779687881470e-01 -2.462590672075748444e-02 -1.587907820940017700e-01 2.346874475479125977e-01 9.967476874589920044e-02 -1.474966555833816528e-01 -9.063517302274703979e-02 2.374761179089546204e-02 -6.938120722770690918e-02 1.700009554624557495e-01 -1.661265492439270020e-01 -1.143536344170570374e-02 -2.639119327068328857e-02 3.767452836036682129e-01 -6.063472852110862732e-02 -1.619173772633075714e-02 -1.031926870346069336e-01
1.583193391561508179e-01 2.081575840711593628e-01 3.851848840713500977e-02 1.879212260246276855e-01 -5.758321657776832581e-02 3.171624243259429932e-02 1.548255681991577148e-01 8.202765882015228271e-02 -8.056657016277313232e-02 3.365064263343811035e-01 1.853622347116470337e-01 -6.188081949949264526e-02 -8.328826725482940674e-02 -2.718010731041431427e-02 -5.459586381912231445e-01 2.772014141082763672e-01 -9.159045666456222534e-02 7.117035984992980957e-02 -1.210276857018470764e-01 1.372304260730743408e-01 -3.335807323455810547e-01 -1.348997801542282104e-01 -6.906439363956451416e-02 2.653329400345683098e-03 1.019362732768058777e-02 1.759618669748306274e-01 2.638396620750427246e-01 -8.925731293857097626e-03 5.851609632372856140e-02 -3.592716902494430542e-02 -1.687105000019073486e-01 6.451674550771713257e-02
1.122530251741409302e-01 -1.143505498766899109e-01 3.467651009559631348e-01 -7.832415401935577393e-02 9.061929583549499512e-02 -1.384248305112123489e-02 1.780795007944107056e-01 -6.415753811597824097e-02 -2.803846001625061035e-01 9.687255322933197021e-02 1.551794260740280151e-01 -2.039069831371307373e-01 -1.911843121051788330e-01 -1.322477608919143677e-01 -2.605599462985992432e-01 -1.092951558530330658e-02 1.461087316274642944e-01 2.720288038253784180e-01 2.557142376899719238e-01 -2.725221216678619385e-01 -2.485647648572921753e-01 -1.182344183325767517e-02 -8.074475079774856567e-02 2.293528765439987183e-01 -1.814615428447723389e-01 -9.387125819921493530e-02 -3.176303580403327942e-02 -1.283224225044250488e-01 1.793987452983856201e-01 -1.681861132383346558e-01 2.039755731821060181e-01 -1.032274067401885986e-01
1.089282706379890442e-02 6.499522924423217773e-02 1.545538287609815598e-02 -1.590793281793594360e-01 -1.851281374692916870e-01 1.614717543125152588e-01 -3.045599348843097687e-02 1.435396373271942139e-01 -5.922985076904296875e-02 2.667926549911499023e-01 1.236731782555580139e-01 -5.977624654769897461e-02 -7.033945620059967041e-02 -2.487030178308486938e-01 -1.891789883375167847e-01 4.223086535930633545e-01 5.300684645771980286e-02 8.287519961595535278e-02 2.160879075527191162e-01 1.103790104389190674e-01 -1.482902467250823975e-01 -6.296474486589431763e-02 4.415320605039596558e-02 -1.333778202533721924e-01 9.964535385370254517e-02 1.574481129646301270e-01 -6.042355298995971680e-02 1.049153506755828857e-01 4.897334575653076172e-01 9.803351014852523804e-02 -1.817323416471481323e-01 2.600837945938110352e-01
9.773267805576324463e-02 1.075011864304542542e-01 1.298581808805465698e-01 -6.214970350265502930e-02 2.189303487539291382e-01 6.791827827692031860e-02 4.530094936490058899e-02 -1.739166676998138428e-01 -3.540985286235809326e-01 1.647278219461441040e-01 9.587486833333969116e-02 -2.708393633365631104e-01 -2.022812962532043457e-01 -8.796282857656478882e-02 -6.768959015607833862e-02 2.100384980440139771e-01 -4.154242277145385742e-01 5.773954838514328003e-02 -1.171388477087020874e-02 -5.950188264250755310e-02 -2.663670778274536133e-01 -2.098712325096130371e-01 -1.176629215478897095e-01 -1.458828002214431763e-01 2.032136023044586182e-01 1.396569162607192993e-01 7.308968156576156616e-02 7.578905671834945679e-02 1.072467193007469177e-01 -1.992509067058563232e-01 -2.412829995155334473e-01 -1.728714108467102051e-01
-1.195078790187835693e-01 -3.048394992947578430e-02 1.059147715568542480e-01 -3.251208662986755371e-01 -3.093529120087623596e-02 1.979236155748367310e-01 1.164979860186576843e-01 2.083514183759689331e-01 -1.240467578172683716e-01 2.148647606372833252e-01 -8.775126934051513672e-02 1.109653040766716003e-01 -3.849163949489593506e-01 -2.953334748744964600e-01 -2.312431484460830688e-01 2.549103498458862305e-01 7.713175565004348755e-02 -9.573139995336532593e-02 -2.082161009311676025e-01 4.356196895241737366e-02 -2.921992242336273193e-01 -2.553558647632598877e-01 1.026410236954689026e-01 5.830424278974533081e-02 2.281915843486785889e-01 3.480350598692893982e-02 1.252867728471755981e-01 1.647261977195739746e-01 -6.841010600328445435e-02 -6.409581750631332397e-02 -6.593381613492965698e-02 -3.484724462032318115e-02
-1.940605416893959045e-02 5.292161554098129272e-02 1.626439578831195831e-02 2.766522020101547241e-02 -4.271507635712623596e-02 -1.098210066556930542e-01 7.532506436109542847e-02 -1.123516783118247986e-01 -4.936812818050384521e-02 2.163368314504623413e-01 3.873415291309356689e-02 -2.302625924348831177e-01 -2.388943582773208618e-01 -4.705418273806571960e-02 -4.344388842582702637e-01 1.755039691925048828e-01 1.022434830665588379e-01 -6.595756113529205322e-02 1.511567831039428711e-01 -1.117033064365386963e-01 -3.314117789268493652e-01 -1.112291887402534485e-01 -8.667842298746109009e-02 2.067076228559017181e-02 -1.221078215166926384e-03 -2.273665815591812134e-01 -8.448228240013122559e-02 2.070718258619308472e-01 -1.515986118465662003e-02 1.396637707948684692e-01 -3.423979282379150391e-01 -4.025742411613464355e-01
1.891865283250808716e-01 -1.021596938371658325e-01 -4.798850044608116150e-02 -6.612908095121383667e-02 -6.002331525087356567e-02 -3.339045494794845581e-02 3.614833950996398926e-02 9.732907265424728394e-02 -6.592676043510437012e-02 3.517259955406188965e-01 8.847167342901229858e-02 7.068736106157302856e-02 -2.919424474239349365e-01 -1.748793125152587891e-01 -2.999134957790374756e-01 1.547908186912536621e-01 1.322868913412094116e-01 1.595038026571273804e-01 1.972517669200897217e-01 -1.243427917361259460e-01 -2.619369328022003174e-01 -1.496812999248504639e-01 -1.650739163160324097e-01 1.192843839526176453e-01 1.248639225959777832e-01 3.528233766555786133e-01 -1.092158257961273193e-01 1.183980628848075867e-01 1.048691570758819580e-01 1.608329117298126221e-01 -2.945792973041534424e-01 2.037849724292755127e-01
2.431085854768753052e-01 -1.310642510652542114e-01 -7.548097521066665649e-02 1.284590549767017365e-02 -3.511018678545951843e-02 -3.958133235573768616e-02 3.278902173042297363e-02 -1.121253520250320435e-01 -3.970939293503761292e-02 2.745286822319030762e-01 8.482903987169265747e-02 -3.859817087650299072e-01 5.821515619754791260e-02 -2.212281972169876099e-01 -2.786574661731719971e-01 1.927781999111175537e-01 -9.398405253887176514e-02 3.087027966976165771e-01 1.165185570716857910e-01 -8.069935441017150879e-02 -1.264430731534957886e-01 -2.653679847717285156e-01 -5.932654440402984619e-02 -2.215020805597305298e-01 -7.222535461187362671e-02 -9.606049954891204834e-02 1.421960890293121338e-01 -1.587361097335815430e-01 2.169630676507949829e-01 -2.744559943675994873e-01 2.340226322412490845e-01 3.015703894197940826e-02
5.155969038605690002e-02 -1.826382428407669067e-01 -1.331588923931121826e-01 -9.910383960232138634e-04 9.469763608649373055e-04 1.167299374938011169e-01 9.431297332048416138e-02 -1.151086464524269104e-01 1.411669850349426270e-01 3.499387204647064209e-01 -1.436009258031845093e-02 -1.327768415212631226e-01 -1.124477833509445190e-01 -1.053740456700325012e-01 -2.911105155944824219e-01 2.599852979183197021e-01 -1.390669792890548706e-01 2.690550386905670166e-01 1.008681952953338623e-01 -7.417788356542587280e-02 -2.959498167037963867e-01 -1.166621148586273193e-01 -8.403419703245162964e-02 -4.307011514902114868e-02 9.861747175455093384e-02 2.240630611777305603e-02 2.893624305725097656e-01 -1.672510951757431030e-01 2.566979825496673584e-01 -3.715127110481262207e-01 6.388831883668899536e-02 1.634788066148757935e-01
-5.392176285386085510e-02 -2.510824985802173615e-02 9.375666081905364990e-02 -1.735942959785461426e-01 4.949498176574707031e-02 2.025631815195083618e-01 1.225438463734462857e-04 -1.718471571803092957e-02 -5.727345123887062073e-02 1.792867779731750488e-01 1.967187076807022095e-01 -2.458727210760116577e-01 -1.839096695184707642e-01 9.030072949826717377e-03 -2.750776708126068115e-01 3.498903810977935791e-01 3.012755513191223145e-01 -2.885625362396240234e-01 7.002722471952438354e-02 5.308970436453819275e-02 -3.970015347003936768e-01 -1.713016629219055176e-01 -4.150129854679107666e-02 -1.403468400239944458e-01 1.041479557752609253e-01 1.234599798917770386e-01 1.538013666868209839e-01 5.829321965575218201e-02 -9.384458512067794800e-02 4.440706968307495117e-02 -1.936525553464889526e-01 2.358702123165130615e-01
-3.952894732356071472e-02 1.531638503074645996e-01 2.938497960567474365e-01 -1.254665255546569824e-01 1.231356727657839656e-04 -1.458860784769058228e-01 1.069834921509027481e-02 4.767407849431037903e-02 5.352340266108512878e-02 3.066986799240112305e-01 -5.757102742791175842e-02 -2.617773972451686859e-02 -4.007663726806640625e-01 -7.721398025751113892e-02 -3.777948319911956787e-01 3.589397063478827477e-03 -2.950699999928474426e-04 1.385964900255203247e-01 6.869615614414215088e-02 -1.538437902927398682e-01 -2.834407687187194824e-01 -2.411047518253326416e-01 -1.839770525693893433e-01 2.023166269063949585e-01 1.372732967138290405e-01 3.192993104457855225e-01 3.344140946865081787e-02 -1.432138029485940933e-02 5.210332199931144714e-02 -1.052728071808815002e-01 -2.053151875734329224e-01 -7.489512208849191666e-03
4.397851973772048950e-02 -7.088725268840789795e-02 8.062313497066497803e-02 -2.477324604988098145e-01 -9.993934072554111481e-03 1.561533957719802856e-01 3.562184050679206848e-02 1.751946359872817993e-01 -2.698852121829986572e-01 7.760646939277648926e-02 -7.772400975227355957e-02 1.180576607584953308e-01 -2.488273978233337402e-01 -2.884314358234405518e-01 -3.147085011005401611e-01 4.172878563404083252e-01 1.022939532995223999e-01 -9.910634160041809082e-02 -2.323607355356216431e-01 1.440438628196716309e-01 -3.553123474121093750e-01 -7.095831632614135742e-02 1.247759908437728882e-01 1.069791540503501892e-01 2.474057078361511230e-01 -5.676527693867683411e-02 8.608527481555938721e-02 8.174736797809600830e-02 -1.142887305468320847e-02 -7.518140226602554321e-02 3.032677993178367615e-02 -1.142632737755775452e-01
2.128693610429763794e-01 -3.067665398120880127e-01 -2.866875007748603821e-02 -4.483202099800109863e-02 1.684462875127792358e-01 1.289506852626800537e-01 -6.817591935396194458e-02 -1.361034065485000610e-02 2.446518652141094208e-02 3.836749792098999023e-01 2.841841280460357666e-01 -2.066922783851623535e-01 -2.921433746814727783e-01 -4.385497570037841797e-01 -3.754025325179100037e-02 1.020689979195594788e-01 -3.671944141387939453e-02 -1.040389761328697205e-01 1.414510309696197510e-01 -1.114991679787635803e-02 4.960027709603309631e-02 -5.047368630766868591e-02 4.457017779350280762e-02 -1.852483004331588745e-01 3.526874184608459473e-01 4.870729893445968628e-02 7.781973481178283691e-02 -1.479991227388381958e-01 9.920644015073776245e-02 -2.479987032711505890e-02 3.536291792988777161e-02 -8.414735645055770874e-02
-3.987971693277359009e-02 -5.577003583312034607e-02 -4.467284306883811951e-02 -1.701324731111526489e-01 1.814240813255310059e-01 2.224171757698059082e-01 -1.474351584911346436e-01 -4.703512415289878845e-02 -1.198434606194496155e-01 1.036190614104270935e-01 1.950933337211608887e-01 -6.400729715824127197e-02 -1.135599240660667419e-01 -2.561869025230407715e-01 -3.294250667095184326e-01 3.582679927349090576e-01 5.051830038428306580e-02 -1.153908744454383850e-01 8.594722300767898560e-02 1.077807396650314331e-01 -2.297444194555282593e-01 -1.265995055437088013e-01 1.189294978976249695e-01 -1.295342743396759033e-01 -1.019795015454292297e-01 -1.557437926530838013e-01 1.492122411727905273e-01 -3.833442926406860352e-01 2.160096913576126099e-01 -5.169691890478134155e-02 3.196576610207557678e-03 -2.958763539791107178e-01
7.325201481580734253e-02 -7.521429657936096191e-02 -1.367550790309906006e-01 -9.943334758281707764e-02 -2.167881578207015991e-01 6.871445477008819580e-02 1.167564652860164642e-02 2.341273427009582520e-02 -2.621398270130157471e-01 5.036026239395141602e-01 2.425033412873744965e-02 -1.077288836240768433e-01 4.405725747346878052e-02 -1.021589636802673340e-01 -4.583371877670288086e-01 -1.048968434333801270e-01 7.082302868366241455e-02 -2.905805967748165131e-02 -1.705354750156402588e-01 -1.437069922685623169e-01 -1.768535748124122620e-02 -1.337729543447494507e-01 -1.354337781667709351e-01 -3.049285709857940674e-01 2.074481397867202759e-01 -2.144200168550014496e-02 1.232865825295448303e-01 3.734871000051498413e-02 2.492714673280715942e-02 -2.949043512344360352e-01 6.953483074903488159e-02 -4.862467572093009949e-02
1.019559055566787720e-01 2.632918059825897217e-01 1.393221225589513779e-02 -3.154304996132850647e-02 1.142195239663124084e-01 9.380156174302101135e-03 -1.139193028211593628e-01 -9.317517280578613281e-02 -2.223397195339202881e-01 2.953160703182220459e-01 -8.952718228101730347e-02 -2.620839178562164307e-01 -4.409487918019294739e-02 -3.248095214366912842e-01 -2.671783268451690674e-01 -7.724276185035705566e-02 -5.820947699248790741e-03 5.531286448240280151e-02 5.890296027064323425e-02 2.504359483718872070e-01 -2.185312509536743164e-01 -2.238987535238265991e-01 -6.797375157475471497e-03 -1.749846190214157104e-01 -1.754113584756851196e-01 3.474915027618408203e-01 -1.790663897991180420e-01 -1.838675290346145630e-01 -3.565121814608573914e-02 -8.739667013287544250e-03 7.470715790987014771e-02 -2.529833912849426270e-01
1.871446967124938965e-01 7.654706947505474091e-03 2.617263607680797577e-02 -2.166907340288162231e-01 -7.515390962362289429e-02 3.347171843051910400e-01 -1.351924091577529907e-01 -1.487981975078582764e-01 1.450742036104202271e-01 1.493527591228485107e-01 -4.969711229205131531e-02 2.810253202915191650e-02 -9.407547116279602051e-02 -3.567377477884292603e-02 -1.638213098049163818e-01 3.461396098136901855e-01 1.522941142320632935e-01 -3.726272657513618469e-02 1.429174691438674927e-01 -2.649368047714233398e-01 -5.220193266868591309e-01 -1.570681184530258179e-01 -7.061980664730072021e-02 -1.850974708795547485e-01 -5.011551454663276672e-02 2.554253935813903809e-01 -5.372267961502075195e-02 1.502511054277420044e-01 5.496090278029441833e-02 4.580424353480339050e-02 -4.422090575098991394e-02 6.229415163397789001e-02
5.725451186299324036e-02 -1.379994116723537445e-02 -1.700903847813606262e-02 -1.533393114805221558e-01 -1.921093463897705078e-02 -1.120587438344955444e-01 1.849582344293594360e-01 -9.267718344926834106e-02 8.579173684120178223e-02 9.294921159744262695e-02 3.867121040821075439e-02 -2.819659411907196045e-01 -1.310728788375854492e-01 -1.900477558374404907e-01 -3.969855010509490967e-01 2.696973979473114014e-01 -1.781911402940750122e-01 4.172478318214416504e-01 -6.822927296161651611e-02 2.138125449419021606e-01 -3.105028569698333740e-01 -7.884332537651062012e-02 1.987935509532690048e-03 -8.422800153493881226e-02 -7.643464207649230957e-02 3.869595006108283997e-02 1.873504370450973511e-01 -3.144841492176055908e-01 1.347468197345733643e-01 -6.204905360937118530e-02 8.049673587083816528e-02 -2.449535019695758820e-02
4.883206263184547424e-02 -1.300195753574371338e-01 2.523279190063476562e-01 -2.041380405426025391e-01 1.027864664793014526e-01 1.416797842830419540e-02 4.341437481343746185e-03 -3.636394813656806946e-02 4.524179548025131226e-02 2.817807793617248535e-01 1.709380596876144409e-01 2.352733314037322998e-01 -2.227195538580417633e-02 6.548333168029785156e-02 -1.467159390449523926e-01 5.002859979867935181e-02 8.707159012556076050e-02 1.613067276775836945e-02 1.090547144412994385e-01 3.446054756641387939e-01 -3.255455493927001953e-01 -1.743963658809661865e-01 1.843349486589431763e-01 -1.861236244440078735e-01 1.882542520761489868e-01 1.296022236347198486e-01 2.558387815952301025e-01 -2.182202041149139404e-01 -7.604589313268661499e-02 -1.693559885025024414e-01 -2.357888966798782349e-01 -2.637326121330261230e-01
-9.170013479888439178e-03 1.210833117365837097e-01 2.924588024616241455e-01 -6.821382790803909302e-02 2.680385112762451172e-01 -6.524609774351119995e-02 5.324675142765045166e-02 1.932295970618724823e-02 4.300770163536071777e-02 2.488906681537628174e-01 1.649885089136660099e-03 -8.329301327466964722e-02 -1.758123487234115601e-01 -4.994048178195953369e-02 -4.814388751983642578e-01 9.641701728105545044e-02 1.228242889046669006e-01 8.709044754505157471e-02 9.188684076070785522e-02 -8.335005491971969604e-02 -4.229585230350494385e-01 5.260736867785453796e-02 -1.734604313969612122e-02 -9.944717586040496826e-02 1.938713192939758301e-01 -1.387101560831069946e-01 4.854261130094528198e-02 9.506174921989440918e-02 -2.525073587894439697e-01 8.192469365894794464e-03 -3.251038193702697754e-01 -5.372631549835205078e-02
5.778774619102478027e-02 -1.028189882636070251e-01 2.498278766870498657e-01 -7.910988479852676392e-02 1.054052859544754028e-01 1.526717543601989746e-01 5.934368818998336792e-02 3.242501020431518555e-01 -1.253199279308319092e-01 -7.334942370653152466e-02 3.707489371299743652e-02 -5.472110584378242493e-02 -2.550109624862670898e-01 -3.752610385417938232e-01 -2.417899519205093384e-01 3.097508251667022705e-01 1.881761252880096436e-01 2.413374036550521851e-01 -5.669135134667158127e-03 1.189418137073516846e-01 -1.582161486148834229e-01 -3.610970079898834229e-01 1.127847377210855484e-02 3.492384031414985657e-02 6.889483332633972168e-02 8.097363263368606567e-02 5.570862442255020142e-02 -1.071090903133153915e-02 2.395324595272541046e-02 -1.387807875871658325e-01 -2.860602140426635742e-01 -8.851607143878936768e-02
1.013727337121963501e-01 2.808921784162521362e-02 1.305848211050033569e-01 -1.379390358924865723e-01 -2.848291024565696716e-02 1.149360388517379761e-01 -6.483024358749389648e-02 -2.390148341655731201e-01 -2.131519168615341187e-01 1.460531055927276611e-01 2.889480590820312500e-01 -2.787548005580902100e-01 -1.225560903549194336e-01 -2.820694148540496826e-01 1.453139036893844604e-01 -5.448896810412406921e-02 -3.871145844459533691e-01 3.966620191931724548e-02 2.075544446706771851e-01 -1.315523087978363037e-01 -1.572387814521789551e-01 -3.969584107398986816e-01 -4.847123846411705017e-02 -9.960144013166427612e-02 4.163140058517456055e-02 8.391123265027999878e-02 1.032231673598289490e-01 1.001153513789176941e-01 2.891617417335510254e-01 -2.378359064459800720e-02 -3.817179426550865173e-02 -9.694290906190872192e-02
1.767572462558746338e-01 2.839832380414009094e-02 9.486403316259384155e-02 -8.370792120695114136e-02 -1.451280862092971802e-01 -9.817220270633697510e-02 1.340660601854324341e-01 -3.392227366566658020e-02 -1.454406082630157471e-01 3.166903853416442871e-01 3.378023803234100342e-01 -2.357438504695892334e-01 -1.334048658609390259e-01 -1.479873992502689362e-02 -3.168037533760070801e-01 1.282200962305068970e-01 1.496812552213668823e-01 1.967020630836486816e-01 -8.042194694280624390e-02 -4.928918182849884033e-02 -4.009831547737121582e-01 -1.898911595344543457e-01 -1.364974081516265869e-01 1.275005489587783813e-01 4.277467727661132812e-02 -9.469222277402877808e-02 1.604947745800018311e-01 -1.935410946607589722e-01 -7.986866682767868042e-02 6.057126820087432861e-02 -2.676973938941955566e-01 1.368114203214645386e-01
-1.027900949120521545e-01 6.197683513164520264e-02 -9.969837963581085205e-02 4.348906502127647400e-02 3.195771574974060059e-02 3.468694165349006653e-02 5.162590742111206055e-02 -4.408522248268127441e-01 1.717952936887741089e-01 3.226349949836730957e-01 1.442980617284774780e-01 3.253036141395568848e-01 -9.699133038520812988e-02 -1.558724492788314819e-01 -1.487778127193450928e-01 3.265821039676666260e-01 -8.563831448554992676e-02 7.474674284458160400e-02 1.359982490539550781e-01 6.952633708715438843e-02 -1.566237211227416992e-01 -3.082481920719146729e-01 -2.129395902156829834e-01 3.235455602407455444e-02 -3.435980528593063354e-02 1.290690153837203979e-03 -2.575364150106906891e-02 1.965188980102539062e-01 6.062901020050048828e-02 -2.368464916944503784e-01 1.000353917479515076e-01 -1.983510851860046387e-01
-1.007865220308303833e-01 -7.792265620082616806e-03 3.627988696098327637e-02 1.789921079762279987e-04 3.987902775406837463e-02 5.597689747810363770e-02 2.823404036462306976e-02 1.002609059214591980e-01 -2.268797755241394043e-01 1.278922110795974731e-01 2.323304265737533569e-01 -1.982060223817825317e-01 1.257102936506271362e-01 -2.533917725086212158e-01 -2.039620876312255859e-01 -1.841627247631549835e-02 -5.058520659804344177e-02 1.295261234045028687e-01 3.517727255821228027e-01 9.400421380996704102e-02 -3.508713245391845703e-01 -4.147744476795196533e-01 1.270910054445266724e-01 -1.445000320672988892e-01 1.942914873361587524e-01 9.842243790626525879e-02 1.961181610822677612e-01 1.148672848939895630e-01 -4.634911601897329092e-04 2.322488464415073395e-02 3.252526223659515381e-01 -1.812664419412612915e-02
1.551418937742710114e-02 7.294513285160064697e-02 -1.441053152084350586e-01 -1.107866391539573669e-01 -9.322498925030231476e-03 9.979081153869628906e-02 -3.403232395648956299e-01 -1.402212679386138916e-01 -2.186365574598312378e-01 1.492048501968383789e-01 1.502669453620910645e-01 -4.336959496140480042e-02 -1.589904278516769409e-01 -2.585233747959136963e-01 -1.895314007997512817e-01 1.961829215288162231e-01 -2.303524017333984375e-01 9.781409800052642822e-02 3.750522136688232422e-01 -1.947551816701889038e-01 -1.127214804291725159e-01 -1.834541410207748413e-01 1.509814858436584473e-01 -1.754954904317855835e-01 -3.537409380078315735e-02 -1.410740762948989868e-01 -1.067066043615341187e-01 7.738681742921471596e-04 3.285189568996429443e-01 -2.175968289375305176e-01 -3.678952157497406006e-02 -1.564542651176452637e-01
1.294463574886322021e-01 -2.630928754806518555e-01 1.860717087984085083e-01 -2.122100740671157837e-01 1.628912612795829773e-02 7.370867580175399780e-02 8.224782533943653107e-03 -5.182256922125816345e-02 8.101801574230194092e-02 2.207527011632919312e-01 1.325552910566329956e-01 -2.835145033895969391e-02 1.180110350251197815e-01 -2.737917900085449219e-01 -2.948933839797973633e-01 2.226088196039199829e-01 1.050166115164756775e-01 2.074237614870071411e-01 4.316493570804595947e-01 -2.861072421073913574e-01 9.293104708194732666e-02 -8.374352753162384033e-02 -7.515627890825271606e-02 -3.648928180336952209e-02 2.037463635206222534e-01 1.497994065284729004e-01 -1.927565550431609154e-03 1.558794230222702026e-01 -2.398368567228317261e-01 9.837353229522705078e-02 -1.398210376501083374e-01 -8.353665471076965332e-02
-1.723811402916908264e-02 -2.602662192657589912e-03 2.554041445255279541e-01 2.251975238323211670e-02 -1.097535341978073120e-01 9.228496998548507690e-02 -6.026834994554519653e-02 2.589386105537414551e-01 -1.062398031353950500e-01 1.111402511596679688e-01 2.383651137351989746e-01 -1.372478604316711426e-01 -1.383591145277023315e-01 -1.686015427112579346e-01 -1.053617149591445923e-01 2.796937525272369385e-01 1.063880920410156250e-01 1.947950869798660278e-01 -9.937286376953125000e-02 8.114355802536010742e-02 -3.026348948478698730e-01 -4.093887805938720703e-01 -3.194989562034606934e-01 1.353599429130554199e-01 7.508775591850280762e-02 1.255790889263153076e-01 6.195099651813507080e-02 -5.910792201757431030e-02 7.649740576744079590e-02 -7.281215488910675049e-02 -3.052307963371276855e-01 -1.677784621715545654e-01
2.101664245128631592e-01 -1.016813423484563828e-02 -1.999719291925430298e-01 -2.808272242546081543e-01 -4.842593893408775330e-02 1.171411387622356415e-02 1.218005791306495667e-01 -1.049933284521102905e-01 -1.104910820722579956e-01 3.226689994335174561e-01 1.510073542594909668e-01 1.197346523404121399e-01 -2.028223425149917603e-01 1.079745367169380188e-01 -6.166116595268249512e-01 -4.269796982407569885e-02 7.935355603694915771e-02 2.093783318996429443e-01 3.533169627189636230e-02 -2.101323567330837250e-03 8.130479604005813599e-02 -1.080674231052398682e-01 -9.084867686033248901e-02 -1.595823913812637329e-01 1.846407204866409302e-01 6.716112792491912842e-02 -1.480707228183746338e-01 -1.462256461381912231e-01 2.411784790456295013e-02 -3.377311304211616516e-02 -1.804267317056655884e-01 2.563606016337871552e-02
-1.487559527158737183e-01 -5.211508646607398987e-02 1.437559425830841064e-01 -2.638996839523315430e-01 1.847444772720336914e-01 1.573303490877151489e-01 -3.196234628558158875e-02 5.381161719560623169e-02 6.057688593864440918e-02 2.052711695432662964e-01 -2.219491079449653625e-02 -7.188559323549270630e-02 -4.609676077961921692e-02 -3.646618127822875977e-01 -2.898916602134704590e-01 2.178374677896499634e-01 -1.296498179435729980e-01 -1.513675153255462646e-01 1.843233257532119751e-01 9.696303308010101318e-02 -9.432181715965270996e-02 1.071317400783300400e-02 -7.426567375659942627e-02 -1.130672767758369446e-01 -7.886139303445816040e-02 -2.646017372608184814e-01 1.089863553643226624e-01 -2.368590533733367920e-01 1.662937998771667480e-01 -3.016918301582336426e-01 -1.711822897195816040e-01 -3.184165954589843750e-01
3.031011819839477539e-01 -5.843612924218177795e-02 -1.438227593898773193e-01 -3.813615143299102783e-01 -6.324893981218338013e-02 -8.641955256462097168e-02 -3.965939208865165710e-02 -4.801709577441215515e-02 3.950968757271766663e-02 1.246285066008567810e-01 1.009979769587516785e-01 -5.804415792226791382e-03 -3.404957354068756104e-01 -3.070283234119415283e-01 2.306286618113517761e-02 3.018577694892883301e-01 -9.182881563901901245e-03 1.407684683799743652e-01 1.394650042057037354e-01 7.514894753694534302e-02 1.537270657718181610e-02 -5.081659555435180664e-02 2.285143919289112091e-02 -2.224752753973007202e-01 8.366049826145172119e-02 1.912242770195007324e-01 1.600315421819686890e-01 -2.245260179042816162e-01 -1.272232532501220703e-01 -3.737378418445587158e-01 1.003364771604537964e-01 -1.034881621599197388e-01
1.824747025966644287e-01 -3.299720585346221924e-01 -9.686245582997798920e-03 -7.205040007829666138e-02 2.231167256832122803e-01 7.725121825933456421e-02 1.940731145441532135e-02 -1.581194847822189331e-01 -5.227143317461013794e-02 -7.183997891843318939e-03 9.326437860727310181e-02 -4.766291752457618713e-02 -1.915150284767150879e-01 -1.735793054103851318e-01 -2.294414043426513672e-01 2.404931187629699707e-02 -2.007096707820892334e-01 2.259240746498107910e-01 9.650072455406188965e-02 3.556019365787506104e-01 -2.134270071983337402e-01 1.172194629907608032e-02 -2.873125374317169189e-01 -1.751425415277481079e-01 3.018959164619445801e-01 2.870737388730049133e-02 -2.195227518677711487e-02 -2.395889461040496826e-01 2.162919193506240845e-02 -3.061988949775695801e-01 -6.578457355499267578e-02 -5.673924461007118225e-02
-5.241960659623146057e-02 -1.056054085493087769e-01 -2.461210265755653381e-02 -1.240510791540145874e-01 -1.336002051830291748e-01 3.334737718105316162e-01 -2.298740902915596962e-03 -1.594422012567520142e-01 -2.885720431804656982e-01 3.236576914787292480e-01 1.512087881565093994e-01 2.866136096417903900e-02 -9.591211378574371338e-02 -3.224950730800628662e-01 -1.717758029699325562e-01 1.420113742351531982e-01 -7.499146461486816406e-02 -1.122125089168548584e-01 1.784495264291763306e-01 4.932659491896629333e-02 9.406675398349761963e-02 -3.772941231727600098e-01 7.224784791469573975e-02 -2.682007551193237305e-01 -9.844720363616943359e-02 1.640171110630035400e-01 3.720005974173545837e-02 -8.927045017480850220e-02 1.138866841793060303e-01 -2.380140572786331177e-01 1.815383583307266235e-01 1.080151200294494629e-01
2.381964586675167084e-03 2.726111114025115967e-01 9.685131162405014038e-02 -1.814797433326020837e-04 1.587054133415222168e-01 1.003446131944656372e-01 1.508828997611999512e-01 4.118477925658226013e-02 1.214438956230878830e-02 1.681126505136489868e-01 8.341830223798751831e-02 -1.883910894393920898e-01 -1.520698815584182739e-01 -8.082044869661331177e-02 -3.216448128223419189e-01 1.410247385501861572e-01 1.969546824693679810e-01 1.287640929222106934e-01 3.342887759208679199e-01 -4.895937442779541016e-02 -4.947525560855865479e-01 1.846784204244613647e-01 -1.366315037012100220e-01 -8.808140456676483154e-02 -5.119558051228523254e-02 -1.700109690427780151e-01 1.532106697559356689e-01 2.242142409086227417e-01 -1.395807415246963501e-01 -8.263457566499710083e-02 1.623281091451644897e-02 -1.613823622465133667e-01
-3.764084726572036743e-02 -1.693667098879814148e-02 9.691100567579269409e-02 -2.704460918903350830e-01 2.082633078098297119e-01 2.330852448940277100e-01 -1.816164106130599976e-01 6.372099369764328003e-02 -7.948206365108489990e-02 2.268056720495223999e-01 1.257400065660476685e-01 -5.178289115428924561e-02 4.557429626584053040e-02 -3.777754902839660645e-01 -2.889032363891601562e-01 2.749951481819152832e-01 -4.995354264974594116e-02 -1.341923326253890991e-01 1.059025749564170837e-01 -4.433723539113998413e-02 -8.058616518974304199e-02 -1.503285765647888184e-01 -2.503826096653938293e-02 -2.085510641336441040e-01 -7.893103361129760742e-02 -2.024376839399337769e-01 1.743278503417968750e-01 -3.123156428337097168e-01 1.181286424398422241e-01 -1.419702470302581787e-01 -1.459126025438308716e-01 -2.518875896930694580e-01
4.371097311377525330e-02 -1.042746603488922119e-01 1.289806067943572998e-01 1.751560121774673462e-01 -2.773457951843738556e-02 6.247504055500030518e-02 1.215511336922645569e-01 -3.179622590541839600e-01 -1.329955607652664185e-01 4.299056231975555420e-01 9.327149391174316406e-02 -2.298846691846847534e-01 6.272251904010772705e-02 -1.684082788415253162e-03 -3.171126544475555420e-01 2.407859414815902710e-01 -6.082043051719665527e-02 2.419577389955520630e-01 9.450119733810424805e-02 -1.469644159078598022e-01 -2.631559967994689941e-01 -1.384847313165664673e-01 -6.011019460856914520e-03 5.410833656787872314e-02 2.930727601051330566e-01 -2.547259256243705750e-02 1.010447889566421509e-01 4.122949019074440002e-02 -1.665833294391632080e-01 -1.036698296666145325e-01 1.807342842221260071e-02 -2.671811878681182861e-01
-4.660498350858688354e-02 -9.827220439910888672e-02 3.049100637435913086e-01 -2.110103964805603027e-01 1.826968393288552761e-03 1.754459440708160400e-01 -1.306501924991607666e-01 -2.418225556612014771e-01 -1.262643188238143921e-01 2.058955729007720947e-01 9.525952488183975220e-02 -8.355940878391265869e-02 -2.611735165119171143e-01 -2.395485639572143555e-01 -4.290772378444671631e-01 -8.706782758235931396e-02 -7.431638240814208984e-02 2.901910245418548584e-02 2.332977354526519775e-01 1.003781631588935852e-01 2.900392003357410431e-02 6.383094191551208496e-02 -5.980426445603370667e-02 7.826999761164188385e-03 2.102243602275848389e-01 -9.407941997051239014e-02 1.408155560493469238e-01 4.087133109569549561e-01 1.200040429830551147e-01 3.552244044840335846e-03 -5.588873848319053650e-02 1.256475001573562622e-01
1.466521471738815308e-01 -3.730487450957298279e-02 -3.254337981343269348e-02 -1.357688903808593750e-01 -1.386086344718933105e-01 -1.613799482583999634e-01 2.112511545419692993e-01 -3.030055165290832520e-01 -3.800053521990776062e-02 4.216268360614776611e-01 3.869136562570929527e-03 -2.828813791275024414e-01 -5.731070414185523987e-02 7.528243120759725571e-03 -1.746894717216491699e-01 2.815583050251007080e-01 1.233726739883422852e-01 -4.511107131838798523e-02 -1.885715126991271973e-01 -7.961794734001159668e-03 -1.554398685693740845e-01 -3.177712857723236084e-01 -4.992151632905006409e-02 8.417108654975891113e-02 1.682306230068206787e-01 7.562101818621158600e-03 3.086841106414794922e-01 -3.423446044325828552e-02 -5.876757670193910599e-03 -2.565819919109344482e-01 -1.218926683068275452e-01 -1.019436493515968323e-01
1.311607658863067627e-01 8.543411642313003540e-02 8.082923293113708496e-02 -1.586117595434188843e-01 6.319652497768402100e-02 1.372216939926147461e-01 -2.078519910573959351e-01 -2.531063854694366455e-01 -6.193104386329650879e-02 1.056701391935348511e-01 -9.647802263498306274e-02 -5.214528366923332214e-02 -4.504025578498840332e-01 -9.127563983201980591e-02 -2.790844738483428955e-01 1.092837825417518616e-01 -2.609764039516448975e-01 5.781722068786621094e-02 5.040562245994806290e-03 -2.971270084381103516e-01 -1.078141704201698303e-01 -2.931190729141235352e-01 -1.570355743169784546e-01 -2.283376455307006836e-02 1.385969817638397217e-01 7.726055383682250977e-02 2.221864759922027588e-01 2.197031974792480469e-01 1.056608259677886963e-01 -9.142410755157470703e-02 -1.679901480674743652e-01 1.806129366159439087e-01
3.418835401535034180e-01 -1.314812004566192627e-01 1.503943651914596558e-02 8.850438147783279419e-02 -1.952577382326126099e-01 9.438718855381011963e-02 -1.437076628208160400e-01 -9.662506729364395142e-02 8.909887820482254028e-02 2.189910262823104858e-01 8.940610289573669434e-02 -1.457020491361618042e-01 -2.387399077415466309e-01 -2.513169348239898682e-01 -3.378701210021972656e-01 1.229212135076522827e-01 1.856203824281692505e-01 -9.923373907804489136e-02 8.298351615667343140e-02 -3.317054733633995056e-02 -2.112078517675399780e-01 7.369719445705413818e-02 -9.097848087549209595e-02 -1.715622842311859131e-01 1.114191021770238876e-02 3.290466964244842529e-01 -9.649048745632171631e-02 2.126092165708541870e-01 3.086651563644409180e-01 -1.804154217243194580e-01 1.228611394762992859e-01 -1.838289387524127960e-02
-3.188613429665565491e-02 3.938179835677146912e-02 7.550386339426040649e-02 -2.497137486934661865e-01 1.972963567823171616e-03 2.675246819853782654e-02 -1.024942621588706970e-01 2.822721563279628754e-02 5.393239110708236694e-02 2.350821942090988159e-01 2.364394254982471466e-02 -7.209378480911254883e-02 -3.559314310550689697e-01 -1.876611858606338501e-01 -1.243168562650680542e-01 -6.379343569278717041e-02 1.353766471147537231e-01 4.871596582233905792e-03 -2.997129969298839569e-02 -2.719729840755462646e-01 -5.160201191902160645e-01 -1.162123680114746094e-01 -1.000497415661811829e-01 -1.889629215002059937e-01 -1.290366500616073608e-01 6.887312978506088257e-02 2.604108490049839020e-02 3.757836818695068359e-01 2.068631350994110107e-02 -5.458789691329002380e-02 -1.086100041866302490e-01 -2.734768986701965332e-01
1.419429760426282883e-02 2.864358481019735336e-03 -5.768853425979614258e-02 -1.816653013229370117e-01 7.346548885107040405e-02 3.689849972724914551e-01 1.390280481427907944e-02 -3.236390352249145508e-01 -1.922507435083389282e-01 1.448058933019638062e-01 1.636238247156143188e-01 6.845840066671371460e-02 -3.734126985073089600e-01 -2.035649865865707397e-01 -1.510676592588424683e-01 -7.662893831729888916e-02 2.545384131371974945e-02 -3.368761837482452393e-01 1.007638275623321533e-01 2.846947871148586273e-02 7.528334110975265503e-02 -3.730351105332374573e-02 -1.758467257022857666e-01 -1.550329625606536865e-01 4.024052619934082031e-02 -3.486144542694091797e-02 2.488600015640258789e-01 -1.595068573951721191e-01 -2.040767818689346313e-01 -6.525629758834838867e-02 -1.973663270473480225e-01 -2.363018393516540527e-01
1.889960281550884247e-02 1.810096055269241333e-01 1.037722975015640259e-01 1.167470812797546387e-01 2.318590879440307617e-01 9.275393933057785034e-02 -6.170614436268806458e-02 2.963129058480262756e-02 2.192581631243228912e-02 8.797904103994369507e-02 2.658209763467311859e-03 -1.748270355165004730e-02 -1.639232635498046875e-01 -2.700183391571044922e-01 -4.062473177909851074e-01 2.171074599027633667e-01 1.285305470228195190e-01 1.942074000835418701e-01 4.020749330520629883e-01 -5.071310698986053467e-02 -4.366978704929351807e-01 2.030929177999496460e-01 -3.380533307790756226e-02 -1.691293120384216309e-01 -4.844561964273452759e-02 -6.588347256183624268e-03 -1.390239130705595016e-02 8.336923271417617798e-02 1.038095168769359589e-02 4.485436901450157166e-02 -1.444337069988250732e-01 -2.055681943893432617e-01
2.707265913486480713e-01 2.284575551748275757e-01 1.577030569314956665e-01 8.783188462257385254e-02 9.564947104081511497e-04 -1.074348315596580505e-01 1.637574881315231323e-01 4.354699701070785522e-02 -9.153137356042861938e-02 2.485950887203216553e-01 3.369181156158447266e-01 -5.178518593311309814e-02 -1.161171495914459229e-01 -1.618565060198307037e-02 -4.783081114292144775e-01 2.750655412673950195e-01 -2.638405188918113708e-02 1.805358380079269409e-02 -1.365204304456710815e-01 -9.242720156908035278e-02 -1.767923086881637573e-01 -2.414368391036987305e-01 -7.246530801057815552e-02 7.387425750494003296e-03 1.724567562341690063e-01 7.213942706584930420e-02 2.320084422826766968e-01 -9.910378605127334595e-02 5.930889770388603210e-02 -6.688802037388086319e-03 -2.680312395095825195e-01 7.864449173212051392e-03
2.043294310569763184e-01 5.142743885517120361e-02 2.117158919572830200e-01 -8.348029106855392456e-03 -8.146720379590988159e-02 1.749181747436523438e-01 -1.733223721385002136e-02 -8.095163851976394653e-02 -2.566244900226593018e-01 4.476590082049369812e-02 1.024575158953666687e-01 1.187282577157020569e-01 -3.119855523109436035e-01 -1.936592012643814087e-01 -2.851557135581970215e-01 1.698225438594818115e-01 -3.034572862088680267e-02 -2.264299839735031128e-01 -1.753505468368530273e-01 9.582290053367614746e-02 -8.250484615564346313e-02 -3.957769572734832764e-01 -1.551697850227355957e-01 -2.200691252946853638e-01 1.383836716413497925e-01 -7.093921303749084473e-02 -3.279688581824302673e-02 -1.386925131082534790e-01 1.453524269163608551e-02 1.120205968618392944e-01 -3.728234767913818359e-01 -6.965374946594238281e-02
1.462043821811676025e-01 -1.850288957357406616e-01 9.228811413049697876e-02 -5.120705440640449524e-02 8.972766250371932983e-02 2.567625939846038818e-01 -1.312287002801895142e-01 2.986803092062473297e-02 -2.057634852826595306e-02 1.309252083301544189e-01 1.792429387569427490e-01 -2.061163932085037231e-01 -3.957545757293701172e-01 -1.723231822252273560e-01 -9.664713591337203979e-02 1.677862107753753662e-01 5.191563069820404053e-02 2.835205495357513428e-01 1.246539130806922913e-01 -2.976216748356819153e-02 -8.913163840770721436e-02 -1.317014843225479126e-01 9.545361390337347984e-04 -1.495549976825714111e-01 -1.367469225078821182e-02 1.013759523630142212e-01 2.412729561328887939e-01 3.756328672170639038e-02 2.947730943560600281e-03 -5.494049787521362305e-01 5.725882947444915771e-02 5.281792581081390381e-02
2.946437597274780273e-01 -1.387657821178436279e-01 -3.123595379292964935e-02 1.164845749735832214e-01 -3.066559135913848877e-01 -2.837940864264965057e-02 -3.797545656561851501e-02 -8.575744926929473877e-02 8.715337142348289490e-03 5.316023826599121094e-01 -2.763889543712139130e-02 2.770778723061084747e-02 -3.372342288494110107e-01 -1.846067905426025391e-01 -1.398140192031860352e-01 -4.887428134679794312e-02 -1.455938667058944702e-01 1.954373270273208618e-01 1.273550391197204590e-01 -3.342080116271972656e-01 -1.655618697404861450e-01 -1.563805490732192993e-01 -1.068315133452415466e-01 -1.220005378127098083e-01 -2.423009462654590607e-02 1.484096348285675049e-01 7.499303668737411499e-02 6.561404466629028320e-02 -8.524041622877120972e-02 -2.752266265451908112e-02 2.926965057849884033e-02 -1.220694109797477722e-01
6.458241492509841919e-02 -1.480438373982906342e-02 1.188284829258918762e-01 -4.005538523197174072e-01 1.128140538930892944e-01 3.014020621776580811e-01 -1.113583669066429138e-01 5.671902745962142944e-02 8.090417832136154175e-02 3.104888200759887695e-01 1.705134660005569458e-01 -7.386033236980438232e-02 -1.611483991146087646e-01 1.511986483819782734e-03 -1.846405416727066040e-01 2.732266187667846680e-01 -5.959133058786392212e-02 -1.198814716190099716e-02 1.968460828065872192e-01 2.572360448539257050e-02 1.292728260159492493e-02 -1.203880682587623596e-01 1.790940016508102417e-02 2.039244212210178375e-02 -2.043293416500091553e-01 1.853836327791213989e-02 1.180748492479324341e-01 5.935156717896461487e-02 1.670833379030227661e-01 -4.094523191452026367e-01 2.162527292966842651e-02 -3.399518728256225586e-01
1.676055192947387695e-01 -9.265809506177902222e-02 1.757130324840545654e-01 -1.681543588638305664e-01 -6.907314062118530273e-02 -2.798708081245422363e-01 -3.369369357824325562e-02 -2.926588058471679688e-01 -2.813146114349365234e-01 3.165541887283325195e-01 -2.236303985118865967e-01 -1.062362119555473328e-01 -1.866283118724822998e-01 -4.044597968459129333e-02 -4.265817701816558838e-01 1.750092720612883568e-03 -2.901406586170196533e-02 1.458435207605361938e-01 -7.039374858140945435e-02 -1.361959278583526611e-01 -2.510479688644409180e-01 -2.266772091388702393e-01 -1.430577784776687622e-01 8.946827054023742676e-02 9.861481934785842896e-02 1.225221157073974609e-01 1.504785120487213135e-01 4.294266179203987122e-02 -2.113240072503685951e-03 1.130362600088119507e-02 -1.669514924287796021e-01 -9.737866371870040894e-02
-8.183392696082592010e-03 1.436563134193420410e-01 -1.550322175025939941e-01 -2.549263834953308105e-01 1.682794690132141113e-01 3.095463812351226807e-01 1.418169215321540833e-02 -2.055924534797668457e-01 -2.167410105466842651e-01 1.127534508705139160e-01 3.206021785736083984e-01 4.644355177879333496e-02 -2.618156969547271729e-01 -2.486204952001571655e-01 -1.404588073492050171e-01 4.131256416440010071e-02 -7.817644625902175903e-02 1.096092537045478821e-01 3.662037104368209839e-02 -2.399486601352691650e-01 -3.537665903568267822e-01 -2.319641113281250000e-01 -1.258398890495300293e-01 1.373734027147293091e-01 3.635599464178085327e-02 -2.898796498775482178e-01 5.187775567173957825e-02 3.923647105693817139e-03 -6.390005350112915039e-03 -1.661194264888763428e-01 -1.436488796025514603e-02 -2.510749176144599915e-02
1.955384463071823120e-01 -2.689198851585388184e-01 1.392305083572864532e-02 -3.535844385623931885e-01 -7.677761465311050415e-02 -7.985535264015197754e-02 1.258829087018966675e-01 -8.177778869867324829e-02 -2.452581822872161865e-01 3.642323911190032959e-01 -6.611236929893493652e-02 -1.664294302463531494e-01 1.074802950024604797e-01 4.339935258030891418e-02 -5.542181730270385742e-01 -2.007898315787315369e-02 3.608841821551322937e-02 5.385752394795417786e-02 -1.448047161102294922e-01 -9.900553524494171143e-02 -1.915713846683502197e-01 -1.657636612653732300e-01 1.926676556468009949e-02 -2.312570065259933472e-01 1.316713988780975342e-01 4.419606924057006836e-02 5.261716619133949280e-02 1.776959979906678200e-03 1.673254743218421936e-02 -6.705457717180252075e-02 -5.450985580682754517e-02 -2.702901884913444519e-02
5.934751406311988831e-02 6.277893483638763428e-02 2.649705708026885986e-01 -1.686919331550598145e-01 -2.946306020021438599e-02 1.112432703375816345e-01 -2.127286233007907867e-02 5.039261654019355774e-02 -1.212186068296432495e-01 2.021513730287551880e-01 1.651356182992458344e-02 -9.173836559057235718e-02 -1.039273291826248169e-01 -9.144337475299835205e-02 -1.491159200668334961e-01 5.996061861515045166e-02 -3.206571340560913086e-01 2.916153669357299805e-01 -2.548225820064544678e-01 -5.835976451635360718e-02 -2.621816098690032959e-01 -1.960538178682327271e-01 -2.958962619304656982e-01 1.555622220039367676e-01 1.786575280129909515e-02 -5.721231177449226379e-02 9.618987888097763062e-02 9.718988090753555298e-02 3.866868019104003906e-01 -2.088141143321990967e-01 -8.939097076654434204e-02 -2.642932832241058350e-01
1.975527256727218628e-01 2.969426661729812622e-02 2.046457082033157349e-01 -4.068525433540344238e-01 2.313702851533889771e-01 1.027206405997276306e-01 -1.428198721259832382e-02 -1.572939008474349976e-01 -1.835921704769134521e-01 1.085485666990280151e-01 1.537096202373504639e-01 -1.710884720087051392e-01 -2.085961699485778809e-01 -2.774088978767395020e-01 -2.429867833852767944e-01 1.315885186195373535e-01 -9.035564213991165161e-02 -5.556060001254081726e-02 8.648585528135299683e-02 -1.759064346551895142e-01 -2.733499109745025635e-01 -1.842672079801559448e-01 1.200825199484825134e-01 2.285576313734054565e-01 -8.393462747335433960e-03 -1.814245283603668213e-01 -1.689065098762512207e-01 5.351750552654266357e-02 -1.149876415729522705e-01 -2.302307486534118652e-01 1.113789230585098267e-01 2.051024325191974640e-02
-2.954458817839622498e-02 -9.655424207448959351e-02 1.601994968950748444e-03 -1.711219921708106995e-02 -3.504394367337226868e-02 -1.112271994352340698e-01 2.838450670242309570e-01 -2.629507780075073242e-01 1.589179933071136475e-01 2.691444754600524902e-01 7.075115293264389038e-02 -2.605999410152435303e-01 -3.704066276550292969e-01 -1.357801854610443115e-01 -3.193314373493194580e-01 1.357054859399795532e-01 -1.284966319799423218e-01 3.504247665405273438e-01 -7.931628264486789703e-03 1.658021472394466400e-02 -2.225108742713928223e-01 -1.700185388326644897e-01 3.902911674231290817e-03 1.137614715844392776e-02 1.565716564655303955e-01 1.932437419891357422e-01 1.989558637142181396e-01 -9.965130686759948730e-02 2.066588848829269409e-01 -2.061047591269016266e-02 5.780488252639770508e-02 5.921249091625213623e-02
2.825682163238525391e-01 1.741913557052612305e-01 2.261497229337692261e-01 -1.869114190340042114e-01 1.191993355751037598e-01 1.496133953332901001e-01 1.763655096292495728e-01 -8.709011226892471313e-02 -3.119507730007171631e-01 2.657143771648406982e-01 1.109691187739372253e-01 -2.229254841804504395e-01 -6.554595381021499634e-02 -1.378540694713592529e-01 -1.690390855073928833e-01 4.740833863615989685e-02 -1.627956926822662354e-01 1.746831983327865601e-01 -2.315315455198287964e-01 -1.850317865610122681e-01 -2.697009146213531494e-01 -6.792680919170379639e-02 2.710055327042937279e-03 1.770531237125396729e-01 1.542848497629165649e-01 1.210348010063171387e-01 3.914161026477813721e-02 2.339714020490646362e-01 -1.430845260620117188e-01 -1.594925820827484131e-01 -7.119005918502807617e-02 -2.124304175376892090e-01
2.221792787313461304e-01 3.950325306504964828e-03 7.171290367841720581e-02 -1.785073727369308472e-01 6.831301003694534302e-02 9.019424766302108765e-02 2.007804363965988159e-01 -4.880480840802192688e-02 -1.882303655147552490e-01 1.868627369403839111e-01 1.055817976593971252e-01 -1.918519735336303711e-01 4.036831110715866089e-02 -1.769543886184692383e-01 1.619716547429561615e-02 2.193572670221328735e-01 -3.597296774387359619e-01 4.950677976012229919e-02 -4.619553312659263611e-02 -3.063419461250305176e-01 -2.459362000226974487e-01 -2.562247216701507568e-01 1.563653931953012943e-03 -1.221943199634552002e-01 2.347148805856704712e-01 9.820265322923660278e-02 2.701186537742614746e-01 9.196998435072600842e-04 1.458799391984939575e-01 -1.569063216447830200e-01 -2.127029597759246826e-01 -2.464612573385238647e-01
-3.928234055638313293e-02 1.284626275300979614e-01 1.728104054927825928e-01 -3.798136115074157715e-01 3.400306031107902527e-02 1.477372646331787109e-01 8.174515096470713615e-04 -4.851212352514266968e-02 7.358779013156890869e-02 1.995990127325057983e-01 -1.078932546079158783e-02 -1.558883190155029297e-01 2.071963623166084290e-02 -3.153522908687591553e-01 -1.120632290840148926e-01 2.889526188373565674e-01 -5.792984738945960999e-02 2.340314984321594238e-01 2.168447971343994141e-01 -1.004017218947410583e-01 -6.196952611207962036e-02 -7.558201998472213745e-02 -4.007808864116668701e-03 -3.028414584696292877e-02 -6.022614613175392151e-02 -2.751270532608032227e-01 5.741995945572853088e-02 -7.436276972293853760e-02 1.694594174623489380e-01 -3.312986195087432861e-01 -3.856839984655380249e-02 -4.038174748420715332e-01
1.449426859617233276e-01 -6.531383097171783447e-02 2.073516370728611946e-03 -1.173349469900131226e-01 1.162355169653892517e-01 1.056581735610961914e-01 -1.296245753765106201e-01 2.962968870997428894e-02 1.088470499962568283e-02 3.126662671566009521e-01 1.636910140514373779e-01 -2.140897959470748901e-01 -3.679147958755493164e-01 -2.432665377855300903e-01 1.038260087370872498e-01 3.072740733623504639e-01 8.626907318830490112e-02 2.867316603660583496e-01 9.655126184225082397e-02 5.113912746310234070e-02 9.556532651185989380e-02 -8.579865097999572754e-02 -8.211506158113479614e-02 -9.501625597476959229e-02 2.515967190265655518e-01 9.562041610479354858e-02 7.674966007471084595e-02 -2.129119783639907837e-01 -7.794107496738433838e-02 -3.963279724121093750e-01 1.229875609278678894e-01 -1.120342016220092773e-01
4.992640018463134766e-02 -6.810267269611358643e-02 7.147517055273056030e-02 -2.154707312583923340e-01 -1.342030912637710571e-01 6.149443215690553188e-04 7.380969077348709106e-02 -1.314997076988220215e-01 -1.783121526241302490e-01 4.851863384246826172e-01 5.926808342337608337e-03 -1.571289747953414917e-01 1.528627425432205200e-01 3.402611985802650452e-02 -5.965808629989624023e-01 6.627016514539718628e-02 3.558017313480377197e-02 -4.408942535519599915e-02 -6.104141846299171448e-02 -1.299773156642913818e-01 -1.792181730270385742e-01 -1.296503692865371704e-01 -8.724188059568405151e-02 -2.083908766508102417e-01 2.381683588027954102e-01 3.999257832765579224e-02 -7.799081504344940186e-02 4.690231755375862122e-02 -3.998125344514846802e-02 -1.581102758646011353e-01 4.583227261900901794e-02 6.878285109996795654e-02
-7.321368157863616943e-02 -1.130052581429481506e-01 2.775281369686126709e-01 -2.584092319011688232e-01 -4.596352949738502502e-02 1.376874297857284546e-01 -9.184575825929641724e-02 -1.416244506835937500e-01 4.968572873622179031e-03 1.267929673194885254e-01 2.829425632953643799e-01 7.096532732248306274e-02 -2.620117962360382080e-01 -2.922897040843963623e-01 -1.534647494554519653e-01 -1.031377241015434265e-01 1.295021772384643555e-01 5.905770137906074524e-02 -1.420342475175857544e-01 7.734049856662750244e-02 1.884544081985950470e-02 -2.380313575267791748e-01 -3.283878043293952942e-02 1.229639258235692978e-02 -1.086260750889778137e-01 3.037156760692596436e-01 1.443251818418502808e-01 -2.193789333105087280e-01 1.589721143245697021e-01 -4.182810783386230469e-01 -5.447135120630264282e-02 -1.348599195480346680e-01
1.964271813631057739e-01 -1.941718161106109619e-01 2.968847155570983887e-01 -1.082002967596054077e-01 -1.839381009340286255e-01 -3.609322011470794678e-02 1.515740603208541870e-01 1.641452610492706299e-01 -1.112278550863265991e-01 8.702584356069564819e-02 3.109568916261196136e-02 -2.253953665494918823e-01 -2.491521686315536499e-01 -3.059360384941101074e-01 -2.038047462701797485e-01 1.388912647962570190e-01 2.100365906953811646e-01 3.523766398429870605e-01 1.662559360265731812e-01 2.850963966920971870e-03 -1.107338815927505493e-01 -2.824323177337646484e-01 -1.014251038432121277e-01 1.006987169384956360e-01 1.715971231460571289e-01 2.421526610851287842e-01 6.963334046304225922e-03 -2.316447673365473747e-03 -2.602698467671871185e-02 2.580497972667217255e-02 -2.157141417264938354e-01 7.868398725986480713e-02
8.192224800586700439e-02 1.298916637897491455e-01 7.408798485994338989e-02 -1.496719717979431152e-01 -1.189901605248451233e-01 2.238762080669403076e-01 -1.465344578027725220e-01 -1.470570713281631470e-01 -7.316978275775909424e-02 2.795051336288452148e-01 2.417757958173751831e-01 -4.284393191337585449e-01 -5.089557915925979614e-02 -3.582478463649749756e-01 -2.863386273384094238e-01 -2.325441986322402954e-01 -2.427678108215332031e-01 2.949602669104933739e-03 1.582105159759521484e-01 -6.029552593827247620e-02 -1.530133783817291260e-01 -2.353857010602951050e-01 1.925617009401321411e-01 -5.549752339720726013e-02 3.366765379905700684e-02 2.660401724278926849e-02 -2.970099821686744690e-02 9.804843924939632416e-03 7.568104565143585205e-02 -1.246326938271522522e-01 6.385909765958786011e-02 -1.179348900914192200e-01
-2.194983512163162231e-01 -1.419445965439081192e-02 -1.439896076917648315e-01 -1.206478774547576904e-01 1.331004649400711060e-01 1.412710696458816528e-01 7.935287058353424072e-02 1.889820955693721771e-02 6.114313844591379166e-03 2.273884117603302002e-01 2.210653573274612427e-01 1.587460786104202271e-01 -5.086333155632019043e-01 2.769330749288201332e-04 -2.373711913824081421e-01 -1.031889319419860840e-01 5.564591381698846817e-03 3.383602499961853027e-01 1.187670454382896423e-01 -2.825174108147621155e-02 -2.127415835857391357e-01 5.955321714282035828e-02 -1.159890461713075638e-02 -1.114852912724018097e-02 3.692804276943206787e-02 5.398193374276161194e-02 2.630120515823364258e-01 -4.257126525044441223e-02 7.062167674303054810e-02 -2.987299859523773193e-01 -1.027153059840202332e-01 -2.489159703254699707e-01
1.986335813999176025e-01 -6.101446226239204407e-02 8.847073465585708618e-02 -1.684804707765579224e-01 -2.265525907278060913e-01 2.967150807380676270e-01 6.060890853404998779e-03 -2.752150781452655792e-02 -8.514019101858139038e-02 1.874694228172302246e-01 -8.170925080776214600e-02 -8.865390904247760773e-03 -6.049669161438941956e-02 -1.848527044057846069e-01 -3.424892127513885498e-01 2.757830917835235596e-01 1.712774038314819336e-01 8.739594370126724243e-02 -1.262985076755285263e-02 1.129101365804672241e-01 -1.399365067481994629e-01 1.081081554293632507e-01 -2.779511511325836182e-01 -3.553082942962646484e-01 6.339129805564880371e-02 8.194553107023239136e-02 -1.462484449148178101e-01 -2.058780193328857422e-01 2.135208845138549805e-01 1.780838891863822937e-02 3.034448027610778809e-01 5.447210744023323059e-02
1.672110110521316528e-01 2.423324137926101685e-01 1.527638733386993408e-01 -2.304364889860153198e-01 -2.091665714979171753e-01 -9.628018736839294434e-02 -1.639032512903213501e-01 -1.084785535931587219e-01 -9.627141058444976807e-02 2.095077633857727051e-01 1.616016328334808350e-01 -1.542460024356842041e-01 7.064817100763320923e-02 -7.055710256099700928e-02 -1.926880925893783569e-01 1.529042869806289673e-01 5.415230989456176758e-03 -1.726295500993728638e-01 4.042381048202514648e-02 2.510248310863971710e-02 -2.265877090394496918e-02 -5.096868798136711121e-02 2.600752562284469604e-02 -4.212771952152252197e-01 3.497030735015869141e-01 2.768077850341796875e-01 2.719984054565429688e-01 9.711860865354537964e-02 8.498064562445506454e-05 -1.285453140735626221e-01 -2.385673820972442627e-01 -5.053631216287612915e-02
1.392519026994705200e-01 2.087692171335220337e-02 -2.437009476125240326e-02 1.068449765443801880e-01 9.172473102807998657e-02 6.416080147027969360e-02 1.300959289073944092e-01 5.983285233378410339e-02 5.164410546422004700e-02 2.171507030725479126e-01 7.016219198703765869e-02 7.021131366491317749e-02 -1.479932516813278198e-01 -1.171274259686470032e-01 -4.451641440391540527e-01 -2.395090647041797638e-02 -1.028360351920127869e-01 -5.398704856634140015e-02 3.246535360813140869e-01 1.576096937060356140e-02 -5.622689723968505859e-01 -1.261044442653656006e-01 -1.400206387042999268e-01 -1.831150650978088379e-01 -2.186358720064163208e-01 -1.083290427923202515e-01 -6.742898374795913696e-02 -1.175064477138221264e-03 -1.398595720529556274e-01 -2.420150488615036011e-02 -4.157616198062896729e-02 -2.254004627466201782e-01
1.157383918762207031e-01 1.205351948738098145e-01 1.203030943870544434e-01 1.835782825946807861e-01 -6.199616566300392151e-02 2.357759177684783936e-01 2.871454954147338867e-01 -1.357841491699218750e-01 -2.842094190418720245e-02 2.684191763401031494e-01 -9.318561851978302002e-02 -6.106702610850334167e-02 6.294997036457061768e-02 -6.106974557042121887e-02 -3.340115249156951904e-01 1.757344007492065430e-01 1.873358488082885742e-01 -7.821477204561233521e-02 1.650398373603820801e-01 8.700683712959289551e-02 -1.592973917722702026e-01 -2.080460637807846069e-01 -9.840161353349685669e-02 -9.559620916843414307e-02 -1.470649894326925278e-02 2.300560325384140015e-01 4.625796973705291748e-01 1.029684469103813171e-01 3.526322543621063232e-02 1.952350139617919922e-02 -1.309685688465833664e-02 -2.918027341365814209e-01
-9.325433522462844849e-03 -2.426660805940628052e-01 1.284323632717132568e-02 -4.902883768081665039e-01 1.045144647359848022e-01 2.855715155601501465e-01 -3.752488270401954651e-02 9.329877793788909912e-02 -1.068807765841484070e-01 3.147281408309936523e-01 6.594029068946838379e-02 3.021133365109562874e-03 -3.604837357997894287e-01 -3.788793087005615234e-02 -1.387550234794616699e-01 -2.395521663129329681e-02 -1.339668333530426025e-01 1.311647444963455200e-01 -4.035895224660634995e-03 -3.125355020165443420e-02 -1.146359741687774658e-01 -4.770622774958610535e-02 -7.042191177606582642e-02 8.220326155424118042e-03 -1.242525950074195862e-01 -7.971572875976562500e-02 2.440957874059677124e-01 8.403848111629486084e-02 1.750189214944839478e-01 -3.856666982173919678e-01 6.889661401510238647e-02 -5.197788029909133911e-02
1.234411075711250305e-01 -1.009573414921760559e-01 6.349185109138488770e-02 -6.729875504970550537e-02 -1.610212028026580811e-01 1.796322464942932129e-01 -3.738996386528015137e-01 -1.481265574693679810e-01 -2.118479087948799133e-02 4.445703029632568359e-01 8.949977159500122070e-02 8.660420030355453491e-02 -1.106512844562530518e-01 3.638975322246551514e-03 -1.141546890139579773e-01 4.505987465381622314e-02 3.534109890460968018e-01 -7.733531296253204346e-02 4.566118121147155762e-02 9.745379537343978882e-02 -2.415733784437179565e-01 -1.745741367340087891e-01 -2.428971081972122192e-01 -1.099404841661453247e-01 1.278200596570968628e-01 6.674636155366897583e-02 2.334874421358108521e-01 9.497194737195968628e-02 1.611112952232360840e-01 1.334543153643608093e-02 -3.034902513027191162e-01 1.408890262246131897e-02
2.729574032127857208e-02 -1.467699557542800903e-01 -8.625548332929611206e-03 9.714358299970626831e-02 -4.788488149642944336e-02 3.391407802700996399e-02 -2.452562451362609863e-01 -2.141767442226409912e-01 -4.601263254880905151e-02 5.227161049842834473e-01 -1.839985400438308716e-01 1.070159003138542175e-01 -2.926215827465057373e-01 -3.704226389527320862e-02 -9.788112342357635498e-02 2.648600637912750244e-01 1.577499508857727051e-01 -2.396081201732158661e-02 1.519516706466674805e-01 -7.390846312046051025e-02 5.152522400021553040e-02 -1.352906078100204468e-01 -8.031500875949859619e-02 -3.101908862590789795e-01 2.022790759801864624e-01 8.504637330770492554e-02 1.443369686603546143e-01 -3.950745449401438236e-04 2.575993537902832031e-01 -1.108116209506988525e-01 -2.074751071631908417e-02 -2.136829346418380737e-01
6.769476085901260376e-02 2.589487731456756592e-01 7.111190259456634521e-02 -3.802613019943237305e-01 -1.011965721845626831e-01 7.008535414934158325e-02 -1.585500687360763550e-01 1.081382036209106445e-01 -4.024136066436767578e-02 2.245550006628036499e-01 1.989188045263290405e-01 2.276115678250789642e-02 1.154175102710723877e-01 6.465730816125869751e-02 -2.878367602825164795e-01 4.044295474886894226e-02 8.353152871131896973e-02 -6.558253616094589233e-02 3.757414966821670532e-02 1.288062334060668945e-01 -5.338914692401885986e-02 1.644705608487129211e-02 -3.616129234433174133e-02 -3.306891620159149170e-01 3.074626624584197998e-01 2.914369106292724609e-02 2.388609349727630615e-01 1.245244294404983521e-01 3.809825330972671509e-02 -2.181830406188964844e-01 -4.144557118415832520e-01 2.768751047551631927e-02
1.681791990995407104e-01 -9.000051021575927734e-02 7.205197215080261230e-02 1.954706758260726929e-02 2.233266383409500122e-01 2.142273485660552979e-01 2.539719641208648682e-01 -2.211564332246780396e-01 -2.346374243497848511e-01 7.902662456035614014e-02 4.286354184150695801e-01 -1.508015543222427368e-01 -9.962850809097290039e-02 -1.449279338121414185e-01 -1.983559727668762207e-01 -3.671040758490562439e-02 1.666989177465438843e-01 9.759875386953353882e-02 1.656827032566070557e-01 2.827216386795043945e-01 -6.327946484088897705e-02 5.282213538885116577e-02 -1.789990514516830444e-01 -3.683000570163130760e-03 1.476219147443771362e-01 -1.348384469747543335e-01 1.694417744874954224e-01 1.816337555646896362e-01 1.926503330469131470e-01 -2.726415395736694336e-01 -1.090151593089103699e-01 3.029860369861125946e-02
2.469633705914020538e-02 -3.561818972229957581e-02 1.653281748294830322e-01 -2.680277526378631592e-01 7.664660364389419556e-02 4.263063520193099976e-02 7.072921097278594971e-02 1.366962194442749023e-01 -3.342691361904144287e-01 4.929757863283157349e-02 -2.095133960247039795e-01 2.023074924945831299e-01 -3.008503615856170654e-01 -2.879240810871124268e-01 -2.574851810932159424e-01 3.614615201950073242e-01 -4.699033219367265701e-03 -1.943388134241104126e-01 -1.869491338729858398e-01 -3.217939985916018486e-03 -3.747943043708801270e-01 -9.697432816028594971e-02 -2.140873298048973083e-02 1.231971904635429382e-01 1.179069131612777710e-01 2.302456647157669067e-02 8.868026733398437500e-02 -5.564318969845771790e-02 4.238991811871528625e-02 -1.675335764884948730e-01 -3.503108397126197815e-02 -5.890273302793502808e-02
1.969362944364547729e-01 1.111513301730155945e-01 3.593669533729553223e-01 -1.567775309085845947e-01 -1.151799857616424561e-01 -2.536392807960510254e-01 3.677946701645851135e-02 -4.314463585615158081e-02 -1.534042209386825562e-01 1.839499622583389282e-01 -2.017331719398498535e-01 2.747432887554168701e-01 -3.006116449832916260e-01 -3.113410063087940216e-02 -1.198169738054275513e-01 6.686950474977493286e-02 -1.739228665828704834e-01 2.470870614051818848e-01 3.003404662013053894e-02 -5.957538960501551628e-04 -2.325493544340133667e-01 -3.254649043083190918e-01 -1.045688167214393616e-01 -1.003558002412319183e-02 -8.417490869760513306e-02 6.466811150312423706e-02 -4.202704876661300659e-02 2.692067250609397888e-02 3.170123398303985596e-01 -2.217090427875518799e-01 -3.356224391609430313e-03 -6.278943270444869995e-02
-1.069588810205459595e-01 2.195344716310501099e-01 6.901653856039047241e-02 1.493867207318544388e-02 9.741109609603881836e-02 1.035314053297042847e-01 1.364167630672454834e-01 -2.137186825275421143e-01 1.139100566506385803e-01 1.168243959546089172e-02 5.910950899124145508e-02 3.181581199169158936e-01 -1.380722671747207642e-01 -3.503328561782836914e-01 -1.119358539581298828e-01 3.736583292484283447e-01 3.031770326197147369e-02 1.779941618442535400e-01 2.191267907619476318e-01 -2.630033791065216064e-01 -2.211527079343795776e-01 -1.002908498048782349e-01 1.128128729760646820e-02 -8.533447980880737305e-02 1.242311969399452209e-01 1.798596084117889404e-01 1.415543407201766968e-01 3.614369407296180725e-02 2.143262028694152832e-01 -7.727548480033874512e-02 -2.394064329564571381e-02 -3.183326721191406250e-01
2.601195275783538818e-01 1.839548200368881226e-01 -1.198838576674461365e-01 -2.944513559341430664e-01 7.822721451520919800e-02 2.161907553672790527e-01 1.117962133139371872e-02 6.144912168383598328e-02 -1.429443899542093277e-02 4.976225271821022034e-02 3.716127276420593262e-01 -1.282970905303955078e-01 -2.201751768589019775e-01 -1.630926877260208130e-01 -2.000624388456344604e-01 3.437291085720062256e-02 -2.390297949314117432e-01 -8.684658259153366089e-02 -3.378640487790107727e-02 -1.127639114856719971e-01 -1.995199322700500488e-01 -2.929784059524536133e-01 2.145357578992843628e-01 -3.277063369750976562e-02 1.588937491178512573e-01 4.045337066054344177e-02 8.958718925714492798e-02 2.743870615959167480e-01 -1.219518855214118958e-01 -2.330222725868225098e-01 1.838716305792331696e-02 -1.901571750640869141e-01
9.552224725484848022e-02 -7.755437493324279785e-02 4.495123773813247681e-02 -1.993907690048217773e-01 -1.883836649358272552e-02 1.213438287377357483e-01 -9.194176644086837769e-02 -9.426628798246383667e-02 -1.569740325212478638e-01 2.446600347757339478e-01 4.319051802158355713e-01 -1.339176595211029053e-01 -1.879061609506607056e-01 -5.007495880126953125e-01 4.663566127419471741e-02 5.091315507888793945e-02 -6.130805239081382751e-02 1.217482686042785645e-01 9.771040081977844238e-02 -1.762610301375389099e-02 -1.454840451478958130e-01 -9.741442650556564331e-02 1.557000279426574707e-01 -1.083290874958038330e-01 2.824222743511199951e-01 -1.713360100984573364e-01 6.180045008659362793e-02 4.000408109277486801e-03 2.526120245456695557e-01 1.962989270687103271e-01 1.311212778091430664e-01 -5.743537470698356628e-02
2.223255112767219543e-02 6.793915480375289917e-02 6.864330172538757324e-02 -7.114154100418090820e-02 1.116906031966209412e-01 3.218575194478034973e-02 1.405912190675735474e-01 -3.053529560565948486e-01 -1.988385170698165894e-01 -9.453905373811721802e-02 -1.898200809955596924e-02 1.310631632804870605e-01 -8.092239499092102051e-02 -1.973213404417037964e-01 -3.641027808189392090e-01 1.814672648906707764e-01 2.773902118206024170e-01 1.501219272613525391e-01 -2.653491497039794922e-02 -3.031376600265502930e-01 -1.125408411026000977e-01 -3.488133847713470459e-01 -2.237448543310165405e-01 8.325097709894180298e-02 2.005832195281982422e-01 4.447480663657188416e-02 2.012926042079925537e-01 1.214880943298339844e-01 3.065347485244274139e-02 -1.609338223934173584e-01 2.536122798919677734e-01 -9.770856052637100220e-02
1.006870809942483902e-02 6.871573626995086670e-02 3.508688509464263916e-02 1.076724827289581299e-01 3.061095066368579865e-02 -4.168755561113357544e-02 1.143072247505187988e-01 -3.150167167186737061e-01 -1.441070735454559326e-01 3.428047001361846924e-01 7.935573346912860870e-03 -2.456343173980712891e-01 8.096922934055328369e-02 -6.969388574361801147e-02 -3.334763944149017334e-01 2.418930530548095703e-01 2.041288018226623535e-01 -7.565257698297500610e-02 9.137038141489028931e-02 8.231545984745025635e-02 -1.422104388475418091e-01 -2.579970955848693848e-01 -4.613009095191955566e-02 4.122023656964302063e-02 -3.575114533305168152e-02 1.707187891006469727e-01 3.736693263053894043e-01 1.119642034173011780e-01 9.528449922800064087e-02 1.601457893848419189e-01 -2.460565418004989624e-01 -2.378562986850738525e-01
3.039615154266357422e-01 1.332581341266632080e-01 -8.400280028581619263e-02 -4.345838725566864014e-01 1.062530186027288437e-02 1.936476528644561768e-01 6.524928659200668335e-02 -1.885685324668884277e-01 -9.582988917827606201e-02 1.628195196390151978e-01 1.063428819179534912e-01 -1.563861966133117676e-01 -5.830754339694976807e-02 -2.791003286838531494e-01 -1.866225749254226685e-01 -2.061773091554641724e-01 -8.111410588026046753e-02 -3.100384213030338287e-02 2.160450965166091919e-01 -2.464003413915634155e-01 -1.420293599367141724e-01 -2.398386597633361816e-02 1.068301796913146973e-01 -8.645614981651306152e-02 1.125497743487358093e-01 -1.815970689058303833e-01 2.672712504863739014e-01 -3.146917745471000671e-02 1.865596473217010498e-01 1.591219156980514526e-01 -9.783253073692321777e-02 -2.099536508321762085e-01
2.179120332002639771e-01 5.522697046399116516e-02 1.511666029691696167e-01 -2.741343677043914795e-01 2.237443476915359497e-01 8.247894793748855591e-02 -1.263138800859451294e-01 -2.540934458374977112e-02 9.906794875860214233e-02 3.081673383712768555e-01 1.669010370969772339e-01 3.038212060928344727e-01 -1.726627051830291748e-01 -1.105955317616462708e-01 -3.766005113720893860e-02 3.195874989032745361e-01 1.254805475473403931e-01 -5.910133570432662964e-02 1.271482259035110474e-01 3.719151392579078674e-02 -1.967703551054000854e-01 -1.967383772134780884e-01 1.876449026167392731e-02 1.166264563798904419e-01 2.779854238033294678e-01 2.962891459465026855e-01 1.822555810213088989e-01 -1.080370694398880005e-01 1.559845730662345886e-02 5.855381116271018982e-02 -2.323565185070037842e-01 -1.080498024821281433e-01
-8.278877288103103638e-02 1.529282927513122559e-01 2.615158632397651672e-02 -1.877736002206802368e-01 -1.734242737293243408e-01 1.558613330125808716e-01 2.192514985799789429e-01 -3.071851134300231934e-01 -2.779562473297119141e-01 -8.524644374847412109e-02 1.442434340715408325e-01 -2.066775709390640259e-01 -1.485461592674255371e-01 -7.618119567632675171e-02 -3.851163983345031738e-01 2.449835389852523804e-01 6.522466242313385010e-02 -1.299787461757659912e-01 2.933915145695209503e-02 -8.605378866195678711e-02 -2.139923721551895142e-02 -9.612199664115905762e-02 1.964887380599975586e-01 1.046489998698234558e-01 2.218321524560451508e-02 1.400875151157379150e-01 2.217431217432022095e-01 -1.038215011358261108e-01 -6.431381404399871826e-02 -1.245023384690284729e-01 -2.504953742027282715e-01 -3.188134133815765381e-01
1.743785142898559570e-01 -2.711210846900939941e-01 2.089708447456359863e-01 -1.500780880451202393e-01 -7.308516651391983032e-02 3.188996016979217529e-02 7.376582920551300049e-02 1.072541996836662292e-01 -1.552115976810455322e-01 1.780480444431304932e-01 -6.408418715000152588e-02 -6.335189193487167358e-02 -1.826403588056564331e-01 -1.973916292190551758e-01 -3.596633672714233398e-01 3.057330660521984100e-02 1.682070642709732056e-01 2.291946709156036377e-01 2.280495911836624146e-01 -1.317201107740402222e-01 -2.237137965857982635e-02 -4.289126098155975342e-01 -8.020988106727600098e-02 3.691404685378074646e-02 2.064537853002548218e-01 2.952933609485626221e-01 5.316229164600372314e-02 1.515623927116394043e-02 5.620473995804786682e-02 2.936583757400512695e-02 -2.252184450626373291e-01 9.999638795852661133e-02
2.261180281639099121e-01 -2.329920977354049683e-01 9.047453105449676514e-02 -2.301416397094726562e-01 6.107168272137641907e-02 1.690282952040433884e-04 -2.834872156381607056e-02 -1.277326955460011959e-03 -7.456954568624496460e-02 2.254981100559234619e-01 3.427414298057556152e-01 -4.760037362575531006e-02 -1.424517482519149780e-01 -5.181735754013061523e-01 1.006677895784378052e-01 -2.655484154820442200e-02 5.812058225274085999e-03 -1.098605990409851074e-01 2.689622044563293457e-01 -3.840004093945026398e-03 -4.166412726044654846e-02 -1.419119983911514282e-01 -1.897033676505088806e-02 -1.588816195726394653e-01 3.376411497592926025e-01 -1.196282878518104553e-01 2.313485741615295410e-01 -1.154313534498214722e-01 9.402438253164291382e-02 4.528272897005081177e-02 1.103896200656890869e-01 -5.425830930471420288e-02
-2.070695906877517700e-02 -1.185375377535820007e-01 1.391556411981582642e-01 -3.424850702285766602e-01 -5.628969892859458923e-02 3.469020724296569824e-01 4.441796243190765381e-02 9.829693287611007690e-02 -1.743724942207336426e-01 1.592673510313034058e-01 -1.776528209447860718e-01 3.457617387175559998e-02 -2.861971855163574219e-01 -2.920985221862792969e-01 -2.185420393943786621e-01 2.506828010082244873e-01 3.915095701813697815e-02 -1.113374456763267517e-01 -1.892111748456954956e-01 6.205889210104942322e-02 -4.696916937828063965e-01 -9.427811205387115479e-02 3.280227258801460266e-02 2.003830820322036743e-01 1.151904836297035217e-01 5.024768784642219543e-02 3.112658485770225525e-02 4.642818495631217957e-02 1.111247111111879349e-02 3.403312712907791138e-02 -1.367866992950439453e-02 -5.155992880463600159e-02
-1.660744249820709229e-01 -9.541413933038711548e-02 7.186684012413024902e-02 -2.817146480083465576e-01 -1.711174845695495605e-02 1.267569959163665771e-01 1.634441167116165161e-01 2.027664035558700562e-01 -2.221270650625228882e-01 2.110508084297180176e-01 -4.392869770526885986e-02 1.180216521024703979e-01 -2.666274309158325195e-01 -2.936797142028808594e-01 -1.518943607807159424e-01 3.591516911983489990e-01 1.369628161191940308e-01 -1.500585824251174927e-01 -2.444466650485992432e-01 1.069022044539451599e-01 -3.972225487232208252e-01 -1.841017305850982666e-01 -1.451829355210065842e-02 4.854469746351242065e-02 8.602462708950042725e-02 1.146572362631559372e-02 8.105275034904479980e-02 -8.540923893451690674e-02 -1.498083490878343582e-02 -2.011749297380447388e-01 -4.011216759681701660e-02 -7.107549160718917847e-02
3.896925598382949829e-02 1.832403391599655151e-01 -5.437078420072793961e-03 -4.858376085758209229e-02 2.586100623011589050e-02 5.354117974638938904e-02 2.920299172401428223e-01 -1.281306892633438110e-02 -1.336897164583206177e-01 4.245449230074882507e-02 3.217738866806030273e-01 1.276228204369544983e-02 -2.424808591604232788e-01 -3.581549227237701416e-01 -9.983149915933609009e-02 -1.666945666074752808e-01 -1.125192716717720032e-01 2.655218839645385742e-01 8.238761872053146362e-02 1.328573562204837799e-02 -1.604867130517959595e-01 4.250434786081314087e-02 -3.819490969181060791e-02 8.872596919536590576e-02 6.172234565019607544e-02 -3.533916780725121498e-03 2.946842312812805176e-01 4.400444775819778442e-02 2.955403327941894531e-01 -3.873267471790313721e-01 2.960787527263164520e-02 -2.597515583038330078e-01
3.079566359519958496e-01 -6.435614079236984253e-02 -6.091596558690071106e-03 -1.083047538995742798e-01 -7.451412267982959747e-03 -2.995763123035430908e-01 -5.980088841170072556e-03 -4.374394938349723816e-02 -3.143496513366699219e-01 1.965101808309555054e-01 4.827844724059104919e-02 -2.042382210493087769e-01 -1.202493906021118164e-01 -1.913274228572845459e-01 2.872924378607422113e-04 1.567810326814651489e-01 2.454002760350704193e-02 2.050915211439132690e-01 1.819916814565658569e-01 1.533308774232864380e-01 -1.490177363157272339e-01 9.880570322275161743e-02 2.166866883635520935e-02 -2.065513283014297485e-01 1.057907044887542725e-01 1.288174539804458618e-01 -4.512542486190795898e-02 -7.397993654012680054e-02 3.265124857425689697e-01 -4.216173589229583740e-01 -1.517319977283477783e-01 -1.526222974061965942e-01
4.785162210464477539e-01 4.210393875837326050e-02 1.466595530509948730e-01 -2.516569793224334717e-01 2.634762525558471680e-01 -4.569674655795097351e-02 -4.644032567739486694e-03 -1.004208773374557495e-01 -1.890623569488525391e-01 2.011379301548004150e-01 3.074813820421695709e-02 7.215634733438491821e-02 -1.002262309193611145e-01 -1.428925246000289917e-01 -2.000267952680587769e-01 -2.648865245282649994e-02 8.216364309191703796e-03 2.244269102811813354e-01 2.791011929512023926e-01 2.137491945177316666e-03 7.593594491481781006e-02 -4.945019632577896118e-02 -2.548897564411163330e-01 6.294005364179611206e-02 2.891502976417541504e-01 1.420553922653198242e-01 1.102983802556991577e-01 1.996041089296340942e-01 1.819454729557037354e-01 -2.373413927853107452e-02 2.065981775522232056e-01 -1.078990250825881958e-01
-8.714909851551055908e-02 -1.979895867407321930e-02 1.447946280241012573e-01 -1.081185862421989441e-01 1.197946891188621521e-01 1.695492416620254517e-01 -6.448053568601608276e-02 1.325609348714351654e-02 -2.095466852188110352e-02 2.111622542142868042e-01 -6.663506478071212769e-02 8.030082285404205322e-02 2.499620914459228516e-01 -4.165655076503753662e-01 -3.080487549304962158e-01 3.535743951797485352e-01 3.053030557930469513e-02 1.622970104217529297e-01 3.333742022514343262e-01 -3.154406696557998657e-02 -1.915567219257354736e-01 -4.457922279834747314e-02 -2.617061436176300049e-01 -3.598792850971221924e-02 7.525208592414855957e-02 2.604576945304870605e-01 -4.337535053491592407e-02 1.116832494735717773e-01 2.107010781764984131e-01 1.412748843431472778e-01 5.373109015636146069e-04 -3.363655647262930870e-03
2.171976715326309204e-01 -1.474251411855220795e-02 -7.631401531398296356e-04 -8.652273681946098804e-04 -9.255962073802947998e-02 1.618287116289138794e-01 3.284634053707122803e-01 -3.221237361431121826e-01 -2.207404673099517822e-01 2.789328992366790771e-01 -1.023823544383049011e-01 -1.229166891425848007e-02 9.954109787940979004e-02 -3.479382395744323730e-02 -1.653567105531692505e-01 2.908065915107727051e-01 1.295488625764846802e-01 -2.683676183223724365e-01 1.426686495542526245e-01 7.384988665580749512e-02 -2.873576059937477112e-02 -1.607702225446701050e-01 -9.838451445102691650e-02 -6.442409008741378784e-02 -2.849052287638187408e-02 1.295631080865859985e-01 3.384534418582916260e-01 -3.421513363718986511e-02 1.540519744157791138e-01 -5.480207502841949463e-02 -1.402876079082489014e-01 -3.333986103534698486e-01
4.567514359951019287e-01 -9.661373682320117950e-03 1.136806830763816833e-01 -2.013127207756042480e-01 -7.322689890861511230e-02 -8.671616762876510620e-02 -3.023475408554077148e-01 -2.631040103733539581e-02 1.266742646694183350e-01 5.989264696836471558e-02 -5.523753166198730469e-02 -5.999766290187835693e-03 1.844279915094375610e-01 -3.469964861869812012e-01 -1.511317491531372070e-01 1.869406104087829590e-01 6.684742867946624756e-02 1.309989690780639648e-01 1.646615415811538696e-01 3.931665793061256409e-02 -1.934521198272705078e-01 -3.155013024806976318e-01 -1.899111270904541016e-01 -2.739977240562438965e-01 2.034802734851837158e-01 9.576270729303359985e-02 5.437373742461204529e-02 9.474129229784011841e-02 -3.539520129561424255e-02 -1.735011935234069824e-01 -7.209075987339019775e-02 2.154552750289440155e-02
7.774928957223892212e-02 5.558313801884651184e-03 -9.054458141326904297e-02 -2.942354679107666016e-01 5.105565488338470459e-02 -3.723242785781621933e-03 3.307172283530235291e-02 9.596446901559829712e-02 9.522493183612823486e-02 3.159253001213073730e-01 1.342460978776216507e-02 -5.937748588621616364e-03 -4.189642667770385742e-01 -3.012503087520599365e-01 2.241297252476215363e-02 2.003436237573623657e-01 -1.388543844223022461e-01 2.605724930763244629e-01 1.896381229162216187e-01 -1.083523929119110107e-01 6.786406785249710083e-02 -1.019907146692276001e-01 -6.538484990596771240e-02 9.743428230285644531e-02 1.360159087926149368e-02 1.273237764835357666e-01 2.127368450164794922e-01 -3.832269832491874695e-02 1.491070240736007690e-01 -3.196083307266235352e-01 1.017713919281959534e-01 -3.296873271465301514e-01
3.666026294231414795e-01 1.339952796697616577e-01 3.742375075817108154e-01 -1.740202158689498901e-01 -1.152798831462860107e-01 8.682915568351745605e-02 6.938253343105316162e-02 -1.023215055465698242e-01 -4.874015226960182190e-02 1.198673024773597717e-01 2.223987430334091187e-01 2.134302407503128052e-01 -2.469467669725418091e-01 2.711106790229678154e-04 -7.735044509172439575e-02 2.985491454601287842e-01 1.636721044778823853e-01 -2.230089306831359863e-01 -3.914306685328483582e-02 -3.736437484622001648e-02 -2.295258194208145142e-01 -3.338154256343841553e-01 -1.262708455324172974e-01 -2.005105912685394287e-01 2.774777123704552650e-03 1.607798784971237183e-01 8.280983567237854004e-02 -5.297119170427322388e-02 5.560981854796409607e-02 5.013787001371383667e-02 -1.608594208955764771e-01 8.140636235475540161e-02
2.218366116285324097e-01 -1.746696606278419495e-02 1.302126646041870117e-01 1.123397797346115112e-01 8.198320865631103516e-02 -3.532192111015319824e-02 -2.666632533073425293e-01 -9.650333225727081299e-02 5.233442038297653198e-02 1.509693264961242676e-01 2.039688676595687866e-01 -1.692101955413818359e-01 9.934861212968826294e-02 -3.879458606243133545e-01 -1.476721614599227905e-01 -4.396112263202667236e-02 7.943229377269744873e-02 1.660405099391937256e-01 2.316543161869049072e-01 -5.103372037410736084e-02 -2.467416971921920776e-01 -3.264730572700500488e-01 -2.286157943308353424e-02 -2.274316698312759399e-01 2.959811985492706299e-01 2.077651172876358032e-01 -2.411936409771442413e-02 -1.368844807147979736e-01 5.446876585483551025e-02 -6.632155179977416992e-02 2.376597821712493896e-01 -1.698238998651504517e-01
1.757491938769817352e-02 4.673612490296363831e-02 2.362704724073410034e-01 2.086856365203857422e-01 9.007459878921508789e-02 -5.659312009811401367e-02 1.519871801137924194e-01 9.845072031021118164e-02 -7.285850495100021362e-02 3.108563423156738281e-01 3.517460823059082031e-01 -2.151360064744949341e-01 -7.560722529888153076e-02 2.473264560103416443e-02 -4.987452030181884766e-01 1.736559271812438965e-01 8.121698349714279175e-02 1.031762957572937012e-01 1.229647994041442871e-01 -1.353717148303985596e-01 -1.833765804767608643e-01 -1.153869703412055969e-01 1.049950532615184784e-02 -3.349476307630538940e-02 2.311178892850875854e-01 1.981118172407150269e-01 1.223491430282592773e-01 -1.996022462844848633e-01 -1.279318630695343018e-01 2.597382105886936188e-02 -1.729972958564758301e-01 -5.950291454792022705e-02
2.591952383518218994e-01 -5.379166081547737122e-02 1.801730990409851074e-01 -1.514677852392196655e-01 -1.991710960865020752e-01 8.075774461030960083e-02 -2.188732028007507324e-01 -6.447700411081314087e-02 1.928925327956676483e-02 2.882089912891387939e-01 -2.236414104700088501e-01 2.714327909052371979e-02 -1.835067272186279297e-01 -5.377837922424077988e-03 -1.344215124845504761e-01 1.431862413883209229e-01 -3.852590173482894897e-02 -5.315175279974937439e-02 4.284439086914062500e-01 -1.771558076143264771e-01 6.427312642335891724e-02 -2.061527520418167114e-01 -3.073765523731708527e-02 -2.762750983238220215e-01 2.256533652544021606e-01 1.265313625335693359e-01 7.490446418523788452e-02 1.987377703189849854e-01 1.110887229442596436e-01 -2.241494655609130859e-01 1.463701575994491577e-01 -1.749185621738433838e-01
-2.468596547842025757e-01 8.232838660478591919e-02 -1.751496689394116402e-03 -1.363635212182998657e-01 -1.661936938762664795e-01 3.216680288314819336e-01 -1.433952450752258301e-01 -1.211914494633674622e-01 -3.863537684082984924e-02 2.738538086414337158e-01 -2.662359178066253662e-02 -2.433958053588867188e-01 -1.776434332132339478e-01 -2.301676273345947266e-01 -2.113963514566421509e-01 1.813890486955642700e-01 -1.378897726535797119e-01 -5.394371226429939270e-02 1.978875547647476196e-01 3.135832399129867554e-02 -1.608891785144805908e-01 -1.073115542531013489e-01 7.604814320802688599e-02 -5.299421772360801697e-02 -8.754298835992813110e-02 -1.082613989710807800e-01 2.862900495529174805e-01 -1.738496124744415283e-01 9.088880568742752075e-02 -3.203880488872528076e-01 -1.405627280473709106e-01 -2.801503241062164307e-01
5.254065245389938354e-02 -9.335725009441375732e-02 1.771412789821624756e-01 -1.970767229795455933e-01 -6.484973430633544922e-02 1.695671826601028442e-01 1.136487908661365509e-02 2.000969648361206055e-01 -2.657432854175567627e-01 1.506141424179077148e-01 -1.619411706924438477e-01 2.320277541875839233e-01 -3.254301249980926514e-01 -3.199383318424224854e-01 -3.039734959602355957e-01 2.316076755523681641e-01 -3.742454946041107178e-02 -4.183805733919143677e-02 -1.695620119571685791e-01 -7.939276844263076782e-02 -3.962814807891845703e-01 -1.411468833684921265e-01 1.597692444920539856e-02 1.287316232919692993e-01 2.098585963249206543e-01 1.023413315415382385e-01 9.292481094598770142e-02 4.563583433628082275e-02 -7.788954675197601318e-02 -9.469781070947647095e-02 -7.139811664819717407e-02 -1.215028576552867889e-02
1.879794299602508545e-01 -5.721870809793472290e-02 9.861318394541740417e-03 -9.346183389425277710e-03 7.958622649312019348e-03 1.285717189311981201e-01 1.955225020647048950e-01 -2.640028893947601318e-01 -2.311616539955139160e-01 2.705720067024230957e-01 -1.036212369799613953e-01 4.999973811209201813e-03 1.230703517794609070e-01 -7.154607027769088745e-02 -1.268789470195770264e-01 2.300316691398620605e-01 1.533012092113494873e-01 1.032920461148023605e-02 1.754481643438339233e-01 1.560340970754623413e-01 -3.095811009407043457e-01 -2.721516788005828857e-01 -1.439112275838851929e-01 -5.005376040935516357e-02 -1.008718684315681458e-01 2.257427722215652466e-01 2.791349589824676514e-01 1.064715385437011719e-01 2.000007331371307373e-01 1.263297796249389648e-01 -7.548961043357849121e-02 -3.550974428653717041e-01
-3.837849199771881104e-02 -1.176742985844612122e-01 1.239352300763130188e-02 2.820103801786899567e-02 -9.291172027587890625e-03 1.346197426319122314e-01 1.282011717557907104e-01 -1.066354811191558838e-01 2.339819371700286865e-01 2.469373494386672974e-01 1.605897024273872375e-02 -1.460366398096084595e-01 -1.555410921573638916e-01 -8.411085605621337891e-02 -2.373743951320648193e-01 2.413427233695983887e-01 -2.525758445262908936e-01 2.862074673175811768e-01 1.385801285505294800e-01 -5.785072222352027893e-02 -4.104961752891540527e-01 1.267288811504840851e-02 -2.551079690456390381e-01 1.405508443713188171e-02 3.028275258839130402e-02 -5.018579959869384766e-02 3.199568688869476318e-01 -7.141961902379989624e-02 1.850608140230178833e-01 -2.951027452945709229e-01 6.784075498580932617e-02 1.244779750704765320e-01
-9.529837965965270996e-02 3.792176395654678345e-02 3.491086661815643311e-01 -3.506597876548767090e-02 1.685212850570678711e-01 4.621170833706855774e-02 -1.628172844648361206e-01 -1.485594958066940308e-01 -1.119527220726013184e-01 2.446008920669555664e-01 8.018750697374343872e-02 6.926340050995349884e-03 -3.245261013507843018e-01 -6.768424808979034424e-02 -3.950598537921905518e-01 -1.671743579208850861e-02 1.511783921159803867e-04 -8.704803884029388428e-02 3.170866966247558594e-01 4.724771156907081604e-02 -3.869464993476867676e-02 8.973684161901473999e-02 -8.373726159334182739e-02 4.372431710362434387e-02 2.886245846748352051e-01 8.799751847982406616e-02 2.158743292093276978e-01 3.279339075088500977e-01 9.826815128326416016e-02 -1.409192830324172974e-01 1.543122977018356323e-01 1.217526942491531372e-01
4.207972437143325806e-02 -8.847497403621673584e-02 2.377936840057373047e-01 1.015695333480834961e-01 -5.618404597043991089e-03 -1.256260424852371216e-01 1.222094222903251648e-01 1.593318581581115723e-01 -1.377389281988143921e-01 1.222269088029861450e-01 5.975263938307762146e-02 -1.579796373844146729e-01 -4.542749226093292236e-01 -2.224185168743133545e-01 -2.144668251276016235e-01 2.581450343132019043e-01 1.116175651550292969e-01 1.128440126776695251e-01 3.743475377559661865e-01 2.133456617593765259e-02 -3.933234140276908875e-02 -6.741088628768920898e-02 -1.588860750198364258e-01 1.350880861282348633e-01 2.059823870658874512e-01 3.053926527500152588e-01 -5.168576259166002274e-03 1.706302165985107422e-01 1.556375175714492798e-01 -7.115213572978973389e-02 -7.263564318418502808e-02 -1.474083214998245239e-01
2.100302726030349731e-01 1.067387610673904419e-01 -2.989289164543151855e-02 -1.059437394142150879e-01 -1.949968189001083374e-02 1.514472365379333496e-01 -5.814632400870323181e-02 9.538816288113594055e-03 -7.446692138910293579e-02 3.901000618934631348e-01 8.814046531915664673e-02 -1.427387297153472900e-01 3.464590758085250854e-02 -3.231781125068664551e-01 1.039467081427574158e-01 9.662944078445434570e-02 -9.682726860046386719e-02 1.615449190139770508e-01 2.102938145399093628e-01 -1.115689948201179504e-01 -7.279507070779800415e-02 -2.860199511051177979e-01 8.961270749568939209e-02 5.067375674843788147e-02 5.623592063784599304e-02 2.037282437086105347e-01 3.985430002212524414e-01 -1.881883144378662109e-01 1.397818326950073242e-01 -3.693453967571258545e-01 -7.060043513774871826e-02 6.502705812454223633e-02
5.461700633168220520e-02 -3.325563296675682068e-02 1.434675306081771851e-01 5.889738351106643677e-02 -9.697537869215011597e-02 3.019622266292572021e-01 -3.856694102287292480e-01 -1.558505743741989136e-01 -4.194569215178489685e-02 1.623573154211044312e-01 3.758990764617919922e-02 -6.972787529230117798e-02 1.417424678802490234e-01 -2.860460281372070312e-01 -4.162946939468383789e-01 -5.794949829578399658e-02 -4.914326220750808716e-02 3.892047330737113953e-02 9.769640862941741943e-02 -2.838740125298500061e-02 -9.256534278392791748e-02 -3.055062890052795410e-01 -1.387107968330383301e-01 -3.148201107978820801e-01 7.750162482261657715e-02 2.962432801723480225e-01 1.519871503114700317e-01 6.173704564571380615e-02 1.199804171919822693e-01 -7.418740540742874146e-02 -7.493890821933746338e-02 -6.744109094142913818e-02
1.263622427359223366e-03 1.889936476945877075e-01 1.257250308990478516e-01 -1.179620251059532166e-01 9.992618113756179810e-02 -3.660817816853523254e-02 9.647612273693084717e-02 -1.141456291079521179e-01 -1.537748798727989197e-02 -4.022865742444992065e-02 3.101111054420471191e-01 8.015245199203491211e-02 -9.773480892181396484e-02 -1.969611346721649170e-01 -2.073633223772048950e-01 5.158958584070205688e-02 -1.428421884775161743e-01 3.043098449707031250e-01 9.488343447446823120e-02 -3.626752495765686035e-01 -3.063911497592926025e-01 -2.913194298744201660e-01 2.639859914779663086e-01 5.433665588498115540e-02 1.219552904367446899e-01 -5.376289412379264832e-02 8.745971322059631348e-02 1.630428582429885864e-01 3.035818338394165039e-01 -3.720221295952796936e-02 -1.766162514686584473e-01 -1.441448628902435303e-01
1.000625938177108765e-01 -2.086565047502517700e-01 2.296991460025310516e-02 -6.967965513467788696e-02 1.050474122166633606e-01 2.275011539459228516e-01 1.492938548326492310e-01 5.132041499018669128e-02 -2.255420684814453125e-01 1.524904966354370117e-01 4.004015028476715088e-01 -1.980489343404769897e-01 -2.649570703506469727e-01 -4.103738069534301758e-01 -1.339026391506195068e-01 -5.450935289263725281e-02 1.195091521367430687e-03 1.767132878303527832e-01 -6.666038185358047485e-02 3.107520937919616699e-01 6.399387121200561523e-02 -8.941254764795303345e-02 6.017644703388214111e-02 -5.556660890579223633e-02 5.558209866285324097e-02 -6.948004662990570068e-02 -5.967111885547637939e-02 1.231882125139236450e-01 2.777820229530334473e-01 -2.120332568883895874e-01 1.329461336135864258e-01 5.185357853770256042e-02
4.946823045611381531e-02 1.540893316268920898e-01 9.194630384445190430e-02 -3.676820397377014160e-01 -3.165438026189804077e-02 3.456804454326629639e-01 -2.979857288300991058e-02 -2.640470266342163086e-01 -1.354135572910308838e-01 3.072330951690673828e-01 1.870006769895553589e-01 -1.207890510559082031e-01 -5.862198770046234131e-03 -2.715732753276824951e-01 -1.325709074735641479e-01 3.406245261430740356e-02 -1.229360103607177734e-01 -2.403127402067184448e-02 2.533516585826873779e-01 -1.554056107997894287e-01 -1.059929132461547852e-01 1.463741660118103027e-01 3.627089608926326036e-04 -1.680614501237869263e-01 -1.109233945608139038e-01 -2.728112936019897461e-01 1.306997686624526978e-01 -7.169051468372344971e-02 2.288010418415069580e-01 -1.546402424573898315e-01 -1.177075207233428955e-01 -1.422864794731140137e-01
3.781059086322784424e-01 -1.502702981233596802e-01 -1.349617987871170044e-01 2.415427938103675842e-02 1.701197177171707153e-01 2.057701498270034790e-01 3.071142174303531647e-02 -1.234525516629219055e-01 -9.175767004489898682e-02 7.820969074964523315e-02 4.982284456491470337e-02 -8.129831403493881226e-02 -2.306984663009643555e-01 -3.222480118274688721e-01 -2.448143661022186279e-01 1.267944425344467163e-01 2.597480453550815582e-02 -2.988290973007678986e-02 2.226995229721069336e-01 3.895938694477081299e-01 4.751442372798919678e-02 4.105956107378005981e-02 -1.283668428659439087e-01 -1.351210940629243851e-02 3.057068884372711182e-01 -7.635609060525894165e-02 1.713127344846725464e-01 1.041395366191864014e-01 3.043030500411987305e-01 -1.137863248586654663e-01 -2.052791044116020203e-02 4.987094551324844360e-02
2.603478729724884033e-01 -7.183547597378492355e-03 6.845577154308557510e-03 -1.883532702922821045e-01 -8.399414271116256714e-02 6.365144997835159302e-02 -1.090771257877349854e-01 9.806621819734573364e-02 4.327278956770896912e-02 3.088576495647430420e-01 2.355223000049591064e-01 -7.322389632463455200e-02 -3.975114822387695312e-01 -1.855783462524414062e-01 1.088977158069610596e-01 3.301597833633422852e-01 -1.586343199014663696e-01 3.411028981208801270e-01 1.926006227731704712e-01 6.299749016761779785e-02 -2.964092604815959930e-02 -1.961543709039688110e-01 -3.744540736079216003e-02 -2.687479928135871887e-02 -9.164788573980331421e-02 1.099369898438453674e-01 1.414687633514404297e-01 -1.283144056797027588e-01 1.081582829356193542e-01 -3.044905364513397217e-01 6.158366426825523376e-02 -5.811487883329391479e-02
2.173915319144725800e-02 -3.075150214135646820e-02 1.820468902587890625e-01 -2.164542227983474731e-01 3.067693114280700684e-01 2.013192623853683472e-01 2.395000606775283813e-01 -6.980030983686447144e-02 3.448451682925224304e-02 7.799857109785079956e-02 2.079495936632156372e-01 -6.702197343111038208e-02 -6.250306963920593262e-02 -8.394114673137664795e-02 -2.541036605834960938e-01 1.649322658777236938e-01 -2.153152972459793091e-01 2.821088433265686035e-01 -1.826834827661514282e-01 -2.682780027389526367e-01 -2.223628759384155273e-01 -1.969747990369796753e-01 -8.305666595697402954e-02 -4.749618470668792725e-02 -6.980935484170913696e-02 9.304308891296386719e-02 8.917637169361114502e-02 1.902027577161788940e-01 1.368514597415924072e-01 -1.753383427858352661e-01 7.048728317022323608e-02 -3.509927093982696533e-01
-8.115712553262710571e-02 1.204616948962211609e-01 9.534074366092681885e-02 -2.277817726135253906e-01 -2.685692347586154938e-02 4.330897331237792969e-01 4.488709196448326111e-02 -2.988011576235294342e-02 -9.140741080045700073e-02 1.639027893543243408e-01 2.292260974645614624e-01 -3.348748981952667236e-01 -1.837244927883148193e-01 -1.580457985401153564e-01 -1.680531501770019531e-01 -7.136057317256927490e-02 -2.842063258867710829e-05 3.431227505207061768e-01 1.744864881038665771e-01 -1.629979312419891357e-01 -7.516172528266906738e-02 -4.932476952672004700e-02 6.135134026408195496e-04 -4.978005215525627136e-02 -6.337889283895492554e-02 -2.863788306713104248e-01 -3.313101083040237427e-02 1.292590498924255371e-01 3.131671547889709473e-01 -1.800538003444671631e-01 -8.127705007791519165e-02 -9.229241311550140381e-02
3.073464520275592804e-02 1.278290003538131714e-01 1.106837540864944458e-01 -2.633930742740631104e-01 -1.424440294504165649e-01 1.218416616320610046e-01 2.374614775180816650e-01 3.284648805856704712e-02 1.856834292411804199e-01 1.993953883647918701e-01 1.329761296510696411e-01 2.941399067640304565e-02 -5.856305360794067383e-02 -1.100174486637115479e-01 -2.731931209564208984e-01 3.746938407421112061e-01 1.354643553495407104e-01 8.062392473220825195e-02 2.772295773029327393e-01 7.511236239224672318e-03 -1.064472272992134094e-01 4.250055551528930664e-02 -1.500827819108963013e-02 -2.461479157209396362e-01 2.008801698684692383e-01 3.114889562129974365e-01 -1.697054654359817505e-01 8.151807636022567749e-02 2.547393441200256348e-01 -8.706711232662200928e-03 -2.663155496120452881e-01 -2.659820392727851868e-02
-9.225387871265411377e-02 2.082613110542297363e-01 4.497743397951126099e-02 -2.770327329635620117e-01 2.241139858961105347e-02 1.153806671500205994e-01 -1.412334144115447998e-01 -1.633705794811248779e-01 5.562250688672065735e-02 1.526014506816864014e-01 1.034100800752639771e-01 2.035885304212570190e-01 -4.898103773593902588e-01 -2.425694018602371216e-01 -1.785654574632644653e-01 1.362872421741485596e-01 -1.471144556999206543e-01 1.935330629348754883e-01 -3.643784299492835999e-02 -1.164086833596229553e-01 -3.407852649688720703e-01 -9.270353615283966064e-02 -2.453664839267730713e-01 5.295213311910629272e-02 -2.617948502302169800e-02 2.982250601053237915e-02 7.592390477657318115e-02 1.184709742665290833e-01 3.747281432151794434e-02 1.748239845037460327e-01 1.730803400278091431e-01 -1.901189833879470825e-01
-2.466052770614624023e-01 1.819791495800018311e-01 8.903885632753372192e-02 -1.963005810976028442e-01 2.292359620332717896e-02 3.836865425109863281e-01 2.503903582692146301e-02 -2.205400355160236359e-02 -1.711755543947219849e-01 1.233896836638450623e-01 3.495057821273803711e-01 -2.386091947555541992e-01 -1.388483345508575439e-01 -2.127669006586074829e-01 -1.213717833161354065e-01 3.376038745045661926e-02 5.771201476454734802e-02 2.169028818607330322e-01 2.710787355899810791e-01 -1.903822124004364014e-01 -3.334872797131538391e-02 -5.753652378916740417e-02 -8.467084728181362152e-03 -1.908960938453674316e-01 1.191110163927078247e-01 -2.333743572235107422e-01 1.592796295881271362e-01 6.746177375316619873e-02 9.560515731573104858e-02 -1.423228383064270020e-01 9.036591649055480957e-02 -2.637097537517547607e-01
-3.440630435943603516e-02 4.037706181406974792e-02 1.492398530244827271e-01 -1.648995727300643921e-01 -5.113809555768966675e-02 1.247579529881477356e-01 -9.407322853803634644e-02 2.462757229804992676e-01 -1.810500174760818481e-01 1.005920916795730591e-01 -1.536840349435806274e-01 3.108592331409454346e-02 -4.597772657871246338e-01 -2.934507429599761963e-01 -3.235086798667907715e-01 3.415859341621398926e-01 9.413475543260574341e-02 -1.280650645494461060e-01 -1.528560817241668701e-01 9.403090178966522217e-02 -1.680510640144348145e-01 -1.836466044187545776e-01 -1.132955309003591537e-03 1.532008498907089233e-01 2.432701438665390015e-01 1.284319460391998291e-01 4.681672900915145874e-02 3.107460215687751770e-02 1.907843723893165588e-02 -1.838919371366500854e-01 -1.309362649917602539e-01 -2.539924904704093933e-02
-1.562722958624362946e-03 -4.774993658065795898e-02 4.078011959791183472e-02 -9.596654027700424194e-02 1.027678102254867554e-01 3.394819051027297974e-02 3.204440474510192871e-01 -2.365464866161346436e-01 -2.236099243164062500e-01 -3.598460182547569275e-02 -1.058557815849781036e-02 8.811243623495101929e-02 -3.244415298104286194e-02 -2.671855092048645020e-01 -3.183407187461853027e-01 2.160389721393585205e-01 1.579421609640121460e-01 6.114488095045089722e-02 -3.975267708301544189e-02 -4.297607839107513428e-01 -5.614747479557991028e-02 -2.806780338287353516e-01 -1.629296392202377319e-01 6.797717418521642685e-03 2.263666540384292603e-01 -5.799525603652000427e-02 2.978782057762145996e-01 1.348208338022232056e-01 6.527554988861083984e-02 -1.640124320983886719e-01 1.279072165489196777e-01 -6.593509018421173096e-02
2.031775563955307007e-01 2.856251597404479980e-01 1.155644934624433517e-02 -6.505377590656280518e-02 -2.369937859475612640e-02 -2.350538074970245361e-01 1.002665981650352478e-01 -3.729499503970146179e-02 -1.323537081480026245e-01 2.795674204826354980e-01 3.592435419559478760e-01 5.123642832040786743e-02 -2.570931911468505859e-01 -8.239568769931793213e-02 -2.839172780513763428e-01 1.884266436100006104e-01 1.830701380968093872e-01 -3.334070369601249695e-02 -1.520054936408996582e-01 -2.143426537513732910e-01 -4.206724092364311218e-02 -3.174074292182922363e-01 -1.615739911794662476e-01 1.185957565903663635e-01 8.977771550416946411e-02 1.328573077917098999e-01 1.093370094895362854e-01 4.773761704564094543e-02 -3.057549893856048584e-02 -1.600166708230972290e-01 -2.702969014644622803e-01 5.701952800154685974e-02
3.508223295211791992e-01 1.093019545078277588e-01 -1.481030136346817017e-01 -2.548664808273315430e-01 1.576246172189712524e-01 -1.382620483636856079e-01 1.027030497789382935e-01 -2.222713828086853027e-01 -1.491830684244632721e-02 7.486757356673479080e-03 1.569580584764480591e-01 -8.521775901317596436e-02 -8.946095407009124756e-02 -1.877422630786895752e-01 -3.769622445106506348e-01 2.749981358647346497e-02 2.504272758960723877e-01 1.917812228202819824e-01 -1.166918501257896423e-01 -7.388696074485778809e-02 -1.949323117733001709e-01 -4.092174470424652100e-01 1.004077270627021790e-01 2.664801850914955139e-02 -1.315701194107532501e-02 8.810853213071823120e-02 1.245453655719757080e-01 -6.843796372413635254e-02 2.372742444276809692e-01 1.443366110324859619e-01 -1.199669986963272095e-01 3.757979348301887512e-02
1.975526958703994751e-01 -5.179107189178466797e-02 1.391443540342152119e-03 -1.157382354140281677e-01 3.197416365146636963e-01 2.184897214174270630e-01 -4.827097803354263306e-02 2.966406941413879395e-02 -2.281737178564071655e-01 -2.485573478043079376e-02 9.053236246109008789e-02 -1.107213944196701050e-01 -4.617421627044677734e-01 -1.324162930250167847e-01 -2.308885194361209869e-02 2.932972609996795654e-01 -2.263057082891464233e-01 4.973625764250755310e-02 6.743219494819641113e-02 -2.695695497095584869e-02 -1.662369258701801300e-02 -2.036140412092208862e-01 -1.498219743371009827e-02 -4.262716323137283325e-02 -3.344591474160552025e-03 1.606444716453552246e-01 2.886546254158020020e-01 9.973664581775665283e-02 1.272730529308319092e-01 -4.024270176887512207e-01 -3.615261614322662354e-02 -2.710556727834045887e-04
3.431738913059234619e-01 -1.809707134962081909e-01 1.768889576196670532e-01 1.318998821079730988e-02 2.570727840065956116e-03 -5.762366577982902527e-02 -2.038540691137313843e-01 5.262015387415885925e-02 1.294044703245162964e-01 1.873642951250076294e-01 2.679337859153747559e-01 1.017455011606216431e-02 8.375508338212966919e-02 -3.858501017093658447e-01 -1.240504607558250427e-01 -8.576083928346633911e-03 1.443208903074264526e-01 -5.020818486809730530e-02 -6.849026540294289589e-04 9.163997322320938110e-02 -3.157021403312683105e-01 -1.334706395864486694e-01 -2.865703701972961426e-01 -2.073935866355895996e-01 -2.091211639344692230e-02 1.113328784704208374e-01 2.866636216640472412e-01 2.162330448627471924e-01 1.188340410590171814e-01 -2.016051858663558960e-01 -4.841118678450584412e-02 -4.500316083431243896e-02
1.428028196096420288e-01 1.359944138675928116e-02 2.253877669572830200e-01 -1.818705052137374878e-01 -4.823909699916839600e-02 1.210228800773620605e-01 -2.214963287115097046e-01 -1.357315331697463989e-01 -1.718667894601821899e-01 2.642321586608886719e-02 -9.172312915325164795e-02 5.660168454051017761e-02 -4.570574164390563965e-01 -1.964050233364105225e-01 -1.761796623468399048e-01 -9.375371970236301422e-03 -2.900355160236358643e-01 1.523852795362472534e-01 -1.786721497774124146e-01 -5.886474251747131348e-02 -1.410009413957595825e-01 -3.513309955596923828e-01 6.799281388521194458e-02 -4.301937669515609741e-02 2.184311300516128540e-01 1.532939970493316650e-01 2.306992262601852417e-01 1.686347424983978271e-01 9.965486079454421997e-02 -7.121386379003524780e-02 -1.723161190748214722e-01 2.337655797600746155e-02
-1.565710082650184631e-02 -1.206039334647357464e-03 2.827118635177612305e-01 -4.417528510093688965e-01 2.145591229200363159e-01 1.530126780271530151e-01 -1.056794747710227966e-01 2.106030844151973724e-02 -6.151565536856651306e-02 2.118657529354095459e-01 1.942959576845169067e-01 2.064074575901031494e-01 1.370997875928878784e-01 -6.589243561029434204e-02 -1.253858506679534912e-01 4.361317493021488190e-03 6.202463805675506592e-02 1.531142145395278931e-01 1.034919321537017822e-01 8.717172592878341675e-02 -2.440989315509796143e-01 -2.293326258659362793e-01 3.001586534082889557e-02 -1.514959931373596191e-01 2.238614261150360107e-01 1.955530047416687012e-01 1.487169116735458374e-01 -1.661265492439270020e-01 -1.373230516910552979e-01 -1.745204627513885498e-01 -3.105906546115875244e-01 -1.011704280972480774e-01
1.231012195348739624e-01 -1.101193875074386597e-01 3.077010810375213623e-01 -1.815245449542999268e-01 -4.907643795013427734e-02 3.624704480171203613e-01 -1.980043053627014160e-01 -5.092070251703262329e-02 1.130076777189970016e-02 1.858563870191574097e-01 1.589583903551101685e-01 6.073578447103500366e-02 -3.459089994430541992e-01 -2.651623785495758057e-01 -9.248291701078414917e-02 1.217876896262168884e-01 -3.294742479920387268e-02 5.938516929745674133e-02 -1.363322734832763672e-01 3.189161187037825584e-03 -7.234577834606170654e-02 -1.074827313423156738e-01 -6.627102196216583252e-02 -3.098854236304759979e-02 -9.220476448535919189e-02 -1.268412172794342041e-01 2.325109988451004028e-01 -3.741778433322906494e-02 1.409406363964080811e-01 -4.577883183956146240e-01 1.575673967599868774e-01 -1.133996918797492981e-01
9.421837329864501953e-02 -6.567703932523727417e-02 2.627338171005249023e-01 -2.363859415054321289e-01 1.013948544859886169e-01 -4.555914551019668579e-02 1.715461611747741699e-01 7.300037145614624023e-02 -1.081833690404891968e-01 2.936038076877593994e-01 6.700457632541656494e-02 4.139501452445983887e-01 -2.244916260242462158e-01 -2.642403542995452881e-01 -5.515773221850395203e-02 1.456686705350875854e-01 -3.913484513759613037e-02 9.220207482576370239e-02 9.312587231397628784e-02 -1.749975234270095825e-01 -3.791509866714477539e-01 2.024045214056968689e-02 -1.300258785486221313e-01 -4.817950725555419922e-02 1.450222879648208618e-01 2.934064343571662903e-02 1.020432189106941223e-01 -1.602392792701721191e-01 9.692773222923278809e-03 -7.400891743600368500e-03 -3.543481826782226562e-01 1.184334419667720795e-02
2.883486449718475342e-01 7.694942504167556763e-02 3.499773144721984863e-02 -1.127186510711908340e-02 -1.654664427042007446e-01 3.105871081352233887e-01 -2.522501945495605469e-01 -6.841985136270523071e-02 -9.764648973941802979e-03 4.272123277187347412e-01 -2.153733968734741211e-01 -9.627117216587066650e-02 -1.633788645267486572e-01 -2.336063981056213379e-02 -1.502992957830429077e-01 2.513521015644073486e-01 7.957901805639266968e-02 2.189877033233642578e-01 1.257594078779220581e-01 7.759712636470794678e-02 -1.166374832391738892e-01 -5.219225957989692688e-02 1.106655448675155640e-01 -1.319387406110763550e-01 1.669824421405792236e-01 1.742174029350280762e-01 2.626838088035583496e-01 2.112555503845214844e-01 1.542282551527023315e-01 4.152344912290573120e-02 8.331177383661270142e-02 -1.993368119001388550e-01
-1.781801320612430573e-02 -3.252530097961425781e-02 -3.098781686276197433e-03 9.207749366760253906e-02 -9.278122335672378540e-02 3.078481853008270264e-01 3.157352209091186523e-01 -1.749611794948577881e-01 -8.418267220258712769e-02 9.022390097379684448e-02 -1.596428006887435913e-01 -1.008268073201179504e-01 4.199004173278808594e-02 -1.854753047227859497e-01 -2.192684113979339600e-01 1.603476852178573608e-01 1.341808438301086426e-01 3.097419254481792450e-02 3.180270195007324219e-01 -1.737138838507235050e-03 -1.692813783884048462e-01 -2.036403864622116089e-01 -1.044956445693969727e-01 -2.701007127761840820e-01 9.606937319040298462e-02 2.448027878999710083e-01 2.890704274177551270e-01 1.145778074860572815e-01 9.971936792135238647e-02 -6.730328500270843506e-02 -1.849190145730972290e-01 -3.271099328994750977e-01
2.787392772734165192e-02 4.392705485224723816e-02 2.208726853132247925e-01 -7.999168336391448975e-02 1.048453990370035172e-02 3.843381628394126892e-02 1.407209336757659912e-01 4.689501598477363586e-03 -3.600248098373413086e-01 7.388030737638473511e-02 -5.051450058817863464e-02 1.176975965499877930e-01 1.376586779952049255e-02 -3.202800154685974121e-01 -1.948514282703399658e-01 2.625524401664733887e-01 2.990156710147857666e-01 1.536787003278732300e-01 6.114272773265838623e-02 -2.918376326560974121e-01 -1.041651144623756409e-01 -1.538631618022918701e-01 -4.103060960769653320e-01 -2.478396147489547729e-01 4.359465092420578003e-02 1.916879601776599884e-02 5.675427243113517761e-02 1.776840537786483765e-01 -5.595393851399421692e-02 -1.292929649353027344e-01 1.860032528638839722e-01 -4.252290353178977966e-02
-4.596442729234695435e-02 1.507098227739334106e-01 2.169828861951828003e-01 -1.349776685237884521e-01 -1.500867456197738647e-01 8.636930584907531738e-02 2.273000329732894897e-01 -2.175689488649368286e-01 1.370117161422967911e-02 2.574560344219207764e-01 -1.355765759944915771e-02 -1.177321821451187134e-01 -3.880593925714492798e-02 -2.660502195358276367e-01 -1.362276375293731689e-01 2.364836037158966064e-01 4.291442781686782837e-02 4.853870719671249390e-03 -1.242805179208517075e-02 2.372102737426757812e-01 -2.765186727046966553e-01 1.714017800986766815e-02 -1.961297988891601562e-01 7.991728186607360840e-02 2.070622891187667847e-01 -8.134473860263824463e-02 9.244409203529357910e-02 2.996826767921447754e-01 -9.711390733718872070e-02 -4.270568192005157471e-01 1.687032282352447510e-01 -7.472394406795501709e-02
7.981948554515838623e-02 9.310536086559295654e-03 1.007079035043716431e-01 6.558335572481155396e-02 1.261384598910808563e-02 1.630545705556869507e-01 -3.556672111153602600e-02 -9.920883178710937500e-02 -1.516976207494735718e-01 1.886649876832962036e-01 -1.073926761746406555e-01 -6.213438883423805237e-02 1.633587330579757690e-01 -5.206744670867919922e-01 -2.399298250675201416e-01 1.385960280895233154e-01 1.064573228359222412e-01 -5.808087810873985291e-02 5.787567049264907837e-02 -1.092514768242835999e-01 -9.502432495355606079e-02 -1.122946888208389282e-01 -3.480546176433563232e-01 4.053892195224761963e-02 3.524301946163177490e-01 4.407564178109169006e-02 -2.077940404415130615e-01 -1.717828097753226757e-03 3.391943275928497314e-01 -6.256120651960372925e-02 1.322520673274993896e-01 -1.116979792714118958e-01
1.545270979404449463e-01 1.038381084799766541e-02 -5.070986598730087280e-02 1.420465204864740372e-02 4.252660274505615234e-02 7.698751240968704224e-02 1.340252757072448730e-01 -3.667263984680175781e-01 -1.733221411705017090e-01 3.207714855670928955e-01 -9.000410884618759155e-02 -1.830603629350662231e-01 7.073529064655303955e-02 -2.427826672792434692e-01 -2.510208785533905029e-01 3.491741791367530823e-02 -1.446875333786010742e-01 2.777952849864959717e-01 2.187158614397048950e-01 -1.185671612620353699e-02 -4.159271717071533203e-01 -5.815722793340682983e-02 -6.687542051076889038e-02 -1.597414910793304443e-01 2.026022225618362427e-01 5.441243574023246765e-02 2.505754865705966949e-02 2.041190415620803833e-01 -6.266763806343078613e-02 -2.000925391912460327e-01 9.800639003515243530e-02 -1.342003196477890015e-01
9.861850738525390625e-02 1.310433596372604370e-01 8.375090360641479492e-02 -1.129017844796180725e-01 1.311172358691692352e-02 3.581138327717781067e-02 -7.388889789581298828e-02 -2.465012520551681519e-01 2.429174631834030151e-02 2.370797097682952881e-01 -1.668499410152435303e-01 -2.432801872491836548e-01 -8.978032320737838745e-02 4.828092642128467560e-03 -4.883760511875152588e-01 1.249502152204513550e-01 -2.132209092378616333e-01 2.137321382761001587e-01 1.784819811582565308e-01 -1.134342774748802185e-01 -1.742101460695266724e-01 -1.306212991476058960e-01 4.257220402359962463e-02 8.066228032112121582e-02 -1.366599947214126587e-01 1.656899750232696533e-01 3.317441940307617188e-01 -1.114736571907997131e-01 -6.680950522422790527e-02 -3.355872631072998047e-01 -3.443751111626625061e-02 -3.406003862619400024e-02
-7.613309472799301147e-02 1.542648207396268845e-02 -7.237552106380462646e-02 -1.264274120330810547e-01 6.832162849605083466e-03 4.654864966869354248e-02 2.190712094306945801e-01 -2.101078480482101440e-01 -1.081246286630630493e-01 2.373056262731552124e-01 2.805077135562896729e-01 7.765374332666397095e-02 -3.301613032817840576e-01 -3.733462691307067871e-01 -1.545464098453521729e-01 -1.809892058372497559e-01 -4.030924756079912186e-04 1.996387839317321777e-01 6.669963896274566650e-02 3.743403777480125427e-02 -1.587429344654083252e-01 2.065134346485137939e-01 3.052176535129547119e-02 1.508589535951614380e-01 2.086913138628005981e-01 -6.630842573940753937e-03 2.327340692281723022e-01 -4.077780991792678833e-02 2.374046146869659424e-01 -3.372806608676910400e-01 4.567288979887962341e-02 -1.084674894809722900e-01
3.501859903335571289e-01 -1.052938178181648254e-01 6.586167216300964355e-02 -2.818622291088104248e-01 -2.283131927251815796e-01 -5.607467517256736755e-02 -3.116797506809234619e-01 -6.772038340568542480e-02 -7.584147155284881592e-02 3.234465420246124268e-01 -5.080099403858184814e-02 5.181000754237174988e-02 1.905413568019866943e-01 -2.459814548492431641e-01 -1.420137137174606323e-01 1.793838888406753540e-01 8.425559103488922119e-02 2.154276818037033081e-01 2.371310889720916748e-01 -7.992715388536453247e-02 -7.751796394586563110e-02 -1.267947107553482056e-01 -1.523319482803344727e-01 -1.776556968688964844e-01 2.546134293079376221e-01 1.822959780693054199e-01 -5.529107525944709778e-02 -4.805365204811096191e-02 -7.073181867599487305e-02 -2.390703856945037842e-01 -2.253689430654048920e-02 4.039313644170761108e-02
5.830030422657728195e-03 2.607556758448481560e-03 -4.144965857267379761e-02 -1.958107016980648041e-02 1.337706297636032104e-01 1.033213138580322266e-01 -2.223703823983669281e-02 -4.645501449704170227e-02 1.671749204397201538e-01 2.910599708557128906e-01 1.210382208228111267e-01 -1.510282605886459351e-01 -2.477436959743499756e-01 2.455029077827930450e-02 -2.066894173622131348e-01 4.957450181245803833e-02 5.771558359265327454e-02 1.657344400882720947e-01 1.219318211078643799e-01 -1.665809750556945801e-01 -6.298559904098510742e-01 -1.218075081706047058e-01 -1.030652672052383423e-01 -3.446276485919952393e-02 2.183076366782188416e-02 -2.969448827207088470e-02 -1.656171679496765137e-01 1.546994000673294067e-01 -2.726844511926174164e-02 -2.993767261505126953e-01 -7.885199785232543945e-02 -2.515272200107574463e-01
-2.825303189456462860e-02 -1.126196086406707764e-01 -9.398470818996429443e-02 -2.358425706624984741e-01 -2.111707627773284912e-02 -5.515300109982490540e-02 6.219617649912834167e-02 -1.142052859067916870e-01 2.486980408430099487e-01 4.492750763893127441e-01 3.628673031926155090e-02 1.582193672657012939e-01 -2.976230084896087646e-01 -2.505554556846618652e-01 -1.099273487925529480e-01 2.337488532066345215e-01 -2.138635069131851196e-01 1.580957621335983276e-01 -3.544336557388305664e-02 -1.094623059034347534e-01 3.384655108675360680e-03 -1.147409453988075256e-01 -1.246315464377403259e-01 1.597378700971603394e-01 -1.004354842007160187e-02 1.050544604659080505e-01 1.289586573839187622e-01 -1.869097724556922913e-02 2.704524397850036621e-01 -3.896079063415527344e-01 -1.069234032183885574e-02 -4.657582193613052368e-02
3.517621159553527832e-01 2.682094462215900421e-02 -9.444260597229003906e-02 -9.895434975624084473e-02 1.984031945466995239e-01 -1.581445634365081787e-01 1.497725397348403931e-01 -1.248833090066909790e-01 -3.973679244518280029e-01 3.007134795188903809e-01 1.846420019865036011e-01 -6.108500435948371887e-02 1.274313125759363174e-02 4.446098580956459045e-02 -1.303971707820892334e-01 8.009514212608337402e-02 -7.419667672365903854e-03 1.466297954320907593e-01 3.037587106227874756e-01 1.104800701141357422e-01 -1.523930877447128296e-01 6.176893040537834167e-02 -4.399148281663656235e-03 -1.399709004908800125e-02 1.832251697778701782e-01 9.164654463529586792e-02 5.050512030720710754e-02 -9.194289147853851318e-02 2.514864802360534668e-01 -4.147296845912933350e-01 -2.143084816634654999e-02 -2.747194468975067139e-02
1.392265558242797852e-01 -3.485446050763130188e-02 1.728489063680171967e-02 -1.053683236241340637e-01 -4.230504333972930908e-01 4.584495723247528076e-02 -9.662669897079467773e-02 5.419692024588584900e-02 -2.874529063701629639e-01 2.034472078084945679e-01 3.840214386582374573e-02 -8.468165993690490723e-02 -3.544792532920837402e-02 -1.225365102291107178e-01 -3.562619090080261230e-01 5.569333583116531372e-02 -2.918992340564727783e-01 -2.456032186746597290e-01 1.111012175679206848e-01 -1.991326957941055298e-01 -7.073370367288589478e-02 -1.837276071310043335e-01 2.095283381640911102e-02 -1.058367043733596802e-01 3.498815000057220459e-01 9.862004965543746948e-02 5.190347135066986084e-02 3.412303701043128967e-02 1.094388663768768311e-01 -3.064705133438110352e-01 6.966931372880935669e-02 3.180935606360435486e-02
-1.085028722882270813e-01 1.447809934616088867e-01 -4.404141381382942200e-02 2.791014499962329865e-02 -1.843944936990737915e-01 -3.513512015342712402e-02 1.735705584287643433e-01 -2.948861718177795410e-01 -3.137356638908386230e-01 9.575176239013671875e-02 -1.875770837068557739e-02 -2.398751676082611084e-01 -2.618162147700786591e-02 -1.702256500720977783e-01 -3.297151625156402588e-01 2.575311660766601562e-01 8.527322858572006226e-02 6.035511568188667297e-02 7.835546880960464478e-02 -2.840985544025897980e-02 -1.384346485137939453e-01 -1.581151783466339111e-01 2.631654739379882812e-01 -2.505405992269515991e-02 -3.020729869604110718e-02 1.109969019889831543e-01 3.483201563358306885e-01 -2.255627885460853577e-02 -3.313840553164482117e-02 -1.688089817762374878e-01 -1.704141199588775635e-01 -3.412129282951354980e-01
2.855222523212432861e-01 -1.298083364963531494e-01 -5.665493011474609375e-02 1.332024633884429932e-01 5.219932645559310913e-02 3.695358633995056152e-01 -2.723920717835426331e-02 -1.274646371603012085e-01 2.963012270629405975e-02 1.654423922300338745e-01 2.783047556877136230e-01 -9.266474097967147827e-02 -1.232484430074691772e-01 -4.994079768657684326e-01 1.767182350158691406e-02 1.098939478397369385e-01 1.634241044521331787e-01 1.850953884422779083e-02 4.411525279283523560e-02 1.417182683944702148e-01 -2.129939347505569458e-01 -1.236230507493019104e-01 1.012553125619888306e-01 -5.905218422412872314e-02 3.760223984718322754e-01 -9.708506613969802856e-02 1.633184254169464111e-01 -6.437062285840511322e-03 1.598352491855621338e-01 2.574921213090419769e-02 1.910589076578617096e-02 -7.449298352003097534e-02
3.075046464800834656e-02 2.509554028511047363e-01 -6.463698297739028931e-02 -1.190741956233978271e-01 1.953332498669624329e-02 4.186882078647613525e-01 1.914191804826259613e-02 4.754156339913606644e-03 9.396459162235260010e-02 3.386505246162414551e-01 1.302433162927627563e-01 -7.530033471994102001e-04 -2.760927677154541016e-01 -2.327950298786163330e-01 -2.822557389736175537e-01 -5.895439535379409790e-02 8.928665518760681152e-02 2.352671474218368530e-01 9.217518568038940430e-02 -1.451554894447326660e-01 -4.278279542922973633e-01 1.305917203426361084e-01 -1.564519293606281281e-02 -5.612317938357591629e-03 -2.181725502014160156e-01 -4.979589954018592834e-02 -7.159761339426040649e-02 5.162219330668449402e-02 -1.055357903242111206e-01 -1.440371870994567871e-01 -2.807226590812206268e-02 -6.170827895402908325e-02
1.271370947360992432e-01 -3.757624700665473938e-02 9.501405805349349976e-02 -4.030927121639251709e-01 -1.733445972204208374e-01 2.720898091793060303e-01 -1.091080084443092346e-01 2.278229147195816040e-01 -1.544287949800491333e-01 4.155961871147155762e-01 5.760178901255130768e-03 -1.490214020013809204e-01 -1.112410649657249451e-01 -9.459254890680313110e-02 -1.568257212638854980e-01 -7.722045481204986572e-02 -2.614316940307617188e-01 9.185009449720382690e-02 2.297891229391098022e-01 -3.263240307569503784e-02 -3.214677274227142334e-01 -1.904129050672054291e-02 4.671489819884300232e-03 1.949508488178253174e-01 -5.426855385303497314e-02 -8.198414742946624756e-02 3.830640017986297607e-02 -1.266627758741378784e-01 6.237686425447463989e-02 -2.319086045026779175e-01 -1.296674087643623352e-02 -1.222062110900878906e-01
-7.387326657772064209e-02 2.009610086679458618e-01 7.502949982881546021e-02 -7.697796076536178589e-02 1.861700862646102905e-01 4.407878592610359192e-02 -1.158300265669822693e-01 1.638569310307502747e-02 -1.032842621207237244e-01 1.820010989904403687e-01 6.312138587236404419e-02 2.069435864686965942e-01 -3.545173406600952148e-01 -4.362835586071014404e-01 -2.301710247993469238e-01 1.302331984043121338e-01 2.408566474914550781e-01 1.469556987285614014e-01 1.028638184070587158e-01 -2.931291759014129639e-01 -1.184054017066955566e-01 2.531853131949901581e-02 -2.171812355518341064e-01 8.781840652227401733e-02 2.238360941410064697e-01 7.889251410961151123e-02 2.511744014918804169e-02 -3.203393518924713135e-02 1.098005399107933044e-01 1.789763718843460083e-01 -1.685619354248046875e-01 -1.990177035331726074e-01
1.372946947813034058e-01 -6.739391386508941650e-02 -7.281239330768585205e-02 -2.405690848827362061e-01 3.577450523152947426e-03 -2.093740738928318024e-02 1.507714241743087769e-01 -3.586681559681892395e-02 -2.088100612163543701e-01 3.728825747966766357e-01 2.091745883226394653e-01 1.647411584854125977e-01 -2.154613286256790161e-01 4.477704316377639771e-02 -5.482211112976074219e-01 -3.887538239359855652e-02 1.969212293624877930e-01 2.411390691995620728e-01 6.188922002911567688e-02 -1.539067327976226807e-01 6.056509166955947876e-02 -1.494618207216262817e-01 -1.427345722913742065e-01 -2.077386081218719482e-01 1.217606943100690842e-02 1.484232693910598755e-01 -8.647949993610382080e-02 -1.368090808391571045e-01 2.242121472954750061e-02 -7.679563015699386597e-02 -1.083580553531646729e-01 6.668122857809066772e-02
1.401370614767074585e-01 1.331494152545928955e-01 -8.237722516059875488e-02 -2.275578677654266357e-01 5.392728000879287720e-02 2.150115966796875000e-01 -7.333488762378692627e-02 8.542805910110473633e-02 -1.368481367826461792e-01 4.032684266567230225e-01 1.242127791047096252e-01 1.818285882472991943e-01 -3.582901135087013245e-02 -4.954316467046737671e-02 -2.412967383861541748e-01 2.471240609884262085e-01 3.781540393829345703e-01 -1.732200533151626587e-01 1.191824823617935181e-01 1.080713048577308655e-01 -1.962667405605316162e-01 -9.869834035634994507e-02 9.612605720758438110e-02 -7.818771153688430786e-02 2.153668701648712158e-01 1.110303178429603577e-01 6.352366507053375244e-02 -3.458953648805618286e-02 2.190615683794021606e-01 1.948909834027290344e-02 -3.096700012683868408e-01 -1.366138905286788940e-01
4.376409053802490234e-01 1.748771667480468750e-01 3.390018045902252197e-01 -2.794067002832889557e-02 -9.416086226701736450e-02 -2.840728312730789185e-02 1.626899093389511108e-01 1.157061895355582237e-03 -2.145110517740249634e-01 2.248125374317169189e-01 1.435178071260452271e-01 4.093510657548904419e-02 -1.690450906753540039e-01 -1.951215788722038269e-02 -3.351309299468994141e-01 7.967514917254447937e-03 -9.446992725133895874e-02 5.921410769224166870e-02 -1.720849275588989258e-01 -3.588870540261268616e-02 -2.912196516990661621e-01 -1.549017876386642456e-01 -1.908760368824005127e-01 -6.555799394845962524e-02 2.709359303116798401e-02 3.598807752132415771e-02 2.613681852817535400e-01 -2.179752886295318604e-01 -4.248031601309776306e-02 2.389956265687942505e-02 -1.911337375640869141e-01 1.274769157171249390e-01
-3.914602845907211304e-02 -7.934328168630599976e-03 2.872245013713836670e-01 -2.318686246871948242e-01 -3.620387017726898193e-01 1.807348281145095825e-01 7.433764636516571045e-02 -2.753348946571350098e-01 -2.214333415031433105e-01 2.213843911886215210e-01 -1.671091467142105103e-02 -6.375138461589813232e-02 -5.827539414167404175e-02 1.427526772022247314e-02 -3.449505865573883057e-01 -3.094993904232978821e-02 7.672859728336334229e-02 3.928485792130231857e-03 -1.986338011920452118e-02 -3.623694479465484619e-01 -8.724704384803771973e-02 -1.639159321784973145e-01 -7.108409702777862549e-02 9.239175915718078613e-02 3.133163452148437500e-01 2.140517532825469971e-02 2.100069224834442139e-01 -1.086084544658660889e-01 2.235961379483342171e-03 8.475436829030513763e-03 -9.011593461036682129e-02 -2.067245244979858398e-01
-3.092409856617450714e-02 3.705271333456039429e-02 9.394977986812591553e-02 -2.380049973726272583e-01 5.633544549345970154e-02 2.529173195362091064e-01 -1.826417893171310425e-01 -9.347897768020629883e-02 -1.175550296902656555e-01 2.667506635189056396e-01 5.052031949162483215e-02 -5.423686280846595764e-02 1.261866688728332520e-01 -3.656647503376007080e-01 -4.027199447154998779e-01 2.099977880716323853e-01 -3.700950881466269493e-03 -1.458121240139007568e-01 2.877186238765716553e-02 4.376354813575744629e-02 -3.075155057013034821e-02 -6.947187334299087524e-02 2.304901182651519775e-02 -6.884823739528656006e-02 -6.360699236392974854e-02 -1.831465661525726318e-01 8.898371458053588867e-02 -2.653056085109710693e-01 1.221511363983154297e-01 -3.087289333343505859e-01 -2.571463882923126221e-01 -2.219496965408325195e-01
-1.197493076324462891e-01 4.316003993153572083e-02 2.020592093467712402e-01 -1.638960540294647217e-01 1.884129047393798828e-01 7.690678536891937256e-02 2.378081381320953369e-01 -2.403781265020370483e-01 1.884496361017227173e-01 1.786767244338989258e-01 -7.447027415037155151e-02 -6.808982789516448975e-02 -3.733260333538055420e-01 -4.917849972844123840e-02 -3.278384208679199219e-01 -7.169213145971298218e-02 -1.071512140333652496e-02 2.120124101638793945e-01 2.229279875755310059e-01 1.862901449203491211e-01 5.867721885442733765e-02 -2.229733467102050781e-01 9.449826925992965698e-02 7.082107663154602051e-02 1.404442489147186279e-01 1.560496687889099121e-01 1.705170869827270508e-01 -9.856456518173217773e-02 -3.790982812643051147e-02 -3.754443526268005371e-01 -7.372884452342987061e-02 -3.256283327937126160e-02
2.948893606662750244e-01 -2.524933591485023499e-02 8.491137623786926270e-02 -8.469944819808006287e-03 -6.914501637220382690e-02 -1.606929153203964233e-01 1.624677181243896484e-01 -1.818375885486602783e-01 -7.006233185529708862e-02 3.639877140522003174e-01 5.877425149083137512e-02 -2.081556618213653564e-01 -1.658078283071517944e-01 3.354831412434577942e-02 -2.990031540393829346e-01 3.036662042140960693e-01 1.039882972836494446e-01 9.619715809822082520e-02 -2.468623369932174683e-01 1.107678711414337158e-01 -8.261980116367340088e-02 -2.867401540279388428e-01 1.149886026978492737e-01 3.673201799392700195e-02 8.724121749401092529e-02 -1.212863326072692871e-01 2.004942446947097778e-01 8.497329428791999817e-03 1.518503874540328979e-01 -2.942402064800262451e-01 -2.264333516359329224e-01 -1.579479500651359558e-02
1.285096257925033569e-01 -8.756693452596664429e-02 1.753903180360794067e-01 -1.374810039997100830e-01 -3.579708337783813477e-01 2.455016076564788818e-01 -1.185163110494613647e-01 -3.746516595128923655e-04 -3.424088060855865479e-01 2.047740072011947632e-01 2.422054484486579895e-02 -3.912924602627754211e-02 8.504821360111236572e-02 -4.944818094372749329e-02 -2.039719521999359131e-01 1.320219337940216064e-01 -1.911971718072891235e-01 2.846080996096134186e-02 2.337478846311569214e-01 -1.957296133041381836e-01 -1.441991776227951050e-01 -2.189713716506958008e-01 -2.896820008754730225e-02 -2.662214934825897217e-01 3.570160269737243652e-01 -2.309276349842548370e-02 1.110460888594388962e-02 -7.436558604240417480e-02 -8.704509586095809937e-02 -2.765824198722839355e-01 7.123481482267379761e-02 1.103499438613653183e-02
-3.728346899151802063e-02 -1.773695945739746094e-01 2.818648815155029297e-01 -2.487482726573944092e-01 1.759822480380535126e-02 5.656390264630317688e-02 2.636897563934326172e-02 -7.338049262762069702e-02 -1.042599454522132874e-01 1.236179918050765991e-01 2.730383574962615967e-01 -3.103716298937797546e-02 -2.096557766199111938e-01 -9.150375425815582275e-02 -2.187177836894989014e-01 3.455630838871002197e-01 2.916875481605529785e-01 -2.752594351768493652e-01 5.540095642209053040e-02 1.525113433599472046e-01 -3.317240774631500244e-01 -2.332519143819808960e-01 1.739142686128616333e-01 3.168527036905288696e-02 2.096560299396514893e-01 2.571030333638191223e-02 2.409335970878601074e-02 -6.039734929800033569e-03 -8.573911339044570923e-02 2.547610551118850708e-02 -1.412283033132553101e-01 1.973254680633544922e-01
1.719960570335388184e-01 2.336699515581130981e-01 2.155988104641437531e-02 6.004913151264190674e-02 -3.875628113746643066e-02 -1.903765462338924408e-02 4.895719140768051147e-02 8.505689352750778198e-02 -1.262669861316680908e-01 2.041979134082794189e-01 1.866155266761779785e-01 -3.114412724971771240e-02 -1.801060736179351807e-01 -4.629415273666381836e-02 -3.663657009601593018e-01 4.159459471702575684e-01 -3.791229054331779480e-02 1.968910843133926392e-01 -4.767868667840957642e-02 4.268699511885643005e-02 -3.483147323131561279e-01 -2.355986237525939941e-01 -1.186915338039398193e-01 -2.787711657583713531e-02 -2.543965587392449379e-03 1.787539720535278320e-01 2.771279811859130859e-01 5.790919438004493713e-02 -2.886831760406494141e-02 7.190743833780288696e-02 -3.285144865512847900e-01 -5.445483699440956116e-02
2.720133662223815918e-01 -1.137789636850357056e-01 -4.986748471856117249e-02 -2.147945612668991089e-01 -6.512615829706192017e-02 2.405913919210433960e-01 -1.750156730413436890e-01 -1.672209613025188446e-02 -2.481635659933090210e-01 2.757295072078704834e-01 5.466892197728157043e-02 -1.185138821601867676e-01 1.633610203862190247e-02 -2.581489086151123047e-01 -7.282994687557220459e-02 -1.919662207365036011e-02 -1.790309846401214600e-01 1.404030025005340576e-01 1.138036698102951050e-01 -2.174990922212600708e-01 -2.780682742595672607e-01 -9.721100330352783203e-02 3.934755921363830566e-02 1.199430078268051147e-01 3.297077119350433350e-02 1.916087418794631958e-01 3.402708172798156738e-01 -3.870535790920257568e-01 1.377416551113128662e-01 -5.137557908892631531e-02 -5.113586783409118652e-02 4.272966831922531128e-02
1.701608449220657349e-01 5.767145380377769470e-02 -1.862928420305252075e-01 -1.907629072666168213e-01 5.808703228831291199e-02 1.792418658733367920e-01 -9.490878134965896606e-02 -4.376699775457382202e-02 -3.294139169156551361e-03 2.432304322719573975e-01 -1.139285787940025330e-02 -1.372009664773941040e-01 2.287629246711730957e-02 -1.976677626371383667e-01 -1.310871392488479614e-01 1.980876475572586060e-01 1.893890462815761566e-02 3.464890122413635254e-01 1.549587994813919067e-01 -4.434705898165702820e-02 -8.638183027505874634e-02 -2.167542725801467896e-01 -1.625720113515853882e-01 -1.837298870086669922e-01 5.330797657370567322e-02 3.740263357758522034e-02 3.754250705242156982e-01 -2.925894260406494141e-01 -4.495636746287345886e-02 -3.643223643302917480e-01 1.809203773736953735e-01 1.294389069080352783e-01
3.457540571689605713e-01 -2.132186442613601685e-01 2.570652961730957031e-01 -1.355267781764268875e-02 7.431527972221374512e-02 1.152772232890129089e-01 1.709059625864028931e-01 5.566431581974029541e-02 1.025755628943443298e-01 2.028348892927169800e-01 7.087425887584686279e-02 -2.724690921604633331e-02 -5.154041200876235962e-02 -5.530361533164978027e-01 -1.118168085813522339e-01 5.624547228217124939e-02 3.057707846164703369e-02 -1.913701742887496948e-02 2.412884235382080078e-01 -5.404635891318321228e-02 -6.622474640607833862e-02 -1.280627399682998657e-01 -2.662106752395629883e-01 5.635077133774757385e-02 2.440847754478454590e-01 2.746568322181701660e-01 -6.602718681097030640e-02 -4.697998613119125366e-02 6.415142863988876343e-02 2.791224606335163116e-02 9.387776255607604980e-02 -1.531205922365188599e-01
1.795676052570343018e-01 1.653813868761062622e-01 2.755404710769653320e-01 5.685969255864620209e-03 9.507952630519866943e-02 9.754637256264686584e-03 8.713212609291076660e-02 -3.115743957459926605e-02 -2.089489810168743134e-02 3.628917038440704346e-01 7.819142192602157593e-02 -5.474459007382392883e-02 -1.144841760396957397e-01 -2.351346192881464958e-04 -3.843480944633483887e-01 2.938460111618041992e-01 1.470008119940757751e-02 2.920570373535156250e-01 -2.390333712100982666e-01 4.675232619047164917e-02 -1.429093331098556519e-01 -1.553525477647781372e-01 5.228135362267494202e-02 -1.529507488012313843e-01 -3.803282976150512695e-02 8.812656253576278687e-02 3.997144997119903564e-01 -1.917253136634826660e-01 7.485528290271759033e-02 -4.922530055046081543e-02 -1.597068756818771362e-01 5.950886383652687073e-02
1.869726032018661499e-01 -1.510761976242065430e-01 2.628404200077056885e-01 -2.329863458871841431e-01 -8.343348652124404907e-02 -8.748918771743774414e-02 7.332959771156311035e-02 2.422279417514801025e-01 -1.338174641132354736e-01 1.649358123540878296e-01 -6.479852646589279175e-02 -1.124758124351501465e-01 -2.078204452991485596e-01 -2.898571193218231201e-01 -3.131321668624877930e-01 8.760393410921096802e-02 1.623174101114273071e-01 3.281790316104888916e-01 1.915206611156463623e-01 -1.567578129470348358e-02 -3.391955792903900146e-02 -2.658125460147857666e-01 -9.920500218868255615e-02 6.893906742334365845e-02 9.907336533069610596e-02 2.907990515232086182e-01 4.984171688556671143e-02 -1.159659679979085922e-02 1.373850554227828979e-01 1.665626466274261475e-02 -2.678312361240386963e-01 5.449733231216669083e-03
3.257121741771697998e-01 3.889889270067214966e-02 -1.257443875074386597e-01 -1.523536443710327148e-01 2.055643796920776367e-01 1.086630299687385559e-01 -9.619219601154327393e-02 -3.264198601245880127e-01 -1.364520043134689331e-01 2.747580707073211670e-01 -1.576166898012161255e-01 -1.270965039730072021e-01 9.297307580709457397e-02 -2.919627130031585693e-01 -2.443599253892898560e-01 1.243236809968948364e-01 -1.304205507040023804e-01 -7.339125871658325195e-02 5.990993231534957886e-02 -5.605488270521163940e-02 -2.178221195936203003e-01 -7.224772125482559204e-02 1.581819355487823486e-01 6.265909224748611450e-02 -1.394503936171531677e-02 1.496430188417434692e-01 -6.821112334728240967e-02 1.261843889951705933e-01 1.410203613340854645e-02 -3.855615854263305664e-01 1.889722049236297607e-01 -2.021758854389190674e-01
2.242778390645980835e-01 8.516406267881393433e-02 -2.056840993463993073e-02 -1.926683336496353149e-01 3.613580018281936646e-02 3.823282197117805481e-02 2.483975328505039215e-02 -1.371814310550689697e-01 -3.888258934020996094e-01 4.088146612048149109e-02 -1.927280798554420471e-02 -2.764612138271331787e-01 -1.280514299869537354e-01 -1.766313016414642334e-01 -1.896773725748062134e-01 1.090547591447830200e-01 -3.254695236682891846e-01 -5.293982569128274918e-03 1.309856306761503220e-02 -2.626856267452239990e-01 -3.021245636045932770e-02 -1.733882725238800049e-01 7.757544517517089844e-02 -2.529175281524658203e-01 1.764632761478424072e-01 1.485436409711837769e-01 3.305774629116058350e-01 -1.439303606748580933e-01 1.056890413165092468e-01 -9.396123886108398438e-02 -1.592487245798110962e-01 -2.300378680229187012e-01
2.027080655097961426e-01 2.738548219203948975e-01 3.010696172714233398e-01 7.830727845430374146e-02 -8.940090239048004150e-02 4.270344376564025879e-01 1.367229968309402466e-01 -2.758328616619110107e-01 8.570233359932899475e-03 1.667493432760238647e-01 5.831507593393325806e-02 -4.257434234023094177e-02 -6.235341425053775311e-04 -9.308371227234601974e-04 -2.265629619359970093e-01 2.888559699058532715e-01 -1.308762431144714355e-01 -9.930912405252456665e-02 1.535989046096801758e-01 1.411939561367034912e-01 -9.933181852102279663e-02 -2.165400981903076172e-01 -6.187008321285247803e-02 1.920632719993591309e-01 1.281429380178451538e-01 -1.173889860510826111e-01 -1.208359152078628540e-01 6.954442709684371948e-02 2.989548742771148682e-01 -1.311921626329421997e-01 -8.589149266481399536e-02 -5.054790899157524109e-02
1.914474368095397949e-01 9.318230301141738892e-02 1.262938082218170166e-01 -1.396981184370815754e-03 1.073979362845420837e-01 -1.848920285701751709e-01 6.977700442075729370e-02 -1.080682948231697083e-01 -8.813926577568054199e-02 2.636566758155822754e-01 7.000621408224105835e-02 -1.869243532419204712e-01 -1.200585290789604187e-01 -6.845100969076156616e-02 -4.896527230739593506e-01 2.341708242893218994e-01 4.905332252383232117e-02 1.358149349689483643e-01 -9.428832679986953735e-02 -2.437771707773208618e-01 -3.080848455429077148e-01 -2.393604069948196411e-01 -5.868750065565109253e-02 1.240517646074295044e-01 1.333198547363281250e-01 1.044106110930442810e-01 2.884743809700012207e-01 3.990324586629867554e-02 -4.028102848678827286e-03 9.345434606075286865e-02 -2.085236459970474243e-01 -1.403411924839019775e-01
1.202197074890136719e-01 -5.875592678785324097e-02 1.989497691392898560e-01 -2.135995030403137207e-01 1.258628722280263901e-02 2.204594165086746216e-01 5.680352449417114258e-02 1.820682883262634277e-01 4.935130476951599121e-02 1.809753924608230591e-01 2.848768830299377441e-01 1.274848729372024536e-01 -7.062198966741561890e-02 -9.141026996076107025e-03 -1.057469248771667480e-01 2.611041963100433350e-01 2.130606025457382202e-01 3.474066406488418579e-02 1.395128220319747925e-01 7.443009316921234131e-02 -1.525134146213531494e-01 -1.996389180421829224e-01 5.223475769162178040e-02 2.147261239588260651e-02 2.735682427883148193e-01 2.337822318077087402e-01 2.623973488807678223e-01 -1.371076423674821854e-02 1.996322274208068848e-01 4.072739277034997940e-03 -4.447410702705383301e-01 -1.435956209897994995e-01
2.874462604522705078e-01 1.739978790283203125e-01 9.212845563888549805e-02 1.195554062724113464e-01 1.223042234778404236e-01 -5.694323219358921051e-03 8.620747178792953491e-02 1.541822403669357300e-01 5.094967037439346313e-02 3.258100748062133789e-01 9.395240992307662964e-02 -1.295604109764099121e-01 -1.168216168880462646e-01 -3.176170215010643005e-02 -5.555058717727661133e-01 1.286921203136444092e-01 -1.716861426830291748e-01 1.480965465307235718e-01 -8.699338138103485107e-02 1.429147869348526001e-01 -2.092460840940475464e-01 -1.861851960420608521e-01 -2.176543921232223511e-01 -2.856666408479213715e-02 5.055143032222986221e-03 1.551116108894348145e-01 3.069972991943359375e-01 -4.080104082822799683e-02 -2.400731481611728668e-02 -3.222248703241348267e-02 -8.276730030775070190e-02 9.724260866641998291e-02
6.284743547439575195e-02 -3.653236478567123413e-02 1.163157355040311813e-02 -2.626127004623413086e-01 2.985365130007266998e-02 8.112119883298873901e-02 -2.267486304044723511e-01 2.116727977991104126e-01 2.465238794684410095e-02 3.140732944011688232e-01 2.067076265811920166e-01 -2.047284841537475586e-01 -3.498856350779533386e-02 -2.340830415487289429e-01 -2.396135330200195312e-01 2.157456725835800171e-01 -1.663777232170104980e-01 1.575628817081451416e-01 4.838887602090835571e-02 9.651183336973190308e-02 -1.407228410243988037e-01 4.394659772515296936e-03 6.324933469295501709e-02 5.772260576486587524e-02 -1.167548298835754395e-01 -1.102882027626037598e-01 3.124323785305023193e-01 -1.051166909746825695e-03 1.662403494119644165e-01 -4.252976775169372559e-01 -8.604621142148971558e-02 -2.177262306213378906e-01
-9.174346923828125000e-02 -8.719232678413391113e-02 8.244682103395462036e-02 -3.429700136184692383e-01 6.529720872640609741e-02 -7.715774327516555786e-02 -1.565835773944854736e-01 -2.585062943398952484e-02 1.207298636436462402e-01 2.171406745910644531e-01 1.290599554777145386e-01 -6.725598871707916260e-02 6.480041146278381348e-02 -3.017069995403289795e-01 -2.732607722282409668e-01 2.966653108596801758e-01 -6.873419135808944702e-02 7.944013923406600952e-02 9.122695773839950562e-02 5.183559283614158630e-02 -4.007246345281600952e-02 -1.669338345527648926e-01 -4.704710841178894043e-02 -1.002553179860115051e-01 -7.707886397838592529e-02 -9.819578379392623901e-02 -3.024150850251317024e-03 -9.691813029348850250e-03 9.645089507102966309e-02 -4.062812030315399170e-01 -1.288843005895614624e-01 -4.614008665084838867e-01
1.234046891331672668e-01 -1.045257076621055603e-01 1.993222534656524658e-01 -1.579196900129318237e-01 3.313593938946723938e-02 -7.316925376653671265e-02 1.406448930501937866e-01 3.100827634334564209e-01 1.408160198479890823e-02 7.298893481492996216e-02 3.145075589418411255e-02 -1.716011017560958862e-01 -2.336130589246749878e-01 -3.679892718791961670e-01 -2.950241863727569580e-01 2.633291482925415039e-01 3.100932240486145020e-01 2.169810235500335693e-01 -6.320992112159729004e-02 7.054752111434936523e-02 -1.058344393968582153e-01 -3.275316655635833740e-01 -4.800097644329071045e-02 1.027907729148864746e-01 1.582590937614440918e-01 1.019146516919136047e-01 2.055794447660446167e-01 -5.394351109862327576e-02 2.823379449546337128e-02 -5.019499734044075012e-02 -1.902142465114593506e-01 2.822611853480339050e-02
2.710268795490264893e-01 -8.113940060138702393e-02 -3.915061429142951965e-02 -5.989974364638328552e-02 -7.415160071104764938e-03 2.497922480106353760e-01 2.065843492746353149e-01 -2.456513494253158569e-01 -8.655598759651184082e-02 2.769066020846366882e-02 1.420735418796539307e-01 2.363223135471343994e-01 -3.483369946479797363e-02 -2.411380112171173096e-01 -2.530040442943572998e-01 3.733178973197937012e-01 -1.912784725427627563e-01 1.706123799085617065e-01 9.267653524875640869e-02 -3.959008958190679550e-03 -1.282625272870063782e-02 -2.191146314144134521e-01 -1.902153193950653076e-01 1.994903087615966797e-01 -7.427563518285751343e-02 -3.132110536098480225e-01 1.232088506221771240e-01 1.514423191547393799e-01 1.462038010358810425e-01 -6.442902982234954834e-02 -1.475756913423538208e-01 -1.218365952372550964e-01
1.984373778104782104e-01 -8.716005831956863403e-02 1.325437873601913452e-01 -5.396374687552452087e-02 2.267107069492340088e-01 2.514133453369140625e-01 -4.107277840375900269e-02 5.692929495126008987e-03 -3.729324638843536377e-01 2.602177262306213379e-01 -7.268041372299194336e-02 -2.189927101135253906e-01 -1.296930480748414993e-02 -2.227053493261337280e-01 7.591516524553298950e-02 1.280180364847183228e-01 -1.972106546163558960e-01 -5.073376372456550598e-02 1.188773959875106812e-01 -1.638153642416000366e-01 -3.380900621414184570e-01 -6.260806228965520859e-03 -2.297607213258743286e-01 -1.677965819835662842e-01 1.305937115103006363e-02 2.076215445995330811e-01 1.863469034433364868e-01 1.569960415363311768e-01 1.289551556110382080e-01 -2.289207875728607178e-01 -1.574805229902267456e-01 -1.003147289156913757e-01
-6.311678886413574219e-02 -1.849172264337539673e-01 1.532969027757644653e-01 -2.006311863660812378e-01 4.069792479276657104e-02 -2.147898524999618530e-01 -1.715561151504516602e-01 5.027981474995613098e-02 -1.143745407462120056e-01 1.492130160331726074e-01 -2.240328816697001457e-03 -1.739296168088912964e-01 -4.021443724632263184e-01 1.058518961071968079e-01 -3.353956341743469238e-01 3.269081115722656250e-01 6.933159381151199341e-02 1.178011968731880188e-01 1.181131452322006226e-01 -6.836965680122375488e-02 -2.254144698381423950e-01 8.754503214731812477e-04 -1.530259549617767334e-01 1.387252509593963623e-01 1.901649832725524902e-01 8.539399504661560059e-02 2.650811970233917236e-01 -1.175418645143508911e-01 2.050515264272689819e-02 -2.995003163814544678e-01 9.977279603481292725e-02 -4.510544613003730774e-02
1.571706235408782959e-01 2.088777124881744385e-01 5.699538812041282654e-02 -2.565498650074005127e-01 9.455759823322296143e-02 1.022224724292755127e-01 -1.254484206438064575e-01 -8.660179376602172852e-02 -9.747250378131866455e-02 2.558009624481201172e-01 2.011433243751525879e-01 -5.925431847572326660e-02 -2.688403725624084473e-01 -1.870515495538711548e-01 -5.554624274373054504e-02 2.176577597856521606e-01 -1.508923918008804321e-01 2.278191894292831421e-01 -1.735837757587432861e-01 -3.664547801017761230e-01 -2.360443323850631714e-01 7.522249221801757812e-02 9.443676471710205078e-02 4.620390012860298157e-02 1.719552576541900635e-01 9.568535536527633667e-02 2.796693332493305206e-02 4.177935421466827393e-02 2.711423039436340332e-01 -2.375485897064208984e-01 7.680062949657440186e-02 -2.339407205581665039e-01
5.391466990113258362e-02 1.488059945404529572e-02 2.567677944898605347e-02 2.294533848762512207e-01 -1.502577681094408035e-02 2.983776330947875977e-01 7.782001793384552002e-02 -1.975458301603794098e-02 -1.573287397623062134e-01 2.419260889291763306e-01 -7.343412935733795166e-02 1.356358174234628677e-02 6.237883493304252625e-02 -4.302456378936767578e-01 -3.539407849311828613e-01 1.402837634086608887e-01 2.078384719789028168e-02 -7.130536437034606934e-02 9.068942815065383911e-02 -9.796878695487976074e-02 -1.068429201841354370e-01 -4.563399404287338257e-02 -3.314374089241027832e-01 -1.188158094882965088e-01 3.113923370838165283e-01 1.242594234645366669e-02 -2.322123497724533081e-01 7.093255966901779175e-02 2.292222678661346436e-01 -1.938230395317077637e-01 1.123312935233116150e-01 -7.377148419618606567e-02
-1.032659038901329041e-01 -1.422282494604587555e-02 4.923554882407188416e-02 -1.935147941112518311e-01 -2.331977523863315582e-02 2.000295966863632202e-01 -1.241663619875907898e-01 -1.212343797087669373e-01 -2.216302454471588135e-01 3.858656063675880432e-02 2.673037350177764893e-01 -6.789853423833847046e-02 -1.903416812419891357e-01 -4.305031597614288330e-01 -1.397207081317901611e-01 7.682441174983978271e-02 -9.283747524023056030e-02 -9.184446930885314941e-02 4.167171716690063477e-01 7.662837160751223564e-04 3.353084437549114227e-03 -2.856991589069366455e-01 1.378035992383956909e-01 -1.642441451549530029e-01 -9.900385141372680664e-02 1.674070581793785095e-02 9.395684301853179932e-02 -8.308494091033935547e-02 2.429106235504150391e-01 -1.713210046291351318e-01 2.678332030773162842e-01 2.684141509234905243e-02
7.147909700870513916e-02 1.574983745813369751e-01 -1.112281829118728638e-01 -2.140503376722335815e-01 -3.310720995068550110e-02 7.630147784948348999e-02 -3.885969519615173340e-01 -6.966912653297185898e-03 -1.419408619403839111e-01 2.423196882009506226e-01 2.484546154737472534e-01 -2.096492648124694824e-01 -7.037604600191116333e-02 -4.147068858146667480e-01 -8.567467331886291504e-02 1.280108690261840820e-01 -6.121686100959777832e-02 -1.065148785710334778e-01 2.132690548896789551e-01 -5.674480274319648743e-02 -6.720007210969924927e-02 -1.123935729265213013e-01 -1.605390906333923340e-01 -9.090444445610046387e-02 -1.146795749664306641e-01 8.871686458587646484e-02 4.426712542772293091e-02 -3.444644808769226074e-02 6.837807595729827881e-02 -4.458045959472656250e-01 3.364527598023414612e-02 -1.581546813249588013e-01
2.288859523832798004e-02 4.642725363373756409e-02 2.047950029373168945e-01 -2.838000059127807617e-01 2.357836812734603882e-03 4.753825441002845764e-02 -4.718761146068572998e-02 -3.938755691051483154e-01 1.020821183919906616e-02 1.443701237440109253e-01 7.132451236248016357e-02 1.164275258779525757e-01 -4.213691055774688721e-01 -1.850251406431198120e-01 -1.331799663603305817e-02 1.066897623240947723e-02 -7.972425781190395355e-03 2.523023486137390137e-01 2.608493156731128693e-02 -1.404141783714294434e-01 -2.133379429578781128e-01 -2.782654166221618652e-01 -1.281161457300186157e-01 8.592914789915084839e-02 1.012529134750366211e-01 1.093537285923957825e-01 9.329483658075332642e-02 3.230458498001098633e-01 1.817395985126495361e-01 5.543534457683563232e-02 2.278577908873558044e-02 -2.465498149394989014e-01
1.845414866693317890e-03 -1.043109595775604248e-01 1.907596141099929810e-01 -2.462642490863800049e-01 -7.719089090824127197e-02 4.638171195983886719e-02 -1.236937865614891052e-01 3.858235478401184082e-02 -1.761883944272994995e-01 2.897792160511016846e-01 1.338424235582351685e-01 -3.686856478452682495e-02 5.749579891562461853e-02 -9.784970432519912720e-02 -3.825419247150421143e-01 2.414688020944595337e-01 8.938502520322799683e-02 2.079981565475463867e-01 3.432865738868713379e-01 -2.000938951969146729e-01 1.463562343269586563e-02 -2.526794970035552979e-01 -1.351288110017776489e-01 1.881618984043598175e-02 2.388268262147903442e-01 1.215694248676300049e-01 -5.390752106904983521e-02 1.333267241716384888e-01 -5.407636985182762146e-02 3.384558558464050293e-01 -8.894619345664978027e-02 -7.529960572719573975e-02
-1.838413439691066742e-02 1.711835525929927826e-02 9.152219444513320923e-02 -3.937567770481109619e-01 1.450008302927017212e-01 1.514809112995862961e-02 -1.744556725025177002e-01 -1.615336537361145020e-01 -1.366598010063171387e-01 1.407742351293563843e-01 9.188397973775863647e-02 2.118187025189399719e-02 -5.078653097152709961e-01 2.395675284788012505e-03 -1.226122230291366577e-01 1.399949491024017334e-01 -7.859782315790653229e-03 9.967561811208724976e-02 -1.353828012943267822e-01 -2.137963622808456421e-01 -3.757747709751129150e-01 -7.028009742498397827e-02 -1.073869392275810242e-01 -7.565713673830032349e-02 5.746166687458753586e-03 -3.830762871075421572e-04 -6.107641756534576416e-02 -8.335709571838378906e-02 1.912755221128463745e-01 -4.317132011055946350e-02 1.296704262495040894e-01 -3.388259112834930420e-01
3.053387701511383057e-01 1.237784549593925476e-01 9.687927365303039551e-02 -2.016932964324951172e-01 7.613996416330337524e-02 7.436369359493255615e-02 5.911745131015777588e-02 -1.573315560817718506e-01 -4.237585067749023438e-01 3.165362179279327393e-01 1.903076469898223877e-01 -1.147097498178482056e-01 -4.418497532606124878e-02 -8.777532726526260376e-02 -9.872888028621673584e-02 7.519595324993133545e-02 -1.599893122911453247e-01 2.250418514013290405e-01 -1.296483278274536133e-01 -9.476381540298461914e-02 -3.267939984798431396e-01 -7.249145209789276123e-02 3.008222952485084534e-02 2.104668468236923218e-01 2.274005860090255737e-02 -1.491690278053283691e-01 -1.045975387096405029e-01 3.104181289672851562e-01 3.154285997152328491e-02 -2.087776064872741699e-01 -6.341429054737091064e-02 -9.824895113706588745e-02
2.698812782764434814e-01 -1.641950458288192749e-01 -1.860766261816024780e-01 -8.750578761100769043e-02 2.704001069068908691e-01 -1.999655365943908691e-02 -6.235639005899429321e-02 -5.998438224196434021e-02 -9.502897411584854126e-02 2.159374654293060303e-01 2.350771427154541016e-01 -1.235761493444442749e-01 -1.907186508178710938e-01 -4.134665727615356445e-01 -7.155690342187881470e-02 8.328085392713546753e-02 3.115519136190414429e-02 6.433112174272537231e-02 1.882930248975753784e-01 2.984493374824523926e-01 -2.206255048513412476e-01 -1.618760079145431519e-01 7.659981399774551392e-02 -2.279078811407089233e-01 2.328612655401229858e-01 -2.218962311744689941e-01 4.508603736758232117e-02 7.098799198865890503e-02 2.185311466455459595e-01 4.933648183941841125e-02 3.151562437415122986e-02 8.545124530792236328e-02
-1.013523712754249573e-01 -2.107330709695816040e-01 1.929785758256912231e-01 1.473003346472978592e-02 -2.435665950179100037e-02 1.280045360326766968e-01 2.148523181676864624e-01 3.048925697803497314e-01 -1.917471587657928467e-01 -3.106076829135417938e-02 2.683987617492675781e-01 3.363811969757080078e-02 -1.874566376209259033e-01 -2.590576410293579102e-01 -1.876922696828842163e-01 2.047223746776580811e-01 4.114590212702751160e-02 1.411788165569305420e-01 -2.297032997012138367e-02 1.192931458353996277e-01 -1.730507463216781616e-01 -2.566801309585571289e-01 -1.035557463765144348e-01 -1.216753721237182617e-01 -4.384810104966163635e-02 -1.796174421906471252e-02 3.426222205162048340e-01 8.212445676326751709e-02 3.415251895785331726e-02 -1.084826439619064331e-01 -4.054714739322662354e-01 2.472292399033904076e-03
1.544555276632308960e-01 -6.079763174057006836e-02 1.426287293434143066e-01 -1.735429316759109497e-01 4.994539078325033188e-03 -1.697044633328914642e-02 2.148492485284805298e-01 8.226009458303451538e-02 -4.111111909151077271e-02 2.264601737260818481e-01 1.334770619869232178e-01 3.278406858444213867e-01 -2.497221529483795166e-01 -2.162948548793792725e-01 -1.145073547959327698e-01 1.320500820875167847e-01 -3.116360679268836975e-02 3.156337887048721313e-02 -3.390432894229888916e-02 3.650452196598052979e-02 -4.746212661266326904e-01 1.382544985972344875e-03 -9.124118834733963013e-03 -1.201794221997261047e-01 2.465320378541946411e-01 -1.133220568299293518e-01 1.272343099117279053e-03 1.588696241378784180e-02 1.184718776494264603e-02 -1.462097018957138062e-01 -4.440720379352569580e-01 -1.181057319045066833e-01
-8.865872770547866821e-02 7.922244071960449219e-02 8.501016348600387573e-02 -1.064715906977653503e-02 -1.861672550439834595e-01 1.062476262450218201e-01 2.076731473207473755e-01 -3.771173954010009766e-02 -2.804073095321655273e-01 2.019218504428863525e-01 2.327543497085571289e-01 -1.508538424968719482e-01 4.291723668575286865e-02 -2.281938940286636353e-01 -1.728645116090774536e-01 8.900732547044754028e-02 -6.999994814395904541e-02 -3.841019049286842346e-02 3.548445403575897217e-01 -1.389482896775007248e-02 -2.260745614767074585e-01 -3.766119480133056641e-01 6.822668015956878662e-02 -1.544270217418670654e-01 1.197139695286750793e-01 8.909282088279724121e-02 1.518991589546203613e-01 -7.209659367799758911e-02 -4.259306192398071289e-02 -1.756107658147811890e-01 3.900901675224304199e-01 1.033418327569961548e-01
3.154807686805725098e-01 2.457034587860107422e-01 7.368560135364532471e-02 -1.409106403589248657e-01 1.072752550244331360e-01 1.277306228876113892e-01 4.427299648523330688e-02 4.822049662470817566e-02 -2.073154896497726440e-01 1.479699164628982544e-01 -4.906112328171730042e-02 3.465286921709775925e-03 -8.835914731025695801e-02 -1.581594944000244141e-01 -1.143666058778762817e-01 3.740687370300292969e-01 2.750933766365051270e-01 1.706995368003845215e-01 2.019656002521514893e-01 -2.429007589817047119e-01 -6.368874013423919678e-02 -1.509326696395874023e-01 -2.037672996520996094e-01 -1.800154149532318115e-01 2.319012731313705444e-01 1.820259243249893188e-01 3.696412965655326843e-02 -5.429401621222496033e-02 2.684721648693084717e-01 2.422375679016113281e-01 -4.702265560626983643e-02 4.762207623571157455e-03
7.052641361951828003e-02 -1.812347322702407837e-01 4.302786663174629211e-03 -3.913500905036926270e-02 -1.084660217165946960e-01 1.884765774011611938e-01 3.278733193874359131e-01 -1.272081434726715088e-01 -9.659462422132492065e-02 5.068759620189666748e-02 -2.301612049341201782e-01 5.281589180231094360e-02 -1.320629566907882690e-01 -2.053780257701873779e-01 -2.481785565614700317e-01 2.216288596391677856e-01 1.811045259237289429e-01 5.680395755916833878e-03 2.774224579334259033e-01 1.444598734378814697e-01 -1.607309579849243164e-01 -1.926184445619583130e-01 -2.216601818799972534e-01 -1.867111921310424805e-01 -6.393150240182876587e-02 1.041699647903442383e-01 2.830635905265808105e-01 2.576958239078521729e-01 9.971242398023605347e-02 -8.488477207720279694e-03 -2.396134659647941589e-02 -3.193895220756530762e-01
2.718260884284973145e-01 1.572183892130851746e-02 -5.444757267832756042e-02 -3.578655719757080078e-01 -4.559127986431121826e-02 1.493403017520904541e-01 -1.185072287917137146e-01 -6.234878674149513245e-02 -2.051722705364227295e-01 1.838414222002029419e-01 2.421207129955291748e-01 -1.540703475475311279e-01 -5.515906214714050293e-02 -1.281943321228027344e-01 -3.049287199974060059e-01 -2.226855867775157094e-04 3.275455906987190247e-02 7.097529619932174683e-02 2.980770766735076904e-01 -1.215909607708454132e-02 -2.877961993217468262e-01 5.549098923802375793e-02 1.670092493295669556e-01 2.628618776798248291e-01 2.226816117763519287e-02 -1.350668370723724365e-01 1.094224825501441956e-01 -1.982892453670501709e-01 3.091341257095336914e-02 1.137822982855141163e-03 3.373062610626220703e-02 -3.628765344619750977e-01
2.726571559906005859e-01 1.848958134651184082e-01 -6.975127756595611572e-02 -2.757960557937622070e-01 -1.102479826658964157e-02 2.133296728134155273e-01 -2.026361972093582153e-02 -2.081254869699478149e-01 -1.476851850748062134e-01 1.113422065973281860e-01 2.720431685447692871e-01 -2.001204760745167732e-03 -3.395087420940399170e-01 -4.327790737152099609e-01 -1.308258771896362305e-01 1.771184988319873810e-02 -3.650588169693946838e-02 3.513175621628761292e-02 -2.673926949501037598e-02 -9.223050624132156372e-02 -3.272004723548889160e-01 -2.363913506269454956e-02 1.461008191108703613e-01 6.311804056167602539e-02 -1.060433965176343918e-02 -2.424594610929489136e-01 2.327664196491241455e-01 1.802780106663703918e-02 -7.304615527391433716e-02 -2.873141877353191376e-02 -8.506779372692108154e-02 -1.464033424854278564e-01
8.438047766685485840e-02 1.664809733629226685e-01 -1.014058440923690796e-01 2.815176360309123993e-02 -8.018165826797485352e-03 4.210509359836578369e-02 1.649236232042312622e-01 7.208710908889770508e-02 8.934340626001358032e-02 3.360781073570251465e-01 7.641929388046264648e-02 6.885624956339597702e-03 -1.427771747112274170e-01 -3.897935450077056885e-01 -1.711257547140121460e-01 2.350310683250427246e-01 2.198991328477859497e-01 2.127895951271057129e-01 1.022596359252929688e-01 -2.611323595046997070e-01 -4.888483136892318726e-02 1.285520493984222412e-01 -5.885003879666328430e-02 -1.057686982676386833e-03 1.568207889795303345e-01 1.680958084762096405e-03 2.100220695137977600e-02 -1.398560702800750732e-01 3.060469627380371094e-01 -1.688677817583084106e-01 7.212699204683303833e-02 -4.117611348628997803e-01
-4.109182208776473999e-02 -1.630349457263946533e-01 -1.044627875089645386e-01 8.937092125415802002e-02 -1.388442814350128174e-01 1.677263081073760986e-01 9.473033249378204346e-02 1.261505298316478729e-02 8.528514206409454346e-02 2.371635884046554565e-01 1.056471541523933411e-01 -1.110194474458694458e-01 -1.002320367842912674e-02 -2.706488072872161865e-01 -2.431152015924453735e-01 2.870312929153442383e-01 -1.773093193769454956e-01 1.135882809758186340e-01 1.089634746313095093e-01 -5.998983979225158691e-02 -3.332647085189819336e-01 1.641935855150222778e-02 -2.189138680696487427e-01 -3.581458702683448792e-02 -2.869416773319244385e-02 1.762650645105168223e-04 3.774349987506866455e-01 -1.305835247039794922e-01 1.639208942651748657e-01 -3.919997811317443848e-01 -7.571558654308319092e-02 1.657881587743759155e-01
3.471553698182106018e-02 -1.014243885874748230e-01 2.991345822811126709e-01 -3.419649302959442139e-01 -6.369537115097045898e-02 3.279699757695198059e-02 -8.543583005666732788e-02 -1.909690350294113159e-01 -9.599544852972030640e-02 6.545353680849075317e-02 -1.886779442429542542e-02 1.909848153591156006e-01 -2.422278970479965210e-01 -1.556221395730972290e-01 -5.787514895200729370e-02 2.101725786924362183e-01 4.097206145524978638e-02 4.646002352237701416e-01 6.739259511232376099e-02 -1.535324603319168091e-01 -8.896436542272567749e-02 -2.705842852592468262e-01 -2.142821550369262695e-01 1.172543223947286606e-02 1.081690117716789246e-01 1.071300581097602844e-01 1.430382579565048218e-01 2.862914204597473145e-01 9.831617027521133423e-02 -4.707391560077667236e-02 1.182969734072685242e-01 -1.677291840314865112e-01
-1.148779988288879395e-01 1.065791547298431396e-01 -8.738420903682708740e-02 8.902650326490402222e-02 -2.568183839321136475e-01 5.399286746978759766e-02 1.591339409351348877e-01 -2.803385853767395020e-01 -4.151394590735435486e-02 2.111938148736953735e-01 1.555963903665542603e-01 8.138780482113361359e-03 9.876438230276107788e-02 -2.676938474178314209e-01 -3.537743985652923584e-01 1.763387918472290039e-01 3.149493038654327393e-02 1.356949359178543091e-01 1.906138211488723755e-01 1.150186955928802490e-01 -9.083741903305053711e-02 -2.275195270776748657e-01 -8.034142106771469116e-02 -3.492344319820404053e-01 4.162096977233886719e-02 3.224860429763793945e-01 1.045043393969535828e-01 1.902457624673843384e-01 2.410096675157546997e-01 -3.235675767064094543e-02 4.676819220185279846e-02 -8.521341532468795776e-02
-1.219545584172010422e-02 -1.607464551925659180e-01 3.809513896703720093e-02 -3.562855124473571777e-01 -1.479182858020067215e-03 1.290390193462371826e-01 1.743105053901672363e-01 1.568152606487274170e-01 -2.112198621034622192e-01 3.181178867816925049e-01 -8.146946132183074951e-02 2.213777154684066772e-01 -1.814665198326110840e-01 -2.777925133705139160e-01 -1.696956157684326172e-01 2.826194763183593750e-01 1.647988259792327881e-01 1.546506653539836407e-03 -1.327220443636178970e-02 -1.022766809910535812e-03 -4.139354825019836426e-01 -1.607655435800552368e-01 6.535814609378576279e-03 -7.506334036588668823e-02 1.862460672855377197e-01 -1.183148026466369629e-01 -6.729746609926223755e-02 1.110333725810050964e-01 -1.225817576050758362e-01 -2.921228855848312378e-02 -1.778562515974044800e-01 -1.024985983967781067e-01
-6.020380929112434387e-02 -1.480642110109329224e-01 -6.019847840070724487e-02 -1.234985589981079102e-01 5.701374635100364685e-02 1.400180757045745850e-01 1.073346808552742004e-01 -2.549886107444763184e-01 -2.062171548604965210e-01 3.114284574985504150e-01 5.695972591638565063e-03 -8.172114193439483643e-02 2.216560989618301392e-01 1.665466465055942535e-02 -1.108964085578918457e-01 3.686172962188720703e-01 8.765640109777450562e-02 7.097617536783218384e-02 2.306184172630310059e-01 9.359079599380493164e-02 -1.768473684787750244e-01 -2.755319476127624512e-01 -1.405372917652130127e-01 -1.617965847253799438e-01 -7.471005897969007492e-03 4.689328838139772415e-03 3.452602028846740723e-01 9.120690077543258667e-02 3.445316106081008911e-03 1.433774977922439575e-01 -2.281788140535354614e-01 -2.904293835163116455e-01
-2.275790460407733917e-02 5.270709469914436340e-02 4.342347010970115662e-02 -1.229929104447364807e-01 1.199024450033903122e-02 9.354388713836669922e-02 1.822688058018684387e-02 -1.408040821552276611e-01 -2.796688973903656006e-01 3.637969493865966797e-02 4.457135200500488281e-01 -3.674995005130767822e-01 -1.938973367214202881e-01 -3.215705156326293945e-01 -2.430577129125595093e-01 -6.714504212141036987e-02 -3.021205961704254150e-01 6.995718181133270264e-02 1.828385889530181885e-01 -1.505067646503448486e-01 -1.549225151538848877e-01 -2.022938281297683716e-01 1.913667917251586914e-01 -7.805549353361129761e-02 1.502119153738021851e-01 4.755950719118118286e-02 -8.227472007274627686e-02 1.027500107884407043e-01 4.014291986823081970e-02 -8.187390118837356567e-02 7.375015318393707275e-02 -1.303774714469909668e-01
2.000292986631393433e-01 1.576614975929260254e-01 -9.119611978530883789e-02 -1.697404831647872925e-01 -3.539851633831858635e-03 3.689325749874114990e-01 1.621162332594394684e-02 -1.175213381648063660e-01 -2.480951100587844849e-01 1.154970973730087280e-01 3.689593076705932617e-01 -1.636946015059947968e-02 -2.275287210941314697e-01 -3.523298203945159912e-01 -1.767028272151947021e-01 1.691935025155544281e-02 -2.599835693836212158e-01 -2.269106358289718628e-02 2.755808271467685699e-02 -8.981484174728393555e-02 -3.529725670814514160e-01 -9.665193408727645874e-02 -5.347794294357299805e-02 5.932646989822387695e-02 3.513311268761754036e-03 -2.026390135288238525e-01 3.297303617000579834e-02 6.136948242783546448e-02 -1.750942170619964600e-01 -1.861079484224319458e-01 1.509932242333889008e-02 -2.013669908046722412e-02
2.738186120986938477e-01 8.101084828376770020e-02 1.136551275849342346e-01 -5.309987813234329224e-02 1.210819482803344727e-01 5.432537570595741272e-02 -6.885737646371126175e-03 -7.815362513065338135e-02 -3.470066189765930176e-01 1.770122200250625610e-01 1.407885849475860596e-01 -2.267008423805236816e-01 -7.191124558448791504e-02 -8.189205825328826904e-02 -8.502099663019180298e-02 2.864159345626831055e-01 -3.046231865882873535e-01 -9.844096750020980835e-02 -6.342601031064987183e-02 -2.027838677167892456e-01 -3.198067843914031982e-01 -1.553785204887390137e-01 -2.346747070550918579e-01 -2.074429094791412354e-01 2.252665460109710693e-01 1.665792465209960938e-01 1.816978901624679565e-01 3.239098563790321350e-02 4.081545397639274597e-02 -1.400354355573654175e-01 -2.205583602190017700e-01 -1.489135157316923141e-02
-6.289592385292053223e-02 1.115585416555404663e-01 9.131214581429958344e-03 -8.806973695755004883e-02 3.766566282138228416e-03 8.157441765069961548e-02 9.006592631340026855e-02 -3.194779902696609497e-02 -2.862408757209777832e-01 3.456246256828308105e-01 1.364738047122955322e-01 -4.025253057479858398e-01 1.347204446792602539e-01 -9.177044034004211426e-02 -3.494523465633392334e-01 5.797181278467178345e-02 -1.335612684488296509e-01 9.716416150331497192e-02 2.861946523189544678e-01 -1.318859402090311050e-02 -1.229364518076181412e-02 -4.048967957496643066e-01 1.153201758861541748e-01 2.923241816461086273e-03 1.849652677774429321e-01 1.145327091217041016e-01 1.947536617517471313e-01 -2.526738913729786873e-03 -2.290352992713451385e-02 9.364283084869384766e-02 1.536823213100433350e-01 -1.446689963340759277e-01
1.732516139745712280e-01 2.408800274133682251e-01 2.405520826578140259e-01 7.083020359277725220e-02 5.465566739439964294e-02 3.070057630538940430e-01 1.790549010038375854e-01 -2.944124042987823486e-01 -8.925379067659378052e-02 3.545306324958801270e-01 -4.067884758114814758e-02 8.425359427928924561e-02 1.183585077524185181e-02 -5.899291485548019409e-02 -1.295913606882095337e-01 4.660256803035736084e-01 -1.843814253807067871e-01 -4.342692717909812927e-02 1.151047646999359131e-01 1.015041321516036987e-01 -5.304038897156715393e-02 -2.071179896593093872e-01 5.982400104403495789e-02 9.801826626062393188e-02 1.145150363445281982e-01 -5.851043015718460083e-02 -1.635734438896179199e-01 1.365236192941665649e-01 1.127414479851722717e-01 -2.231346219778060913e-01 -9.920270740985870361e-02 2.210251800715923309e-02
-5.290130153298377991e-02 -7.875262200832366943e-02 2.684906423091888428e-01 -3.307164609432220459e-01 8.035054057836532593e-02 2.224442213773727417e-01 4.255899786949157715e-02 1.121135707944631577e-02 -5.816244706511497498e-02 2.105431556701660156e-01 2.152313292026519775e-01 -1.098800972104072571e-01 -1.098647862672805786e-01 -1.045622229576110840e-01 -1.378511488437652588e-01 3.628764748573303223e-01 2.069027125835418701e-01 -2.035706043243408203e-01 1.188972443342208862e-01 1.922895759344100952e-01 -3.290242850780487061e-01 -2.270239591598510742e-01 1.333080977201461792e-01 3.061796911060810089e-02 -1.490635331720113754e-02 -3.819689527153968811e-02 1.959798187017440796e-01 -1.536798179149627686e-01 -1.869165748357772827e-01 1.941562816500663757e-02 -1.435117870569229126e-01 1.959204673767089844e-01
2.962461411952972412e-01 8.705519884824752808e-02 1.752227693796157837e-01 4.044606536626815796e-02 5.854868516325950623e-02 5.763609334826469421e-02 1.242518797516822815e-01 2.660560421645641327e-02 2.789715677499771118e-02 2.618658244609832764e-01 1.272607594728469849e-01 -6.882630288600921631e-02 -2.618274986743927002e-01 -3.305334597826004028e-02 -5.412595868110656738e-01 9.714654833078384399e-02 -1.926601827144622803e-01 1.444077044725418091e-01 -1.104157939553260803e-01 8.595373481512069702e-02 -1.444578766822814941e-01 -2.847972512245178223e-01 -1.932405121624469757e-02 -1.022946462035179138e-01 1.125006675720214844e-01 1.264142245054244995e-01 2.389304786920547485e-01 -1.768784523010253906e-01 6.836868077516555786e-02 1.236151233315467834e-01 -2.199733704328536987e-01 1.066513657569885254e-01
3.483822941780090332e-01 -1.103569716215133667e-01 2.128405272960662842e-01 -2.817889451980590820e-01 3.873628377914428711e-01 -4.558724164962768555e-02 8.804100751876831055e-02 -1.606329530477523804e-01 -8.544429391622543335e-02 1.339270323514938354e-01 7.748772203922271729e-02 8.829975128173828125e-02 3.256112337112426758e-02 -1.682483553886413574e-01 -2.232293784618377686e-01 -2.649642899632453918e-02 -6.048863381147384644e-02 2.380400747060775757e-01 1.656052023172378540e-01 5.006313323974609375e-02 -3.161269798874855042e-02 3.095706738531589508e-02 -1.962562054395675659e-01 -5.119786132127046585e-03 3.140755593776702881e-01 1.397282630205154419e-01 1.057515144348144531e-01 1.964782774448394775e-01 2.594261467456817627e-01 -1.621709614992141724e-01 1.101176887750625610e-01 -1.807968318462371826e-01
1.364092230796813965e-01 9.888504445552825928e-02 1.664313226938247681e-01 4.446788132190704346e-02 -1.990650594234466553e-01 2.298589497804641724e-01 -1.262247413396835327e-01 -3.533451855182647705e-01 -2.357859760522842407e-01 7.502754777669906616e-02 3.101578652858734131e-01 1.380666159093379974e-02 -1.885880231857299805e-01 -3.071839213371276855e-01 -7.227832078933715820e-02 9.351980686187744141e-02 -1.468401253223419189e-01 2.038422375917434692e-01 -1.633204668760299683e-01 -1.114331707358360291e-01 -2.564504742622375488e-01 -2.086826413869857788e-01 -1.565267443656921387e-01 1.951740682125091553e-01 1.912076175212860107e-01 -4.938939958810806274e-02 8.632655441761016846e-02 2.650537192821502686e-01 2.922595245763659477e-03 -1.044910103082656860e-01 -7.358739525079727173e-02 -4.342827945947647095e-03
-1.228403598070144653e-01 3.720291703939437866e-02 -1.145520713180303574e-03 -8.316386491060256958e-02 1.563181877136230469e-01 -8.013752847909927368e-02 3.394851461052894592e-02 9.664677083492279053e-02 -2.062118425965309143e-02 3.587365746498107910e-01 5.140271503478288651e-03 -4.305151477456092834e-02 -1.257492154836654663e-01 -2.543023526668548584e-01 -2.717716991901397705e-01 -1.512985443696379662e-03 2.983511388301849365e-01 9.003090858459472656e-02 1.661956310272216797e-01 -1.678297817707061768e-01 -5.226034522056579590e-01 -1.140297129750251770e-01 -1.265748590230941772e-01 -2.284073978662490845e-01 -1.332452595233917236e-01 -1.196173727512359619e-01 -3.887455910444259644e-03 2.026862502098083496e-01 1.193778216838836670e-02 4.316709190607070923e-02 -1.108816638588905334e-01 -2.350351661443710327e-01
-1.910576596856117249e-02 1.482756882905960083e-01 -2.121482789516448975e-02 1.572034880518913269e-02 -3.399618342518806458e-02 1.546662449836730957e-01 1.708886325359344482e-01 -1.550199985504150391e-01 -7.773643732070922852e-02 1.599033772945404053e-01 -1.473800987005233765e-01 -1.805294118821620941e-02 -5.790019035339355469e-02 -9.050272405147552490e-02 -2.135734558105468750e-01 2.897263467311859131e-01 2.383211702108383179e-01 8.452510088682174683e-02 2.739539742469787598e-01 -4.848708212375640869e-02 -3.712551295757293701e-01 -3.884407877922058105e-02 -1.040593534708023071e-01 -1.181648895144462585e-01 -2.662471495568752289e-02 -7.148201018571853638e-02 3.470449745655059814e-01 1.401987075805664062e-01 7.698404137045145035e-03 9.748215228319168091e-02 -2.313965708017349243e-01 -4.351881742477416992e-01
2.113349884748458862e-01 1.818215847015380859e-01 2.298730015754699707e-01 -1.426093131303787231e-01 -2.358139008283615112e-01 1.732410490512847900e-01 5.646884441375732422e-02 -4.031622707843780518e-01 -1.635533757507801056e-02 1.663433015346527100e-01 3.712798953056335449e-01 9.801018238067626953e-02 -3.849081099033355713e-01 -6.825757026672363281e-02 -1.937260329723358154e-01 5.663993582129478455e-02 1.544045750051736832e-02 1.543462723493576050e-01 -1.793199032545089722e-01 -1.987225860357284546e-01 -5.093165114521980286e-02 -1.662550270557403564e-01 -9.534671902656555176e-02 3.550532087683677673e-02 1.564758569002151489e-01 8.325527608394622803e-02 1.525630354881286621e-01 1.211382076144218445e-01 -3.047298081219196320e-02 3.093405161052942276e-03 1.363200717605650425e-04 -1.490255296230316162e-01
1.138569265604019165e-01 -1.858897954225540161e-01 2.555384337902069092e-01 -1.023707911372184753e-01 1.033097505569458008e-01 -7.156405597925186157e-02 2.033047676086425781e-01 -8.300820738077163696e-02 1.291959136724472046e-01 2.991733551025390625e-01 3.693550080060958862e-02 -4.238013643771409988e-04 -2.270246744155883789e-01 -1.942700594663619995e-01 -2.199255675077438354e-01 -3.958859667181968689e-02 -2.856674790382385254e-01 1.658397763967514038e-01 5.376927927136421204e-02 3.091908991336822510e-01 -1.419930309057235718e-01 2.082793973386287689e-02 -3.271031007170677185e-02 -2.131076753139495850e-01 2.401611953973770142e-01 -1.289909332990646362e-01 7.785947620868682861e-02 -1.768310517072677612e-01 5.479155108332633972e-02 -4.131267964839935303e-01 -7.663499563932418823e-02 -5.688462872058153152e-03
-3.063170611858367920e-02 -2.103823125362396240e-01 -1.154973953962326050e-01 -1.873192936182022095e-02 1.757425367832183838e-01 -7.188081741333007812e-02 -6.146276369690895081e-03 -1.616697385907173157e-02 -3.390498161315917969e-01 2.960445284843444824e-01 2.118646055459976196e-01 -1.394570022821426392e-01 -1.708534955978393555e-01 -2.998122014105319977e-03 -3.748392164707183838e-01 1.481501609086990356e-01 -5.406669154763221741e-02 -1.007300838828086853e-01 2.155463844537734985e-01 -1.840543597936630249e-01 -3.751574754714965820e-01 -1.118465512990951538e-01 -2.114866971969604492e-01 -7.073843479156494141e-02 -2.356675863265991211e-01 3.433384746313095093e-02 -8.984055370092391968e-02 3.985122218728065491e-02 1.395494118332862854e-02 1.482866704463958740e-02 -1.377958655357360840e-01 -2.529922425746917725e-01
4.772009328007698059e-02 -2.206698805093765259e-02 4.035569727420806885e-01 -2.958733141422271729e-01 5.685433000326156616e-02 -6.512492150068283081e-02 -1.619670540094375610e-02 -1.274267286062240601e-01 -2.644868567585945129e-02 3.206738829612731934e-01 -1.917905509471893311e-01 -9.655328840017318726e-02 -3.816542029380798340e-01 -1.616413518786430359e-02 -1.939012259244918823e-01 -4.636907577514648438e-02 -6.916542351245880127e-02 4.277946427464485168e-02 3.965657651424407959e-01 6.214761175215244293e-03 -1.941174268722534180e-01 -1.600358188152313232e-01 -3.380690142512321472e-02 -9.850146621465682983e-02 1.582910120487213135e-01 -8.714401721954345703e-02 1.130225211381912231e-01 -7.283740490674972534e-02 2.740700840950012207e-01 1.376382261514663696e-01 3.184532374143600464e-02 6.081946566700935364e-02
2.390750944614410400e-01 2.185928672552108765e-01 -1.664163023233413696e-01 -2.497059553861618042e-01 6.663555651903152466e-02 2.760721445083618164e-01 -6.800244748592376709e-02 -7.192703336477279663e-02 -7.769817020744085312e-03 1.539101600646972656e-01 2.701195180416107178e-01 -5.529012531042098999e-02 -4.367109537124633789e-01 -3.637563884258270264e-01 -1.974658221006393433e-01 -1.016420572996139526e-01 -7.217288017272949219e-02 -8.798316866159439087e-02 -3.906553611159324646e-02 -1.189461797475814819e-01 -2.829052209854125977e-01 -1.069745793938636780e-02 9.557845070958137512e-03 9.875881485641002655e-03 8.488582819700241089e-02 -1.624821275472640991e-01 1.565805226564407349e-01 7.739181816577911377e-02 -1.184619590640068054e-01 -1.225915476679801941e-01 -1.087672412395477295e-01 -1.687050014734268188e-01
1.435836702585220337e-01 -7.062823511660099030e-03 -1.355557702481746674e-02 1.097231879830360413e-01 -8.991829305887222290e-02 1.556479036808013916e-01 1.354564130306243896e-01 -4.006685018539428711e-01 1.203740239143371582e-01 2.997913062572479248e-01 -1.164082251489162445e-02 -4.135034978389739990e-02 1.032847240567207336e-01 -2.729576528072357178e-01 -3.044860064983367920e-01 7.211654633283615112e-02 -1.275193393230438232e-01 3.048115670680999756e-01 1.625358611345291138e-01 1.322017014026641846e-01 -2.641558349132537842e-01 -1.211819201707839966e-01 1.296657416969537735e-02 -3.300910443067550659e-02 1.719538867473602295e-01 3.115679509937763214e-02 9.099420905113220215e-02 2.461013048887252808e-01 1.094702631235122681e-01 -2.703327536582946777e-01 1.487074643373489380e-01 -1.458411514759063721e-01
-4.002931714057922363e-01 -4.956468939781188965e-02 6.364519894123077393e-02 -1.919413059949874878e-01 -9.331147186458110809e-03 3.007783889770507812e-01 -5.196348950266838074e-02 -9.229090064764022827e-02 -1.677719317376613617e-02 -6.327146198600530624e-03 -6.641419976949691772e-02 -2.892703115940093994e-01 -9.143991023302078247e-02 -2.934826016426086426e-01 -4.089652597904205322e-01 9.845127165317535400e-02 4.104933887720108032e-02 5.848655104637145996e-02 1.577315777540206909e-01 -1.177977491170167923e-02 -3.914558514952659607e-02 -9.263068437576293945e-02 4.722703620791435242e-02 -6.774200499057769775e-02 1.270827353000640869e-01 1.122601702809333801e-01 2.445767223834991455e-01 1.588078029453754425e-02 2.320395559072494507e-01 -3.672756552696228027e-01 -1.076501049101352692e-02 -1.003388836979866028e-01
1.139988824725151062e-01 -1.232462078332901001e-01 2.061484754085540771e-01 1.057486012578010559e-01 2.410304248332977295e-01 1.107419133186340332e-01 -1.184650287032127380e-01 -1.787894368171691895e-01 -1.938516497611999512e-01 1.628902852535247803e-01 3.483157157897949219e-01 -7.514573633670806885e-02 -1.038028895854949951e-01 -5.286368727684020996e-01 -2.459361217916011810e-02 1.320607662200927734e-01 -6.298121064901351929e-02 1.411042064428329468e-01 1.973837018013000488e-01 1.153056025505065918e-01 -9.812416881322860718e-02 -9.263245761394500732e-02 6.783880293369293213e-02 -9.503763169050216675e-02 -6.660266965627670288e-02 -1.825230717658996582e-01 -8.615132537670433521e-04 1.801109127700328827e-02 3.615797460079193115e-01 5.817113071680068970e-02 8.950545638799667358e-02 -1.192876994609832764e-01
-7.455819845199584961e-02 5.797985568642616272e-02 3.189542293548583984e-01 -2.254366427659988403e-01 2.744295895099639893e-01 2.439589612185955048e-02 1.493650525808334351e-01 -1.524568945169448853e-01 -3.626798465847969055e-02 2.662785053253173828e-01 -1.062362939119338989e-01 -1.279668509960174561e-01 -2.805556356906890869e-01 4.156862944364547729e-02 -2.636379599571228027e-01 -2.438061311841011047e-02 -4.771072417497634888e-02 3.068155348300933838e-01 3.059892952442169189e-01 -4.293207544833421707e-03 -8.823139220476150513e-02 -2.054535001516342163e-01 -7.201822102069854736e-02 -5.631330423057079315e-04 4.318856000900268555e-01 -1.195446252822875977e-01 -3.287297673523426056e-03 -5.612813308835029602e-02 -4.327511414885520935e-02 -8.304987847805023193e-02 3.337388485670089722e-02 8.684495091438293457e-02
2.375642955303192139e-01 6.834951788187026978e-02 1.546577215194702148e-01 8.036990649998188019e-03 8.409132063388824463e-02 1.364446878433227539e-01 9.579236805438995361e-02 -5.073290783911943436e-03 -2.783254534006118774e-02 3.362744450569152832e-01 1.212108731269836426e-01 -1.640430986881256104e-01 -2.341932207345962524e-01 2.780806273221969604e-02 -2.664039134979248047e-01 2.744466960430145264e-01 1.610851138830184937e-01 2.461435645818710327e-01 -2.058214694261550903e-01 2.992090582847595215e-02 -1.905396133661270142e-01 -2.178477346897125244e-01 -6.808721274137496948e-02 8.380581438541412354e-02 2.834015712141990662e-02 1.569421216845512390e-02 4.074470996856689453e-01 -9.076227992773056030e-02 7.317860424518585205e-02 -1.319617182016372681e-01 -2.378072291612625122e-01 2.069095373153686523e-01
-8.125840686261653900e-03 2.671831250190734863e-01 -3.762964531779289246e-02 -1.410101503133773804e-01 1.018269211053848267e-01 4.368737339973449707e-02 1.144950911402702332e-01 9.077830612659454346e-02 5.909606441855430603e-02 1.791852563619613647e-01 4.902812093496322632e-02 8.556185662746429443e-02 -5.510130524635314941e-01 -1.499208360910415649e-01 -1.938932687044143677e-01 1.246791034936904907e-01 2.184968292713165283e-01 5.349926277995109558e-02 -4.416736960411071777e-02 2.322751795873045921e-03 -4.630967974662780762e-01 -5.179274082183837891e-02 2.002714760601520538e-02 -1.833809725940227509e-02 7.150722295045852661e-02 6.054068449884653091e-03 1.464415937662124634e-01 -9.720746427774429321e-02 -3.396251797676086426e-02 -1.310295313596725464e-01 -2.757660150527954102e-01 -2.195757180452346802e-01
3.644011169672012329e-02 -5.067486688494682312e-02 2.408742457628250122e-01 -1.484973132610321045e-01 1.349637750536203384e-02 2.837983667850494385e-01 -2.704990804195404053e-01 1.011965572834014893e-01 4.371161013841629028e-02 2.710472941398620605e-01 2.194803208112716675e-01 -3.221083059906959534e-02 -8.730625361204147339e-02 -2.705532014369964600e-01 -2.618204057216644287e-01 1.771047264337539673e-01 -1.640597879886627197e-01 9.168857708573341370e-03 3.854767186567187309e-03 8.083318918943405151e-02 -3.165616095066070557e-02 -1.402054131031036377e-01 -7.397434115409851074e-02 7.941775023937225342e-03 -2.564314603805541992e-01 -1.425989419221878052e-01 1.446804255247116089e-01 1.026757135987281799e-01 1.694742217659950256e-02 -3.603899180889129639e-01 -8.866860717535018921e-02 -3.622626364231109619e-01
6.301372777670621872e-03 2.413019910454750061e-02 3.348025977611541748e-01 -1.562464386224746704e-01 1.672984659671783447e-01 2.580687105655670166e-01 -2.740387618541717529e-02 9.215563535690307617e-02 4.394810646772384644e-02 1.141201406717300415e-01 2.121226191520690918e-01 -7.965636253356933594e-02 -2.348175346851348877e-01 -1.563913673162460327e-01 -2.168616503477096558e-01 2.467857003211975098e-01 2.150178700685501099e-01 -2.434203028678894043e-01 2.678962796926498413e-02 1.515254527330398560e-01 -4.186958968639373779e-01 -9.897818416357040405e-02 -4.344516247510910034e-02 -1.202473416924476624e-01 1.157234609127044678e-01 4.902714863419532776e-03 2.181819230318069458e-01 1.439324393868446350e-02 -1.739718466997146606e-01 1.054735295474529266e-02 -2.773308455944061279e-01 7.800640165805816650e-02
6.980078667402267456e-02 -9.122127294540405273e-02 -1.604390591382980347e-01 -1.331025511026382446e-01 -1.429781019687652588e-01 -2.146847099065780640e-01 -1.377395261079072952e-02 -2.206005528569221497e-02 -1.226761266589164734e-01 3.352541625499725342e-01 -8.924274146556854248e-02 -1.111526787281036377e-01 9.377914667129516602e-02 -1.266368031501770020e-01 -5.577884912490844727e-01 2.148354500532150269e-01 4.976875614374876022e-03 9.963150322437286377e-02 -1.386391222476959229e-01 -9.479251503944396973e-02 -1.606110930442810059e-01 -2.822968661785125732e-01 7.736355997622013092e-03 -2.534280121326446533e-01 1.480120569467544556e-01 -5.289521068334579468e-02 -5.015310645103454590e-02 2.157444357872009277e-01 -2.270190790295600891e-02 -2.005132734775543213e-01 -1.497596055269241333e-01 3.764781355857849121e-02
-4.198370873928070068e-02 -2.285616099834442139e-01 2.207848578691482544e-01 -3.404265046119689941e-01 -3.431494906544685364e-02 1.663603037595748901e-01 -3.616205975413322449e-02 8.391902782022953033e-03 7.835558056831359863e-02 1.119100153446197510e-01 3.882689476013183594e-01 -5.480503290891647339e-02 3.265189751982688904e-02 -5.295479670166969299e-02 -2.898388504981994629e-01 1.109660193324089050e-01 1.057198494672775269e-01 6.104019656777381897e-02 1.306322216987609863e-01 -5.673915147781372070e-02 2.072334848344326019e-02 -2.252420634031295776e-01 5.780233070254325867e-02 1.102749109268188477e-01 -2.431707642972469330e-02 3.427314385771751404e-02 -3.784576430916786194e-02 -4.852013662457466125e-02 4.575816914439201355e-02 -2.817418575286865234e-01 7.831996190361678600e-04 -5.381839871406555176e-01
1.106882691383361816e-01 2.683556973934173584e-01 3.162709176540374756e-01 4.975262656807899475e-02 -9.850832866504788399e-04 1.251425296068191528e-01 1.561900824308395386e-01 -7.862558215856552124e-02 -2.494620084762573242e-01 4.249815046787261963e-01 1.540842205286026001e-01 -8.972228504717350006e-03 1.708513312041759491e-02 5.977930873632431030e-02 -4.018535017967224121e-01 1.395615190267562866e-01 -6.915484368801116943e-02 2.003419846296310425e-01 7.799408584833145142e-02 5.873829126358032227e-02 -1.778649240732192993e-01 -1.409769654273986816e-01 -1.575642824172973633e-01 1.245130002498626709e-01 1.195829883217811584e-01 2.969228103756904602e-02 1.694645583629608154e-01 1.071019843220710754e-01 -2.467481791973114014e-01 1.247747056186199188e-02 1.033679917454719543e-01 -2.052087783813476562e-01
2.670081555843353271e-01 -4.226951301097869873e-02 -2.095432952046394348e-02 6.396616995334625244e-02 -2.203815579414367676e-01 2.103556990623474121e-01 -9.252286702394485474e-02 -1.454518586397171021e-01 7.876954972743988037e-02 4.220704436302185059e-01 -1.490511894226074219e-01 3.843803331255912781e-02 -4.706801176071166992e-01 -1.476047188043594360e-01 -2.171900421380996704e-01 1.313805300742387772e-02 -9.996603429317474365e-02 2.381401807069778442e-01 2.123471945524215698e-01 -6.275811791419982910e-02 -7.581472862511873245e-03 1.934085227549076080e-02 -4.202802665531635284e-03 -9.423341602087020874e-02 1.030322015285491943e-01 1.797003895044326782e-01 2.392981946468353271e-01 2.447127252817153931e-01 -1.181487515568733215e-01 -1.727997697889804840e-02 2.228709124028682709e-02 -3.562080487608909607e-02
1.539054512977600098e-01 -1.257008016109466553e-01 1.702369004487991333e-01 2.300383709371089935e-02 1.846243888139724731e-01 1.667314618825912476e-01 -4.056371003389358521e-02 -1.474496722221374512e-01 -2.120304554700851440e-01 1.978159546852111816e-01 -9.906339459121227264e-03 -4.000062942504882812e-01 -1.592001467943191528e-01 -1.495916247367858887e-01 -4.520979151129722595e-02 2.166349589824676514e-01 -2.178076952695846558e-01 -1.141798272728919983e-01 5.221947282552719116e-02 -1.663898825645446777e-01 -3.220580816268920898e-01 -6.551783531904220581e-02 -9.177302569150924683e-02 -1.750110238790512085e-01 1.355263143777847290e-01 9.365652501583099365e-02 2.585027217864990234e-01 6.637480854988098145e-02 2.567901015281677246e-01 -1.948974579572677612e-01 -2.541269361972808838e-01 -3.520223079249262810e-03
2.344694733619689941e-02 4.542344715446233749e-03 2.185015380382537842e-01 -1.726476997137069702e-01 -8.126780390739440918e-02 2.108966559171676636e-01 -2.476093359291553497e-02 7.050085067749023438e-02 -2.349584400653839111e-01 1.872824579477310181e-01 -1.739539802074432373e-01 1.080290079116821289e-01 -4.109955728054046631e-01 -2.800932228565216064e-01 -2.473645061254501343e-01 3.466602861881256104e-01 4.461158439517021179e-02 -1.003625243902206421e-01 -2.983548939228057861e-01 1.547803133726119995e-01 -1.719556003808975220e-01 -1.302518397569656372e-01 4.119133949279785156e-02 1.964982897043228149e-01 2.100786119699478149e-01 -9.378072619438171387e-02 1.206592470407485962e-01 2.500483021140098572e-02 1.843277364969253540e-02 -4.063981026411056519e-02 -9.664130210876464844e-02 -1.138023063540458679e-01
3.249318152666091919e-02 -1.801287056878209114e-03 -2.725127339363098145e-01 -2.267233133316040039e-01 -1.717851459980010986e-01 1.597945839166641235e-01 1.525378078222274780e-01 -8.902759850025177002e-02 -1.451469659805297852e-01 5.071802139282226562e-01 7.580225169658660889e-02 1.736570894718170166e-01 4.303363710641860962e-02 -7.611325383186340332e-02 -3.707685768604278564e-01 -7.276064157485961914e-02 1.185221821069717407e-01 2.359924465417861938e-02 -9.555044025182723999e-02 -3.246790543198585510e-02 -1.207273527979850769e-01 -4.373304545879364014e-02 -9.978569298982620239e-02 -2.580503225326538086e-01 1.613444536924362183e-01 -1.932791471481323242e-01 1.530310064554214478e-01 -3.821198642253875732e-02 1.121740415692329407e-01 -2.911728620529174805e-01 1.103059947490692139e-01 8.247676491737365723e-02
1.363159865140914917e-01 3.061466477811336517e-02 3.238984942436218262e-01 -2.043014615774154663e-01 -1.017946675419807434e-01 -1.213728785514831543e-01 1.862330734729766846e-01 3.298539668321609497e-02 -8.161790668964385986e-03 2.283647060394287109e-01 -6.207229942083358765e-02 1.153974309563636780e-01 -2.981187701225280762e-01 4.756367299705743790e-03 -4.349800944328308105e-01 1.526299417018890381e-01 2.441851235926151276e-02 1.994085907936096191e-01 -3.329730127006769180e-03 -8.545938134193420410e-02 -1.931479126214981079e-01 -2.354643940925598145e-01 -2.132941931486129761e-01 4.978178068995475769e-02 -1.169645860791206360e-01 2.965306937694549561e-01 -1.104363277554512024e-01 4.170723259449005127e-03 2.870126366615295410e-01 -1.362744532525539398e-02 -1.291581839323043823e-01 2.672578394412994385e-02
-6.070470064878463745e-02 8.862115442752838135e-02 -4.295942932367324829e-02 -2.708832621574401855e-01 9.212753921747207642e-02 2.495728805661201477e-02 9.989137202501296997e-02 1.665631085634231567e-01 -1.768299192190170288e-01 2.990308403968811035e-01 -5.648515373468399048e-02 2.901581525802612305e-01 -1.688435673713684082e-01 -3.647181391716003418e-01 -2.627280950546264648e-01 2.848987579345703125e-01 1.806228756904602051e-01 5.523600801825523376e-02 -1.866809278726577759e-02 1.648280620574951172e-01 -3.786176443099975586e-01 -1.739492863416671753e-01 -9.090253151953220367e-03 -6.422375142574310303e-02 -3.394378582015633583e-03 -5.598852410912513733e-02 -1.096642464399337769e-01 -8.317062258720397949e-02 -1.102074682712554932e-01 -9.537734091281890869e-02 -2.164191305637359619e-01 -1.242402270436286926e-01
1.019919570535421371e-02 1.907769739627838135e-01 1.007013469934463501e-01 -1.657740920782089233e-01 1.553742885589599609e-01 3.240561783313751221e-01 -1.370366513729095459e-01 -7.104378193616867065e-02 -5.135922133922576904e-02 2.980010211467742920e-01 1.006980910897254944e-01 -1.004924327135086060e-01 -3.835977986454963684e-02 -3.560563623905181885e-01 -3.216840922832489014e-01 1.995068490505218506e-01 -1.395017504692077637e-01 -9.553387016057968140e-02 1.752767264842987061e-01 2.919021435081958771e-02 -3.036470711231231689e-02 6.422913074493408203e-02 1.480131968855857849e-02 -3.004109263420104980e-01 -9.946697950363159180e-02 -3.197278380393981934e-01 2.306941151618957520e-01 -1.543006002902984619e-01 1.614222377538681030e-01 -3.812735527753829956e-02 -1.773577369749546051e-02 -1.305298060178756714e-01
-9.126748889684677124e-02 -2.058030366897583008e-01 8.296784013509750366e-02 -1.716638952493667603e-01 1.059452537447214127e-02 9.496019035577774048e-02 4.392080754041671753e-02 -1.416699215769767761e-02 -3.329283595085144043e-01 1.180461719632148743e-01 4.579314291477203369e-01 -7.926662266254425049e-02 -3.098068535327911377e-01 -3.799770176410675049e-01 -2.760059945285320282e-02 -9.259469062089920044e-02 -5.827414244413375854e-02 2.035432904958724976e-01 -2.032166719436645508e-02 2.228110134601593018e-01 -8.527912944555282593e-02 -1.579549163579940796e-01 9.425570070743560791e-02 -1.048479303717613220e-01 1.878111511468887329e-01 -9.026958607137203217e-03 2.638492174446582794e-02 5.559735000133514404e-02 2.430226653814315796e-01 -5.473371967673301697e-02 7.667970657348632812e-02 -2.391324788331985474e-01
3.961493968963623047e-01 -4.313275218009948730e-02 -2.154757082462310791e-01 1.234853938221931458e-01 1.342748701572418213e-01 4.985569417476654053e-02 5.776561796665191650e-02 -2.405823171138763428e-01 -2.540571987628936768e-01 4.359555244445800781e-02 6.735138595104217529e-02 -1.847729459404945374e-02 -2.701063752174377441e-01 -3.820221126079559326e-01 -1.672521233558654785e-01 1.000820025801658630e-01 -1.667338162660598755e-01 6.640876829624176025e-02 1.934088021516799927e-01 3.739947080612182617e-01 -5.785945057868957520e-02 -1.216666921973228455e-01 -8.419589698314666748e-02 3.569069132208824158e-02 1.948848366737365723e-01 1.156354323029518127e-02 -4.887482896447181702e-02 1.685636192560195923e-01 9.153935313224792480e-02 -2.268571704626083374e-01 5.349235143512487411e-03 -6.922793388366699219e-02
-5.846281349658966064e-02 -1.638113893568515778e-02 1.700027585029602051e-01 5.223449692130088806e-02 -1.407061964273452759e-01 -1.785204410552978516e-01 2.124057151377201080e-03 -3.774980008602142334e-01 -1.338328719139099121e-01 3.260067105293273926e-01 -2.368504367768764496e-02 -6.006472185254096985e-02 -1.122185364365577698e-01 6.879333406686782837e-02 -3.683614134788513184e-01 2.972949743270874023e-01 -1.497128456830978394e-01 1.564984470605850220e-01 1.528702974319458008e-01 -2.405509203672409058e-01 -2.660207152366638184e-01 -2.211493551731109619e-01 1.017846763134002686e-01 1.344596892595291138e-01 1.602043211460113525e-01 -7.558864355087280273e-02 3.664013370871543884e-02 2.407345175743103027e-02 -1.179183945059776306e-01 -1.315839141607284546e-01 -4.321892280131578445e-03 -2.448574751615524292e-01
1.818578839302062988e-01 -3.487251698970794678e-01 6.088365614414215088e-02 -1.026400625705718994e-01 -4.439275711774826050e-02 5.455670505762100220e-02 9.931337833404541016e-02 6.953182816505432129e-02 1.352424267679452896e-02 8.680880814790725708e-02 2.564269006252288818e-01 -8.497149497270584106e-02 -2.949656844139099121e-01 -4.267228245735168457e-01 4.336747527122497559e-02 3.603469580411911011e-02 1.584961265325546265e-02 2.409981042146682739e-01 2.502708137035369873e-02 7.920400053262710571e-02 -1.338329017162322998e-01 -1.372386366128921509e-01 1.010243147611618042e-01 -3.070836961269378662e-01 1.203036606311798096e-01 -4.764526709914207458e-02 2.710269987583160400e-01 7.553280889987945557e-02 -1.030509918928146362e-01 -3.392868638038635254e-01 -6.619054358452558517e-03 -1.740574389696121216e-01
-9.267393499612808228e-02 -1.314542442560195923e-01 1.089009195566177368e-01 -4.738097637891769409e-02 -3.727549910545349121e-01 2.398831844329833984e-01 2.590479515492916107e-02 5.031425505876541138e-02 -1.420031934976577759e-01 1.172638162970542908e-01 2.675317227840423584e-01 -5.832439661026000977e-02 -8.973962813615798950e-02 -2.727552354335784912e-01 -1.016352772712707520e-01 -4.814032837748527527e-02 -2.752048373222351074e-01 6.019409745931625366e-03 2.721253037452697754e-01 -7.313977926969528198e-02 -8.722308278083801270e-02 -2.185912877321243286e-01 -3.796290233731269836e-02 -2.739272415637969971e-01 3.121230304241180420e-01 -4.811191558837890625e-02 -5.605414509773254395e-03 -5.579954758286476135e-02 -9.973815642297267914e-03 -3.833552002906799316e-01 1.099279597401618958e-01 8.531855791807174683e-02
6.343087553977966309e-02 -1.934094280004501343e-01 2.471679747104644775e-01 -4.736056029796600342e-01 1.939218491315841675e-01 2.061193138360977173e-01 7.682698220014572144e-02 1.076466664671897888e-01 -1.876305043697357178e-02 1.449115723371505737e-01 8.683316409587860107e-02 -5.727619677782058716e-02 -1.903222501277923584e-01 -1.839666664600372314e-01 -7.881936430931091309e-02 1.403517276048660278e-01 -1.002962216734886169e-01 1.456269621849060059e-01 -7.143796980381011963e-02 4.383996874094009399e-02 -3.186042606830596924e-01 -2.471094951033592224e-02 -5.209591984748840332e-02 -1.092976108193397522e-01 -2.251127660274505615e-01 -1.195320188999176025e-01 2.646752595901489258e-01 -4.374057054519653320e-02 9.182413667440414429e-02 -2.138908207416534424e-01 2.220921963453292847e-01 -2.278987467288970947e-01
2.574035339057445526e-02 2.482117414474487305e-01 1.906377971172332764e-01 4.460071027278900146e-02 1.752665638923645020e-02 -4.253035411238670349e-02 1.386394947767257690e-01 1.325760036706924438e-01 -1.303630173206329346e-01 1.084711998701095581e-01 2.109467834234237671e-01 -1.440450102090835571e-01 -2.722458243370056152e-01 -2.979137003421783447e-01 -1.864464282989501953e-01 2.246491014957427979e-01 2.230543643236160278e-01 -2.279853913933038712e-03 7.709260284900665283e-02 -1.431200802326202393e-01 8.488890528678894043e-02 -3.963818848133087158e-01 -1.888770312070846558e-01 1.591227203607559204e-02 1.475591808557510376e-01 3.991571068763732910e-02 1.966926604509353638e-01 -3.339085578918457031e-01 -1.879421323537826538e-01 -4.205186665058135986e-02 -1.588074266910552979e-01 7.795685529708862305e-02
-4.477468132972717285e-02 -7.800295948982238770e-03 -1.492331624031066895e-01 -5.250926688313484192e-02 2.102956026792526245e-01 4.066695645451545715e-02 -1.578108072280883789e-01 4.458480514585971832e-03 -1.410592496395111084e-01 4.085975587368011475e-01 3.560015857219696045e-01 6.882128771394491196e-03 -8.247319608926773071e-02 -5.199858546257019043e-01 -1.482774317264556885e-01 -6.786551326513290405e-03 -2.668116614222526550e-02 -4.720216616988182068e-03 2.155263572931289673e-01 4.360341653227806091e-02 1.117333813454024494e-04 -1.758007705211639404e-01 -2.158499956130981445e-01 -1.397306472063064575e-01 1.420014649629592896e-01 -4.310869425535202026e-02 3.368893265724182129e-02 3.206541296094655991e-03 -6.003994867205619812e-02 -1.348485797643661499e-01 2.879140675067901611e-01 1.236556097865104675e-01
1.294914931058883667e-01 2.540299482643604279e-02 -1.256866566836833954e-02 -1.993935853242874146e-01 2.848484814167022705e-01 2.005984783172607422e-01 -1.429770886898040771e-01 -1.162592470645904541e-01 -2.713233418762683868e-02 2.705670297145843506e-01 3.157709911465644836e-02 -1.588241159915924072e-01 -2.852442264556884766e-01 -5.800525099039077759e-02 -3.575614467263221741e-02 9.761554002761840820e-02 -7.692260295152664185e-02 3.918477520346641541e-02 -1.294293105602264404e-01 -7.635588198900222778e-02 -1.466890722513198853e-01 -2.928586304187774658e-01 -2.441594144329428673e-03 -1.303440928459167480e-01 2.647224664688110352e-01 2.682822346687316895e-01 2.065866589546203613e-01 2.906157970428466797e-01 2.307022362947463989e-01 -2.188376337289810181e-01 -1.669647842645645142e-01 1.978351622819900513e-01
2.436921298503875732e-01 2.294400148093700409e-02 2.684938721358776093e-02 -2.911267876625061035e-01 -2.267379611730575562e-01 4.179872572422027588e-02 -1.012981384992599487e-01 -1.594472527503967285e-01 -2.729886472225189209e-01 2.775028906762599945e-02 6.293702125549316406e-02 -3.613179922103881836e-01 -2.215086966753005981e-01 -6.404400616884231567e-02 -1.092574521899223328e-01 2.531844377517700195e-01 -3.389789536595344543e-02 1.823143810033798218e-01 -1.428043935447931290e-02 -9.440869092941284180e-03 -1.422581523656845093e-01 1.967273801565170288e-01 -4.316373541951179504e-02 -2.531310915946960449e-01 2.700031697750091553e-01 2.043122798204421997e-01 -2.912287367507815361e-03 -7.952111959457397461e-02 6.657646596431732178e-02 -3.408453762531280518e-01 1.435538977384567261e-01 -7.075926661491394043e-02
2.050098478794097900e-01 2.502151131629943848e-01 6.172215566039085388e-02 5.442779138684272766e-02 5.546434968709945679e-02 -1.560740023851394653e-01 -7.876718300394713879e-04 1.625290662050247192e-01 -1.088528707623481750e-01 1.949074268341064453e-01 3.065131604671478271e-01 -2.433944679796695709e-02 -2.880056798458099365e-01 -5.727287754416465759e-02 -4.405412077903747559e-01 2.954370081424713135e-01 1.690675616264343262e-01 -2.524298429489135742e-02 -5.780094116926193237e-02 -1.902013719081878662e-01 -2.090910673141479492e-01 -2.623628377914428711e-01 -4.261814802885055542e-02 1.242755651473999023e-01 1.885786652565002441e-01 5.767861381173133850e-02 1.351357251405715942e-01 -2.121985405683517456e-01 3.392589092254638672e-02 -5.201869457960128784e-02 -1.314571052789688110e-01 -3.005225956439971924e-02
1.857138574123382568e-01 -3.295370936393737793e-01 3.839754462242126465e-01 1.041912473738193512e-02 1.623219251632690430e-02 2.850258052349090576e-01 -6.967660039663314819e-02 -2.791481912136077881e-01 -2.074188441038131714e-01 2.378733307123184204e-01 7.606609165668487549e-02 -5.248636752367019653e-02 9.064164012670516968e-02 -2.143969982862472534e-01 -2.529703676700592041e-01 -6.502113491296768188e-02 -2.710598334670066833e-02 2.202471643686294556e-01 1.942983716726303101e-01 1.834046244621276855e-01 -2.523484230041503906e-01 -1.228300258517265320e-01 -1.419276595115661621e-01 1.255567967891693115e-01 1.175172924995422363e-01 7.874365895986557007e-02 1.596615090966224670e-02 1.377821266651153564e-01 -2.980227209627628326e-02 -1.340702921152114868e-01 1.273815184831619263e-01 6.993787735700607300e-02
2.601704001426696777e-01 -1.488444954156875610e-02 8.394473791122436523e-02 -6.048160418868064880e-02 9.526478499174118042e-02 -5.151084437966346741e-02 2.945855557918548584e-01 -4.870533943176269531e-02 2.940835990011692047e-02 2.881943583488464355e-01 1.722301989793777466e-01 -2.767115533351898193e-01 -3.369467556476593018e-01 4.665034636855125427e-02 -4.443522393703460693e-01 1.706576943397521973e-01 -2.343571744859218597e-02 3.473703563213348389e-01 1.637326739728450775e-02 3.459546715021133423e-03 -5.114544928073883057e-02 -2.011232636868953705e-02 5.618480965495109558e-02 -1.004427820444107056e-01 -1.108896546065807343e-02 1.192087605595588684e-01 2.631522715091705322e-01 -1.744309067726135254e-01 7.611797004938125610e-02 -1.341810375452041626e-01 -3.728649020195007324e-02 1.053986698389053345e-01
4.196136072278022766e-02 -3.583931922912597656e-02 1.769716292619705200e-01 -1.603697836399078369e-01 5.741951242089271545e-02 -1.296522021293640137e-01 1.165812760591506958e-01 -6.591283250600099564e-03 -1.656881719827651978e-01 3.431158661842346191e-01 3.214655518531799316e-01 5.582032725214958191e-02 -1.977292299270629883e-01 1.028643697500228882e-01 -3.380036652088165283e-01 7.239654660224914551e-02 -7.934226840734481812e-02 -1.999175846576690674e-01 1.385028567165136337e-02 5.245840549468994141e-02 -2.048312425613403320e-01 -4.759806096553802490e-01 -2.449604123830795288e-01 3.259353712201118469e-02 -1.309643238782882690e-01 9.269585460424423218e-02 1.545344442129135132e-01 1.403930503875017166e-02 7.343272119760513306e-02 1.515759825706481934e-01 -1.684706658124923706e-01 3.738847561180591583e-03
-7.940704375505447388e-02 -8.262097835540771484e-02 1.375042926520109177e-02 -1.639391779899597168e-01 1.757733970880508423e-01 1.189265623688697815e-01 -1.741519421339035034e-01 3.532723337411880493e-02 6.255036592483520508e-02 2.992426455020904541e-01 1.000591367483139038e-01 -1.346697658300399780e-01 -8.335915952920913696e-02 -3.380432426929473877e-01 -3.154327869415283203e-01 2.371962219476699829e-01 -9.023888409137725830e-02 -2.470723725855350494e-02 6.882479786872863770e-02 6.511685252189636230e-02 -3.230845555663108826e-02 -1.619056463241577148e-01 -7.204399257898330688e-02 -2.073678225278854370e-01 -8.620187640190124512e-02 -2.452754825353622437e-01 1.578622311353683472e-01 -2.107418626546859741e-01 1.625234186649322510e-01 -1.798145323991775513e-01 -2.696734666824340820e-01 -3.507478237152099609e-01
-8.514948189258575439e-02 1.516734957695007324e-01 -8.142215013504028320e-02 2.885085530579090118e-02 -2.460713088512420654e-01 1.365656405687332153e-01 7.562804501503705978e-03 -3.221547305583953857e-01 -1.062026321887969971e-01 2.354642450809478760e-01 1.047186106443405151e-01 1.059528365731239319e-01 1.280749589204788208e-01 -2.464629411697387695e-01 -2.661873102188110352e-01 1.912965923547744751e-01 1.619202196598052979e-01 1.657378971576690674e-01 1.896499097347259521e-01 2.636081576347351074e-01 -1.291384696960449219e-01 -2.292608767747879028e-01 -2.764283716678619385e-01 -3.673559129238128662e-01 7.730385661125183105e-02 1.908654272556304932e-01 1.311370134353637695e-01 1.522124186158180237e-02 6.712166965007781982e-02 -3.693862631916999817e-02 1.017091982066631317e-02 -1.332912314683198929e-02
1.590507477521896362e-02 9.619294852018356323e-02 1.521923393011093140e-01 -1.434941887855529785e-01 4.713918641209602356e-02 2.652790844440460205e-01 -1.995742917060852051e-01 1.295140199363231659e-02 -5.957918614149093628e-02 3.047029674053192139e-01 1.520114243030548096e-01 3.867777995765209198e-03 3.128110617399215698e-02 -2.744047343730926514e-01 -3.416269719600677490e-01 2.151043564081192017e-01 -2.207629941403865814e-02 -1.175603345036506653e-01 1.088191568851470947e-02 1.228176057338714600e-01 -7.487364858388900757e-02 -1.888855248689651489e-01 -1.625512726604938507e-02 -1.446069628000259399e-01 -1.201696246862411499e-01 -2.658465802669525146e-01 1.311597079038619995e-01 -2.419438213109970093e-01 2.322352826595306396e-01 -1.190235391259193420e-01 -1.991179138422012329e-01 -3.388283252716064453e-01
8.739294856786727905e-02 1.371763646602630615e-01 2.295086681842803955e-01 2.673498541116714478e-02 -7.152972370386123657e-02 -1.186449453234672546e-01 4.513895139098167419e-02 -1.504054516553878784e-01 -2.883702814579010010e-01 4.924855828285217285e-01 1.387195736169815063e-01 -8.651617169380187988e-02 7.623967248946428299e-03 -7.625339925289154053e-02 -4.076521396636962891e-01 7.246090471744537354e-02 -2.168391793966293335e-01 3.009593784809112549e-01 2.551765441894531250e-01 1.236221343278884888e-01 -8.948327600955963135e-02 -1.630887091159820557e-01 -6.666778028011322021e-02 -6.054264027625322342e-03 7.529264688491821289e-02 1.994144916534423828e-02 1.349480152130126953e-01 8.610707521438598633e-02 -2.265753298997879028e-01 3.856956586241722107e-02 2.083174511790275574e-02 -6.739928573369979858e-02
[truncated: 3,275,054 more chars]
