# Supplementary material for: The Language of Innovation
Source: PLoS One. 2020 Apr 30;15(4):e0230107. doi: 10.1371/journal.pone.0230107 (PMC7194493; doi:10.1371/journal.pone.0230107)
Supplement: S28 File — (GZ) [file pone.0230107.s028.tar.gz › 2006-2010/V2Run_5_VS_4500_embeddings2006-2010ED32.txt]

2.721250988543033600e-02 2.289451193064451218e-03 -4.515639245510101318e-01 -1.176207065582275391e-01 -1.024838387966156006e-01 -4.673981666564941406e-02 -9.760983288288116455e-02 -4.403322562575340271e-02 3.058345913887023926e-01 -7.017684727907180786e-02 8.391577005386352539e-02 -1.276637613773345947e-01 -1.009144186973571777e-01 1.055380329489707947e-01 -1.465272754430770874e-01 9.826208651065826416e-02 -1.760441660881042480e-01 6.339647620916366577e-02 9.659269708208739758e-04 -2.296554148197174072e-01 -3.654172718524932861e-01 -1.014571636915206909e-01 -3.484650701284408569e-02 6.491246074438095093e-02 -2.538360953330993652e-01 -2.261916548013687134e-01 -6.368830800056457520e-02 1.213578283786773682e-01 -2.043814957141876221e-01 3.585630059242248535e-01 1.189698949456214905e-01 1.650197356939315796e-01
-7.183261215686798096e-02 -1.477155238389968872e-01 -2.406643033027648926e-01 -2.231473661959171295e-02 -2.286181449890136719e-01 -3.230782449245452881e-01 5.782950296998023987e-02 -2.535044550895690918e-01 1.179112792015075684e-01 -1.312206834554672241e-01 -8.363221585750579834e-02 1.502691507339477539e-01 1.341834366321563721e-01 2.385101914405822754e-01 -2.504261732101440430e-01 3.255730569362640381e-01 -3.969300687313079834e-01 1.386156827211380005e-01 8.879855275154113770e-02 1.085476875305175781e-01 -2.351760864257812500e-01 -6.871917843818664551e-02 8.603270351886749268e-02 -5.573615431785583496e-02 2.119205743074417114e-01 5.698607861995697021e-02 -1.586228758096694946e-01 -3.156970068812370300e-02 -9.798728674650192261e-02 -7.786183804273605347e-02 7.489366829395294189e-02 1.532493531703948975e-01
2.125727087259292603e-01 1.364613473415374756e-01 -2.483557015657424927e-01 -2.442294918000698090e-02 -2.645249366760253906e-01 2.849968522787094116e-02 2.390811443328857422e-01 -3.519727289676666260e-02 1.740920394659042358e-01 -1.750330924987792969e-01 3.123755753040313721e-02 1.519878804683685303e-01 -1.512618809938430786e-01 -1.642357558012008667e-01 -7.020075619220733643e-02 1.191317066550254822e-01 -8.392554521560668945e-02 -6.800915300846099854e-02 -2.633191645145416260e-02 -4.342856407165527344e-01 -3.170436322689056396e-01 -3.605560213327407837e-02 1.333728879690170288e-01 -4.103194475173950195e-01 -1.516815423965454102e-01 -3.219916298985481262e-02 3.512486070394515991e-02 -1.162249967455863953e-02 -2.432372979819774628e-02 1.967346072196960449e-01 1.470175236463546753e-01 -1.244134530425071716e-01
3.866549730300903320e-01 -1.293566077947616577e-01 -1.980841010808944702e-01 2.242815047502517700e-01 -2.584677934646606445e-01 -3.110075891017913818e-01 -7.209616154432296753e-02 -2.064694464206695557e-01 3.960909247398376465e-01 -9.945986419916152954e-02 -3.385136276483535767e-02 7.938829809427261353e-02 1.120388158597052097e-03 1.055634468793869019e-01 -6.620747502893209457e-03 1.611221432685852051e-01 -2.976100742816925049e-01 1.872130334377288818e-01 1.821192651987075806e-01 5.124095454812049866e-02 4.847359377890825272e-03 -2.350487112998962402e-01 1.740787625312805176e-01 1.697336696088314056e-02 1.232576463371515274e-02 4.883565381169319153e-02 -1.127867028117179871e-01 1.926501989364624023e-01 -3.424933180212974548e-02 4.820401594042778015e-02 -5.542924627661705017e-02 -1.314202994108200073e-01
2.444926202297210693e-01 -1.034135967493057251e-01 -2.647469341754913330e-01 -9.656554087996482849e-03 -4.927796423435211182e-01 -8.038218319416046143e-02 -1.685451716184616089e-01 2.217428684234619141e-01 -6.820150651037693024e-03 -1.100212112069129944e-01 1.303566694259643555e-01 5.423675477504730225e-02 -1.952534914016723633e-01 2.987117767333984375e-01 -1.629262715578079224e-01 1.445727199316024780e-01 -1.687283664941787720e-01 1.712357848882675171e-01 -2.236296534538269043e-01 8.445981889963150024e-02 -1.400643140077590942e-01 -3.227283805608749390e-02 7.998908311128616333e-02 -6.679493933916091919e-02 -5.489083379507064819e-02 -6.180918961763381958e-02 2.142681926488876343e-01 2.173721194267272949e-01 -9.445026516914367676e-02 2.258641421794891357e-01 -3.007953800261020660e-02 -1.352804452180862427e-01
1.275597214698791504e-01 -1.712602823972702026e-01 -3.717946112155914307e-01 3.304480388760566711e-02 -1.348759084939956665e-01 -2.125817537307739258e-01 -4.480425715446472168e-01 -2.002146840095520020e-02 1.573672443628311157e-01 1.357965730130672455e-02 4.900320991873741150e-02 8.287851512432098389e-02 -6.952515244483947754e-02 2.642494440078735352e-01 3.763159364461898804e-02 2.563486695289611816e-01 -1.058797091245651245e-01 6.835360080003738403e-02 6.578386574983596802e-02 -2.052800543606281281e-02 -3.008599877357482910e-01 -4.146844148635864258e-02 -5.701845139265060425e-02 4.218357615172863007e-03 1.333272201009094715e-03 7.043428719043731689e-02 -4.156187549233436584e-02 3.332681357860565186e-01 -2.162614315748214722e-01 7.740648090839385986e-02 -6.817945092916488647e-02 -2.885038554668426514e-01
1.356573402881622314e-01 5.367110669612884521e-02 -9.065605700016021729e-02 -1.326864510774612427e-01 -2.613187730312347412e-01 -3.811928331851959229e-01 -2.689808607101440430e-01 3.491885960102081299e-02 8.565848320722579956e-02 -1.902836263179779053e-01 -2.739823050796985626e-02 1.724727302789688110e-01 -1.105082258582115173e-01 1.650106348097324371e-02 1.501283198595046997e-01 2.067905664443969727e-01 -2.035779356956481934e-01 2.724588513374328613e-01 -3.525587543845176697e-02 -3.782172873616218567e-02 -3.278028070926666260e-01 1.519438624382019043e-01 3.512559533119201660e-01 -9.314150363206863403e-02 4.088931309524923563e-04 1.411620229482650757e-01 3.816835582256317139e-02 1.789392977952957153e-01 1.291041448712348938e-02 9.710857272148132324e-02 -4.015206545591354370e-02 -2.614149451255798340e-01
8.465888351202011108e-02 8.038973808288574219e-02 -2.138311415910720825e-01 1.999488472938537598e-01 -2.395351082086563110e-01 -3.483342826366424561e-01 -5.905244871973991394e-02 -2.811149656772613525e-01 2.917278110980987549e-01 -2.492982707917690277e-02 -7.110524922609329224e-02 -4.413255676627159119e-02 -1.209302898496389389e-02 2.311707288026809692e-01 -1.526448577642440796e-01 3.293323218822479248e-01 -2.201111018657684326e-01 -4.715449362993240356e-02 1.054180637001991272e-01 -1.176098547875881195e-02 -1.113813593983650208e-01 2.093225717544555664e-01 1.089481860399246216e-01 -3.856087625026702881e-01 -7.207606732845306396e-02 -7.892379909753799438e-02 5.769997090101242065e-02 -1.876434125006198883e-02 1.414130479097366333e-01 1.434159725904464722e-01 1.569322049617767334e-01 4.853545129299163818e-02
3.102535307407379150e-01 5.446235090494155884e-02 -1.962825208902359009e-01 -8.999294042587280273e-02 -2.783280611038208008e-01 -2.812061309814453125e-01 -1.832662820816040039e-01 2.777593433856964111e-01 2.877274155616760254e-01 -8.805757761001586914e-02 1.596069186925888062e-01 4.785576835274696350e-02 1.543372273445129395e-01 1.215490251779556274e-01 -2.967054955661296844e-02 2.592079043388366699e-01 -2.101079821586608887e-01 1.615025997161865234e-01 -8.192460983991622925e-02 -4.674192517995834351e-02 -1.507079005241394043e-01 -7.055583596229553223e-02 7.732968032360076904e-02 6.954139471054077148e-02 -2.141311019659042358e-01 2.347827553749084473e-01 -2.620021998882293701e-01 1.652997285127639771e-01 5.142397433519363403e-02 1.892952173948287964e-01 1.318354997783899307e-02 -9.313891828060150146e-02
1.906797140836715698e-01 -3.467944264411926270e-02 -1.720774471759796143e-01 1.200388222932815552e-01 -2.688374519348144531e-01 -1.419113874435424805e-01 -1.575194001197814941e-01 2.075207382440567017e-01 1.599918305873870850e-01 8.472494781017303467e-03 -2.960634417831897736e-03 1.357921361923217773e-01 -1.818117499351501465e-02 1.867134124040603638e-01 1.109822690486907959e-01 1.148376315832138062e-01 -2.298814952373504639e-01 2.997617125511169434e-01 4.111256450414657593e-02 -6.402375549077987671e-02 -1.584715098142623901e-01 2.676279246807098389e-01 3.298493921756744385e-01 -1.325411796569824219e-01 8.552581816911697388e-02 8.238449692726135254e-02 -1.428267955780029297e-01 2.275597751140594482e-01 -1.340767890214920044e-01 3.711698353290557861e-01 -5.705570057034492493e-02 -1.908739954233169556e-01
-1.331484168767929077e-01 -5.146736651659011841e-02 -1.546902656555175781e-01 -6.331773847341537476e-02 -3.074528574943542480e-01 2.810752764344215393e-02 7.687051594257354736e-02 -1.898238621652126312e-02 2.565087676048278809e-01 8.943527936935424805e-02 2.202413678169250488e-01 2.227172851562500000e-01 6.025034189224243164e-02 -2.130591422319412231e-01 -2.535485662519931793e-02 5.007592961192131042e-02 -1.661320179700851440e-01 -9.661033004522323608e-02 1.842036284506320953e-02 -2.754781842231750488e-01 -4.496045410633087158e-01 -1.198395788669586182e-01 2.716740220785140991e-02 -2.713358998298645020e-01 -2.424922585487365723e-01 -1.926405541598796844e-02 -2.420016676187515259e-01 2.569993259385228157e-03 -2.057321220636367798e-01 2.252596914768218994e-01 -4.531469941139221191e-02 -9.552123397588729858e-02
2.288861125707626343e-01 1.533071883022785187e-02 -5.016025155782699585e-02 2.510995231568813324e-02 -2.397142052650451660e-01 -5.456062406301498413e-02 9.826202690601348877e-02 -1.302835345268249512e-01 2.793455719947814941e-01 -2.166459709405899048e-02 2.142221331596374512e-01 -9.704286232590675354e-03 -2.196164336055517197e-03 4.187977612018585205e-01 -1.023255586624145508e-01 4.332713484764099121e-01 -1.967626214027404785e-01 -8.665414154529571533e-02 7.450983673334121704e-02 -1.195107921957969666e-01 -1.294882446527481079e-01 8.260163664817810059e-02 -1.670226752758026123e-01 -1.282767653465270996e-01 2.138317376375198364e-01 1.748482733964920044e-01 -4.043142497539520264e-02 3.265313506126403809e-01 -3.358985483646392822e-02 1.526153236627578735e-01 1.239751204848289490e-01 2.715251781046390533e-02
5.007356405258178711e-02 -1.275305356830358505e-02 -1.761818528175354004e-01 1.080706715583801270e-02 -3.995641171932220459e-01 -1.023197770118713379e-01 -2.579898536205291748e-01 1.298106014728546143e-01 1.654314845800399780e-01 1.502714008092880249e-01 -2.126002684235572815e-02 2.123722620308399200e-02 -7.285707443952560425e-02 2.241675704717636108e-01 8.842445909976959229e-02 1.433994024991989136e-01 -2.824546992778778076e-01 2.886606454849243164e-01 -1.872050166130065918e-01 1.452181935310363770e-01 -2.419883757829666138e-01 -5.298266187310218811e-02 1.565473973751068115e-01 -1.793314218521118164e-01 -1.186891123652458191e-01 -1.204990129917860031e-02 -1.820521056652069092e-01 1.533539146184921265e-01 -1.508408188819885254e-01 2.070465385913848877e-01 -4.946723580360412598e-02 -3.187730610370635986e-01
3.118392452597618103e-02 -3.835184965282678604e-03 -3.237357437610626221e-01 -2.479751408100128174e-01 -2.411550730466842651e-01 1.151127591729164124e-01 2.114928215742111206e-01 2.940017580986022949e-01 4.784703999757766724e-02 -2.691578269004821777e-01 -3.836392238736152649e-02 -1.270311027765274048e-01 -7.517078518867492676e-02 2.757772617042064667e-02 -2.645558863878250122e-02 3.314424753189086914e-01 -3.248936831951141357e-01 -3.037577867507934570e-02 1.009898632764816284e-01 -1.022232919931411743e-01 -1.989965140819549561e-01 -9.126742929220199585e-02 3.424015641212463379e-02 -7.391799986362457275e-02 4.102944396436214447e-03 1.437777429819107056e-01 1.548574417829513550e-01 5.612175911664962769e-02 -1.670929044485092163e-01 3.243533372879028320e-01 2.070805281400680542e-01 -1.237522363662719727e-01
-5.207187961786985397e-03 -9.373457729816436768e-02 1.292611956596374512e-01 1.173943206667900085e-01 -1.246262788772583008e-01 -8.644529432058334351e-02 6.180230155587196350e-02 -7.495314627885818481e-02 3.020384013652801514e-01 3.638167399913072586e-03 -1.764893978834152222e-01 -1.585933007299900055e-02 7.497059553861618042e-02 4.418380260467529297e-01 -2.402852773666381836e-01 2.554785907268524170e-01 -2.076772600412368774e-01 -1.464264243841171265e-01 -2.041947096586227417e-01 2.213850319385528564e-01 -3.309453427791595459e-01 7.894388586282730103e-02 1.209788471460342407e-01 -1.812501251697540283e-01 1.727955490350723267e-01 -5.932796373963356018e-02 5.074221640825271606e-03 1.162473708391189575e-01 -2.708833217620849609e-01 1.619960069656372070e-01 7.743341475725173950e-02 -1.034945696592330933e-01
-1.513167470693588257e-02 -9.396123886108398438e-02 -2.355518788099288940e-01 -2.947303354740142822e-01 -2.445423305034637451e-01 -1.488823741674423218e-01 1.490737646818161011e-01 1.084115505218505859e-01 -5.670184735208749771e-03 -2.985457479953765869e-01 8.722340315580368042e-02 4.708311334252357483e-02 -9.776191413402557373e-02 -1.283045560121536255e-01 5.120415985584259033e-02 2.143218070268630981e-01 -1.053958535194396973e-01 -2.125416994094848633e-01 -5.921708419919013977e-02 -2.536311745643615723e-01 -4.052055478096008301e-01 -1.037097768858075142e-03 9.571781754493713379e-02 -2.875699996948242188e-01 -1.370144784450531006e-01 -5.732375755906105042e-02 -2.276474088430404663e-01 -1.217957213521003723e-01 -2.026365995407104492e-01 1.446895450353622437e-01 1.055906619876623154e-02 -1.676115393638610840e-01
1.143765375018119812e-01 -6.375766545534133911e-02 -2.592248618602752686e-01 -2.268986254930496216e-01 -1.218315958976745605e-01 2.333100512623786926e-02 6.801279634237289429e-02 1.679794192314147949e-01 4.608812183141708374e-02 -1.424639225006103516e-01 -1.841136217117309570e-01 1.176404133439064026e-01 -1.418026164174079895e-02 2.232828922569751740e-02 2.139338999986648560e-01 4.385089501738548279e-02 -5.023793578147888184e-01 3.970037680119276047e-03 -4.666447266936302185e-02 -3.259581625461578369e-01 -3.431273400783538818e-01 7.045532017946243286e-02 -2.874293737113475800e-02 -2.870015501976013184e-01 -1.027118787169456482e-01 1.331437081098556519e-01 -9.590648114681243896e-02 1.749768108129501343e-01 -1.652636229991912842e-01 1.610095053911209106e-01 2.121559716761112213e-02 -9.430509060621261597e-02
3.004611134529113770e-01 -9.205852448940277100e-02 1.048053875565528870e-01 1.161308884620666504e-01 -2.194566577672958374e-01 -2.785893082618713379e-01 -7.870476692914962769e-02 1.243883073329925537e-01 1.481411457061767578e-01 1.676538772881031036e-02 -3.415999189019203186e-02 2.050341293215751648e-02 -1.006813049316406250e-01 1.275016367435455322e-01 -1.968909204006195068e-01 7.213869690895080566e-02 -2.983548343181610107e-01 1.371324360370635986e-01 1.071461215615272522e-01 -4.703229665756225586e-02 -2.720503509044647217e-01 7.331759482622146606e-02 3.612131178379058838e-01 -1.636686176061630249e-01 -1.332765445113182068e-02 -1.407366339117288589e-02 -1.198667734861373901e-01 3.759980797767639160e-01 1.412005573511123657e-01 1.772139072418212891e-01 1.298439353704452515e-01 -2.295161634683609009e-01
1.277685910463333130e-01 -2.591380290687084198e-02 5.199159029871225357e-03 6.403007544577121735e-03 -3.837958574295043945e-01 1.225240230560302734e-01 -7.389393448829650879e-02 -2.354660183191299438e-01 3.095746338367462158e-01 -9.671706706285476685e-02 -6.167747778818011284e-04 9.960797429084777832e-02 -8.749175816774368286e-02 3.392231166362762451e-01 -4.097032174468040466e-02 1.666453033685684204e-01 -3.625521659851074219e-01 -2.161196768283843994e-01 -1.322819590568542480e-01 9.553955867886543274e-03 -1.163972839713096619e-01 -2.131955772638320923e-01 2.596798352897167206e-02 -1.621025502681732178e-01 2.163445055484771729e-01 1.240873560309410095e-01 -2.579976432025432587e-02 2.921102941036224365e-01 -2.197166383266448975e-01 -1.596712134778499603e-02 -2.677594684064388275e-02 -1.152945905923843384e-01
1.797346472740173340e-01 2.959066629409790039e-02 -1.105958409607410431e-02 2.723856456577777863e-02 -1.914833188056945801e-01 -2.138046920299530029e-01 -2.347890287637710571e-01 -2.114325016736984253e-02 7.283385843038558960e-02 -1.899756193161010742e-01 8.489932864904403687e-02 6.217811256647109985e-02 -8.240307122468948364e-02 9.939395636320114136e-02 -7.078932225704193115e-02 7.419345900416374207e-03 -3.874964416027069092e-01 3.082478940486907959e-01 -5.765498802065849304e-02 -1.374158114194869995e-01 -2.763665914535522461e-01 3.726991638541221619e-02 2.555980682373046875e-01 5.631185322999954224e-02 -4.529569670557975769e-02 2.172153443098068237e-01 -1.800499707460403442e-01 3.523233830928802490e-01 1.014795433729887009e-02 3.143766820430755615e-01 1.878724098205566406e-01 1.171805988997220993e-02
-4.647306725382804871e-02 -1.905563846230506897e-02 -2.388166487216949463e-01 4.047243595123291016e-01 -2.704270780086517334e-01 -3.454555571079254150e-01 6.974341720342636108e-02 9.488563239574432373e-02 7.606131583452224731e-02 6.230021244846284389e-04 9.944951161742210388e-04 5.951169505715370178e-02 2.982909232378005981e-02 1.089235991239547729e-01 8.996407501399517059e-03 3.660056591033935547e-01 -1.771501265466213226e-02 1.285645067691802979e-01 -1.279110610485076904e-01 7.822864502668380737e-02 -1.929057538509368896e-01 -8.229247480630874634e-02 5.159861594438552856e-02 -1.753566265106201172e-01 1.085923984646797180e-03 1.919560134410858154e-01 -2.168570160865783691e-01 3.332195580005645752e-01 -7.403223216533660889e-02 1.901431381702423096e-01 -1.157476529479026794e-01 -2.179834395647048950e-01
1.827987879514694214e-01 1.238995231688022614e-02 -2.182334512472152710e-01 7.379304617643356323e-02 1.109632663428783417e-02 -3.772700428962707520e-01 -1.018430963158607483e-01 -4.208825156092643738e-02 2.342630624771118164e-01 -6.746082752943038940e-02 -9.558766335248947144e-02 -5.661742016673088074e-02 -1.299429386854171753e-01 3.354045748710632324e-01 1.959267109632492065e-01 1.012707203626632690e-01 -2.185910046100616455e-01 9.830315411090850830e-02 -1.078234538435935974e-01 6.219361349940299988e-02 -2.623374462127685547e-01 -1.008421182632446289e-01 2.730647623538970947e-01 5.552163347601890564e-02 6.955023854970932007e-02 1.569011509418487549e-01 -1.435755938291549683e-01 3.110384941101074219e-01 1.555921584367752075e-01 1.918336153030395508e-01 -2.540450170636177063e-02 -2.663052082061767578e-01
-6.085367873311042786e-02 9.095909446477890015e-02 -2.838392257690429688e-01 -1.018400043249130249e-01 -5.017141699790954590e-01 1.897658919915556908e-03 8.360087871551513672e-02 4.850719496607780457e-02 -6.415784358978271484e-02 -2.101981937885284424e-01 -1.140001416206359863e-01 -6.196940690279006958e-02 -1.108868867158889771e-01 -1.054982244968414307e-01 3.227573260664939880e-02 1.836797446012496948e-01 -4.507111907005310059e-01 4.364642873406410217e-02 -2.737799845635890961e-02 -2.643134295940399170e-01 -2.601875662803649902e-01 -5.740019306540489197e-02 2.036066353321075439e-02 -1.251347213983535767e-01 2.438504993915557861e-01 1.431494951248168945e-01 -6.462883949279785156e-02 8.638691902160644531e-02 -1.108656302094459534e-01 1.731325089931488037e-01 -6.252056360244750977e-02 -1.104130074381828308e-01
1.747130900621414185e-01 8.821527659893035889e-02 -3.538235127925872803e-01 -2.239273488521575928e-01 -3.738985955715179443e-01 -7.794336974620819092e-02 -7.669966667890548706e-02 1.244279667735099792e-01 1.585151702165603638e-01 -7.603280246257781982e-02 2.935936488211154938e-02 7.982422411441802979e-02 1.226167753338813782e-01 1.957662105560302734e-01 6.016035005450248718e-02 5.702584050595760345e-03 8.930718153715133667e-02 1.733358651399612427e-01 -1.146882027387619019e-02 -1.255778223276138306e-02 -2.031383961439132690e-01 -1.347601506859064102e-02 2.859466075897216797e-01 1.680174469947814941e-02 -1.361184269189834595e-01 -5.133270472288131714e-02 7.666347175836563110e-02 1.819539070129394531e-01 -3.312273025512695312e-01 2.727458775043487549e-01 9.283541887998580933e-02 -3.305946290493011475e-01
2.021286189556121826e-01 1.600901596248149872e-02 -2.243557013571262360e-02 3.302965462207794189e-01 -1.775988042354583740e-01 -1.205633878707885742e-01 -2.571185827255249023e-01 -1.731480211019515991e-01 2.853758335113525391e-01 -3.553011417388916016e-01 -3.797051310539245605e-02 4.564366862177848816e-02 1.161380112171173096e-01 1.540046781301498413e-01 -5.578957498073577881e-04 2.277426719665527344e-01 -2.184550650417804718e-02 -7.562036067247390747e-02 2.497992515563964844e-01 -1.914535313844680786e-01 -3.091738224029541016e-01 6.440432369709014893e-02 1.902103796601295471e-02 -5.453589186072349548e-02 1.591565161943435669e-01 -1.094263419508934021e-01 -1.155482679605484009e-01 4.217223823070526123e-02 -4.500875715166330338e-03 3.729189932346343994e-01 6.440165638923645020e-02 5.340593680739402771e-02
1.341752707958221436e-02 -1.269399076700210571e-01 5.766297131776809692e-02 -1.847559511661529541e-01 -3.506591320037841797e-01 5.151244252920150757e-02 9.345760196447372437e-02 2.971547842025756836e-02 1.922877430915832520e-01 -1.114584431052207947e-01 -1.429798454046249390e-01 -1.057482138276100159e-01 -7.476362586021423340e-02 -3.630861937999725342e-01 9.838834404945373535e-02 9.786768257617950439e-02 -1.556462794542312622e-01 1.148368604481220245e-02 -2.044639782980084419e-03 4.145086184144020081e-02 -4.538225233554840088e-01 5.313234031200408936e-02 1.770863533020019531e-01 -2.641175687313079834e-01 -2.695736289024353027e-01 -2.027234137058258057e-01 -1.848717480897903442e-01 2.012701779603958130e-01 -4.032532870769500732e-02 1.247470676898956299e-01 1.476096212863922119e-01 9.952218085527420044e-02
5.270084738731384277e-02 -1.439609080553054810e-01 -1.338584423065185547e-01 -1.042081937193870544e-01 -4.360424280166625977e-01 -1.779484003782272339e-01 2.616865336894989014e-01 -5.540846614167094231e-04 1.143244504928588867e-01 -3.812373280525207520e-01 -9.287250041961669922e-02 1.031035184860229492e-01 1.036163195967674255e-01 -9.640783816576004028e-02 -8.968362957239151001e-02 1.174968332052230835e-01 -2.429194450378417969e-01 -5.337639525532722473e-02 -6.756240874528884888e-02 -4.070537090301513672e-01 -2.812142968177795410e-01 -1.372029334306716919e-01 5.138438940048217773e-02 -2.025699913501739502e-01 -1.167732849717140198e-01 -2.836530469357967377e-02 3.897552937269210815e-02 2.080345340073108673e-02 -1.314099431037902832e-01 1.687999516725540161e-01 -4.458218067884445190e-02 7.449683733284473419e-03
1.375657171010971069e-01 5.871310830116271973e-02 -1.867429316043853760e-01 6.603412330150604248e-02 -4.200483262538909912e-01 -1.601643711328506470e-01 -1.668435782194137573e-01 -8.865992724895477295e-02 2.078344970941543579e-01 3.978343680500984192e-02 1.521362066268920898e-01 -1.581636369228363037e-01 -9.971378743648529053e-02 2.083345800638198853e-01 -8.454649895429611206e-02 2.052201926708221436e-01 -1.456103771924972534e-01 2.516044974327087402e-01 -5.570144578814506531e-02 -2.133267000317573547e-02 -2.443112134933471680e-01 1.192228496074676514e-01 2.438527941703796387e-01 -7.712417840957641602e-02 1.917634308338165283e-01 7.664511352777481079e-02 -2.283351682126522064e-02 1.990294605493545532e-01 -8.819908834993839264e-03 2.417117208242416382e-01 -1.563552469015121460e-01 -3.345821499824523926e-01
6.954052299261093140e-02 -2.145266719162464142e-02 -1.816053539514541626e-01 -2.602217532694339752e-02 -3.977400958538055420e-01 -1.880146712064743042e-01 -4.584731534123420715e-02 6.781212240457534790e-02 2.421899586915969849e-01 2.387534826993942261e-02 1.680022180080413818e-01 1.127820685505867004e-01 -1.810957193374633789e-01 3.526669740676879883e-01 5.410774797201156616e-02 2.126482725143432617e-01 -9.351662546396255493e-02 3.250620365142822266e-01 -7.729591429233551025e-02 -2.738617546856403351e-02 -2.928038835525512695e-01 4.328471422195434570e-02 1.208141446113586426e-01 -8.139482140541076660e-02 -3.051979467272758484e-02 1.450651288032531738e-01 -3.953711711801588535e-04 3.141894340515136719e-01 -1.799097359180450439e-01 1.067785248160362244e-01 -5.549677461385726929e-02 -2.404332011938095093e-01
1.792838424444198608e-01 -8.845897763967514038e-02 -2.029847353696823120e-01 5.049392953515052795e-02 -8.081203699111938477e-02 -1.269158422946929932e-01 -3.162322938442230225e-01 4.131861776113510132e-02 7.858507335186004639e-03 -8.416545391082763672e-02 1.192169114947319031e-01 1.062799170613288879e-01 -8.525601029396057129e-02 1.191493347287178040e-01 -1.006796434521675110e-01 1.213228702545166016e-01 7.267970941029489040e-04 3.826974332332611084e-01 -2.660148590803146362e-02 -3.000024519860744476e-02 -4.120226204395294189e-01 3.515955433249473572e-02 2.145027667284011841e-01 -8.308701217174530029e-02 -9.006298333406448364e-02 2.439770251512527466e-01 -1.912343204021453857e-01 2.750808894634246826e-01 2.536975033581256866e-02 3.207096755504608154e-01 1.112108677625656128e-01 -2.126863151788711548e-01
2.059776633977890015e-01 1.222498249262571335e-02 -1.744141727685928345e-01 1.357789337635040283e-01 -2.051895558834075928e-01 -1.851065754890441895e-01 -1.731302738189697266e-01 6.495214253664016724e-02 2.674815058708190918e-01 -9.077604860067367554e-02 -8.795072138309478760e-02 1.116413623094558716e-01 -2.356856316328048706e-01 3.155077397823333740e-01 -1.034159772098064423e-02 8.543465286493301392e-02 -2.522392868995666504e-01 -8.073245733976364136e-02 -8.040684275329113007e-03 8.434435003437101841e-04 -1.763806939125061035e-01 6.982138752937316895e-02 2.591203153133392334e-01 1.329217553138732910e-01 2.594142258167266846e-01 -1.061903983354568481e-01 8.341060578823089600e-02 4.255273044109344482e-01 -5.501549690961837769e-02 2.549601718783378601e-02 -2.559041380882263184e-01 -9.355033189058303833e-02
2.274259775876998901e-01 4.931492358446121216e-02 -4.071466028690338135e-01 -3.323709219694137573e-02 -4.229270219802856445e-01 7.583366334438323975e-02 -6.638436764478683472e-02 1.742055416107177734e-01 1.204507648944854736e-01 -2.766180336475372314e-01 -2.228300869464874268e-01 1.070493310689926147e-01 -7.241601496934890747e-02 5.091517418622970581e-02 -8.882863074541091919e-02 2.173026651144027710e-01 -1.647899597883224487e-01 6.041369400918483734e-03 1.615067422389984131e-01 -1.131123676896095276e-01 -3.333979472517967224e-02 -2.422320693731307983e-01 -1.562780141830444336e-01 -6.966136395931243896e-02 3.606586903333663940e-02 -2.613193541765213013e-02 -6.306861992925405502e-03 2.234741449356079102e-01 -1.440756022930145264e-01 2.046431750059127808e-01 2.716804444789886475e-01 3.111765906214714050e-02
2.366870343685150146e-01 9.636414796113967896e-02 -2.367671392858028412e-02 2.470802664756774902e-01 -3.148877322673797607e-01 -3.619042932987213135e-01 -7.669334113597869873e-02 -8.331008255481719971e-02 1.584165841341018677e-01 -1.665260493755340576e-01 1.058521568775177002e-01 2.927052676677703857e-01 8.715539239346981049e-03 3.053930401802062988e-01 1.930049993097782135e-02 2.555644512176513672e-01 -1.645308434963226318e-01 6.098103895783424377e-02 -1.570845842361450195e-01 -2.042392641305923462e-01 -1.791716665029525757e-01 -1.112196296453475952e-01 -1.239498928189277649e-01 -1.763341128826141357e-01 -1.893202029168605804e-02 -8.010616898536682129e-02 6.502992659807205200e-02 2.784873545169830322e-01 -2.146103233098983765e-02 4.807727038860321045e-02 4.543618857860565186e-02 -1.997356265783309937e-01
7.683129608631134033e-02 -8.697575330734252930e-02 -1.999442577362060547e-01 -4.131080210208892822e-01 -3.384440541267395020e-01 -1.479996591806411743e-01 7.066338509321212769e-02 -2.874120324850082397e-02 4.727019369602203369e-02 -7.333258539438247681e-02 6.664545834064483643e-02 7.313341647386550903e-02 -1.190803721547126770e-01 -5.591614916920661926e-02 7.491528242826461792e-02 4.063753783702850342e-02 -1.961171925067901611e-01 -9.665610268712043762e-03 -4.805869981646537781e-02 -4.746831953525543213e-01 -3.095801174640655518e-01 -1.211848482489585876e-01 5.465303361415863037e-02 -2.117534279823303223e-01 -1.096373200416564941e-01 -5.390981212258338928e-02 3.895928710699081421e-02 1.800402849912643433e-01 -1.957674771547317505e-01 2.005222290754318237e-01 1.064275503158569336e-01 -1.685074567794799805e-01
2.646515965461730957e-01 -6.821405887603759766e-02 -3.212545812129974365e-01 8.015910536050796509e-02 -4.088013172149658203e-01 -1.751909255981445312e-01 8.499954640865325928e-02 8.848391473293304443e-02 1.262838244438171387e-01 5.865912511944770813e-02 7.153416424989700317e-02 -4.980831593275070190e-02 6.193407345563173294e-03 2.064246684312820435e-01 6.085641309618949890e-02 3.188324272632598877e-01 -2.294765561819076538e-01 2.609679996967315674e-01 7.643587887287139893e-02 1.477794069796800613e-02 -1.787125915288925171e-01 4.947066307067871094e-02 -3.745789080858230591e-02 -9.197359532117843628e-02 -1.580899804830551147e-01 -2.580738440155982971e-02 -1.165864244103431702e-01 1.154445111751556396e-01 -1.149961054325103760e-01 2.048372030258178711e-01 1.888262629508972168e-01 -3.366446495056152344e-01
2.601512074470520020e-01 2.333401888608932495e-01 -1.557898968458175659e-01 2.781882286071777344e-01 -1.453157067298889160e-01 -3.094508647918701172e-01 -5.193419754505157471e-02 -1.027349233627319336e-01 1.353685855865478516e-01 -9.584768861532211304e-02 6.252201646566390991e-02 2.899752743542194366e-02 5.521225556731224060e-02 1.288000792264938354e-01 1.208623573184013367e-01 3.797594010829925537e-01 -2.437660694122314453e-01 -1.153447702527046204e-01 2.944643050432205200e-02 -5.719164386391639709e-02 -1.599632650613784790e-01 -4.639632627367973328e-02 1.202936545014381409e-01 -2.678646743297576904e-01 -1.485704034566879272e-01 -2.111981436610221863e-02 -1.602893471717834473e-01 -1.223676502704620361e-01 -3.507654964923858643e-01 -3.905533626675605774e-02 2.381837666034698486e-01 -7.497585378587245941e-03
1.716809272766113281e-01 1.531302835792303085e-02 -3.213059604167938232e-01 -1.334369834512472153e-02 -3.377196490764617920e-01 -1.469301879405975342e-01 6.944005191326141357e-02 1.790704876184463501e-01 -8.094734698534011841e-02 4.494476318359375000e-02 -5.376236513257026672e-02 7.365203648805618286e-02 -5.729461833834648132e-02 1.962317228317260742e-01 -2.190963774919509888e-01 1.340779960155487061e-01 -2.128637731075286865e-01 -2.641532570123672485e-02 -8.563806116580963135e-02 -1.856545209884643555e-01 -2.177643775939941406e-01 -3.511029481887817383e-01 1.828176826238632202e-01 -5.390664562582969666e-02 1.116854790598154068e-02 3.511031866073608398e-01 -7.656582444906234741e-02 7.629999518394470215e-02 4.447796940803527832e-02 1.286846399307250977e-01 2.291512116789817810e-02 -3.474318981170654297e-01
-7.121803611516952515e-02 -4.200196638703346252e-02 -1.355352997779846191e-01 -2.619439065456390381e-01 -3.279506266117095947e-01 -9.542594663798809052e-03 -5.717615038156509399e-02 -1.419035196304321289e-01 1.366837620735168457e-01 -5.626468732953071594e-02 -1.171203404664993286e-01 1.683449000120162964e-01 1.385546624660491943e-01 -2.003152221441268921e-01 8.094450831413269043e-02 2.560473084449768066e-01 -4.961619153618812561e-02 -3.364514932036399841e-02 -1.755660623311996460e-01 -1.589422821998596191e-01 -2.683400213718414307e-01 -3.599277138710021973e-02 2.556457817554473877e-01 -5.103055238723754883e-01 -2.039924636483192444e-02 -1.097233295440673828e-01 -7.953500375151634216e-03 -1.217067539691925049e-01 -2.020093053579330444e-01 1.144063472747802734e-01 1.740664057433605194e-02 -1.987738758325576782e-01
2.009437382221221924e-01 -1.418598890304565430e-01 -1.806026101112365723e-01 -4.308543354272842407e-02 -1.091185957193374634e-01 2.317570298910140991e-01 -1.358925085514783859e-02 -5.974361207336187363e-03 1.038531213998794556e-01 -8.615661412477493286e-02 -4.356637655291706324e-04 5.888663604855537415e-02 3.166451305150985718e-02 -3.836837410926818848e-01 -2.454472929239273071e-01 1.780902445316314697e-01 -2.987092547118663788e-02 -2.498339861631393433e-01 -2.233858034014701843e-02 4.380579665303230286e-02 -1.331602782011032104e-01 -1.819372624158859253e-01 2.021999657154083252e-01 -1.449719071388244629e-01 2.768687307834625244e-01 -7.723929733037948608e-02 -3.612323477864265442e-02 3.288266360759735107e-01 -2.189656049013137817e-01 3.861763775348663330e-01 -8.627480268478393555e-02 -4.791026562452316284e-02
3.545102849602699280e-02 -1.086680069565773010e-01 -3.218614161014556885e-01 -1.375613212585449219e-01 -4.772722125053405762e-01 -1.282228436321020126e-02 -9.693603217601776123e-02 7.750108093023300171e-02 3.582515195012092590e-02 -1.221516728401184082e-01 5.922775343060493469e-02 -1.595534756779670715e-02 1.169630289077758789e-01 2.921928167343139648e-01 -3.716564923524856567e-02 1.238839626312255859e-01 1.486631692387163639e-03 2.865208983421325684e-01 7.279819250106811523e-02 1.194921210408210754e-01 -3.710446953773498535e-01 1.404926180839538574e-01 1.954103261232376099e-01 -1.513475924730300903e-01 -7.615309208631515503e-02 1.620310731232166290e-02 -4.591213539242744446e-02 7.375206053256988525e-02 5.790201202034950256e-02 3.556156158447265625e-01 -3.551661223173141479e-02 -1.429839134216308594e-01
1.308109015226364136e-01 -1.262005716562271118e-01 -7.465463876724243164e-02 -1.955531835556030273e-01 -3.903610110282897949e-01 -1.810915917158126831e-01 2.176154553890228271e-01 -6.877343356609344482e-02 1.253291517496109009e-01 -3.403239846229553223e-01 -1.019126176834106445e-01 1.170018911361694336e-01 7.671237736940383911e-02 -2.069115787744522095e-01 5.974000319838523865e-02 1.755428314208984375e-01 -1.667814850807189941e-01 -9.738909453153610229e-02 -9.278143756091594696e-03 -4.002914428710937500e-01 -2.397535294294357300e-01 -1.311045438051223755e-01 4.138562828302383423e-02 -2.212896198034286499e-01 -1.145957037806510925e-01 1.159347519278526306e-01 -6.347676273435354233e-03 2.590792439877986908e-02 -1.695022433996200562e-01 2.602367103099822998e-01 -1.776861771941184998e-02 -1.319324411451816559e-02
1.279703825712203979e-01 -4.623066261410713196e-02 -1.313180923461914062e-01 -1.038076654076576233e-01 -4.149722158908843994e-01 -9.756346791982650757e-02 3.325571715831756592e-01 -1.337271183729171753e-02 2.311479002237319946e-01 -3.030387759208679199e-01 -8.305900543928146362e-02 -2.866449393332004547e-02 2.397362701594829559e-02 -4.535343497991561890e-02 -5.449132248759269714e-02 6.900722533464431763e-02 -5.750510841608047485e-02 -8.083336055278778076e-02 -1.191965416073799133e-01 -4.126486480236053467e-01 -3.901129961013793945e-01 -2.126390188932418823e-01 2.184214629232883453e-02 -1.694847643375396729e-01 -6.337551027536392212e-02 -4.087049514055252075e-02 2.784361690282821655e-02 6.025026366114616394e-02 -1.488402932882308960e-01 1.904339641332626343e-01 -3.527976199984550476e-02 -8.329664915800094604e-02
1.901647597551345825e-01 -2.496572211384773254e-02 -3.654167354106903076e-01 -7.811248768121004105e-03 -4.577346742153167725e-01 3.065551817417144775e-02 -7.138961553573608398e-02 -1.562418788671493530e-01 9.576536715030670166e-02 -3.755638375878334045e-02 1.474674977362155914e-02 1.002958416938781738e-01 -5.045319721102714539e-02 1.959700137376785278e-01 1.685692369937896729e-01 -2.699057571589946747e-02 -1.403909623622894287e-01 2.575068175792694092e-01 1.404458656907081604e-02 9.066721051931381226e-02 -2.548795938491821289e-01 1.259793043136596680e-01 2.696707248687744141e-01 -2.049816250801086426e-01 -2.187047600746154785e-01 1.465470343828201294e-01 1.668461412191390991e-02 2.688508927822113037e-01 -6.929204612970352173e-02 1.850225627422332764e-01 -5.708342418074607849e-02 -1.566248834133148193e-01
1.593327075242996216e-01 -3.617139905691146851e-02 -3.561471998691558838e-01 -2.035927772521972656e-01 -3.377917110919952393e-01 6.477256864309310913e-02 -5.559984222054481506e-02 1.474291235208511353e-01 2.112987041473388672e-01 1.024258583784103394e-01 -5.026330426335334778e-02 6.452059000730514526e-02 -2.313764840364456177e-01 2.932963669300079346e-01 -1.749148070812225342e-01 7.530146092176437378e-02 -2.802611589431762695e-01 2.733082175254821777e-01 1.466363668441772461e-01 -6.456314772367477417e-02 -1.925022900104522705e-01 2.454009279608726501e-02 8.633118122816085815e-02 -2.913815900683403015e-02 -1.637335121631622314e-01 2.381593361496925354e-02 2.011822611093521118e-01 6.444653123617172241e-02 -1.911119967699050903e-01 2.039697766304016113e-01 1.341581791639328003e-01 -1.767271459102630615e-01
-7.278709113597869873e-02 1.579020768404006958e-01 -1.112262383103370667e-01 7.021441310644149780e-02 -2.259115576744079590e-01 1.369414776563644409e-01 -3.441683948040008545e-01 -5.150805693119764328e-03 2.733866870403289795e-01 -1.270828247070312500e-01 -5.270736292004585266e-02 3.168241083621978760e-01 -2.316383570432662964e-01 2.026852369308471680e-01 -3.063905239105224609e-01 2.951503396034240723e-01 -1.937670111656188965e-01 2.288988046348094940e-02 4.693571850657463074e-02 5.324204638600349426e-02 -2.250451296567916870e-01 -4.169878736138343811e-02 8.477963507175445557e-02 5.107456445693969727e-02 2.732830122113227844e-02 2.448672503232955933e-01 -1.588211045600473881e-03 2.420878112316131592e-01 -1.073160469532012939e-01 1.511480659246444702e-01 -2.362735383212566376e-02 -1.868254542350769043e-01
9.537568688392639160e-02 2.381757274270057678e-02 -2.420204281806945801e-01 -1.739544272422790527e-01 -3.860513269901275635e-01 -1.376733183860778809e-01 3.257931768894195557e-01 -4.719480499625205994e-02 1.895009726285934448e-01 -3.025285005569458008e-01 7.501991093158721924e-02 1.496292650699615479e-01 -8.939464390277862549e-02 -6.534164398908615112e-02 2.247304841876029968e-02 1.461611837148666382e-01 -1.732213348150253296e-01 -1.516588479280471802e-01 -1.502776592969894409e-01 -3.220865428447723389e-01 -3.226047754287719727e-01 -6.515238434076309204e-02 -8.851635456085205078e-02 -2.578669488430023193e-01 -1.061985641717910767e-01 -1.195685863494873047e-01 4.009454697370529175e-02 1.279466897249221802e-01 -2.898742258548736572e-02 1.554570645093917847e-01 1.953941583633422852e-02 -6.814701110124588013e-02
3.407630622386932373e-01 2.199520021677017212e-01 -1.825343966484069824e-01 1.087047681212425232e-01 -2.576681971549987793e-01 -3.921140730381011963e-02 2.910855412483215332e-02 -6.486774235963821411e-02 2.492487728595733643e-01 -1.207652762532234192e-01 2.327962070703506470e-01 9.012234956026077271e-02 1.436029467731714249e-02 2.214645892381668091e-01 -2.399786263704299927e-01 3.071184456348419189e-01 -3.218921124935150146e-01 -1.071890890598297119e-01 7.698670774698257446e-02 7.971062511205673218e-02 6.642486434429883957e-03 1.128980740904808044e-01 1.537895649671554565e-01 -1.722638010978698730e-01 2.293750345706939697e-01 -2.222762256860733032e-01 2.858003415167331696e-02 -7.648724317550659180e-02 -5.239339917898178101e-02 1.752115935087203979e-01 1.832979470491409302e-01 -8.922455459833145142e-02
7.528851181268692017e-02 -1.057647168636322021e-01 -3.105435967445373535e-01 4.996255412697792053e-02 -4.242283999919891357e-01 -2.661669850349426270e-01 1.827650330960750580e-02 5.124881118535995483e-02 6.678533554077148438e-02 -4.857840389013290405e-02 2.652605772018432617e-01 -1.288464292883872986e-02 -1.338838487863540649e-01 1.413855999708175659e-01 1.389977615326642990e-02 1.715383529663085938e-01 -2.341084778308868408e-01 2.643287181854248047e-01 8.111891336739063263e-03 2.720970511436462402e-01 -2.724187076091766357e-01 1.098586320877075195e-01 2.338840663433074951e-01 1.039941832423210144e-01 -9.625883400440216064e-02 -6.923334300518035889e-02 -1.345694661140441895e-01 1.515329629182815552e-01 -7.009120285511016846e-02 2.298730015754699707e-01 -8.485697954893112183e-02 -1.220340952277183533e-01
1.910036057233810425e-01 -9.869740903377532959e-02 -1.420771926641464233e-01 -1.050114110112190247e-01 -3.492428362369537354e-01 5.920490622520446777e-02 2.743720710277557373e-01 -5.879652872681617737e-02 1.716284900903701782e-01 -2.644072175025939941e-01 1.574080437421798706e-02 1.259441673755645752e-01 -5.389628186821937561e-02 -1.136354133486747742e-01 -1.121398992836475372e-02 1.467629522085189819e-01 -8.808098733425140381e-02 -1.045941412448883057e-01 -2.484975755214691162e-01 -3.165952265262603760e-01 -4.338804483413696289e-01 -2.497573196887969971e-01 -2.573828026652336121e-02 -1.465749293565750122e-01 -2.008653879165649414e-01 3.880052641034126282e-02 6.613019853830337524e-02 8.806912600994110107e-02 -1.866773962974548340e-01 9.401145577430725098e-02 6.475174799561500549e-03 -1.192498505115509033e-01
-4.990114271640777588e-02 1.600581407546997070e-01 -1.148104593157768250e-01 -2.823809981346130371e-01 -5.046992748975753784e-02 -1.932132393121719360e-01 -1.506012529134750366e-01 3.297774121165275574e-02 3.081868290901184082e-01 -1.438450515270233154e-01 2.143071889877319336e-01 -9.644361585378646851e-02 -7.814513146877288818e-02 1.537193823605775833e-02 -2.380637228488922119e-01 3.417835533618927002e-01 -3.598714768886566162e-01 4.140618816018104553e-02 -3.090478479862213135e-02 -3.259766474366188049e-02 -3.672724366188049316e-01 -1.386324409395456314e-02 2.236063629388809204e-01 1.131402850151062012e-01 1.447450518608093262e-01 -8.453252911567687988e-02 1.996674984693527222e-01 -8.824050426483154297e-02 1.283699125051498413e-01 2.001745849847793579e-01 2.808065153658390045e-02 -1.954733952879905701e-02
-1.324165761470794678e-01 -3.558362647891044617e-02 -1.925165653228759766e-01 -2.658351659774780273e-01 -4.031677842140197754e-01 -2.237580018118023872e-03 7.627751678228378296e-02 -1.996280699968338013e-01 1.066540405154228210e-01 -1.718885898590087891e-01 1.410751417279243469e-02 -8.510228246450424194e-02 -1.034246087074279785e-01 -5.741286277770996094e-02 1.403952389955520630e-01 1.698374599218368530e-01 -2.732519209384918213e-01 -1.678426861763000488e-01 1.670040888711810112e-03 -3.184956312179565430e-01 -3.061108291149139404e-01 -2.224161326885223389e-01 1.305358707904815674e-01 -3.192833364009857178e-01 -1.240375116467475891e-01 9.123811125755310059e-02 -6.897996063344180584e-04 -5.629078671336174011e-02 -9.154944121837615967e-02 2.067436873912811279e-01 9.939034283161163330e-02 -4.840827547013759613e-03
6.132348999381065369e-02 -1.221674308180809021e-02 -3.445302844047546387e-01 1.131584644317626953e-01 4.468514397740364075e-02 -1.817828714847564697e-01 -1.105100065469741821e-01 -1.008564084768295288e-01 1.522700935602188110e-01 -1.811569780111312866e-01 1.954847127199172974e-01 -1.537637561559677124e-01 -9.519530087709426880e-02 2.731187939643859863e-01 7.622222602367401123e-02 5.733519047498703003e-02 -1.270393580198287964e-01 -9.216456860303878784e-02 -1.830073595046997070e-01 -5.356568843126296997e-02 -4.001981019973754883e-01 -4.128506779670715332e-01 1.383477151393890381e-01 -2.451618313789367676e-01 1.166104376316070557e-01 -4.212682694196701050e-02 -1.613722443580627441e-01 5.168659612536430359e-02 -1.086805611848831177e-01 2.048586495220661163e-02 2.521587908267974854e-01 7.615850120782852173e-02
-3.790922835469245911e-02 -9.817776829004287720e-02 -6.719861924648284912e-02 -3.892116621136665344e-02 -4.051773250102996826e-01 -2.824538052082061768e-01 -7.309278845787048340e-02 1.519941538572311401e-01 8.342547342181205750e-03 2.906104549765586853e-02 5.734567344188690186e-02 -9.486027061939239502e-02 -1.047829315066337585e-01 3.112686276435852051e-01 1.647681742906570435e-01 2.578756511211395264e-01 -2.880545556545257568e-01 6.838630884885787964e-03 1.983431726694107056e-02 1.070269793272018433e-01 -2.276081293821334839e-01 3.451531380414962769e-02 3.514983952045440674e-01 -1.064416840672492981e-01 -3.445735201239585876e-02 1.446632742881774902e-01 3.897269023582339287e-03 2.506314516067504883e-01 -1.315122395753860474e-01 2.198416441679000854e-01 -2.139509469270706177e-01 -1.291808038949966431e-01
1.854368150234222412e-01 -1.189763098955154419e-01 -1.438719183206558228e-01 -5.797459278255701065e-03 -3.363322317600250244e-01 1.969663798809051514e-02 -4.076972603797912598e-02 6.549785286188125610e-02 1.406816393136978149e-01 -2.389677762985229492e-01 2.488391995429992676e-01 -9.566290676593780518e-02 -1.709262654185295105e-02 1.612706631422042847e-01 1.079683825373649597e-01 2.835356891155242920e-01 -1.426234394311904907e-01 2.871848046779632568e-01 -1.349969506263732910e-01 2.923618257045745850e-01 -2.190226763486862183e-01 1.024898067116737366e-01 2.792577445507049561e-01 -7.677056640386581421e-02 7.737690955400466919e-02 1.353786289691925049e-01 -7.984391599893569946e-02 2.276973128318786621e-01 -2.823739312589168549e-02 2.152106016874313354e-01 -5.326414015144109726e-03 -2.576809227466583252e-01
3.721011802554130554e-02 -1.031218096613883972e-01 -1.258179098367691040e-01 3.817024528980255127e-01 5.888132378458976746e-03 -1.291119903326034546e-01 -1.374356355518102646e-02 -7.231925427913665771e-02 3.335401415824890137e-01 -6.285062432289123535e-02 1.142093390226364136e-01 1.397984176874160767e-01 -1.421902328729629517e-01 3.676869273185729980e-01 1.422434002161026001e-01 2.128379493951797485e-01 -1.638109982013702393e-01 -1.301443483680486679e-02 -2.138467505574226379e-02 -6.017604842782020569e-02 -4.241700768470764160e-01 1.133827790617942810e-01 9.725005924701690674e-02 1.203449442982673645e-01 2.559936642646789551e-01 -1.066522747278213501e-01 1.520353555679321289e-01 2.392939329147338867e-01 -1.472717225551605225e-01 6.282549351453781128e-02 2.503173658624291420e-03 -6.982012093067169189e-02
1.071251407265663147e-01 -1.174101904034614563e-01 -2.459572553634643555e-01 -1.480572819709777832e-01 -4.184706509113311768e-01 1.728366711176931858e-03 2.301052659749984741e-01 7.107683271169662476e-02 2.756603956222534180e-01 -2.009556442499160767e-01 1.089143231511116028e-01 5.067888647317886353e-02 3.205804023309610784e-05 -2.164131999015808105e-01 -1.444321274757385254e-01 1.341309547424316406e-01 -1.144867986440658569e-01 -1.574481874704360962e-01 -1.807951778173446655e-01 -3.567209541797637939e-01 -3.464686870574951172e-01 -1.284497380256652832e-01 1.241998597979545593e-01 -1.616587787866592407e-01 -1.548375040292739868e-01 -4.459111019968986511e-02 -9.047948755323886871e-03 9.541337378323078156e-03 -9.184222668409347534e-02 1.568304300308227539e-01 -8.603136241436004639e-02 -1.456278655678033829e-02
3.784317895770072937e-02 -1.386575847864151001e-01 -1.617130637168884277e-01 1.188178509473800659e-01 -1.098331511020660400e-01 -3.014131486415863037e-01 1.173919737339019775e-01 5.092447623610496521e-02 -4.175935313105583191e-02 3.944844007492065430e-02 -1.656205765902996063e-02 -6.779591739177703857e-02 -1.193666532635688782e-01 1.422467380762100220e-01 5.612010136246681213e-02 6.318472623825073242e-01 5.032110214233398438e-02 9.371969848871231079e-02 2.796183526515960693e-01 -1.448154915124177933e-02 -2.164008319377899170e-01 9.402027726173400879e-02 1.203101426362991333e-01 -2.329322546720504761e-01 1.616390943527221680e-01 -2.988069355487823486e-01 -1.155905872583389282e-01 4.961575567722320557e-02 -1.358424220234155655e-02 8.311499655246734619e-02 -8.845318853855133057e-02 -1.203621849417686462e-01
2.778294384479522705e-01 -3.269836679100990295e-02 -2.969636023044586182e-01 -3.406745791435241699e-01 -2.486568987369537354e-01 -1.334745585918426514e-01 1.840420812368392944e-01 1.669161207973957062e-02 4.202022030949592590e-02 7.713884860277175903e-02 -5.481781437993049622e-02 -2.022238448262214661e-02 -1.102983877062797546e-01 -1.471155732870101929e-01 2.718464471399784088e-02 1.657673120498657227e-01 -4.474101662635803223e-01 1.321228966116905212e-02 -8.085668087005615234e-02 -3.552573919296264648e-01 -2.947255671024322510e-01 -3.621409460902214050e-02 -7.123877108097076416e-02 -1.655534505844116211e-01 9.907998144626617432e-02 1.508108526468276978e-01 -1.419769525527954102e-01 6.569369882345199585e-02 4.419116675853729248e-02 1.291752755641937256e-01 -3.260649740695953369e-02 -7.281067315489053726e-03
3.025224208831787109e-01 8.035354549065232277e-04 -5.813810229301452637e-02 1.003417074680328369e-01 -3.479046821594238281e-01 -2.494847029447555542e-01 -8.339934796094894409e-02 -5.715217813849449158e-02 3.298912346363067627e-01 -1.104246899485588074e-01 -5.602060258388519287e-02 -8.872592449188232422e-02 1.268789824098348618e-02 2.838341593742370605e-01 -1.241563186049461365e-01 2.629643976688385010e-01 8.679794520139694214e-02 1.600944846868515015e-01 7.747342437505722046e-02 -1.478191167116165161e-01 -2.084393203258514404e-01 -9.092281758785247803e-02 1.960007101297378540e-02 -1.117144525051116943e-01 -7.230060547590255737e-02 3.118323348462581635e-02 -1.131179779767990112e-01 3.435897231101989746e-01 -1.282593756914138794e-01 9.076253324747085571e-02 -3.908134996891021729e-02 -3.396301269531250000e-01
6.816023588180541992e-02 -2.035810798406600952e-01 -2.370040118694305420e-01 -1.263341754674911499e-01 -3.577761352062225342e-01 -6.324375979602336884e-03 3.427713215351104736e-01 -1.196580529212951660e-01 3.548953831195831299e-01 -2.183697819709777832e-01 -4.471880570054054260e-02 1.338193565607070923e-01 -6.865631788969039917e-02 -1.399272978305816650e-01 6.752905435860157013e-03 1.094470173120498657e-01 -1.953252851963043213e-01 -1.236709877848625183e-01 -1.552465707063674927e-01 -3.541840612888336182e-01 -2.963668704032897949e-01 -2.182944910600781441e-03 5.225162208080291748e-02 -1.962401270866394043e-01 -1.588699072599411011e-01 -4.483063519001007080e-02 -3.036414831876754761e-02 -3.078450076282024384e-02 -1.301775574684143066e-01 7.622388750314712524e-02 -8.020064234733581543e-02 -4.101546853780746460e-02
-3.904570639133453369e-02 -1.307812184095382690e-01 -1.396735459566116333e-01 -3.188546001911163330e-02 6.647865474224090576e-02 -1.272009015083312988e-01 -1.009131781756877899e-02 -2.766509056091308594e-01 5.994565039873123169e-02 -1.489317268133163452e-01 1.873878091573715210e-01 -1.899642646312713623e-01 -1.832550205290317535e-02 1.587719619274139404e-01 1.717351973056793213e-01 3.412587642669677734e-01 -3.432228267192840576e-01 -2.132448554039001465e-01 -6.488522142171859741e-02 -2.955901324748992920e-01 -2.672296166419982910e-01 -1.632258594036102295e-01 3.034724891185760498e-01 -1.947505474090576172e-01 1.389011889696121216e-01 -2.151612937450408936e-01 2.461683377623558044e-02 1.112133860588073730e-01 -1.571937352418899536e-01 5.289785563945770264e-02 7.488933205604553223e-02 2.290094457566738129e-02
-3.323915973305702209e-02 -5.063632968813180923e-03 -2.173882722854614258e-01 -1.603548228740692139e-01 -2.753268182277679443e-01 -1.624098420143127441e-02 2.628480270504951477e-02 -1.334132850170135498e-01 2.609869539737701416e-01 -2.107383757829666138e-01 -9.240049985237419605e-04 6.316941231489181519e-02 -2.231257855892181396e-01 -2.846038639545440674e-01 1.470664590597152710e-01 1.015899032354354858e-01 -2.127591371536254883e-01 -1.217562928795814514e-01 -2.258784696459770203e-02 -4.476551115512847900e-01 -2.517370581626892090e-01 -7.809330523014068604e-02 8.069973438978195190e-02 -6.293684709817171097e-03 -1.974402070045471191e-01 -9.490569680929183960e-02 -9.726680070161819458e-02 9.828744456171989441e-03 -1.185462847352027893e-01 3.101432025432586670e-01 1.248702853918075562e-01 -1.780160963535308838e-01
-1.137770488858222961e-01 -2.404696121811866760e-02 -5.878352373838424683e-02 2.928376495838165283e-01 3.490847349166870117e-02 -1.268909126520156860e-01 -4.104250669479370117e-02 -9.978542476892471313e-02 3.436339497566223145e-01 -2.052764408290386200e-03 -1.780558824539184570e-01 2.649910748004913330e-01 3.747330605983734131e-02 2.626063525676727295e-01 -1.097688972949981689e-01 6.208945810794830322e-02 -1.446539312601089478e-01 -3.440261818468570709e-03 5.153898522257804871e-02 -1.022524982690811157e-01 -4.336493015289306641e-01 7.363317906856536865e-02 4.246626794338226318e-01 -2.775632590055465698e-02 6.738925725221633911e-02 -1.887749880552291870e-02 -7.180916611105203629e-03 -3.981249406933784485e-02 -9.420751035213470459e-02 1.560738533735275269e-01 2.541469633579254150e-01 -2.214326560497283936e-01
-1.149480417370796204e-01 5.651519820094108582e-02 -1.073103621602058411e-01 7.897211611270904541e-02 -4.421178698539733887e-01 -1.018799096345901489e-01 -3.481880724430084229e-01 5.086646601557731628e-02 6.967189162969589233e-02 4.154403880238533020e-02 1.025206744670867920e-01 1.441385596990585327e-03 5.737774446606636047e-02 2.217520773410797119e-01 8.749674260616302490e-02 2.651100754737854004e-01 -3.183293044567108154e-01 3.564590811729431152e-01 2.289864234626293182e-02 -1.139752417802810669e-01 -2.852100729942321777e-01 -8.127189427614212036e-02 2.727035582065582275e-01 -1.194557473063468933e-01 1.479677557945251465e-01 6.973051279783248901e-02 2.074048854410648346e-02 8.973267674446105957e-02 -7.011801749467849731e-02 1.277845948934555054e-01 -1.059339493513107300e-01 -4.968414828181266785e-02
2.938890755176544189e-01 -5.257142242044210434e-03 -2.104191780090332031e-01 -6.976837664842605591e-02 -7.305347174406051636e-02 -1.840280443429946899e-01 -2.503649592399597168e-01 3.328933194279670715e-02 6.913952529430389404e-02 2.758338116109371185e-02 9.779706597328186035e-04 7.822878658771514893e-02 -1.957822293043136597e-01 5.956279486417770386e-02 2.030027285218238831e-02 1.046519279479980469e-01 -2.958900630474090576e-01 2.356995344161987305e-01 3.089277260005474091e-02 7.934906333684921265e-02 -3.340773284435272217e-01 1.794321835041046143e-01 3.140156567096710205e-01 -7.378961890935897827e-02 -2.907236851751804352e-02 5.281528830528259277e-02 -1.075922772288322449e-01 3.953443169593811035e-01 9.365453571081161499e-02 3.074207007884979248e-01 1.512762457132339478e-01 -2.604475617408752441e-02
1.478257030248641968e-01 1.473097782582044601e-02 -2.262264788150787354e-01 2.003184109926223755e-01 -2.544872164726257324e-01 -2.925621718168258667e-02 -1.328770536929368973e-02 -3.482438325881958008e-01 2.176182121038436890e-01 8.654003031551837921e-03 1.932093650102615356e-01 4.916386678814888000e-02 1.613303646445274353e-02 1.781608462333679199e-01 -4.339692294597625732e-01 2.965330779552459717e-01 -2.307325005531311035e-01 -1.259711831808090210e-01 4.991117492318153381e-02 -1.727197170257568359e-01 -1.192806214094161987e-01 -9.458066523075103760e-02 -1.047111526131629944e-01 -2.917438745498657227e-01 -5.792244523763656616e-02 -1.554927974939346313e-01 -8.810352534055709839e-02 4.836530238389968872e-02 -3.499547392129898071e-02 1.030727550387382507e-01 -1.686711758375167847e-01 -7.414615154266357422e-02
2.728415280580520630e-02 -4.057021066546440125e-02 -1.693628877401351929e-01 8.457778394222259521e-02 1.429500710219144821e-02 1.067616492509841919e-01 -9.428650885820388794e-02 -3.218501508235931396e-01 3.207431733608245850e-02 -2.925127148628234863e-01 3.985883668065071106e-02 -9.729208797216415405e-02 -3.887980431318283081e-02 1.406191438436508179e-01 7.621246576309204102e-02 3.004031777381896973e-01 -1.304286867380142212e-01 -7.062605023384094238e-02 1.905834488570690155e-02 -2.867411971092224121e-01 -3.044480681419372559e-01 -1.866382509469985962e-01 2.320315390825271606e-01 -2.492482513189315796e-01 6.420733034610748291e-02 -3.706281185150146484e-01 -2.022441243752837181e-03 1.489847153425216675e-01 -1.882327646017074585e-01 6.106261909008026123e-02 2.244889289140701294e-01 -1.462765932083129883e-01
1.022112816572189331e-01 1.728453934192657471e-01 -1.140540167689323425e-01 1.575616598129272461e-01 -3.426595032215118408e-01 -1.783256381750106812e-01 -9.524954110383987427e-02 1.400584727525711060e-01 6.277871876955032349e-02 -1.363005675375461578e-02 -8.339470624923706055e-02 -8.704182505607604980e-02 -3.917732089757919312e-02 -1.429638713598251343e-01 -4.711922258138656616e-02 5.062131285667419434e-01 -8.927758038043975830e-02 5.733445752412080765e-03 -8.930967003107070923e-02 1.386160403490066528e-01 -9.413144737482070923e-02 -2.563742995262145996e-01 3.203656673431396484e-01 -2.123747915029525757e-01 2.302561402320861816e-01 -2.462805658578872681e-01 -5.960902571678161621e-02 2.061229646205902100e-01 -1.366644352674484253e-01 -4.729773849248886108e-02 -7.844434678554534912e-02 -2.315362542867660522e-02
1.226530522108078003e-01 -1.762679666280746460e-01 -1.337988674640655518e-01 1.989287436008453369e-01 -3.073194622993469238e-01 -2.588479965925216675e-02 -3.246788866817951202e-03 -2.405916452407836914e-01 2.620834857225418091e-02 -2.836030721664428711e-01 -1.330242007970809937e-01 -9.515930712223052979e-02 -1.763944774866104126e-01 1.248907670378684998e-01 -1.457183063030242920e-01 4.396440386772155762e-01 2.934727584943175316e-03 -8.527248352766036987e-02 5.967475101351737976e-02 1.533826440572738647e-01 -2.006345689296722412e-01 -2.152669280767440796e-01 -5.139017105102539062e-02 -3.744135499000549316e-01 -5.784994736313819885e-02 2.019627243280410767e-01 5.941220372915267944e-02 1.330633163452148438e-01 -1.627899110317230225e-01 3.666684404015541077e-02 1.257210373878479004e-01 3.859208524227142334e-02
4.770316928625106812e-02 4.792666807770729065e-02 -2.169960141181945801e-01 -2.300238907337188721e-01 -2.921864986419677734e-01 -9.827528148889541626e-02 1.143647506833076477e-01 -2.987082861363887787e-02 6.945829372853040695e-03 -1.825251132249832153e-01 -3.678922727704048157e-02 2.284531444311141968e-01 -8.981808088719844818e-03 -8.079747855663299561e-02 2.532649971544742584e-02 1.957694627344608307e-02 -4.210861623287200928e-01 8.505953848361968994e-02 -1.333321928977966309e-01 -3.574602603912353516e-01 -4.437188208103179932e-01 -3.375115990638732910e-02 -4.416238516569137573e-02 -1.254181861877441406e-01 -7.109440863132476807e-03 1.493161469697952271e-01 -9.800305962562561035e-02 3.290520282462239265e-03 -1.491606086492538452e-01 1.780437976121902466e-01 2.310581952333450317e-01 8.232741802930831909e-02
4.749828204512596130e-02 -1.781669110059738159e-01 -2.151935696601867676e-01 -1.808729320764541626e-01 -3.185867667198181152e-01 -1.270966976881027222e-01 -8.078160136938095093e-02 1.559963822364807129e-01 2.180007845163345337e-01 -9.724348038434982300e-02 3.900123387575149536e-02 -1.058619190007448196e-02 3.882269561290740967e-02 3.731654286384582520e-01 -6.787456572055816650e-02 1.737605929374694824e-01 -1.645568609237670898e-01 4.476710557937622070e-01 9.850601851940155029e-02 -5.196743458509445190e-02 -3.028520345687866211e-01 8.516670763492584229e-02 2.194668203592300415e-01 5.312036350369453430e-02 -1.609245836734771729e-01 -4.917888343334197998e-02 -1.487551182508468628e-01 -1.037617586553096771e-02 -1.150837466120719910e-01 6.542999297380447388e-02 -1.376259773969650269e-01 -1.655980944633483887e-01
-1.196109130978584290e-01 -2.623452544212341309e-01 -2.529361546039581299e-01 -6.951005011796951294e-02 -7.944280654191970825e-02 1.992311626672744751e-01 -3.129450678825378418e-01 -2.135687507688999176e-02 2.163769453763961792e-01 -2.784381806850433350e-01 1.502082198858261108e-01 5.498171597719192505e-02 -1.897016763687133789e-01 6.542217731475830078e-02 -1.128799766302108765e-01 -2.398783899843692780e-02 -1.769303716719150543e-02 -1.260739751160144806e-02 1.695390939712524414e-01 2.371655777096748352e-02 -1.844196766614913940e-01 -3.260578811168670654e-01 2.186077237129211426e-01 -1.511888951063156128e-01 1.969266235828399658e-01 1.281967163085937500e-01 2.705754246562719345e-03 -3.126074792817234993e-03 -2.669865489006042480e-01 3.035613298416137695e-01 -1.861241757869720459e-01 7.806109637022018433e-02
4.005824215710163116e-03 -1.343776844441890717e-02 -1.811064481735229492e-01 -1.745398342609405518e-01 -3.893301188945770264e-01 -1.904584467411041260e-01 1.422804147005081177e-01 2.703296020627021790e-02 1.942467838525772095e-01 -2.174516767263412476e-01 -1.545832399278879166e-02 1.266351938247680664e-01 9.765305556356906891e-03 -1.231691315770149231e-01 -3.556774184107780457e-02 -4.973277822136878967e-02 -1.986952871084213257e-01 -1.859965026378631592e-01 -1.804412901401519775e-01 -3.480059504508972168e-01 -3.690849244594573975e-01 -1.202936619520187378e-01 2.218484282493591309e-01 -3.183628916740417480e-01 -9.134147316217422485e-02 -1.641249954700469971e-01 -2.205774188041687012e-02 -3.626312827691435814e-03 -1.707833260297775269e-01 9.154796600341796875e-02 -6.956730782985687256e-02 -1.551134046167135239e-02
4.004107415676116943e-01 2.229417711496353149e-01 -1.365713328123092651e-01 1.062875762581825256e-01 -2.116944789886474609e-01 -2.799694240093231201e-01 -1.734214425086975098e-01 -8.832592517137527466e-02 3.081522583961486816e-01 -9.597133100032806396e-02 -7.735872268676757812e-02 -1.889022625982761383e-02 -4.996547847986221313e-02 3.498651087284088135e-01 -3.196735978126525879e-01 9.487486630678176880e-02 -1.781591475009918213e-01 -2.207102440297603607e-02 -2.839110791683197021e-02 1.889214850962162018e-02 -3.081536889076232910e-01 8.373817056417465210e-02 -4.737276956439018250e-02 -1.409822702407836914e-01 -1.351930852979421616e-02 -1.754518002271652222e-01 -1.239068135619163513e-01 1.318146288394927979e-01 -1.322005093097686768e-01 2.582797221839427948e-02 1.118925139307975769e-01 -2.239938080310821533e-02
1.557864695787429810e-01 1.495426595211029053e-01 4.664740338921546936e-02 5.996851995587348938e-02 6.021105125546455383e-02 1.207686122506856918e-02 -1.256592720746994019e-01 -1.080852374434471130e-01 2.929047346115112305e-01 1.474002748727798462e-01 1.137880086898803711e-01 1.470832973718643188e-01 -1.637911237776279449e-02 5.971068888902664185e-02 -4.362710937857627869e-02 2.365912944078445435e-01 -4.015231728553771973e-01 1.004904657602310181e-01 1.062552351504564285e-02 1.263441592454910278e-01 -4.937596023082733154e-01 -7.949240505695343018e-02 5.186645686626434326e-02 -1.369403600692749023e-01 -1.335093099623918533e-02 2.240318618714809418e-02 2.987614870071411133e-01 1.120842546224594116e-01 3.729606047272682190e-02 3.312231004238128662e-01 2.644575200974941254e-02 -1.981967091560363770e-01
-4.834416508674621582e-02 1.397355645895004272e-01 -1.403636038303375244e-01 6.937018036842346191e-02 -9.414828568696975708e-02 -1.468262374401092529e-01 -2.585509605705738068e-02 -2.798058688640594482e-01 4.645084217190742493e-02 1.274662762880325317e-01 -1.974508315324783325e-01 -2.732078544795513153e-02 -1.549085378646850586e-01 1.942537277936935425e-01 -1.259035319089889526e-01 3.645279109477996826e-01 -1.578277051448822021e-01 -6.194614991545677185e-02 -4.343266040086746216e-02 1.696789413690567017e-01 -4.116214513778686523e-01 1.182844117283821106e-01 2.067990601062774658e-01 -1.403359919786453247e-01 3.263933062553405762e-01 9.777203202247619629e-02 -2.023337781429290771e-01 2.157234996557235718e-01 -1.254780292510986328e-01 4.456531628966331482e-02 2.207536697387695312e-01 1.734087616205215454e-02
3.416147232055664062e-01 -5.851320177316665649e-02 -2.655091928318142891e-03 4.804971162229776382e-03 -2.338479310274124146e-01 -1.261345148086547852e-01 -1.350703537464141846e-01 -9.434009902179241180e-03 -1.086741983890533447e-01 -3.844277560710906982e-02 -8.927652984857559204e-02 -2.421637531369924545e-03 2.648723423480987549e-01 9.993973374366760254e-02 -8.456531167030334473e-02 2.970521748065948486e-01 -2.150217890739440918e-01 1.510289460420608521e-01 1.577724814414978027e-01 -3.279709070920944214e-02 -3.836936652660369873e-01 -1.173096224665641785e-01 1.439407020807266235e-01 -1.203874051570892334e-01 -4.178850650787353516e-01 4.440833255648612976e-02 -3.055243752896785736e-02 2.709897458553314209e-01 1.120883300900459290e-01 1.938007622957229614e-01 -2.314518019556999207e-02 -3.582582622766494751e-02
1.911994218826293945e-01 -8.408867567777633667e-02 -1.907430738210678101e-01 -1.646907180547714233e-01 -4.121470153331756592e-01 -9.033122658729553223e-02 1.597134023904800415e-01 -4.453216493129730225e-02 2.972687482833862305e-01 -3.029582202434539795e-01 9.164883941411972046e-02 1.616775393486022949e-01 -1.006370484828948975e-01 -1.194518953561782837e-01 -1.115388199687004089e-01 -7.344600558280944824e-02 -1.457946002483367920e-01 -1.195636391639709473e-01 -1.248124167323112488e-01 -3.347838819026947021e-01 -2.627877593040466309e-01 -1.420526653528213501e-01 5.705841630697250366e-02 -1.481267213821411133e-01 -2.433956712484359741e-01 -6.932081282138824463e-02 -2.960712835192680359e-02 -6.265297532081604004e-02 -2.161076515913009644e-01 1.806414276361465454e-01 2.378648333251476288e-02 -6.351892650127410889e-02
-4.055794328451156616e-02 9.785991162061691284e-02 -1.561124920845031738e-01 1.599128991365432739e-01 -7.468950748443603516e-02 1.628718222491443157e-03 -2.112687379121780396e-02 -1.195256412029266357e-01 2.481050789356231689e-01 -1.649813205003738403e-01 -2.381007000803947449e-02 2.912515215575695038e-02 1.755304336547851562e-01 4.587625265121459961e-01 -6.809146702289581299e-02 2.591800689697265625e-01 -2.237536907196044922e-01 -2.227344214916229248e-01 1.886693686246871948e-01 -3.989396244287490845e-02 -1.925552785396575928e-01 2.648746594786643982e-02 -7.804808765649795532e-02 -1.903213709592819214e-01 4.571034014225006104e-02 -6.137456372380256653e-02 -1.052229404449462891e-01 1.782722324132919312e-01 -3.278429508209228516e-01 3.508684635162353516e-01 1.373779624700546265e-01 1.087298151105642319e-02
2.319558858871459961e-01 -8.694932609796524048e-02 -4.242959320545196533e-01 1.515206098556518555e-01 -3.072488009929656982e-01 -7.464574277400970459e-02 -2.548763900995254517e-02 5.813761055469512939e-02 9.443786740303039551e-02 7.353865355253219604e-02 1.237962022423744202e-01 -8.189044892787933350e-02 -2.189856022596359253e-02 1.946629732847213745e-01 8.569534122943878174e-02 4.243081808090209961e-01 -1.453836113214492798e-01 2.090553939342498779e-01 1.891193389892578125e-01 -1.554927527904510498e-01 -1.454521417617797852e-01 -4.218088462948799133e-02 -6.131973490118980408e-02 8.807649835944175720e-03 -2.110839784145355225e-01 -1.422544475644826889e-02 -2.851030230522155762e-01 1.149270758032798767e-01 -3.455200418829917908e-02 1.451427042484283447e-01 1.991456001996994019e-02 -2.367900013923645020e-01
1.548654586076736450e-01 6.643536686897277832e-02 -1.506871879100799561e-01 -3.171195685863494873e-01 -1.866870224475860596e-01 -1.267538815736770630e-01 -4.118397773709148169e-04 1.841249614953994751e-01 1.806267201900482178e-01 -2.202103734016418457e-01 -3.839376568794250488e-02 -2.525877207517623901e-02 3.381724655628204346e-02 -1.980409622192382812e-01 1.017973721027374268e-01 4.186521098017692566e-02 -1.706877499818801880e-01 1.937793940305709839e-02 1.303912419825792313e-02 -3.056290745735168457e-01 -3.039458692073822021e-01 1.759673655033111572e-01 -1.266105622053146362e-01 -1.692955642938613892e-01 1.756693869829177856e-01 5.625210702419281006e-02 -2.260434329509735107e-01 2.255390584468841553e-01 -2.058324664831161499e-01 3.675502538681030273e-01 1.361203640699386597e-01 -6.853203475475311279e-02
1.399701237678527832e-01 -6.249222904443740845e-03 -2.587593197822570801e-01 -2.191205769777297974e-01 -4.024090766906738281e-01 -1.269357949495315552e-01 1.991570889949798584e-01 1.496389787644147873e-02 -7.361224293708801270e-02 -9.419729560613632202e-02 -3.665398061275482178e-02 2.094933018088340759e-02 -5.865130200982093811e-02 -1.550349146127700806e-01 -1.504814624786376953e-02 3.413233533501625061e-02 -3.417289555072784424e-01 1.093838509405031800e-04 -1.443340480327606201e-01 -3.380151391029357910e-01 -1.614833325147628784e-01 -4.335808008909225464e-02 1.049992814660072327e-01 -2.219299823045730591e-01 -1.281150579452514648e-01 4.552487656474113464e-02 -1.483336091041564941e-01 2.100377231836318970e-01 -3.052119612693786621e-01 2.391387075185775757e-01 1.572529524564743042e-01 5.243872851133346558e-02
2.032213471829891205e-02 1.708445549011230469e-01 -3.717877566814422607e-01 1.523831337690353394e-01 1.014310866594314575e-01 8.400143682956695557e-02 -1.132301017642021179e-01 2.044055843725800514e-03 1.030706092715263367e-01 -1.948800124228000641e-02 2.112247049808502197e-01 1.015982553362846375e-01 3.154020057991147041e-03 2.627137005329132080e-01 2.201065123081207275e-01 7.047203183174133301e-02 -3.567492365837097168e-01 2.203885838389396667e-02 -1.171641424298286438e-01 -2.472809553146362305e-01 -2.477684170007705688e-01 -1.036320552229881287e-01 3.598740696907043457e-01 -1.667539477348327637e-01 6.737185269594192505e-02 -1.365367174148559570e-01 -1.554673761129379272e-01 -1.248307377099990845e-01 -1.904116012156009674e-02 1.232606619596481323e-01 -1.565364450216293335e-01 2.352235615253448486e-01
1.688205301761627197e-01 -1.337098777294158936e-01 -1.767721623182296753e-01 -9.790709614753723145e-02 -1.729122549295425415e-01 -2.017601430416107178e-01 1.402721703052520752e-01 -1.659449636936187744e-01 6.134824827313423157e-02 1.008796915411949158e-01 -9.730540332384407520e-04 -5.090970546007156372e-02 -2.988926768302917480e-01 6.497363746166229248e-02 3.870617225766181946e-02 2.693294286727905273e-01 5.277668312191963196e-02 -1.721159070730209351e-01 -1.873395964503288269e-02 -2.898691296577453613e-01 -3.169492781162261963e-01 -2.812235355377197266e-01 -2.715680561959743500e-02 5.451212078332901001e-02 -5.527566745877265930e-02 3.241977691650390625e-01 -1.625653952360153198e-01 -8.323407173156738281e-02 6.815991550683975220e-02 2.819378077983856201e-01 1.718338578939437866e-01 -2.358513325452804565e-01
1.448032259941101074e-01 1.296363323926925659e-01 -9.838266670703887939e-02 2.747475206851959229e-01 -1.893966048955917358e-01 -1.765079945325851440e-01 -2.329897135496139526e-01 -7.129237055778503418e-02 3.159131407737731934e-01 -4.465518593788146973e-01 -2.403222769498825073e-01 -4.019302874803543091e-02 9.974024444818496704e-02 1.798782497644424438e-01 3.021901287138462067e-02 9.161633253097534180e-02 -1.598695814609527588e-01 -1.252387613058090210e-01 3.634245693683624268e-02 -1.246666535735130310e-02 -2.950466871261596680e-01 -8.305971324443817139e-02 9.697753936052322388e-02 -1.443355083465576172e-01 3.197334939613938332e-03 1.285758912563323975e-01 4.656653851270675659e-02 2.352122217416763306e-01 -1.237885802984237671e-01 2.764845490455627441e-01 -2.869591675698757172e-02 8.332585543394088745e-02
-6.889030337333679199e-02 1.177055984735488892e-01 -2.887068390846252441e-01 1.707157939672470093e-01 -2.807512581348419189e-01 -2.564018070697784424e-01 2.582657150924205780e-03 2.315707057714462280e-01 1.333680748939514160e-01 6.537723541259765625e-02 -8.893501013517379761e-02 1.394612900912761688e-02 -4.227364808320999146e-02 2.194628417491912842e-01 2.419981509447097778e-01 3.819355964660644531e-01 -4.091133177280426025e-02 1.545986086130142212e-01 -4.457284521777182817e-04 -2.864723838865756989e-02 -2.483323663473129272e-01 1.147000640630722046e-01 1.991145014762878418e-01 -2.960516512393951416e-01 -2.182516455650329590e-02 -2.229863405227661133e-01 -1.508514881134033203e-01 2.595315277576446533e-01 4.943115636706352234e-02 4.194238036870956421e-02 -1.123165413737297058e-01 2.262490987777709961e-02
-6.276070326566696167e-02 1.507655233144760132e-01 -2.646057009696960449e-01 -4.436717927455902100e-02 -4.710882008075714111e-01 8.706804364919662476e-02 -2.125056833028793335e-01 -6.898543238639831543e-02 2.617621123790740967e-01 5.638571083545684814e-02 -9.378267824649810791e-02 1.138361543416976929e-01 -1.181120276451110840e-01 9.259203076362609863e-02 -1.206146702170372009e-01 2.536844611167907715e-01 -1.105522587895393372e-01 1.937559396028518677e-01 -7.359986752271652222e-02 2.270870804786682129e-01 -3.166124224662780762e-01 5.116573721170425415e-02 1.667177975177764893e-01 2.437848895788192749e-01 -1.100177969783544540e-02 -4.923454299569129944e-02 -1.058599725365638733e-02 1.756584197282791138e-01 4.947742447257041931e-02 2.769422531127929688e-01 -1.316700577735900879e-01 -1.459070853888988495e-02
9.925608336925506592e-02 3.657935932278633118e-02 -2.093694806098937988e-01 -1.859841197729110718e-01 -3.895389735698699951e-01 -6.409439444541931152e-02 1.742583215236663818e-01 -3.287063166499137878e-02 1.708488017320632935e-01 -2.530488371849060059e-01 -3.500115871429443359e-02 1.126715093851089478e-01 -2.683621644973754883e-02 -1.038694232702255249e-01 -3.536088392138481140e-03 8.736587315797805786e-02 -1.258501708507537842e-01 -1.296058595180511475e-01 -4.985684156417846680e-02 -4.738724529743194580e-01 -3.731942176818847656e-01 -4.731517285108566284e-02 -2.423821017146110535e-02 -2.233894467353820801e-01 -1.510073691606521606e-01 7.786010950803756714e-02 3.433433547616004944e-02 4.608622938394546509e-02 -1.575748473405838013e-01 2.946549057960510254e-01 -2.672556228935718536e-02 2.405622974038124084e-02
1.772525459527969360e-01 -8.379574120044708252e-02 -1.614948809146881104e-01 -1.238757669925689697e-01 -2.264121323823928833e-01 1.083961222320795059e-02 -7.619408518075942993e-02 4.318365454673767090e-02 3.156197071075439453e-01 -8.508061617612838745e-02 2.961616814136505127e-01 -5.630756169557571411e-02 -2.634330689907073975e-01 7.970253378152847290e-02 3.482376635074615479e-01 1.827741228044033051e-02 2.113667502999305725e-02 -2.072802186012268066e-01 6.973452866077423096e-02 7.055977731943130493e-02 -4.119593799114227295e-01 -2.207236923277378082e-02 8.454206585884094238e-02 -5.903577059507369995e-02 6.843873113393783569e-02 4.245384782552719116e-02 -9.929478168487548828e-02 9.389235824346542358e-02 -2.433335334062576294e-01 8.037454634904861450e-02 3.755612075328826904e-01 -5.597759969532489777e-03
9.919295459985733032e-02 -7.051076740026473999e-02 -6.046796590089797974e-02 -5.337090045213699341e-02 6.596226990222930908e-02 -1.194840669631958008e-01 -9.250928461551666260e-02 -6.827590614557266235e-02 2.479959130287170410e-01 -1.486852467060089111e-01 -6.047801300883293152e-02 1.382966041564941406e-01 -4.505629241466522217e-01 -1.104351282119750977e-01 -2.910940349102020264e-01 3.507694303989410400e-01 -3.254205286502838135e-01 -1.905551701784133911e-01 4.924048855900764465e-02 7.524640113115310669e-02 -3.186103701591491699e-01 -6.038030982017517090e-02 1.712497323751449585e-01 -2.608459293842315674e-01 1.205802634358406067e-01 -9.983912110328674316e-02 -5.870275571942329407e-02 -1.989313215017318726e-02 4.659159481525421143e-02 1.068070903420448303e-02 -1.609641313552856445e-01 -9.000605344772338867e-02
3.544486826285719872e-04 3.216027468442916870e-02 -2.019510865211486816e-01 9.127387404441833496e-02 -1.717018932104110718e-01 -6.726006418466567993e-02 8.201961219310760498e-02 1.106492653489112854e-01 2.582180202007293701e-01 2.661046087741851807e-01 1.145010665059089661e-01 -1.640774160623550415e-01 2.046908996999263763e-02 4.486991465091705322e-02 -3.105087764561176300e-02 5.347800254821777344e-01 -2.189707942306995392e-02 1.736998707056045532e-01 2.493697777390480042e-02 -4.750847443938255310e-02 -3.355476558208465576e-01 -1.692371368408203125e-01 1.534374654293060303e-01 -1.564092636108398438e-01 1.356791257858276367e-01 -8.653424680233001709e-02 -1.312193125486373901e-01 2.870953679084777832e-01 4.126748442649841309e-02 -7.954645901918411255e-03 -2.489929050207138062e-01 -1.337713301181793213e-01
3.147954493761062622e-02 -4.046710580587387085e-02 -9.835109859704971313e-02 2.357951402664184570e-01 -7.143197208642959595e-02 -2.373011559247970581e-01 -1.312900483608245850e-01 -2.790585905313491821e-02 5.695897340774536133e-02 -3.189290314912796021e-02 -3.066598437726497650e-02 4.618646949529647827e-02 2.380232140421867371e-02 3.560347557067871094e-01 -2.652375400066375732e-01 1.401356160640716553e-01 -2.876548767089843750e-01 -2.212330102920532227e-01 -1.617937237024307251e-01 -8.560088463127613068e-03 -3.030102550983428955e-01 -7.217596471309661865e-02 2.866650819778442383e-01 -5.103819072246551514e-02 2.055368274450302124e-01 -1.341604292392730713e-01 1.558146923780441284e-01 2.215835005044937134e-01 -2.610900998115539551e-01 1.186139807105064392e-01 2.665868401527404785e-01 3.665689378976821899e-02
3.031929433345794678e-01 -1.736961454153060913e-01 -1.255775243043899536e-01 4.674039408564567566e-02 -3.225688934326171875e-01 -1.461272239685058594e-01 -1.815380603075027466e-01 -3.937711939215660095e-02 1.075800284743309021e-01 7.497586309909820557e-02 -1.218874379992485046e-01 1.878248304128646851e-01 -1.424427237361669540e-02 1.206225305795669556e-01 2.219342254102230072e-02 9.267836809158325195e-02 -2.036267817020416260e-01 2.256912738084793091e-01 -3.116372227668762207e-01 6.945478916168212891e-02 -3.720908164978027344e-01 2.077973186969757080e-01 1.360105276107788086e-01 -7.460982352495193481e-02 1.524582803249359131e-01 1.614694446325302124e-01 -1.827364228665828705e-02 2.480394840240478516e-01 1.734024658799171448e-02 2.296600341796875000e-01 1.187033131718635559e-01 -1.747209876775741577e-01
1.499933600425720215e-01 1.176705062389373779e-01 -1.386614143848419189e-01 -3.178418278694152832e-01 9.912286698818206787e-02 -4.403134807944297791e-02 -1.198218483477830887e-02 1.324561610817909241e-02 2.940219938755035400e-01 2.727718278765678406e-02 1.260737329721450806e-01 -1.839309930801391602e-01 -3.427844941616058350e-01 5.345100536942481995e-02 -2.194712758064270020e-01 2.107021957635879517e-01 -2.402997314929962158e-01 1.300060153007507324e-01 -8.885590359568595886e-03 -9.798133373260498047e-02 -3.363066911697387695e-01 -2.321010380983352661e-01 7.703681290149688721e-02 5.247150361537933350e-02 3.431569635868072510e-01 -7.353390008211135864e-02 1.297213137149810791e-01 2.862757816910743713e-02 -5.464247241616249084e-02 2.385089099407196045e-01 1.151535287499427795e-01 8.690861612558364868e-02
7.498902827501296997e-02 1.100170537829399109e-01 -1.138810142874717712e-01 3.157006800174713135e-01 -1.528195589780807495e-01 -1.982274651527404785e-01 -8.392886817455291748e-02 -1.077583879232406616e-01 2.983162403106689453e-01 -2.209738790988922119e-01 1.191159803420305252e-02 1.333670020103454590e-01 1.260820329189300537e-01 1.752371340990066528e-01 9.913577698171138763e-03 1.082523614168167114e-01 -1.515916734933853149e-01 -2.385533452033996582e-01 -2.253992855548858643e-02 -1.296639591455459595e-01 -4.768708050251007080e-01 -9.477669745683670044e-02 -1.124584004282951355e-01 8.529143035411834717e-02 7.277815788984298706e-02 1.436453610658645630e-01 -9.245930612087249756e-02 -1.271163113415241241e-02 4.077209532260894775e-02 4.266790151596069336e-01 1.474899239838123322e-03 -4.777398332953453064e-02
2.854583561420440674e-01 5.904953554272651672e-02 -2.727123498916625977e-01 -8.607679605484008789e-02 -1.725724190473556519e-01 -8.115624636411666870e-02 -2.154471427202224731e-01 -7.818014919757843018e-02 1.862481795251369476e-02 9.905742108821868896e-02 -5.956951901316642761e-02 -1.601568609476089478e-01 1.975959539413452148e-01 2.594747543334960938e-01 -8.842980861663818359e-02 2.647666037082672119e-01 -1.230175271630287170e-01 4.101589918136596680e-01 -1.973383426666259766e-01 -2.357612252235412598e-01 -2.668558955192565918e-01 -1.341587305068969727e-01 2.262294590473175049e-01 -3.285387158393859863e-02 -1.524381786584854126e-01 1.043615341186523438e-01 6.921388953924179077e-02 9.556680172681808472e-02 -3.068034723401069641e-02 1.971907019615173340e-01 6.327774375677108765e-02 -9.724511951208114624e-02
1.325818598270416260e-01 2.083275914192199707e-01 -1.929543912410736084e-01 1.422046869993209839e-01 -2.797706723213195801e-01 -3.029403388500213623e-01 1.173816546797752380e-01 -1.274809986352920532e-01 3.038572072982788086e-01 -1.374004185199737549e-01 8.165381848812103271e-02 4.053078591823577881e-02 3.248194232583045959e-03 2.598927021026611328e-01 -1.918394267559051514e-01 1.261589378118515015e-01 -1.242904365062713623e-01 -2.036625295877456665e-01 2.131398171186447144e-01 -9.814473986625671387e-02 -2.246264815330505371e-01 -1.951632350683212280e-01 -1.860124804079532623e-02 -3.883009850978851318e-01 1.301560252904891968e-01 -1.014896184206008911e-01 -6.439732015132904053e-02 1.379667818546295166e-01 -4.261731356382369995e-02 1.486259847879409790e-01 -6.507951300591230392e-03 -1.251979172229766846e-01
1.656844764947891235e-01 -2.261760458350181580e-02 1.700944006443023682e-01 -5.745709314942359924e-02 -2.967514693737030029e-01 -4.602635279297828674e-02 -2.542184293270111084e-01 -1.257911417633295059e-02 3.682705760002136230e-02 -1.620471030473709106e-01 1.706055104732513428e-01 2.864612452685832977e-02 -2.596014738082885742e-01 1.579991132020950317e-01 1.376468390226364136e-01 3.398382365703582764e-01 -1.746953278779983521e-01 2.752502858638763428e-01 -2.454296126961708069e-02 -3.823121264576911926e-02 -1.135958582162857056e-01 1.074328795075416565e-01 2.728496193885803223e-01 -4.346412420272827148e-02 3.470963984727859497e-02 5.066597089171409607e-02 -2.930173575878143311e-01 1.975956261157989502e-01 1.228686943650245667e-01 3.491824269294738770e-01 1.034934520721435547e-01 -1.223316937685012817e-01
4.866130277514457703e-02 2.945637702941894531e-01 -1.078734770417213440e-01 1.493351012468338013e-01 -1.904967874288558960e-01 -1.591002643108367920e-01 -1.975789666175842285e-01 -9.473588317632675171e-02 3.505673110485076904e-01 -5.810981988906860352e-02 -2.762119770050048828e-01 -3.490384295582771301e-02 1.409306973218917847e-01 1.857422143220901489e-01 3.291976824402809143e-02 2.999006509780883789e-01 -1.696213334798812866e-01 4.340768209658563137e-04 -4.748169705271720886e-02 -1.843965351581573486e-01 -1.291641592979431152e-01 -1.742576062679290771e-01 2.632388472557067871e-01 -6.479211896657943726e-02 1.451777666807174683e-01 1.864983290433883667e-01 -2.140113413333892822e-01 3.423326089978218079e-02 -1.508765965700149536e-01 1.329855178482830524e-03 3.262421488761901855e-01 -2.325528115034103394e-02
-8.425450325012207031e-02 -1.954560726881027222e-02 -1.228383779525756836e-01 -1.284107863903045654e-01 -1.784772872924804688e-01 -4.112818241119384766e-01 1.777181029319763184e-01 -9.489117190241813660e-03 -1.054505445063114166e-02 -4.170359298586845398e-02 -1.423603892326354980e-01 -1.464662421494722366e-02 -3.184175789356231689e-01 -1.654500700533390045e-02 -1.127381846308708191e-01 2.297465056180953979e-01 -2.729160785675048828e-01 -1.430955082178115845e-01 -1.444476395845413208e-01 -1.207813993096351624e-01 -3.132365345954895020e-01 -2.858788669109344482e-01 7.085071504116058350e-02 -3.153664618730545044e-02 -1.529195159673690796e-01 -6.726837158203125000e-02 -1.482742726802825928e-01 3.137869993224740028e-03 8.541781455278396606e-02 2.129548341035842896e-01 2.713508903980255127e-01 -2.152178436517715454e-01
2.239514738321304321e-01 -2.170087397098541260e-01 -1.085037947632372379e-03 1.522147804498672485e-01 -2.086085965856909752e-03 -8.984626084566116333e-02 -1.397594660520553589e-01 -2.389416098594665527e-01 1.628834605216979980e-01 -1.984355598688125610e-01 6.320649385452270508e-02 -1.294008940458297729e-01 -1.045995578169822693e-01 -9.660850279033184052e-03 -1.338649392127990723e-01 2.787450551986694336e-01 -3.280691504478454590e-01 -1.022535637021064758e-01 -3.894435008987784386e-03 -9.422284364700317383e-02 -3.215139806270599365e-01 -2.665931880474090576e-01 2.035224437713623047e-01 -2.255361676216125488e-01 6.292600929737091064e-02 -2.531183063983917236e-01 -1.462563723325729370e-01 -9.103111922740936279e-03 -1.031899452209472656e-01 9.835389209911227226e-04 3.240655362606048584e-01 -5.196253955364227295e-02
8.972784876823425293e-02 -2.466302737593650818e-02 -1.899161189794540405e-01 -1.583152860403060913e-01 -3.252280354499816895e-01 -4.808725789189338684e-02 3.144110739231109619e-01 8.001748472452163696e-02 1.538461297750473022e-01 -1.008987724781036377e-01 -5.620597675442695618e-02 5.099236592650413513e-02 -1.308568120002746582e-01 -1.749968975782394409e-01 -2.531972341239452362e-02 1.975761801004409790e-01 -1.475300788879394531e-01 -2.247915118932723999e-01 -2.131235450506210327e-01 -4.436028003692626953e-01 -3.874966204166412354e-01 -1.184044778347015381e-01 1.375679625198245049e-03 -1.557767242193222046e-01 -6.115775182843208313e-02 -2.925321925431489944e-03 2.446569129824638367e-02 1.412316709756851196e-01 -4.017856344580650330e-02 2.108577638864517212e-01 -1.259156316518783569e-01 -2.580638229846954346e-02
2.475179173052310944e-02 -9.044106304645538330e-02 1.497819572687149048e-01 -1.278547048568725586e-01 -1.687049418687820435e-01 -2.156596630811691284e-01 -1.696673631668090820e-01 7.369180023670196533e-02 1.149990186095237732e-01 -1.499985754489898682e-01 9.807957708835601807e-02 -1.559997629374265671e-02 1.060103178024291992e-01 -4.228676483035087585e-02 -1.333803217858076096e-02 3.062036931514739990e-01 -2.690166532993316650e-01 2.948899269104003906e-01 -1.152523010969161987e-01 -1.466712653636932373e-01 -8.296931535005569458e-02 6.487059593200683594e-02 3.738936483860015869e-01 -8.508233726024627686e-02 2.293695695698261261e-02 -5.042386800050735474e-02 -2.553167045116424561e-01 3.116178214550018311e-01 -9.127222001552581787e-02 2.340264916419982910e-01 2.090070694684982300e-01 -2.574663758277893066e-01
3.548029437661170959e-02 6.425327062606811523e-02 -2.982768118381500244e-01 8.380103111267089844e-02 -2.619727849960327148e-01 -4.513204842805862427e-02 -7.496971637010574341e-02 4.034425318241119385e-02 5.960247665643692017e-02 -1.646198034286499023e-01 2.813847064971923828e-01 -2.397708408534526825e-02 6.589137483388185501e-03 3.421392142772674561e-01 -3.410694748163223267e-02 1.151495203375816345e-01 -9.394560754299163818e-02 1.109242364764213562e-01 2.188620567321777344e-01 1.119828596711158752e-01 -4.131383001804351807e-01 -1.486499011516571045e-01 2.841289043426513672e-01 7.791577838361263275e-03 -6.076166406273841858e-03 4.569520428776741028e-02 -1.997853517532348633e-01 3.057980537414550781e-01 -8.974166214466094971e-02 4.009413719177246094e-02 2.199920564889907837e-01 -1.732816100120544434e-01
8.489880710840225220e-02 7.005986571311950684e-02 -3.956482559442520142e-02 2.600438892841339111e-03 2.035700827836990356e-01 -3.573829680681228638e-02 -1.654378920793533325e-01 3.023271821439266205e-02 2.946520149707794189e-01 1.447299867868423462e-01 9.640984982252120972e-02 1.153326034545898438e-02 -3.146570324897766113e-01 2.283563837409019470e-02 -1.722908914089202881e-01 3.481620550155639648e-01 -2.855606079101562500e-01 -8.596308529376983643e-03 -1.956280507147312164e-02 4.095873236656188965e-02 -4.173178076744079590e-01 5.657072365283966064e-02 1.552361100912094116e-01 -4.218674078583717346e-02 1.456844359636306763e-01 -2.597433626651763916e-01 -2.744129672646522522e-02 -1.183794066309928894e-01 -2.032227814197540283e-02 2.403167486190795898e-01 1.700192391872406006e-01 -2.650354206562042236e-01
4.653004556894302368e-02 1.524684280157089233e-01 -1.353341490030288696e-01 3.306281268596649170e-01 -1.396581903100013733e-02 -2.104935646057128906e-01 -1.367731392383575439e-01 -1.274816691875457764e-03 1.906433105468750000e-01 -3.769157826900482178e-01 -2.795959115028381348e-01 6.098716706037521362e-02 2.586769163608551025e-01 1.517353206872940063e-01 -5.053436383605003357e-02 1.190255880355834961e-01 -2.532710433006286621e-01 4.537502676248550415e-02 1.669925265014171600e-02 -2.434380501508712769e-01 -3.961717188358306885e-01 -5.181280151009559631e-02 3.500043973326683044e-02 -1.357366051524877548e-02 -3.164534643292427063e-02 -9.764886647462844849e-02 -7.287258654832839966e-02 2.806001529097557068e-02 -2.029193378984928131e-02 2.903390526771545410e-01 -6.441221386194229126e-02 1.565282791852951050e-01
1.602321118116378784e-01 2.412473857402801514e-01 2.373822778463363647e-02 -9.271085262298583984e-02 -2.862638235092163086e-01 -2.889390587806701660e-01 -2.298759371042251587e-01 -2.044100910425186157e-01 2.977216541767120361e-01 -1.170654743909835815e-01 -6.597522646188735962e-02 5.794605985283851624e-02 3.406684696674346924e-01 1.013277694582939148e-01 -7.086412515491247177e-03 2.953136265277862549e-01 -1.648629307746887207e-01 6.004515662789344788e-02 1.766869239509105682e-02 -8.662701398134231567e-02 -2.701606750488281250e-01 -2.511093318462371826e-01 -3.318018093705177307e-02 3.169399127364158630e-02 9.019090980291366577e-02 -3.864564700052142143e-03 -2.810695907101035118e-03 1.753373742103576660e-01 8.279984444379806519e-02 3.159985244274139404e-01 -2.248217537999153137e-02 2.012871578335762024e-02
1.392583400011062622e-01 6.736484915018081665e-02 -3.818356990814208984e-01 2.024733722209930420e-01 -4.070937335491180420e-01 8.613011799752712250e-03 7.513672113418579102e-03 1.133242547512054443e-01 4.337071627378463745e-02 -6.781061738729476929e-02 -1.440296769142150879e-01 1.190713793039321899e-02 -3.311248496174812317e-03 1.800014525651931763e-01 -7.687861472368240356e-02 6.076440811157226562e-01 -2.033340781927108765e-01 6.989950314164161682e-03 -1.069832891225814819e-01 -7.873485237360000610e-02 -8.525374531745910645e-02 1.996698416769504547e-02 7.015901803970336914e-02 -2.297358354553580284e-03 -1.021885648369789124e-01 1.245273053646087646e-01 1.283433735370635986e-01 1.419576816260814667e-02 -1.291049122810363770e-01 1.104189753532409668e-01 1.697601675987243652e-01 -6.101812422275543213e-02
1.775413155555725098e-01 -2.294885069131851196e-01 -2.421858757734298706e-01 -1.774798780679702759e-01 -2.859187126159667969e-01 -2.599055320024490356e-02 5.021867528557777405e-02 -6.520187016576528549e-04 -9.146248549222946167e-02 -2.108619809150695801e-01 -7.996150851249694824e-02 1.012109741568565369e-01 -1.143230944871902466e-01 -9.552974253892898560e-02 -5.710535496473312378e-02 1.356841325759887695e-01 -4.425140917301177979e-01 -5.850899964570999146e-02 -5.126885697245597839e-02 -3.104625940322875977e-01 -2.966114282608032227e-01 8.113612979650497437e-02 -1.820501238107681274e-01 -1.259577572345733643e-01 -2.763040177524089813e-02 1.365215629339218140e-01 1.738013327121734619e-02 1.964833289384841919e-01 -1.314488947391510010e-01 3.219790458679199219e-01 6.658397614955902100e-02 4.315812140703201294e-02
5.379784479737281799e-02 -1.058773547410964966e-01 -2.070724666118621826e-01 -1.750888973474502563e-01 -2.969056665897369385e-01 -8.066162467002868652e-02 2.430738359689712524e-01 -8.184099197387695312e-02 5.142159014940261841e-02 -1.842241883277893066e-01 -3.797369450330734253e-02 5.197269842028617859e-02 -4.484337568283081055e-02 -6.166122108697891235e-02 -1.574784517288208008e-01 7.093873620033264160e-02 -1.746952533721923828e-01 2.043954655528068542e-02 -8.605432510375976562e-02 -4.580307602882385254e-01 -3.669447302818298340e-01 -1.573954373598098755e-01 -9.341796860098838806e-03 -2.889674901962280273e-01 -2.009792029857635498e-01 2.392224408686161041e-02 -5.391565710306167603e-02 3.131324425339698792e-02 -1.435632258653640747e-01 3.200508058071136475e-01 2.271950431168079376e-02 -1.264581084251403809e-01
1.664098948240280151e-01 -1.143850535154342651e-01 -1.564675867557525635e-01 -2.656875178217887878e-02 -4.900107681751251221e-01 -4.287958517670631409e-02 2.317586839199066162e-01 -4.561496898531913757e-02 1.981980502605438232e-01 -1.676486134529113770e-01 4.409358277916908264e-02 3.670710325241088867e-02 -6.110216677188873291e-02 -1.855861693620681763e-01 -3.591625764966011047e-02 9.223142266273498535e-02 -1.376821994781494141e-01 -1.116507723927497864e-01 -1.314515024423599243e-01 -4.545637965202331543e-01 -2.970443367958068848e-01 -2.049049362540245056e-02 1.104520186781883240e-01 -2.243281602859497070e-01 -1.416447162628173828e-01 -1.155165117233991623e-02 4.992277175188064575e-02 -5.973348021507263184e-02 -1.957886219024658203e-01 1.846547573804855347e-01 -1.110783666372299194e-01 -1.035491656512022018e-02
-1.303275488317012787e-02 -2.031685411930084229e-02 -3.655003309249877930e-01 -1.234309300780296326e-01 -1.981007009744644165e-01 1.354268789291381836e-01 -3.255086764693260193e-02 1.925143152475357056e-01 1.422076970338821411e-01 -1.020683124661445618e-01 -9.904803335666656494e-02 2.895362079143524170e-01 -2.025396376848220825e-01 1.814769655466079712e-01 -2.053773999214172363e-01 1.909348517656326294e-01 -3.812437355518341064e-01 -1.012055948376655579e-02 1.952935010194778442e-01 -2.445284575223922729e-01 -1.568510383367538452e-01 -2.148981839418411255e-01 5.655471608042716980e-02 4.000696539878845215e-02 1.641566604375839233e-01 -1.381416022777557373e-01 1.232658028602600098e-01 4.072498902678489685e-02 -1.810873895883560181e-01 1.035997420549392700e-01 1.526683717966079712e-01 -1.712572574615478516e-01
1.974842846393585205e-01 -6.395567208528518677e-02 -1.171384677290916443e-01 9.522373974323272705e-02 -2.718279659748077393e-01 -5.944220349192619324e-02 -2.567475736141204834e-01 1.777051091194152832e-01 3.145743012428283691e-01 -9.904145449399948120e-02 -5.161435529589653015e-02 1.189212054014205933e-01 1.834797672927379608e-02 2.240890637040138245e-02 1.889035254716873169e-01 1.493031084537506104e-01 -7.249857485294342041e-02 3.120574951171875000e-01 -4.297456517815589905e-02 1.144303381443023682e-01 -3.790747523307800293e-01 8.205883949995040894e-02 1.362353861331939697e-01 -3.335999324917793274e-02 -8.842474222183227539e-02 2.294549485668540001e-03 2.292777225375175476e-02 3.500488102436065674e-01 5.813105776906013489e-02 3.470865190029144287e-01 9.295509010553359985e-02 -1.541325747966766357e-01
-5.754456669092178345e-02 -2.004885673522949219e-01 -2.209654450416564941e-01 -5.948465690016746521e-02 -1.827674359083175659e-01 -2.708392143249511719e-01 -8.738698810338973999e-02 6.734196096658706665e-02 2.183335125446319580e-01 -7.817156612873077393e-02 -6.702637299895286560e-03 -5.626065656542778015e-02 7.770538330078125000e-02 -2.775382101535797119e-01 -1.090826317667961121e-01 2.253583371639251709e-01 -1.254954636096954346e-01 -8.552736788988113403e-02 -2.877134978771209717e-01 -1.938587576150894165e-01 -4.034748971462249756e-01 1.386667229235172272e-02 4.131294786930084229e-02 -4.464325606822967529e-01 -1.052594259381294250e-01 -7.762102177366614342e-04 1.199299097061157227e-01 -9.769953787326812744e-03 -9.305048733949661255e-02 1.917382627725601196e-01 3.733080998063087463e-02 -5.163558200001716614e-02
2.919940948486328125e-01 -5.866803228855133057e-02 2.813249453902244568e-02 -1.952200680971145630e-01 -1.106540858745574951e-01 -2.024506181478500366e-01 -1.378403902053833008e-01 2.129529230296611786e-02 4.964805021882057190e-02 -1.574845463037490845e-01 7.323386520147323608e-02 1.064812317490577698e-01 -2.421523779630661011e-01 4.067547619342803955e-02 1.673672534525394440e-02 1.538357138633728027e-01 -1.050387546420097351e-01 3.829156756401062012e-01 -2.612000331282615662e-02 -1.088293641805648804e-01 -1.508343219757080078e-01 3.067689761519432068e-02 2.185616940259933472e-01 -1.403077244758605957e-01 1.527050137519836426e-01 1.679236739873886108e-01 -1.872903108596801758e-01 3.648047745227813721e-01 1.263815015554428101e-01 3.986501693725585938e-01 9.222035109996795654e-02 -8.425091207027435303e-02
-1.043270304799079895e-01 2.245537936687469482e-02 -2.008599638938903809e-01 -3.141112998127937317e-02 -3.656351268291473389e-01 2.616892009973526001e-02 -5.225813016295433044e-02 -2.345293611288070679e-01 3.371537923812866211e-01 -1.516277045011520386e-01 8.350677788257598877e-02 1.267641931772232056e-01 -2.681369483470916748e-01 2.843295335769653320e-01 -1.285680681467056274e-01 2.422824352979660034e-01 -1.266926229000091553e-01 -1.328033655881881714e-01 -9.442408382892608643e-02 6.450423598289489746e-02 -5.833128839731216431e-02 -2.521305680274963379e-01 -8.447067439556121826e-02 -2.616755068302154541e-01 2.553287148475646973e-01 1.313019543886184692e-02 -1.458116322755813599e-01 -1.118539050221443176e-01 -4.683055356144905090e-02 2.430334389209747314e-01 1.178881600499153137e-01 6.208480894565582275e-02
1.803439855575561523e-01 1.307238191366195679e-01 -3.059337437152862549e-01 2.602741122245788574e-01 -2.133385241031646729e-01 -1.972788423299789429e-01 -5.099135264754295349e-02 -2.258229441940784454e-02 4.394624829292297363e-01 -2.295630574226379395e-01 -1.290649622678756714e-01 -6.670299172401428223e-02 4.868199303746223450e-02 2.500966787338256836e-01 1.093819960951805115e-01 2.777645289897918701e-01 -1.468564420938491821e-01 1.132260411977767944e-01 -1.696232502581551671e-04 -1.084467768669128418e-01 -4.058343172073364258e-02 -6.605911068618297577e-03 1.171318162232637405e-02 -1.993229687213897705e-01 -2.878398299217224121e-01 3.285324573516845703e-02 -2.545034326612949371e-02 1.001247093081474304e-01 -1.350884288549423218e-01 9.472377598285675049e-02 2.280783653259277344e-01 -1.377951204776763916e-01
9.557663649320602417e-02 1.239004954695701599e-01 -1.336389780044555664e-01 2.263626009225845337e-01 -1.656749397516250610e-01 -1.393174827098846436e-01 -4.144828300923109055e-03 -2.941324412822723389e-01 1.604343801736831665e-01 -2.830761671066284180e-01 -2.109217345714569092e-01 6.438159197568893433e-02 2.627149820327758789e-01 8.014500141143798828e-02 1.251890957355499268e-01 2.518652379512786865e-01 -2.407830804586410522e-01 -2.647955715656280518e-01 6.468616425991058350e-02 -6.351707130670547485e-02 -3.739605247974395752e-01 -1.092691812664270401e-02 5.704712495207786560e-02 1.076488271355628967e-01 1.278859227895736694e-01 -1.023228764533996582e-01 -6.099117174744606018e-02 1.425454467535018921e-01 -7.287230342626571655e-02 3.036366701126098633e-01 -1.882833056151866913e-02 1.553271263837814331e-01
2.530343234539031982e-01 8.718238770961761475e-02 -1.203360557556152344e-01 1.545192599296569824e-01 -5.689153447747230530e-02 -1.197902038693428040e-01 1.726460307836532593e-01 -1.797124743461608887e-01 4.162080585956573486e-02 -3.320784866809844971e-02 2.178764641284942627e-01 9.431659430265426636e-02 -1.298273205757141113e-01 1.599887907505035400e-01 -1.034749895334243774e-01 3.753600269556045532e-02 -2.289511114358901978e-01 4.399989917874336243e-02 -1.125187054276466370e-01 9.234838187694549561e-03 -3.506200313568115234e-01 -5.338266491889953613e-02 3.583053946495056152e-01 6.650017946958541870e-02 -5.365318059921264648e-02 -9.729065001010894775e-02 5.413448438048362732e-02 3.798891007900238037e-01 9.468128532171249390e-02 1.451955884695053101e-01 4.096864461898803711e-01 -1.157100051641464233e-01
7.157354056835174561e-02 -2.096884250640869141e-01 9.244102984666824341e-03 -8.033589273691177368e-02 -2.823463976383209229e-01 -1.742147058248519897e-01 -1.728413626551628113e-02 1.961703896522521973e-01 1.608178168535232544e-01 3.834716603159904480e-02 -8.605533093214035034e-02 4.813337326049804688e-01 2.085288055241107941e-02 3.538756072521209717e-02 -1.086971759796142578e-01 1.673437058925628662e-01 8.158710598945617676e-02 7.086580246686935425e-02 -2.108214423060417175e-02 -5.907579138875007629e-02 -8.534405380487442017e-02 -3.910828530788421631e-01 3.761674761772155762e-01 -1.006671339273452759e-01 1.066307909786701202e-02 -9.610861539840698242e-02 5.935477837920188904e-02 1.409841328859329224e-01 -2.197812348604202271e-01 1.713454574346542358e-01 -8.741171658039093018e-02 2.050811350345611572e-01
2.775439918041229248e-01 8.049947023391723633e-02 -1.567676514387130737e-01 -1.693384051322937012e-01 5.486575420945882797e-03 -3.203986911103129387e-03 -1.799229383468627930e-01 -2.747295498847961426e-01 4.250460118055343628e-02 5.243452265858650208e-03 1.008387282490730286e-01 3.098245069850236177e-04 -1.700222790241241455e-01 1.266493052244186401e-01 -4.204973950982093811e-02 1.806720346212387085e-01 -1.810718476772308350e-01 -2.578294873237609863e-01 -1.175947338342666626e-01 -5.442008376121520996e-02 -1.351709365844726562e-01 -8.997393399477005005e-02 2.347313612699508667e-01 -5.760528445243835449e-01 1.325655430555343628e-01 4.902726411819458008e-02 -4.583701118826866150e-02 2.547908127307891846e-01 -2.260062098503112793e-02 1.710055023431777954e-01 4.917880147695541382e-02 1.243538409471511841e-01
9.287970513105392456e-02 -3.348897397518157959e-01 -2.910526394844055176e-01 1.836200058460235596e-01 -7.222663611173629761e-02 -2.007364332675933838e-01 1.219234913587570190e-01 -7.470662891864776611e-02 1.072696596384048462e-01 -1.129220500588417053e-01 -1.202386543154716492e-01 -7.720395177602767944e-02 -1.899662613868713379e-01 3.252814114093780518e-01 1.563815623521804810e-01 3.416502475738525391e-01 -1.741732358932495117e-01 -3.080157637596130371e-01 -1.904842555522918701e-01 -1.285795122385025024e-01 -1.943877190351486206e-01 -4.244679957628250122e-02 1.876481324434280396e-01 6.817106157541275024e-02 1.322895437479019165e-01 -2.017862945795059204e-01 -1.000655069947242737e-01 7.997745275497436523e-02 -2.920158579945564270e-02 3.900489583611488342e-02 1.611560136079788208e-01 8.146939426660537720e-02
2.305936813354492188e-01 3.438564250245690346e-03 -7.777194678783416748e-02 -1.193933933973312378e-02 -1.140027567744255066e-01 -5.520991981029510498e-02 -1.602467894554138184e-01 1.734501719474792480e-01 3.345073014497756958e-02 -6.274000555276870728e-02 -7.197307422757148743e-03 1.491442173719406128e-01 -1.896262764930725098e-01 1.484122872352600098e-01 9.007941931486129761e-02 1.923971325159072876e-01 -2.526512742042541504e-01 3.010321259498596191e-01 -1.232294440269470215e-01 -3.946346789598464966e-02 -3.810797333717346191e-01 1.102181226015090942e-01 2.496449351310729980e-01 -2.240000851452350616e-02 1.523597631603479385e-02 1.792904585599899292e-01 -1.933792531490325928e-01 2.739553749561309814e-01 1.419737935066223145e-01 3.741997778415679932e-01 6.871575117111206055e-02 -1.929516196250915527e-01
2.387832999229431152e-01 -3.548395633697509766e-02 -3.419365882873535156e-01 1.700420379638671875e-01 -4.052968025207519531e-01 -1.141468808054924011e-02 2.885403111577033997e-02 1.415432989597320557e-01 1.700698882341384888e-01 -1.674719154834747314e-01 -1.512229144573211670e-01 -7.051092106848955154e-03 9.579128026962280273e-02 1.178894937038421631e-01 -3.635187819600105286e-02 3.343904018402099609e-01 -1.260061711072921753e-01 1.539365500211715698e-01 1.541862823069095612e-02 -1.983054280281066895e-01 -1.350004374980926514e-01 5.660763941705226898e-03 2.258707210421562195e-02 5.760209262371063232e-02 -2.131653130054473877e-01 5.525906383991241455e-02 -2.744089663028717041e-01 1.800139397382736206e-01 2.300066314637660980e-02 1.701287180185317993e-01 -2.371433191001415253e-02 -3.272140920162200928e-01
1.833698451519012451e-01 -3.297898173332214355e-02 -2.049403041601181030e-01 6.117543950676918030e-02 -2.648540437221527100e-01 -1.569593548774719238e-01 -2.517895400524139404e-01 2.703657932579517365e-02 1.821916848421096802e-01 -3.575482591986656189e-02 -4.858546331524848938e-02 6.871940195560455322e-02 -1.303226351737976074e-01 1.025838628411293030e-01 -8.631686121225357056e-02 1.139700189232826233e-01 -1.294859796762466431e-01 3.262270390987396240e-01 -9.137191623449325562e-02 1.360791549086570740e-02 -3.378775715827941895e-01 7.447470724582672119e-02 3.339369297027587891e-01 7.483567297458648682e-02 -3.424726799130439758e-02 -4.607597738504409790e-02 -1.860062927007675171e-01 3.721143007278442383e-01 1.031066551804542542e-01 2.461093068122863770e-01 1.961288303136825562e-01 -1.286574602127075195e-01
2.439637333154678345e-01 -1.965665817260742188e-01 -2.616066932678222656e-01 -1.598121821880340576e-01 -2.639416158199310303e-01 -1.442055553197860718e-01 1.408611889928579330e-02 8.469238877296447754e-02 2.066495418548583984e-01 5.305487290024757385e-02 -1.259931921958923340e-01 -1.856902241706848145e-02 -1.400860995054244995e-01 3.322769328951835632e-02 1.074976027011871338e-01 -9.812743216753005981e-02 -1.152733713388442993e-01 -1.888188570737838745e-01 2.414546608924865723e-01 4.113894328474998474e-02 -4.264823496341705322e-01 -1.688646078109741211e-01 2.628537714481353760e-01 -1.315707415342330933e-01 8.983368985354900360e-03 -1.117133125662803650e-01 -8.262237906455993652e-02 1.661944016814231873e-02 -1.079873442649841309e-01 7.323605567216873169e-02 3.200770914554595947e-01 2.480058372020721436e-01
2.050242573022842407e-01 1.534361392259597778e-01 -1.269735097885131836e-01 -1.758216172456741333e-01 -2.794477641582489014e-01 -1.769219934940338135e-01 -1.005916222929954529e-01 -7.603977620601654053e-02 2.595477104187011719e-01 -1.372655928134918213e-01 2.678720094263553619e-02 3.670189157128334045e-02 -3.311899006366729736e-01 3.698949813842773438e-01 -2.355446666479110718e-01 2.577446699142456055e-01 -2.089023441076278687e-01 -1.690236479043960571e-01 -1.868954449892044067e-01 -1.633705198764801025e-02 -1.199838519096374512e-02 -1.750100553035736084e-01 -6.107299774885177612e-02 -7.772000133991241455e-02 2.570185661315917969e-01 -6.474401801824569702e-02 -2.176475375890731812e-01 4.284405708312988281e-02 -6.697770208120346069e-02 1.234351471066474915e-01 8.727335929870605469e-02 1.032255068421363831e-01
7.981028407812118530e-02 -1.100116688758134842e-02 -3.263794481754302979e-01 -1.741972267627716064e-01 -3.282452225685119629e-01 -9.201986342668533325e-02 1.122518032789230347e-01 -7.459693402051925659e-02 -9.204948693513870239e-02 -1.688874512910842896e-01 -5.660714209079742432e-02 2.544380128383636475e-01 -7.257849723100662231e-02 1.259125769138336182e-02 4.828185588121414185e-02 4.707484971731901169e-03 -2.423841357231140137e-01 -8.155734091997146606e-02 5.620948504656553268e-03 -4.628086686134338379e-01 -3.425082564353942871e-01 5.362408980727195740e-02 -7.436991203576326370e-03 -1.521153599023818970e-01 4.395624995231628418e-02 9.759945422410964966e-02 -3.286843639216385782e-05 6.947053223848342896e-02 -2.958814799785614014e-01 2.746771872043609619e-01 2.841155976057052612e-02 -8.033194392919540405e-02
-8.846979588270187378e-02 -2.913005650043487549e-01 1.411615014076232910e-01 -7.278492208570241928e-03 -2.027172446250915527e-01 6.792797148227691650e-02 -2.811915054917335510e-02 2.734403908252716064e-01 5.451664328575134277e-02 -2.071465104818344116e-01 -2.147938869893550873e-02 4.340751469135284424e-02 -7.551997900009155273e-02 3.118485808372497559e-01 -8.708877861499786377e-02 3.211897611618041992e-01 8.559491485357284546e-02 2.083536088466644287e-01 1.039878204464912415e-01 -1.540052443742752075e-01 -1.709432750940322876e-01 -2.006617635488510132e-01 1.073181107640266418e-01 -2.170383781194686890e-01 -1.839165836572647095e-01 -1.435279399156570435e-01 1.471457034349441528e-01 1.316738128662109375e-01 -1.699322909116744995e-01 4.103717803955078125e-01 -6.437980104237794876e-03 -4.904457367956638336e-03
2.111560553312301636e-01 -1.160721331834793091e-01 -8.812434971332550049e-02 2.130687832832336426e-01 -6.034232303500175476e-02 -2.467240393161773682e-01 -2.205548435449600220e-01 -8.237361907958984375e-02 3.833603858947753906e-01 1.092574596405029297e-01 3.883580490946769714e-02 1.748761162161827087e-02 -2.177637442946434021e-02 2.589588165283203125e-01 -8.833006024360656738e-03 1.410916596651077271e-01 -1.182233616709709167e-01 -8.572192490100860596e-02 -1.240218281745910645e-01 -2.418198389932513237e-03 -3.968264460563659668e-01 -8.524148911237716675e-02 2.645650804042816162e-01 2.695487439632415771e-01 1.975070536136627197e-01 -2.268883585929870605e-01 2.593045122921466827e-02 2.438323497772216797e-01 -1.000695899128913879e-01 9.906914830207824707e-02 7.778843492269515991e-02 1.683915383182466030e-03
3.108492307364940643e-02 8.482022210955619812e-03 -1.954511404037475586e-01 7.918974757194519043e-02 8.448177576065063477e-02 -8.485364913940429688e-02 5.311963334679603577e-02 -2.524354755878448486e-01 2.086218148469924927e-01 -6.412971019744873047e-02 9.717639535665512085e-02 -7.637549191713333130e-03 -3.767709136009216309e-01 3.752907812595367432e-01 -1.233886405825614929e-01 1.021858975291252136e-01 -1.235689744353294373e-01 -2.160665839910507202e-01 -6.745919585227966309e-02 1.130703985691070557e-01 -4.058577120304107666e-01 -2.425871491432189941e-01 1.841886192560195923e-01 -2.184196412563323975e-01 1.033127680420875549e-01 -3.880320116877555847e-02 -2.494205087423324585e-01 4.385416582226753235e-02 -3.593732789158821106e-02 1.045322269201278687e-01 1.381731778383255005e-01 1.260506212711334229e-01
3.823025152087211609e-02 -2.579822242259979248e-01 1.667170822620391846e-01 1.543316543102264404e-01 -5.594221949577331543e-01 -1.947800666093826294e-01 -9.593480080366134644e-02 1.146615520119667053e-01 1.046572849154472351e-01 -1.726003438234329224e-01 1.739611476659774780e-01 -1.783545166254043579e-01 3.621125593781471252e-02 2.349467426538467407e-01 1.657561212778091431e-01 2.878287434577941895e-01 -1.738324016332626343e-01 -2.021016553044319153e-04 -1.321159452199935913e-01 -1.006838306784629822e-01 -8.875105530023574829e-02 1.624712496995925903e-01 2.124041169881820679e-01 -2.792569249868392944e-02 -1.669879704713821411e-01 8.968697488307952881e-02 -9.171646088361740112e-02 7.779283076524734497e-02 -3.756249696016311646e-02 1.856079399585723877e-01 1.028020232915878296e-01 -5.175521969795227051e-02
2.261957973241806030e-01 2.828002907335758209e-02 -1.888595074415206909e-01 -2.139012664556503296e-01 -2.337880730628967285e-01 -6.261307001113891602e-02 9.064037352800369263e-02 -1.203034967184066772e-01 1.419357210397720337e-02 -1.745691895484924316e-01 -2.611420750617980957e-01 1.165879815816879272e-01 -9.451142512261867523e-03 -2.923984825611114502e-01 -7.385155558586120605e-02 8.529462665319442749e-02 -2.786848843097686768e-01 7.422663271427154541e-03 -2.489327639341354370e-02 -2.376254349946975708e-01 -4.494432508945465088e-01 9.379455819725990295e-03 -7.089450955390930176e-02 -2.208881378173828125e-01 1.064300835132598877e-01 1.126815006136894226e-01 -1.122902110219001770e-01 2.311840504407882690e-01 -2.217452377080917358e-01 1.846409291028976440e-01 9.301105141639709473e-02 -4.317685216665267944e-02
1.203138157725334167e-01 6.568746268749237061e-02 9.684056788682937622e-02 1.774807274341583252e-01 -1.325555592775344849e-01 -1.569368541240692139e-01 -2.034182846546173096e-01 -1.602422147989273071e-01 3.044802546501159668e-01 -1.903974115848541260e-01 -2.371117770671844482e-01 8.398432284593582153e-02 1.946951001882553101e-01 1.643082350492477417e-01 4.888727515935897827e-02 1.992465704679489136e-01 -2.454605251550674438e-01 -2.451171725988388062e-01 7.284598052501678467e-02 -2.456729859113693237e-01 -4.236553013324737549e-01 -1.291060149669647217e-01 2.422613836824893951e-02 -5.581543222069740295e-02 1.630708202719688416e-02 5.888679623603820801e-02 -2.280742526054382324e-01 1.052364706993103027e-01 -3.099835105240345001e-02 2.592736482620239258e-01 1.339141372591257095e-02 1.039685085415840149e-01
-1.312201917171478271e-01 -1.885138154029846191e-01 -9.148473292589187622e-02 -5.762783344835042953e-03 1.683433726429939270e-02 -1.033329684287309647e-02 -3.042845800518989563e-02 2.493884414434432983e-01 2.343039661645889282e-01 -1.766413003206253052e-01 -5.965021438896656036e-03 -2.372409701347351074e-01 -2.201060056686401367e-01 2.421586364507675171e-01 -2.628660500049591064e-01 1.543008238077163696e-01 -8.709394931793212891e-02 2.141561955213546753e-01 -1.114860624074935913e-01 -1.702271103858947754e-01 -1.742381304502487183e-01 -3.480193912982940674e-01 9.607583284378051758e-02 -7.419015467166900635e-02 8.135548233985900879e-02 -5.951990932226181030e-02 -2.802342642098665237e-03 1.768056005239486694e-01 -1.545023620128631592e-01 3.717979192733764648e-01 -2.189138680696487427e-01 1.428052932024002075e-01
2.394265383481979370e-01 1.118072569370269775e-01 -1.507539600133895874e-01 3.661764264106750488e-01 -2.798801660537719727e-01 -7.602059841156005859e-02 8.992353826761245728e-02 8.237946033477783203e-02 4.328488111495971680e-01 -1.144360005855560303e-02 -6.685843318700790405e-02 -6.348712742328643799e-02 1.267984788864850998e-02 -3.266641870141029358e-02 -1.212570592761039734e-01 3.712087571620941162e-01 -2.606572806835174561e-01 -1.244020313024520874e-01 2.974590472877025604e-02 -7.313687354326248169e-02 6.637542508542537689e-03 5.410370603203773499e-02 1.994629055261611938e-01 2.778906933963298798e-02 -1.764627248048782349e-01 -1.311679482460021973e-01 2.732859924435615540e-02 1.651109606027603149e-01 -1.649795919656753540e-01 1.282840520143508911e-01 2.661612033843994141e-01 2.470635995268821716e-02
3.475627303123474121e-01 2.862525172531604767e-02 -4.239259660243988037e-02 1.002976000308990479e-01 -2.820114418864250183e-02 8.761914819478988647e-02 -2.645765841007232666e-01 8.000897616147994995e-02 2.749873399734497070e-01 5.249699205160140991e-02 -9.139322675764560699e-03 1.255325078964233398e-01 -1.729435324668884277e-01 3.648621439933776855e-01 -1.583341360092163086e-01 2.386869490146636963e-01 -9.664189070463180542e-02 1.379642635583877563e-01 1.079872548580169678e-01 -1.833904236555099487e-01 -3.656642138957977295e-01 -1.730978190898895264e-01 3.106909394264221191e-01 7.248016446828842163e-02 4.740447178483009338e-02 1.625960469245910645e-01 1.204638257622718811e-01 6.624622642993927002e-02 4.405178874731063843e-02 3.645597398281097412e-02 -1.868250817060470581e-01 -1.322044134140014648e-01
2.768253982067108154e-01 1.099069342017173767e-01 -1.710491776466369629e-01 2.921360731124877930e-01 -1.756149977445602417e-01 -3.779783844947814941e-01 -1.919578909873962402e-01 -2.490070089697837830e-02 3.795321285724639893e-01 -1.395693570375442505e-01 -1.510513424873352051e-01 -1.199644356966018677e-01 -2.476817555725574493e-02 2.440690845251083374e-01 -8.505626767873764038e-02 2.818568944931030273e-01 -1.730197109282016754e-02 -5.008025839924812317e-02 -1.524888426065444946e-01 -4.375306423753499985e-03 -4.760504513978958130e-02 -7.230550795793533325e-02 -1.351110171526670456e-02 2.536613121628761292e-02 -3.864284604787826538e-02 2.289519086480140686e-02 -1.535602360963821411e-01 2.438773363828659058e-01 -9.644554555416107178e-02 3.239616453647613525e-01 6.428942084312438965e-02 -7.573134265840053558e-03
1.133820191025733948e-01 7.983195781707763672e-02 -3.137875199317932129e-01 3.961194306612014771e-02 3.512189164757728577e-02 1.406061276793479919e-02 -1.640417873859405518e-01 4.291448742151260376e-02 3.981613367795944214e-02 -1.289803385734558105e-01 4.512220248579978943e-02 -1.195465847849845886e-01 -1.600893586874008179e-01 3.287277519702911377e-01 -1.818907707929611206e-01 1.476008445024490356e-01 -1.733945459127426147e-01 -2.283301949501037598e-01 -2.357225567102432251e-01 -9.219761937856674194e-02 -4.000119268894195557e-01 -2.647324204444885254e-01 1.760265082120895386e-01 -1.775621026754379272e-01 1.479359269142150879e-01 -1.748165637254714966e-01 -2.847719192504882812e-01 -1.511649042367935181e-01 -7.131882011890411377e-02 1.317097842693328857e-01 9.182114899158477783e-02 3.631300851702690125e-02
1.037737429141998291e-01 -5.029012262821197510e-02 3.154101595282554626e-02 -1.223375797271728516e-01 -7.804310321807861328e-02 -2.004478313028812408e-02 3.382760286331176758e-01 -9.771865606307983398e-02 6.722053140401840210e-02 -2.794247269630432129e-01 1.948790848255157471e-01 7.681328058242797852e-02 2.405716627836227417e-01 -2.435673587024211884e-02 3.792586177587509155e-02 1.656043678522109985e-01 -2.941530048847198486e-01 2.814872376620769501e-02 -1.597371101379394531e-01 -1.662851125001907349e-01 -3.177334070205688477e-01 -2.068338729441165924e-02 -3.163601458072662354e-02 -4.351688027381896973e-01 -1.451492756605148315e-01 -2.891169302165508270e-02 -9.601271152496337891e-02 6.453861296176910400e-02 -1.436773035675287247e-02 3.671000003814697266e-01 8.076153695583343506e-02 -1.320722848176956177e-01
-4.888004437088966370e-02 -2.823952436447143555e-01 1.263962835073471069e-01 8.233030140399932861e-02 -3.960878774523735046e-02 -1.702968180179595947e-01 -5.052343010902404785e-03 -1.116646975278854370e-01 7.043509930372238159e-02 1.510070115327835083e-01 -5.442601442337036133e-02 2.142130583524703979e-01 -8.974865823984146118e-02 3.026708066463470459e-01 2.822794020175933838e-01 1.782996207475662231e-01 -2.562534250319004059e-02 -1.190790608525276184e-01 -1.780049055814743042e-01 6.947717629373073578e-03 -1.567991077899932861e-01 1.362527459859848022e-01 2.210289984941482544e-01 -1.350350975990295410e-01 9.759205579757690430e-02 -1.773954927921295166e-01 -1.265063583850860596e-01 5.555718392133712769e-02 -2.159806638956069946e-01 5.278773903846740723e-01 -8.948970586061477661e-02 1.187033802270889282e-01
3.718136996030807495e-02 -4.026794061064720154e-02 -1.794008463621139526e-01 -2.341266274452209473e-01 -3.260718286037445068e-01 2.655507624149322510e-02 -1.274552661925554276e-02 6.081530824303627014e-02 1.841055750846862793e-01 -1.859353929758071899e-01 1.080213338136672974e-01 5.257708951830863953e-02 -6.874235719442367554e-02 -1.970202475786209106e-01 -1.059722635545767844e-04 2.227820158004760742e-01 -1.174268797039985657e-01 -3.264372944831848145e-01 -1.276440918445587158e-01 -2.449236512184143066e-01 -3.217432498931884766e-01 -2.123464941978454590e-01 3.237607330083847046e-02 -2.667523920536041260e-01 -2.022575736045837402e-01 -1.753327623009681702e-02 -1.271976232528686523e-01 -1.019172966480255127e-01 -1.118217781186103821e-01 3.363247811794281006e-01 1.281433645635843277e-02 -1.096478402614593506e-01
3.433520495891571045e-01 -1.154950186610221863e-01 -1.225704252719879150e-01 1.454537957906723022e-01 1.423864662647247314e-01 9.984018653631210327e-02 4.972593393176794052e-03 3.045739606022834778e-02 1.793951168656349182e-02 -5.793441459536552429e-02 -2.188002765178680420e-01 6.234930083155632019e-02 1.517294496297836304e-01 9.978774189949035645e-02 -1.289186477661132812e-01 3.630777895450592041e-01 -6.454691290855407715e-02 9.873098134994506836e-02 -2.049717605113983154e-01 1.565247215330600739e-02 -3.413584828376770020e-01 -3.150998651981353760e-01 2.446577399969100952e-01 3.581776842474937439e-02 -2.691934108734130859e-01 -7.334426045417785645e-02 -4.970846697688102722e-02 9.502998739480972290e-02 -1.628909707069396973e-01 1.168176308274269104e-01 -1.141929477453231812e-01 -2.980589568614959717e-01
1.647333651781082153e-01 2.456474816426634789e-03 2.977880276739597321e-02 -1.544801890850067139e-01 -4.967012628912925720e-02 -1.527962554246187210e-02 -1.779290139675140381e-01 -1.256489455699920654e-01 2.063113301992416382e-01 -3.949828818440437317e-02 2.320125233381986618e-03 -2.433477342128753662e-02 -1.325342506170272827e-01 1.549346596002578735e-01 -2.807086110115051270e-01 3.531465828418731689e-01 2.139372378587722778e-02 3.345540165901184082e-01 2.080953717231750488e-01 -6.793911103159189224e-03 -3.267397582530975342e-01 -1.359328925609588623e-01 2.233428657054901123e-01 -6.234265491366386414e-02 -2.874583899974822998e-01 5.980994179844856262e-02 5.122724920511245728e-02 -5.624596402049064636e-02 -1.949727237224578857e-01 3.276748657226562500e-01 -1.790754050016403198e-01 6.298489123582839966e-02
3.318506106734275818e-02 -5.927909910678863525e-02 -1.144648566842079163e-01 3.240930736064910889e-01 -9.332200884819030762e-02 -2.896952331066131592e-01 -2.133663445711135864e-01 -1.290041506290435791e-01 1.577028185129165649e-01 -2.257534563541412354e-01 -1.115237623453140259e-01 3.430069237947463989e-02 1.775629222393035889e-01 1.091359630227088928e-01 8.614446967840194702e-02 2.074299305677413940e-01 -1.669408529996871948e-01 -6.204790994524955750e-02 1.844268143177032471e-01 -1.644246876239776611e-01 -4.652660489082336426e-01 -5.207061022520065308e-02 -5.097946897149085999e-02 -4.547247290611267090e-02 2.240362204611301422e-02 1.146485581994056702e-01 -1.267720907926559448e-01 5.965937301516532898e-02 -8.532604575157165527e-02 3.671589493751525879e-01 -1.617389544844627380e-02 2.164890319108963013e-01
6.539766490459442139e-02 -1.596779227256774902e-01 5.642967671155929565e-02 -1.149116903543472290e-01 -7.992152869701385498e-02 -1.789925694465637207e-01 -3.758478909730911255e-02 8.754901587963104248e-02 3.113405108451843262e-01 -3.638251125812530518e-01 2.877899706363677979e-01 1.198658496141433716e-01 -2.366067320108413696e-01 -4.699086770415306091e-02 -1.840849220752716064e-01 1.425066739320755005e-01 -2.172855287790298462e-01 1.408147364854812622e-01 1.887730031739920378e-04 -1.555716693401336670e-01 -8.651940524578094482e-02 -6.432041525840759277e-02 1.394472271203994751e-01 -3.886756896972656250e-01 2.649825513362884521e-01 3.019631654024124146e-02 -1.537886857986450195e-01 -1.686403900384902954e-01 -2.029152512550354004e-01 1.408373117446899414e-01 -9.273961186408996582e-02 3.528760001063346863e-02
1.529098600149154663e-01 -9.771497547626495361e-02 -2.526531815528869629e-01 -4.601054638624191284e-02 -1.801263839006423950e-01 -1.354148145765066147e-02 1.163676157593727112e-01 1.283659934997558594e-01 1.475156247615814209e-01 -2.131750434637069702e-02 -3.010255098342895508e-01 -3.912480920553207397e-02 2.750745415687561035e-02 -1.073130220174789429e-01 -1.103251203894615173e-01 3.134762868285179138e-02 -3.975278735160827637e-01 1.288949791342020035e-02 2.977936863899230957e-01 -2.204195410013198853e-01 -2.230452299118041992e-01 -8.290044963359832764e-02 6.071849539875984192e-02 -8.290788531303405762e-02 2.636471688747406006e-01 4.802828282117843628e-02 -1.835957914590835571e-01 7.865522801876068115e-02 -2.164611071348190308e-01 3.470368683338165283e-01 2.301002591848373413e-01 -6.397605687379837036e-02
2.705423720180988312e-02 9.837721288204193115e-02 -2.511633038520812988e-01 -1.012871116399765015e-01 -1.393744051456451416e-01 -1.127675026655197144e-01 -6.723840534687042236e-02 -1.140609905123710632e-01 1.484528481960296631e-01 2.417279593646526337e-02 2.445488795638084412e-02 4.485072940587997437e-02 -2.626135945320129395e-01 1.310719698667526245e-01 -8.932684361934661865e-02 3.668072819709777832e-01 -1.615190058946609497e-01 -1.837908476591110229e-01 -1.059776470065116882e-01 -3.646456077694892883e-02 -1.697290837764739990e-01 -4.573036730289459229e-01 -3.568589314818382263e-02 -3.463265001773834229e-01 1.616569012403488159e-01 -5.252544302493333817e-03 -2.734833359718322754e-01 3.596143424510955811e-02 -8.733362704515457153e-02 1.582463532686233521e-01 1.598418802022933960e-01 1.436194032430648804e-01
-6.998249888420104980e-02 1.374554336071014404e-01 -3.711397945880889893e-01 6.733238697052001953e-02 -2.918874025344848633e-01 9.534151107072830200e-02 -1.150694489479064941e-01 5.230367928743362427e-02 1.187686249613761902e-01 1.362197566777467728e-03 1.536630094051361084e-01 7.408959418535232544e-02 1.535454541444778442e-01 8.748057484626770020e-02 2.906547300517559052e-02 1.108643263578414917e-01 -1.618353575468063354e-01 3.874236345291137695e-02 -6.852014362812042236e-02 6.870502233505249023e-02 -4.288893938064575195e-01 -5.982841923832893372e-02 3.589670658111572266e-01 1.368907839059829712e-01 -5.953631550073623657e-02 2.118393406271934509e-02 -2.021026164293289185e-01 4.313910305500030518e-01 6.398428231477737427e-02 5.015033856034278870e-02 1.266096532344818115e-01 -1.014198958873748779e-01
9.012746065855026245e-02 6.474097818136215210e-02 -1.206300482153892517e-01 -3.507942259311676025e-01 -3.017656505107879639e-01 -2.014467678964138031e-02 5.151320714503526688e-03 -2.853205986320972443e-02 5.036411806941032410e-02 -2.691766321659088135e-01 -1.782501786947250366e-01 2.026847600936889648e-01 -1.446331441402435303e-01 -1.554895192384719849e-01 6.527394801378250122e-02 1.816983334720134735e-02 -3.436424434185028076e-01 -6.570642348378896713e-03 2.221510000526905060e-02 -3.178042471408843994e-01 -3.336350917816162109e-01 2.545093558728694916e-02 1.062629967927932739e-01 -1.671766638755798340e-01 -4.152866080403327942e-02 1.818418949842453003e-01 -1.972460374236106873e-02 2.415960282087326050e-01 -1.940764933824539185e-01 1.741407811641693115e-01 1.190173029899597168e-01 1.170645207166671753e-01
2.553198039531707764e-01 -7.088895142078399658e-02 -3.347712755203247070e-01 -1.324354559183120728e-01 -1.006810441613197327e-01 -1.063957214355468750e-01 -5.175058543682098389e-02 -2.019326901063323021e-03 1.944548338651657104e-01 -3.064237534999847412e-01 -1.148184761404991150e-02 2.806472219526767731e-02 4.181122872978448868e-03 -4.182177782058715820e-01 -2.026134543120861053e-02 -4.987375810742378235e-02 -3.285861611366271973e-01 2.360420674085617065e-02 1.918227374553680420e-01 -1.625044345855712891e-01 -2.964800000190734863e-01 1.094875112175941467e-01 4.879106127191334963e-04 -5.357399955391883850e-02 -2.233935520052909851e-03 1.581652760505676270e-01 -1.548363566398620605e-01 1.314870715141296387e-01 -2.711173295974731445e-01 2.217854261398315430e-01 4.222411196678876877e-03 -4.586918279528617859e-02
6.877008825540542603e-02 1.765161156654357910e-01 -2.462936192750930786e-01 -4.590155091136693954e-03 -1.257799267768859863e-01 -1.951414495706558228e-01 -1.613088250160217285e-01 -4.531957581639289856e-02 9.310290962457656860e-02 -5.729110911488533020e-02 2.246157824993133545e-01 7.072458416223526001e-02 -1.893301904201507568e-01 1.143477782607078552e-01 -9.313323348760604858e-02 3.336485028266906738e-01 -3.551795780658721924e-01 -2.299638986587524414e-01 -1.320347934961318970e-02 -3.729047253727912903e-02 -1.105357185006141663e-01 -3.833918869495391846e-01 5.902306176722049713e-03 -3.419497907161712646e-01 1.371611654758453369e-01 3.455192595720291138e-02 -1.483836024999618530e-01 3.911744058132171631e-02 -1.029768362641334534e-01 1.648693233728408813e-01 2.109749019145965576e-01 5.010601133108139038e-02
4.731195047497749329e-02 1.493237633258104324e-02 -3.417524993419647217e-01 1.808036118745803833e-01 -1.158379614353179932e-01 -1.656166613101959229e-01 -1.350978761911392212e-01 1.262743920087814331e-01 1.011623665690422058e-01 -2.055057436227798462e-01 1.188053637742996216e-01 -1.104753687977790833e-01 -2.415726035833358765e-01 3.561544716358184814e-01 -1.260976642370223999e-01 1.621908247470855713e-01 -9.763672202825546265e-02 -2.239389419555664062e-01 -8.454018831253051758e-02 -6.758912652730941772e-02 -2.995563745498657227e-01 -2.638652622699737549e-01 1.739833205938339233e-01 -1.731010377407073975e-01 1.516670435667037964e-01 -1.798982024192810059e-01 -2.254387885332107544e-01 -1.412632036954164505e-02 -1.910859644412994385e-01 7.771670818328857422e-02 1.555085629224777222e-01 5.195182934403419495e-02
1.777338087558746338e-01 -1.528954654932022095e-01 -6.198875606060028076e-02 -4.974477738142013550e-02 -1.616894155740737915e-01 -1.215944290161132812e-01 -2.723839282989501953e-01 9.407422691583633423e-02 -7.528668642044067383e-02 -2.008315920829772949e-01 -1.734710037708282471e-01 4.072129353880882263e-02 -1.089593321084976196e-01 1.341922432184219360e-01 -9.575379639863967896e-02 2.569727040827274323e-02 -1.828028410673141479e-01 2.992371916770935059e-01 -3.122706338763237000e-02 -9.189156442880630493e-02 -3.437997996807098389e-01 -1.527076773345470428e-02 3.989063203334808350e-01 2.120606787502765656e-02 6.066556274890899658e-02 1.176135316491127014e-01 -1.400801986455917358e-01 2.927832901477813721e-01 3.172354400157928467e-02 3.427589535713195801e-01 2.057141065597534180e-01 -5.684829503297805786e-02
-7.958810776472091675e-02 -2.899390161037445068e-01 -2.204720079898834229e-01 -6.565332412719726562e-02 -8.850724995136260986e-02 -4.335235804319381714e-02 1.245448589324951172e-01 1.984213292598724365e-01 2.817665040493011475e-01 -1.578804403543472290e-01 -1.669435501098632812e-01 5.734398961067199707e-02 -2.502808272838592529e-01 5.914193019270896912e-02 -3.937980160117149353e-02 1.534620523452758789e-01 -3.348233103752136230e-01 -8.850511163473129272e-02 1.667679250240325928e-01 3.026949614286422729e-02 -2.092652469873428345e-01 -1.124063432216644287e-01 2.233754843473434448e-02 -3.148040473461151123e-01 3.575993180274963379e-01 7.933884114027023315e-02 -2.669575251638889313e-02 3.926568850874900818e-02 -2.249509245157241821e-01 2.453676015138626099e-01 1.129912361502647400e-01 2.595582790672779083e-02
8.181585371494293213e-02 -1.437689512968063354e-01 7.585126161575317383e-02 -1.036407649517059326e-01 5.263361707329750061e-02 -5.269420333206653595e-03 -1.793213784694671631e-01 1.693607121706008911e-02 3.112745285034179688e-01 -2.261446565389633179e-01 1.426963359117507935e-01 2.469467818737030029e-01 -1.371846646070480347e-01 7.692781835794448853e-02 -1.796259433031082153e-01 3.006775081157684326e-01 -3.614847064018249512e-01 1.904980838298797607e-01 1.643915325403213501e-01 2.705503068864345551e-02 -3.504495918750762939e-01 -5.599023029208183289e-02 2.594709098339080811e-01 5.306646600365638733e-02 -1.713249981403350830e-01 2.667385712265968323e-02 2.150356769561767578e-01 -7.993327081203460693e-02 -6.878143548965454102e-02 1.770681589841842651e-01 -1.854023784399032593e-01 1.235846336930990219e-02
2.284265756607055664e-01 -8.133880048990249634e-02 -2.521688938140869141e-01 1.263869367539882660e-02 -2.760810256004333496e-01 -1.433985531330108643e-01 8.400025963783264160e-02 4.667347669601440430e-02 2.253391593694686890e-01 -6.675328314304351807e-02 -8.033529669046401978e-02 -1.266839206218719482e-01 -2.066628634929656982e-01 5.668332427740097046e-02 3.316099941730499268e-01 -3.219081461429595947e-02 2.242791093885898590e-02 -2.262010574340820312e-01 6.666195392608642578e-02 1.832721829414367676e-01 -3.420687317848205566e-01 -2.811215817928314209e-02 3.898580968379974365e-01 -1.488968133926391602e-01 1.007638201117515564e-01 1.472757197916507721e-02 -9.297302365303039551e-02 6.345228105783462524e-02 -1.102882698178291321e-01 2.170157879590988159e-01 2.496313303709030151e-01 1.024648323655128479e-01
2.884454131126403809e-01 -2.229611426591873169e-01 -2.120350599288940430e-01 -3.965640068054199219e-02 5.587657913565635681e-02 1.082686111330986023e-01 -4.118235036730766296e-02 -2.002206742763519287e-01 5.164084956049919128e-02 -2.855643928050994873e-01 1.200239807367324829e-01 -1.791981160640716553e-01 9.961874037981033325e-02 5.927369371056556702e-02 -4.659458994865417480e-03 3.362342715263366699e-01 -1.823320239782333374e-01 -5.056345462799072266e-02 -1.497807949781417847e-01 -1.938681304454803467e-01 -3.213900029659271240e-01 -2.420461922883987427e-01 3.736058473587036133e-01 -7.726247608661651611e-02 1.724820733070373535e-01 -7.383091002702713013e-02 -3.204623609781265259e-02 1.124249864369630814e-02 -1.719412952661514282e-01 1.609117165207862854e-02 1.929910480976104736e-01 3.365963464602828026e-03
1.988123208284378052e-01 1.143867596983909607e-01 -2.870146334171295166e-01 1.465115100145339966e-01 -8.022988587617874146e-02 -1.309054344892501831e-01 -1.337077915668487549e-01 -1.552358642220497131e-02 1.936227530241012573e-01 -1.246451362967491150e-01 5.398963019251823425e-02 -1.161952018737792969e-01 -1.186054274439811707e-01 4.147589802742004395e-01 -1.298980414867401123e-01 5.390655249357223511e-02 -2.592170238494873047e-02 -7.549821585416793823e-02 -1.976994127035140991e-01 -1.456167548894882202e-01 -3.631990849971771240e-01 -2.959273159503936768e-01 1.552547812461853027e-01 -2.844235301017761230e-01 3.950941190123558044e-02 -1.259680688381195068e-01 -1.942078769207000732e-01 -2.771039865911006927e-02 -2.728051505982875824e-02 -3.336737304925918579e-02 2.574341595172882080e-01 1.065291762351989746e-01
2.208043932914733887e-01 1.064919680356979370e-02 -1.057171002030372620e-01 -2.899108268320560455e-02 -1.675096005201339722e-01 -6.017810478806495667e-02 -3.520693778991699219e-01 3.898564726114273071e-02 -1.193834561854600906e-02 2.017119899392127991e-02 4.898591339588165283e-02 1.334575414657592773e-01 -2.480092644691467285e-01 -1.490775961428880692e-02 8.763419836759567261e-02 6.084841489791870117e-02 -2.847210466861724854e-01 2.920264601707458496e-01 -1.923886537551879883e-01 -8.781305700540542603e-02 -2.769141197204589844e-01 -4.746797680854797363e-02 2.905457913875579834e-01 -1.343730986118316650e-01 2.557378076016902924e-02 1.269564032554626465e-01 -3.106825947761535645e-01 2.698751389980316162e-01 5.906582623720169067e-02 2.990425825119018555e-01 -1.364814210683107376e-02 -1.279895901679992676e-01
6.123908981680870056e-02 -5.195607617497444153e-02 -2.341643571853637695e-01 -1.609017997980117798e-01 -2.791794836521148682e-01 -1.243687868118286133e-01 3.795188069343566895e-01 7.145377807319164276e-03 2.216345816850662231e-01 -2.425595372915267944e-01 -9.103702008724212646e-02 2.808577194809913635e-02 -1.497581154108047485e-01 -1.823423504829406738e-01 -8.691824972629547119e-02 1.277717947959899902e-01 -1.570968329906463623e-01 -1.235037371516227722e-01 -5.416929349303245544e-02 -3.696904778480529785e-01 -3.781791925430297852e-01 -1.506505459547042847e-01 4.797735810279846191e-02 -1.522758603096008301e-01 -1.453296095132827759e-01 -5.192063003778457642e-02 1.883229427039623260e-02 6.383439898490905762e-02 -1.745790243148803711e-01 2.198443412780761719e-01 9.217730723321437836e-03 -2.933443896472454071e-02
3.063069283962249756e-02 -6.627136468887329102e-02 -4.698576033115386963e-01 3.969953581690788269e-02 -3.399172425270080566e-01 1.019220799207687378e-01 1.250795125961303711e-01 1.110678240656852722e-01 1.452246755361557007e-01 -5.033289641141891479e-02 -1.156914830207824707e-01 1.021647527813911438e-01 -2.377918064594268799e-01 2.719373814761638641e-02 -6.303859502077102661e-02 1.369231045246124268e-01 -2.338775247335433960e-01 6.474018096923828125e-02 2.077333331108093262e-01 -1.912974119186401367e-01 -2.329604886472225189e-02 5.626727361232042313e-04 2.650176174938678741e-02 -3.730719909071922302e-02 2.865281105041503906e-01 8.193121105432510376e-02 -1.213764101266860962e-01 -7.443211972713470459e-02 -2.560064792633056641e-01 3.272889256477355957e-01 2.369517982006072998e-01 -1.086327657103538513e-01
4.134442210197448730e-01 -5.550488829612731934e-02 -1.395549327135086060e-01 2.347608953714370728e-01 -1.463552564382553101e-01 -2.550612390041351318e-01 1.280192136764526367e-01 1.089995577931404114e-01 3.778896927833557129e-01 -1.700494438409805298e-01 -3.973136842250823975e-02 -8.045995607972145081e-03 -1.972633004188537598e-01 7.744678854942321777e-02 -5.400713905692100525e-02 3.246625065803527832e-01 -3.335733413696289062e-01 -1.857965737581253052e-01 8.486223220825195312e-02 1.054705493152141571e-02 -1.174435317516326904e-01 2.425497770309448242e-01 1.418636739253997803e-01 1.015944704413414001e-01 -7.000593096017837524e-02 6.330622732639312744e-02 9.697508998215198517e-03 1.758691370487213135e-01 1.764929480850696564e-02 7.458829879760742188e-02 -4.634393379092216492e-02 -7.697514444589614868e-02
1.719248741865158081e-01 1.301364451646804810e-01 -7.824670523405075073e-02 -1.843336597084999084e-02 -2.117796689271926880e-01 -3.939063847064971924e-02 3.146561384201049805e-01 -1.166134700179100037e-01 7.311234623193740845e-02 -1.567679345607757568e-01 9.515321254730224609e-02 6.942206621170043945e-02 -1.004041656851768494e-01 5.864626914262771606e-02 -1.623985469341278076e-01 1.610955148935317993e-01 -2.235212028026580811e-01 -1.249844804406166077e-01 -1.966137439012527466e-01 -1.667066365480422974e-01 -3.405551612377166748e-01 -5.715643614530563354e-02 -1.093676313757896423e-01 -3.117288947105407715e-01 -1.733388304710388184e-01 -1.054396554827690125e-01 -2.227483503520488739e-02 1.358730047941207886e-01 -2.991726398468017578e-01 2.797538340091705322e-01 -2.022940814495086670e-01 -2.217458933591842651e-01
-3.919200599193572998e-02 3.125212341547012329e-02 1.086737588047981262e-01 -7.734708487987518311e-02 -4.486462101340293884e-03 3.523796051740646362e-02 -1.299809217453002930e-01 9.029006958007812500e-02 1.162537559866905212e-01 -3.277275860309600830e-01 -9.324255399405956268e-03 1.760428696870803833e-01 -1.692227125167846680e-01 2.430632561445236206e-01 -3.149096667766571045e-01 3.579455018043518066e-01 -7.516650110483169556e-02 -2.332315146923065186e-01 3.120066598057746887e-02 -1.160675287246704102e-01 -5.816832929849624634e-02 -1.374282687902450562e-01 3.331997692584991455e-01 -3.013050854206085205e-01 1.575181335210800171e-01 -6.166548281908035278e-02 -3.496323525905609131e-01 2.404324151575565338e-02 1.924350298941135406e-02 1.830693930387496948e-01 1.569700776599347591e-03 -4.986398667097091675e-02
1.243926361203193665e-01 -9.134422987699508667e-03 -3.732661902904510498e-01 -1.003692597150802612e-01 -3.610408008098602295e-01 -2.587956190109252930e-01 9.521728754043579102e-02 -8.620762825012207031e-02 5.010100454092025757e-02 -7.023601979017257690e-02 -1.497807800769805908e-01 7.293640822172164917e-02 -8.791619539260864258e-02 1.254297345876693726e-01 1.422948092222213745e-01 7.833540439605712891e-02 -1.393886506557464600e-01 -7.797568291425704956e-02 -2.449869923293590546e-02 -2.567163482308387756e-02 -2.238682955503463745e-01 -3.143716156482696533e-01 1.806099265813827515e-01 2.104644291102886200e-02 -1.536699235439300537e-01 2.251531630754470825e-01 -1.772636175155639648e-01 -1.716978698968887329e-01 1.244205906987190247e-01 2.354680150747299194e-01 2.097055315971374512e-01 -2.779987454414367676e-01
3.629285097122192383e-02 3.673692792654037476e-02 5.561409890651702881e-02 1.513114720582962036e-01 1.794551871716976166e-02 8.762603625655174255e-03 1.712932437658309937e-01 -9.309510141611099243e-02 6.091281026601791382e-02 2.713946998119354248e-01 -7.347221672534942627e-02 2.040336579084396362e-01 -3.858597576618194580e-01 1.570914983749389648e-01 2.463128231465816498e-02 2.636033296585083008e-01 -1.061000972986221313e-01 -1.619701273739337921e-02 -7.321010529994964600e-02 -3.494098782539367676e-01 -1.180383563041687012e-01 1.803119778633117676e-01 2.077604383230209351e-01 -1.939049214124679565e-01 -1.217710599303245544e-01 -2.949906326830387115e-02 -2.028242349624633789e-01 1.377385407686233521e-01 -3.371204733848571777e-01 1.783486753702163696e-01 1.932157725095748901e-01 2.002789229154586792e-01
-3.361252136528491974e-03 1.281329244375228882e-01 -3.224768638610839844e-01 2.308743298053741455e-01 -8.647460490465164185e-02 -2.080788463354110718e-01 -2.367391437292098999e-02 1.054336130619049072e-01 3.589112311601638794e-02 -8.299038559198379517e-02 1.510284692049026489e-01 -1.061504110693931580e-01 -1.015316992998123169e-01 3.347446322441101074e-01 -1.158107519149780273e-01 2.335676848888397217e-01 -9.454993158578872681e-02 -1.455806046724319458e-01 -2.302601784467697144e-01 2.343391301110386848e-03 -3.530418574810028076e-01 -2.115841358900070190e-01 1.466854810714721680e-01 -1.460627019405364990e-01 1.637841165065765381e-01 -1.229119151830673218e-01 -2.559779286384582520e-01 -1.790331006050109863e-01 -9.147932380437850952e-02 1.365318447351455688e-01 2.601016759872436523e-01 -4.067924246191978455e-02
1.996195614337921143e-01 -3.286562860012054443e-02 -1.844644844532012939e-01 1.963280588388442993e-01 -4.264213740825653076e-01 -2.645599544048309326e-01 -1.645181924104690552e-01 -4.556181654334068298e-02 3.140871822834014893e-01 -2.405604720115661621e-01 1.124662533402442932e-01 1.583838835358619690e-02 9.072891622781753540e-02 -4.117836430668830872e-02 -6.657156348228454590e-02 3.972753882408142090e-01 -2.107998430728912354e-01 5.573280155658721924e-03 2.862293086946010590e-02 6.831239163875579834e-02 7.701700553297996521e-03 -4.493715823628008366e-04 3.106258250772953033e-02 -6.536021083593368530e-02 -2.279437184333801270e-01 4.099229723215103149e-02 -1.515059918165206909e-01 2.791227996349334717e-01 -4.095023870468139648e-02 1.696808785200119019e-01 -4.300520569086074829e-02 -1.478315293788909912e-01
-3.140686452388763428e-02 2.679264172911643982e-02 5.411905702203512192e-03 -1.995442658662796021e-01 1.795002818107604980e-02 -1.847197711467742920e-01 4.817369952797889709e-02 -1.037812754511833191e-01 2.798474431037902832e-01 -1.400947570800781250e-01 1.060787662863731384e-01 3.033846318721771240e-01 1.519403904676437378e-01 2.995046973228454590e-01 -6.970909237861633301e-02 3.619905114173889160e-01 -2.219168692827224731e-01 -7.733494788408279419e-02 2.040989547967910767e-01 1.135247647762298584e-01 -3.157675564289093018e-01 -2.437064424157142639e-02 3.542149066925048828e-02 1.506443321704864502e-01 1.631897501647472382e-02 -4.417915642261505127e-02 8.641916327178478241e-03 1.992729753255844116e-01 -1.707036644220352173e-01 3.689660131931304932e-01 -1.092740297317504883e-01 -8.803323656320571899e-02
1.878553479909896851e-01 1.024659350514411926e-01 -2.264189273118972778e-01 2.789433002471923828e-01 -1.206845939159393311e-01 -1.284752190113067627e-01 -3.183243870735168457e-01 -1.507304608821868896e-01 2.681192159652709961e-01 -3.475157022476196289e-01 -2.599395215511322021e-01 5.831053853034973145e-02 1.225955188274383545e-01 1.790871024131774902e-01 9.287787228822708130e-02 2.753221988677978516e-01 -1.959241479635238647e-01 -2.131639271974563599e-01 -2.233393490314483643e-03 -5.270201712846755981e-02 -2.542428076267242432e-01 -6.049578078091144562e-03 -3.175322338938713074e-02 -1.046136170625686646e-01 -2.792359143495559692e-02 -1.070792898535728455e-01 -1.276387870311737061e-01 4.228108748793601990e-02 -8.137788623571395874e-02 2.677743434906005859e-01 -7.154890801757574081e-03 5.407109484076499939e-02
1.599260270595550537e-01 -4.166370723396539688e-03 1.364366733469069004e-03 -8.850809186697006226e-02 -3.231794238090515137e-01 -2.044520974159240723e-01 -2.888207435607910156e-01 7.624138891696929932e-02 2.999222464859485626e-02 2.504161372780799866e-02 5.219241138547658920e-03 4.273705929517745972e-02 -7.660859823226928711e-02 3.045964613556861877e-02 -8.156564086675643921e-02 3.360576927661895752e-01 -1.971870511770248413e-01 2.276124805212020874e-01 -1.520156860351562500e-01 -7.947017252445220947e-02 -8.400239050388336182e-02 2.062782049179077148e-01 3.759410083293914795e-01 2.473132626619189978e-04 2.000955343246459961e-01 1.030680164694786072e-01 -2.266876697540283203e-01 1.843860000371932983e-01 5.507954955101013184e-02 3.765808641910552979e-01 2.733663655817508698e-02 -9.293083846569061279e-02
2.004094570875167847e-01 -2.019921690225601196e-01 -1.489796936511993408e-01 -2.129839360713958740e-01 -1.215932294726371765e-01 9.498179703950881958e-02 -1.572374999523162842e-01 -1.783623546361923218e-01 1.217475235462188721e-01 -1.415506750345230103e-01 1.052426621317863464e-01 3.498230362311005592e-03 1.179943755269050598e-01 7.566016912460327148e-02 -1.238568946719169617e-01 2.737719416618347168e-01 -1.914618462324142456e-01 -1.628721058368682861e-01 -1.232255548238754272e-01 -1.559800803661346436e-01 -1.364053785800933838e-01 -3.984164446592330933e-02 -1.509041432291269302e-02 -3.801914155483245850e-01 1.316486746072769165e-01 -2.772463858127593994e-01 -1.358933895826339722e-01 1.603084355592727661e-01 -3.224239349365234375e-01 1.667177379131317139e-01 1.815323829650878906e-01 2.109832465648651123e-01
1.042136028409004211e-01 1.404305845499038696e-01 -2.921918332576751709e-01 2.356585115194320679e-02 -1.714229136705398560e-01 -1.779789030551910400e-01 -7.756366580724716187e-02 -1.570516079664230347e-01 1.168514639139175415e-01 7.204329967498779297e-02 4.492309689521789551e-02 1.369152776896953583e-02 -2.674600780010223389e-01 1.195981130003929138e-01 -2.081149630248546600e-02 3.527309298515319824e-01 -1.797820925712585449e-01 -2.415377795696258545e-01 -1.440297514200210571e-01 7.451680488884449005e-03 -1.893377453088760376e-01 -3.126230239868164062e-01 -7.334027439355850220e-02 -3.552412986755371094e-01 1.526310443878173828e-01 -8.195840753614902496e-03 -2.530191242694854736e-01 -5.075404886156320572e-03 2.404805645346641541e-02 1.945183277130126953e-01 2.189678885042667389e-02 2.389152944087982178e-01
1.583786606788635254e-01 9.763784706592559814e-02 1.072352826595306396e-01 9.905891120433807373e-02 -6.253088265657424927e-02 -1.508911550045013428e-01 -4.078635014593601227e-03 -4.261640459299087524e-02 1.825024932622909546e-01 1.682514995336532593e-01 -4.029888659715652466e-02 2.078777849674224854e-01 -1.609153300523757935e-01 5.109510570764541626e-02 8.879662491381168365e-03 3.195316791534423828e-01 -2.906684577465057373e-01 -1.510175764560699463e-01 -1.357951015233993530e-01 -6.302763521671295166e-02 -1.413329243659973145e-01 -6.902138888835906982e-02 2.531498670578002930e-01 1.130519360303878784e-01 -1.969025135040283203e-01 6.561392545700073242e-02 1.442756950855255127e-01 4.426281154155731201e-02 -1.932119429111480713e-01 5.342399477958679199e-01 -1.779283881187438965e-01 1.638877093791961670e-01
2.206643223762512207e-01 -1.071588769555091858e-01 -1.329405009746551514e-01 5.021599307656288147e-02 -1.812815368175506592e-01 -1.982934325933456421e-01 -1.896952241659164429e-01 1.463514417409896851e-01 -9.747631102800369263e-02 -5.759873241186141968e-02 6.401471327990293503e-03 2.926906198263168335e-02 -1.541215777397155762e-01 1.245305221527814865e-02 1.952621340751647949e-01 1.221222057938575745e-01 -1.827623695135116577e-01 3.056543469429016113e-01 -1.780706644058227539e-01 6.335583329200744629e-02 -3.831066191196441650e-01 2.427593804895877838e-02 2.577211856842041016e-01 -4.243581369519233704e-02 6.011307239532470703e-02 1.225318312644958496e-01 -1.034293919801712036e-01 3.548006415367126465e-01 1.916430704295635223e-02 4.041949212551116943e-01 4.791140556335449219e-02 7.434479775838553905e-04
2.188696116209030151e-01 7.069571316242218018e-02 -1.978548616170883179e-01 -1.105402261018753052e-01 -3.241589665412902832e-01 -3.178952261805534363e-02 1.764062233269214630e-02 -8.483865112066268921e-02 -1.678632688708603382e-03 -1.328696012496948242e-01 -6.320826709270477295e-02 7.736141979694366455e-02 -2.091162502765655518e-01 6.260199844837188721e-02 8.075144141912460327e-02 3.962504565715789795e-01 -1.688522249460220337e-01 -2.660109102725982666e-01 1.219381913542747498e-01 2.881246618926525116e-02 -1.238724365830421448e-01 -1.274881809949874878e-01 -6.538453977555036545e-03 2.765685506165027618e-02 -1.174938380718231201e-01 1.883797794580459595e-01 -2.645539045333862305e-01 1.438410431146621704e-01 5.414643511176109314e-02 1.852925717830657959e-01 -1.393733620643615723e-01 -4.464022517204284668e-01
-3.959647566080093384e-02 -2.099331468343734741e-01 1.720495671033859253e-01 -8.239093422889709473e-02 -3.960675299167633057e-01 -7.096057385206222534e-02 -1.421431750059127808e-01 1.397237554192543030e-02 2.616731524467468262e-01 -1.513857096433639526e-01 2.987146675586700439e-01 -1.035224460065364838e-02 -1.697816997766494751e-01 4.287506937980651855e-01 2.557142451405525208e-02 1.758353263139724731e-01 -3.048380911350250244e-01 -4.116335138678550720e-02 1.212538778781890869e-01 4.526562243700027466e-02 -3.097181320190429688e-01 -8.247922360897064209e-02 -9.521553665399551392e-02 -1.071866452693939209e-01 6.427342444658279419e-02 7.815069705247879028e-02 -1.544202119112014771e-01 9.155770391225814819e-02 -4.926502704620361328e-02 1.131505742669105530e-01 -1.657469384372234344e-02 -1.344837844371795654e-01
1.488005518913269043e-01 -2.871149964630603790e-02 -1.761369854211807251e-01 -1.657448261976242065e-01 -2.925433814525604248e-01 -6.560859829187393188e-02 2.724392116069793701e-01 -4.408210143446922302e-02 2.559297084808349609e-01 -2.716619670391082764e-01 -5.792569369077682495e-02 1.608767360448837280e-01 -1.395372003316879272e-01 -1.398066878318786621e-01 -1.109056472778320312e-01 6.157920137047767639e-02 -7.633639127016067505e-02 -1.645343601703643799e-01 -6.262861192226409912e-02 -3.962045013904571533e-01 -3.476499021053314209e-01 -1.642331331968307495e-01 3.640839830040931702e-02 -1.663084179162979126e-01 -2.466800659894943237e-01 -6.667933613061904907e-02 -2.608789876103401184e-02 1.001537665724754333e-01 -1.444483995437622070e-01 2.265951782464981079e-01 -9.956964105367660522e-02 -9.522949345409870148e-03
-1.224011555314064026e-02 -1.863304823637008667e-01 -1.905373036861419678e-01 -7.000298053026199341e-02 3.102448210120201111e-02 -4.564486071467399597e-02 2.384293451905250549e-02 -1.450155675411224365e-01 9.251762181520462036e-02 -1.047431901097297668e-01 3.692529350519180298e-02 -1.230336949229240417e-01 -8.347137272357940674e-02 -3.425628319382667542e-02 4.241711273789405823e-02 4.013104438781738281e-01 -2.331460714340209961e-01 -1.156023666262626648e-01 3.666970133781433105e-02 -3.232655525207519531e-01 -3.571799099445343018e-01 -1.867399960756301880e-01 2.007313668727874756e-01 -3.592734634876251221e-01 3.210863843560218811e-02 -1.722536981105804443e-01 -1.007595434784889221e-01 5.531229078769683838e-02 -2.407504171133041382e-01 7.516268640756607056e-02 2.448003739118576050e-01 -1.393665522336959839e-01
1.451508104801177979e-01 -9.755401313304901123e-02 -1.376468092203140259e-01 -2.709377743303775787e-02 -1.554417796432971954e-02 3.832609951496124268e-02 -7.288868725299835205e-02 -2.159994244575500488e-01 1.052456647157669067e-01 -1.927211731672286987e-01 3.646911680698394775e-02 -1.585578471422195435e-01 -1.641290634870529175e-02 1.130771562457084656e-01 -3.727098181843757629e-02 3.510242104530334473e-01 -2.853029966354370117e-01 -2.835731506347656250e-01 -7.759465370327234268e-03 -2.655974924564361572e-01 -3.477252423763275146e-01 -1.302558332681655884e-01 1.792802363634109497e-01 -3.555403947830200195e-01 1.099238991737365723e-01 -2.799042761325836182e-01 -8.493085205554962158e-02 1.075388342142105103e-01 -1.249694526195526123e-01 4.465481638908386230e-02 1.519144028425216675e-01 -7.044617831707000732e-02
1.723416149616241455e-01 5.860630050301551819e-02 -1.919666230678558350e-01 -1.907999217510223389e-01 5.442022159695625305e-02 -1.049527451395988464e-01 -2.214465588331222534e-01 -3.804366588592529297e-01 1.090807169675827026e-01 2.087048720568418503e-03 4.973436519503593445e-02 -5.558367818593978882e-02 -3.757134079933166504e-02 1.285545527935028076e-01 -1.926932856440544128e-02 1.154952570796012878e-01 -2.520572245121002197e-01 -8.778651803731918335e-02 -2.944986335933208466e-03 -1.700938045978546143e-01 -9.553206712007522583e-02 -2.438042461872100830e-01 2.013276368379592896e-01 -4.969043135643005371e-01 -4.882905632257461548e-02 -1.239516586065292358e-02 -1.073596253991127014e-01 2.050235122442245483e-01 -1.930664628744125366e-01 1.779854148626327515e-01 1.055508181452751160e-01 2.106173783540725708e-01
2.974030673503875732e-01 -1.038403213024139404e-01 -1.895839571952819824e-01 1.123314797878265381e-01 4.658683389425277710e-02 -3.082307875156402588e-01 -1.577550359070301056e-02 -1.407442837953567505e-01 3.305322527885437012e-01 -1.689677685499191284e-01 -7.560411840677261353e-02 -1.336272358894348145e-01 -1.315315514802932739e-01 2.841177582740783691e-01 -6.529197096824645996e-02 3.421142399311065674e-01 -1.120241433382034302e-01 -8.090334385633468628e-02 1.264711916446685791e-01 -6.806607823818922043e-03 -5.923286080360412598e-02 -7.409305870532989502e-02 1.510601341724395752e-01 -3.975276648998260498e-01 -3.322300687432289124e-02 1.179242208600044250e-01 -1.318854838609695435e-01 -6.783661991357803345e-02 -2.347210198640823364e-01 6.312580779194831848e-03 1.925424337387084961e-01 -8.807228878140449524e-03
2.368129640817642212e-01 7.447278499603271484e-02 -2.149751484394073486e-01 1.162829697132110596e-01 -2.323506772518157959e-01 5.939435586333274841e-02 -1.183563619852066040e-01 1.174567714333534241e-01 1.584146916866302490e-01 4.255466163158416748e-02 -8.840662240982055664e-02 5.710836499929428101e-02 1.861388236284255981e-02 1.269777119159698486e-01 1.119309104979038239e-02 1.661526262760162354e-01 -1.892596930265426636e-01 2.623299360275268555e-01 7.385722547769546509e-02 -1.159565299749374390e-01 -4.226364195346832275e-01 -3.396687209606170654e-01 9.569166600704193115e-02 1.220662742853164673e-01 5.717243254184722900e-02 1.597169972956180573e-02 -6.238448992371559143e-02 4.819445684552192688e-02 3.724557906389236450e-02 3.034732341766357422e-01 1.495659649372100830e-01 -3.794095218181610107e-01
5.361356586217880249e-02 9.445445612072944641e-03 -8.116895705461502075e-02 1.667408347129821777e-01 -1.381055712699890137e-01 -1.621387004852294922e-01 -2.911198139190673828e-01 5.494781211018562317e-02 2.260805964469909668e-01 -3.968586325645446777e-01 -1.147683858871459961e-01 3.131452798843383789e-01 1.629460416734218597e-02 2.883090078830718994e-01 -6.392606347799301147e-02 1.574461460113525391e-01 -1.781320273876190186e-01 2.890493571758270264e-01 -8.007746934890747070e-02 -3.336621820926666260e-02 1.151467580348253250e-02 -1.947282999753952026e-02 2.096181362867355347e-01 -7.191137224435806274e-02 7.500790804624557495e-02 9.836819767951965332e-02 -2.938629388809204102e-01 -4.435196518898010254e-03 1.487969979643821716e-02 2.035469114780426025e-01 2.620900571346282959e-01 -1.138337254524230957e-01
1.356336772441864014e-01 -2.789342105388641357e-01 -1.794399470090866089e-01 -3.581858053803443909e-02 3.429955616593360901e-02 2.213195152580738068e-02 -7.629769295454025269e-02 -3.993775323033332825e-02 6.810697168111801147e-02 -2.449631392955780029e-01 -1.010540057905018330e-03 -1.218720078468322754e-01 -1.231853738427162170e-01 -1.662697456777095795e-02 -2.903351001441478729e-02 4.368237257003784180e-01 -2.034324407577514648e-01 -6.146798655390739441e-02 -8.313737064599990845e-02 -8.779346942901611328e-02 -2.880066037178039551e-01 -2.249504625797271729e-01 1.212373971939086914e-01 -3.703164458274841309e-01 2.040783176198601723e-03 3.331390768289566040e-02 7.561293989419937134e-02 2.193672657012939453e-01 -3.442037701606750488e-01 -1.109852790832519531e-01 2.005760371685028076e-01 5.901502445340156555e-02
-1.685640811920166016e-01 1.380901783704757690e-01 1.313608288764953613e-01 -9.339126199483871460e-02 -6.560379266738891602e-02 -9.313772618770599365e-02 -5.659537389874458313e-02 -3.753935219720005989e-03 4.316562116146087646e-01 -2.033161520957946777e-01 1.234807446599006653e-01 1.519407778978347778e-01 3.014727728441357613e-03 4.065485000610351562e-01 5.454588308930397034e-02 3.717390894889831543e-01 -1.451449096202850342e-01 -1.564064621925354004e-02 4.222482815384864807e-02 -2.115647867321968079e-02 -2.100730091333389282e-01 -1.731647998094558716e-01 1.095420494675636292e-01 -5.132251232862472534e-02 -1.365278754383325577e-02 -9.870439022779464722e-02 -6.886459141969680786e-02 1.901598274707794189e-01 -8.223177492618560791e-02 2.872388958930969238e-01 -1.047556772828102112e-01 -2.729903161525726318e-01
-4.494295641779899597e-02 8.036247454583644867e-03 -1.503481566905975342e-01 1.577003002166748047e-01 -3.924805223941802979e-01 -3.475413620471954346e-01 -1.122279688715934753e-01 -1.418322324752807617e-01 2.064620107412338257e-01 -1.294268667697906494e-01 2.469399869441986084e-01 -2.358529269695281982e-01 -1.047360524535179138e-01 4.567509144544601440e-02 5.238668993115425110e-02 2.866479456424713135e-01 -1.934244930744171143e-01 2.738402970135211945e-02 -1.053099408745765686e-01 -5.655030906200408936e-02 8.272476494312286377e-02 -2.200561314821243286e-01 2.363242954015731812e-01 -8.900027722120285034e-02 9.284762293100357056e-02 1.970843374729156494e-01 1.316330283880233765e-01 1.204034984111785889e-01 -2.551648020744323730e-01 9.601316601037979126e-02 1.975309699773788452e-01 6.950153410434722900e-02
1.146340146660804749e-01 4.015098139643669128e-02 -4.818918555974960327e-02 1.634250879287719727e-01 -3.623697161674499512e-01 -1.730473339557647705e-01 1.430266536772251129e-02 3.184167295694351196e-02 9.140276163816452026e-02 -1.893089562654495239e-01 -8.169323951005935669e-02 -5.172788631170988083e-03 -2.392726540565490723e-01 -4.098426178097724915e-02 1.118187084794044495e-01 3.032711446285247803e-01 -2.902179360389709473e-01 -1.602857857942581177e-01 -7.550711184740066528e-02 2.931760624051094055e-02 -1.107467338442802429e-01 -2.171161025762557983e-01 7.626352459192276001e-02 1.784775219857692719e-02 -1.788008362054824829e-01 9.952530264854431152e-02 -1.373861283063888550e-01 -1.563414782285690308e-01 1.578682810068130493e-01 3.474899232387542725e-01 1.943804025650024414e-01 -3.588522076606750488e-01
2.490348815917968750e-01 -1.046963557600975037e-01 -2.068539112806320190e-01 -6.645228713750839233e-02 -4.206475317478179932e-01 5.411387607455253601e-02 2.074937969446182251e-01 -2.404687367379665375e-02 2.401133179664611816e-01 -1.519202142953872681e-01 -3.944459185004234314e-02 1.102938279509544373e-01 -2.867761254310607910e-02 -1.458944827318191528e-01 -8.216533809900283813e-02 1.158949062228202820e-01 -1.314604431390762329e-01 -2.169469296932220459e-01 -1.745401173830032349e-01 -3.608986437320709229e-01 -3.217815458774566650e-01 -1.298878788948059082e-01 3.143467381596565247e-02 -1.759779453277587891e-01 -2.079108357429504395e-01 -4.361551627516746521e-02 6.831805408000946045e-02 -5.483252555131912231e-02 -1.622649580240249634e-01 1.991721838712692261e-01 -1.300389170646667480e-01 8.014385402202606201e-02
9.400348365306854248e-02 -2.816337943077087402e-01 4.320285096764564514e-02 5.712918192148208618e-02 -4.205808937549591064e-01 -2.091119438409805298e-01 -4.235725849866867065e-02 5.454741418361663818e-02 1.884012669324874878e-01 7.807195931673049927e-02 2.880781292915344238e-01 6.520539522171020508e-02 -3.451756760478019714e-02 3.670620918273925781e-01 -6.169387698173522949e-02 1.203803047537803650e-01 -2.895209193229675293e-01 -4.148762673139572144e-02 1.495828777551651001e-01 -1.189377042464911938e-03 -2.328979372978210449e-01 -4.442954063415527344e-02 2.156996726989746094e-01 -1.738869696855545044e-01 1.365110427141189575e-01 1.440203636884689331e-01 -4.890326410531997681e-02 2.622981071472167969e-01 2.241177111864089966e-02 9.008349478244781494e-02 -1.860668063163757324e-01 -5.974631756544113159e-02
1.117161586880683899e-01 -1.182282939553260803e-01 -2.278093695640563965e-01 -1.346071362495422363e-01 -3.786981105804443359e-01 -2.011185735464096069e-01 2.548583447933197021e-01 3.710470627993345261e-03 2.408951967954635620e-01 -2.219808250665664673e-01 6.388816237449645996e-02 1.299181282520294189e-01 -1.177524924278259277e-01 -1.493002325296401978e-01 -1.383939832448959351e-01 1.463766694068908691e-01 -1.314334124326705933e-01 -1.847591698169708252e-01 -1.693950891494750977e-01 -2.763528525829315186e-01 -3.266479074954986572e-01 -8.767433464527130127e-02 -8.487085811793804169e-03 -1.816617697477340698e-01 -1.886780858039855957e-01 -3.575185313820838928e-02 8.659127354621887207e-02 -8.066486567258834839e-02 -1.929357647895812988e-01 2.091042846441268921e-01 6.770910322666168213e-02 -9.667215496301651001e-02
1.303861290216445923e-01 -2.408434003591537476e-01 -2.073596417903900146e-01 8.989503979682922363e-02 -4.228187724947929382e-02 -6.951460987329483032e-02 1.374997757375240326e-02 -2.189460694789886475e-01 1.058022826910018921e-01 -3.263875842094421387e-01 -2.838117256760597229e-02 -8.969813585281372070e-02 -6.583525985479354858e-02 8.460059762001037598e-03 4.841667134314775467e-03 3.455267250537872314e-01 -1.801915764808654785e-01 1.439650775864720345e-03 -4.639025777578353882e-02 -3.017544746398925781e-01 -2.227237522602081299e-01 -1.865345388650894165e-01 3.427867889404296875e-01 -6.117689236998558044e-02 7.244583964347839355e-02 -1.930150985717773438e-01 -2.312292307615280151e-01 -2.321685552597045898e-01 7.369916886091232300e-02 4.532015696167945862e-02 2.743744850158691406e-01 6.936395168304443359e-02
1.267252266407012939e-01 1.187445297837257385e-01 9.554880857467651367e-02 -1.286763697862625122e-01 -1.049630045890808105e-01 5.147603526711463928e-02 8.274115622043609619e-02 -7.549399882555007935e-02 7.073845714330673218e-02 -1.069428473711013794e-01 4.999164491891860962e-03 1.705331206321716309e-01 -4.440949559211730957e-01 1.492282301187515259e-01 -2.566342651844024658e-01 6.814491003751754761e-02 9.257952868938446045e-02 -2.217141538858413696e-01 -1.669689416885375977e-01 -6.397258490324020386e-02 -3.500650525093078613e-01 -1.055570095777511597e-01 2.574770152568817139e-01 -4.823139682412147522e-02 -5.363735370337963104e-03 2.182152420282363892e-01 -2.761576175689697266e-01 2.728044390678405762e-01 -1.129759550094604492e-01 1.769755482673645020e-01 -6.543976068496704102e-02 2.090294808149337769e-01
1.538067013025283813e-01 1.819722056388854980e-01 -2.583163678646087646e-01 -1.090401560068130493e-01 -9.407468140125274658e-02 -2.228119224309921265e-01 -1.316530257463455200e-01 -7.260515540838241577e-02 8.325740694999694824e-02 1.209160685539245605e-01 -4.653951153159141541e-02 3.330181911587715149e-02 -1.937933862209320068e-01 1.764367371797561646e-01 4.260594397783279419e-02 2.250515222549438477e-01 -2.658814787864685059e-01 -1.084143444895744324e-01 -8.841192722320556641e-02 -1.111874729394912720e-01 -5.901820212602615356e-02 -2.747770249843597412e-01 1.151015162467956543e-01 -4.697301387786865234e-01 1.414905488491058350e-01 -2.867452800273895264e-02 -1.815878003835678101e-01 1.765159331262111664e-02 -8.234158903360366821e-02 2.496566325426101685e-01 2.081446200609207153e-01 2.355205565690994263e-01
3.566562235355377197e-01 4.310052841901779175e-03 -1.547234207391738892e-01 3.113185465335845947e-01 -2.152110338211059570e-01 -1.598478108644485474e-01 -3.650406002998352051e-02 1.187979653477668762e-01 5.620236508548259735e-03 -1.139143109321594238e-01 3.705604970455169678e-01 -4.190116375684738159e-02 -1.149195879697799683e-01 1.326734125614166260e-01 6.298926472663879395e-02 1.146065965294837952e-01 -1.141814813017845154e-01 -9.658405184745788574e-02 2.720290422439575195e-02 -2.463670372962951660e-01 -2.440068870782852173e-01 -2.256529778242111206e-01 2.587527781724929810e-02 8.051989227533340454e-02 2.049779146909713745e-01 -2.716961801052093506e-01 -2.460995316505432129e-01 3.097602538764476776e-02 -3.278965502977371216e-02 1.939640641212463379e-01 -1.819600462913513184e-01 1.184762567281723022e-01
3.143299371004104614e-02 3.252582624554634094e-02 2.959080971777439117e-02 2.580246329307556152e-01 -3.209330439567565918e-01 1.296772360801696777e-01 -1.184287294745445251e-02 -1.621689796447753906e-01 2.642408609390258789e-01 -1.803715974092483521e-01 6.094384938478469849e-02 6.943792849779129028e-02 6.982627511024475098e-02 4.711260795593261719e-01 -1.616351455450057983e-01 2.618345916271209717e-01 -2.230484038591384888e-01 -9.218161553144454956e-02 -3.858191519975662231e-02 -1.018257904797792435e-02 -2.858277261257171631e-01 -7.742142677307128906e-02 1.879460513591766357e-01 -3.443308919668197632e-02 2.314281314611434937e-01 -9.835182875394821167e-02 7.059791684150695801e-02 2.389717549085617065e-01 -8.733054250478744507e-02 1.638749241828918457e-01 8.232534676790237427e-02 3.482624515891075134e-02
2.173368781805038452e-01 -5.290552508085966110e-03 -1.508957594633102417e-01 -3.745044469833374023e-01 -3.316881060600280762e-01 -9.217519313097000122e-02 1.548926234245300293e-01 -1.219600513577461243e-01 -1.177408918738365173e-02 -5.158994346857070923e-02 -1.073284372687339783e-01 6.065877526998519897e-02 -1.078879535198211670e-01 -1.055943593382835388e-01 -2.842891961336135864e-02 2.748849242925643921e-02 -3.229695260524749756e-01 -4.732485115528106689e-02 -8.872242271900177002e-02 -3.394536375999450684e-01 -3.366729617118835449e-01 -5.237420648336410522e-02 4.348855838179588318e-02 -1.979200541973114014e-01 1.251139398664236069e-02 5.791284516453742981e-02 -1.096684485673904419e-01 -4.563200846314430237e-02 -2.029163241386413574e-01 3.579248487949371338e-01 1.249436214566230774e-01 -2.569980546832084656e-02
2.562145590782165527e-01 1.461124420166015625e-01 -1.721586585044860840e-01 1.048842817544937134e-01 -2.149392515420913696e-01 -1.914982050657272339e-01 7.855276018381118774e-02 -1.034707054495811462e-01 1.559229344129562378e-01 -1.348428875207901001e-01 -1.442061960697174072e-01 4.852277785539627075e-02 1.185221672058105469e-01 8.581275492906570435e-02 -2.576250731945037842e-01 2.950774431228637695e-01 -2.174452692270278931e-01 -2.364029884338378906e-01 -4.806315992027521133e-03 -3.560552895069122314e-01 3.159900661557912827e-03 -7.799458224326372147e-03 7.863271981477737427e-02 -3.701934814453125000e-01 2.791568040847778320e-01 4.527184646576642990e-03 -4.658810421824455261e-02 3.494625166058540344e-02 -2.184225916862487793e-01 2.919241972267627716e-02 -1.519810408353805542e-01 -7.653516530990600586e-02
2.593699693679809570e-01 5.536926165223121643e-02 5.963197350502014160e-02 3.405764997005462646e-01 -9.158125519752502441e-02 -2.124008834362030029e-01 -1.640468537807464600e-01 -1.378531306982040405e-01 2.851083576679229736e-01 -1.589138507843017578e-01 -1.074965745210647583e-01 1.131003424525260925e-01 2.552141845226287842e-01 1.775899901986122131e-02 -3.006212040781974792e-02 1.185363903641700745e-01 -1.822704821825027466e-01 -1.795460432767868042e-01 -8.417451754212379456e-03 -1.244798526167869568e-01 -5.063623189926147461e-01 -1.331676244735717773e-01 5.074115470051765442e-02 1.365580596029758453e-03 7.258140295743942261e-02 1.097881942987442017e-01 -1.271204054355621338e-01 4.645706713199615479e-02 -6.748632341623306274e-02 3.150724172592163086e-01 3.224564343690872192e-02 3.410016745328903198e-02
2.127676457166671753e-02 7.446730881929397583e-02 -2.185286581516265869e-01 1.865537166595458984e-01 -1.672330349683761597e-01 -1.619951426982879639e-02 -8.951880037784576416e-02 1.513614412397146225e-02 4.052302837371826172e-01 -1.901282519102096558e-01 -5.676136538386344910e-02 1.428921371698379517e-01 3.474092110991477966e-02 1.319919377565383911e-01 1.911923140287399292e-01 5.441097617149353027e-01 -1.889431625604629517e-01 -2.991511300206184387e-02 1.382327824831008911e-01 -3.208791092038154602e-02 3.636612370610237122e-02 -7.682018727064132690e-02 1.200311779975891113e-01 -1.340340077877044678e-01 -2.506234049797058105e-01 -8.343381434679031372e-02 -1.954320520162582397e-01 2.374782264232635498e-01 4.018485173583030701e-02 9.134738706052303314e-03 1.899599134922027588e-01 -3.548393025994300842e-02
1.386193782091140747e-01 -2.308495044708251953e-01 -2.253847122192382812e-01 2.594368159770965576e-01 6.812059134244918823e-02 -2.054067514836788177e-02 -7.032528519630432129e-02 -9.897875785827636719e-02 2.471072226762771606e-02 4.405863583087921143e-02 -3.242803737521171570e-02 5.860743299126625061e-02 9.862802922725677490e-03 8.625798672437667847e-02 5.512613058090209961e-02 3.792085498571395874e-02 -4.332325607538223267e-02 1.731615811586380005e-01 -4.825368896126747131e-02 -9.030103683471679688e-03 -4.361330866813659668e-01 -2.631419301033020020e-01 2.887376844882965088e-01 -3.974194824695587158e-02 3.676055371761322021e-01 -1.255157589912414551e-01 6.441781297326087952e-03 1.111528202891349792e-01 -1.047814711928367615e-01 3.666170537471771240e-01 -2.499741613864898682e-01 1.438569277524948120e-01
2.625329494476318359e-01 -8.027639985084533691e-02 3.343303874135017395e-02 -9.131056070327758789e-02 -1.368568390607833862e-01 -1.028730124235153198e-01 -1.931386291980743408e-01 2.746782451868057251e-02 -7.132216705940663815e-04 -3.291593119502067566e-02 9.113094955682754517e-02 1.640225797891616821e-01 -2.156083881855010986e-01 1.385161876678466797e-01 1.799795776605606079e-01 1.008941233158111572e-01 -1.420034170150756836e-01 3.467318415641784668e-01 -7.336536794900894165e-02 2.873400412499904633e-02 -3.544898927211761475e-01 4.226776212453842163e-02 3.435709774494171143e-01 -1.245727241039276123e-01 1.801158115267753601e-02 1.379133760929107666e-01 -1.944501698017120361e-01 2.492934316396713257e-01 1.325224637985229492e-01 3.921300172805786133e-01 6.911858171224594116e-02 1.599448360502719879e-02
-7.081824541091918945e-02 -1.459377557039260864e-01 3.515432029962539673e-02 3.812074288725852966e-02 -2.379841208457946777e-01 2.671273984014987946e-02 4.347477108240127563e-02 1.531336754560470581e-01 2.025627940893173218e-01 -1.586332768201828003e-01 3.062338940799236298e-02 -3.841281682252883911e-02 -1.672465801239013672e-01 1.992903202772140503e-01 -1.949189007282257080e-01 3.175550699234008789e-01 1.407013274729251862e-02 4.141804575920104980e-01 2.020284235477447510e-01 -2.275156825780868530e-01 -1.456770896911621094e-01 -2.281185053288936615e-02 1.664520949125289917e-01 -1.613631248474121094e-01 -1.466263681650161743e-01 -6.399161368608474731e-02 2.392089068889617920e-01 1.613744767382740974e-03 -6.585767120122909546e-02 4.248751103878021240e-01 6.768194586038589478e-02 3.335474804043769836e-02
1.173293516039848328e-01 -2.261348664760589600e-01 -2.161065638065338135e-01 -1.736975163221359253e-01 -3.825837373733520508e-01 -1.862176507711410522e-01 2.910288274288177490e-01 6.380400061607360840e-02 -8.857949078083038330e-02 -9.197365492582321167e-02 -2.824164181947708130e-02 1.393424719572067261e-01 -8.511555194854736328e-02 1.480898354202508926e-02 -7.264979928731918335e-02 6.876639276742935181e-02 -7.211839407682418823e-02 -6.828446686267852783e-02 -2.353470958769321442e-02 -5.422779172658920288e-02 -2.744177877902984619e-01 -3.752395212650299072e-01 2.522527575492858887e-01 1.581083610653877258e-02 -4.976012557744979858e-02 9.165881201624870300e-03 -9.398612380027770996e-02 -1.269476860761642456e-01 7.068756967782974243e-02 3.041981160640716553e-01 2.512448728084564209e-01 -2.300039976835250854e-01
-4.108105227351188660e-02 -1.557537168264389038e-01 -3.138731047511100769e-02 2.471763640642166138e-01 -1.178238689899444580e-01 -1.415082663297653198e-01 -1.282332986593246460e-01 -1.087471395730972290e-01 9.140844643115997314e-02 -9.927766770124435425e-02 -6.618086993694305420e-02 1.508531570434570312e-01 9.597560763359069824e-02 1.253917366266250610e-01 -1.992593854665756226e-01 3.107368350028991699e-01 1.334495991468429565e-01 -1.912827193737030029e-01 3.891465812921524048e-02 -3.727959841489791870e-02 -4.760079979896545410e-01 8.191770873963832855e-03 4.201975762844085693e-01 8.090733736753463745e-02 1.317148357629776001e-01 2.190212160348892212e-01 4.510080441832542419e-02 2.802934348583221436e-01 -8.200846612453460693e-02 6.772519648075103760e-02 6.282617896795272827e-02 -1.225127056241035461e-01
2.418763376772403717e-02 6.150997057557106018e-02 -3.404295742511749268e-01 1.657977402210235596e-01 -3.962850570678710938e-01 -4.184167459607124329e-02 -9.227944910526275635e-02 5.922550708055496216e-02 1.207839399576187134e-01 -5.126922950148582458e-02 -4.395977407693862915e-02 8.773854002356529236e-03 1.498100459575653076e-01 1.072422116994857788e-01 -3.091236017644405365e-02 1.826577484607696533e-01 -1.964248418807983398e-01 8.279334008693695068e-02 3.598128259181976318e-02 2.307272851467132568e-01 -3.392612338066101074e-01 -6.758090108633041382e-02 3.590803444385528564e-01 1.001394465565681458e-01 -2.656293101608753204e-02 -2.388234436511993408e-02 -1.432426273822784424e-01 3.999887406826019287e-01 -3.217050060629844666e-02 1.077630594372749329e-01 1.606723815202713013e-01 -1.228673234581947327e-01
6.057444959878921509e-02 -2.390678226947784424e-01 -7.534502446651458740e-02 1.857123076915740967e-01 -4.684832096099853516e-01 -1.771427839994430542e-01 -9.939677268266677856e-02 -4.470805078744888306e-02 1.792848408222198486e-01 -4.618250206112861633e-02 1.081411391496658325e-01 -3.195663094520568848e-01 4.715381935238838196e-02 1.638301759958267212e-01 -5.867866799235343933e-02 2.644391059875488281e-01 -8.975814282894134521e-02 -2.984315901994705200e-02 -2.385871708393096924e-01 -4.399479553103446960e-02 -4.760718345642089844e-02 1.133596077561378479e-01 3.199578821659088135e-01 2.088677510619163513e-02 -1.145450100302696228e-01 2.751156389713287354e-01 -1.219325736165046692e-01 1.791527718305587769e-01 -1.206545978784561157e-01 1.895813047885894775e-01 6.186450365930795670e-03 -1.170759946107864380e-01
4.274653643369674683e-02 2.183219604194164276e-02 -2.442032471299171448e-02 -9.053933620452880859e-02 1.014422550797462463e-01 -2.606174349784851074e-02 -6.011442840099334717e-02 -1.944797337055206299e-01 4.036799669265747070e-01 1.037538703531026840e-02 3.953550383448600769e-02 1.240828186273574829e-01 -1.777985543012619019e-01 1.135969012975692749e-01 -3.718059957027435303e-01 2.881198525428771973e-01 -2.718258500099182129e-01 -8.301202207803726196e-02 -8.189176768064498901e-02 -2.655602097511291504e-01 -2.668523192405700684e-01 -1.378472894430160522e-01 1.902503818273544312e-01 -2.810220122337341309e-01 1.727247983217239380e-01 -1.107349023222923279e-01 -7.804919034242630005e-02 8.920348435640335083e-02 -1.078630536794662476e-01 -9.730777144432067871e-02 1.554317921400070190e-01 -1.609522849321365356e-01
1.094492748379707336e-01 -1.229131594300270081e-01 2.179419398307800293e-01 -1.434347480535507202e-01 -4.642633721232414246e-02 -1.443458050489425659e-01 3.297950699925422668e-02 1.638833084143698215e-03 2.726194858551025391e-01 -1.868970692157745361e-02 3.811780735850334167e-02 2.045565471053123474e-02 -1.547634303569793701e-01 1.795045584440231323e-01 -2.173278331756591797e-01 3.529182970523834229e-01 -8.505338430404663086e-02 1.645530760288238525e-01 -2.725631184875965118e-02 -1.200113743543624878e-01 -3.000416159629821777e-01 -9.588187932968139648e-02 2.744670510292053223e-01 -6.655782461166381836e-02 -1.628931611776351929e-01 2.285073846578598022e-01 1.970054805278778076e-01 -2.059188298881053925e-02 -4.802692681550979614e-02 3.531781733036041260e-01 -3.195308148860931396e-01 -2.640031836926937103e-02
-3.680838644504547119e-02 1.029639467597007751e-01 -2.762656509876251221e-01 1.405059695243835449e-01 -2.027302533388137817e-01 -2.018602788448333740e-01 -1.105822324752807617e-01 -4.174131527543067932e-02 -1.780257523059844971e-01 -1.555431634187698364e-01 1.821607202291488647e-01 4.088741168379783630e-02 -2.260613739490509033e-01 7.203828543424606323e-02 2.415591478347778320e-02 3.030128180980682373e-01 -1.341915875673294067e-01 -1.167274489998817444e-01 1.265480071306228638e-01 6.669849902391433716e-02 -1.728256046772003174e-01 -8.318781852722167969e-02 2.297565788030624390e-01 -4.387734532356262207e-01 -2.066455781459808350e-01 -2.218717038631439209e-01 -2.247078120708465576e-01 1.991739124059677124e-01 -1.915814727544784546e-01 -5.251613631844520569e-02 -1.620002835988998413e-02 2.672619558870792389e-02
1.207453459501266479e-01 1.925411075353622437e-01 -4.295958578586578369e-02 6.842343509197235107e-02 -1.968926936388015747e-01 -1.185074076056480408e-02 -1.087227314710617065e-01 5.838537216186523438e-02 5.370622500777244568e-02 5.303404852747917175e-02 -1.009604111313819885e-01 1.474643796682357788e-01 2.212931774556636810e-02 2.125881910324096680e-01 1.967033930122852325e-02 4.002625346183776855e-01 -5.491526424884796143e-02 1.856169998645782471e-01 3.137379884719848633e-02 -4.676771536469459534e-02 -3.228102028369903564e-01 1.297924027312546968e-04 1.296066939830780029e-01 1.217997297644615173e-01 4.265302047133445740e-02 -1.205488294363021851e-02 -5.395983532071113586e-02 2.538563013076782227e-01 1.144865453243255615e-01 5.136476755142211914e-01 1.676024943590164185e-01 -3.048555850982666016e-01
-1.064055189490318298e-01 -6.982491910457611084e-02 5.408726260066032410e-02 1.744395047426223755e-01 -1.155309528112411499e-01 2.678146585822105408e-02 2.411434054374694824e-02 -2.069656252861022949e-01 2.678787410259246826e-01 8.256237208843231201e-02 -1.506218910217285156e-01 2.631875276565551758e-01 -1.269133687019348145e-01 1.466309875249862671e-01 3.445142880082130432e-02 1.790404468774795532e-01 -2.422914505004882812e-01 -2.806999683380126953e-01 -2.787567488849163055e-02 -1.882812231779098511e-01 -1.100106313824653625e-01 -1.368223726749420166e-01 2.457504421472549438e-01 -1.719794608652591705e-02 -1.903687268495559692e-01 5.128662288188934326e-02 -6.437288224697113037e-02 -5.870844051241874695e-02 -3.849192559719085693e-01 3.517538309097290039e-01 -2.606933712959289551e-01 5.886966828256845474e-03
1.067012026906013489e-01 -1.873668879270553589e-01 -5.554028600454330444e-02 8.651366084814071655e-02 -3.799818158149719238e-01 -3.563137054443359375e-01 -1.466998755931854248e-01 -8.528816699981689453e-02 2.846534736454486847e-02 9.109169989824295044e-02 1.612711250782012939e-01 3.708474338054656982e-02 -2.312724590301513672e-01 1.947570443153381348e-01 -1.011220663785934448e-01 2.499815076589584351e-01 -1.938629448413848877e-01 -5.882196873426437378e-02 2.888710051774978638e-02 -7.030284404754638672e-02 5.090485140681266785e-02 -9.271869063377380371e-02 2.178003489971160889e-01 -3.177621588110923767e-02 1.412146091461181641e-01 1.726639717817306519e-01 -2.710999250411987305e-01 7.934226095676422119e-02 -3.912652432918548584e-01 -2.366522140800952911e-02 2.198755294084548950e-01 6.465458124876022339e-02
9.428367018699645996e-02 -5.062079057097434998e-02 -4.567865729331970215e-01 -1.244374960660934448e-01 -4.761556684970855713e-01 -4.663914442062377930e-02 -3.715519979596138000e-02 -1.329716444015502930e-01 -1.092192903161048889e-01 2.489046007394790649e-02 7.865201681852340698e-02 8.637974411249160767e-02 1.716533452272415161e-01 1.844962239265441895e-01 -7.788780494593083858e-04 2.995623834431171417e-02 -1.828131824731826782e-02 1.324163377285003662e-01 -2.232503443956375122e-01 5.763439834117889404e-02 -2.578322291374206543e-01 1.404423862695693970e-01 3.139825463294982910e-01 -4.429607838392257690e-02 -1.357400137931108475e-02 2.662230841815471649e-02 -1.939287185668945312e-01 2.649097442626953125e-01 -9.409416466951370239e-02 1.688247621059417725e-01 -5.941021069884300232e-02 -1.360420137643814087e-01
-2.150255441665649414e-01 -2.145897448062896729e-01 -3.970444202423095703e-01 -3.608814626932144165e-02 1.487198323011398315e-01 -2.476572431623935699e-02 -5.550369620323181152e-02 1.438847482204437256e-01 2.518723309040069580e-01 -3.016049563884735107e-01 2.592305094003677368e-02 2.764663100242614746e-02 1.129677519202232361e-02 -1.206680387258529663e-01 -1.546315550804138184e-01 8.252028375864028931e-02 -1.693487912416458130e-01 -2.874573227018117905e-03 1.173576042056083679e-01 -1.677115708589553833e-01 -2.871643006801605225e-01 1.416333466768264771e-01 1.469781249761581421e-01 -1.163752153515815735e-01 1.989227086305618286e-01 -7.060696836560964584e-03 -3.570910692214965820e-01 2.192901819944381714e-01 -3.557832911610603333e-03 2.769388258457183838e-01 1.625148765742778778e-02 2.352302707731723785e-02
-3.652404248714447021e-02 -2.632591128349304199e-01 -1.149797439575195312e-01 -1.064679995179176331e-01 -3.089639544486999512e-01 5.776604637503623962e-02 -1.715983450412750244e-02 -2.228171005845069885e-02 3.204105794429779053e-01 -3.483366370201110840e-01 1.001321822404861450e-01 1.386472284793853760e-01 -9.004497528076171875e-02 -3.004173934459686279e-01 1.158114895224571228e-01 1.695370227098464966e-01 -5.372733250260353088e-02 -1.650823801755905151e-01 1.669501960277557373e-01 -9.373260289430618286e-02 -5.281326770782470703e-01 -1.467195432633161545e-02 6.485216319561004639e-02 -1.013039872050285339e-01 -8.365834504365921021e-02 5.708476155996322632e-02 -7.745353877544403076e-02 8.420376479625701904e-02 -1.076708659529685974e-01 4.399938043206930161e-03 1.689800433814525604e-02 -1.257151216268539429e-01
2.022619545459747314e-01 -7.203345745801925659e-02 4.216549918055534363e-02 -6.766948848962783813e-02 1.464985162019729614e-01 -1.001270115375518799e-01 1.811549812555313110e-02 3.787707164883613586e-02 2.042052000761032104e-01 1.036157533526420593e-01 -1.083120703697204590e-01 2.017015218734741211e-01 -2.739965915679931641e-01 1.940095573663711548e-01 1.950414180755615234e-01 2.959343492984771729e-01 -1.256009638309478760e-01 2.792433463037014008e-02 -2.525863647460937500e-01 -1.823789775371551514e-01 -1.740903407335281372e-01 -2.528742551803588867e-01 1.701963543891906738e-01 8.730206638574600220e-02 6.308376044034957886e-02 -1.666177511215209961e-01 -2.306213229894638062e-01 7.379353046417236328e-02 -3.058392107486724854e-01 1.980787664651870728e-01 1.712379157543182373e-01 2.723682820796966553e-01
-7.838439196348190308e-02 3.128042072057723999e-02 1.762880235910415649e-01 7.457510381937026978e-02 -3.573037087917327881e-01 -2.037560641765594482e-01 -8.060552179813385010e-02 -5.389942973852157593e-02 2.591537237167358398e-01 -8.897238969802856445e-02 -6.491374224424362183e-02 2.117199450731277466e-01 9.595398604869842529e-02 4.241195619106292725e-01 3.844314068555831909e-02 2.797371745109558105e-01 -1.786432564258575439e-01 1.106511875987052917e-01 -3.551545739173889160e-02 -2.108156867325305939e-02 -3.281570076942443848e-01 -2.092337012290954590e-01 2.957896329462528229e-02 2.961397729814052582e-02 -2.949221059679985046e-02 -1.311004161834716797e-01 -7.371389120817184448e-02 2.298498451709747314e-01 1.165375933051109314e-01 2.532750368118286133e-01 4.344723001122474670e-02 -1.723468005657196045e-01
7.370159961283206940e-03 1.636759191751480103e-01 -2.181597054004669189e-01 1.128846928477287292e-01 -2.374865114688873291e-01 -1.023425012826919556e-01 -9.139672666788101196e-02 -2.396915405988693237e-01 4.722730815410614014e-02 -3.266136720776557922e-02 9.361155331134796143e-02 -3.048955928534269333e-03 -1.998478919267654419e-01 -2.781255170702934265e-02 -2.000805921852588654e-02 2.636601626873016357e-01 4.418379813432693481e-02 -1.437244266271591187e-01 1.891036927700042725e-01 -1.409509032964706421e-01 -1.896359175443649292e-01 -1.928512305021286011e-01 1.905797272920608521e-01 -4.139637351036071777e-01 5.799856036901473999e-03 -3.203935325145721436e-01 -1.351902186870574951e-01 3.989181816577911377e-01 -1.134788841009140015e-01 -1.578316278755664825e-02 6.953810155391693115e-02 -1.745316199958324432e-02
7.079174369573593140e-02 -3.267105817794799805e-01 -1.156581491231918335e-01 8.801581338047981262e-03 1.860799491405487061e-01 8.141901344060897827e-02 8.230687677860260010e-02 1.033696457743644714e-01 1.042193695902824402e-01 -9.757293760776519775e-02 9.888982027769088745e-02 7.633770257234573364e-02 2.248955145478248596e-02 -3.138574659824371338e-01 1.020965576171875000e-01 2.474669218063354492e-01 -3.726753890514373779e-01 -7.365274429321289062e-02 7.187530398368835449e-02 -1.711936146020889282e-01 -2.334342896938323975e-01 -1.616854369640350342e-01 6.833935528993606567e-02 -1.084129810333251953e-01 1.468952596187591553e-01 8.379968255758285522e-02 -1.698709130287170410e-01 2.748603522777557373e-01 -4.107893258333206177e-02 4.443570077419281006e-01 7.813218049705028534e-03 -3.696518018841743469e-02
2.353049516677856445e-01 -1.977113485336303711e-01 -3.296075165271759033e-01 1.276017427444458008e-01 -3.338937163352966309e-01 -1.011967957019805908e-01 -2.391305752098560333e-02 5.644882097840309143e-02 1.875772774219512939e-01 -4.594182968139648438e-02 -1.030803322792053223e-01 -1.833268553018569946e-01 -8.354841917753219604e-02 3.909611701965332031e-01 1.384550426155328751e-02 6.054313480854034424e-02 1.148997619748115540e-02 1.374013908207416534e-02 -2.954866886138916016e-01 -3.975934535264968872e-02 -3.611291646957397461e-01 -4.913269728422164917e-02 4.224762320518493652e-02 9.778730571269989014e-02 -3.493873775005340576e-02 2.569016516208648682e-01 1.118643507361412048e-01 8.965478837490081787e-02 -1.070695891976356506e-01 1.493050158023834229e-01 -1.122477501630783081e-01 -2.059129625558853149e-01
1.876353099942207336e-02 -1.013910770416259766e-01 -3.216704726219177246e-01 6.403909646905958652e-04 -1.058694813400506973e-02 -2.337801158428192139e-01 -1.570370793342590332e-02 1.619738042354583740e-01 2.027787119150161743e-01 -1.842540055513381958e-01 2.117298915982246399e-02 -8.734180033206939697e-02 2.067189365625381470e-01 -1.439193189144134521e-01 -6.777136027812957764e-02 5.682571232318878174e-02 -9.221091121435165405e-02 -1.120541989803314209e-01 3.676905855536460876e-02 7.274934649467468262e-02 -4.426507949829101562e-01 -2.825902700424194336e-01 3.234275430440902710e-02 -2.430598586797714233e-01 2.394880205392837524e-01 -8.214033395051956177e-02 9.428907185792922974e-02 -1.156129688024520874e-01 -8.421798050403594971e-02 4.245012104511260986e-01 -1.135956868529319763e-01 7.330483756959438324e-03
2.335679978132247925e-01 1.299084071069955826e-02 -7.760731875896453857e-02 -1.250479817390441895e-01 -1.027676314115524292e-01 -1.823080629110336304e-01 -5.635374039411544800e-02 1.649317443370819092e-01 -2.479040808975696564e-02 -4.635020345449447632e-02 -3.787915706634521484e-01 2.137338817119598389e-01 1.439463812857866287e-02 1.772591024637222290e-01 3.726185485720634460e-02 1.227178052067756653e-01 -2.317147254943847656e-01 -3.028191812336444855e-02 -1.888689100742340088e-01 -2.114977091550827026e-01 -2.889996469020843506e-01 1.880531199276447296e-02 4.118701219558715820e-01 -3.444747254252433777e-02 -2.322573959827423096e-01 -3.800226449966430664e-01 -3.039575740694999695e-02 -8.926440030336380005e-02 8.853262290358543396e-03 4.916786774992942810e-02 -9.684207290410995483e-02 2.451441623270511627e-02
2.878621220588684082e-01 1.111389845609664917e-01 -1.360900327563285828e-02 3.069145679473876953e-01 -3.396403491497039795e-01 6.264786422252655029e-02 3.370324522256851196e-02 -5.022868886590003967e-02 1.957274228334426880e-02 7.234792690724134445e-03 1.015986427664756775e-01 3.989132866263389587e-02 1.408794671297073364e-01 4.825223237276077271e-02 1.472135782241821289e-01 2.380073666572570801e-01 -2.355988472700119019e-01 8.263418078422546387e-02 3.708229213953018188e-02 1.027903109788894653e-01 -4.302533864974975586e-01 -2.575679719448089600e-01 2.471293658018112183e-01 1.298437267541885376e-01 4.711590334773063660e-02 1.597156561911106110e-02 -5.056549236178398132e-02 1.304205805063247681e-01 -3.480018582195043564e-03 2.152012884616851807e-01 1.513179540634155273e-01 -2.822924852371215820e-01
-2.176483161747455597e-02 -2.685509324073791504e-01 -6.579225510358810425e-02 1.939357966184616089e-01 -3.200478553771972656e-01 -7.453013956546783447e-02 2.039210647344589233e-01 -1.806813180446624756e-01 4.820499569177627563e-02 -1.888308525085449219e-01 -2.131531089544296265e-01 -1.437717974185943604e-01 -4.468016698956489563e-02 2.347646355628967285e-01 -2.216090820729732513e-02 2.762115597724914551e-01 2.453530905768275261e-03 -1.146829798817634583e-01 -2.494095861911773682e-01 -6.453433632850646973e-02 -7.294715940952301025e-02 -7.111997157335281372e-02 2.017798125743865967e-01 4.025155212730169296e-04 -1.517715156078338623e-01 -2.661674916744232178e-01 -2.664746642112731934e-01 2.386564016342163086e-02 -1.381355375051498413e-01 1.640594303607940674e-01 3.151584565639495850e-01 1.544979065656661987e-01
1.482665240764617920e-01 -1.936441846191883087e-02 1.113249212503433228e-01 3.713997080922126770e-02 -1.312024146318435669e-01 -2.011851966381072998e-01 -2.000734359025955200e-01 1.305257994681596756e-02 -6.996323913335800171e-02 -2.339536249637603760e-01 1.628654748201370239e-01 2.091319710016250610e-01 -1.048145666718482971e-01 -1.063639763742685318e-02 -2.240314148366451263e-02 2.989426255226135254e-01 -2.406208664178848267e-01 1.775737106800079346e-01 -1.551851183176040649e-01 -4.612508788704872131e-02 -5.921865254640579224e-02 5.393442884087562561e-02 3.682661652565002441e-01 -1.298427581787109375e-01 -5.469886213541030884e-02 1.741918921470642090e-02 -2.587167620658874512e-01 3.781713247299194336e-01 1.306281089782714844e-01 3.495395481586456299e-01 8.193758130073547363e-02 -3.725004568696022034e-02
-3.529986739158630371e-02 -3.047867491841316223e-02 1.535121351480484009e-01 -3.164432942867279053e-02 -2.715159654617309570e-01 -2.647116184234619141e-01 -8.894876390695571899e-02 8.397692814469337463e-03 3.414263427257537842e-01 -1.168528422713279724e-01 2.226931601762771606e-01 2.802991867065429688e-01 7.417309284210205078e-02 2.612049281597137451e-01 -4.260381683707237244e-02 3.320299088954925537e-01 -1.299840658903121948e-01 -5.684333294630050659e-02 8.114472776651382446e-02 -1.233262568712234497e-01 -2.143316566944122314e-01 -1.333301514387130737e-01 -4.148032516241073608e-02 -1.468040980398654938e-02 1.625362187623977661e-01 -9.276892989873886108e-02 7.776658236980438232e-02 2.235350161790847778e-01 -7.264734804630279541e-02 3.073115646839141846e-01 -5.254782736301422119e-02 -2.760728895664215088e-01
2.690801024436950684e-01 -2.451721131801605225e-01 -2.437846213579177856e-01 -1.269359737634658813e-01 -3.426289260387420654e-01 -1.280833333730697632e-01 4.176976624876260757e-03 1.290728598833084106e-01 2.427489459514617920e-01 2.024901211261749268e-01 1.559288650751113892e-01 -5.475378781557083130e-02 -1.022278368473052979e-01 2.953443909063935280e-03 3.160164058208465576e-01 1.326541900634765625e-01 5.648124497383832932e-03 -7.212448120117187500e-02 6.869399547576904297e-02 1.505240947008132935e-01 -3.990737795829772949e-01 -2.524906992912292480e-01 1.307700276374816895e-01 -2.254581749439239502e-01 7.018725574016571045e-02 2.651365660130977631e-02 -1.937533766031265259e-01 -1.151492297649383545e-01 -3.783223917707800865e-03 7.357065379619598389e-02 2.030991017818450928e-03 2.979843132197856903e-02
1.959097534418106079e-01 2.964945137500762939e-02 -9.607805311679840088e-02 2.331006377935409546e-01 -3.025338947772979736e-01 -1.529172807931900024e-01 -1.822156608104705811e-01 -2.358900308609008789e-01 3.544227480888366699e-01 4.641007632017135620e-03 -1.335325986146926880e-01 -1.117680221796035767e-01 2.155019491910934448e-01 9.691799432039260864e-02 5.336423218250274658e-02 6.788207590579986572e-02 -1.377073526382446289e-01 -1.846306771039962769e-01 -3.528148308396339417e-02 -3.399103507399559021e-02 -3.965825438499450684e-01 -1.002032831311225891e-01 5.681973323225975037e-02 -9.117061644792556763e-02 8.660422265529632568e-02 -3.819143399596214294e-02 -7.764229923486709595e-02 1.603827439248561859e-02 9.973718225955963135e-02 4.383495748043060303e-01 -1.322268843650817871e-01 -7.091797143220901489e-02
-7.389567792415618896e-02 1.926676332950592041e-01 -2.808603942394256592e-01 1.318675875663757324e-01 -2.275687307119369507e-01 -1.381414383649826050e-01 7.463297247886657715e-02 -6.799937039613723755e-02 2.063360065221786499e-01 -3.712879121303558350e-01 -1.479634828865528107e-02 1.289209723472595215e-01 -3.057694137096405029e-01 2.874751091003417969e-01 -9.975054115056991577e-02 4.723224043846130371e-01 7.227094471454620361e-02 -9.807393699884414673e-02 -2.261843234300613403e-01 1.254999786615371704e-01 -7.620289176702499390e-02 -9.030312299728393555e-02 1.997646689414978027e-01 -8.494012057781219482e-02 -3.566791862249374390e-02 9.684670716524124146e-02 -3.049882315099239349e-02 -2.770941145718097687e-02 8.285263553261756897e-03 5.507848784327507019e-02 1.099615171551704407e-01 5.710886046290397644e-02
6.970626767724752426e-03 -1.907140612602233887e-01 -3.337634801864624023e-01 -1.596920490264892578e-01 4.607507586479187012e-02 -2.017011195421218872e-01 2.176628261804580688e-01 -3.699697554111480713e-02 2.710939645767211914e-01 -7.188191264867782593e-02 -1.029886025935411453e-02 3.322505354881286621e-01 8.587909862399101257e-03 -7.714667171239852905e-02 1.165792420506477356e-01 1.938395053148269653e-01 -8.428312093019485474e-02 1.088467985391616821e-01 5.141002312302589417e-02 1.575740277767181396e-01 -2.031211405992507935e-01 1.253954768180847168e-01 2.710950374603271484e-01 -2.018185108900070190e-01 1.173290684819221497e-01 -2.419938445091247559e-01 2.297731935977935791e-01 1.366725564002990723e-01 7.526390999555587769e-02 3.415974378585815430e-01 -5.855134874582290649e-02 -3.961474820971488953e-02
-8.483942598104476929e-02 -1.401473134756088257e-01 3.121557831764221191e-02 -3.434626758098602295e-02 -6.710929423570632935e-02 6.868579983711242676e-02 2.261096388101577759e-01 1.018069535493850708e-01 -5.438102036714553833e-02 -3.682096302509307861e-02 -9.251815825700759888e-02 1.236589029431343079e-01 -1.813401132822036743e-01 -3.808714821934700012e-02 1.294678449630737305e-01 1.555739641189575195e-01 -2.569246888160705566e-01 1.462825387716293335e-01 -8.075258880853652954e-02 -3.162770345807075500e-02 -9.251859039068222046e-02 -2.226623706519603729e-02 3.976263105869293213e-01 -4.041824862360954285e-02 8.600606769323348999e-02 -1.547169834375381470e-01 -2.572185099124908447e-01 2.188981771469116211e-01 -4.963134825229644775e-01 2.854699492454528809e-01 -1.054185181856155396e-01 -2.208159714937210083e-01
1.142355799674987793e-01 1.149230226874351501e-01 1.690854132175445557e-01 -1.980442851781845093e-01 -8.853983879089355469e-02 -1.583386957645416260e-01 1.361502110958099365e-01 -9.205557405948638916e-02 1.512831598520278931e-01 -2.216737717390060425e-01 -2.386439405381679535e-02 1.460038423538208008e-01 3.436499089002609253e-02 1.822281330823898315e-01 -1.517674028873443604e-01 1.472242474555969238e-01 7.526173256337642670e-03 -1.952941715717315674e-01 1.038926318287849426e-01 -9.218144416809082031e-02 -3.403317928314208984e-01 -2.528234124183654785e-01 2.929944992065429688e-01 1.992573589086532593e-01 1.399978548288345337e-01 -7.320516742765903473e-03 1.150897145271301270e-02 2.004617303609848022e-01 -3.853543996810913086e-01 1.991131901741027832e-01 1.956431567668914795e-01 -1.543640643358230591e-01
2.377643287181854248e-01 1.376510113477706909e-01 -4.431470036506652832e-01 6.826825439929962158e-02 1.131839305162429810e-01 -5.722444877028465271e-02 1.405653953552246094e-01 -1.235711202025413513e-01 4.746504426002502441e-01 -1.522960662841796875e-01 1.450769696384668350e-02 1.057695820927619934e-01 -5.479687452316284180e-02 1.578665524721145630e-01 6.678241491317749023e-02 8.191991597414016724e-02 -2.933436632156372070e-01 1.500509530305862427e-01 -8.196187019348144531e-02 4.573509097099304199e-02 -4.539830144494771957e-03 -2.520627379417419434e-01 9.420964121818542480e-02 -2.174945920705795288e-02 2.438167184591293335e-01 1.796181872487068176e-02 5.121335014700889587e-02 3.911550343036651611e-02 1.462246924638748169e-01 2.783205509185791016e-01 1.323435455560684204e-02 1.420053243637084961e-01
3.540794551372528076e-01 -2.100602723658084869e-02 2.834383025765419006e-02 1.080798730254173279e-02 -8.780834078788757324e-02 -2.646034769713878632e-02 -3.070486783981323242e-01 8.595875650644302368e-02 -4.501161351799964905e-02 -1.577859073877334595e-01 1.143903881311416626e-01 1.209645867347717285e-01 -1.300393640995025635e-01 -1.637277752161026001e-02 -3.034750558435916901e-02 1.657014340162277222e-01 -1.111459210515022278e-01 2.353240549564361572e-01 3.620466962456703186e-02 -1.765415966510772705e-01 -2.907876372337341309e-01 4.518339410424232483e-02 4.036678671836853027e-01 -6.234863400459289551e-02 1.009868159890174866e-01 1.749382764101028442e-01 -1.392061561346054077e-01 3.962380588054656982e-01 -2.083874307572841644e-02 2.767391204833984375e-01 1.112476810812950134e-01 -5.262557789683341980e-02
1.516979634761810303e-01 -3.046111762523651123e-01 -1.116280555725097656e-01 5.831463262438774109e-02 -2.684251070022583008e-01 8.902600407600402832e-02 -4.734655469655990601e-02 -6.260093301534652710e-02 2.600847482681274414e-01 3.199224546551704407e-02 -3.615684062242507935e-02 3.113193213939666748e-01 1.317273378372192383e-01 -6.423117965459823608e-02 -9.113793075084686279e-02 2.587144374847412109e-01 8.656871318817138672e-02 -9.005811810493469238e-02 -2.100583165884017944e-01 2.391267865896224976e-01 -2.073348164558410645e-01 -1.910080611705780029e-01 -1.926725208759307861e-01 -1.541068702936172485e-01 1.226759850978851318e-01 -2.468025078997015953e-03 -2.419526726007461548e-01 1.089454442262649536e-01 -2.165803313255310059e-01 2.691033184528350830e-01 2.270406782627105713e-01 7.069457322359085083e-02
7.892934978008270264e-02 -3.097387552261352539e-01 -8.103697001934051514e-02 2.467194497585296631e-01 -1.189415678381919861e-01 2.543834410607814789e-02 -2.365865856409072876e-01 -7.746755331754684448e-02 3.764570355415344238e-01 -6.527319550514221191e-02 -1.373814698308706284e-02 -8.944445103406906128e-02 -9.042927622795104980e-02 1.615438908338546753e-01 1.376884244382381439e-02 1.609738469123840332e-01 -2.108323276042938232e-01 -1.174729317426681519e-01 -1.709044873714447021e-01 -2.152057141065597534e-01 -3.080235123634338379e-01 -6.644790619611740112e-02 2.302986383438110352e-01 1.053418591618537903e-01 -6.059845536947250366e-02 8.502252399921417236e-02 3.498871577903628349e-03 2.461384534835815430e-01 2.958355247974395752e-01 1.381215006113052368e-01 1.190973594784736633e-01 -2.227161675691604614e-01
1.478042453527450562e-01 -3.853181377053260803e-02 -3.809926509857177734e-01 -4.488078132271766663e-02 -4.045591652393341064e-01 -8.965154737234115601e-02 8.860060945153236389e-03 1.009637713432312012e-01 1.947404444217681885e-02 -1.105123162269592285e-01 1.708907634019851685e-01 -7.656772155314683914e-03 2.251752763986587524e-01 1.161590814590454102e-01 1.023913919925689697e-01 6.593515630811452866e-03 -1.215903833508491516e-01 2.390644848346710205e-01 -1.621488481760025024e-01 2.908532693982124329e-02 -4.361189901828765869e-01 2.376170158386230469e-01 2.969980537891387939e-01 -1.418551653623580933e-01 -4.037696868181228638e-03 8.065583533607423306e-04 1.157451793551445007e-02 2.097589373588562012e-01 -1.521642412990331650e-02 1.575558632612228394e-01 9.043869562447071075e-03 -8.711814135313034058e-02
2.449330687522888184e-01 -6.663470063358545303e-03 -6.345039606094360352e-02 -1.810605637729167938e-02 -2.328372560441493988e-02 -1.862757951021194458e-01 -2.845939397811889648e-01 1.302026510238647461e-01 -5.734095722436904907e-02 -1.154931709170341492e-01 9.073866158723831177e-02 1.186908502131700516e-02 -2.553386986255645752e-01 4.306785389780998230e-02 6.216870620846748352e-02 4.715896397829055786e-02 -1.402504593133926392e-01 2.996257543563842773e-01 -7.456798851490020752e-02 -9.673319756984710693e-02 -4.073749184608459473e-01 9.667623043060302734e-02 2.074338942766189575e-01 -4.761247336864471436e-02 2.725730463862419128e-02 2.982948161661624908e-02 -2.355082929134368896e-01 3.407164216041564941e-01 3.349275141954421997e-02 3.979801237583160400e-01 7.636509835720062256e-02 -1.441998332738876343e-01
-1.550070047378540039e-01 -9.699360281229019165e-02 -2.253682464361190796e-01 -1.937456727027893066e-01 -2.724999189376831055e-01 -9.946981072425842285e-02 1.897361502051353455e-02 -1.016186252236366272e-01 7.614184170961380005e-02 2.896047197282314301e-02 -3.639910137280821800e-03 2.455264329910278320e-02 -5.687876790761947632e-02 1.131890118122100830e-01 -1.780645996332168579e-01 1.955045014619827271e-01 -1.267891973257064819e-01 -2.700627744197845459e-01 8.617153763771057129e-02 -2.806400954723358154e-01 -3.575819432735443115e-01 -1.096171513199806213e-01 1.125744059681892395e-01 5.564969778060913086e-02 -5.612943321466445923e-02 -5.284377932548522949e-02 -2.193279564380645752e-02 2.753901854157447815e-02 1.816568374633789062e-01 3.485095500946044922e-01 1.538853794336318970e-01 -4.171402752399444580e-01
1.986890435218811035e-01 -1.410231888294219971e-01 -1.774030737578868866e-02 1.335137635469436646e-01 4.202214255928993225e-02 1.953568756580352783e-01 2.044298686087131500e-03 -2.575250566005706787e-01 3.905757665634155273e-01 6.640286184847354889e-03 2.134401500225067139e-01 -2.875765599310398102e-02 -1.612173467874526978e-01 2.780481874942779541e-01 1.811006069183349609e-01 3.181557059288024902e-01 -1.154172867536544800e-01 5.600861087441444397e-02 -1.461100280284881592e-01 -1.512869596481323242e-01 -9.368180483579635620e-02 -1.269605010747909546e-01 2.158549278974533081e-01 5.031190812587738037e-02 -3.113037347793579102e-01 -8.452833443880081177e-02 -1.212621256709098816e-01 5.592160671949386597e-02 -1.282523423433303833e-01 1.452311873435974121e-01 -1.668993383646011353e-01 2.407169342041015625e-01
-1.028385683894157410e-01 -1.469517052173614502e-01 -2.782714962959289551e-01 -1.782236546277999878e-01 -6.632943451404571533e-02 1.635395735502243042e-02 -1.326447874307632446e-01 -9.753982722759246826e-02 2.052346616983413696e-01 -2.139986157417297363e-01 1.218659207224845886e-01 -3.847707808017730713e-02 -2.617537379264831543e-01 1.311896890401840210e-01 -3.572060465812683105e-01 2.572874724864959717e-01 -2.993299961090087891e-01 -1.966134458780288696e-01 1.225130334496498108e-01 -2.524830400943756104e-01 -1.058350652456283569e-01 3.286007046699523926e-02 1.881347596645355225e-02 -1.917001307010650635e-01 2.770490348339080811e-01 -9.718722105026245117e-02 -1.499285548925399780e-01 -3.464414924383163452e-02 -1.003673821687698364e-01 2.467184662818908691e-01 -3.451221063733100891e-02 6.838529556989669800e-02
1.673119962215423584e-01 -1.693683564662933350e-01 -1.881302446126937866e-01 9.887620061635971069e-02 -2.113323807716369629e-01 -1.887480765581130981e-01 -3.573561832308769226e-02 -7.408648729324340820e-02 1.558455377817153931e-01 -1.015295982360839844e-01 -6.106575205922126770e-02 2.557091414928436279e-01 3.572120144963264465e-02 1.676602512598037720e-01 6.162798404693603516e-02 1.012628749012947083e-01 -9.337512403726577759e-02 3.247590661048889160e-01 6.975045800209045410e-02 -1.836845651268959045e-02 -3.158658742904663086e-01 -1.253148466348648071e-01 4.701341316103935242e-02 6.324388086795806885e-02 4.053440093994140625e-01 -1.139072328805923462e-01 1.742954552173614502e-01 -1.445170342922210693e-01 -8.995727449655532837e-02 3.917852044105529785e-01 -1.554279178380966187e-01 -9.265320748090744019e-02
1.980534046888351440e-01 -5.500582233071327209e-02 1.926782578229904175e-01 -1.577747613191604614e-01 -1.180462613701820374e-01 -1.636884510517120361e-01 -1.502039097249507904e-02 5.082030221819877625e-02 1.804491430521011353e-01 1.801352351903915405e-01 -1.213190853595733643e-01 -2.196660824120044708e-02 -7.547747343778610229e-02 1.890144795179367065e-01 2.132074348628520966e-02 1.920998245477676392e-01 -1.321296393871307373e-01 3.849334716796875000e-01 -8.274996280670166016e-02 -2.536155879497528076e-01 -1.947621703147888184e-01 -2.581652402877807617e-01 2.901017963886260986e-01 -1.297560930252075195e-01 -1.957364827394485474e-01 2.430199533700942993e-01 1.779257692396640778e-02 -4.434863477945327759e-02 -2.867334783077239990e-01 2.179225534200668335e-01 -1.411292403936386108e-01 3.932252898812294006e-02
1.865967065095901489e-01 -2.393274605274200439e-01 -4.938376322388648987e-02 2.010516449809074402e-02 -4.174652695655822754e-02 -5.609618499875068665e-02 -6.220034509897232056e-02 -1.388980746269226074e-01 1.263113021850585938e-01 -1.132529228925704956e-01 1.331597864627838135e-01 -2.545303106307983398e-01 -3.753091767430305481e-02 1.505133956670761108e-01 2.341686636209487915e-01 2.713618576526641846e-01 -2.077844142913818359e-01 -1.785263121128082275e-01 -4.941433295607566833e-02 -4.002464413642883301e-01 -2.535173594951629639e-01 -2.740726768970489502e-01 1.893789321184158325e-01 -2.764961123466491699e-01 1.067527383565902710e-01 -1.007561609148979187e-01 -2.237046509981155396e-01 1.274870038032531738e-01 -1.288094520568847656e-01 -3.697862848639488220e-02 1.231329292058944702e-01 -5.315076187252998352e-02
-1.266865283250808716e-01 -1.119801700115203857e-01 -2.762922272086143494e-02 2.791719138622283936e-01 -9.067825227975845337e-02 1.833568513393402100e-01 7.327363640069961548e-02 -1.320630777627229691e-02 2.962118387222290039e-01 1.265369504690170288e-01 -5.956611782312393188e-02 2.701414003968238831e-02 -3.217528462409973145e-01 3.288968205451965332e-01 -1.241391003131866455e-01 2.762103974819183350e-01 -2.720700800418853760e-01 -9.732156991958618164e-02 5.849558860063552856e-02 -1.436995565891265869e-01 -1.799297332763671875e-02 -3.082435727119445801e-01 1.568678915500640869e-01 -6.382948905229568481e-02 -4.838427156209945679e-02 -1.045371219515800476e-01 -2.497542202472686768e-01 3.164114356040954590e-01 -6.503871083259582520e-02 9.937959164381027222e-02 7.463326212018728256e-03 -1.112847477197647095e-01
-5.638677999377250671e-02 -2.639497220516204834e-01 -1.037364900112152100e-01 -6.189615279436111450e-02 -1.006836742162704468e-01 4.275853186845779419e-02 -5.902198329567909241e-02 -6.399983167648315430e-02 4.715469181537628174e-01 -4.493278264999389648e-02 1.508903503417968750e-01 1.611160337924957275e-01 -1.139095705002546310e-02 -2.629832029342651367e-01 1.648367792367935181e-01 1.329664289951324463e-01 -2.087582498788833618e-01 -1.912948340177536011e-01 -1.433891654014587402e-01 -1.789402961730957031e-01 -2.401553094387054443e-02 -1.709985136985778809e-01 1.575741320848464966e-01 -4.068910703063011169e-02 2.105646580457687378e-01 -1.230605468153953552e-01 -1.994664072990417480e-01 2.286363244056701660e-01 -1.455585956573486328e-01 3.612702190876007080e-01 -6.465027481317520142e-02 -9.637720882892608643e-02
2.049179375171661377e-01 6.145752593874931335e-02 -1.716223210096359253e-01 3.242971599102020264e-01 -2.161934375762939453e-01 -2.165705412626266479e-01 -1.929779648780822754e-01 -1.113391742110252380e-01 3.025138378143310547e-01 -2.591883540153503418e-01 -2.252014875411987305e-01 -8.047415316104888916e-02 1.795274913311004639e-01 9.113432466983795166e-02 -6.951440591365098953e-03 2.469135820865631104e-01 -2.244168668985366821e-01 -9.812568128108978271e-02 -2.696914132684469223e-03 -8.899717777967453003e-02 -2.329755723476409912e-01 -1.506831198930740356e-01 -1.406976603902876377e-03 -7.412581704556941986e-03 4.664386063814163208e-02 -3.602227568626403809e-02 -1.479219794273376465e-01 -1.421494130045175552e-02 -9.380701184272766113e-02 3.403524756431579590e-01 1.481964886188507080e-01 2.043944597244262695e-01
9.858123958110809326e-02 6.121910363435745239e-02 -7.917129248380661011e-02 -1.074723973870277405e-01 -2.255223989486694336e-01 -1.240797340869903564e-01 2.806352972984313965e-01 -9.077636897563934326e-02 5.329492688179016113e-02 -2.573858499526977539e-01 9.696818143129348755e-02 3.922290727496147156e-02 -1.388645321130752563e-01 1.269803792238235474e-01 -2.699559554457664490e-02 1.819298416376113892e-01 -2.923578619956970215e-01 -9.683839976787567139e-02 -3.942286223173141479e-02 -2.301482409238815308e-01 -3.117619454860687256e-01 5.453859269618988037e-02 -4.121953248977661133e-02 -3.646724224090576172e-01 -2.733854651451110840e-01 -2.376507520675659180e-01 1.511581391096115112e-01 1.243200302124023438e-01 -1.741841584444046021e-01 2.394357770681381226e-01 -1.388396024703979492e-01 -7.418382167816162109e-02
-7.905196398496627808e-02 -1.618578135967254639e-01 -4.032302796840667725e-01 -6.356453895568847656e-02 -2.199780493974685669e-01 -7.093120366334915161e-02 -4.698120430111885071e-02 -3.608177229762077332e-02 -1.433828938752412796e-02 1.038397848606109619e-01 -3.259796276688575745e-02 -1.843971312046051025e-01 -2.015765309333801270e-01 -4.641259089112281799e-02 -2.090734094381332397e-01 4.991136491298675537e-02 -1.381828635931015015e-01 -1.145697608590126038e-01 -1.521280556917190552e-01 -1.368235647678375244e-01 -5.145368576049804688e-01 -2.729530334472656250e-01 1.041856631636619568e-01 -1.923425346612930298e-01 -1.378889530897140503e-01 1.025232952088117599e-02 -3.426192328333854675e-02 -1.711814552545547485e-01 4.771379008889198303e-02 2.271540462970733643e-01 1.968639343976974487e-01 -7.437086850404739380e-02
-7.131119072437286377e-02 -2.859159409999847412e-01 -1.754311919212341309e-01 -1.655520498752593994e-01 4.554519057273864746e-02 -9.494421631097793579e-02 -1.148243919014930725e-01 9.458044171333312988e-02 2.307640165090560913e-01 -3.288944065570831299e-01 2.485509216785430908e-02 7.817115634679794312e-02 -1.072497144341468811e-01 -5.822953209280967712e-02 8.490447886288166046e-03 2.113819122314453125e-01 -1.909415274858474731e-01 -1.444264799356460571e-01 4.852752014994621277e-02 -3.595510721206665039e-01 -2.066325694322586060e-01 -1.303100734949111938e-01 -2.246850356459617615e-02 -1.754775494337081909e-01 3.077825903892517090e-01 -5.077240988612174988e-02 -1.009790077805519104e-01 -1.313409358263015747e-01 -2.870096862316131592e-01 3.231568932533264160e-01 -1.467940304428339005e-02 4.758925363421440125e-02
1.511822044849395752e-01 8.430279046297073364e-02 -2.290412038564682007e-01 4.301133379340171814e-02 2.490450143814086914e-01 -1.945638656616210938e-01 -6.289938092231750488e-02 -6.201792135834693909e-02 2.030525803565979004e-01 -7.326237857341766357e-02 9.432973712682723999e-02 4.243937134742736816e-01 1.770231574773788452e-01 2.889717519283294678e-01 7.145720720291137695e-02 2.336706668138504028e-01 -5.536860972642898560e-02 -2.697405964136123657e-02 -3.832244127988815308e-02 -1.670593917369842529e-01 -3.711993992328643799e-01 2.088073827326297760e-02 3.434554040431976318e-01 9.891555458307266235e-02 8.585173636674880981e-02 -1.579405367374420166e-01 2.014704979956150055e-02 3.686192678287625313e-03 2.933606877923011780e-02 1.662059575319290161e-01 1.818751841783523560e-01 -6.670673191547393799e-02
-5.376691743731498718e-02 3.324905782938003540e-02 -1.298589259386062622e-01 1.182986348867416382e-01 9.012491255998611450e-02 -1.930866986513137817e-01 -1.345963310450315475e-02 -7.953554391860961914e-02 1.715810745954513550e-01 4.169911518692970276e-02 2.792751044034957886e-02 2.827903628349304199e-01 7.781948149204254150e-02 2.383484095335006714e-01 -2.077384442090988159e-01 2.415637522935867310e-01 -8.645329624414443970e-02 -1.938710063695907593e-01 -1.257265657186508179e-01 -8.624973148107528687e-02 -4.720287322998046875e-01 1.080145407468080521e-02 3.582683205604553223e-01 4.252903908491134644e-02 1.546974927186965942e-01 2.741789519786834717e-01 9.398292005062103271e-02 1.301096975803375244e-01 -8.639498054981231689e-02 1.472057551145553589e-01 2.372856438159942627e-01 -7.229427248239517212e-02
2.202735245227813721e-01 -2.547037554904818535e-03 -2.414867579936981201e-01 -9.494637697935104370e-02 3.444505622610449791e-03 -1.367123425006866455e-01 2.510149031877517700e-02 -2.286731153726577759e-01 1.290122512727975845e-02 -2.980596423149108887e-01 2.226343750953674316e-01 5.553723871707916260e-02 7.089399546384811401e-02 -1.545413285493850708e-01 1.388508230447769165e-01 4.954683408141136169e-02 -2.407162189483642578e-01 -1.667164117097854614e-01 -1.915622949600219727e-01 -6.394538283348083496e-02 -2.853647470474243164e-01 -3.801680635660886765e-03 1.512335985898971558e-01 -4.220697879791259766e-01 3.335716202855110168e-02 6.506147235631942749e-02 1.175803598016500473e-02 -5.053542926907539368e-02 -6.108245626091957092e-02 4.161934554576873779e-01 5.627171695232391357e-02 -1.519239544868469238e-01
-3.658210858702659607e-02 -1.254348456859588623e-01 -1.767687648534774780e-01 -1.662872582674026489e-01 -1.412629783153533936e-01 5.035924166440963745e-02 -1.125490218400955200e-01 8.541899919509887695e-02 9.280946850776672363e-02 -2.945343852043151855e-01 -4.584292322397232056e-02 1.582040786743164062e-01 -1.472491174936294556e-01 1.408458054065704346e-01 -3.309857547283172607e-01 3.602000772953033447e-01 -4.016785323619842529e-01 -3.337886631488800049e-01 -1.300990432500839233e-01 -1.574436873197555542e-01 -1.464568227529525757e-01 -1.287561357021331787e-01 3.095960803329944611e-02 -2.105271071195602417e-01 2.092003971338272095e-01 1.199604663997888565e-02 -1.293982267379760742e-01 6.137030944228172302e-02 -1.262474805116653442e-01 -4.415562842041254044e-03 5.954308435320854187e-03 8.323679678142070770e-03
2.596477279439568520e-03 1.087146624922752380e-02 -1.336012035608291626e-01 1.921976916491985321e-02 -2.310633659362792969e-01 7.758818566799163818e-02 2.874781489372253418e-01 -9.215372800827026367e-02 8.200864493846893311e-02 -3.552299737930297852e-01 1.447829753160476685e-01 5.135397240519523621e-02 -6.472487002611160278e-02 2.015393227338790894e-01 -6.405974179506301880e-02 5.607237294316291809e-02 -2.064096927642822266e-01 -1.184799522161483765e-01 -1.522860527038574219e-01 -2.007764428853988647e-01 -3.634875118732452393e-01 1.063837707042694092e-01 2.804023958742618561e-02 -4.037960469722747803e-01 -2.118129730224609375e-01 -5.204809084534645081e-02 9.978951513767242432e-02 -2.264204202219843864e-03 -1.900209635496139526e-01 2.219056189060211182e-01 -1.305500715970993042e-01 -1.875868588685989380e-01
1.888762861490249634e-01 -6.666205823421478271e-02 1.458004713058471680e-01 -1.187306195497512817e-01 1.728050224483013153e-02 -2.981476485729217529e-03 -1.779410615563392639e-02 3.384672105312347412e-02 2.216037362813949585e-01 -1.349557638168334961e-01 8.162295818328857422e-02 5.135659500956535339e-02 -1.393693536520004272e-01 2.493162453174591064e-01 -2.099119722843170166e-01 2.341592162847518921e-01 -1.948241591453552246e-01 2.512190341949462891e-01 1.152053028345108032e-01 -1.598747372627258301e-01 -3.343975841999053955e-01 -1.415852308273315430e-01 1.372547149658203125e-01 -3.266372159123420715e-02 -2.284221351146697998e-01 8.081809431314468384e-02 1.211695745587348938e-01 -2.435378544032573700e-02 -3.031529486179351807e-01 4.068293273448944092e-01 -1.439698785543441772e-01 -1.478659808635711670e-01
2.346784025430679321e-01 -1.485182195901870728e-01 -1.137581095099449158e-01 1.194127090275287628e-02 -2.228212654590606689e-01 -1.074245646595954895e-01 -1.404253989458084106e-01 1.879150718450546265e-01 -3.025706857442855835e-02 -2.692630290985107422e-01 4.960991814732551575e-02 2.300753742456436157e-01 -9.603171795606613159e-02 1.237599477171897888e-01 2.059794813394546509e-01 3.546785563230514526e-02 -2.012321949005126953e-01 2.312161773443222046e-01 -1.037305220961570740e-01 8.730938285589218140e-02 -4.101015925407409668e-01 1.508443206548690796e-01 1.163095310330390930e-01 -4.728481173515319824e-02 -3.364151343703269958e-02 -2.471407130360603333e-02 -2.456564456224441528e-01 3.038121461868286133e-01 4.656227305531501770e-02 2.793733775615692139e-01 8.084702491760253906e-02 -1.906347870826721191e-01
2.876898646354675293e-01 1.598894298076629639e-01 -2.068287283182144165e-01 2.137878090143203735e-01 6.085791438817977905e-02 -6.132438778877258301e-02 1.880128532648086548e-01 4.916242510080337524e-02 2.472128719091415405e-01 -1.164957284927368164e-01 1.284648776054382324e-01 2.959593757987022400e-02 2.138421535491943359e-01 2.075736373662948608e-01 4.128840938210487366e-02 8.901192247867584229e-02 -1.060357764363288879e-01 -2.267405018210411072e-02 -1.480000168085098267e-01 -2.024065107107162476e-01 -2.621591985225677490e-01 -1.328018959611654282e-02 2.643972635269165039e-01 -1.301983743906021118e-01 1.522984653711318970e-01 -1.131681799888610840e-01 -3.928664028644561768e-01 -9.068187326192855835e-02 8.718690276145935059e-02 2.834116816520690918e-01 -1.310412585735321045e-01 1.827368289232254028e-01
2.652184665203094482e-01 -1.557043753564357758e-02 -3.137413561344146729e-01 1.286703348159790039e-01 2.003840869292616844e-03 -2.496483772993087769e-01 1.530104428529739380e-01 1.339199393987655640e-01 3.690925985574722290e-02 1.174514815211296082e-01 -3.397037088871002197e-01 1.012070849537849426e-01 -1.003674864768981934e-01 4.696055501699447632e-02 1.124282032251358032e-01 1.520324200391769409e-01 -1.433530002832412720e-01 -9.033492952585220337e-02 -5.245484784245491028e-02 -2.320370078086853027e-01 -3.167206346988677979e-01 1.421639919281005859e-01 3.835877478122711182e-01 -8.589864522218704224e-02 -1.362542808055877686e-01 -1.899062097072601318e-01 -6.651603430509567261e-02 -7.046206295490264893e-02 5.724165216088294983e-02 1.867791116237640381e-01 -2.261732667684555054e-01 -9.077558666467666626e-02
1.374329477548599243e-01 -3.344753384590148926e-01 -2.673792243003845215e-01 -2.280682474374771118e-01 -1.395015865564346313e-01 -2.129317522048950195e-01 3.550896421074867249e-02 -7.776469457894563675e-03 1.883283555507659912e-01 -1.375084668397903442e-01 5.358933284878730774e-02 6.595072336494922638e-03 1.971875280141830444e-01 -5.760832130908966064e-02 -5.716274678707122803e-02 3.448596224188804626e-02 -1.164457648992538452e-01 -2.466254085302352905e-01 2.595864236354827881e-02 1.268322765827178955e-01 -3.324469625949859619e-01 -2.323355078697204590e-01 -1.103673577308654785e-01 -4.970105364918708801e-02 1.835817545652389526e-01 2.034934703260660172e-03 -1.719523519277572632e-01 -2.321447432041168213e-02 6.263903528451919556e-02 4.667134284973144531e-01 1.041369885206222534e-01 -9.466346353292465210e-02
1.056069880723953247e-01 4.957295022904872894e-04 -1.267190575599670410e-01 -8.323906362056732178e-02 9.966750442981719971e-02 -1.799128353595733643e-01 1.164189074188470840e-02 -1.099870875477790833e-01 1.558872312307357788e-01 -7.840405404567718506e-02 -5.519909784197807312e-02 1.651385873556137085e-01 -1.791755296289920807e-02 2.784331738948822021e-01 -9.643971920013427734e-02 2.801922857761383057e-01 -3.454238548874855042e-02 -1.277193427085876465e-01 -2.379661947488784790e-01 -3.033691048622131348e-01 -2.977412343025207520e-01 -8.421815186738967896e-02 3.945150077342987061e-01 -7.701456546783447266e-02 2.670934796333312988e-01 4.794817417860031128e-02 2.216085344552993774e-01 -6.450630724430084229e-02 -8.822900801897048950e-02 -8.991927839815616608e-03 2.548301517963409424e-01 -2.484161555767059326e-01
3.307775557041168213e-01 -7.796157151460647583e-02 -2.467154525220394135e-02 -3.119667768478393555e-01 -1.665245592594146729e-01 -4.478482529520988464e-02 -5.751516669988632202e-02 -1.251690834760665894e-01 2.359964251518249512e-01 -1.880348175764083862e-01 -1.372314542531967163e-01 -3.898736461997032166e-02 7.449953258037567139e-02 -1.545548737049102783e-01 -2.498137205839157104e-02 9.215033787768334150e-05 -3.509327173233032227e-01 1.071693003177642822e-01 -2.717270851135253906e-01 -3.247492611408233643e-01 -3.812395334243774414e-01 7.268279045820236206e-02 6.989007443189620972e-02 -6.045614182949066162e-02 2.015911936759948730e-01 -2.042312920093536377e-02 9.290840476751327515e-02 1.643494814634323120e-01 -1.920491456985473633e-02 1.550448089838027954e-01 1.154812350869178772e-01 -9.409802407026290894e-02
-2.193590253591537476e-02 -1.267095208168029785e-01 -2.170442976057529449e-02 -3.077690005302429199e-01 -1.141322925686836243e-01 -1.844347417354583740e-01 5.360218882560729980e-02 -1.314101088792085648e-02 1.824668347835540771e-01 -1.907927729189395905e-02 -1.047308146953582764e-01 -1.219962239265441895e-01 -2.541358172893524170e-01 1.062411218881607056e-01 -1.999007016420364380e-01 -1.963223889470100403e-02 -2.556672692298889160e-01 -2.298436313867568970e-01 -2.110898792743682861e-01 -3.264607787132263184e-01 -2.091424912214279175e-01 -2.154148817062377930e-01 6.619726121425628662e-02 -1.939979344606399536e-01 -9.440713375806808472e-02 5.079633370041847229e-02 -2.874265313148498535e-01 3.515671566128730774e-02 -1.702320873737335205e-01 1.591903418302536011e-01 3.163108527660369873e-01 -1.060557514429092407e-01
1.536052227020263672e-01 -1.395403146743774414e-01 -1.419949717819690704e-02 -6.084291264414787292e-02 -1.586414426565170288e-01 -1.005609035491943359e-01 1.677748113870620728e-01 -1.072184070944786072e-01 1.911299675703048706e-01 -4.166485369205474854e-01 4.655379429459571838e-02 5.843274295330047607e-02 -2.177293747663497925e-01 -2.629174292087554932e-02 -7.950391620397567749e-02 1.201886087656021118e-01 -1.525197029113769531e-01 1.694169193506240845e-01 5.477654561400413513e-02 -1.954333484172821045e-01 -3.103187680244445801e-01 -1.574749052524566650e-01 5.477192346006631851e-03 -4.902334809303283691e-01 8.325995504856109619e-02 1.085472404956817627e-01 -4.522931575775146484e-02 1.164901703596115112e-01 -2.341444939374923706e-01 5.575077235698699951e-02 -2.101739943027496338e-01 4.985523596405982971e-02
3.700442910194396973e-01 -8.465310931205749512e-02 -1.857021078467369080e-02 2.708527147769927979e-01 -8.292314410209655762e-02 -1.071218401193618774e-01 -1.482322961091995239e-01 -1.178159415721893311e-01 -3.592328727245330811e-02 -2.074637115001678467e-01 -2.626791596412658691e-01 9.999091178178787231e-02 1.947081536054611206e-01 2.292011380195617676e-01 -1.993214190006256104e-01 4.008685350418090820e-01 -2.837857790291309357e-02 1.916030235588550568e-02 8.571038953959941864e-03 -5.100660771131515503e-02 -3.738424777984619141e-01 -1.321890503168106079e-01 4.820910096168518066e-02 -3.572549903765320778e-03 -1.456335335969924927e-01 6.651208549737930298e-02 2.089888788759708405e-02 7.639876753091812134e-02 1.514040231704711914e-01 2.781136035919189453e-01 -1.269392669200897217e-01 -4.564984515309333801e-02
1.253701895475387573e-01 3.593091666698455811e-02 -1.587644517421722412e-01 -1.133559048175811768e-01 -9.058623015880584717e-02 -1.626734137535095215e-01 -5.657199025154113770e-02 -2.579254209995269775e-01 9.271211922168731689e-02 -2.686430141329765320e-02 -1.017241477966308594e-01 -2.237138599157333374e-01 -1.482002586126327515e-01 4.540234804153442383e-02 3.235484287142753601e-02 2.202015072107315063e-01 -1.288160979747772217e-01 1.699131578207015991e-01 -3.330376744270324707e-01 -2.218367308378219604e-01 -1.629763841629028320e-01 -7.155840843915939331e-02 1.333740204572677612e-01 -4.656037688255310059e-01 2.040954530239105225e-01 -2.510821819305419922e-01 -2.230122238397598267e-01 1.706538647413253784e-01 -1.572776734828948975e-01 -3.050504624843597412e-02 7.900974154472351074e-02 9.978607296943664551e-02
1.140915006399154663e-01 -2.178974002599716187e-01 -2.215095907449722290e-01 9.545464068651199341e-02 -4.592935442924499512e-01 -3.916856646537780762e-02 -1.576253473758697510e-01 2.239963263273239136e-01 2.112793177366256714e-01 -1.700968444347381592e-01 1.663735322654247284e-02 2.573013901710510254e-01 -9.478206932544708252e-02 -4.640704393386840820e-02 -8.722758293151855469e-02 3.890075385570526123e-01 -8.904655463993549347e-03 1.850210945121943951e-03 -1.801134943962097168e-01 -2.721642889082431793e-02 -3.267127275466918945e-01 1.503966748714447021e-01 -1.392496097832918167e-02 1.350202262401580811e-01 1.161179915070533752e-01 -5.210333038121461868e-03 -8.850936591625213623e-02 -7.861354202032089233e-02 4.551354795694351196e-02 -1.788393594324588776e-02 9.480546414852142334e-02 2.524729669094085693e-01
3.970664441585540771e-01 7.097121328115463257e-02 -6.411024928092956543e-02 1.972420886158943176e-02 8.297021687030792236e-02 -1.061436682939529419e-01 -5.067198351025581360e-02 2.451793402433395386e-01 -3.890492394566535950e-02 -2.974337041378021240e-01 -7.871615141630172729e-02 4.162422195076942444e-02 -2.714059948921203613e-01 2.200701087713241577e-01 -1.429215371608734131e-01 2.462822347879409790e-01 -4.453074652701616287e-03 6.305130571126937866e-02 -9.410011023283004761e-02 -1.403722316026687622e-01 -4.371629357337951660e-01 -5.387398973107337952e-02 2.417187243700027466e-01 3.878856822848320007e-02 -7.877708971500396729e-02 -3.295775055885314941e-01 1.555656827986240387e-02 8.052350580692291260e-02 -5.165589042007923126e-03 2.306974306702613831e-02 -1.793492436408996582e-01 1.005444005131721497e-01
4.142674207687377930e-01 1.488616317510604858e-02 -6.594626605510711670e-02 1.413238346576690674e-01 -3.458316028118133545e-01 1.965075358748435974e-02 3.873741254210472107e-02 5.260957404971122742e-02 1.208272017538547516e-02 -2.062334567308425903e-01 3.113422356545925140e-02 2.084946781396865845e-01 1.240968778729438782e-01 6.609217077493667603e-02 -8.548737317323684692e-02 1.015423014760017395e-01 -3.578256815671920776e-02 1.180885732173919678e-01 -9.574719518423080444e-02 -1.166945844888687134e-01 -3.820542395114898682e-01 -1.398641765117645264e-01 2.042414993047714233e-01 1.160054653882980347e-01 8.423372358083724976e-02 9.021098166704177856e-02 7.789438217878341675e-02 1.832562834024429321e-01 1.973734349012374878e-01 3.138696551322937012e-01 4.150349646806716919e-03 -3.224896192550659180e-01
5.699674040079116821e-02 -2.802833318710327148e-01 -1.866365671157836914e-01 3.814434260129928589e-02 -9.271439164876937866e-02 -4.003224521875381470e-02 -3.415925502777099609e-01 1.312803756445646286e-02 3.480868339538574219e-01 -9.106285125017166138e-02 -7.141304016113281250e-02 -9.355668723583221436e-02 -1.664276793599128723e-02 4.222579300403594971e-02 -1.121765077114105225e-01 1.739580333232879639e-01 1.653256863355636597e-01 8.420761674642562866e-02 2.636205963790416718e-02 -1.483538746833801270e-01 -1.268605440855026245e-01 -2.013239860534667969e-01 2.181667983531951904e-01 -9.671043604612350464e-02 3.836142718791961670e-01 6.220371276140213013e-02 -1.187890544533729553e-01 -1.611776351928710938e-01 -2.583640813827514648e-01 3.379635214805603027e-01 -1.397569179534912109e-01 6.565138697624206543e-02
-3.641857579350471497e-02 -1.634836494922637939e-01 -1.845865100622177124e-01 3.023247607052326202e-02 -2.135549485683441162e-01 5.620879307389259338e-02 -1.299325563013553619e-02 -1.559431850910186768e-01 2.134784162044525146e-01 -2.325394302606582642e-01 1.773261427879333496e-01 1.321602985262870789e-02 -1.903316676616668701e-01 2.386301197111606598e-02 1.148176193237304688e-01 1.448708400130271912e-02 -2.678112983703613281e-01 1.140974313020706177e-01 -2.523644082248210907e-02 -1.616262495517730713e-01 -3.759538531303405762e-01 -1.591532826423645020e-01 -3.721046447753906250e-02 -5.316109657287597656e-01 3.018641844391822815e-02 4.047648981213569641e-02 3.333247452974319458e-02 2.301969975233078003e-01 -1.811130195856094360e-01 -6.598087400197982788e-02 -1.481436640024185181e-01 6.582365185022354126e-02
2.256911247968673706e-02 1.372559461742639542e-02 -1.857224255800247192e-01 -1.461932901293039322e-02 1.872077286243438721e-01 1.353620588779449463e-01 2.371351234614849091e-02 8.866664767265319824e-02 4.739442467689514160e-02 -1.778604835271835327e-01 6.449760496616363525e-02 -1.517222970724105835e-01 -8.742026239633560181e-02 2.068206369876861572e-01 -1.650321669876575470e-02 1.448716372251510620e-01 -7.969694584608078003e-02 -2.549562156200408936e-01 -3.112219832837581635e-02 -2.164124976843595505e-03 -2.079813033342361450e-01 8.546690642833709717e-02 4.247906804084777832e-01 -3.602385222911834717e-01 -2.496803738176822662e-02 1.048451364040374756e-01 -3.456763029098510742e-01 1.979980319738388062e-01 -1.506735086441040039e-01 2.794958949089050293e-01 -2.565575838088989258e-01 1.994461985304951668e-03
1.183250248432159424e-01 -1.152435988187789917e-01 1.206103526055812836e-02 -1.398043241351842880e-02 -8.087918162345886230e-02 -1.603686511516571045e-01 -2.255684733390808105e-01 6.248427182435989380e-02 -1.303712930530309677e-02 -3.222768381237983704e-02 1.338921934366226196e-01 2.442444562911987305e-01 -8.305040746927261353e-02 -6.216656416654586792e-03 2.390916272997856140e-02 1.229695305228233337e-01 -1.066710352897644043e-01 3.566146790981292725e-01 -5.875940620899200439e-02 -1.715334504842758179e-01 -3.489571511745452881e-01 5.376721546053886414e-02 3.164877295494079590e-01 1.558753382414579391e-02 2.741128206253051758e-02 -5.190508812665939331e-02 -1.271161139011383057e-01 3.868956863880157471e-01 1.238566637039184570e-02 4.034084677696228027e-01 1.958859413862228394e-01 -1.298386007547378540e-01
-5.787057057023048401e-02 1.838043630123138428e-01 -1.130104437470436096e-01 -9.223340451717376709e-02 -1.416664570569992065e-01 -6.369993556290864944e-03 -7.168883085250854492e-02 -1.737715899944305420e-01 3.012323379516601562e-01 -4.225378111004829407e-02 2.478497177362442017e-01 3.462029397487640381e-01 -6.631751358509063721e-02 3.437162041664123535e-01 6.328643113374710083e-02 1.126155406236648560e-01 -2.566993236541748047e-01 4.509948566555976868e-02 2.872897312045097351e-02 1.823042631149291992e-01 -2.802412509918212891e-01 -1.193189248442649841e-01 1.956383883953094482e-01 -5.630349740386009216e-02 -7.364278286695480347e-02 1.376872360706329346e-01 1.396846175193786621e-01 1.170757189393043518e-01 2.689513936638832092e-02 3.533429801464080811e-01 -1.294589489698410034e-01 -1.922633945941925049e-01
7.920044660568237305e-02 -1.677837222814559937e-01 1.115961745381355286e-01 2.228527069091796875e-01 -1.005887836217880249e-01 -2.023382671177387238e-02 -3.501698747277259827e-02 -9.129202365875244141e-02 2.571666240692138672e-01 1.696933358907699585e-01 -1.273321732878684998e-02 2.296950370073318481e-01 -5.532281100749969482e-02 6.202790886163711548e-02 3.948323801159858704e-02 3.262217342853546143e-01 -2.074937522411346436e-01 -2.190171927213668823e-01 -2.362610585987567902e-02 -1.576938182115554810e-01 -1.689441502094268799e-01 3.051539137959480286e-02 3.128944039344787598e-01 2.264965176582336426e-01 -5.404537916183471680e-02 1.215344667434692383e-01 1.008844822645187378e-01 6.042001023888587952e-02 -3.186694085597991943e-01 3.516765236854553223e-01 -8.775765448808670044e-02 2.471000701189041138e-01
2.889957129955291748e-01 -1.880236566066741943e-01 5.969898030161857605e-02 1.406121104955673218e-01 -1.065876781940460205e-01 1.512779742479324341e-01 3.167549520730972290e-02 -5.265040323138237000e-02 3.892179951071739197e-02 -4.155776277184486389e-02 1.178862750530242920e-01 8.842949569225311279e-02 1.244460139423608780e-02 3.952164575457572937e-02 1.648785024881362915e-01 2.274184972047805786e-01 6.505001336336135864e-02 7.489005103707313538e-03 -1.137566287070512772e-02 -2.403437532484531403e-02 -6.416818499565124512e-01 -1.312098354101181030e-01 6.420230120420455933e-02 3.098895549774169922e-01 -1.010445058345794678e-01 -1.966889500617980957e-01 -1.917957216501235962e-01 1.991135179996490479e-01 1.816003234125673771e-03 2.231484949588775635e-01 -2.380515635013580322e-02 -6.616847962141036987e-02
2.597651258111000061e-02 -1.476735025644302368e-01 -2.124615311622619629e-01 -1.019459366798400879e-01 -1.936696022748947144e-01 -2.007982730865478516e-01 1.047257408499717712e-01 -1.773642599582672119e-01 -6.138317286968231201e-02 -4.365817829966545105e-02 1.250615119934082031e-01 7.922433316707611084e-02 -4.028115570545196533e-01 1.087625473737716675e-01 -1.034025754779577255e-02 1.008427366614341736e-01 -1.784682869911193848e-01 -4.472353681921958923e-02 5.788343399763107300e-02 -2.410088479518890381e-01 -2.192839086055755615e-01 -2.623552083969116211e-01 1.353390514850616455e-01 -1.351302396506071091e-02 -9.594466537237167358e-02 1.132002845406532288e-01 -2.470763325691223145e-01 -1.667821258306503296e-01 1.422096043825149536e-01 3.305253684520721436e-01 2.269687056541442871e-01 -2.592451274394989014e-01
3.452592790126800537e-01 -1.210467666387557983e-01 -1.170492023229598999e-01 -3.185116220265626907e-03 -7.644435763359069824e-02 -2.146840542554855347e-01 -2.756951451301574707e-01 1.387524157762527466e-01 1.171095669269561768e-02 -1.672282963991165161e-01 3.454075381159782410e-02 1.909652054309844971e-01 -1.202672719955444336e-01 1.481277495622634888e-02 1.178627684712409973e-01 1.451003998517990112e-01 -2.096359580755233765e-01 3.428219258785247803e-01 -2.129277586936950684e-02 5.912042781710624695e-02 -3.418837189674377441e-01 5.420293658971786499e-02 2.553613185882568359e-01 -8.707898110151290894e-02 5.871600657701492310e-02 1.085634976625442505e-01 -1.883427053689956665e-01 2.082951366901397705e-01 1.673012077808380127e-01 3.211962878704071045e-01 8.010599762201309204e-02 1.196208409965038300e-02
8.997770957648754120e-03 -9.164635837078094482e-02 -3.009051978588104248e-01 3.086812496185302734e-01 -5.587620660662651062e-02 -1.846758127212524414e-01 2.658407203853130341e-02 4.473534226417541504e-02 3.102318849414587021e-03 -9.517695754766464233e-02 6.073825433850288391e-02 4.399408400058746338e-02 -1.955344080924987793e-01 2.802144587039947510e-01 4.278222564607858658e-03 2.776730954647064209e-01 -1.074146926403045654e-01 4.040631931275129318e-03 -2.988974153995513916e-01 2.625134401023387909e-02 -2.820543646812438965e-01 -2.097384780645370483e-01 3.063000738620758057e-01 4.074981436133384705e-03 9.186916053295135498e-02 -1.886232495307922363e-01 -2.149816155433654785e-01 -1.818462461233139038e-01 -4.719244688749313354e-02 8.137126266956329346e-02 3.232222497463226318e-01 4.000326618552207947e-02
1.218697875738143921e-01 7.501205801963806152e-02 7.319093495607376099e-02 -1.164788976311683655e-01 -1.159354299306869507e-01 -1.637333333492279053e-01 2.865015864372253418e-01 -4.914427921175956726e-02 3.036030940711498260e-02 -1.701627820730209351e-01 -1.506060361862182617e-01 1.318597197532653809e-01 -4.895029664039611816e-01 8.805798739194869995e-02 -1.766122877597808838e-01 2.996362447738647461e-01 4.601033404469490051e-02 -2.852667495608329773e-02 -6.884472817182540894e-02 -8.845780044794082642e-03 -3.208917081356048584e-01 1.432636678218841553e-01 1.397910714149475098e-01 -1.632625162601470947e-01 5.239515006542205811e-02 -7.116506993770599365e-02 -2.551524341106414795e-01 1.882843822240829468e-01 1.682753711938858032e-01 1.304707825183868408e-01 -3.984766453504562378e-02 2.546170949935913086e-01
1.081282719969749451e-01 2.840994484722614288e-02 -1.023408249020576477e-01 1.378929708153009415e-02 -6.411322951316833496e-02 3.388211131095886230e-02 -1.284044533967971802e-01 -2.591837011277675629e-02 2.397263236343860626e-02 -8.308473229408264160e-02 1.507131308317184448e-01 -8.329299092292785645e-02 4.066285490989685059e-02 3.949564397335052490e-01 -4.922618344426155090e-02 2.681329846382141113e-01 1.047055497765541077e-01 1.026911195367574692e-02 -1.732225269079208374e-01 -6.846117787063121796e-03 -5.234770178794860840e-01 -7.718472182750701904e-02 6.529259681701660156e-02 -4.394432008266448975e-01 2.237541787326335907e-02 -1.709666103124618530e-03 -6.261091679334640503e-02 -1.410090178251266479e-02 -4.446347430348396301e-02 1.860510557889938354e-02 3.925242722034454346e-01 7.632294297218322754e-02
7.543194293975830078e-02 2.824571216478943825e-03 -1.694839298725128174e-01 5.088870972394943237e-02 -2.084873169660568237e-01 -4.305488467216491699e-01 -1.015970930457115173e-01 -1.049202829599380493e-01 1.350120306015014648e-01 -2.479741871356964111e-01 -6.805145740509033203e-02 2.423016279935836792e-01 -2.543726190924644470e-02 2.017340809106826782e-01 -2.108460962772369385e-01 2.407760322093963623e-01 -1.416067183017730713e-01 -3.870311081409454346e-01 -1.310210078954696655e-01 -7.295753806829452515e-02 -5.613613501191139221e-02 -7.867481559514999390e-02 -3.383690118789672852e-02 -2.650271058082580566e-01 7.123895734548568726e-02 -3.733106330037117004e-02 -1.891076415777206421e-01 3.095123767852783203e-01 1.376354601234197617e-03 1.178264915943145752e-01 -3.107103146612644196e-02 6.788543891161680222e-03
8.670504391193389893e-02 -3.542179986834526062e-02 -3.791423141956329346e-01 -2.919549047946929932e-01 -2.658953890204429626e-03 4.786900803446769714e-02 9.000764787197113037e-02 -2.191492468118667603e-01 2.622075080871582031e-01 -9.855563938617706299e-02 9.087783843278884888e-02 2.216140329837799072e-01 -1.356349512934684753e-02 2.164745889604091644e-02 -7.952518761157989502e-02 1.714714616537094116e-01 1.502579003572463989e-01 5.152845755219459534e-02 -6.341690570116043091e-02 -4.322100803256034851e-02 -2.519156634807586670e-01 -7.987688481807708740e-02 1.740741282701492310e-01 -4.617823660373687744e-02 2.214770913124084473e-01 -1.611250787973403931e-01 1.420783847570419312e-01 2.521797120571136475e-01 1.792506724596023560e-01 4.429088830947875977e-01 -1.394193805754184723e-02 1.044589951634407043e-01
1.002308353781700134e-01 6.350658833980560303e-02 -3.235555589199066162e-01 -8.983684331178665161e-02 -3.435585200786590576e-01 -1.091136187314987183e-01 8.736478537321090698e-02 -2.682685554027557373e-01 2.250658273696899414e-01 -9.115325659513473511e-02 -2.377353012561798096e-01 3.474669530987739563e-03 2.390732616186141968e-02 7.923598587512969971e-02 -1.068834289908409119e-01 2.471252828836441040e-01 -4.528200253844261169e-02 -3.081932961940765381e-01 -1.603536307811737061e-02 -7.165772467851638794e-02 -9.254464507102966309e-02 -1.823420226573944092e-01 8.260313421487808228e-02 -9.984801709651947021e-02 7.719070464372634888e-02 3.305219113826751709e-02 -1.031394898891448975e-01 -1.135640367865562439e-01 9.506291151046752930e-02 3.078035414218902588e-01 -4.895483702421188354e-02 -4.135106503963470459e-01
2.865496277809143066e-01 -2.111303061246871948e-02 -3.431757688522338867e-01 -1.571184694766998291e-01 -3.657886385917663574e-01 -5.306227598339319229e-03 -4.369358718395233154e-02 3.092559985816478729e-02 8.417664468288421631e-02 1.598610877990722656e-01 -2.261333912611007690e-02 -3.289915621280670166e-01 -8.316815644502639771e-02 3.008055090904235840e-01 -1.134039647877216339e-02 6.773518770933151245e-02 7.885206490755081177e-02 -7.424225658178329468e-02 -7.103420794010162354e-02 -1.021810099482536316e-01 -2.498459964990615845e-01 1.435082554817199707e-01 2.380553632974624634e-01 6.620704382658004761e-02 2.705157175660133362e-02 2.267116308212280273e-01 -5.241829901933670044e-02 1.694242060184478760e-01 -1.821186244487762451e-01 2.529248297214508057e-01 -2.053140103816986084e-01 -2.500053308904170990e-02
-2.205882407724857330e-02 -2.696860134601593018e-01 -2.740826606750488281e-01 -2.018755972385406494e-01 -1.883251667022705078e-01 -7.262967526912689209e-02 2.129301615059375763e-02 1.040962859988212585e-01 -1.262671351432800293e-01 -2.045928128063678741e-02 4.851472005248069763e-02 7.659498602151870728e-02 -2.833264470100402832e-01 -6.771680712699890137e-02 -3.913085162639617920e-02 1.467026919126510620e-01 -8.427499793469905853e-03 -2.115327268838882446e-01 -6.060804240405559540e-03 -2.075742036104202271e-01 -2.957553267478942871e-01 -4.292654991149902344e-01 7.052936404943466187e-02 1.140925437211990356e-01 5.003577098250389099e-02 4.024210944771766663e-02 -1.532652974128723145e-01 7.762004435062408447e-02 -8.722545951604843140e-02 3.451920151710510254e-01 9.697239845991134644e-02 -2.808951437473297119e-01
1.488789319992065430e-01 -6.632242351770401001e-02 -2.184576690196990967e-01 7.591465860605239868e-02 1.000412479043006897e-01 -7.694632560014724731e-02 -7.273248583078384399e-02 -1.902501285076141357e-01 8.542799204587936401e-02 -1.208863332867622375e-01 -6.916237622499465942e-02 -1.235966756939888000e-01 6.770630925893783569e-02 6.226244941353797913e-02 4.632668197154998779e-02 4.813213050365447998e-01 -2.410780787467956543e-01 -1.119251176714897156e-01 -4.031117632985115051e-02 -2.307030111551284790e-01 -3.255657553672790527e-01 -1.594315916299819946e-01 1.561493426561355591e-01 -3.734088540077209473e-01 4.266063123941421509e-02 -2.069490402936935425e-01 1.611904799938201904e-02 1.179654821753501892e-01 -2.292141020298004150e-01 2.392255514860153198e-02 2.135537564754486084e-01 4.913697484880685806e-03
-3.098422102630138397e-02 -4.002137109637260437e-02 -1.569502651691436768e-01 -1.199463903903961182e-01 -2.121112346649169922e-01 -4.387863278388977051e-01 -1.908850669860839844e-01 -1.019315868616104126e-01 3.005658388137817383e-01 -4.840985313057899475e-02 1.829699054360389709e-02 2.011261647567152977e-03 9.204130619764328003e-02 -2.400754392147064209e-01 2.547622891142964363e-03 6.979933381080627441e-02 -8.208631724119186401e-02 -2.188925258815288544e-02 -1.810298264026641846e-01 -1.993979215621948242e-01 -2.346157580614089966e-01 1.468855142593383789e-02 6.624678522348403931e-02 -5.018914937973022461e-01 -1.091718152165412903e-01 -1.402131617069244385e-01 -5.792550742626190186e-03 2.984327636659145355e-02 -2.428719252347946167e-01 1.567882746458053589e-01 4.557478055357933044e-02 2.481933310627937317e-02
2.178396098315715790e-02 7.133289426565170288e-02 1.396529078483581543e-01 -1.433180123567581177e-01 -1.399427056312561035e-01 -1.180567070841789246e-01 3.381203860044479370e-02 -1.421390026807785034e-01 2.252699434757232666e-01 -2.015473321080207825e-02 7.394202798604965210e-02 2.860356569290161133e-01 1.082978919148445129e-01 3.450928330421447754e-01 -1.420142948627471924e-01 2.725767791271209717e-01 -1.381319761276245117e-01 -1.767448484897613525e-01 2.317772060632705688e-02 1.566564897075295448e-03 -3.176662325859069824e-01 -1.701754778623580933e-01 1.869088113307952881e-01 5.559004843235015869e-02 3.403035923838615417e-02 -2.303488552570343018e-01 -3.076411318033933640e-03 3.167682290077209473e-01 -8.060308545827865601e-02 3.258796632289886475e-01 -1.299507021903991699e-01 -1.813790500164031982e-01
1.284252200275659561e-02 1.274241954088211060e-01 -4.011990427970886230e-01 -1.024510711431503296e-01 -4.572409391403198242e-02 1.625358760356903076e-01 -1.763888262212276459e-02 1.033149566501379013e-02 4.031631946563720703e-01 -7.145763188600540161e-02 -2.915099561214447021e-01 3.507113084197044373e-02 -3.314033523201942444e-02 2.534260153770446777e-01 -8.761028759181499481e-03 2.881502807140350342e-01 1.062444224953651428e-01 -2.695682048797607422e-01 -1.552160978317260742e-01 1.281028613448143005e-02 -2.751354575157165527e-01 -2.333148419857025146e-01 1.967857480049133301e-01 -3.670589998364448547e-02 1.262953281402587891e-01 -1.835170984268188477e-01 7.032360881567001343e-02 6.131577864289283752e-02 1.275863777846097946e-02 2.395008131861686707e-02 -1.654229313135147095e-01 -1.267909705638885498e-01
9.876817464828491211e-02 -3.122596442699432373e-02 6.562355160713195801e-02 -1.785545051097869873e-01 -2.598930001258850098e-01 -2.157540172338485718e-01 -2.132406383752822876e-01 -3.341643139719963074e-02 1.375208348035812378e-01 -1.960639357566833496e-01 9.689781069755554199e-02 1.351502388715744019e-01 -2.955826930701732635e-02 2.362058907747268677e-01 -9.642782807350158691e-02 2.151086330413818359e-01 -2.085598558187484741e-01 1.459541022777557373e-01 -1.651519834995269775e-01 -2.281762361526489258e-01 -1.623190939426422119e-02 5.384284630417823792e-02 4.262405633926391602e-01 -2.825363771989941597e-03 1.018576249480247498e-01 -3.127711638808250427e-02 -1.805998682975769043e-01 4.074981510639190674e-01 1.347413510084152222e-01 1.458018124103546143e-01 6.035770848393440247e-02 -1.143801733851432800e-01
1.414584070444107056e-01 1.356551647186279297e-01 -2.791165709495544434e-01 -1.022506505250930786e-02 -6.614450365304946899e-02 -1.395902335643768311e-01 -1.064760163426399231e-01 -5.873021483421325684e-02 1.767833977937698364e-01 -1.244057118892669678e-01 1.589637696743011475e-01 4.729096964001655579e-02 -1.510783731937408447e-01 4.178028106689453125e-01 -1.444528400897979736e-01 4.388244450092315674e-02 -2.090635597705841064e-01 -2.593572139739990234e-01 -1.368375271558761597e-01 -3.614361584186553955e-02 -1.970732957124710083e-01 -2.475797981023788452e-01 1.426525861024856567e-01 -3.321079015731811523e-01 1.097386255860328674e-01 -1.543131172657012939e-01 -2.642574906349182129e-01 -1.291531026363372803e-01 -1.572611629962921143e-01 9.252776950597763062e-02 1.745069921016693115e-01 5.120601505041122437e-02
1.880835592746734619e-01 -8.236419409513473511e-02 -3.862070739269256592e-01 5.330139771103858948e-02 -2.587292492389678955e-01 -1.401236057281494141e-01 1.177740246057510376e-01 5.957489088177680969e-02 3.986227884888648987e-02 1.825949549674987793e-02 -1.120772678405046463e-03 -8.030215650796890259e-02 6.665068119764328003e-02 1.164191290736198425e-01 1.163855195045471191e-01 5.065980553627014160e-01 -1.265455335378646851e-01 -2.613487467169761658e-02 8.454647660255432129e-02 -1.283199787139892578e-01 4.219207912683486938e-02 -9.506689757108688354e-02 2.932127006351947784e-02 2.058355137705802917e-02 -1.596519798040390015e-01 1.704365597106516361e-03 -2.003590464591979980e-01 4.039674103260040283e-01 -9.681494534015655518e-02 2.681335210800170898e-01 5.978570133447647095e-02 -1.980227082967758179e-01
2.622778713703155518e-01 1.724049746990203857e-01 -3.948489725589752197e-01 2.342950105667114258e-01 6.866215914487838745e-02 -8.665549755096435547e-02 -5.816116556525230408e-02 -9.651404619216918945e-02 2.024599462747573853e-01 -1.345221102237701416e-01 1.611292958259582520e-01 3.386871516704559326e-02 2.877280674874782562e-02 2.505493462085723877e-01 1.091489754617214203e-02 -8.223355747759342194e-03 -9.615078568458557129e-02 -6.295493245124816895e-02 -5.843984335660934448e-02 -9.209111332893371582e-02 -1.469959467649459839e-01 -1.086360439658164978e-01 3.115416467189788818e-01 -3.453099727630615234e-01 1.316551864147186279e-01 -1.508730053901672363e-01 -3.689395785331726074e-01 -8.192156255245208740e-02 -4.873548075556755066e-02 1.968111842870712280e-01 -1.199895367026329041e-01 5.038345605134963989e-02
2.935963496565818787e-02 1.699400395154953003e-01 -1.528581380844116211e-01 1.306885927915573120e-01 -2.762094438076019287e-01 1.197627047076821327e-03 -1.006087213754653931e-01 -2.090091072022914886e-02 2.698389887809753418e-01 -3.510340452194213867e-01 -9.945434331893920898e-02 1.652860641479492188e-01 1.022618860006332397e-01 3.579360842704772949e-01 3.180700168013572693e-02 5.051500797271728516e-01 -1.775215566158294678e-01 -1.074860915541648865e-01 -6.568511016666889191e-03 -5.848409608006477356e-03 9.329829365015029907e-03 1.414399147033691406e-01 1.887514293193817139e-01 -2.731103599071502686e-01 7.043071836233139038e-02 1.158813834190368652e-01 -1.165959462523460388e-01 8.431892842054367065e-02 2.005292661488056183e-02 1.344991102814674377e-02 3.683715686202049255e-02 2.150013856589794159e-02
3.005920946598052979e-01 -1.711249798536300659e-01 -2.003887146711349487e-01 1.132588610053062439e-01 -2.065526992082595825e-01 -2.068308144807815552e-01 2.025944441556930542e-01 1.643711775541305542e-01 4.791422486305236816e-01 -1.862133592367172241e-01 8.451732248067855835e-02 1.817396469414234161e-02 6.622496992349624634e-02 8.447324484586715698e-02 -1.271786987781524658e-01 3.798733353614807129e-01 -2.022352218627929688e-01 3.171114251017570496e-02 -7.134021818637847900e-02 1.345104426145553589e-01 1.760216429829597473e-02 6.329174339771270752e-02 9.449679404497146606e-02 9.199981391429901123e-02 -1.070849746465682983e-01 3.442256711423397064e-03 -6.513294577598571777e-02 2.981278300285339355e-01 -1.250219941139221191e-01 1.264421641826629639e-01 -2.337044477462768555e-02 -8.114138990640640259e-02
7.906077802181243896e-02 -7.529161870479583740e-02 -1.645220965147018433e-01 3.798056766390800476e-02 8.005007356405258179e-02 -1.056715324521064758e-01 -5.837412923574447632e-02 -1.591248959302902222e-01 3.097949624061584473e-01 -4.666329920291900635e-02 1.108385100960731506e-01 2.384420931339263916e-01 -2.581561803817749023e-01 1.700668632984161377e-01 -2.673498988151550293e-01 3.422676920890808105e-01 -2.173323333263397217e-01 -2.129366099834442139e-01 -1.248936802148818970e-01 -1.702509820461273193e-01 -2.252244651317596436e-01 -1.456549949944019318e-02 3.040605783462524414e-01 -1.027147322893142700e-01 1.969414651393890381e-01 9.500972926616668701e-02 -5.588148906826972961e-02 -4.915283247828483582e-02 -1.468421369791030884e-01 -1.470815539360046387e-01 2.135244607925415039e-01 -1.689581871032714844e-01
2.062928974628448486e-01 2.283160202205181122e-02 -1.464975923299789429e-01 2.451684176921844482e-01 -1.072952225804328918e-01 -3.014712333679199219e-01 3.111203946173191071e-02 2.666459046304225922e-02 4.020327031612396240e-01 -2.157298773527145386e-01 -2.320816367864608765e-01 -1.607607752084732056e-01 -3.151987120509147644e-02 2.688174247741699219e-01 1.279718279838562012e-01 3.763144612312316895e-01 -2.501326203346252441e-01 -1.879781633615493774e-01 1.255273260176181793e-02 -2.607075683772563934e-02 -5.695077197742648423e-05 -1.647160202264785767e-02 3.841025382280349731e-02 -1.839583218097686768e-01 -1.127960383892059326e-01 -5.112129263579845428e-03 -2.143424004316329956e-01 6.430690735578536987e-02 -1.782859563827514648e-01 8.272778242826461792e-02 1.271412521600723267e-01 -1.438378915190696716e-02
3.028481006622314453e-01 1.529702097177505493e-01 -2.753027379512786865e-01 1.127898544073104858e-01 -1.133937835693359375e-01 -2.381231188774108887e-01 -2.812806963920593262e-01 5.253728106617927551e-02 2.512117028236389160e-01 -3.260632455348968506e-01 -2.392683625221252441e-01 6.489696353673934937e-02 1.805320680141448975e-01 2.489623576402664185e-01 1.645741313695907593e-01 1.224967390298843384e-01 -9.685204923152923584e-02 -1.757505536079406738e-01 -1.085473503917455673e-02 -3.452304750680923462e-02 -2.804591059684753418e-01 -8.158958703279495239e-02 7.604652084410190582e-03 -1.005664542317390442e-01 -3.037974052131175995e-02 -1.462733373045921326e-03 -1.365888714790344238e-01 6.973300874233245850e-02 -6.270758807659149170e-02 2.666151225566864014e-01 1.750317364931106567e-01 1.010955497622489929e-01
1.685727089643478394e-01 6.783140450716018677e-02 -3.222914040088653564e-02 -2.826140262186527252e-02 -1.595563590526580811e-01 -1.773723810911178589e-01 -1.787295937538146973e-01 -1.599787920713424683e-02 -2.160105481743812561e-02 1.868715323507785797e-02 1.141136810183525085e-01 1.545029431581497192e-01 -3.070716559886932373e-02 1.613440513610839844e-01 -6.580174714326858521e-02 3.314522206783294678e-01 -1.950951963663101196e-01 3.658488392829895020e-01 -1.016038805246353149e-01 -1.297267228364944458e-01 -1.798510402441024780e-01 2.775657922029495239e-02 2.056011855602264404e-01 -1.373898983001708984e-01 9.481795877218246460e-02 1.290707439184188843e-01 -1.709797084331512451e-01 4.010124206542968750e-01 3.584595024585723877e-02 2.326106727123260498e-01 3.546044230461120605e-01 -8.363455533981323242e-02
-8.265651762485504150e-02 2.073832601308822632e-01 9.574901312589645386e-02 -9.041374921798706055e-02 -1.392414569854736328e-01 -1.778097748756408691e-01 6.633372046053409576e-03 7.822199165821075439e-02 2.650509476661682129e-01 -7.949208840727806091e-03 1.181626841425895691e-01 4.039123356342315674e-01 -8.277469128370285034e-02 2.119285017251968384e-01 1.153717841953039169e-02 2.457367926836013794e-01 -4.085518121719360352e-01 2.565592899918556213e-02 1.615876555442810059e-01 -6.195860728621482849e-02 -4.353985488414764404e-01 -9.097004681825637817e-02 6.608900427818298340e-02 9.160122275352478027e-02 -1.938071288168430328e-02 5.002829246222972870e-03 1.031975224614143372e-01 7.896090298891067505e-02 1.660211011767387390e-03 2.697301805019378662e-01 -1.303931176662445068e-01 -2.774501778185367584e-02
1.721612811088562012e-01 1.484407484531402588e-01 -2.943415939807891846e-01 7.860833406448364258e-02 -2.788021415472030640e-02 -1.041977666318416595e-02 2.498008077964186668e-03 -4.018450900912284851e-02 1.336590498685836792e-01 -2.073369026184082031e-01 2.364301532506942749e-01 -1.389480009675025940e-02 5.716478824615478516e-02 3.604524433612823486e-01 8.261495083570480347e-02 7.825373858213424683e-02 -5.685484409332275391e-02 -4.200766608119010925e-02 1.098590437322854996e-03 -1.284456402063369751e-01 -1.677763015031814575e-01 -1.868522465229034424e-01 3.123025596141815186e-01 -2.177898734807968140e-01 6.146053224802017212e-02 -1.728577613830566406e-01 -4.238662421703338623e-01 -1.750886142253875732e-01 -2.151735126972198486e-02 2.552824616432189941e-01 -1.697954386472702026e-01 1.481598913669586182e-01
-1.498193442821502686e-01 -2.338283061981201172e-01 3.860960528254508972e-02 8.873503655195236206e-02 -4.732384979724884033e-01 -6.969897449016571045e-02 -4.754915460944175720e-02 5.012131482362747192e-02 1.093357875943183899e-01 -1.962485536932945251e-02 3.903448581695556641e-01 6.453347951173782349e-02 -8.349223434925079346e-02 2.797850072383880615e-01 -1.270253658294677734e-01 2.848846912384033203e-01 -3.252185881137847900e-01 -3.305141627788543701e-02 -2.020564489066600800e-02 5.153521522879600525e-02 -3.301740884780883789e-01 -7.775604724884033203e-02 2.698279730975627899e-02 -1.385095417499542236e-01 6.792040169239044189e-02 -4.680269956588745117e-02 -6.691680848598480225e-02 1.827363967895507812e-01 -4.865372553467750549e-02 6.410325318574905396e-02 -1.324718147516250610e-01 -1.221183240413665771e-01
1.588782966136932373e-01 -1.643204540014266968e-01 -1.178746204823255539e-02 -2.056306786835193634e-02 2.345512993633747101e-02 -5.842466652393341064e-02 -1.524611860513687134e-01 1.714003621600568295e-03 2.677204906940460205e-01 -3.322358131408691406e-01 2.328864336013793945e-01 1.037781685590744019e-01 -3.276952505111694336e-01 -1.957993768155574799e-02 -1.782621890306472778e-01 2.199974954128265381e-01 -1.821549385786056519e-01 6.212645396590232849e-02 4.095109179615974426e-02 -1.548068821430206299e-01 -1.478731632232666016e-01 -1.460949033498764038e-01 -1.475104689598083496e-02 -3.528431355953216553e-01 1.984501332044601440e-01 -5.245572328567504883e-02 -2.073280215263366699e-01 -8.252407610416412354e-02 -2.943316102027893066e-01 1.422917246818542480e-01 -1.409222185611724854e-01 1.889556497335433960e-01
4.125056862831115723e-01 -3.532946109771728516e-01 -2.137134671211242676e-01 1.392135024070739746e-01 -1.878918707370758057e-02 -2.270255982875823975e-01 -1.300019174814224243e-01 5.998183507472276688e-03 1.894400566816329956e-01 -1.172984242439270020e-01 -1.258105486631393433e-01 1.054565832018852234e-01 1.488783508539199829e-01 2.513901293277740479e-01 -6.883062422275543213e-02 2.955474257469177246e-01 -3.493442758917808533e-02 8.675957471132278442e-02 -2.537437248975038528e-03 -1.286007314920425415e-01 -2.036442756652832031e-01 -3.674748539924621582e-02 2.927144765853881836e-01 1.336793303489685059e-01 -2.011619657278060913e-01 -1.411055028438568115e-01 2.515490911900997162e-02 2.186738848686218262e-01 9.360781311988830566e-02 8.956822007894515991e-02 -6.483516842126846313e-02 -1.249506399035453796e-01
6.478834897279739380e-02 3.216540813446044922e-02 1.079589426517486572e-01 -1.224794536828994751e-01 -3.684835135936737061e-01 -4.912609979510307312e-02 7.468330673873424530e-03 -1.153409294784069061e-02 -2.278240025043487549e-01 -7.536827772855758667e-02 -1.071277335286140442e-01 5.606165900826454163e-02 -9.960003942251205444e-02 3.252168297767639160e-01 -6.910979747772216797e-02 2.900686264038085938e-01 -1.943666338920593262e-01 -1.129159778356552124e-01 2.044583708047866821e-01 -9.167343378067016602e-02 -1.903644353151321411e-01 -1.613758206367492676e-01 1.142749786376953125e-01 -6.932093296200037003e-03 -8.853749185800552368e-02 6.141431257128715515e-02 -1.636190265417098999e-01 7.836396992206573486e-02 -2.550702989101409912e-01 3.588268756866455078e-01 2.783631086349487305e-01 -2.469296306371688843e-01
1.138020679354667664e-01 -2.342064231634140015e-01 -3.210037648677825928e-01 7.246836554259061813e-03 3.681750968098640442e-02 -1.080807521939277649e-01 8.101256191730499268e-02 6.290654093027114868e-02 2.549584507942199707e-01 3.667725324630737305e-01 7.282303273677825928e-02 1.418865770101547241e-01 1.525382995605468750e-01 -9.297705441713333130e-02 3.914853557944297791e-02 1.292172670364379883e-01 -7.980479858815670013e-03 -4.790252819657325745e-02 -1.905381679534912109e-01 -1.309206634759902954e-01 -1.291298717260360718e-01 -2.728219926357269287e-01 2.227741479873657227e-01 -2.708248049020767212e-02 1.887709945440292358e-01 -2.542355470359325409e-02 -1.966116130352020264e-01 2.038242667913436890e-01 7.536032795906066895e-02 4.515449404716491699e-01 2.347062155604362488e-02 8.102063834667205811e-02
8.082107454538345337e-02 9.574925899505615234e-02 -2.093035578727722168e-01 1.686480455100536346e-02 -5.032701045274734497e-02 1.546096354722976685e-01 -5.256648734211921692e-02 8.400599658489227295e-02 3.543239831924438477e-01 -2.088316231966018677e-01 2.186231762170791626e-01 -2.561163604259490967e-01 1.058450788259506226e-01 2.131282985210418701e-01 2.254479080438613892e-01 -5.373136699199676514e-02 -3.104026317596435547e-01 -5.040689930319786072e-02 -1.123316362500190735e-01 -1.800017207860946655e-01 -3.611264526844024658e-01 -5.210491642355918884e-02 1.222237274050712585e-01 -9.992089122533798218e-02 1.274975687265396118e-01 1.512177847325801849e-02 2.023277990520000458e-02 1.189755834639072418e-02 2.194457054138183594e-01 3.260072171688079834e-01 1.312642991542816162e-01 1.428273320198059082e-01
1.064377725124359131e-01 -2.905536629259586334e-02 -3.075968623161315918e-01 -9.590982645750045776e-02 -1.321791708469390869e-01 -1.029772236943244934e-01 -1.377858128398656845e-02 5.702029541134834290e-02 4.741876944899559021e-02 -7.428414653986692429e-03 -7.366564124822616577e-02 -4.924177005887031555e-02 -1.567369699478149414e-01 1.248276308178901672e-01 -4.449390247464179993e-02 -1.997989416122436523e-02 7.651576399803161621e-02 -2.250242233276367188e-01 -2.496635168790817261e-01 -3.106543123722076416e-01 -3.461580276489257812e-01 -2.098098099231719971e-01 3.009378015995025635e-01 5.911979079246520996e-02 -9.379626065492630005e-02 1.111291646957397461e-01 -1.709198504686355591e-01 -1.228610277175903320e-01 2.776864357292652130e-02 3.562128841876983643e-01 2.666736021637916565e-02 -3.643550276756286621e-01
3.258861899375915527e-01 -2.721150517463684082e-01 -2.791159749031066895e-01 -1.075711101293563843e-01 -1.970868110656738281e-01 -1.686295866966247559e-01 1.589436978101730347e-01 1.089422125369310379e-02 8.766626566648483276e-02 -1.367584615945816040e-01 5.830721929669380188e-04 -1.272557228803634644e-01 -1.198708862066268921e-01 1.334127485752105713e-01 2.322352677583694458e-01 5.530777201056480408e-02 -1.319586951285600662e-02 -2.517237961292266846e-01 1.656834781169891357e-01 4.309844225645065308e-02 -2.424707263708114624e-01 -8.521842956542968750e-02 3.388276398181915283e-01 -8.926875889301300049e-02 9.261360391974449158e-03 -3.125271573662757874e-02 -2.319076657295227051e-01 3.662955760955810547e-02 -1.565424799919128418e-01 1.718076765537261963e-01 2.954252958297729492e-01 1.634344458580017090e-01
-7.218127604573965073e-03 -1.142039075493812561e-01 1.443298012018203735e-01 -1.535189896821975708e-01 -2.477509975433349609e-01 -1.978349089622497559e-01 -9.725381433963775635e-02 -1.921400129795074463e-01 2.711260616779327393e-01 -5.500508099794387817e-02 1.308848261833190918e-01 1.131365522742271423e-01 1.364289075136184692e-01 1.565711945295333862e-01 -1.350589212961494923e-03 2.614843547344207764e-01 -2.933776676654815674e-01 9.015700221061706543e-02 -2.968466281890869141e-02 -6.958264857530593872e-02 -3.601635992527008057e-02 -2.282352447509765625e-01 9.601330757141113281e-02 -1.619662642478942871e-01 1.717790961265563965e-02 1.605834066867828369e-02 -5.227886512875556946e-02 4.890281856060028076e-01 -1.454214658588171005e-02 2.220610231161117554e-01 2.638697326183319092e-01 -1.652142107486724854e-01
-1.088377647101879120e-02 -1.541346758604049683e-01 -9.569641202688217163e-02 -2.972348034381866455e-01 -1.750000864267349243e-01 1.571307145059108734e-02 -1.719679124653339386e-02 -1.432783305644989014e-01 4.939033091068267822e-01 -1.630014926195144653e-01 4.986611381173133850e-02 -2.137798815965652466e-02 1.737203449010848999e-01 -1.299613714218139648e-01 1.596922725439071655e-01 6.728019565343856812e-02 1.994324661791324615e-02 -6.934322416782379150e-02 2.482468783855438232e-01 -1.332735717296600342e-01 -5.574077963829040527e-01 -3.401399031281471252e-02 5.066740140318870544e-02 -9.800004959106445312e-02 1.023521646857261658e-01 7.418343424797058105e-02 -1.263022273778915405e-01 -2.764387428760528564e-02 -8.833772689104080200e-02 1.584630757570266724e-01 1.038160361349582672e-02 4.502598941326141357e-02
-4.859768599271774292e-02 5.351603776216506958e-02 -2.038175016641616821e-01 -2.260371893644332886e-01 -2.707905322313308716e-02 1.506270468235015869e-01 1.359463334083557129e-01 -2.268484234809875488e-01 3.462926149368286133e-01 1.106416657567024231e-01 -2.254023104906082153e-01 1.342573761940002441e-01 -3.222520276904106140e-02 9.831065684556961060e-02 1.964338421821594238e-01 1.059661731123924255e-01 5.977405607700347900e-02 -1.877820491790771484e-02 1.743170619010925293e-02 9.834253787994384766e-02 -5.152208805084228516e-01 -1.577161848545074463e-01 2.242976576089859009e-01 -1.159380227327346802e-01 6.520361453294754028e-02 -1.419260352849960327e-01 -8.699012547731399536e-02 2.814967930316925049e-01 1.142298132181167603e-01 1.821930706501007080e-01 1.257590502500534058e-01 7.763826847076416016e-02
2.051253318786621094e-01 -1.194423139095306396e-01 -2.486934363842010498e-01 -9.464613348245620728e-02 -5.427601188421249390e-02 2.740066051483154297e-01 -9.381917119026184082e-02 2.190992236137390137e-02 1.364268511533737183e-01 -3.132227957248687744e-01 2.224023789167404175e-01 -1.417905688285827637e-01 8.739332854747772217e-02 -7.345584034919738770e-02 7.256917655467987061e-02 6.970400363206863403e-02 -3.855682015419006348e-01 -2.329037487506866455e-01 -1.583145111799240112e-01 -1.844061613082885742e-01 -3.150090277194976807e-01 7.444865256547927856e-02 7.401201874017715454e-02 -1.487438939511775970e-02 2.341701276600360870e-02 1.785642802715301514e-01 1.087342039681971073e-03 1.754695773124694824e-01 1.621821075677871704e-01 2.471952587366104126e-01 1.390886958688497543e-02 2.298304438591003418e-01
1.048737093806266785e-01 3.751468285918235779e-02 8.931928873062133789e-02 1.754883490502834320e-02 -6.009116396307945251e-02 -6.883014459162950516e-03 1.080047860741615295e-01 3.272353485226631165e-02 -6.837494205683469772e-03 -2.583211055025458336e-03 -6.235336512327194214e-02 2.377848774194717407e-01 -4.371886551380157471e-01 2.071135789155960083e-01 1.829353570938110352e-01 2.935180366039276123e-01 -2.760275304317474365e-01 -1.713633164763450623e-02 -2.151239961385726929e-01 -3.211258947849273682e-01 -2.132948637008666992e-01 1.062927469611167908e-01 1.275336593389511108e-01 3.183547779917716980e-02 -1.588529795408248901e-01 2.797887846827507019e-02 -4.825475811958312988e-02 2.210551127791404724e-02 -2.071940004825592041e-01 2.260306477546691895e-01 2.242276668548583984e-01 2.751277089118957520e-01
1.155327912420034409e-02 6.107637658715248108e-02 -2.760144770145416260e-01 -1.476489901542663574e-01 -2.303851842880249023e-01 -9.525386989116668701e-02 3.567783236503601074e-01 3.803033009171485901e-02 7.162657380104064941e-02 -2.608212530612945557e-01 1.935413330793380737e-01 -2.618570066988468170e-02 -7.515839487314224243e-02 8.658100664615631104e-02 -2.064061909914016724e-01 1.999257206916809082e-01 -2.260319888591766357e-01 -8.246350288391113281e-02 -4.985119029879570007e-02 -1.526060551404953003e-01 -2.961750328540802002e-01 -3.775127604603767395e-02 4.473620653152465820e-02 -3.634712100028991699e-01 -2.271718382835388184e-01 -5.132488533854484558e-02 -1.535214134491980076e-03 1.960784941911697388e-01 -1.658736914396286011e-01 1.404590457677841187e-01 -2.010349035263061523e-01 -1.139003336429595947e-01
-5.846197530627250671e-02 -1.362717128358781338e-03 -6.300622969865798950e-02 -2.823645472526550293e-01 -3.209216892719268799e-01 2.175403200089931488e-02 -6.191803887486457825e-02 1.244436949491500854e-01 3.791022896766662598e-01 -2.880815267562866211e-01 8.639615774154663086e-02 1.757990270853042603e-01 1.982995569705963135e-01 2.914175689220428467e-01 -2.616640627384185791e-01 1.833304017782211304e-01 -1.717512309551239014e-01 -6.286460161209106445e-02 -2.255417853593826294e-01 -9.188084304332733154e-02 1.066429167985916138e-02 -1.183223072439432144e-02 1.554991602897644043e-01 -2.041560262441635132e-01 1.304635107517242432e-01 2.831962332129478455e-02 -1.166945919394493103e-01 -5.803829059004783630e-02 -2.542628943920135498e-01 3.144253045320510864e-02 1.060845255851745605e-01 1.676803976297378540e-01
1.116200089454650879e-01 -1.902394890785217285e-01 -3.459155857563018799e-01 2.714086882770061493e-02 -4.337929785251617432e-01 9.842464327812194824e-02 4.182898998260498047e-02 2.932484149932861328e-01 -1.869817450642585754e-02 6.994518637657165527e-02 -2.833003699779510498e-01 6.004344299435615540e-02 -3.770419582724571228e-02 -1.292480062693357468e-02 -9.295845776796340942e-02 1.658287793397903442e-01 -3.796030879020690918e-01 8.689226955175399780e-02 1.799269765615463257e-01 1.436053891666233540e-03 -1.936060339212417603e-01 -8.466657251119613647e-02 3.366457298398017883e-02 -5.913866311311721802e-02 2.348232120275497437e-01 -2.807494811713695526e-02 -1.804137676954269409e-01 -3.999710828065872192e-02 -1.251237839460372925e-01 2.441229522228240967e-01 1.033554822206497192e-01 9.587391465902328491e-02
3.295011818408966064e-01 -9.375187754631042480e-02 -2.944050133228302002e-01 2.128856033086776733e-01 -3.034336566925048828e-01 -1.796818524599075317e-01 -2.528575658798217773e-01 -1.513120383024215698e-01 2.587862312793731689e-01 -2.309298962354660034e-01 -2.902630902826786041e-02 -8.189724758267402649e-03 -9.591799229383468628e-02 1.351986527442932129e-01 -7.646071910858154297e-02 2.556918561458587646e-01 7.635854184627532959e-02 -2.264092676341533661e-02 -6.891981512308120728e-02 -6.228452920913696289e-02 2.718128636479377747e-02 -1.297351121902465820e-01 3.699526190757751465e-02 6.955895572900772095e-02 -3.195020854473114014e-01 -5.150015931576490402e-03 -2.106591463088989258e-01 1.563913971185684204e-01 -1.290365755558013916e-01 1.753352433443069458e-01 -3.866683691740036011e-03 -2.498837560415267944e-01
2.985782027244567871e-01 -1.055577769875526428e-01 -1.198197379708290100e-01 -6.511613726615905762e-02 -5.682582780718803406e-02 7.056347280740737915e-02 -1.308204531669616699e-01 5.546381697058677673e-03 1.972021907567977905e-01 2.415867988020181656e-03 -7.385335862636566162e-02 7.504750788211822510e-02 9.453314542770385742e-02 1.467808485031127930e-01 -1.720462292432785034e-01 2.723432183265686035e-01 -2.310748249292373657e-01 3.725365102291107178e-01 -4.275497980415821075e-03 -1.952517181634902954e-01 -1.735451072454452515e-01 -3.096055984497070312e-01 3.157294690608978271e-01 -1.193347275257110596e-01 -3.599396646022796631e-01 1.007140874862670898e-01 1.085187271237373352e-01 -4.181072115898132324e-02 -9.766113758087158203e-02 1.635033190250396729e-01 -1.038165688514709473e-01 -3.213367983698844910e-02
1.399638205766677856e-01 1.683789491653442383e-01 -1.629859954118728638e-01 1.077329441905021667e-01 -3.094939291477203369e-01 -1.846342235803604126e-01 -5.195356532931327820e-02 2.927506156265735626e-02 1.521323621273040771e-01 1.403620541095733643e-01 5.251021683216094971e-02 1.565850228071212769e-01 -2.140294313430786133e-01 1.872683316469192505e-02 -2.897125110030174255e-02 4.317354857921600342e-01 -9.068632125854492188e-02 -4.983914643526077271e-02 -2.566035464406013489e-02 8.761101961135864258e-02 -9.503747522830963135e-02 -2.548823952674865723e-01 -4.819142445921897888e-02 -3.739661872386932373e-01 2.340275794267654419e-01 8.237317949533462524e-02 -2.691395282745361328e-01 4.590284824371337891e-02 -7.369218021631240845e-02 1.293457746505737305e-01 1.092358231544494629e-01 2.674625515937805176e-01
1.690947413444519043e-01 -7.991079241037368774e-02 -2.915987670421600342e-01 -5.893983691930770874e-02 -4.677670821547508240e-02 -6.138826161623001099e-02 -3.446180839091539383e-03 1.088736671954393387e-02 -1.062229834496974945e-02 -1.286452859640121460e-01 5.367973446846008301e-02 -9.690475463867187500e-02 -1.969787776470184326e-01 1.570477783679962158e-01 1.705658286809921265e-01 6.551368534564971924e-02 -2.016179561614990234e-01 -1.739935576915740967e-01 3.574241325259208679e-02 3.866951540112495422e-02 -5.431571602821350098e-01 -7.241521775722503662e-02 3.160519897937774658e-01 -2.998242378234863281e-01 2.810174226760864258e-02 9.120621718466281891e-03 -2.347343415021896362e-01 -1.125937923789024353e-01 -1.026346683502197266e-01 -9.798847883939743042e-02 2.912318110466003418e-01 8.544673770666122437e-02
3.206817507743835449e-01 -9.481406211853027344e-02 -3.448309302330017090e-01 1.887205429375171661e-02 1.501413527876138687e-02 -2.472668327391147614e-02 1.437326706945896149e-02 -8.264401555061340332e-02 1.095889881253242493e-02 -6.001357361674308777e-02 -2.231579460203647614e-02 -2.004338502883911133e-01 6.330547481775283813e-02 3.657006621360778809e-01 2.695390582084655762e-02 1.722884327173233032e-01 1.633365452289581299e-02 2.187212556600570679e-01 4.716838896274566650e-02 1.496958360075950623e-02 -2.812181413173675537e-01 -1.570428907871246338e-01 9.435120970010757446e-02 -9.910921007394790649e-02 -3.276517391204833984e-01 1.255005002021789551e-01 1.098520774394273758e-02 3.254365324974060059e-01 -7.157369703054428101e-02 3.509005010128021240e-01 -4.572790861129760742e-02 -1.264183670282363892e-01
1.898418962955474854e-01 -4.931776225566864014e-02 -1.519788652658462524e-01 -2.842929065227508545e-01 -1.728473007678985596e-01 6.748306006193161011e-02 7.205849885940551758e-02 1.370093226432800293e-01 -1.640847139060497284e-02 -2.107144296169281006e-01 -1.203961595892906189e-01 1.173410862684249878e-01 2.028374671936035156e-01 -1.765975654125213623e-01 3.350834175944328308e-02 2.368912249803543091e-01 -3.560397624969482422e-01 1.122100353240966797e-01 1.542719453573226929e-01 -2.313784360885620117e-01 -4.124511778354644775e-01 2.651010453701019287e-02 -3.723078221082687378e-02 -1.455182731151580811e-01 1.037634611129760742e-01 -1.597259491682052612e-01 -1.017829626798629761e-01 1.561303287744522095e-01 -2.234319299459457397e-01 2.064328193664550781e-01 1.386554241180419922e-01 6.213405355811119080e-02
1.449097096920013428e-01 2.292464720085263252e-03 -3.828127980232238770e-01 1.632865220308303833e-01 -1.964471936225891113e-01 -5.249693989753723145e-02 -1.347807049751281738e-01 1.225356608629226685e-01 2.896153554320335388e-02 -1.087972745299339294e-01 -5.418150220066308975e-03 -2.011383324861526489e-01 5.907159298658370972e-02 1.583966463804244995e-01 -8.200956135988235474e-02 -8.743871003389358521e-03 -8.491110056638717651e-02 -5.683454871177673340e-02 2.387071261182427406e-03 3.051006495952606201e-01 -3.109508156776428223e-01 -1.034000813961029053e-01 2.979916930198669434e-01 -2.922867834568023682e-01 -2.262093722820281982e-01 -5.006723850965499878e-02 -1.761136204004287720e-01 2.686127424240112305e-01 -2.290457487106323242e-01 5.842719972133636475e-02 2.096621245145797729e-01 -2.986601740121841431e-02
1.165784895420074463e-01 -1.218869909644126892e-01 -9.224097430706024170e-02 2.779391221702098846e-02 5.551838874816894531e-02 1.320731732994318008e-02 -1.885485053062438965e-01 1.086997315287590027e-01 2.585880756378173828e-01 -4.195500314235687256e-01 1.972835510969161987e-01 8.150060474872589111e-02 -2.560019493103027344e-01 5.384202301502227783e-02 -1.853748708963394165e-01 9.956791996955871582e-02 -9.769706428050994873e-02 -5.661752447485923767e-02 -9.549510478973388672e-02 -4.990101978182792664e-02 -1.683886647224426270e-01 -1.581381112337112427e-01 2.835748717188835144e-02 -4.499717056751251221e-01 2.511391341686248779e-01 -2.678570151329040527e-02 -1.351483315229415894e-01 -4.815098643302917480e-02 -1.976669579744338989e-01 2.756306827068328857e-01 -1.267458945512771606e-01 1.183250918984413147e-01
1.756814867258071899e-01 -3.344645025208592415e-03 1.560422033071517944e-01 -3.371781483292579651e-02 -1.113879233598709106e-01 8.900809288024902344e-02 2.729144133627414703e-02 3.703270107507705688e-02 1.645576655864715576e-01 -1.766044050455093384e-01 4.499171860516071320e-03 -4.043347667902708054e-03 -1.894558817148208618e-01 2.734844982624053955e-01 -3.223233819007873535e-01 2.532974779605865479e-01 1.114925090223550797e-02 3.203031122684478760e-01 8.372700959444046021e-02 -1.563550233840942383e-01 -2.841788530349731445e-01 -1.430722773075103760e-01 2.286978513002395630e-01 -1.022798344492912292e-01 -1.718249469995498657e-01 1.089401990175247192e-01 1.593180149793624878e-01 7.615532726049423218e-02 -1.878672689199447632e-01 3.860261738300323486e-01 -1.546507924795150757e-01 -7.197979837656021118e-02
2.173345088958740234e-01 1.423626393079757690e-01 -1.349911093711853027e-01 -1.724565587937831879e-02 -2.716753780841827393e-01 2.390883862972259521e-02 3.316278457641601562e-01 -1.758538335561752319e-01 4.858813807368278503e-02 -2.156106382608413696e-01 3.418488800525665283e-02 -3.108316846191883087e-02 4.861061275005340576e-02 4.631466045975685120e-02 -6.361147016286849976e-02 2.032265812158584595e-01 -1.631308048963546753e-01 -1.778209507465362549e-01 -1.212227270007133484e-01 -8.726919442415237427e-02 -4.564007520675659180e-01 1.007763743400573730e-01 -7.600820809602737427e-02 -3.221051096916198730e-01 -2.119512856006622314e-01 -5.343696475028991699e-02 9.915598481893539429e-02 5.699427053332328796e-02 -1.447078585624694824e-01 3.048342168331146240e-01 -1.095126867294311523e-01 -5.111891403794288635e-02
1.305906921625137329e-01 -1.780429971404373646e-03 7.648199796676635742e-03 -2.283850498497486115e-02 -2.462141513824462891e-01 -7.761159539222717285e-02 3.607149422168731689e-01 -1.756308227777481079e-02 1.278708428144454956e-01 -1.896959096193313599e-01 2.010340839624404907e-01 -9.165408462285995483e-02 -1.034859865903854370e-01 1.477950662374496460e-01 -8.370363712310791016e-02 7.040078192949295044e-02 -2.320653349161148071e-01 -1.264514029026031494e-01 -1.504401564598083496e-01 -2.542489469051361084e-01 -4.431036412715911865e-01 1.678333850577473640e-03 -8.993067592382431030e-02 -3.655249774456024170e-01 -1.539327055215835571e-01 3.676843270659446716e-02 1.187143549323081970e-01 7.728540897369384766e-02 -1.330357044935226440e-01 2.626653909683227539e-01 -1.041733101010322571e-01 -4.257287457585334778e-02
1.646694391965866089e-01 1.670045852661132812e-01 1.343935448676347733e-02 1.114787608385086060e-01 -3.438063561916351318e-01 1.878633722662925720e-02 -1.003199294209480286e-01 2.163101546466350555e-02 1.619179397821426392e-01 2.607526071369647980e-02 -2.122882455587387085e-01 1.877907812595367432e-01 -1.428205966949462891e-01 3.990389704704284668e-01 8.035012334585189819e-02 4.503895938396453857e-01 -2.770984768867492676e-01 5.151183903217315674e-02 5.841267853975296021e-02 -2.484167814254760742e-01 -5.666961520910263062e-02 -7.420318573713302612e-02 1.429974436759948730e-01 1.485935002565383911e-01 -1.086056679487228394e-01 5.519318860024213791e-03 -1.098844036459922791e-01 -6.241394951939582825e-02 -1.270328313112258911e-01 2.003320455551147461e-01 1.647382676601409912e-01 1.102509070187807083e-02
5.468729883432388306e-02 2.365644574165344238e-01 -1.082630679011344910e-01 1.715119332075119019e-01 -3.487753868103027344e-02 -1.026602387428283691e-01 6.560862064361572266e-02 -7.836520671844482422e-03 1.206561252474784851e-01 1.387909054756164551e-02 1.499009728431701660e-01 2.646816372871398926e-01 2.764927968382835388e-02 9.175474196672439575e-02 -5.036662518978118896e-02 1.396866887807846069e-01 -4.009340703487396240e-01 2.173885935917496681e-03 -1.669384092092514038e-01 9.466080926358699799e-03 -3.796549886465072632e-02 4.830911383032798767e-02 2.722636759281158447e-01 -1.001434624195098877e-01 -7.885264605283737183e-02 -1.390490978956222534e-01 1.818421185016632080e-01 1.005385722965002060e-02 -1.650333255529403687e-01 6.069959998130798340e-01 1.171546895056962967e-02 1.187368780374526978e-01
2.032970339059829712e-01 -9.897941723465919495e-03 -4.710722714662551880e-02 -1.710153073072433472e-01 6.112015107646584511e-04 -1.404222548007965088e-01 1.345509290695190430e-02 -1.035901135765016079e-03 2.335580289363861084e-01 2.134404843673110008e-03 -3.899659216403961182e-02 1.416702419519424438e-01 -4.527999758720397949e-01 3.557863235473632812e-01 2.152055203914642334e-01 2.094043493270874023e-01 1.181083545088768005e-01 -6.762946024537086487e-03 -1.671681106090545654e-01 -1.025866419076919556e-01 -2.592857927083969116e-02 2.700440026819705963e-02 -1.431494764983654022e-02 -1.174819469451904297e-01 2.325717508792877197e-01 1.211063414812088013e-01 -1.578375399112701416e-01 1.677213311195373535e-01 -2.124123722314834595e-01 3.898994922637939453e-01 -1.108790338039398193e-01 1.008886098861694336e-01
2.898624353110790253e-02 -3.350244164466857910e-01 -6.619134452193975449e-03 -7.420507073402404785e-02 -1.238421052694320679e-01 6.358661502599716187e-02 -7.437486201524734497e-02 1.541302949190139771e-01 2.149745225906372070e-01 -1.153335049748420715e-01 -2.133257500827312469e-02 1.169713065028190613e-01 -1.657800674438476562e-01 -1.699483394622802734e-01 1.952991038560867310e-01 2.692904770374298096e-01 5.352623388171195984e-02 -1.442884653806686401e-01 -1.784441173076629639e-01 -1.424273848533630371e-01 -1.241180002689361572e-01 -1.169348061084747314e-01 2.009712904691696167e-01 9.320351481437683105e-02 3.320946097373962402e-01 6.828399491496384144e-04 -3.907949477434158325e-02 4.137619957327842712e-02 -1.245845854282379150e-01 5.492329001426696777e-01 6.693077832460403442e-02 -5.357797816395759583e-02
1.964965611696243286e-01 -7.268977165222167969e-02 -3.640081286430358887e-01 -4.605993628501892090e-02 -1.818263679742813110e-01 -1.180005893111228943e-01 -7.380115985870361328e-02 6.594145298004150391e-02 2.207595556974411011e-01 -1.836217753589153290e-02 8.685314655303955078e-02 -1.258462220430374146e-01 -1.776329576969146729e-01 7.562140375375747681e-02 1.716502457857131958e-01 -2.626206539571285248e-02 5.317282304167747498e-02 -1.087964177131652832e-01 2.658588588237762451e-01 -4.576871916651725769e-02 -4.217278659343719482e-01 2.502864226698875427e-02 3.966906368732452393e-01 -1.574755609035491943e-01 2.426340803503990173e-02 1.774549633264541626e-01 -1.085628643631935120e-01 1.016499125398695469e-03 -1.431819647550582886e-01 5.294571816921234131e-02 2.340450733900070190e-01 2.340812236070632935e-01
2.118677496910095215e-01 -2.349945008754730225e-01 -2.584400177001953125e-01 1.897442620247602463e-03 -1.199221834540367126e-01 -6.361395586282014847e-03 -7.120432797819375992e-03 -6.904974579811096191e-02 -4.199730604887008667e-02 -1.344179362058639526e-02 -5.107991769909858704e-02 1.207977011799812317e-01 -1.196735911071300507e-02 2.231529355049133301e-01 -2.884904295206069946e-02 1.969809532165527344e-01 -9.286532551050186157e-02 -6.249377131462097168e-02 -9.045076370239257812e-02 -6.236793100833892822e-02 -2.982401251792907715e-01 2.285954309627413750e-03 2.165079489350318909e-02 -2.727282419800758362e-02 4.165974557399749756e-01 -1.189283505082130432e-01 1.139381751418113708e-01 -6.321777589619159698e-03 -8.503960072994232178e-02 4.736630320549011230e-01 -3.755829632282257080e-01 1.303794682025909424e-01
-8.635298162698745728e-02 1.896996498107910156e-01 6.283812224864959717e-02 -1.281999051570892334e-02 -3.284710049629211426e-01 -8.604966104030609131e-02 -1.859744042158126831e-01 4.428659379482269287e-02 1.925793290138244629e-01 2.366878651082515717e-02 2.247747592628002167e-02 3.099319040775299072e-01 -2.876304090023040771e-02 1.700151860713958740e-01 -2.209669500589370728e-01 3.331429064273834229e-01 -2.855671048164367676e-01 1.285676062107086182e-01 1.555245518684387207e-01 -1.557768136262893677e-01 -3.266857564449310303e-01 -1.671071350574493408e-01 1.332513988018035889e-01 -5.999446730129420757e-04 1.164744719862937927e-01 3.014865703880786896e-02 9.217995405197143555e-02 1.573165208101272583e-01 -9.248072654008865356e-02 2.525121569633483887e-01 1.353869140148162842e-01 -1.988544911146163940e-01
7.369033247232437134e-02 -2.598052918910980225e-01 -2.732144594192504883e-01 -7.183828949928283691e-02 -1.758032441139221191e-01 -1.295419335365295410e-01 -2.082147002220153809e-01 -2.282540500164031982e-01 -2.213176153600215912e-02 -1.620221883058547974e-01 -3.321519121527671814e-02 2.039052098989486694e-01 -1.778407394886016846e-02 -2.832102179527282715e-01 -8.569563180208206177e-02 1.954783648252487183e-01 -1.210392639040946960e-01 -1.519756019115447998e-01 -2.512461245059967041e-01 1.207894757390022278e-01 -2.943499386310577393e-01 2.415142953395843506e-02 -9.542947262525558472e-02 -4.134779572486877441e-01 1.946582086384296417e-02 -1.879142224788665771e-01 1.855532266199588776e-02 1.775892227888107300e-01 -5.048896744847297668e-02 1.918164193630218506e-01 1.363303661346435547e-01 -1.903418265283107758e-02
1.742371767759323120e-01 -1.100273802876472473e-01 -2.426062244921922684e-03 1.077654957771301270e-01 5.635460093617439270e-02 -2.275704033672809601e-02 1.257311999797821045e-01 3.194706887006759644e-02 4.890312626957893372e-02 -8.209986984729766846e-02 -2.577215433120727539e-01 2.029491513967514038e-01 -8.973182737827301025e-02 2.700073719024658203e-01 -1.060036346316337585e-01 2.284970730543136597e-01 1.816280744969844818e-02 1.456273049116134644e-01 -2.387305721640586853e-02 -1.457154750823974609e-01 -4.909601509571075439e-01 -1.166315153241157532e-01 1.967420428991317749e-01 -3.867173194885253906e-02 2.006723731756210327e-01 -2.013679891824722290e-01 2.652645409107208252e-01 6.847037374973297119e-02 -2.012556797126308084e-04 2.469033896923065186e-01 -3.291574418544769287e-01 2.972191944718360901e-02
2.034111917018890381e-01 -2.570691704750061035e-01 -1.991420090198516846e-01 3.619971917942166328e-03 4.351860657334327698e-02 -1.137714087963104248e-01 -6.269263476133346558e-02 -1.751136779785156250e-01 1.551828682422637939e-01 -1.314723342657089233e-01 -2.414252050220966339e-02 -1.109348908066749573e-01 -1.880015730857849121e-01 -1.673424243927001953e-01 -2.364719472825527191e-02 2.082694768905639648e-01 -1.440959572792053223e-01 -2.612767815589904785e-01 -2.302696257829666138e-01 -2.083094269037246704e-01 -3.023354411125183105e-01 -1.741462647914886475e-01 3.220020830631256104e-01 -2.318598330020904541e-01 2.104603648185729980e-01 -2.415679991245269775e-01 -9.217624366283416748e-02 9.035374969244003296e-02 -2.116935253143310547e-01 4.476349204196594656e-06 1.146337315440177917e-01 2.844767412170767784e-03
-6.639483571052551270e-02 -2.262457460165023804e-01 2.967175096273422241e-02 -1.073087453842163086e-01 7.013882696628570557e-02 -1.316744238138198853e-01 3.011834109202027321e-03 1.504479646682739258e-01 3.865684270858764648e-01 1.052090600132942200e-01 -2.027317434549331665e-01 -7.171719521284103394e-02 1.565385609865188599e-01 2.414601594209671021e-01 5.329372361302375793e-02 1.055540144443511963e-01 -1.784849353134632111e-02 8.415422588586807251e-02 -1.414241492748260498e-01 1.583096943795681000e-02 -4.968493282794952393e-01 -6.610311567783355713e-02 1.663726568222045898e-02 -1.528716981410980225e-01 9.516096860170364380e-02 -3.171860575675964355e-01 -9.361373633146286011e-02 1.533919721841812134e-01 7.116167992353439331e-02 2.805079817771911621e-01 -7.266431301832199097e-02 2.237399220466613770e-01
2.164522260427474976e-01 -8.853661268949508667e-02 -8.249667286872863770e-02 9.989061392843723297e-03 -2.480575740337371826e-01 -6.899948418140411377e-02 -7.814607024192810059e-02 -1.106661707162857056e-01 1.752360761165618896e-01 -2.020696550607681274e-01 3.657656535506248474e-02 7.262045145034790039e-02 1.371067203581333160e-02 1.673366278409957886e-01 -7.546252757310867310e-02 6.117318570613861084e-02 -1.425522863864898682e-01 1.090557947754859924e-01 1.173607856035232544e-01 2.179703861474990845e-01 -3.229533433914184570e-01 -9.340878576040267944e-02 4.486727416515350342e-01 9.371358156204223633e-02 -1.132100597023963928e-01 4.307811334729194641e-02 -6.867344677448272705e-02 3.352699875831604004e-01 1.038416698575019836e-01 2.161477804183959961e-01 2.856107354164123535e-01 -2.247132062911987305e-01
-3.012391738593578339e-02 2.326673716306686401e-01 -2.327967137098312378e-01 -4.532617330551147461e-02 -2.929133772850036621e-01 -7.011658698320388794e-02 2.367780208587646484e-01 -1.383161097764968872e-01 1.035039350390434265e-01 -1.789956092834472656e-01 2.462936192750930786e-01 -7.078481465578079224e-02 -4.743595793843269348e-02 6.372072547674179077e-02 -7.200699299573898315e-02 1.812749356031417847e-01 -3.299433588981628418e-01 -2.167962491512298584e-02 -1.207705065608024597e-01 -3.091403543949127197e-01 -2.445048838853836060e-01 -8.202603459358215332e-02 -7.150217890739440918e-02 -2.146231979131698608e-01 -1.400145292282104492e-01 -1.234819740056991577e-01 -2.233844622969627380e-02 9.392421692609786987e-02 -3.493900597095489502e-01 1.882840245962142944e-01 -1.274780929088592529e-01 -1.220664232969284058e-01
7.704527676105499268e-02 -1.940417140722274780e-01 -2.358924746513366699e-01 -3.329700976610183716e-02 -1.995241492986679077e-01 -1.917423307895660400e-01 3.432232141494750977e-02 6.237914785742759705e-02 1.284582316875457764e-01 -3.725994005799293518e-02 2.382794208824634552e-02 7.002809550613164902e-03 -1.423656940460205078e-01 -4.811295121908187866e-02 2.218565642833709717e-01 1.479475642554461956e-03 9.950079023838043213e-03 -2.522203028202056885e-01 2.068775296211242676e-01 1.013755872845649719e-01 -5.686490535736083984e-01 -6.003276258707046509e-02 2.854090034961700439e-01 -1.887911260128021240e-01 7.074626535177230835e-02 8.545375615358352661e-02 -1.737148463726043701e-01 3.280166909098625183e-02 -2.219351679086685181e-01 5.984443053603172302e-02 2.559193670749664307e-01 7.038959115743637085e-02
-7.563855499029159546e-02 -4.576999694108963013e-02 -2.429104298353195190e-01 1.372965872287750244e-01 -1.049737185239791870e-01 -1.077409163117408752e-01 -5.268511176109313965e-02 -1.640736311674118042e-01 2.017590552568435669e-01 3.747533634305000305e-02 -9.861595183610916138e-02 3.043326735496520996e-01 -2.964576892554759979e-02 1.681464761495590210e-01 -2.933646142482757568e-01 3.345435559749603271e-01 -7.461384683847427368e-02 -1.897467970848083496e-01 -4.402061551809310913e-02 -7.802700251340866089e-02 -3.373719155788421631e-01 -9.997149929404258728e-03 4.484882950782775879e-01 1.574239581823348999e-01 1.744076311588287354e-01 1.689642667770385742e-01 4.856493324041366577e-02 1.039290000335313380e-04 -5.511393770575523376e-02 1.799258589744567871e-02 1.862475574016571045e-01 -4.000103473663330078e-02
1.843737438321113586e-02 1.820909790694713593e-02 -6.996614485979080200e-02 -2.423789054155349731e-01 -1.064629778265953064e-01 -7.275028526782989502e-02 2.374159842729568481e-01 -6.880571693181991577e-02 1.107049733400344849e-01 1.738532446324825287e-02 -6.684736907482147217e-02 1.244084388017654419e-01 -4.255699217319488525e-01 2.168356180191040039e-01 -3.308930099010467529e-01 1.858640313148498535e-01 1.105536669492721558e-01 9.025902301073074341e-02 -2.710433118045330048e-02 -6.983838230371475220e-02 -3.026401400566101074e-01 9.427452832460403442e-02 1.914606839418411255e-01 -1.953755766153335571e-01 -5.330799147486686707e-02 -1.277988553047180176e-01 -2.471220195293426514e-01 2.302690595388412476e-01 1.453693956136703491e-01 1.778871417045593262e-01 9.941521286964416504e-02 2.368035167455673218e-01
1.615381091833114624e-01 -3.837620913982391357e-01 3.972295671701431274e-02 -2.752026021480560303e-01 5.297879874706268311e-02 -2.295228466391563416e-02 -1.007064897567033768e-02 1.466162949800491333e-01 3.110616505146026611e-01 -1.850011497735977173e-01 -3.573197126388549805e-02 1.025010943412780762e-01 -3.072229325771331787e-01 1.738863065838813782e-02 -3.108654916286468506e-01 8.320551365613937378e-02 -3.079605102539062500e-01 -9.786505252122879028e-03 1.275827288627624512e-01 6.057086214423179626e-02 -1.763928830623626709e-01 -7.082074880599975586e-02 1.766945719718933105e-01 -1.173251643776893616e-01 2.236680090427398682e-01 -1.184126436710357666e-01 -1.469741016626358032e-02 7.120040059089660645e-02 -2.565525472164154053e-01 1.459009498357772827e-01 -9.265261888504028320e-02 1.494875401258468628e-01
8.270090073347091675e-02 5.981299281120300293e-02 -5.505996942520141602e-02 -1.930138096213340759e-02 -1.091516911983489990e-01 -2.676210999488830566e-01 -3.643787503242492676e-01 1.187269389629364014e-01 2.735447585582733154e-01 5.040949955582618713e-02 -8.817020803689956665e-02 3.621495664119720459e-01 -8.259515464305877686e-02 4.232151210308074951e-01 1.790765672922134399e-01 9.611256420612335205e-02 -5.441012233495712280e-02 -1.625744402408599854e-01 -1.089193392544984818e-02 -2.021740674972534180e-01 -4.235160946846008301e-01 -1.221645101904869080e-01 4.559638351202011108e-02 4.411293938755989075e-02 -3.617387637495994568e-02 7.816310040652751923e-03 2.680360339581966400e-03 1.584042757749557495e-01 2.347776107490062714e-02 1.245995536446571350e-01 5.590746179223060608e-03 -3.110298514366149902e-02
1.658405661582946777e-01 -4.687530547380447388e-02 -7.248812168836593628e-02 -8.625810593366622925e-02 -2.048515230417251587e-01 -5.614989995956420898e-02 5.085095763206481934e-02 -6.309977918863296509e-02 1.769443303346633911e-01 -1.739119887351989746e-01 -6.530585139989852905e-02 -7.995526492595672607e-02 -5.283025652170181274e-02 1.410593539476394653e-01 4.900135099887847900e-02 -1.576380282640457153e-01 -1.543079316616058350e-01 7.002036273479461670e-02 1.507536619901657104e-01 3.740143775939941406e-02 -5.593582391738891602e-01 1.670086942613124847e-02 2.440699338912963867e-01 5.823683366179466248e-02 2.815192937850952148e-01 -2.936566770076751709e-01 -1.702842414379119873e-01 4.633587598800659180e-02 -3.931872919201850891e-02 2.306955605745315552e-01 -2.436974197626113892e-01 2.098112851381301880e-01
2.007828205823898315e-01 8.364085108041763306e-02 -4.669264256954193115e-01 8.732531964778900146e-02 -9.053661674261093140e-02 -5.012333765625953674e-02 -3.175078630447387695e-01 9.263332933187484741e-03 -7.318232674151659012e-03 -2.039464004337787628e-02 -1.943735033273696899e-01 -4.946459550410509109e-03 -1.823387593030929565e-01 8.151671290397644043e-02 -3.065665252506732941e-02 4.292073547840118408e-01 -2.026601880788803101e-01 -1.154813263565301895e-02 2.882889807224273682e-01 -1.161789745092391968e-01 -2.602295950055122375e-02 -1.082135066390037537e-01 -7.780537754297256470e-02 -2.303115427494049072e-01 5.253065750002861023e-02 1.727514564990997314e-01 -2.006644383072853088e-02 2.823191322386264801e-02 -1.662029474973678589e-01 2.658718228340148926e-01 8.452583849430084229e-02 -5.963923409581184387e-02
1.398767381906509399e-01 8.363606780767440796e-02 8.225751668214797974e-02 -8.560984395444393158e-03 -1.069958508014678955e-01 1.194161698222160339e-01 4.931228235363960266e-02 -1.660780012607574463e-01 9.904938191175460815e-02 3.363360166549682617e-01 -7.991998642683029175e-02 1.862340718507766724e-01 -3.981544822454452515e-02 5.900818482041358948e-02 -1.413198411464691162e-01 5.415553450584411621e-01 -1.307107955217361450e-01 1.248648166656494141e-01 -4.939413070678710938e-02 -2.511680722236633301e-01 -1.889649033546447754e-01 -9.756445884704589844e-03 2.397934198379516602e-01 -4.201679676771163940e-02 -2.022232860326766968e-01 4.943927749991416931e-02 -2.150886356830596924e-01 -4.472628235816955566e-03 6.230168417096138000e-02 3.152639567852020264e-01 -2.042584270238876343e-01 2.583137899637222290e-02
2.638846933841705322e-01 3.063975833356380463e-02 -1.337438523769378662e-01 5.255020409822463989e-02 -1.393438130617141724e-01 3.801686689257621765e-02 -6.023887917399406433e-02 -7.803503423929214478e-02 -5.595043301582336426e-02 -1.164945289492607117e-01 -1.376443952322006226e-01 -2.123179584741592407e-01 1.414244808256626129e-02 2.074591666460037231e-01 9.029319509863853455e-03 2.293146550655364990e-01 -1.319622993469238281e-01 3.154928684234619141e-01 -1.946178264915943146e-02 -1.954100728034973145e-01 -4.199486374855041504e-01 1.405786536633968353e-02 1.852291375398635864e-01 4.305418580770492554e-03 -1.199978962540626526e-01 2.154001891613006592e-01 -7.342432439327239990e-02 4.319782257080078125e-01 7.817751169204711914e-02 2.058467864990234375e-01 1.238723695278167725e-01 -1.361842602491378784e-01
2.900184094905853271e-01 -5.511702597141265869e-02 1.672076880931854248e-01 -1.045853123068809509e-01 -6.712239980697631836e-02 -1.568639650940895081e-02 4.857991263270378113e-02 -1.837864220142364502e-01 2.530230022966861725e-02 9.328980743885040283e-02 -7.652556896209716797e-02 8.379381150007247925e-02 -3.241841793060302734e-01 1.045706570148468018e-01 3.779902309179306030e-02 2.433831989765167236e-01 -6.423010677099227905e-02 1.913097351789474487e-01 -2.080409973859786987e-01 -5.783654749393463135e-02 -2.161964029073715210e-01 6.685920804738998413e-02 2.675826847553253174e-01 1.493966858834028244e-02 -1.998873800039291382e-01 7.368841022253036499e-02 -6.423509865999221802e-02 -1.252235174179077148e-01 -2.215964645147323608e-01 4.550453126430511475e-01 -1.673083379864692688e-02 3.195647895336151123e-01
-1.653022170066833496e-01 1.815647929906845093e-01 5.864295735955238342e-02 -1.760891377925872803e-01 -2.161780446767807007e-01 -1.826818883419036865e-01 -1.732185035943984985e-01 1.413623988628387451e-01 3.465569615364074707e-01 7.389947026968002319e-02 -5.292607937008142471e-03 2.937524616718292236e-01 -2.307713776826858521e-02 1.527919769287109375e-01 4.782091453671455383e-02 2.603079676628112793e-01 -2.788793146610260010e-01 -9.073589742183685303e-02 1.404416114091873169e-01 3.225170448422431946e-02 -4.036980569362640381e-01 -4.044318199157714844e-02 1.469106674194335938e-01 4.913610406219959259e-03 -7.668943703174591064e-02 -4.109667148441076279e-03 1.592353880405426025e-01 2.939183712005615234e-01 -6.980340182781219482e-02 2.247489988803863525e-01 4.594188556075096130e-02 -3.521806374192237854e-02
8.239357173442840576e-02 2.243197858333587646e-01 -4.500958323478698730e-02 -4.227344761602580547e-04 -2.077125608921051025e-01 -5.403811484575271606e-02 -1.012675091624259949e-01 -1.481115669012069702e-01 4.467870295047760010e-01 -3.358932733535766602e-01 -2.465286999940872192e-01 6.260409951210021973e-02 6.544764339923858643e-02 1.805393099784851074e-01 6.336159259080886841e-02 3.806197941303253174e-01 -1.034232452511787415e-01 9.880328178405761719e-02 1.736607030034065247e-02 4.804867506027221680e-02 5.548506975173950195e-02 -4.983817040920257568e-02 1.555007994174957275e-01 -1.281663328409194946e-01 -7.346714287996292114e-02 6.606101244688034058e-02 -1.928944438695907593e-01 3.486965596675872803e-02 -2.088936418294906616e-01 1.105355918407440186e-01 3.489031791687011719e-01 -6.851568073034286499e-02
9.028378874063491821e-02 -6.381171196699142456e-02 -3.750263154506683350e-02 1.845326274633407593e-01 -1.779070198535919189e-01 -5.428241100162267685e-03 8.296740055084228516e-02 1.548886671662330627e-02 8.871101588010787964e-02 -2.711074054241180420e-01 -1.925449967384338379e-01 1.802095770835876465e-02 5.023139715194702148e-02 1.814991831779479980e-01 3.186374530196189880e-02 2.264656424522399902e-01 -2.027636617422103882e-01 2.627065181732177734e-01 -1.221518870443105698e-02 -2.610964179039001465e-01 -1.417695879936218262e-01 -3.574539124965667725e-01 3.108265995979309082e-01 7.032173871994018555e-02 -1.994349509477615356e-01 1.993553638458251953e-01 -1.107284203171730042e-01 3.294138908386230469e-01 1.658365130424499512e-02 2.574989572167396545e-02 2.742132842540740967e-01 -5.176240205764770508e-02
-1.710413992404937744e-01 -1.563289314508438110e-01 -3.352607786655426025e-01 -8.188599348068237305e-02 9.851860255002975464e-02 7.388886064291000366e-02 -4.226713255047798157e-02 1.448423787951469421e-02 2.539280951023101807e-01 -1.492455303668975830e-01 2.970174187794327736e-03 5.183308944106101990e-02 7.565738633275032043e-03 -2.838431894779205322e-01 1.283475197851657867e-02 1.505782604217529297e-01 -1.940213441848754883e-01 6.494065374135971069e-02 8.381814509630203247e-02 -2.168432623147964478e-01 -1.699807494878768921e-01 -9.397112578153610229e-02 1.485412865877151489e-01 -9.392870217561721802e-02 2.241299897432327271e-01 7.757002860307693481e-02 -3.293479979038238525e-01 3.447527587413787842e-01 -2.103288192301988602e-03 4.108927249908447266e-01 9.585469029843807220e-03 1.015325635671615601e-02
2.812314629554748535e-01 -6.550394743680953979e-02 -3.922913968563079834e-01 -5.960091203451156616e-02 -3.019287884235382080e-01 1.440408080816268921e-01 1.084414348006248474e-01 -1.997108310461044312e-01 1.967022195458412170e-02 -4.499218612909317017e-02 -1.941990107297897339e-01 2.079759240150451660e-01 -1.898063421249389648e-01 1.088735386729240417e-01 -8.139622956514358521e-02 3.735772669315338135e-01 -2.179590761661529541e-01 -8.494191616773605347e-02 3.963758051395416260e-02 1.104814484715461731e-01 7.193887978792190552e-02 -7.795615494251251221e-02 1.780988089740276337e-02 -1.132687628269195557e-01 1.307817399501800537e-01 2.027432024478912354e-01 -1.189713850617408752e-01 1.374735385179519653e-01 -1.292435824871063232e-01 1.506769508123397827e-01 5.859854444861412048e-02 -3.019532263278961182e-01
1.331122368574142456e-01 3.803182393312454224e-02 -2.256553471088409424e-01 1.137605085968971252e-01 -1.136002987623214722e-01 3.832072252407670021e-03 4.379709437489509583e-02 1.388029158115386963e-01 -3.781762719154357910e-02 -2.749977409839630127e-01 3.183449059724807739e-02 1.684046164155006409e-02 8.675529062747955322e-02 9.428769350051879883e-02 -1.968773007392883301e-01 2.730060219764709473e-01 -3.492795526981353760e-01 3.089672029018402100e-01 5.741751287132501602e-03 -5.438726022839546204e-02 -3.139540255069732666e-01 -2.367483526468276978e-01 2.493254244327545166e-01 6.981826573610305786e-02 -2.345322221517562866e-01 -5.056446790695190430e-02 -3.799221292138099670e-02 2.157671451568603516e-01 7.310638576745986938e-02 1.230282858014106750e-01 2.877506017684936523e-01 -1.544784754514694214e-01
2.000385373830795288e-01 1.260031461715698242e-01 -2.015983611345291138e-01 -8.747991174459457397e-02 -2.260912805795669556e-01 -8.927243947982788086e-02 2.099229246377944946e-01 -8.086882531642913818e-02 2.153972685337066650e-01 -2.740329205989837646e-01 1.665841490030288696e-01 -3.988862410187721252e-02 -1.387187540531158447e-01 1.770099997520446777e-02 -1.187570095062255859e-01 1.595562547445297241e-01 -2.337075918912887573e-01 -5.514494329690933228e-02 -1.631283760070800781e-02 -1.556993126869201660e-01 -3.061438500881195068e-01 -6.762300617992877960e-03 -1.213557198643684387e-01 -3.726761639118194580e-01 -2.705117873847484589e-02 -1.390471309423446655e-01 1.095527336001396179e-01 -1.672657951712608337e-02 -3.479642570018768311e-01 2.086587250232696533e-01 -2.228060066699981689e-01 -3.038172610104084015e-03
1.365453600883483887e-01 -3.772375732660293579e-02 -2.333136051893234253e-01 8.524526655673980713e-02 -2.587315738201141357e-01 -3.335071206092834473e-01 -3.168360143899917603e-02 1.122981309890747070e-01 1.768984496593475342e-01 3.118539229035377502e-02 1.349775642156600952e-01 2.138828784227371216e-01 -1.096258163452148438e-01 5.656369403004646301e-02 9.559860080480575562e-02 4.072732329368591309e-01 -1.272249221801757812e-01 -1.361801177263259888e-01 -1.093445792794227600e-01 5.417327396571636200e-03 -8.974947780370712280e-02 -2.556744515895843506e-01 -9.233616292476654053e-02 -3.269363641738891602e-01 1.281522959470748901e-01 3.917966503649950027e-03 -1.076161414384841919e-01 1.438190042972564697e-01 5.702840164303779602e-02 7.530941069126129150e-02 1.241928488016128540e-01 3.624673485755920410e-01
1.859530620276927948e-02 -1.189885884523391724e-01 -6.702902913093566895e-02 -1.675613969564437866e-02 4.882016032934188843e-02 4.451459273695945740e-03 -1.405822187662124634e-01 -2.992893382906913757e-02 5.663990974426269531e-02 -1.750323325395584106e-01 -1.664550416171550751e-02 -9.383762627840042114e-02 -1.256411224603652954e-01 -1.287084305658936501e-03 9.531378000974655151e-02 4.660651981830596924e-01 -1.740311533212661743e-01 -1.349217444658279419e-01 -1.290995031595230103e-01 -5.075581744313240051e-02 -3.224097788333892822e-01 -5.146388709545135498e-02 -5.279537290334701538e-02 -4.484034776687622070e-01 -1.547663956880569458e-01 2.039210172370076180e-03 4.124059155583381653e-02 2.313013970851898193e-01 -3.778568804264068604e-01 2.880191244184970856e-02 2.562504410743713379e-01 7.767551392316818237e-02
9.410592168569564819e-02 2.198720537126064301e-02 -2.172624319791793823e-01 -8.384153246879577637e-02 3.390964865684509277e-02 3.273946640547364950e-04 -2.781020402908325195e-01 -2.796660363674163818e-01 -3.312169760465621948e-02 7.340306788682937622e-02 -1.741180419921875000e-01 1.014572083950042725e-01 -3.086568042635917664e-02 1.021071970462799072e-01 2.613592743873596191e-01 2.617834508419036865e-01 -2.461467832326889038e-01 6.898330897092819214e-02 -4.563569277524948120e-02 -6.663332879543304443e-02 -7.068360596895217896e-02 -3.169444501399993896e-01 1.236617863178253174e-01 -4.660456180572509766e-01 -1.295429468154907227e-01 4.089179262518882751e-02 -1.113468632102012634e-01 7.951087504625320435e-02 -1.621519923210144043e-01 1.983342617750167847e-01 1.930399239063262939e-01 1.858300566673278809e-01
1.179531961679458618e-02 2.544820606708526611e-01 1.032555103302001953e-01 8.977752923965454102e-02 -2.086703926324844360e-01 -2.636804878711700439e-01 -1.444656699895858765e-01 -2.281406223773956299e-01 3.579513132572174072e-01 -3.512059450149536133e-01 5.539820063859224319e-03 2.920752167701721191e-01 1.125266551971435547e-01 1.758168041706085205e-01 -5.038163438439369202e-02 2.384735047817230225e-01 -3.621817799285054207e-03 -4.331545531749725342e-02 5.656314268708229065e-02 -1.305608451366424561e-01 -1.681204587221145630e-01 -1.615273207426071167e-01 9.292865172028541565e-03 -6.743207573890686035e-02 -1.287739127874374390e-01 -7.467132061719894409e-02 -4.437148943543434143e-02 2.004758417606353760e-01 -4.704960621893405914e-03 3.598179519176483154e-01 4.082021862268447876e-02 -1.182987317442893982e-01
-6.254923343658447266e-02 -1.431863009929656982e-01 -1.348943412303924561e-01 5.602302402257919312e-02 -5.258819833397865295e-02 -9.935165941715240479e-02 3.120514452457427979e-01 -1.607303470373153687e-01 2.079911716282367706e-02 -9.210127592086791992e-02 -9.154012054204940796e-02 1.690705418586730957e-01 -1.681498140096664429e-01 8.163215965032577515e-02 1.571378111839294434e-01 1.055995523929595947e-01 -2.002275884151458740e-01 1.058121994137763977e-01 1.473196297883987427e-01 -3.209964185953140259e-02 -4.422173798084259033e-01 -5.318620800971984863e-02 1.867929399013519287e-01 -5.136263556778430939e-03 2.815505862236022949e-01 1.112259477376937866e-01 1.530720293521881104e-01 1.649733632802963257e-01 3.062503039836883545e-02 3.600817322731018066e-01 -3.051500320434570312e-01 1.685710400342941284e-01
2.311311811208724976e-01 2.809247747063636780e-02 -1.673691421747207642e-01 -5.289066117256879807e-03 -2.726584076881408691e-01 -3.010349571704864502e-01 -3.939220681786537170e-02 -3.266490995883941650e-01 1.974189132452011108e-01 -1.993158161640167236e-01 -6.583309173583984375e-02 8.744874596595764160e-02 4.386274516582489014e-02 2.217175066471099854e-01 -2.365382462739944458e-01 1.760563403367996216e-01 -2.015108168125152588e-01 -3.520789444446563721e-01 3.097738698124885559e-02 -2.449881583452224731e-01 1.741242362186312675e-03 -8.920039981603622437e-02 -8.043651282787322998e-02 -2.038586884737014771e-01 1.048300117254257202e-01 5.891489330679178238e-03 -3.906790167093276978e-02 1.384397447109222412e-01 -2.102412581443786621e-01 1.816666424274444580e-01 -1.586059629917144775e-01 -1.458820234984159470e-02
2.560960352420806885e-01 3.839539363980293274e-02 -2.150740027427673340e-01 -2.447389662265777588e-01 -8.026029914617538452e-02 1.167479753494262695e-01 -5.214294046163558960e-02 -2.691698074340820312e-02 8.595746755599975586e-02 -2.881226241588592529e-01 1.151387393474578857e-02 1.188034936785697937e-01 -5.639084428548812866e-02 -6.810228526592254639e-02 -1.199591904878616333e-01 4.942249879240989685e-02 -2.062710672616958618e-01 3.820324316620826721e-02 -1.114473119378089905e-01 -3.459526896476745605e-01 -3.223964273929595947e-01 3.455866575241088867e-01 1.753545105457305908e-01 -2.174068838357925415e-01 1.880122572183609009e-01 5.296572111546993256e-03 1.162511035799980164e-01 2.524239420890808105e-01 1.527706831693649292e-01 1.627194136381149292e-01 1.640158444643020630e-01 -8.455009758472442627e-02
-4.980183392763137817e-02 -1.587409675121307373e-01 1.069232001900672913e-01 -1.211668029427528381e-01 -3.809225857257843018e-01 -2.116783857345581055e-01 -2.537338435649871826e-01 -7.370516657829284668e-02 1.501280218362808228e-01 -1.074801161885261536e-01 8.932424336671829224e-02 1.991218179464340210e-01 -4.485376179218292236e-02 3.650464117527008057e-01 -1.398064643144607544e-01 2.723467051982879639e-01 -2.361330091953277588e-01 6.148970499634742737e-02 1.913096904754638672e-01 4.415816813707351685e-02 -1.735532134771347046e-01 5.946894362568855286e-02 -3.136549610644578934e-03 -8.907335251569747925e-02 -6.007294356822967529e-02 -1.942986249923706055e-01 -1.023347675800323486e-01 3.560255765914916992e-01 -1.251905560493469238e-01 1.993863880634307861e-01 1.167240459471940994e-02 -4.398234561085700989e-02
4.079163074493408203e-02 -9.958469867706298828e-02 -2.150162160396575928e-01 -2.002467364072799683e-01 -2.920154333114624023e-01 -8.232575654983520508e-02 1.364019662141799927e-01 1.261584013700485229e-01 7.557052653282880783e-03 -1.526682674884796143e-01 -1.410395950078964233e-01 -3.076483309268951416e-02 -7.341453433036804199e-02 -8.230710774660110474e-02 4.415322095155715942e-02 1.144327819347381592e-01 -1.627468019723892212e-01 -1.100754439830780029e-01 -6.577207148075103760e-02 -3.209855854511260986e-01 -2.477682381868362427e-01 -8.221435546875000000e-02 4.470394179224967957e-02 -2.505888342857360840e-01 1.691456586122512817e-01 2.385041415691375732e-01 6.982833892107009888e-02 1.990872323513031006e-01 -4.746757745742797852e-01 2.264871597290039062e-01 1.354630440473556519e-01 1.523472182452678680e-02
2.030457258224487305e-01 -9.495699778199195862e-03 -2.306261360645294189e-01 -4.034190773963928223e-01 -9.884158521890640259e-02 -7.071779668331146240e-02 -3.736302629113197327e-02 -9.556858241558074951e-02 3.245165646076202393e-01 -1.200736090540885925e-01 -3.308390080928802490e-01 1.120559647679328918e-01 -1.614135354757308960e-01 1.373304575681686401e-01 1.626008450984954834e-01 5.122734233736991882e-02 -1.674101315438747406e-02 -7.474136352539062500e-02 -1.181650087237358093e-01 7.090731710195541382e-02 -3.618849515914916992e-01 6.452934443950653076e-02 1.905482858419418335e-01 -1.041349843144416809e-01 1.666647940874099731e-01 -2.731714546680450439e-01 -5.920461565256118774e-02 1.525876224040985107e-01 1.300110667943954468e-01 -1.623874343931674957e-02 2.057149112224578857e-01 7.695359736680984497e-02
2.837972640991210938e-01 -1.537147611379623413e-01 -2.063117474317550659e-01 -2.127858847379684448e-01 -2.300957441329956055e-01 -1.943294107913970947e-01 2.753425240516662598e-01 4.456785693764686584e-02 7.739329338073730469e-02 -5.679050832986831665e-02 9.108471125364303589e-02 -4.073613137006759644e-02 -4.780237749218940735e-02 1.651954948902130127e-01 2.897997200489044189e-01 1.152407974004745483e-01 -3.487829864025115967e-02 -1.466267853975296021e-01 2.323035895824432373e-01 6.451091170310974121e-02 -3.073021173477172852e-01 -1.619967282749712467e-03 3.435594439506530762e-01 -1.508826166391372681e-01 2.458757758140563965e-01 -5.818586796522140503e-02 -1.096403822302818298e-01 1.780981384217739105e-02 2.742373198270797729e-02 1.900934278964996338e-01 2.535352706909179688e-01 6.806732155382633209e-03
1.012484580278396606e-01 -1.902253478765487671e-01 -6.596250087022781372e-02 1.177330389618873596e-01 -2.362506687641143799e-01 -1.729908026754856110e-02 5.313808470964431763e-02 1.956682503223419189e-01 3.069315850734710693e-01 1.725108921527862549e-01 9.088360518217086792e-02 1.867520809173583984e-01 -7.523187249898910522e-02 7.093404233455657959e-02 2.595775946974754333e-02 2.154918313026428223e-01 4.493986442685127258e-02 -1.765865832567214966e-01 -1.860041320323944092e-01 6.805981695652008057e-02 -1.879943907260894775e-01 -3.394912779331207275e-01 -4.686820879578590393e-02 -3.330860733985900879e-01 2.590489946305751801e-02 -1.387147884815931320e-02 3.239093348383903503e-02 -7.819362916052341461e-03 1.486343294382095337e-01 4.290620982646942139e-01 7.026218622922897339e-02 2.528915107250213623e-01
5.865821614861488342e-02 3.514350578188896179e-02 -2.401888072490692139e-01 6.427541375160217285e-02 -2.624500095844268799e-01 3.212516382336616516e-02 -1.280884295701980591e-01 -1.991358846426010132e-01 3.241651058197021484e-01 4.527494683861732483e-02 -1.580637246370315552e-01 2.381048202514648438e-01 -2.341496795415878296e-01 -1.230142936110496521e-01 -1.231109607033431530e-03 2.999434173107147217e-01 -3.223101794719696045e-02 -4.863051697611808777e-02 -3.753203451633453369e-01 9.818596392869949341e-02 -2.618318498134613037e-01 7.023909687995910645e-02 1.223868727684020996e-01 1.234742477536201477e-01 -8.325701951980590820e-02 -1.557140350341796875e-01 1.025518309324979782e-02 -1.197322607040405273e-01 -3.678359389305114746e-01 3.857073932886123657e-02 7.401539478451013565e-04 1.369553506374359131e-01
4.970901086926460266e-02 -7.366529107093811035e-02 5.242019519209861755e-02 -9.634230285882949829e-02 -4.137798547744750977e-01 -8.770380914211273193e-02 6.077442690730094910e-02 1.120686158537864685e-01 1.775632649660110474e-01 1.260814219713211060e-01 -5.817094817757606506e-02 2.452438473701477051e-01 -1.446390450000762939e-01 3.272576630115509033e-02 5.661752074956893921e-03 7.327357679605484009e-02 4.429300129413604736e-02 9.284581989049911499e-02 -1.479476094245910645e-01 -2.648620605468750000e-01 -2.036725729703903198e-02 -2.700456380844116211e-01 4.026737511157989502e-01 -1.021928861737251282e-01 1.555365622043609619e-01 -3.236518502235412598e-01 -5.759159568697214127e-03 4.670443758368492126e-02 -1.998864114284515381e-02 3.210593760013580322e-01 -1.284376485273241997e-04 2.517562806606292725e-01
2.753390967845916748e-01 8.956421911716461182e-02 -3.588379621505737305e-01 1.213226169347763062e-01 -1.074135676026344299e-02 -1.840050816535949707e-01 -4.370246082544326782e-03 -1.328213512897491455e-02 1.642362475395202637e-01 3.106899559497833252e-02 -2.775928936898708344e-02 2.641778886318206787e-01 -3.431075513362884521e-01 3.270151913166046143e-01 1.013415977358818054e-01 1.660474538803100586e-01 -1.010854262858629227e-02 -1.071188002824783325e-01 -7.884968072175979614e-02 -7.437890022993087769e-02 -2.207289934158325195e-01 -9.787082672119140625e-02 2.904833853244781494e-01 2.161616683006286621e-01 -1.343060843646526337e-02 -2.214771509170532227e-02 -2.298207879066467285e-01 -1.352669894695281982e-01 -5.143729224801063538e-02 2.930319905281066895e-01 3.890446573495864868e-02 5.445869639515876770e-02
2.366359680891036987e-01 -3.235173597931861877e-02 -1.293441206216812134e-01 1.260397732257843018e-01 7.219988107681274414e-02 -2.380553185939788818e-01 -1.564894318580627441e-01 -2.527465820312500000e-01 2.313015460968017578e-01 5.323778465390205383e-02 1.034558042883872986e-01 3.735185042023658752e-02 -2.714559808373451233e-02 3.492157757282257080e-01 -2.208195775747299194e-01 1.978018134832382202e-01 -1.355151981115341187e-01 -2.270160764455795288e-01 -1.399611681699752808e-01 1.865677163004875183e-02 -3.287498056888580322e-01 -1.576669961214065552e-01 3.069941103458404541e-01 -7.540029007941484451e-03 9.828849881887435913e-02 -5.282694101333618164e-02 -2.114863097667694092e-01 2.352979928255081177e-01 -1.450736075639724731e-02 1.406580954790115356e-02 2.037702202796936035e-01 -9.762504696846008301e-02
6.723541021347045898e-02 7.887721806764602661e-02 -9.483306109905242920e-02 3.104750625789165497e-02 -3.242076635360717773e-01 3.910459205508232117e-02 -8.258014917373657227e-02 1.642968058586120605e-01 -3.038063005078583956e-04 1.257033199071884155e-01 -6.034063547849655151e-02 2.359909117221832275e-01 -1.131467372179031372e-01 4.112533330917358398e-01 -1.084086000919342041e-01 4.271178841590881348e-01 -2.894016802310943604e-01 7.238422334194183350e-02 -5.294295772910118103e-02 -1.465917080640792847e-01 -1.535671502351760864e-01 -2.283958345651626587e-01 8.214320242404937744e-02 1.902573257684707642e-01 -1.645924001932144165e-01 -9.893440641462802887e-03 -2.024753838777542114e-01 -2.452990040183067322e-02 -9.882944822311401367e-02 2.339905649423599243e-01 1.493075937032699585e-01 -4.911954514682292938e-03
2.668831050395965576e-01 -1.137168407440185547e-01 -1.789775043725967407e-01 5.637888982892036438e-02 -3.996886312961578369e-02 1.552533507347106934e-01 -9.719312936067581177e-02 1.554860267788171768e-02 6.745205819606781006e-02 -7.603554520756006241e-03 2.390574105083942413e-02 1.810491532087326050e-01 1.936990469694137573e-01 3.119966685771942139e-01 2.118099480867385864e-02 1.317661404609680176e-01 6.338828057050704956e-02 -1.472301129251718521e-02 -3.043229505419731140e-02 9.241768158972263336e-03 -3.249354660511016846e-01 -1.468952000141143799e-01 4.782692342996597290e-02 -1.109682396054267883e-01 3.928563296794891357e-01 -1.228891387581825256e-01 -8.902657032012939453e-02 1.171237677335739136e-01 -1.448653787374496460e-01 4.323096275329589844e-01 -3.295814096927642822e-01 -4.335287027060985565e-03
-5.540502257645130157e-03 -4.747304692864418030e-02 -2.747735679149627686e-01 -1.583120413124561310e-02 -3.263945877552032471e-01 -1.871312111616134644e-01 2.349319308996200562e-02 -6.254678964614868164e-02 4.982079938054084778e-02 -1.144966408610343933e-01 -2.343234717845916748e-01 1.686525195837020874e-01 -2.913610935211181641e-01 1.014804691076278687e-01 -1.325926780700683594e-01 2.170121818780899048e-01 -7.570410519838333130e-02 -2.940238714218139648e-01 -3.817061334848403931e-02 -1.929582208395004272e-01 -6.542921066284179688e-02 -6.281719356775283813e-02 2.118694782257080078e-01 -8.828369528055191040e-02 -8.188781142234802246e-02 1.655731946229934692e-01 -4.804043471813201904e-02 4.556393250823020935e-02 2.690665125846862793e-01 2.881045043468475342e-01 1.145796850323677063e-01 -3.439872562885284424e-01
-1.852563917636871338e-01 1.432574540376663208e-01 -3.815380856394767761e-02 -1.620376110076904297e-02 -3.299006521701812744e-01 2.402291633188724518e-02 -3.233874142169952393e-01 3.336067078635096550e-03 8.043780922889709473e-02 7.082249969244003296e-02 -4.804851859807968140e-02 3.004479706287384033e-01 -4.313622135668992996e-03 1.860035508871078491e-01 -1.292001605033874512e-01 3.740682899951934814e-01 -1.085519418120384216e-01 3.184593096375465393e-02 -8.336675167083740234e-02 -9.724570065736770630e-02 -4.250604510307312012e-01 -6.108948960900306702e-02 1.829261630773544312e-01 -1.023851633071899414e-01 1.629246324300765991e-01 1.004449948668479919e-01 1.098811030387878418e-01 9.263355284929275513e-02 -1.535945385694503784e-01 6.536976993083953857e-02 2.989701330661773682e-01 -4.521122202277183533e-02
1.711432933807373047e-01 -3.747135400772094727e-02 -1.696658432483673096e-01 1.811060905456542969e-01 2.847669459879398346e-02 -1.449848758056759834e-03 1.027520820498466492e-01 -2.075369954109191895e-01 6.761727482080459595e-02 1.268021482974290848e-02 1.502979695796966553e-01 3.989609479904174805e-01 -7.971573621034622192e-02 3.468925952911376953e-01 9.689267724752426147e-02 1.616812050342559814e-01 -3.235838413238525391e-01 -3.403469547629356384e-02 -2.526746988296508789e-01 4.705533757805824280e-02 -6.309303641319274902e-02 1.081839352846145630e-01 2.084286957979202271e-01 -8.830950409173965454e-02 -1.711661666631698608e-01 5.145496875047683716e-02 9.662606567144393921e-02 4.293258488178253174e-02 -7.899633049964904785e-02 4.205392003059387207e-01 7.924636453390121460e-02 1.822604387998580933e-01
4.140636324882507324e-01 2.948086895048618317e-02 -5.788402631878852844e-02 2.093665450811386108e-01 -2.135832607746124268e-01 -4.809814319014549255e-02 -2.997671440243721008e-02 1.001275405287742615e-01 8.565977215766906738e-02 -6.546279415488243103e-03 3.584398627281188965e-01 -7.116675376892089844e-02 4.493751039262861013e-04 2.035837322473526001e-01 -6.673238426446914673e-02 6.119610369205474854e-02 -2.514912784099578857e-01 -1.004098914563655853e-02 4.241841658949851990e-02 -1.394886821508407593e-01 -3.269834518432617188e-01 -2.732768356800079346e-01 -2.875079773366451263e-02 1.451102942228317261e-01 6.213884055614471436e-02 -2.097310423851013184e-01 -1.939780712127685547e-01 -7.361127436161041260e-02 -8.235156536102294922e-02 3.328362405300140381e-01 -5.803721398115158081e-02 1.765255182981491089e-01
2.728955447673797607e-01 7.614936679601669312e-02 -4.315951466560363770e-01 1.628632247447967529e-01 -2.450084090232849121e-01 -3.816128149628639221e-02 -1.237919405102729797e-01 -5.107187107205390930e-02 -3.865553811192512512e-02 2.098196931183338165e-02 1.620383709669113159e-01 -1.313904821872711182e-01 4.258915036916732788e-02 1.612060070037841797e-01 -2.533422224223613739e-02 -2.811681479215621948e-03 -4.903088510036468506e-02 -6.773778796195983887e-02 -3.506253473460674286e-03 9.500923752784729004e-02 -4.035149812698364258e-01 -2.124835103750228882e-01 3.262673020362854004e-01 -1.097117066383361816e-01 2.890066243708133698e-02 -1.332996226847171783e-02 -1.778438091278076172e-01 1.454097330570220947e-01 -1.030400544404983521e-01 5.828752741217613220e-02 3.741928935050964355e-01 -5.739815160632133484e-02
2.601069211959838867e-01 -2.143959105014801025e-01 1.399940252304077148e-01 -1.367149949073791504e-01 -1.673624515533447266e-01 -9.899996966123580933e-02 -1.996482014656066895e-01 -2.714301459491252899e-02 1.227034479379653931e-01 7.302285730838775635e-02 -2.610435187816619873e-01 1.122642010450363159e-01 -2.169195711612701416e-01 2.144038975238800049e-01 -2.072076797485351562e-01 2.245378345251083374e-01 -1.188532561063766479e-01 2.008846849203109741e-01 -1.367601305246353149e-01 -1.395611613988876343e-01 -1.331716179847717285e-01 1.376208476722240448e-02 2.496709078550338745e-01 -1.344527304172515869e-01 -2.146685421466827393e-01 7.868995517492294312e-02 1.458583585917949677e-02 -7.869912683963775635e-02 -3.081427216529846191e-01 2.784950435161590576e-01 -2.209730148315429688e-01 -1.055993959307670593e-01
1.284361332654953003e-01 -2.546227574348449707e-01 -2.390205860137939453e-01 3.973503038287162781e-02 -4.488910436630249023e-01 4.669053107500076294e-02 1.104026064276695251e-01 -9.226258099079132080e-02 2.402468398213386536e-02 -4.801097139716148376e-02 -1.395177245140075684e-01 -1.119740400463342667e-02 -6.704283505678176880e-02 6.715694069862365723e-02 -8.414958417415618896e-02 3.912917375564575195e-01 -1.480954885482788086e-01 -1.112829446792602539e-01 -1.371624600142240524e-02 -2.028894871473312378e-01 -1.507692188024520874e-01 -2.728064954280853271e-01 8.158009499311447144e-02 7.000317424535751343e-02 -1.277337372303009033e-01 5.388299003243446350e-02 -1.346658766269683838e-01 1.106672137975692749e-01 2.818101942539215088e-01 1.331080347299575806e-01 1.274171024560928345e-01 -3.107397258281707764e-01
1.973894238471984863e-01 -3.804368972778320312e-01 -2.504575625061988831e-02 7.779766619205474854e-02 -2.625858485698699951e-01 -1.620665639638900757e-01 -1.842200756072998047e-01 -6.610947102308273315e-02 3.214013278484344482e-01 -1.303769368678331375e-02 6.578484922647476196e-02 3.517401590943336487e-02 2.622547000646591187e-02 1.690383255481719971e-01 -3.915261104702949524e-02 1.690126657485961914e-01 -3.126490414142608643e-01 -3.162584034726023674e-03 -1.480607092380523682e-01 -1.950270384550094604e-01 -1.494971364736557007e-01 -3.479225188493728638e-02 2.683819234371185303e-01 2.539977990090847015e-02 -6.967224925756454468e-02 2.448054961860179901e-02 1.666260957717895508e-01 2.514929175376892090e-01 3.273304998874664307e-01 1.988938748836517334e-01 9.248957037925720215e-02 -4.507605731487274170e-02
-7.641436904668807983e-02 5.642179027199745178e-02 -3.090800344944000244e-01 -8.811874687671661377e-02 -3.082069754600524902e-01 2.417840808629989624e-01 2.208371832966804504e-02 2.475085109472274780e-01 1.623280793428421021e-01 -1.564329415559768677e-01 -2.045581638813018799e-01 -1.653984934091567993e-02 -9.903597086668014526e-02 -1.551587730646133423e-01 2.549994271248579025e-03 2.963877916336059570e-01 -1.544835418462753296e-01 7.731731049716472626e-03 -1.945985481142997742e-02 -2.517079114913940430e-01 -1.513997167348861694e-01 -2.650764882564544678e-01 7.072895020246505737e-02 -1.749429404735565186e-01 1.003495901823043823e-01 -1.117037385702133179e-01 3.429381921887397766e-02 -9.388796985149383545e-02 -3.456603884696960449e-01 2.794069051742553711e-01 -5.087259039282798767e-02 -9.315124154090881348e-02
9.275408089160919189e-02 1.347020119428634644e-01 -3.343467712402343750e-01 -1.277685165405273438e-01 7.235105335712432861e-02 6.715914607048034668e-02 4.708147794008255005e-02 2.688989788293838501e-02 1.862884126603603363e-02 -2.337097525596618652e-01 -5.830792710185050964e-02 -2.100184857845306396e-01 -6.834589876234531403e-03 1.608788222074508667e-01 -9.342267364263534546e-02 3.019975423812866211e-01 -6.784826517105102539e-02 -2.044065594673156738e-01 1.124856807291507721e-02 -4.832080751657485962e-02 -6.336201727390289307e-02 6.356783211231231689e-02 4.447848498821258545e-01 -3.249825835227966309e-01 9.058254212141036987e-02 -3.107179142534732819e-02 -2.534214556217193604e-01 9.306350350379943848e-02 -1.387869715690612793e-01 2.772792279720306396e-01 -2.411410510540008545e-01 8.615437895059585571e-02
-1.339338626712560654e-02 -6.352849304676055908e-02 -1.442639678716659546e-01 -5.934056267142295837e-02 -2.098753303289413452e-01 1.756546050310134888e-01 -3.464870527386665344e-02 -4.141543805599212646e-02 2.093953341245651245e-01 -2.277287840843200684e-01 -2.138867229223251343e-02 -2.063015662133693695e-02 9.046792984008789062e-02 -3.777427673339843750e-01 1.704252511262893677e-01 8.906725049018859863e-02 -2.332407683134078979e-01 -6.049626320600509644e-02 8.633822202682495117e-03 -2.960693836212158203e-01 -5.035052299499511719e-01 2.514357492327690125e-02 9.472662955522537231e-02 -1.483940631151199341e-01 -8.417912572622299194e-02 2.201488614082336426e-01 -2.360337078571319580e-01 1.055886298418045044e-01 -1.975329369306564331e-01 1.180290505290031433e-01 1.760149607434868813e-03 -5.375650897622108459e-02
3.980819508433341980e-02 -1.648347228765487671e-01 -2.783149480819702148e-01 -9.382173418998718262e-02 -9.326918423175811768e-02 -1.716680452227592468e-02 -4.676328971982002258e-02 -3.359462320804595947e-01 1.432898640632629395e-01 -2.215387225151062012e-01 -9.279174357652664185e-02 -1.928917504847049713e-02 9.644658118486404419e-02 2.491031885147094727e-01 3.026301041245460510e-02 2.744341492652893066e-01 -1.763599216938018799e-01 -1.121584996581077576e-01 -2.114969342947006226e-01 -1.521876007318496704e-01 -2.040788233280181885e-01 -1.773967593908309937e-01 2.007310092449188232e-01 -4.135700166225433350e-01 1.999226957559585571e-01 -2.214722335338592529e-01 -6.929231458343565464e-04 2.142119966447353363e-02 -1.104198768734931946e-01 8.307236246764659882e-03 1.802416592836380005e-01 -6.717379391193389893e-02
2.745287120342254639e-02 1.054457277059555054e-01 -3.117027580738067627e-01 -9.877442568540573120e-02 -3.546487390995025635e-01 -6.149255856871604919e-02 -9.774891287088394165e-02 -1.391820609569549561e-01 5.667021498084068298e-02 -2.692112326622009277e-02 3.777848929166793823e-02 -1.829196214675903320e-01 -6.708066165447235107e-02 2.876372635364532471e-01 -7.070631533861160278e-02 1.457502245903015137e-01 -1.428627073764801025e-01 -2.025270909070968628e-01 -5.260809138417243958e-02 2.374782115221023560e-01 -1.960954666137695312e-01 -2.279868572950363159e-01 6.153320148587226868e-02 -1.113032549619674683e-01 2.094089426100254059e-02 -3.015328943729400635e-01 -3.607517480850219727e-01 1.417746543884277344e-01 -5.097924172878265381e-02 2.162522673606872559e-01 1.415143907070159912e-01 1.795522123575210571e-01
2.887013852596282959e-01 -6.400366872549057007e-02 -6.460478901863098145e-02 1.248922757804393768e-02 -8.766222000122070312e-02 -1.787697672843933105e-01 -2.946240007877349854e-01 2.163220942020416260e-02 -4.531978163868188858e-03 -1.432259380817413330e-01 1.740159094333648682e-02 6.944588571786880493e-02 -1.594991236925125122e-01 1.162007302045822144e-01 1.137231290340423584e-01 1.188575699925422668e-01 -1.990742087364196777e-01 3.213538229465484619e-01 -2.507330104708671570e-02 -3.329794108867645264e-02 -3.999387323856353760e-01 1.350948363542556763e-01 3.429307341575622559e-01 -2.238122746348381042e-02 1.045078635215759277e-01 1.515102833509445190e-01 -1.653689444065093994e-01 2.472675889730453491e-01 2.067378163337707520e-02 3.334400653839111328e-01 8.257349580526351929e-02 -8.896349370479583740e-02
5.662130191922187805e-02 5.884456634521484375e-02 2.103281915187835693e-01 -1.647855490446090698e-01 -2.251261919736862183e-01 -1.375098228454589844e-01 1.698148399591445923e-01 -5.489310249686241150e-02 1.834224611520767212e-01 -2.681990265846252441e-01 9.598884731531143188e-02 1.938548237085342407e-01 -1.098256036639213562e-01 2.206367850303649902e-01 -1.211906746029853821e-01 2.668408155441284180e-01 -5.670203641057014465e-02 -2.258598208427429199e-01 1.888637393712997437e-01 -1.330374740064144135e-02 -2.442046850919723511e-01 -2.949621379375457764e-01 2.652177512645721436e-01 1.388912051916122437e-01 -2.404583990573883057e-02 1.711776256561279297e-01 -2.525886595249176025e-01 -7.169722765684127808e-02 -2.462002933025360107e-01 4.652421548962593079e-02 1.290393769741058350e-01 1.300025284290313721e-01
2.217496000230312347e-02 4.679147154092788696e-03 -3.443937748670578003e-02 1.134864389896392822e-01 -6.572947651147842407e-02 8.102326840162277222e-02 3.138780593872070312e-03 -2.021449953317642212e-01 9.660771489143371582e-02 -8.556382358074188232e-02 6.856904178857803345e-02 -1.474907845258712769e-01 1.101396456360816956e-01 2.636198401451110840e-01 -1.949606388807296753e-01 2.941364645957946777e-01 9.524931013584136963e-02 9.925524890422821045e-02 -1.944004446268081665e-01 -1.554554253816604614e-01 -4.663167893886566162e-01 -1.793681234121322632e-01 1.194356456398963928e-01 -4.217185974121093750e-01 7.048568129539489746e-02 -4.359560087323188782e-02 -1.767799258232116699e-02 1.004881039261817932e-01 -3.402911871671676636e-02 9.545478224754333496e-02 3.170149624347686768e-01 1.836759746074676514e-01
3.065182566642761230e-01 -4.464432969689369202e-02 -1.170415803790092468e-01 2.228118032217025757e-01 -2.023621648550033569e-01 -8.579493314027786255e-02 7.270702719688415527e-02 -3.510699421167373657e-02 1.183638796210289001e-01 -1.011762917041778564e-01 2.363502383232116699e-01 -2.741910703480243683e-02 8.138484507799148560e-02 1.707069724798202515e-01 1.560650020837783813e-01 1.697044521570205688e-01 -1.903765946626663208e-01 1.919709891080856323e-01 -1.202256157994270325e-01 -9.803397208452224731e-02 -3.692212104797363281e-01 -2.286719977855682373e-01 -2.395686693489551544e-02 5.761773511767387390e-02 2.335396707057952881e-01 -3.515568673610687256e-01 -1.319843977689743042e-01 -1.577212959527969360e-01 1.322264075279235840e-01 2.820243537425994873e-01 -7.305487990379333496e-02 6.034979596734046936e-02
1.738364547491073608e-01 1.482286602258682251e-01 -2.711843699216842651e-02 -1.582103520631790161e-01 -5.524965003132820129e-02 -1.695999801158905029e-01 1.251026690006256104e-01 -1.395707130432128906e-01 7.758335769176483154e-02 -3.373425900936126709e-01 8.194259554147720337e-02 8.526016026735305786e-02 -7.296142168343067169e-03 -2.125340402126312256e-01 2.952863229438662529e-03 -2.068523876368999481e-02 -3.512481749057769775e-01 -1.636671870946884155e-01 -1.928710490465164185e-01 -6.489527970552444458e-02 -2.112518697977066040e-01 -8.892375975847244263e-02 2.149327546358108521e-01 -4.239729940891265869e-01 3.197234496474266052e-02 -8.642883598804473877e-02 -8.682913333177566528e-02 1.857604086399078369e-01 3.167743794620037079e-03 3.809481859207153320e-01 -2.322608418762683868e-02 -9.677898138761520386e-02
1.953728646039962769e-01 -1.468093246221542358e-01 -1.469214707612991333e-01 -1.666154898703098297e-02 -7.710751891136169434e-02 6.440508365631103516e-02 -2.675032801926136017e-02 -2.202560603618621826e-01 1.011567562818527222e-02 -1.176702305674552917e-01 -1.342775020748376846e-02 -2.343044579029083252e-01 -2.236255109310150146e-01 4.680052399635314941e-02 9.791612625122070312e-02 1.948474943637847900e-01 -2.720631062984466553e-01 -1.064529269933700562e-02 2.635589055716991425e-02 -2.519777417182922363e-01 -3.649828732013702393e-01 -2.001614123582839966e-01 -5.607023835182189941e-02 -4.088347554206848145e-01 9.641855955123901367e-02 -1.776219755411148071e-01 -2.839096486568450928e-01 1.189564839005470276e-01 -1.422179192304611206e-01 -9.572102688252925873e-03 2.048646062612533569e-01 -1.026509925723075867e-01
1.048510447144508362e-01 -5.640097707509994507e-02 -4.404366388916969299e-02 3.190545737743377686e-01 -1.709019690752029419e-01 -3.014444112777709961e-01 -2.511661052703857422e-01 -2.152567729353904724e-02 2.338934540748596191e-01 1.532450616359710693e-01 -2.714298963546752930e-01 2.416557371616363525e-01 -1.964889168739318848e-01 3.449021875858306885e-01 7.473935186862945557e-02 1.366488039493560791e-01 7.017774879932403564e-02 2.913191169500350952e-02 -1.293273419141769409e-01 -9.629966318607330322e-02 -3.784400820732116699e-01 -7.428319007158279419e-02 6.568966060876846313e-02 -9.894096106290817261e-02 -3.819340467453002930e-02 -1.268318444490432739e-01 2.703900448977947235e-02 1.113347038626670837e-01 1.290161013603210449e-01 2.194531559944152832e-01 7.981941848993301392e-02 -9.959734231233596802e-02
2.298850715160369873e-01 4.391808807849884033e-02 -5.895671900361776352e-03 1.581008173525333405e-02 -4.029652103781700134e-02 -7.003094255924224854e-02 -1.959087252616882324e-01 -1.247889325022697449e-01 2.728473544120788574e-01 7.547547668218612671e-02 -1.013689395040273666e-02 4.374829530715942383e-01 -5.364590883255004883e-02 3.450486958026885986e-01 1.319269388914108276e-01 -5.792211368680000305e-02 -2.102411091327667236e-01 -1.059460416436195374e-01 -6.967703253030776978e-02 -7.071128487586975098e-02 -4.526271820068359375e-01 -9.635075181722640991e-02 2.044128179550170898e-01 1.126241832971572876e-01 1.647392958402633667e-01 1.770053245127201080e-02 1.052500214427709579e-02 1.606362015008926392e-01 -9.153721481561660767e-02 2.099758684635162354e-01 7.604353129863739014e-02 -1.568535417318344116e-01
-1.037683635950088501e-01 -1.762771457433700562e-01 -1.726245693862438202e-02 -9.876528382301330566e-02 -1.624522656202316284e-01 -1.167492121458053589e-01 8.859106153249740601e-02 1.087670549750328064e-01 3.145374953746795654e-01 -2.610777020454406738e-01 -1.938072293996810913e-01 -2.917396370321512222e-03 -2.652187943458557129e-01 1.390074342489242554e-01 -1.005594953894615173e-01 1.055550724267959595e-01 1.478076428174972534e-01 1.702838540077209473e-01 -6.494553387165069580e-02 -1.365738064050674438e-01 -6.279464066028594971e-02 -2.446784079074859619e-01 3.748826086521148682e-01 -1.231535151600837708e-01 6.928870920091867447e-03 -7.660929113626480103e-02 2.133152782917022705e-01 1.207936778664588928e-01 -1.803270876407623291e-01 4.222334325313568115e-01 -3.150313347578048706e-02 4.232675954699516296e-02
6.738724559545516968e-02 -4.400157928466796875e-02 -3.461604565382003784e-02 1.322901695966720581e-01 2.102952077984809875e-02 6.480793654918670654e-02 3.888619318604469299e-02 -3.879822492599487305e-01 -3.642852185294032097e-03 -2.840607464313507080e-01 7.868775725364685059e-02 -1.609808355569839478e-01 -1.458550337702035904e-02 2.497785240411758423e-01 -9.767945855855941772e-02 3.246766030788421631e-01 -1.781445741653442383e-01 -1.700536347925662994e-02 -9.977008402347564697e-02 -8.697767555713653564e-02 -2.780002355575561523e-01 -1.340449750423431396e-01 2.456447482109069824e-01 -2.852770388126373291e-01 1.604803949594497681e-01 -2.366392612457275391e-01 -6.731748580932617188e-02 1.975816786289215088e-01 -2.435357123613357544e-01 1.410916894674301147e-01 1.893211752176284790e-01 2.947715483605861664e-02
7.853761315345764160e-02 -1.094735860824584961e-01 -7.268299162387847900e-02 -4.906307533383369446e-02 8.263061195611953735e-02 -1.341724246740341187e-01 -1.634258478879928589e-01 6.864959001541137695e-02 3.141376078128814697e-01 -3.513909280300140381e-01 1.691027432680130005e-01 5.993643030524253845e-02 -2.825949192047119141e-01 -2.204628475010395050e-02 -7.644663751125335693e-02 1.564784497022628784e-01 -2.567168474197387695e-01 -6.026025488972663879e-02 3.705768287181854248e-02 -9.790718555450439453e-02 -1.958188712596893311e-01 -6.358325481414794922e-02 9.192666970193386078e-03 -3.838408589363098145e-01 1.527730971574783325e-01 4.018800333142280579e-02 -1.364512890577316284e-01 -4.360348917543888092e-03 -3.362259566783905029e-01 1.917686760425567627e-01 -2.207941114902496338e-01 2.010447680950164795e-01
2.798025012016296387e-01 -2.438130788505077362e-02 -1.983775347471237183e-01 2.787902355194091797e-01 -6.975802779197692871e-02 -1.618431136012077332e-02 2.890977635979652405e-02 -1.169575378298759460e-01 5.514853000640869141e-01 2.304209470748901367e-01 4.103741794824600220e-02 1.112145036458969116e-01 1.594125032424926758e-01 1.244591176509857178e-01 9.000734239816665649e-02 1.832436621189117432e-01 -1.227604523301124573e-01 -6.138354912400245667e-02 -1.440974175930023193e-01 3.724840236827731133e-03 -2.536986768245697021e-01 1.893331110477447510e-01 1.572599411010742188e-01 9.540834277868270874e-02 -1.769603490829467773e-01 -1.425750404596328735e-01 -1.938524246215820312e-01 1.737100183963775635e-01 -1.582989990711212158e-01 8.021035790443420410e-02 5.629299208521842957e-02 -5.304567515850067139e-02
3.448002636432647705e-01 3.191604018211364746e-01 -2.860680222511291504e-01 1.993865221738815308e-01 -2.297962158918380737e-01 -1.645738184452056885e-01 -2.206843197345733643e-01 -2.515668869018554688e-01 1.431335359811782837e-01 -2.279014438390731812e-01 -4.032188095152378082e-03 -8.806820958852767944e-03 2.655169367790222168e-01 2.479238063097000122e-01 -8.579325675964355469e-02 4.707473143935203552e-02 2.717921696603298187e-02 -8.382925391197204590e-02 6.723944097757339478e-02 -9.789606183767318726e-02 -3.741683959960937500e-01 -4.988377541303634644e-02 8.050549030303955078e-02 -6.571717560291290283e-02 -8.800720423460006714e-02 1.065621618181467056e-02 -3.215262666344642639e-02 1.042532026767730713e-01 -3.921710327267646790e-02 2.191393077373504639e-01 5.207225680351257324e-02 6.726954132318496704e-02
-9.969739615917205811e-02 -1.371786594390869141e-01 -3.203953802585601807e-01 8.132002502679824829e-02 -1.474340558052062988e-01 -1.097733899950981140e-01 1.666348986327648163e-02 1.696367189288139343e-02 1.817292422056198120e-01 1.495160907506942749e-01 -6.172952242195606232e-03 -1.521949470043182373e-01 -3.284316062927246094e-01 -1.317458152770996094e-01 -1.765694767236709595e-01 4.110546112060546875e-01 1.393615305423736572e-01 1.714264303445816040e-01 -3.001851737499237061e-01 -8.535026013851165771e-02 -4.174627959728240967e-01 1.278199255466461182e-01 1.176684051752090454e-01 -1.812370494008064270e-02 2.027868852019309998e-02 -1.547925057820975780e-03 -1.911241747438907623e-02 -1.088537741452455521e-02 -1.226081848144531250e-01 5.810654908418655396e-02 2.195080220699310303e-01 -7.206135243177413940e-02
1.969698369503021240e-01 -6.116018630564212799e-03 -2.179872691631317139e-01 -1.296735485084354877e-03 1.018783003091812134e-01 -8.883431553840637207e-02 -6.045643985271453857e-02 -1.383372992277145386e-01 2.231029421091079712e-01 -5.066590383648872375e-02 6.351462565362453461e-03 -7.792627811431884766e-02 -2.030604779720306396e-01 1.912849843502044678e-01 -1.241418905556201935e-02 2.647221088409423828e-01 -2.781248688697814941e-01 -1.692415922880172729e-01 -6.957304477691650391e-02 -6.983286887407302856e-02 -2.522956728935241699e-01 -3.240322470664978027e-01 1.227887496352195740e-01 -3.833712935447692871e-01 5.811506509780883789e-02 -1.068995818495750427e-01 -1.833229362964630127e-01 -4.159072786569595337e-02 -2.255368530750274658e-01 6.469713896512985229e-02 3.382947146892547607e-01 -4.540416877716779709e-03
1.484698355197906494e-01 -1.212513968348503113e-01 -1.341547966003417969e-01 -1.665873676538467407e-01 -1.898541301488876343e-01 -8.321703970432281494e-02 -3.069837205111980438e-02 -3.138224035501480103e-02 9.465995430946350098e-02 -2.280146032571792603e-01 2.450676634907722473e-03 1.097105666995048523e-01 -6.012054160237312317e-02 -3.715232312679290771e-01 6.549716740846633911e-02 1.303994357585906982e-01 -3.710076808929443359e-01 1.033633127808570862e-01 8.399617671966552734e-02 -1.651961803436279297e-01 -4.180160760879516602e-01 7.837124913930892944e-02 -2.580095082521438599e-02 -2.263141274452209473e-01 2.769102156162261963e-01 5.912630632519721985e-02 -1.193593144416809082e-01 2.775440216064453125e-01 -1.904422342777252197e-01 1.019390225410461426e-01 -5.062965303659439087e-02 2.372167631983757019e-02
4.335507377982139587e-02 -2.182110995054244995e-01 -1.214073747396469116e-01 2.091358415782451630e-02 4.898812621831893921e-02 -3.828488057479262352e-03 -1.119368076324462891e-01 -2.423530519008636475e-01 9.990224242210388184e-02 -1.959552615880966187e-01 7.758044451475143433e-02 -1.822522133588790894e-01 -7.624934613704681396e-02 2.121978104114532471e-01 -2.827597782015800476e-03 2.905115485191345215e-01 -2.457898259162902832e-01 -1.672860682010650635e-01 -3.555297106504440308e-02 -3.200114071369171143e-01 -3.147510588169097900e-01 -1.891582757234573364e-01 2.200283259153366089e-01 -7.672218978404998779e-02 1.265178769826889038e-01 -3.712367713451385498e-01 -6.905942410230636597e-02 3.925137594342231750e-02 -2.561669349670410156e-01 1.142905801534652710e-01 1.362063288688659668e-01 1.419162005186080933e-02
2.564820088446140289e-02 -1.032101809978485107e-01 8.903652429580688477e-02 3.549437969923019409e-02 -2.761844098567962646e-01 -1.550875157117843628e-01 -2.072450220584869385e-01 -2.516985684633255005e-02 3.215140998363494873e-01 -1.075909957289695740e-01 -2.825831994414329529e-03 2.546298205852508545e-01 1.781497336924076080e-02 2.506976127624511719e-01 -5.683229118585586548e-02 1.249880939722061157e-01 -7.737302221357822418e-03 1.698853075504302979e-01 -5.420791357755661011e-02 -1.588594317436218262e-01 -1.768463402986526489e-01 3.853474184870719910e-02 3.068047165870666504e-01 -1.886452548205852509e-02 4.638518765568733215e-02 1.847348362207412720e-01 -8.016062527894973755e-02 2.885582149028778076e-01 1.540262252092361450e-01 3.433778285980224609e-01 1.804824620485305786e-01 -2.987673580646514893e-01
1.696375608444213867e-01 1.606944575905799866e-02 1.711861044168472290e-02 -1.543236970901489258e-01 -2.499553710222244263e-01 -3.395146876573562622e-02 -3.719642460346221924e-01 2.426955103874206543e-02 1.504650264978408813e-01 -9.034246951341629028e-02 -1.732883974909782410e-02 1.652435809373855591e-01 -1.563816964626312256e-01 4.449919983744621277e-02 -9.828568249940872192e-02 1.833049654960632324e-01 -2.007449567317962646e-01 3.374058604240417480e-01 -2.318128012120723724e-02 -1.869415193796157837e-01 -2.291440665721893311e-01 1.245632469654083252e-01 3.003043532371520996e-01 -2.754139527678489685e-02 1.040334030985832214e-01 1.030888631939888000e-01 -2.721876204013824463e-01 3.308061361312866211e-01 1.079997792840003967e-02 2.207137197256088257e-01 8.787178993225097656e-02 -7.787200808525085449e-02
1.809274256229400635e-01 -1.196983829140663147e-01 -8.115884661674499512e-02 -4.641476646065711975e-02 3.231208072975277901e-03 -1.006737276911735535e-01 9.898104518651962280e-02 -8.598861843347549438e-02 1.785970628261566162e-01 -4.628896117210388184e-01 2.173963636159896851e-01 3.103343769907951355e-02 -2.624911069869995117e-01 -8.769917488098144531e-02 -5.505224317312240601e-02 2.824196815490722656e-01 -2.555778026580810547e-01 2.143481671810150146e-01 -1.130142807960510254e-02 -1.010730341076850891e-01 -2.264778316020965576e-01 -1.659103035926818848e-01 -1.706806197762489319e-02 -3.946431279182434082e-01 1.425044387578964233e-01 -7.745827082544565201e-03 9.277621284127235413e-03 1.913211494684219360e-02 -2.395484894514083862e-01 5.278461426496505737e-02 -7.982680946588516235e-02 1.387950330972671509e-01
1.269074976444244385e-01 4.271001368761062622e-02 -4.421087801456451416e-01 1.031752973794937134e-01 -2.010769695043563843e-01 -1.531415432691574097e-01 4.289333149790763855e-02 9.661731868982315063e-02 6.776261329650878906e-02 5.007723346352577209e-02 5.131572484970092773e-02 4.003565385937690735e-02 -9.725610911846160889e-02 -8.137042075395584106e-02 1.295801699161529541e-01 5.740993022918701172e-01 2.158788293600082397e-01 2.066233754158020020e-01 -3.961699083447456360e-02 -6.648661941289901733e-02 -3.463269770145416260e-01 1.681852340698242188e-02 4.358044266700744629e-02 -1.214251443743705750e-01 7.454118877649307251e-02 -4.285890143364667892e-03 -1.722963750362396240e-01 1.860462427139282227e-01 4.527784138917922974e-02 -3.088951110839843750e-02 -3.074345178902149200e-02 1.453640013933181763e-01
1.577767729759216309e-01 1.989295892417430878e-02 -2.822264097630977631e-02 3.364066779613494873e-01 -1.853350549936294556e-01 -6.865432113409042358e-02 -1.574197411537170410e-01 -7.912638783454895020e-02 2.518624067306518555e-01 -1.654600054025650024e-01 -9.542328119277954102e-02 -3.181381523609161377e-02 -1.937275566160678864e-02 1.597374975681304932e-01 7.638906687498092651e-02 1.404460519552230835e-01 -1.893694400787353516e-01 -1.896435022354125977e-01 2.091189175844192505e-01 1.678444817662239075e-02 -4.089932441711425781e-01 -1.406391561031341553e-01 -6.262546032667160034e-02 -3.558447211980819702e-02 -1.792589575052261353e-02 6.176433712244033813e-02 -2.401543781161308289e-02 9.165497124195098877e-02 5.564856901764869690e-02 5.371218323707580566e-01 -5.495486035943031311e-02 1.498268693685531616e-01
7.584279030561447144e-02 2.807137966156005859e-01 4.090194776654243469e-02 -8.480458706617355347e-02 4.890548065304756165e-02 -1.351816952228546143e-01 1.193254068493843079e-01 -1.145344004034996033e-01 2.966000437736511230e-01 1.192500907927751541e-02 6.196404248476028442e-02 3.340367972850799561e-02 -1.456186771392822266e-01 7.719427812844514847e-03 -3.358875513076782227e-01 2.696760296821594238e-01 -3.793810904026031494e-01 -5.485239252448081970e-02 -1.110682487487792969e-01 7.991138100624084473e-02 -4.169560074806213379e-01 -1.382500529289245605e-01 1.364960074424743652e-01 -1.749113500118255615e-01 3.037444651126861572e-01 -1.007229909300804138e-01 -7.302225381135940552e-02 -1.338298059999942780e-02 -5.913763493299484253e-02 4.972807317972183228e-02 -1.031349692493677139e-02 -1.919274330139160156e-01
1.825281381607055664e-01 2.362341135740280151e-01 -3.272508084774017334e-01 1.251328736543655396e-01 -2.418314069509506226e-01 -3.470974043011665344e-03 -4.494100809097290039e-02 1.713815145194530487e-02 3.338574767112731934e-01 -1.746191978454589844e-01 -1.958896964788436890e-01 1.733921468257904053e-01 5.393844097852706909e-02 2.268833816051483154e-01 -1.003705263137817383e-01 3.013086616992950439e-01 -3.490066230297088623e-01 5.331040546298027039e-02 1.738533228635787964e-01 -1.304064095020294189e-01 -9.124016389250755310e-03 -8.251787722110748291e-02 -3.991723060607910156e-02 -1.323917806148529053e-01 1.051451265811920166e-01 1.223435178399085999e-01 -1.581699959933757782e-02 1.716789454221725464e-01 8.268815279006958008e-02 2.416913062334060669e-01 1.451760232448577881e-01 -1.473552733659744263e-01
1.420856714248657227e-01 -6.029782071709632874e-02 -8.215763419866561890e-02 -9.425636380910873413e-02 -2.693056762218475342e-01 -2.027309387922286987e-01 1.422300487756729126e-01 1.610088199377059937e-01 7.419978082180023193e-02 1.565033495426177979e-01 -8.838318288326263428e-02 3.135001659393310547e-01 -1.422217786312103271e-01 -7.252898812294006348e-02 -1.145178601145744324e-01 2.132817506790161133e-01 1.378836184740066528e-01 1.224845945835113525e-01 -1.464468389749526978e-01 -1.529695242643356323e-01 -1.042549982666969299e-01 -3.307491838932037354e-01 3.375294506549835205e-01 -9.484796226024627686e-02 1.694699674844741821e-01 -2.696457207202911377e-01 -9.870827943086624146e-02 1.336008459329605103e-01 -1.069810688495635986e-01 2.903852164745330811e-01 -8.031448349356651306e-03 1.835146099328994751e-01
3.636926114559173584e-01 6.326340604573488235e-03 5.259965360164642334e-02 -6.324779987335205078e-02 -7.666461914777755737e-02 -6.242885440587997437e-02 5.368474125862121582e-02 1.754326373338699341e-02 1.510434448719024658e-01 -2.969818115234375000e-01 1.677509211003780365e-02 1.457984894514083862e-01 -5.883244797587394714e-02 2.179687768220901489e-01 6.132168695330619812e-02 2.344036400318145752e-01 1.937906199600547552e-04 3.054642677307128906e-01 1.530083119869232178e-01 -7.203879207372665405e-02 -4.988297820091247559e-01 -6.235421448945999146e-02 8.504039794206619263e-02 2.501679956912994385e-01 -2.116256505250930786e-01 -5.840187519788742065e-02 -7.045435905456542969e-02 1.616935729980468750e-01 8.467178046703338623e-02 1.873958259820938110e-01 4.446470364928245544e-02 -1.942032128572463989e-01
2.320965677499771118e-01 1.258661895990371704e-01 -3.009910508990287781e-02 2.956098876893520355e-02 -2.770267426967620850e-01 -1.138965860009193420e-01 -1.317695975303649902e-01 1.299914419651031494e-01 2.457506209611892700e-01 1.875163987278938293e-03 -9.340349584817886353e-02 1.265090107917785645e-01 1.440549641847610474e-01 1.265223622322082520e-01 4.585634544491767883e-02 2.892434000968933105e-01 -4.198252409696578979e-02 5.757195875048637390e-02 -1.501919478178024292e-01 1.656950265169143677e-02 -3.197819292545318604e-01 4.853380843997001648e-02 1.381237357854843140e-01 1.471506506204605103e-01 2.691936306655406952e-02 4.588708654046058655e-02 -3.795512393116950989e-02 3.891196548938751221e-01 1.473408341407775879e-01 4.047545790672302246e-01 -9.540267288684844971e-02 -2.707451581954956055e-01
-9.144469350576400757e-02 4.111824557185173035e-02 -2.984914779663085938e-01 -1.018861681222915649e-01 -3.034427464008331299e-01 -6.029032170772552490e-02 5.117953568696975708e-02 -8.219335228204727173e-02 9.699700027704238892e-02 -1.958939731121063232e-01 -1.979010999202728271e-01 3.135568499565124512e-01 -1.023137345910072327e-01 1.352683454751968384e-01 -6.509901583194732666e-02 3.472574353218078613e-01 -2.798559330403804779e-02 -3.222696185111999512e-01 -1.075512617826461792e-01 1.924886703491210938e-01 -2.830153563991189003e-03 -1.400391012430191040e-01 1.612642407417297363e-02 -9.523726999759674072e-02 1.090797632932662964e-01 1.894755363464355469e-01 -1.507351696491241455e-01 1.864896416664123535e-01 -3.278700411319732666e-01 1.662448942661285400e-01 -5.107041448354721069e-03 -1.544495522975921631e-01
-3.721828013658523560e-02 -1.302352547645568848e-01 -1.469876617193222046e-01 4.686723928898572922e-03 -3.629430383443832397e-02 6.872493773698806763e-02 -2.783996164798736572e-01 7.978381216526031494e-02 2.484776824712753296e-01 -1.900125890970230103e-01 8.392181247472763062e-02 -1.250790804624557495e-01 -2.680566012859344482e-01 -6.339025497436523438e-02 -7.091179490089416504e-02 1.921431422233581543e-01 1.621375381946563721e-01 -2.465927302837371826e-01 -2.521496713161468506e-01 -1.519756615161895752e-01 -1.503073424100875854e-01 -1.999921202659606934e-01 1.532851308584213257e-01 -1.501972228288650513e-01 2.756346464157104492e-01 1.248696353286504745e-02 -1.846499145030975342e-01 -6.709441542625427246e-02 -2.264767736196517944e-01 4.192135334014892578e-01 -8.205620944499969482e-02 -2.916326187551021576e-02
2.061619758605957031e-01 1.645005643367767334e-01 -2.855199575424194336e-01 -1.305397897958755493e-01 -1.714617758989334106e-01 1.073034852743148804e-01 1.431420594453811646e-01 -7.820035517215728760e-02 8.381965756416320801e-02 -4.003559425473213196e-02 2.203561738133430481e-02 1.078365147113800049e-01 9.753246605396270752e-02 2.086884379386901855e-01 -5.848872289061546326e-02 3.024092912673950195e-01 -4.025934040546417236e-01 -2.231162786483764648e-01 6.002704612910747528e-03 1.586902327835559845e-02 3.121404349803924561e-02 -1.102291271090507507e-01 6.618203595280647278e-03 -1.270776391029357910e-01 2.664369344711303711e-02 1.550499349832534790e-01 -2.157275229692459106e-01 1.934659332036972046e-01 -1.395091414451599121e-01 2.351334244012832642e-01 6.005783751606941223e-02 -4.088214635848999023e-01
9.227125346660614014e-02 -1.574660986661911011e-01 -2.062851786613464355e-01 3.223787248134613037e-01 -2.262098193168640137e-01 -1.231475993990898132e-01 3.632109612226486206e-02 2.233738303184509277e-01 4.586754739284515381e-01 -1.701599210500717163e-01 7.726097851991653442e-02 -1.746126264333724976e-01 -6.224191188812255859e-02 9.071981906890869141e-02 -3.580548986792564392e-02 3.782151937484741211e-01 -1.761647015810012817e-01 -1.138399019837379456e-01 6.488587707281112671e-02 -1.535593271255493164e-01 -6.571487337350845337e-02 -1.089910604059696198e-02 3.814031556248664856e-02 -5.548203736543655396e-02 -3.220612108707427979e-01 6.493111699819564819e-02 -9.433180093765258789e-02 8.337399363517761230e-02 -2.241916209459304810e-01 2.790717221796512604e-02 8.507214486598968506e-02 8.721738308668136597e-02
1.577723920345306396e-01 -6.950765848159790039e-03 2.518070936203002930e-01 -1.228765323758125305e-01 1.233957037329673767e-01 -2.369437180459499359e-02 -4.941858723759651184e-02 -3.176026046276092529e-02 8.510025590658187866e-02 5.371551215648651123e-02 1.911525428295135498e-02 4.573153331875801086e-02 -1.775365769863128662e-01 2.404071018099784851e-02 -5.281198024749755859e-02 2.936362922191619873e-01 -9.916255250573158264e-03 2.584058940410614014e-01 -1.295248568058013916e-01 -2.250469177961349487e-01 -4.099959731101989746e-01 -6.801143288612365723e-02 2.209917455911636353e-01 -5.494599416851997375e-02 -3.518342673778533936e-01 1.154064014554023743e-01 -8.086975663900375366e-03 2.180504985153675079e-02 -1.811530292034149170e-01 4.118866324424743652e-01 -1.433229893445968628e-01 1.552221179008483887e-01
2.313714176416397095e-01 -1.841591894626617432e-01 -1.157663911581039429e-01 2.673646248877048492e-02 -9.918133914470672607e-02 1.132012158632278442e-01 -7.970711588859558105e-02 -1.183077841997146606e-01 2.827544510364532471e-01 -3.701592385768890381e-01 -1.024599745869636536e-01 -1.197955291718244553e-02 -2.832957506179809570e-01 1.476745237596333027e-03 1.478734612464904785e-01 8.954246342182159424e-02 -1.426242887973785400e-01 1.059991270303726196e-01 3.193347249180078506e-03 -4.901938512921333313e-02 -4.412045180797576904e-01 -7.066785544157028198e-02 -1.627550721168518066e-01 -4.753043055534362793e-01 1.391297392547130585e-02 2.576948143541812897e-02 3.490680828690528870e-02 -3.551818057894706726e-02 -4.049360379576683044e-02 -4.755145683884620667e-02 -2.516110055148601532e-02 1.541463285684585571e-01
-7.475157827138900757e-02 1.336997151374816895e-01 -3.939782381057739258e-01 -2.917764186859130859e-01 -1.789687722921371460e-01 -1.113058552145957947e-01 2.842895090579986572e-01 2.847370319068431854e-02 -1.302332431077957153e-02 -1.798723787069320679e-01 -1.184711307287216187e-01 8.328616619110107422e-02 -1.044513508677482605e-01 -6.124305538833141327e-03 -1.615560241043567657e-02 6.471667438745498657e-02 -2.265494763851165771e-01 -6.472997367382049561e-02 -9.790726006031036377e-02 -3.441057503223419189e-01 -2.657705843448638916e-01 3.821538016200065613e-02 2.306321449577808380e-02 -2.537921071052551270e-01 1.154970936477184296e-02 9.652263671159744263e-02 -3.455146215856075287e-03 2.087400704622268677e-01 -2.166942358016967773e-01 3.205884695053100586e-01 1.120190992951393127e-01 7.334543764591217041e-02
4.040484130382537842e-01 5.721172317862510681e-02 -2.121449820697307587e-02 2.862450666725635529e-02 -9.820442646741867065e-03 -1.867596358060836792e-01 6.550884246826171875e-02 1.284196972846984863e-01 -7.839962840080261230e-02 -1.769189387559890747e-01 2.228051610291004181e-02 -1.150047685950994492e-02 -1.737943589687347412e-01 2.942923903465270996e-01 1.149353533983230591e-01 3.266874253749847412e-01 -9.717388451099395752e-02 3.873449191451072693e-02 -8.435202389955520630e-02 -1.508012861013412476e-01 -5.151706337928771973e-01 -1.514348834753036499e-01 9.205982089042663574e-03 2.166016697883605957e-01 -7.851564139127731323e-02 -2.872555255889892578e-01 -8.590278029441833496e-02 6.555029656738042831e-03 3.452225774526596069e-02 1.541090458631515503e-01 -6.396713852882385254e-02 -1.874005980789661407e-02
-3.470502048730850220e-02 -2.638319134712219238e-01 -2.202890664339065552e-01 -2.395474538207054138e-02 -5.426630005240440369e-02 1.963142305612564087e-01 6.109885498881340027e-02 1.667880564928054810e-01 3.350788354873657227e-01 1.038639992475509644e-01 -1.804069578647613525e-01 -5.988483130931854248e-02 -2.849549949169158936e-01 -6.299068778753280640e-02 1.411417871713638306e-01 1.212749853730201721e-01 -1.643973290920257568e-01 -2.003342360258102417e-01 9.598239511251449585e-02 1.325742714107036591e-02 -1.882938295602798462e-01 -1.548627316951751709e-01 1.170372441411018372e-01 -3.939681053161621094e-01 6.504167616367340088e-02 -1.179279536008834839e-01 -7.692922651767730713e-02 2.063944637775421143e-01 -1.247231848537921906e-02 3.941367566585540771e-01 3.175369277596473694e-02 -1.220460981130599976e-03
3.293079435825347900e-01 -3.659381717443466187e-02 -1.704279184341430664e-01 -1.598149687051773071e-01 -4.181975126266479492e-01 -1.870541274547576904e-01 1.680300943553447723e-02 -9.503608196973800659e-02 8.501198142766952515e-02 2.435578778386116028e-02 1.378985196352005005e-01 1.459606289863586426e-01 -1.267785429954528809e-01 -1.558152437210083008e-01 3.137933313846588135e-01 1.073228009045124054e-02 -1.115504465997219086e-02 -7.619562000036239624e-02 8.204841613769531250e-02 1.077261418104171753e-01 -2.647829055786132812e-01 -2.002345919609069824e-01 2.247223109006881714e-01 -1.837029755115509033e-01 2.170891463756561279e-01 -5.375029891729354858e-02 -2.317786365747451782e-01 -1.522675342857837677e-02 3.462185710668563843e-02 1.909545063972473145e-01 2.225537300109863281e-01 1.395872384309768677e-01
1.731843352317810059e-01 -3.541247248649597168e-01 -2.574722468852996826e-01 -6.251972913742065430e-02 -3.014925718307495117e-01 -3.317276835441589355e-01 4.398022964596748352e-02 -3.387954458594322205e-02 2.729671299457550049e-01 1.007174551486968994e-01 -1.208018437027931213e-01 -5.751501023769378662e-02 4.986574873328208923e-02 2.267972081899642944e-01 -3.634311258792877197e-02 1.258874982595443726e-01 -9.481112658977508545e-02 3.044838309288024902e-01 -6.543928384780883789e-02 -7.720646262168884277e-02 -2.108141183853149414e-01 9.518928825855255127e-02 1.022956743836402893e-01 7.589522004127502441e-02 -7.622951269149780273e-02 1.263513118028640747e-01 -4.655141383409500122e-02 2.841726839542388916e-01 1.517840325832366943e-01 2.906423807144165039e-01 4.482139647006988525e-02 -2.903117239475250244e-02
2.142793983221054077e-01 -1.441740663722157478e-03 -4.145203828811645508e-01 4.871918819844722748e-03 -3.949296176433563232e-01 -2.032454162836074829e-01 4.861176712438464165e-04 -4.744655638933181763e-02 3.090296499431133270e-02 1.524994671344757080e-01 -7.997217029333114624e-02 -1.275524049997329712e-01 6.252568215131759644e-02 2.092034071683883667e-01 8.971745520830154419e-02 2.801060974597930908e-01 -1.292984187602996826e-01 1.667262762784957886e-01 1.699775340966880322e-03 -1.245600506663322449e-01 -1.589052081108093262e-01 -8.624998480081558228e-02 -2.690047957003116608e-02 -6.188255921006202698e-02 -2.390116751194000244e-01 -2.516308799386024475e-02 -2.282667160034179688e-01 3.305795192718505859e-01 -1.144547984004020691e-01 1.659249067306518555e-01 -7.139638811349868774e-02 -1.987158954143524170e-01
4.601930081844329834e-02 -1.359146237373352051e-01 -3.778309747576713562e-02 -1.303620487451553345e-01 -3.586498200893402100e-01 1.385518014430999756e-01 4.332633689045906067e-02 1.910396963357925415e-01 1.702198237180709839e-01 -3.654993698000907898e-02 -2.603945136070251465e-01 1.087186411023139954e-01 3.843571618199348450e-02 2.100194692611694336e-01 1.723529696464538574e-01 2.912166714668273926e-01 -7.416124641895294189e-02 2.152740657329559326e-01 -5.835624039173126221e-02 -1.862730830907821655e-01 -1.322965323925018311e-01 -2.806467413902282715e-01 2.673632800579071045e-01 -1.072398386895656586e-02 2.681064307689666748e-01 -8.890485041774809361e-04 1.857575029134750366e-02 1.311602145433425903e-01 -1.235416680574417114e-01 2.621430456638336182e-01 2.649902105331420898e-01 -5.756589025259017944e-02
-7.902979105710983276e-02 -6.933373212814331055e-02 -4.083041846752166748e-02 8.547591418027877808e-02 -5.297655612230300903e-02 -1.670320630073547363e-01 -1.318420767784118652e-01 -7.459196262061595917e-03 2.541795969009399414e-01 1.556910946965217590e-02 -3.434473648667335510e-03 2.946290671825408936e-01 1.714693605899810791e-01 1.664459854364395142e-01 -1.046188101172447205e-01 1.987043917179107666e-01 -1.121412515640258789e-01 -2.691479921340942383e-01 -1.246817260980606079e-01 -3.492892719805240631e-03 -3.566172719001770020e-01 1.372491382062435150e-02 5.306550860404968262e-01 -2.228596806526184082e-02 4.240299109369516373e-03 3.240612745285034180e-01 -4.707691445946693420e-02 1.825847774744033813e-01 6.020215153694152832e-02 6.936422735452651978e-02 5.928351730108261108e-02 -1.002997159957885742e-01
-4.882454872131347656e-02 -1.356909871101379395e-01 -2.166147232055664062e-01 -2.531506419181823730e-01 -2.219253778457641602e-01 -9.111543744802474976e-02 -4.871976003050804138e-02 2.370643243193626404e-02 2.505219280719757080e-01 -1.535163819789886475e-01 7.144546508789062500e-02 3.597545921802520752e-01 -9.565763920545578003e-02 2.837511897087097168e-01 -1.766734719276428223e-01 3.182700574398040771e-01 -6.566673517227172852e-03 -1.637394130229949951e-01 7.493279129266738892e-02 2.593001723289489746e-01 -5.249081924557685852e-02 -1.964474916458129883e-01 -2.034894563257694244e-02 -1.411719769239425659e-01 1.434373557567596436e-01 2.678712829947471619e-02 -1.370560824871063232e-01 7.309551537036895752e-02 -2.757547199726104736e-01 2.619355618953704834e-01 1.121984869241714478e-01 -2.496792189776897430e-02
2.205199748277664185e-01 -1.421626210212707520e-01 -1.659051775932312012e-01 7.622158527374267578e-02 -9.925615042448043823e-02 1.964026540517807007e-01 5.376273766160011292e-02 2.144061475992202759e-01 1.058113723993301392e-01 -2.184119448065757751e-02 1.260060518980026245e-01 -1.292595919221639633e-02 -2.041397392749786377e-01 -4.767607897520065308e-03 1.427869945764541626e-01 1.800248324871063232e-01 -4.787448048591613770e-02 -4.079264774918556213e-02 2.139616757631301880e-01 1.628286987543106079e-01 -3.381949067115783691e-01 -4.897040128707885742e-02 4.306558966636657715e-01 -1.757855899631977081e-02 3.228823468089103699e-02 -5.102917179465293884e-02 -1.727797687053680420e-01 9.469985961914062500e-03 1.299885362386703491e-01 3.503839373588562012e-01 1.718368828296661377e-01 3.110474944114685059e-01
1.208584979176521301e-01 5.879823118448257446e-02 -3.002617061138153076e-01 -1.613485813140869141e-01 -2.285245060920715332e-01 -5.722942948341369629e-02 2.889437377452850342e-01 -3.292965143918991089e-02 2.589168846607208252e-01 -2.461018413305282593e-01 -1.939755491912364960e-02 1.558995097875595093e-01 -1.531627476215362549e-01 -1.082494556903839111e-01 -2.419715374708175659e-02 3.193655610084533691e-02 -2.685030102729797363e-01 -1.237612962722778320e-01 -8.620779216289520264e-02 -1.954438984394073486e-01 -4.592612981796264648e-01 -3.582910448312759399e-02 -2.671269886195659637e-02 -1.020994931459426880e-01 -1.893393695354461670e-01 -1.333826035261154175e-01 9.470234066247940063e-02 -7.793907076120376587e-02 -2.326391339302062988e-01 2.262126952409744263e-01 1.524942927062511444e-02 -7.755203545093536377e-02
2.020874246954917908e-02 -1.156943291425704956e-01 -1.847326308488845825e-01 1.176596805453300476e-01 -1.309578567743301392e-01 -1.317638251930475235e-02 2.020182311534881592e-01 1.336686313152313232e-01 2.038356661796569824e-01 4.615468159317970276e-02 4.116097092628479004e-02 7.799523882567882538e-04 -7.375404238700866699e-02 6.766500324010848999e-02 2.665986120700836182e-01 -6.359056383371353149e-02 -4.474465548992156982e-02 -9.698373265564441681e-03 1.630695462226867676e-01 -3.829067945480346680e-02 -5.547330975532531738e-01 -2.536002099514007568e-01 4.081680774688720703e-01 -1.999798417091369629e-01 8.563122712075710297e-03 5.528028309345245361e-02 -2.625675499439239502e-01 -1.472246646881103516e-02 -1.034289821982383728e-01 -3.264844417572021484e-02 1.931378990411758423e-01 -3.976027667522430420e-02
4.669751822948455811e-01 -1.517590284347534180e-01 -1.410492360591888428e-01 3.386103510856628418e-01 3.774103941395878792e-03 -1.807384192943572998e-01 -4.728485643863677979e-02 6.115567684173583984e-02 -5.466549098491668701e-02 -9.451481699943542480e-02 -1.512831300497055054e-01 3.317581489682197571e-02 1.032757908105850220e-01 1.116829439997673035e-01 -1.918316930532455444e-01 4.623042345046997070e-01 -1.930743008852005005e-01 1.057184040546417236e-01 6.882501393556594849e-02 -8.830643445253372192e-02 -2.045800834894180298e-01 -5.117237940430641174e-02 1.636186987161636353e-01 -9.330694563686847687e-03 -2.444160431623458862e-01 -8.146909624338150024e-02 -4.320520907640457153e-02 8.108501881361007690e-02 -3.066508565098047256e-03 2.099013179540634155e-01 -6.156799197196960449e-02 -1.453539729118347168e-01
2.904960513114929199e-01 -1.079197153449058533e-01 -4.408977627754211426e-01 1.083957627415657043e-01 -2.636587023735046387e-01 -1.120387986302375793e-01 -7.152685895562171936e-03 -1.436841860413551331e-02 2.383128404617309570e-01 -9.639851748943328857e-02 -4.340023547410964966e-02 1.663537509739398956e-02 3.223482891917228699e-02 2.867845073342323303e-02 1.550628803670406342e-02 4.203478991985321045e-01 -1.175220832228660583e-01 1.263647824525833130e-01 -7.610585540533065796e-02 -1.034761499613523483e-02 -3.743865340948104858e-02 7.300445437431335449e-02 -3.041040338575839996e-02 -3.919584676623344421e-02 -3.121525943279266357e-01 -9.390690177679061890e-02 -2.520264089107513428e-01 2.830459475517272949e-01 4.943463206291198730e-02 1.161621585488319397e-01 -8.988948911428451538e-02 -2.228896021842956543e-01
2.225745171308517456e-01 6.677887588739395142e-02 -4.328165575861930847e-02 2.411609292030334473e-01 -1.478778719902038574e-01 -1.857239902019500732e-01 -1.977302432060241699e-01 -2.039033323526382446e-01 2.764649987220764160e-01 -3.289474844932556152e-01 -1.049089655280113220e-01 -1.173755973577499390e-01 9.512095153331756592e-02 1.878931820392608643e-01 5.816503614187240601e-02 1.079328134655952454e-01 -2.262601256370544434e-01 -1.332682073116302490e-01 3.951992094516754150e-02 -1.046264171600341797e-01 -3.663081824779510498e-01 -7.849781215190887451e-02 -8.325540274381637573e-02 -1.503091007471084595e-01 -7.121179997920989990e-02 -3.225526958703994751e-02 -1.108265221118927002e-01 -1.851640827953815460e-02 -2.059681527316570282e-02 3.441566526889801025e-01 1.933323144912719727e-01 2.319802492856979370e-01
3.617091476917266846e-01 -2.648878842592239380e-02 -1.937773823738098145e-01 2.871774137020111084e-01 4.452764615416526794e-02 -4.697826504707336426e-02 -2.321718931198120117e-01 -5.040630325675010681e-02 -1.696682572364807129e-01 -2.140430659055709839e-01 -1.266456693410873413e-01 -2.282795310020446777e-02 -3.803810104727745056e-02 2.497126460075378418e-01 -4.195353761315345764e-02 2.346232980489730835e-01 -4.389207437634468079e-02 -5.074416473507881165e-02 -2.443199008703231812e-01 -5.737879872322082520e-02 -3.910392820835113525e-01 -1.124464124441146851e-01 3.517928123474121094e-01 1.856792718172073364e-02 -1.306399106979370117e-01 -2.834985256195068359e-01 -7.327204197645187378e-02 6.385757029056549072e-02 -3.380100801587104797e-02 5.464533716440200806e-02 -3.564675897359848022e-02 8.128745853900909424e-02
-4.922583699226379395e-02 2.256472595036029816e-02 -3.778769969940185547e-01 -1.113803908228874207e-01 -1.126368716359138489e-01 -1.423556953668594360e-01 -8.756723254919052124e-02 -1.008994206786155701e-01 1.264455169439315796e-01 2.482146024703979492e-03 1.407192945480346680e-01 -1.800150871276855469e-01 -2.741292119026184082e-01 -5.207066610455513000e-02 -1.181110739707946777e-01 3.274495005607604980e-01 2.040394991636276245e-01 1.080628857016563416e-01 -2.890690863132476807e-01 -5.440334975719451904e-02 -3.620691001415252686e-01 2.838571965694427490e-01 4.292828217148780823e-02 -2.782299742102622986e-02 -1.170146465301513672e-02 4.556012153625488281e-02 -1.918594688177108765e-01 2.433807402849197388e-02 -1.102991998195648193e-01 2.116242647171020508e-01 2.679508030414581299e-01 -3.683662414550781250e-02
3.389746248722076416e-01 1.542574763298034668e-01 -1.922146826982498169e-01 -9.795958548784255981e-02 1.266877725720405579e-02 -2.274126410484313965e-01 2.542592287063598633e-01 -5.596093088388442993e-02 5.623497813940048218e-02 -2.215722203254699707e-01 2.913133054971694946e-02 -3.349602222442626953e-02 1.709471940994262695e-01 -2.464341521263122559e-01 -4.145658016204833984e-02 3.022676520049571991e-02 -2.942406237125396729e-01 -1.509223878383636475e-02 -2.950212359428405762e-01 -4.854011535644531250e-02 -2.200135588645935059e-01 -6.327932327985763550e-02 1.194313764572143555e-01 -3.582994043827056885e-01 6.254309415817260742e-02 1.005548760294914246e-01 -4.422876983880996704e-03 7.162213325500488281e-02 -5.940830335021018982e-02 3.774849474430084229e-01 -8.910227566957473755e-02 -6.246871873736381531e-02
2.289170958101749420e-02 -1.556777954101562500e-02 -7.275702804327011108e-02 -8.200995624065399170e-02 3.959547355771064758e-02 -8.850516751408576965e-03 -4.916002601385116577e-02 -1.919752508401870728e-01 1.724519878625869751e-01 -1.393043249845504761e-01 -3.333856910467147827e-02 -1.933426260948181152e-01 3.400111198425292969e-02 8.921591192483901978e-02 -2.902922779321670532e-02 2.855343520641326904e-01 -3.391394317150115967e-01 -2.150830030441284180e-01 1.795143634080886841e-02 -3.330402374267578125e-01 -2.119439244270324707e-01 -2.149157077074050903e-01 4.057964980602264404e-01 -2.284972071647644043e-01 1.878855526447296143e-01 -2.738083899021148682e-01 -5.377662554383277893e-02 9.509588778018951416e-02 -2.160231918096542358e-01 3.703926876187324524e-02 1.163894608616828918e-01 5.360899120569229126e-02
2.030471712350845337e-01 2.525110356509685516e-02 1.408803742378950119e-03 -7.576430588960647583e-02 4.089766647666692734e-03 -1.806659847497940063e-01 1.192632913589477539e-01 -1.894148737192153931e-01 2.246094942092895508e-01 6.089432910084724426e-02 4.976461082696914673e-02 1.954396069049835205e-01 -3.707552552223205566e-01 3.956921994686126709e-01 2.286295592784881592e-01 1.666498035192489624e-01 9.658806771039962769e-02 5.737878754734992981e-02 -1.966207176446914673e-01 -1.132609099149703979e-01 -3.714278712868690491e-02 -7.605659216642379761e-02 3.249930962920188904e-02 -7.094722986221313477e-02 1.719499826431274414e-01 4.736813530325889587e-02 -2.032694518566131592e-01 1.547024101018905640e-01 -2.646805644035339355e-01 3.859942257404327393e-01 2.041883533820509911e-03 8.515075594186782837e-02
2.204534597694873810e-02 5.375490710139274597e-02 -3.651534914970397949e-01 7.805629167705774307e-03 -3.201262354850769043e-01 -1.059343293309211731e-01 4.915720969438552856e-02 -1.552807632833719254e-02 2.840835452079772949e-01 -1.957293152809143066e-01 -1.925926804542541504e-01 -8.407086133956909180e-02 -1.286703348159790039e-01 9.017656743526458740e-02 1.215016320347785950e-01 5.648040771484375000e-01 -9.800165146589279175e-02 -4.238932207226753235e-02 -7.141338288784027100e-02 2.438960522413253784e-01 -1.236197277903556824e-01 1.011574342846870422e-01 -1.090691834688186646e-01 -9.498032182455062866e-02 -8.170744776725769043e-02 -1.224631741642951965e-01 1.724098622798919678e-01 1.905890256166458130e-01 -5.708535015583038330e-02 9.953402727842330933e-02 2.489342913031578064e-02 3.622236102819442749e-02
-1.196533963084220886e-01 -9.907962381839752197e-02 -4.212777614593505859e-01 -8.917330950498580933e-02 -3.917374610900878906e-01 -9.296779334545135498e-02 3.193463757634162903e-02 -6.509030610322952271e-02 4.655935615301132202e-02 1.828128471970558167e-03 -8.418024331331253052e-02 -2.268614945933222771e-03 -3.016663491725921631e-01 -1.150083169341087341e-01 5.083896592259407043e-02 1.324459612369537354e-01 -5.718189477920532227e-02 -3.367559313774108887e-01 -7.434099167585372925e-02 -1.803772151470184326e-01 -2.202552706003189087e-01 -2.074565291404724121e-01 2.265159934759140015e-01 -3.843377903103828430e-02 6.133808055892586708e-04 4.609482362866401672e-02 4.179261624813079834e-02 -9.308535605669021606e-02 5.837683379650115967e-02 3.622412085533142090e-01 -4.405214637517929077e-02 -2.031878829002380371e-01
5.199660360813140869e-02 -1.710714101791381836e-01 -3.616239130496978760e-01 -9.022164344787597656e-02 -3.310426473617553711e-01 -7.005412876605987549e-02 1.280670166015625000e-01 2.168518118560314178e-02 -6.155496090650558472e-02 -7.503009587526321411e-02 1.777868270874023438e-01 -3.268480300903320312e-02 -3.044781386852264404e-01 5.987889319658279419e-02 2.527843415737152100e-01 -6.950363516807556152e-03 -2.180045545101165771e-01 -2.688453346490859985e-02 1.921429038047790527e-01 2.464398182928562164e-02 -3.691344559192657471e-01 -2.298931479454040527e-01 1.980188041925430298e-01 -1.300919055938720703e-01 1.123475935310125351e-02 -4.827157035470008850e-02 -9.050583094358444214e-02 -1.746564656496047974e-01 5.230441316962242126e-02 1.695922464132308960e-01 2.560656070709228516e-01 -1.617850810289382935e-01
-1.196666053147055209e-04 -1.171273514628410339e-01 -3.348292410373687744e-01 -1.086394414305686951e-01 -3.116073608398437500e-01 -1.204255670309066772e-01 -6.348705291748046875e-02 -8.452899008989334106e-02 2.013241350650787354e-01 -8.535288274288177490e-02 -2.500796318054199219e-01 -1.343359947204589844e-01 -1.413707286119461060e-01 2.744938135147094727e-01 -1.165442839264869690e-01 3.156592249870300293e-01 -1.651654988527297974e-01 -8.665169030427932739e-02 4.670920968055725098e-02 2.476643919944763184e-01 -2.706706821918487549e-01 6.879376620054244995e-02 -7.297980785369873047e-02 -2.104031890630722046e-01 -2.853151410818099976e-02 1.634957939386367798e-01 -9.820228815078735352e-02 1.679747998714447021e-01 -2.802038788795471191e-01 2.383501734584569931e-03 1.811100244522094727e-01 3.053313121199607849e-03
-5.860942602157592773e-02 -1.980268955230712891e-02 1.283432990312576294e-01 1.332304030656814575e-01 -1.997420042753219604e-01 -1.251414567232131958e-01 1.846485882997512817e-01 -1.458011120557785034e-01 9.975202381610870361e-02 1.298593878746032715e-01 4.355030879378318787e-02 9.018790721893310547e-02 -3.638138994574546814e-02 2.038597315549850464e-01 -1.224982216954231262e-01 4.710784256458282471e-01 -6.613150984048843384e-02 -2.602258622646331787e-01 -5.708241090178489685e-02 -2.007187306880950928e-01 -2.087527960538864136e-01 3.271586075425148010e-02 3.090461790561676025e-01 9.014844149351119995e-02 -5.504800472408533096e-03 2.016287744045257568e-01 1.651068963110446930e-02 -6.469505280256271362e-02 -3.250806033611297607e-01 3.254548311233520508e-01 -7.205156236886978149e-02 9.240547567605972290e-02
1.595652997493743896e-01 -1.896516792476177216e-02 -1.966015845537185669e-01 6.142892315983772278e-02 -1.108646169304847717e-01 -2.618038058280944824e-01 -2.919626832008361816e-01 -2.452201582491397858e-02 -6.164547521620988846e-04 -1.070780772715806961e-02 -2.980616092681884766e-01 -1.661518067121505737e-01 -2.035688459873199463e-01 8.378382027149200439e-02 -1.847216635942459106e-01 -8.297861367464065552e-02 -4.698925837874412537e-02 -1.371268332004547119e-01 -6.566809955984354019e-03 -2.502214014530181885e-01 -5.176150798797607422e-01 -2.646250128746032715e-01 1.875573247671127319e-01 -5.142147466540336609e-02 4.541039839386940002e-02 7.834862172603607178e-02 -4.309713840484619141e-02 -3.940944746136665344e-02 -6.533107161521911621e-02 2.095481008291244507e-01 -1.291406601667404175e-01 -1.521243155002593994e-01
1.452156715095043182e-02 -1.087526697665452957e-02 1.048980057239532471e-01 -2.055357098579406738e-01 -1.524055749177932739e-01 -2.234604954719543457e-01 6.876707077026367188e-02 -9.352611750364303589e-02 3.638287186622619629e-01 -1.783620752394199371e-02 3.787791728973388672e-02 4.208686575293540955e-02 -2.654816210269927979e-01 1.303324699401855469e-01 -3.681631684303283691e-01 4.496454447507858276e-02 -7.306552678346633911e-02 -2.406217455863952637e-01 -6.557517498731613159e-02 -1.048210859298706055e-01 -2.927863001823425293e-01 1.328058987855911255e-01 3.737177699804306030e-02 3.995409980416297913e-02 1.951608806848526001e-01 -2.315455488860607147e-02 -4.295269250869750977e-01 1.216717883944511414e-01 -1.337351202964782715e-01 2.125989943742752075e-01 5.581478774547576904e-02 9.928093850612640381e-02
3.316888213157653809e-01 -1.789053902029991150e-02 -3.816151022911071777e-01 -3.972484916448593140e-02 -3.661391437053680420e-01 -2.100644409656524658e-01 -5.463507026433944702e-02 -4.387200251221656799e-02 9.634391963481903076e-02 -5.450802296400070190e-02 -6.132597476243972778e-02 -4.436572641134262085e-02 -1.655662208795547485e-01 2.677673995494842529e-01 1.508735120296478271e-01 3.020048737525939941e-01 -5.484358966350555420e-02 2.767634810879826546e-03 -1.517715118825435638e-02 -1.078942939639091492e-01 -4.884708672761917114e-03 -9.484663605690002441e-02 -3.646702691912651062e-02 7.986275479197502136e-03 -3.103766143321990967e-01 1.818434447050094604e-01 -3.181380406022071838e-02 1.979422122240066528e-01 -4.919985309243202209e-02 2.819772064685821533e-01 -1.430298089981079102e-01 -1.761032938957214355e-01
1.609376072883605957e-01 -9.537927061319351196e-02 -3.582174181938171387e-01 1.683575809001922607e-01 -1.927370727062225342e-01 5.364455282688140869e-02 -1.044041365385055542e-01 -2.898604571819305420e-01 1.757918000221252441e-01 2.735491283237934113e-02 -9.884187579154968262e-02 3.141067922115325928e-01 -3.450795412063598633e-01 1.385729759931564331e-01 1.412113457918167114e-01 3.016179800033569336e-01 3.479447960853576660e-02 -4.003864899277687073e-02 2.748935110867023468e-02 4.622026532888412476e-02 -2.660531103610992432e-01 -4.991345107555389404e-02 3.028988838195800781e-01 2.248127758502960205e-01 5.065246671438217163e-02 2.953177504241466522e-02 -8.126869052648544312e-02 -1.516751050949096680e-01 2.401511883363127708e-03 8.806618303060531616e-02 1.712971553206443787e-02 1.474467217922210693e-01
1.254296302795410156e-01 -1.336791962385177612e-01 6.040156353265047073e-03 -2.987459301948547363e-02 -1.993422210216522217e-02 -6.036928668618202209e-02 2.312217354774475098e-01 1.339342296123504639e-01 1.990129500627517700e-01 -1.098671332001686096e-01 1.294481754302978516e-01 5.152428150177001953e-02 6.119483336806297302e-02 2.205159366130828857e-01 -4.926717653870582581e-02 4.750458057969808578e-03 -3.598316609859466553e-01 7.303564250469207764e-02 -7.871391624212265015e-02 7.713735848665237427e-02 -4.006820023059844971e-01 -1.864818483591079712e-01 2.193579673767089844e-01 5.237565189599990845e-02 -1.167588457465171814e-01 -2.164858579635620117e-02 -1.430955678224563599e-01 4.239134490489959717e-01 4.306172579526901245e-02 1.107787340879440308e-01 3.766444027423858643e-01 2.654953859746456146e-02
2.523889541625976562e-01 -3.881372883915901184e-02 -1.775894612073898315e-01 -1.883895099163055420e-01 -1.164361089468002319e-01 -2.380084805190563202e-02 -7.595994323492050171e-02 4.005368053913116455e-02 -9.998332709074020386e-02 1.207428202033042908e-01 -5.659958720207214355e-02 2.005418539047241211e-01 -2.913100458681583405e-02 9.980168193578720093e-02 -2.850967943668365479e-01 4.170609116554260254e-01 -7.216951251029968262e-02 2.076104581356048584e-01 8.309664577245712280e-02 -2.983973622322082520e-01 -1.820255666971206665e-01 -2.327096015214920044e-01 1.963582038879394531e-01 -8.015030622482299805e-02 -2.160898298025131226e-01 9.631712734699249268e-02 1.985626369714736938e-01 9.091535210609436035e-02 -4.346200078725814819e-02 3.107561469078063965e-01 -1.109035536646842957e-01 1.459275931119918823e-01
7.659013848751783371e-03 1.648226380348205566e-02 1.540061682462692261e-01 -1.444171518087387085e-01 -1.216013655066490173e-01 -1.045694947242736816e-01 5.671523511409759521e-02 -1.500019878149032593e-01 2.577974498271942139e-01 -2.390957027673721313e-01 2.909048460423946381e-02 1.282765418291091919e-01 -2.442012727260589600e-01 3.933703526854515076e-02 -2.456300258636474609e-01 3.699970543384552002e-01 8.259510993957519531e-02 -3.139667212963104248e-01 -6.181487441062927246e-02 -9.168374538421630859e-02 -1.798343509435653687e-01 -8.733888715505599976e-02 2.906364798545837402e-01 3.814287856221199036e-02 5.691735818982124329e-02 -9.766303002834320068e-02 -4.311505556106567383e-01 -1.044873520731925964e-01 -1.562536358833312988e-01 1.478005796670913696e-01 3.661718964576721191e-02 6.009597331285476685e-02
1.575292795896530151e-01 -1.439868807792663574e-01 -4.448777809739112854e-02 1.140487939119338989e-01 -6.251581013202667236e-02 -2.361491136252880096e-02 -5.927304923534393311e-02 -3.583130538463592529e-01 -2.894610911607742310e-02 -2.212448120117187500e-01 5.781363695859909058e-03 -1.294312328100204468e-01 -1.275978535413742065e-01 2.132109552621841431e-01 -1.633172035217285156e-01 1.652693748474121094e-01 -3.136571943759918213e-01 1.649494469165802002e-02 -8.789286762475967407e-02 -4.635305702686309814e-02 -3.210419714450836182e-01 3.869781643152236938e-02 6.315831840038299561e-02 -4.082296192646026611e-01 1.992195397615432739e-01 -8.608275651931762695e-02 -4.168631136417388916e-02 2.385641634464263916e-01 -2.656266689300537109e-01 4.473489522933959961e-02 1.874104738235473633e-01 1.537391245365142822e-01
6.502170860767364502e-02 -1.078798025846481323e-01 -2.635960280895233154e-01 -1.726760417222976685e-01 -3.343501091003417969e-01 -6.820926070213317871e-02 2.433525621891021729e-01 -1.276417821645736694e-01 -7.865131646394729614e-02 -1.739723086357116699e-01 -2.441764995455741882e-02 6.423179805278778076e-02 -1.427373439073562622e-01 8.550124615430831909e-02 -1.535080224275588989e-01 1.342983692884445190e-01 -2.174084186553955078e-01 -1.149602681398391724e-01 1.707422435283660889e-01 -3.367173969745635986e-01 -9.553410857915878296e-02 -2.061526030302047729e-01 7.178390771150588989e-02 -2.815137207508087158e-01 -1.807551681995391846e-01 1.896200180053710938e-01 -6.685665994882583618e-02 9.360658377408981323e-02 -1.663032919168472290e-01 1.998158097267150879e-01 2.278870940208435059e-01 -2.049418985843658447e-01
-3.185212146490812302e-03 4.312830790877342224e-02 1.995027661323547363e-01 -2.125302888453006744e-02 -3.729011416435241699e-01 -1.971022039651870728e-01 -2.187257409095764160e-01 -1.228717043995857239e-01 1.669032722711563110e-01 -2.207746170461177826e-02 2.150334976613521576e-02 2.987857162952423096e-02 1.779590360820293427e-02 8.954432606697082520e-02 -1.199087947607040405e-01 2.011156082153320312e-01 -8.079881221055984497e-02 2.079485654830932617e-01 -8.890180289745330811e-02 -2.180074155330657959e-02 -1.628476232290267944e-01 1.088759675621986389e-01 3.645016551017761230e-01 -3.123668394982814789e-02 -5.312751606106758118e-02 5.802410840988159180e-02 -3.098055422306060791e-01 4.476382136344909668e-01 -7.886945456266403198e-02 2.579495012760162354e-01 -4.157033190131187439e-02 -1.295311748981475830e-01
1.482776850461959839e-01 -8.181156218051910400e-02 -2.416044473648071289e-01 -1.744802445173263550e-01 -1.168012544512748718e-01 -2.033962607383728027e-01 2.007132619619369507e-01 -1.783798038959503174e-01 4.107413440942764282e-02 -3.334086835384368896e-01 6.304627656936645508e-02 5.809664726257324219e-02 5.174993723630905151e-02 -2.113194763660430908e-01 7.494547218084335327e-02 8.729521185159683228e-02 -2.305649369955062866e-01 -2.869388274848461151e-02 -2.116566598415374756e-01 -1.032972410321235657e-01 -2.174727469682693481e-01 8.174289762973785400e-02 5.474073812365531921e-02 -4.263235926628112793e-01 4.519192967563867569e-03 8.402831107378005981e-02 -2.036627382040023804e-02 -3.208645805716514587e-02 -6.316187232732772827e-02 4.081227779388427734e-01 8.455645292997360229e-02 -2.005272656679153442e-01
8.233714848756790161e-02 1.747522950172424316e-01 -4.870990812778472900e-01 -3.059614449739456177e-02 -1.768472604453563690e-02 -1.576428674161434174e-02 -5.684935022145509720e-03 -1.678824126720428467e-01 1.975595355033874512e-01 1.123657375574111938e-01 8.580736070871353149e-02 -1.340296119451522827e-01 1.598107963800430298e-01 3.028876185417175293e-01 1.775099895894527435e-02 -3.235992416739463806e-02 -5.145717412233352661e-03 -4.245351254940032959e-02 -1.722304821014404297e-01 -1.861729174852371216e-01 -1.441725939512252808e-01 -1.980541050434112549e-01 3.319724798202514648e-01 -2.244021296501159668e-01 5.874134600162506104e-02 -1.273713409900665283e-01 -2.579998970031738281e-01 2.976028062403202057e-02 -9.224042296409606934e-02 2.698508799076080322e-01 -1.422130614519119263e-01 1.570845693349838257e-01
-5.115710571408271790e-02 -1.423171758651733398e-01 -4.433709010481834412e-02 3.696285933256149292e-02 -3.368006050586700439e-01 -2.109860181808471680e-01 -1.451766043901443481e-01 8.401108533143997192e-02 1.283778399229049683e-01 -6.304575502872467041e-02 1.651775091886520386e-01 4.199314489960670471e-02 -3.794899284839630127e-01 1.487673521041870117e-01 -2.895030006766319275e-02 2.795258164405822754e-01 -3.603587746620178223e-01 2.063975781202316284e-01 5.992414057254791260e-02 -1.368432641029357910e-01 1.721084304153919220e-02 3.236056491732597351e-02 4.054593443870544434e-01 -5.383600667119026184e-02 1.291937753558158875e-02 1.464759409427642822e-01 -1.855484098196029663e-01 1.856165081262588501e-01 -1.770191453397274017e-02 9.221728891134262085e-02 -3.440537303686141968e-02 -1.708037555217742920e-01
1.414708793163299561e-03 -1.731455773115158081e-01 -1.794328242540359497e-01 1.632363647222518921e-01 -1.503557413816452026e-01 -1.972898542881011963e-01 8.707189559936523438e-02 -1.021889001131057739e-01 1.298497766256332397e-01 -2.291583418846130371e-01 -2.150759100914001465e-02 -2.288042902946472168e-01 -1.468258053064346313e-01 1.591259837150573730e-01 2.550594694912433624e-02 2.820766270160675049e-01 -1.757127940654754639e-01 -1.529743969440460205e-01 -2.578999996185302734e-01 -1.736962795257568359e-01 -1.334304213523864746e-01 6.201081443578004837e-03 3.056724369525909424e-01 -5.858714133501052856e-02 1.352177816443145275e-03 -3.403337001800537109e-01 -3.456712365150451660e-01 -6.313338130712509155e-02 -1.176648214459419250e-02 1.212308704853057861e-01 2.104237824678421021e-01 1.350962966680526733e-01
-1.460506170988082886e-01 1.043532341718673706e-01 -9.022568911314010620e-02 -1.914695650339126587e-01 -1.038715615868568420e-01 1.368476450443267822e-01 8.796273171901702881e-02 -5.793797597289085388e-02 4.201245307922363281e-01 -2.009890824556350708e-01 -1.625244170427322388e-01 8.784164488315582275e-02 -7.429171353578567505e-02 2.877022027969360352e-01 2.017707824707031250e-01 3.015850186347961426e-01 1.221804097294807434e-01 -1.054281964898109436e-01 -1.414457261562347412e-01 1.208671927452087402e-01 -3.490822911262512207e-01 -2.688386440277099609e-01 1.833708584308624268e-01 -1.646736264228820801e-01 1.246617659926414490e-01 -1.704715192317962646e-01 -1.078933551907539368e-01 1.296552866697311401e-01 1.294713020324707031e-01 -3.539625927805900574e-02 -6.663277745246887207e-02 -1.835804805159568787e-02
1.097554638981819153e-01 7.409568876028060913e-02 2.609810791909694672e-02 3.489280939102172852e-01 -1.202788278460502625e-01 -9.606528282165527344e-02 -1.695861816406250000e-01 -8.383762836456298828e-02 1.700922846794128418e-01 -1.710722297430038452e-01 -1.421848982572555542e-01 1.721586100757122040e-03 2.472378760576248169e-01 6.550548225641250610e-02 -2.742405608296394348e-02 2.772506773471832275e-01 -1.781646758317947388e-01 -2.607799470424652100e-01 7.695370912551879883e-02 -1.430243551731109619e-01 -5.077132582664489746e-01 2.484882064163684845e-02 5.973849445581436157e-02 -1.218069065362215042e-02 7.181680295616388321e-03 1.793505437672138214e-02 -2.044102996587753296e-01 1.438196748495101929e-01 -1.395399570465087891e-01 3.062956035137176514e-01 1.279543060809373856e-02 1.206929236650466919e-01
1.410563737154006958e-01 1.581639200448989868e-01 -1.300556659698486328e-01 4.165260470472276211e-04 -2.290392518043518066e-01 -4.116383194923400879e-02 2.998377680778503418e-01 -2.100114151835441589e-02 2.344693094491958618e-01 -2.733287811279296875e-01 5.964064598083496094e-02 5.390975624322891235e-03 -3.584811638575047255e-04 1.408342272043228149e-01 -1.374449133872985840e-01 1.656447201967239380e-01 -2.873420119285583496e-01 -1.218214109539985657e-01 -1.763557344675064087e-01 -6.484358012676239014e-02 -2.887130975723266602e-01 3.990204632282257080e-02 -9.972392022609710693e-02 -3.952170610427856445e-01 -2.342001199722290039e-01 -1.115884333848953247e-01 1.051511242985725403e-01 5.707294121384620667e-02 -2.846247851848602295e-01 2.033066749572753906e-01 -8.049756288528442383e-02 -1.313273241976276040e-04
2.592404782772064209e-01 6.918087601661682129e-02 -2.135253697633743286e-01 1.103785485029220581e-01 -9.029217064380645752e-02 4.899919778108596802e-02 1.916944831609725952e-01 1.142031997442245483e-01 8.651661127805709839e-02 -7.267605513334274292e-02 3.026520609855651855e-01 1.402793824672698975e-01 1.564351320266723633e-01 2.596263885498046875e-01 1.304151415824890137e-01 2.304878830909729004e-01 -9.606854617595672607e-02 1.787156164646148682e-01 3.236521407961845398e-02 -1.516121327877044678e-01 -1.023647859692573547e-01 -4.052379727363586426e-02 3.291314840316772461e-01 -1.291370689868927002e-01 -9.265580028295516968e-02 5.353113263845443726e-02 -5.088020563125610352e-01 -7.647586613893508911e-02 9.743583388626575470e-03 1.656763702630996704e-01 -8.039278537034988403e-02 1.064095646142959595e-01
-8.002809435129165649e-02 -3.644365444779396057e-02 -1.576988399028778076e-01 -2.700591981410980225e-01 -1.457253247499465942e-01 1.760623306035995483e-01 -9.594357758760452271e-02 5.612551793456077576e-02 3.768069744110107422e-01 -1.500643193721771240e-01 9.697361290454864502e-02 2.790469909086823463e-03 2.104953490197658539e-02 9.871946275234222412e-02 -2.054156512022018433e-01 2.584131360054016113e-01 -2.327508628368377686e-01 -1.202453747391700745e-01 6.805386394262313843e-02 -1.920035481452941895e-01 -9.737838804721832275e-02 -1.217706725001335144e-01 1.565931439399719238e-01 -4.228836596012115479e-01 2.633400857448577881e-01 -9.445151686668395996e-02 -2.234269827604293823e-01 -2.158405818045139313e-02 -1.640860587358474731e-01 1.535351723432540894e-01 8.773192763328552246e-02 1.102784052491188049e-01
1.526075787842273712e-02 -2.353007346391677856e-02 -8.749385923147201538e-02 -1.437154114246368408e-01 -4.164294600486755371e-01 -6.505391746759414673e-02 2.528834044933319092e-01 7.792657613754272461e-02 2.245756536722183228e-01 -2.087145894765853882e-01 -1.025223359465599060e-01 -2.051297016441822052e-02 -1.732926964759826660e-01 -1.404971927404403687e-01 -7.558081299066543579e-03 6.644314527511596680e-02 -2.294076792895793915e-02 1.034535281360149384e-02 -2.104104161262512207e-01 -3.243823051452636719e-01 -3.703202307224273682e-01 -7.565517723560333252e-02 -9.014810621738433838e-02 -2.566600441932678223e-01 -2.281853556632995605e-01 -6.842605769634246826e-02 -2.640645951032638550e-02 1.363289058208465576e-01 -1.244878023862838745e-01 2.860758006572723389e-01 1.528576761484146118e-01 1.843042112886905670e-02
3.332857489585876465e-01 1.769914291799068451e-02 -2.110044658184051514e-01 -1.779125817120075226e-02 -6.647385656833648682e-02 -2.040492594242095947e-01 -1.545333713293075562e-01 -4.394625499844551086e-02 -9.502322971820831299e-02 1.041977480053901672e-02 -7.032780349254608154e-02 -1.125535294413566589e-01 -7.580401748418807983e-02 2.991632558405399323e-02 -8.473633974790573120e-02 1.450336873531341553e-01 -1.770877391099929810e-01 3.754841089248657227e-01 4.290726408362388611e-02 -9.872306138277053833e-02 -4.422651529312133789e-01 5.837523564696311951e-02 2.746873199939727783e-01 5.673229694366455078e-02 -1.983100734651088715e-02 1.643278598785400391e-01 -3.985913470387458801e-02 2.767037451267242432e-01 1.403560936450958252e-01 3.422924280166625977e-01 5.588969588279724121e-02 5.604483932256698608e-02
2.945972383022308350e-01 -8.495367318391799927e-02 -1.497596502304077148e-01 -1.262092590332031250e-01 -6.470349431037902832e-02 1.044370010495185852e-01 2.693583071231842041e-02 -1.385215967893600464e-01 2.089205086231231689e-01 3.475199937820434570e-01 1.596947610378265381e-01 1.345761567354202271e-01 6.010084599256515503e-02 1.780370436608791351e-02 -2.427803128957748413e-01 4.075088500976562500e-01 -2.249164134263992310e-01 2.345621287822723389e-01 -9.867759793996810913e-02 -2.701813876628875732e-01 -2.547623813152313232e-01 -1.774597913026809692e-01 -1.522701326757669449e-02 3.723316825926303864e-03 -1.936398744583129883e-01 3.181254956871271133e-03 -5.378099530935287476e-02 9.953985363245010376e-02 8.457523770630359650e-03 1.493248641490936279e-01 -1.509172022342681885e-01 -1.234061717987060547e-01
1.924865245819091797e-01 1.419905386865139008e-02 9.533957391977310181e-02 8.437775820493698120e-02 -6.724584847688674927e-02 -1.130923479795455933e-01 1.320557594299316406e-01 -9.560935944318771362e-02 2.150998860597610474e-01 2.581042051315307617e-01 -2.730747684836387634e-03 6.633047759532928467e-02 -1.322572082281112671e-01 9.235242754220962524e-02 -1.232158616185188293e-01 2.489404827356338501e-01 -1.411993205547332764e-01 1.729823946952819824e-01 -2.531288266181945801e-01 -2.479828335344791412e-02 -2.966231703758239746e-01 4.908969253301620483e-02 1.788611263036727905e-01 1.286056786775588989e-01 -3.134667873382568359e-01 1.016206368803977966e-01 -2.653037607669830322e-01 -1.116363555192947388e-01 -2.041465342044830322e-01 3.955377936363220215e-01 -1.029437482357025146e-01 1.689475029706954956e-01
3.087569773197174072e-02 -5.231069400906562805e-02 -3.548551201820373535e-01 1.459163874387741089e-01 -1.817385256290435791e-01 -1.859251409769058228e-01 -1.164690479636192322e-01 8.692130446434020996e-02 3.483481705188751221e-02 -1.033411249518394470e-01 1.678500175476074219e-01 -9.836424142122268677e-02 -1.196697577834129333e-01 2.704962193965911865e-01 -2.477332353591918945e-01 2.896167635917663574e-01 -7.235837727785110474e-02 -6.456140428781509399e-02 -2.024897933006286621e-01 1.702305525541305542e-01 -3.458303511142730713e-01 -1.894200444221496582e-01 2.450314462184906006e-01 -1.379941403865814209e-01 1.214516684412956238e-01 -2.045097202062606812e-02 -2.076777368783950806e-01 -1.875594109296798706e-01 -6.495809555053710938e-02 7.246891409158706665e-02 2.447272092103958130e-01 3.335677087306976318e-02
-3.246775269508361816e-02 8.684828132390975952e-02 2.476667612791061401e-01 -1.001619473099708557e-01 -2.018604725599288940e-01 1.683719605207443237e-01 9.375005215406417847e-02 -1.984955966472625732e-01 2.765382826328277588e-01 1.537257879972457886e-01 9.368671476840972900e-02 2.239926755428314209e-01 6.656225025653839111e-02 1.933371424674987793e-01 3.513661399483680725e-02 3.280958533287048340e-01 -1.175612136721611023e-01 3.585875674616545439e-04 1.193237155675888062e-01 -3.452110104262828827e-03 -3.330842554569244385e-01 -1.145380213856697083e-01 1.722003668546676636e-01 -4.243714734911918640e-02 -1.435536742210388184e-01 7.443188875913619995e-02 -1.764004863798618317e-02 9.213507920503616333e-02 -1.554284691810607910e-01 4.268044531345367432e-01 -2.217745929956436157e-01 -1.376913934946060181e-01
2.760080397129058838e-01 1.804138161242008209e-02 2.642651274800300598e-02 2.474571466445922852e-01 -2.365813702344894409e-01 -3.773185610771179199e-02 1.136320531368255615e-01 -1.685670018196105957e-02 3.065245226025581360e-02 4.378640558570623398e-03 1.506634503602981567e-01 2.005215287208557129e-01 2.983279526233673096e-03 1.444699615240097046e-01 1.109282597899436951e-01 1.432840377092361450e-01 -3.044511079788208008e-01 1.509806513786315918e-01 -2.694717608392238617e-02 -6.593397259712219238e-02 -4.306759238243103027e-01 -3.513748645782470703e-01 5.421042069792747498e-02 2.224742025136947632e-01 -1.418422013521194458e-01 -3.083413839340209961e-01 -4.641263931989669800e-02 2.789242565631866455e-02 5.532475933432579041e-02 2.469974756240844727e-01 -8.977347612380981445e-02 3.456136956810951233e-02
8.249708265066146851e-02 -2.244836986064910889e-01 -5.171678215265274048e-02 -9.143296629190444946e-02 -1.989674866199493408e-01 -2.835654616355895996e-01 -9.145994670689105988e-03 -1.739629805088043213e-01 1.451538205146789551e-01 -1.808487176895141602e-01 1.704100519418716431e-01 1.932460814714431763e-01 9.029337763786315918e-02 1.927898228168487549e-01 -1.016685217618942261e-01 2.452215999364852905e-01 -2.046523094177246094e-01 1.555885970592498779e-01 1.338685452938079834e-01 -2.686611413955688477e-01 -1.327394787222146988e-02 4.427030310034751892e-02 2.000012546777725220e-01 -1.621570065617561340e-02 1.282757222652435303e-01 -1.835285276174545288e-01 -7.305195182561874390e-02 3.620716035366058350e-01 6.382456421852111816e-02 2.353348284959793091e-01 2.711322307586669922e-01 -1.653598695993423462e-01
1.705480515956878662e-01 -2.443014532327651978e-01 -7.405064254999160767e-02 1.954587697982788086e-01 1.329610496759414673e-01 1.718040928244590759e-02 1.351787447929382324e-01 8.861606009304523468e-03 -4.834365099668502808e-03 -2.408977746963500977e-01 1.187521517276763916e-01 -4.677995294332504272e-02 -1.807821094989776611e-01 -5.577903985977172852e-02 -3.772186115384101868e-02 3.468050658702850342e-01 -3.445648849010467529e-01 9.547459334135055542e-02 -4.299271851778030396e-02 -7.770188152790069580e-02 -3.043434023857116699e-01 -2.991324961185455322e-01 1.336354166269302368e-01 -3.230142593383789062e-01 -4.377820529043674469e-03 7.292793691158294678e-02 1.525350362062454224e-01 5.048950389027595520e-02 -3.390045762062072754e-01 1.401400379836559296e-02 1.143160760402679443e-01 3.267924766987562180e-03
1.878314316272735596e-01 8.398871123790740967e-02 3.213904425501823425e-02 4.044149816036224365e-02 -5.864538997411727905e-02 2.386049777269363403e-01 -6.216172873973846436e-02 -8.144273608922958374e-02 8.118648082017898560e-02 -2.778778970241546631e-01 -1.241369172930717468e-01 2.805393636226654053e-01 -1.538780033588409424e-01 1.243394017219543457e-01 6.722771376371383667e-02 2.091095894575119019e-01 6.235878914594650269e-02 2.638829648494720459e-01 1.546759158372879028e-02 -2.352455705404281616e-01 -1.761624217033386230e-01 -2.615308761596679688e-01 3.821316063404083252e-01 9.076113998889923096e-02 -2.435266375541687012e-01 -8.379355818033218384e-02 -1.160920932888984680e-01 9.426529705524444580e-02 -9.814788587391376495e-03 2.496830970048904419e-01 -2.907604277133941650e-01 -1.891466602683067322e-02
1.441233605146408081e-02 -8.841037750244140625e-02 -9.644524753093719482e-02 7.587536424398422241e-02 -8.199169486761093140e-02 -4.182401299476623535e-01 -1.959072649478912354e-01 -1.680112183094024658e-01 3.345792591571807861e-01 -4.052384197711944580e-01 8.828170597553253174e-03 1.529714018106460571e-01 8.969854563474655151e-02 1.830567866563796997e-01 -5.114694312214851379e-02 1.025959849357604980e-01 -1.309389919042587280e-01 -3.955469727516174316e-01 3.936561569571495056e-02 -1.731260269880294800e-01 -1.384586542844772339e-01 -9.191670268774032593e-02 -5.081023275852203369e-02 -9.337028488516807556e-03 -7.686016708612442017e-02 -3.669805452227592468e-02 -5.883112177252769470e-02 1.503941714763641357e-01 -1.049539968371391296e-01 3.065551519393920898e-01 1.784105971455574036e-02 1.639256626367568970e-02
2.756962478160858154e-01 3.302460610866546631e-01 -2.762919366359710693e-01 1.235364153981208801e-01 9.700468741357326508e-03 6.072669848799705505e-02 -2.260251715779304504e-02 -1.204190626740455627e-01 4.471704661846160889e-01 -2.598404139280319214e-02 8.723104000091552734e-02 9.686897695064544678e-02 -4.730280954390764236e-03 1.829651445150375366e-01 7.561250776052474976e-02 2.258279919624328613e-01 -3.564417362213134766e-01 -1.278183981776237488e-02 3.848808631300926208e-02 9.868981689214706421e-02 -7.558573037385940552e-02 -1.443770974874496460e-01 2.592844069004058838e-01 -1.410781498998403549e-02 1.333824247121810913e-01 3.626728802919387817e-02 1.358989328145980835e-01 -2.746056951582431793e-02 5.198473855853080750e-02 3.495406806468963623e-01 -3.258648142218589783e-02 -1.173648284748196602e-03
9.204155206680297852e-02 -1.573613137006759644e-01 -2.266028821468353271e-01 -1.706364378333091736e-02 8.122237771749496460e-02 3.930967301130294800e-02 -5.630683898925781250e-02 -7.038506120443344116e-02 1.264982223510742188e-01 -1.604744642972946167e-01 -1.781781017780303955e-02 -1.971168667078018188e-01 -1.191232651472091675e-01 -8.028102107346057892e-03 3.066701628267765045e-02 3.852701187133789062e-01 -2.878538072109222412e-01 -4.411494359374046326e-02 -3.221429139375686646e-02 -1.552836149930953979e-01 -3.969824612140655518e-01 -2.348818629980087280e-01 1.102090775966644287e-01 -2.729513049125671387e-01 4.989297315478324890e-02 1.524944603443145752e-02 1.552299559116363525e-01 1.225467622280120850e-01 -3.536271452903747559e-01 -8.167066611349582672e-03 2.786932587623596191e-01 -1.760195754468441010e-02
-3.074729442596435547e-02 -4.421831294894218445e-02 -2.087165862321853638e-01 1.671059876680374146e-01 4.091641679406166077e-02 -1.048091948032379150e-01 3.892860189080238342e-02 -8.639986068010330200e-02 6.699421256780624390e-02 -1.176419407129287720e-01 -1.255635730922222137e-02 2.382745444774627686e-01 -4.111429154872894287e-01 3.389545977115631104e-01 3.379365056753158569e-02 2.547295391559600830e-01 7.979431003332138062e-02 4.517955705523490906e-02 -4.901178181171417236e-02 -1.373903602361679077e-01 -2.829552590847015381e-01 7.205799221992492676e-02 3.174958229064941406e-01 9.687925875186920166e-02 -2.182480506598949432e-02 -2.001883685588836670e-01 -3.487860783934593201e-02 2.077989280223846436e-01 -2.204242497682571411e-01 8.671649731695652008e-03 -1.744783520698547363e-01 2.992816865444183350e-01
5.923948064446449280e-02 -1.616388857364654541e-01 -5.156951397657394409e-02 -3.772303927689790726e-03 1.114047914743423462e-01 1.611604169011116028e-02 5.104224383831024170e-02 -2.904723286628723145e-01 3.406382501125335693e-01 -1.137314587831497192e-01 1.594443917274475098e-01 -4.205659206490963697e-05 -1.619119793176651001e-01 3.357060551643371582e-01 -7.262342423200607300e-02 1.858602911233901978e-01 -1.770645231008529663e-01 -2.356078028678894043e-01 -1.620730385184288025e-02 -2.487317174673080444e-01 -1.961553394794464111e-01 -1.953158527612686157e-01 3.673524856567382812e-01 -1.703941971063613892e-01 7.712545245885848999e-02 1.181541085243225098e-01 2.596672810614109039e-02 -4.182067885994911194e-02 -2.593289911746978760e-01 2.129063755273818970e-02 1.761243939399719238e-01 -1.557525098323822021e-01
-3.254027664661407471e-02 -9.080167859792709351e-02 -1.083302423357963562e-01 6.534184515476226807e-02 7.068358361721038818e-02 1.443305169232189655e-03 -3.288232684135437012e-01 -2.489701658487319946e-01 3.583928802981972694e-03 -1.161343604326248169e-01 -2.511387467384338379e-01 4.234657436609268188e-02 -6.487284600734710693e-02 -1.264086179435253143e-02 -7.884819805622100830e-02 2.016804665327072144e-01 -1.736497581005096436e-01 1.290834788233041763e-02 -3.752493262290954590e-01 -1.750687509775161743e-01 -3.766676783561706543e-01 -1.261606663465499878e-01 2.148044258356094360e-01 -3.775655031204223633e-01 -5.113688856363296509e-02 -2.425359375774860382e-02 -2.337177991867065430e-01 -1.035820022225379944e-01 -2.116493880748748779e-01 2.622126042842864990e-02 -3.917698934674263000e-02 -7.816611975431442261e-02
2.955238223075866699e-01 -1.467604096978902817e-02 -4.233378544449806213e-02 -1.379722952842712402e-01 -1.968948394060134888e-01 -4.662330076098442078e-02 -2.902306616306304932e-01 2.972398186102509499e-03 2.388333529233932495e-02 -1.099625229835510254e-01 7.763666659593582153e-02 2.059345543384552002e-01 -2.046148478984832764e-01 9.279474616050720215e-02 3.671603277325630188e-02 -3.807890228927135468e-03 -1.151240319013595581e-01 3.924982547760009766e-01 8.456965535879135132e-02 2.418343909084796906e-03 -3.505041599273681641e-01 -5.042102932929992676e-02 2.646902799606323242e-01 -1.451914012432098389e-01 1.020246446132659912e-01 9.046313911676406860e-02 -2.293148934841156006e-01 1.958853900432586670e-01 2.373292855918407440e-02 3.614016175270080566e-01 1.371636837720870972e-01 -5.438613891601562500e-02
1.566614806652069092e-01 -1.395592987537384033e-01 -3.062233626842498779e-01 -7.000757381319999695e-03 -1.693505644798278809e-01 1.692539602518081665e-01 2.231491729617118835e-02 2.918730378150939941e-01 3.097832798957824707e-01 -2.415467500686645508e-01 1.204811856150627136e-01 1.471567316912114620e-03 -2.314082682132720947e-01 3.642582893371582031e-02 3.310004770755767822e-01 5.976104736328125000e-02 -1.025841385126113892e-02 4.131162911653518677e-02 1.017322465777397156e-01 6.939583271741867065e-02 -2.716433405876159668e-01 -9.795344620943069458e-02 3.433817327022552490e-01 2.135631814599037170e-02 3.476517274975776672e-02 3.872382640838623047e-02 -1.636757701635360718e-01 -6.940272450447082520e-02 6.852017343044281006e-02 2.229265123605728149e-01 -3.308342769742012024e-03 2.736061215400695801e-01
3.161202073097229004e-01 -1.605723053216934204e-01 -3.734946623444557190e-02 -7.516101747751235962e-02 -1.351240277290344238e-01 -1.569309830665588379e-01 -2.863107323646545410e-01 1.561249941587448120e-01 -2.379157207906246185e-02 -2.474248409271240234e-01 3.764053434133529663e-02 1.662808358669281006e-01 -2.388660311698913574e-01 1.608306765556335449e-01 7.746350020170211792e-02 7.596638798713684082e-02 -1.169335916638374329e-01 3.055960834026336670e-01 -1.240141764283180237e-01 -5.571012198925018311e-02 -3.746574223041534424e-01 1.081070080399513245e-01 3.124599754810333252e-01 3.803346678614616394e-02 1.196709126234054565e-01 6.267291307449340820e-02 -1.564460992813110352e-01 1.014962047338485718e-01 7.533083856105804443e-02 3.066228032112121582e-01 -3.714403882622718811e-02 -4.102344810962677002e-02
8.716115355491638184e-02 -1.551280468702316284e-01 -2.128963470458984375e-01 1.376696377992630005e-01 3.986126929521560669e-02 -1.413333714008331299e-01 3.450750187039375305e-02 -3.026355803012847900e-02 -1.130708009004592896e-01 -1.464780420064926147e-01 1.910454034805297852e-01 -1.665204018354415894e-01 -2.264110445976257324e-01 2.225706875324249268e-01 7.443878799676895142e-02 2.729164361953735352e-01 -2.212324887514114380e-01 -1.551523655652999878e-01 -4.902176558971405029e-01 2.073318138718605042e-02 -2.365595698356628418e-01 -6.228274106979370117e-02 2.469748109579086304e-01 3.683961927890777588e-02 5.305487662553787231e-03 -1.088204309344291687e-01 -2.401457726955413818e-01 -1.331618577241897583e-01 -1.416386514902114868e-01 1.883637607097625732e-01 1.414285302162170410e-01 4.825133830308914185e-02
[truncated: 3,276,726 more chars]
