# Supplementary material for: The Language of Innovation
Source: PLoS One. 2020 Apr 30;15(4):e0230107. doi: 10.1371/journal.pone.0230107 (PMC7194493; doi:10.1371/journal.pone.0230107)
Supplement: S28 File — (GZ) [file pone.0230107.s028.tar.gz › 2006-2010/V2Run_17_VS_4500_embeddings2006-2010ED32.txt]

1.424643695354461670e-01 2.363805100321769714e-02 -1.913173869252204895e-02 -2.810252606868743896e-01 -7.232350111007690430e-02 -4.188415408134460449e-02 -1.965199708938598633e-01 1.741705834865570068e-01 1.337377279996871948e-01 2.019259184598922729e-01 -3.417704105377197266e-01 1.319935172796249390e-01 -9.677832573652267456e-02 5.888118222355842590e-02 1.914901584386825562e-01 -8.214506506919860840e-02 -3.021153248846530914e-02 -2.588005661964416504e-01 -4.554276168346405029e-01 2.663017436861991882e-02 -1.343902796506881714e-01 3.331710100173950195e-01 -4.904416576027870178e-02 1.581044681370258331e-02 1.271198689937591553e-01 1.755575239658355713e-01 -2.808278240263462067e-02 8.513890206813812256e-02 4.765858873724937439e-03 1.792270690202713013e-01 -1.536202430725097656e-01 2.371300309896469116e-01
-6.214797124266624451e-02 -4.943139106035232544e-02 -2.674239277839660645e-01 -2.774929106235504150e-01 1.171181350946426392e-01 1.437585502862930298e-01 -6.240452826023101807e-02 6.696143746376037598e-02 8.902909606695175171e-02 2.785868346691131592e-01 1.066595390439033508e-01 -1.844997256994247437e-01 1.476767510175704956e-01 -1.018703281879425049e-01 -2.749693766236305237e-02 -2.246709354221820831e-02 6.730037182569503784e-02 -3.061922192573547363e-01 -3.099845945835113525e-01 9.205085784196853638e-02 -9.529443085193634033e-02 -2.120537161827087402e-01 -1.094836592674255371e-01 1.773881465196609497e-01 2.832177877426147461e-01 1.837931424379348755e-01 -2.621901333332061768e-01 2.486793696880340576e-01 -2.709401547908782959e-01 -7.808090187609195709e-03 1.336803585290908813e-01 -4.182874411344528198e-02
1.158628165721893311e-01 -2.903699129819869995e-02 9.183038026094436646e-02 -1.049272865056991577e-01 6.778880953788757324e-02 1.093772985041141510e-02 1.016747113317251205e-02 3.779662549495697021e-01 8.349808305501937866e-02 1.625211089849472046e-01 -2.456466704607009888e-01 -1.415643543004989624e-01 2.224608138203620911e-02 -1.837745606899261475e-01 2.453515073284506798e-03 -3.573846220970153809e-01 -2.489222735166549683e-01 -2.117665112018585205e-01 -1.418219953775405884e-01 -1.775676161050796509e-01 -1.658746749162673950e-01 7.292249798774719238e-02 -1.680401414632797241e-01 -1.062632128596305847e-01 1.169956326484680176e-01 9.533727169036865234e-02 -1.733712702989578247e-01 3.138581514358520508e-01 -1.042238175868988037e-01 -3.071384429931640625e-01 2.985300682485103607e-02 2.336785495281219482e-01
3.336974382400512695e-01 -1.298163384199142456e-01 -1.657571047544479370e-01 -4.353096485137939453e-01 2.101396024227142334e-01 4.851828888058662415e-02 -4.448219761252403259e-02 -1.686032116413116455e-01 1.523395776748657227e-01 2.647389769554138184e-01 7.335425168275833130e-02 2.981052994728088379e-01 2.126038968563079834e-01 3.530136495828628540e-02 5.595092102885246277e-02 -2.847154736518859863e-01 2.071460150182247162e-02 -1.128001809120178223e-01 -2.496064007282257080e-01 4.610249400138854980e-02 -6.856856495141983032e-02 2.423908561468124390e-01 1.007289364933967590e-01 9.403356909751892090e-02 9.297071024775505066e-03 4.671566933393478394e-02 -6.551791727542877197e-02 1.639149934053421021e-01 -1.046075597405433655e-01 -2.151583135128021240e-01 -8.162803202867507935e-02 4.868176206946372986e-02
-2.687482722103595734e-02 -6.363510340452194214e-02 -1.148863136768341064e-01 -2.069723606109619141e-01 8.512696623802185059e-02 -7.465682923793792725e-02 1.872684061527252197e-01 -4.189230129122734070e-02 5.953130125999450684e-02 2.655755877494812012e-01 -2.928653061389923096e-01 3.336741626262664795e-01 2.290176600217819214e-01 -1.099232658743858337e-01 -7.216549664735794067e-02 -2.858186513185501099e-02 -3.617653250694274902e-02 -2.581147551536560059e-01 -3.784299194812774658e-01 -2.613475732505321503e-02 9.216547943651676178e-03 2.626397013664245605e-01 2.161104977130889893e-02 -2.831198275089263916e-01 5.201066657900810242e-02 2.971548140048980713e-01 -7.648842781782150269e-02 1.591919809579849243e-01 -3.556809097062796354e-04 1.206866130232810974e-01 -9.085386246442794800e-02 2.031658142805099487e-01
7.206803560256958008e-02 -3.838591873645782471e-01 2.539188042283058167e-02 -2.479381561279296875e-01 5.376099050045013428e-02 -1.104221120476722717e-02 1.354122012853622437e-01 3.273501992225646973e-02 4.017350822687149048e-02 2.741791903972625732e-01 -1.482844799757003784e-01 3.164510726928710938e-01 3.406275436282157898e-02 3.550475230440497398e-03 -2.121601626276969910e-02 -2.194787263870239258e-01 -1.677839756011962891e-01 -3.196911811828613281e-01 -4.147485792636871338e-01 -1.705964505672454834e-01 -1.376844197511672974e-01 -2.161119336960837245e-04 -7.451229728758335114e-03 8.205232024192810059e-02 3.601100668311119080e-02 8.439888805150985718e-02 -8.038110285997390747e-02 1.013370677828788757e-01 -2.248580604791641235e-01 1.550363153219223022e-01 -2.386514097452163696e-01 -1.696348935365676880e-02
1.102506518363952637e-01 -3.404670357704162598e-01 7.874640636146068573e-03 -6.950089335441589355e-02 2.689279317855834961e-01 2.384465932846069336e-02 -4.212875291705131531e-02 8.738558739423751831e-02 1.571736335754394531e-01 2.562447786331176758e-01 -8.963155001401901245e-02 1.852264106273651123e-01 1.701583266258239746e-01 -1.699955388903617859e-02 1.510835345834493637e-02 -1.680354773998260498e-01 1.764819622039794922e-01 -3.940789699554443359e-01 -2.320451140403747559e-01 -2.183345705270767212e-02 -1.433728784322738647e-01 1.158245503902435303e-01 -9.113471023738384247e-03 -1.718701422214508057e-02 -3.055342435836791992e-01 3.853701651096343994e-01 -7.282838225364685059e-02 1.681658476591110229e-01 -9.565299749374389648e-02 -1.521376073360443115e-01 -9.943777322769165039e-02 -3.968293592333793640e-02
7.424872368574142456e-02 2.234213650226593018e-01 -8.984812349081039429e-02 -4.092314243316650391e-01 3.262089490890502930e-01 1.372754424810409546e-01 3.191061690449714661e-02 2.414276301860809326e-01 2.733736038208007812e-01 3.085511028766632080e-01 -2.185325603932142258e-03 7.969333976507186890e-02 -1.350777000188827515e-01 2.372405529022216797e-01 -7.306352257728576660e-02 -9.793882817029953003e-02 9.934495389461517334e-02 -1.380225569009780884e-01 -1.723986119031906128e-01 8.681295812129974365e-02 -1.304995864629745483e-01 4.353886470198631287e-02 1.446730736643075943e-02 1.064511295408010483e-02 1.778001189231872559e-01 1.568283587694168091e-01 -1.023033335804939270e-01 2.574875652790069580e-01 -2.440502345561981201e-01 -1.022556424140930176e-01 -1.478641033172607422e-01 -9.182798862457275391e-02
1.274890452623367310e-02 -2.475890219211578369e-01 -7.131624966859817505e-02 -2.310729175806045532e-01 2.451647669076919556e-01 -5.008392408490180969e-02 8.327151834964752197e-02 -2.544860243797302246e-01 2.713708877563476562e-01 1.771846860647201538e-01 6.947588175535202026e-02 2.833608686923980713e-01 -9.319520555436611176e-03 1.503481715917587280e-01 -3.307113889604806900e-03 -2.933187484741210938e-01 -6.726981606334447861e-03 -3.079179227352142334e-01 -2.841620147228240967e-01 2.369480580091476440e-02 -1.878350824117660522e-01 1.480124443769454956e-01 4.217301309108734131e-02 -1.407730132341384888e-01 1.379139721393585205e-01 2.768333554267883301e-01 4.624758847057819366e-03 5.526876449584960938e-02 1.332376003265380859e-01 -1.839375346899032593e-01 -1.234552487730979919e-01 1.622869670391082764e-01
-3.668335452675819397e-02 -2.147779613733291626e-01 1.189028397202491760e-01 -2.685560882091522217e-01 -1.217968985438346863e-01 7.176822423934936523e-02 1.428998708724975586e-01 -2.019087597727775574e-02 1.813204586505889893e-01 3.218440115451812744e-01 -1.807475388050079346e-01 1.731082499027252197e-01 1.197132766246795654e-01 -1.305333524942398071e-01 1.496904646046459675e-03 -2.258357405662536621e-01 2.701551318168640137e-01 -3.448624908924102783e-01 -1.800076812505722046e-01 -9.847300499677658081e-02 -2.009198367595672607e-01 1.530897617340087891e-01 2.285876572132110596e-01 1.337080728262662888e-03 -5.122574511915445328e-03 3.617379665374755859e-01 -4.530109092593193054e-02 2.021309137344360352e-01 -5.003033205866813660e-02 -4.942388460040092468e-02 -1.172823533415794373e-01 -3.763829916715621948e-02
-6.126713380217552185e-02 7.428031414747238159e-02 1.023904979228973389e-01 -3.987473547458648682e-01 1.526406854391098022e-01 7.773826271295547485e-02 -2.723022699356079102e-01 1.996986865997314453e-01 3.200507536530494690e-02 7.288224250078201294e-02 -1.539348512887954712e-01 -2.946174331009387970e-02 -1.821275055408477783e-01 -4.722022414207458496e-01 1.625825911760330200e-01 -1.966426372528076172e-01 -1.416536718606948853e-01 -2.047333270311355591e-01 -6.196264550089836121e-02 -1.846934407949447632e-01 -2.400587499141693115e-01 -3.263115510344505310e-02 -1.733980327844619751e-01 -7.379201054573059082e-02 8.302342146635055542e-02 1.452873349189758301e-01 -2.313955724239349365e-01 5.490078777074813843e-02 4.430657252669334412e-02 -2.028845995664596558e-01 -3.084729611873626709e-02 5.435455217957496643e-02
-4.681588336825370789e-02 -1.607785932719707489e-03 -1.930025219917297363e-01 3.924154117703437805e-02 1.470163166522979736e-01 1.839805394411087036e-02 -1.604786813259124756e-01 -7.166827470064163208e-02 3.184595704078674316e-01 3.660207390785217285e-01 -1.402510702610015869e-01 8.545242995023727417e-02 9.228300303220748901e-03 2.514193058013916016e-01 -1.019869893789291382e-01 -2.431760579347610474e-01 -1.239288449287414551e-01 -1.203320473432540894e-01 -4.209332168102264404e-01 1.577021777629852295e-01 5.507363006472587585e-02 4.146284237504005432e-02 8.121749758720397949e-02 2.489193677902221680e-01 1.747381091117858887e-01 1.530648618936538696e-01 -8.235872536897659302e-02 3.588535189628601074e-01 -5.695580691099166870e-02 -1.436365302652120590e-02 1.015487909317016602e-01 4.994992539286613464e-02
2.573428675532341003e-03 -8.127205818891525269e-02 -2.733945660293102264e-02 -2.649324834346771240e-01 -3.862624987959861755e-02 5.267998203635215759e-03 1.256351638585329056e-02 -8.044034242630004883e-02 1.718951016664505005e-01 2.086047381162643433e-01 -1.425729095935821533e-01 2.303495109081268311e-01 1.046281307935714722e-01 -8.610692620277404785e-02 -1.651655696332454681e-02 -1.026160195469856262e-01 5.472029559314250946e-03 -3.639906346797943115e-01 -4.497634470462799072e-01 -2.703907787799835205e-01 -2.943212389945983887e-01 1.800255179405212402e-01 1.428918726742267609e-02 -1.553780436515808105e-01 -1.729272603988647461e-01 9.962402284145355225e-02 3.450706973671913147e-02 2.721031904220581055e-01 -2.534946799278259277e-01 -5.563180893659591675e-02 2.505926787853240967e-02 6.593180447816848755e-02
2.434168606996536255e-01 1.213603839278221130e-01 -1.692654043436050415e-01 -1.395574212074279785e-01 6.400457024574279785e-02 1.957542262971401215e-02 4.481405019760131836e-02 -1.426765918731689453e-01 7.638478279113769531e-02 1.628466546535491943e-01 -2.087838053703308105e-01 -1.894418299198150635e-01 6.258460134267807007e-02 -1.046722158789634705e-01 9.581528604030609131e-02 -1.788068562746047974e-01 -1.717751920223236084e-01 -2.479383051395416260e-01 -4.380651712417602539e-01 3.210076363757252693e-03 -3.005102872848510742e-01 2.915023863315582275e-01 -1.724653691053390503e-01 -1.597291976213455200e-01 -1.336780842393636703e-02 2.315854430198669434e-01 1.620698347687721252e-02 2.144914567470550537e-01 1.870636194944381714e-01 -6.186113879084587097e-02 1.056279614567756653e-01 -1.403714269399642944e-01
7.399342954158782959e-02 7.197451591491699219e-02 -3.681734800338745117e-01 -2.022585272789001465e-01 9.484943747520446777e-02 2.927486002445220947e-01 -1.308413892984390259e-01 2.301752269268035889e-01 -1.125910803675651550e-01 2.735079228878021240e-01 -1.185442879796028137e-01 2.755528986454010010e-01 -1.571505889296531677e-02 7.607556879520416260e-02 -1.518820673227310181e-01 -7.764003425836563110e-02 -1.255102157592773438e-01 7.176933577284216881e-04 -1.667965501546859741e-01 -4.912477731704711914e-02 -7.327827811241149902e-02 -5.772453173995018005e-02 1.574447751045227051e-01 3.095269203186035156e-02 2.721566557884216309e-01 2.318751662969589233e-01 -3.953199833631515503e-02 3.692043125629425049e-01 -1.586662381887435913e-01 -1.607612818479537964e-01 -1.315197944641113281e-01 1.450079977512359619e-01
2.081841081380844116e-01 1.344070490449666977e-02 1.343538463115692139e-01 -2.668160498142242432e-01 1.970007866621017456e-01 2.154737710952758789e-01 -1.855994015932083130e-01 1.874700039625167847e-01 2.386094629764556885e-02 1.251618713140487671e-01 -2.852346301078796387e-01 -1.196714416146278381e-01 -1.393687278032302856e-01 -1.865874677896499634e-01 8.850676938891410828e-03 -6.914974749088287354e-02 -1.978838145732879639e-01 -1.561457514762878418e-01 -2.251679897308349609e-01 9.198672324419021606e-02 -2.307471483945846558e-01 1.968563944101333618e-01 -5.614845082163810730e-02 -1.430765539407730103e-01 -4.846700653433799744e-02 3.175625801086425781e-01 -5.924008414149284363e-02 1.261364817619323730e-01 2.156175374984741211e-01 -2.681716084480285645e-01 9.735944122076034546e-02 2.292824834585189819e-01
1.589511632919311523e-01 -1.237070858478546143e-01 -5.753017216920852661e-02 -1.235060691833496094e-01 -4.963877797126770020e-02 1.628311425447463989e-01 -2.105090469121932983e-01 -1.197704970836639404e-01 1.449688524007797241e-01 1.113117784261703491e-01 -4.009557068347930908e-01 -5.817038565874099731e-02 1.127157062292098999e-01 -1.506382375955581665e-01 1.350132375955581665e-01 -3.351372480392456055e-01 -9.758455306291580200e-02 -7.163376361131668091e-02 -2.655181586742401123e-01 -1.651329845190048218e-01 -8.989914506673812866e-02 1.217210590839385986e-01 -3.830067217350006104e-01 -2.912024557590484619e-01 1.235700398683547974e-01 2.280057072639465332e-01 -1.041958108544349670e-01 4.168883711099624634e-02 8.124740421772003174e-02 -8.469447493553161621e-02 1.247096955776214600e-01 1.172231063246726990e-01
-1.379715353250503540e-01 -1.327574551105499268e-01 2.484872192144393921e-02 -2.310887426137924194e-01 1.887082457542419434e-01 3.363402783870697021e-01 -2.105873450636863708e-02 3.250457346439361572e-02 2.005300819873809814e-01 2.236997485160827637e-01 -6.552108097821474075e-04 1.617347896099090576e-01 2.214804440736770630e-01 -1.986821889877319336e-01 -6.617817282676696777e-02 -2.094707340002059937e-01 7.130172848701477051e-02 -4.244256019592285156e-01 -1.173370704054832458e-01 7.525311410427093506e-02 1.321205347776412964e-01 2.617412507534027100e-01 1.438980251550674438e-01 3.151416033506393433e-02 -1.646109372377395630e-01 2.110877931118011475e-01 -1.916617155075073242e-01 4.993114620447158813e-02 -5.964656360447406769e-03 -1.683879643678665161e-01 -4.436570778489112854e-02 2.287560850381851196e-01
1.511384695768356323e-01 -1.987970322370529175e-01 -3.017536401748657227e-01 -7.694216072559356689e-02 -1.459098458290100098e-01 1.691973060369491577e-01 -2.904392480850219727e-01 4.175090417265892029e-02 9.349764883518218994e-02 3.197195231914520264e-01 -2.408308535814285278e-01 2.007111608982086182e-01 6.008496135473251343e-02 -2.679259050637483597e-03 -3.820911794900894165e-02 -3.282281011343002319e-02 -2.020002901554107666e-01 -1.373253315687179565e-01 -2.736240923404693604e-01 2.910383343696594238e-01 -5.134595185518264771e-02 2.230456173419952393e-01 -5.331685394048690796e-02 1.780742704868316650e-01 1.405254155397415161e-01 2.943505048751831055e-01 -8.546005934476852417e-02 2.479717582464218140e-01 -3.319368511438369751e-02 -3.205931186676025391e-02 -1.835894025862216949e-02 -7.362299412488937378e-02
-5.374195799231529236e-02 -1.326376795768737793e-01 1.505020260810852051e-01 -1.984385550022125244e-01 8.391636423766613007e-03 1.028335541486740112e-01 -3.228154033422470093e-02 7.262700051069259644e-02 1.852440685033798218e-01 9.300928562879562378e-02 -7.632712274789810181e-02 2.514020502567291260e-01 3.217889964580535889e-01 5.009907111525535583e-02 -2.182419598102569580e-02 -3.394870460033416748e-01 -1.361828595399856567e-01 -3.262100815773010254e-01 -1.718898564577102661e-01 -8.895725011825561523e-02 -1.134471409022808075e-02 2.874866127967834473e-01 9.932726621627807617e-02 8.792711049318313599e-02 -4.998357966542243958e-02 4.600776731967926025e-01 -2.647971548140048981e-02 6.837943196296691895e-02 3.256371617317199707e-02 -2.779050767421722412e-01 -6.765150278806686401e-02 3.924098983407020569e-02
9.626562893390655518e-02 -2.569154202938079834e-01 -2.770921774208545685e-02 -4.602259397506713867e-01 2.327406108379364014e-01 2.007553428411483765e-01 -7.956503331661224365e-02 -6.408515386283397675e-03 2.184700667858123779e-01 3.777843341231346130e-02 -2.657322585582733154e-01 1.359792202711105347e-01 1.363107264041900635e-01 -5.794148519635200500e-02 -2.123934328556060791e-01 -2.297329455614089966e-01 7.732933759689331055e-02 -3.503797948360443115e-01 -2.633996903896331787e-01 9.476626664400100708e-02 -1.193526312708854675e-01 -6.412079185247421265e-02 2.661477029323577881e-02 -1.601900309324264526e-01 -6.368512753397226334e-03 -9.475421160459518433e-02 -2.687605470418930054e-02 2.897131443023681641e-01 -3.737112507224082947e-02 4.611652716994285583e-02 -5.937047675251960754e-02 -2.584558352828025818e-02
4.980466887354850769e-02 -1.829138696193695068e-01 -1.143363863229751587e-01 -3.964286744594573975e-01 1.459214091300964355e-01 2.949984371662139893e-01 -2.148708887398242950e-02 -3.402102366089820862e-02 9.639539755880832672e-03 1.401374191045761108e-01 8.506812155246734619e-03 2.551364898681640625e-01 -3.718652203679084778e-02 -7.108164019882678986e-03 -7.525640726089477539e-02 -3.552111387252807617e-01 -6.985142827033996582e-02 -1.932182610034942627e-01 -1.438885778188705444e-01 -1.401109844446182251e-01 -1.799129992723464966e-01 1.452038288116455078e-01 9.223333746194839478e-02 -1.248897835612297058e-01 -3.741661906242370605e-01 1.828734427690505981e-01 -9.948835521936416626e-02 1.547793298959732056e-01 -4.234666377305984497e-02 -1.567087769508361816e-01 -2.573144435882568359e-01 7.591354846954345703e-02
4.407196119427680969e-02 3.046528063714504242e-02 -2.124714106321334839e-01 -1.440081000328063965e-01 4.738118126988410950e-02 -1.984909735620021820e-02 -2.891243994235992432e-02 -1.343596279621124268e-01 1.140936762094497681e-01 1.967961341142654419e-01 -3.373586833477020264e-01 -4.559352621436119080e-02 1.074901074171066284e-01 -2.289092093706130981e-01 1.064280606806278229e-02 -2.204378545284271240e-01 -9.412413835525512695e-02 -3.101648390293121338e-01 -2.963122911751270294e-02 2.507265470921993256e-02 -3.596595525741577148e-01 2.329041361808776855e-01 -3.394983112812042236e-01 -1.715050339698791504e-01 2.218725830316543579e-01 2.688911855220794678e-01 -1.014879718422889709e-01 1.125493049621582031e-01 9.493422508239746094e-02 -1.661361306905746460e-01 -9.576428681612014771e-02 -6.559043377637863159e-02
-6.009221076965332031e-02 -1.950861513614654541e-01 -7.124339789152145386e-02 -3.033534288406372070e-01 1.057706922292709351e-01 -1.681131720542907715e-01 7.901965873315930367e-04 -1.071146950125694275e-01 -6.376677006483078003e-02 4.696358144283294678e-01 -8.566994220018386841e-02 8.585408329963684082e-02 2.043137997388839722e-01 -1.668188422918319702e-01 1.556869149208068848e-01 -1.803039163351058960e-01 -5.540675949305295944e-03 -3.762118518352508545e-01 -4.036692157387733459e-02 -3.297607898712158203e-01 -5.651124194264411926e-02 5.907098948955535889e-02 -9.392647445201873779e-02 -1.400058269500732422e-01 3.336562775075435638e-03 1.715701222419738770e-01 1.413060277700424194e-01 3.276194036006927490e-01 -5.921046249568462372e-03 -8.470470085740089417e-03 -2.742082998156547546e-02 -7.142056711018085480e-04
-6.311077624559402466e-02 3.616674244403839111e-02 -3.264629542827606201e-01 -3.042519688606262207e-01 1.575443297624588013e-01 -3.058362565934658051e-02 -3.581922948360443115e-01 6.232034787535667419e-02 1.877801120281219482e-01 2.149779200553894043e-01 7.288441807031631470e-02 2.095645666122436523e-01 3.035453520715236664e-02 1.667737513780593872e-01 1.582265347242355347e-01 -2.729089856147766113e-01 -1.572177857160568237e-01 -3.619245290756225586e-01 5.612475052475929260e-02 2.475520223379135132e-02 -3.041855692863464355e-01 -2.762560918927192688e-02 -1.451722085475921631e-01 1.175260394811630249e-01 8.289477229118347168e-02 4.359700158238410950e-02 -2.387496829032897949e-02 9.196001291275024414e-02 -3.970552235841751099e-02 4.370337724685668945e-02 -2.615262866020202637e-01 3.652356937527656555e-02
2.734288573265075684e-01 1.454357504844665527e-01 9.313813410699367523e-03 -3.204153478145599365e-01 3.243814110755920410e-01 2.540505118668079376e-02 -3.562573492527008057e-01 -3.229810670018196106e-02 1.157511398196220398e-01 -4.777482897043228149e-02 -7.659096270799636841e-02 -6.705726683139801025e-02 -1.359271109104156494e-01 -5.219936743378639221e-02 -2.132845222949981689e-01 -1.952931284904479980e-01 -1.413912475109100342e-01 -2.832514941692352295e-01 -1.193417310714721680e-01 -1.902076154947280884e-01 -8.321469277143478394e-02 3.578617051243782043e-02 -2.020125389099121094e-01 -1.645223796367645264e-01 2.895655930042266846e-01 -6.243637949228286743e-02 -1.307338178157806396e-01 8.273768424987792969e-02 1.988422870635986328e-01 -1.151371672749519348e-01 1.609897762537002563e-01 1.396591216325759888e-01
1.645207554101943970e-01 -1.459855139255523682e-01 -1.297943741083145142e-01 -2.571491003036499023e-01 6.636227015405893326e-03 3.382076323032379150e-02 -1.263209283351898193e-01 1.317712366580963135e-01 5.549424886703491211e-02 1.977345794439315796e-01 -1.347821056842803955e-01 -2.217689603567123413e-01 -1.929290778934955597e-02 -1.624763458967208862e-01 9.606670588254928589e-02 -2.597028315067291260e-01 -1.015359386801719666e-01 -9.529493004083633423e-02 -2.210170179605484009e-01 -1.539702899754047394e-02 -1.432452946901321411e-01 2.296885997056961060e-01 -1.295057982206344604e-01 -6.673301756381988525e-02 2.551394402980804443e-01 2.283568233251571655e-01 -9.539757668972015381e-02 2.143657654523849487e-01 1.195921078324317932e-01 -3.962312638759613037e-01 -1.854777336120605469e-01 2.831815481185913086e-01
-5.878726486116647720e-03 -1.287231296300888062e-01 -5.684114620089530945e-02 -2.950746715068817139e-01 1.020647212862968445e-01 5.414304509758949280e-02 1.145548466593027115e-02 5.306723341345787048e-02 5.530215054750442505e-02 3.095269799232482910e-01 -2.136853784322738647e-01 2.687823474407196045e-01 -8.358709514141082764e-03 -2.718757838010787964e-02 1.156880985945463181e-03 -2.098129689693450928e-01 1.853364408016204834e-01 -3.166464567184448242e-01 -3.126661777496337891e-01 -8.141318708658218384e-02 2.462715469300746918e-02 1.926818937063217163e-01 2.403188943862915039e-01 -1.971644610166549683e-01 -7.909621298313140869e-02 2.311770319938659668e-01 -1.031295955181121826e-02 3.137390315532684326e-01 -2.369042038917541504e-01 5.103402584791183472e-02 -4.759643971920013428e-02 1.503441482782363892e-01
-2.746066637337207794e-02 -1.433918774127960205e-01 -4.808058589696884155e-02 -3.387496769428253174e-01 9.659685194492340088e-02 -2.283004112541675568e-02 -5.613150075078010559e-02 -2.166607789695262909e-02 1.144952550530433655e-01 2.048205882310867310e-01 -1.666106134653091431e-01 2.939469218254089355e-01 -2.269420027732849121e-02 -1.100574210286140442e-01 -1.173453480005264282e-01 -1.465465426445007324e-01 9.667826443910598755e-02 -2.965919375419616699e-01 -3.908775746822357178e-01 -2.910869419574737549e-01 -6.286103278398513794e-02 2.378711253404617310e-01 3.128539072349667549e-03 -1.372202038764953613e-01 -1.870800182223320007e-02 2.827257215976715088e-01 -1.764716506004333496e-01 2.778783738613128662e-01 -8.808325976133346558e-02 2.016548998653888702e-03 1.588566787540912628e-02 -1.420921534299850464e-01
-1.214937120676040649e-01 -1.744322776794433594e-01 2.345223128795623779e-01 -3.625833094120025635e-01 8.752170950174331665e-02 -1.924943993799388409e-03 -5.760208889842033386e-02 6.959648430347442627e-02 2.148295938968658447e-01 1.632209718227386475e-01 -1.376264095306396484e-01 3.346542716026306152e-01 4.497120529413223267e-02 -1.237143799662590027e-01 1.533538550138473511e-01 -1.345109492540359497e-01 -1.995070278644561768e-02 -3.448089063167572021e-01 -1.141893640160560608e-01 -7.793258130550384521e-02 -1.579162031412124634e-01 1.662699878215789795e-01 5.275141447782516479e-02 1.752762310206890106e-02 -2.013622224330902100e-01 4.666901528835296631e-01 -1.414832472801208496e-02 1.003433689475059509e-01 9.591422975063323975e-02 -8.808461576700210571e-02 1.707846298813819885e-02 -9.955757111310958862e-02
-7.500818371772766113e-02 -1.728428602218627930e-01 -3.782057762145996094e-01 -2.369002103805541992e-01 1.164951846003532410e-01 2.202937938272953033e-02 5.477488785982131958e-02 8.921676874160766602e-02 -8.141149580478668213e-02 2.160418480634689331e-01 5.920970439910888672e-02 2.870737314224243164e-01 1.115935146808624268e-01 2.220736816525459290e-02 -2.363234758377075195e-01 -3.568309545516967773e-01 7.356608659029006958e-02 -2.832906246185302734e-01 -4.239983484148979187e-02 -1.162892654538154602e-01 -4.433833807706832886e-02 2.638792693614959717e-01 3.320868359878659248e-03 8.203610032796859741e-02 -6.103290989995002747e-02 8.271902799606323242e-02 -2.217807620763778687e-01 2.913649082183837891e-01 -8.422427810728549957e-03 6.134327873587608337e-02 -1.346769481897354126e-01 2.429692298173904419e-01
1.406688392162322998e-01 9.738818556070327759e-02 -3.111702203750610352e-01 -3.225843906402587891e-01 1.602964550256729126e-01 1.050374433398246765e-01 1.705988496541976929e-01 -1.047404408454895020e-01 6.400503963232040405e-02 1.766313910484313965e-01 -2.372305393218994141e-01 -1.903046071529388428e-01 2.423942834138870239e-01 3.800158202648162842e-02 4.036576673388481140e-02 -1.213510707020759583e-01 -1.464191228151321411e-01 -1.676443666219711304e-01 -3.517438471317291260e-01 -1.021102666854858398e-01 -1.792176812887191772e-01 2.643781304359436035e-01 -7.111612707376480103e-02 2.062990367412567139e-01 2.404460012912750244e-01 7.124502956867218018e-02 8.113687485456466675e-02 6.348285824060440063e-04 8.382234722375869751e-02 -6.260969489812850952e-02 -2.736078500747680664e-01 9.361097589135169983e-03
7.689398527145385742e-02 -6.538525968790054321e-02 -1.648661196231842041e-01 -1.319111436605453491e-01 2.288219630718231201e-01 -1.471304241567850113e-02 6.638499908149242401e-03 1.803616434335708618e-01 4.152323901653289795e-01 3.487708568572998047e-01 -4.791288822889328003e-02 1.213492006063461304e-01 3.226033449172973633e-01 4.717837274074554443e-02 -7.770168036222457886e-02 -2.286211103200912476e-01 -2.146241366863250732e-01 -2.498065233230590820e-01 -2.943906784057617188e-01 7.385638356208801270e-02 1.215966492891311646e-01 4.603779315948486328e-02 -8.519526571035385132e-02 -6.955773103982210159e-03 6.669276207685470581e-02 -7.744254544377326965e-03 -2.152411341667175293e-01 1.213073804974555969e-01 -1.633296161890029907e-01 -4.892012849450111389e-02 -2.526425123214721680e-01 3.386058285832405090e-02
2.273657023906707764e-01 8.587911725044250488e-03 -3.332289680838584900e-02 -2.824984490871429443e-01 5.694734677672386169e-02 7.238931208848953247e-02 -4.549249634146690369e-02 9.106554836034774780e-02 -9.258269518613815308e-02 1.464699953794479370e-01 -1.810167580842971802e-01 -1.346109211444854736e-01 5.195198208093643188e-02 -1.578189134597778320e-01 8.302632719278335571e-02 -3.318659365177154541e-01 -2.315280288457870483e-01 -1.551686227321624756e-01 -2.147346138954162598e-01 -2.242930531501770020e-01 -3.430070877075195312e-01 1.107047721743583679e-01 -3.209207653999328613e-01 -1.251080334186553955e-01 3.058801963925361633e-02 1.791704297065734863e-01 5.531815346330404282e-03 -2.915375307202339172e-02 1.333613246679306030e-01 -2.482105195522308350e-01 -1.012683361768722534e-01 2.769541740417480469e-01
-1.117004314437508583e-03 -1.348238736391067505e-01 1.031587719917297363e-01 -3.441410660743713379e-01 2.501575052738189697e-01 1.442677229642868042e-01 1.961899399757385254e-01 -2.285740524530410767e-01 2.595728337764739990e-01 2.968705892562866211e-01 -3.095524013042449951e-01 6.656530499458312988e-02 -4.765879828482866287e-03 6.272956728935241699e-02 1.140101775527000427e-01 -2.390244156122207642e-01 4.709223285317420959e-03 -2.761705517768859863e-01 -3.074704706668853760e-01 -8.078680187463760376e-02 1.916486956179141998e-02 1.733823716640472412e-01 -1.116876527667045593e-01 -1.110787782818078995e-02 9.663639962673187256e-02 1.691788434982299805e-01 1.016273349523544312e-01 2.787057757377624512e-01 1.616890169680118561e-02 3.305933903902769089e-03 -2.030845265835523605e-03 -4.626692458987236023e-02
1.949543058872222900e-01 -1.220280583947896957e-02 -1.046359091997146606e-01 -3.511888980865478516e-01 1.880695372819900513e-01 3.030369579792022705e-01 1.497694873251020908e-03 1.552370488643646240e-01 3.502930998802185059e-01 3.251139819622039795e-01 -1.718012429773807526e-02 -5.851380899548530579e-02 -2.915383875370025635e-02 7.333958148956298828e-02 9.174333536066114902e-04 -3.504996374249458313e-02 -1.467603296041488647e-01 -7.028070837259292603e-02 -4.227651655673980713e-01 4.910869151353836060e-02 -7.126116752624511719e-02 -7.378187775611877441e-02 -2.252624630928039551e-01 -4.193646088242530823e-02 1.120378300547599792e-01 4.203492030501365662e-02 9.749805182218551636e-02 -1.343087702989578247e-01 -2.937476336956024170e-01 1.000997275114059448e-01 -9.997652471065521240e-02 1.336684674024581909e-01
5.166677013039588928e-02 -2.237897366285324097e-02 -7.410611957311630249e-02 -1.314830183982849121e-01 1.614007949829101562e-01 2.498761415481567383e-01 -1.622872985899448395e-02 -3.252504467964172363e-01 -1.507779657840728760e-01 3.396737873554229736e-01 -3.363490104675292969e-01 1.502714902162551880e-01 -4.001374170184135437e-02 -2.046318799257278442e-01 1.395851522684097290e-01 -2.382795810699462891e-01 -1.367817819118499756e-01 -1.639174968004226685e-01 -2.847425341606140137e-01 9.163613617420196533e-02 -1.840566843748092651e-01 1.410552114248275757e-01 7.869020104408264160e-02 -7.998008280992507935e-02 -4.902070388197898865e-02 4.313303902745246887e-02 -2.285068184137344360e-01 1.250777542591094971e-01 9.337899088859558105e-02 -2.261618673801422119e-01 -2.292193472385406494e-01 -4.289376665838062763e-04
9.294271469116210938e-02 -1.222531348466873169e-01 -2.994123660027980804e-02 -2.381481081247329712e-01 -4.257781803607940674e-02 2.873910963535308838e-01 -2.914647459983825684e-01 1.787431240081787109e-01 1.418614238500595093e-01 2.339203655719757080e-01 -2.863343656063079834e-01 7.991187274456024170e-02 -5.735389422625303268e-03 -2.727673649787902832e-01 -1.971387416124343872e-01 -5.547444522380828857e-02 8.531251922249794006e-03 -1.410261541604995728e-01 -1.787208467721939087e-01 -1.192522607743740082e-02 -3.727130889892578125e-01 -1.252139639109373093e-02 -1.998106986284255981e-01 -9.543760679662227631e-03 9.925822913646697998e-02 -1.128474026918411255e-01 -1.635863035917282104e-01 3.484121337532997131e-02 1.062858775258064270e-01 -2.684134840965270996e-01 8.087339997291564941e-02 2.575443685054779053e-01
6.291595287621021271e-03 5.999789759516716003e-02 -3.890958428382873535e-02 -1.369515061378479004e-01 9.790015965700149536e-02 -1.728875376284122467e-02 -2.176492959260940552e-01 8.536227792501449585e-02 1.626647636294364929e-02 3.358688056468963623e-01 -2.977570295333862305e-01 -1.194817796349525452e-01 7.760144770145416260e-02 -2.509350180625915527e-01 -1.463687419891357422e-01 -3.964365124702453613e-01 3.912796825170516968e-02 -6.013523787260055542e-02 -1.166625618934631348e-01 -6.886797398328781128e-02 -4.305071011185646057e-02 -2.759445831179618835e-02 8.651215583086013794e-02 -1.453734468668699265e-02 1.865792460739612579e-02 1.806150823831558228e-01 -1.828917860984802246e-01 -1.705748587846755981e-01 3.639418259263038635e-02 -1.306619346141815186e-01 5.475227236747741699e-01 -2.149592153728008270e-02
-2.017845511436462402e-01 -8.622885495424270630e-02 5.910240858793258667e-02 -3.518565297126770020e-01 8.439057320356369019e-02 -1.439320445060729980e-01 9.261869639158248901e-02 -3.653412684798240662e-02 -1.395113170146942139e-01 2.714567184448242188e-01 -1.493198275566101074e-01 5.863548815250396729e-02 1.006735041737556458e-01 1.068814918398857117e-01 1.431415230035781860e-01 -2.114959955215454102e-01 -3.849577158689498901e-02 -4.832467138767242432e-01 -2.282580137252807617e-01 -1.692309975624084473e-01 -1.588632911443710327e-01 1.536380797624588013e-01 9.259884059429168701e-02 -2.537961304187774658e-01 -6.526011973619461060e-03 2.844811081886291504e-01 -6.301664561033248901e-02 1.044803708791732788e-01 -1.743094623088836670e-01 -8.877430856227874756e-02 -2.800585515797138214e-02 9.298970550298690796e-02
2.399830669164657593e-01 -7.586641609668731689e-02 -2.416662685573101044e-02 -2.501414418220520020e-01 1.714083366096019745e-02 4.577975254505872726e-03 -5.923701822757720947e-02 5.743072926998138428e-02 1.722896397113800049e-01 2.852168977260589600e-01 -2.486670576035976410e-02 -1.920723319053649902e-01 -1.572841964662075043e-02 -1.937747150659561157e-01 2.867419831454753876e-02 -2.277614772319793701e-01 -3.339036926627159119e-02 -1.444977968931198120e-01 -9.446431696414947510e-02 -5.916227772831916809e-02 -2.804428040981292725e-01 5.889522284269332886e-02 -1.211725175380706787e-01 -1.609664261341094971e-01 2.367314696311950684e-01 2.651133239269256592e-01 -2.271747440099716187e-01 1.680775880813598633e-01 9.569552540779113770e-02 -3.890870511531829834e-01 -2.236029691994190216e-02 3.209052085876464844e-01
1.967986971139907837e-01 -7.874971628189086914e-02 -7.258805446326732635e-03 -2.505814135074615479e-01 4.630263894796371460e-02 -3.401851654052734375e-02 -1.324352473020553589e-01 2.082021981477737427e-01 1.681516617536544800e-01 2.087573409080505371e-01 -1.199292391538619995e-01 -2.778347432613372803e-01 -5.498018115758895874e-02 -1.537997722625732422e-01 1.936654448509216309e-01 -2.608243227005004883e-01 -1.196498945355415344e-01 -1.593327075242996216e-01 -2.463992238044738770e-01 -6.753532588481903076e-02 -1.312725096940994263e-01 1.705818623304367065e-01 -6.885719299316406250e-02 -2.484888397157192230e-02 2.558654248714447021e-01 1.435328871011734009e-01 -1.023069769144058228e-01 1.531329303979873657e-01 1.284983307123184204e-01 -3.698923289775848389e-01 -1.764258593320846558e-01 2.669921815395355225e-01
-8.296669274568557739e-02 -2.296179085969924927e-01 4.260004311800003052e-02 -4.463279843330383301e-01 1.479096710681915283e-01 -5.756143853068351746e-02 8.005310595035552979e-02 5.706825852394104004e-02 9.719105809926986694e-02 3.671039044857025146e-01 -1.987713873386383057e-01 4.396152123808860779e-02 1.367006003856658936e-01 2.220240421593189240e-02 5.756621062755584717e-02 -7.160512357950210571e-02 8.606737107038497925e-02 -1.928673982620239258e-01 -2.880878448486328125e-01 -3.669357895851135254e-01 -2.455590069293975830e-01 3.072997741401195526e-02 1.141995340585708618e-01 -1.978221982717514038e-01 -5.568800866603851318e-02 2.326432615518569946e-01 -1.965169906616210938e-01 8.820147812366485596e-02 -3.673829138278961182e-02 -7.691988348960876465e-02 -6.834947317838668823e-02 4.080272279679775238e-03
-5.066723376512527466e-02 -4.592866823077201843e-02 -1.713626831769943237e-01 -2.134002149105072021e-01 -3.777584433555603027e-02 -4.200446233153343201e-02 2.365225404500961304e-01 -9.359107166528701782e-02 -1.125555559992790222e-01 2.856200635433197021e-01 -3.405889272689819336e-01 1.284461021423339844e-01 3.687983751296997070e-02 -2.081788145005702972e-02 3.412806987762451172e-01 -4.949263483285903931e-02 -4.553038999438285828e-02 -2.214882224798202515e-01 -4.162721633911132812e-01 -1.853659749031066895e-01 -2.893133461475372314e-02 2.596477270126342773e-01 -1.105028986930847168e-01 -5.040207877755165100e-02 1.703428570181131363e-04 2.597120106220245361e-01 1.264853030443191528e-02 2.490906715393066406e-01 -6.428401172161102295e-02 -1.033183410763740540e-01 -4.054069891571998596e-02 1.310617625713348389e-01
-1.146661043167114258e-01 1.695863157510757446e-01 -2.166010588407516479e-01 -1.473578214645385742e-01 1.343034356832504272e-01 2.399760484695434570e-02 -5.850764364004135132e-02 2.123735175700858235e-04 -7.439761608839035034e-02 1.571987867355346680e-01 -6.730730831623077393e-02 3.941406011581420898e-01 -8.720512501895427704e-03 -1.723421663045883179e-01 -4.005941748619079590e-02 1.404102146625518799e-02 -1.751976436935365200e-03 -3.055791258811950684e-01 -4.396206438541412354e-01 2.196846343576908112e-02 -2.839212417602539062e-01 2.773605585098266602e-01 -1.012883558869361877e-01 2.836180329322814941e-01 -1.553780864924192429e-02 1.191392913460731506e-01 -7.534118741750717163e-02 1.540718674659729004e-01 -5.469053611159324646e-02 -1.516575068235397339e-01 -1.949712634086608887e-01 -4.997844249010086060e-02
2.078177630901336670e-01 -8.680976182222366333e-02 -7.226346433162689209e-02 -1.261681020259857178e-01 3.230324387550354004e-02 -7.084608078002929688e-03 -1.015858650207519531e-01 2.308033406734466553e-01 1.509563922882080078e-01 1.929104328155517578e-01 -1.902930736541748047e-01 -2.020981311798095703e-01 7.783084362745285034e-02 -2.259863615036010742e-01 4.498527571558952332e-02 -1.852865964174270630e-01 -2.955536246299743652e-01 -1.715154200792312622e-01 -2.351081818342208862e-01 -1.442763805389404297e-01 -3.122440278530120850e-01 5.397224798798561096e-02 -1.308186799287796021e-01 -6.017904728651046753e-02 1.801879107952117920e-01 2.100183963775634766e-01 -1.300167292356491089e-01 1.140863075852394104e-01 1.466714590787887573e-01 -3.415659666061401367e-01 -1.046548634767532349e-01 2.515529394149780273e-01
-6.499128788709640503e-02 -3.679721150547266006e-03 -3.377752900123596191e-01 -3.601420223712921143e-01 2.012503445148468018e-01 8.266995102167129517e-02 -6.358087062835693359e-02 1.162994746118783951e-02 -1.708508096635341644e-02 1.597257405519485474e-01 -4.419403895735740662e-02 1.056733820587396622e-02 8.736960589885711670e-02 2.846273779869079590e-01 -4.217439517378807068e-02 -2.187514901161193848e-01 -1.134991943836212158e-01 3.514041379094123840e-02 -4.110741913318634033e-01 9.816776961088180542e-02 1.442506462335586548e-01 -4.256714880466461182e-02 -7.533410191535949707e-02 1.190462112426757812e-01 1.457900553941726685e-01 4.736684262752532959e-01 1.735169789753854275e-03 -5.709391459822654724e-02 -1.335956603288650513e-01 1.683128476142883301e-01 -6.362688541412353516e-02 -6.056191632524132729e-04
1.062222495675086975e-01 -1.818230152130126953e-01 1.390448212623596191e-01 -2.796435654163360596e-01 5.827981606125831604e-02 6.702553480863571167e-02 -3.587332367897033691e-02 -6.980261206626892090e-02 -3.486827388405799866e-02 2.124062776565551758e-01 -1.305555105209350586e-01 1.898072063922882080e-01 8.178845047950744629e-02 2.725484669208526611e-01 -5.148787423968315125e-02 -6.396079063415527344e-02 1.021338775753974915e-01 -4.466767013072967529e-01 -3.858488500118255615e-01 -2.006906121969223022e-01 -1.204858645796775818e-01 3.246646225452423096e-01 3.059730678796768188e-02 -1.029753983020782471e-01 8.195973187685012817e-02 1.639518737792968750e-01 -3.828532621264457703e-02 2.384303510189056396e-01 4.454819113016128540e-02 6.679718941450119019e-02 3.549213707447052002e-02 1.636070013046264648e-01
2.508799731731414795e-01 -5.431641824543476105e-03 -2.112689428031444550e-02 -3.048631846904754639e-01 -2.717568166553974152e-02 5.147360730916261673e-03 -2.252328954637050629e-02 1.794542521238327026e-01 1.740299165248870850e-01 1.488025039434432983e-01 -1.776427626609802246e-01 -2.037956416606903076e-01 -7.070422172546386719e-02 -2.278269976377487183e-01 8.567957580089569092e-02 -2.427497506141662598e-01 -3.164510428905487061e-01 -1.957636922597885132e-01 -1.816902160644531250e-01 -1.886711567640304565e-01 -1.875540316104888916e-01 4.650052264332771301e-02 -1.190169528126716614e-02 -8.719383738934993744e-03 1.836634725332260132e-01 1.336144506931304932e-01 -1.097586750984191895e-01 1.742914468050003052e-01 1.944430321455001831e-01 -2.890984714031219482e-01 -1.014239490032196045e-01 3.019322752952575684e-01
-2.919857017695903778e-02 1.202706322073936462e-01 -8.186806738376617432e-02 -4.246268570423126221e-01 2.978076785802841187e-02 1.386532932519912720e-01 -2.455597184598445892e-02 2.455235123634338379e-01 -2.381360232830047607e-01 2.729145884513854980e-01 2.588191628456115723e-02 1.442492101341485977e-02 3.191041350364685059e-01 -8.489951491355895996e-02 1.830857694149017334e-01 -3.456255197525024414e-01 1.534045785665512085e-01 -9.323322027921676636e-02 -2.953182458877563477e-01 3.231371194124221802e-02 1.779697835445404053e-02 1.857603900134563446e-02 -1.662660390138626099e-01 9.312132745981216431e-02 -2.164120972156524658e-01 1.038994789123535156e-01 1.317607015371322632e-01 5.751995369791984558e-02 -1.001013740897178650e-01 -2.764152288436889648e-01 8.998133707791566849e-04 -2.020760811865329742e-02
1.766452789306640625e-01 1.360501945018768311e-01 4.362779110670089722e-02 -2.388802319765090942e-01 2.788282930850982666e-02 -1.908633299171924591e-02 -2.764109671115875244e-01 5.013145506381988525e-02 -6.557164341211318970e-02 2.848514616489410400e-01 -9.968300163745880127e-02 -9.508594870567321777e-02 -2.004988119006156921e-02 -2.600871920585632324e-01 1.548837590962648392e-02 -1.818418949842453003e-01 -2.915902137756347656e-01 -2.645613551139831543e-01 -9.534005820751190186e-02 3.906360268592834473e-02 -4.106580317020416260e-01 -1.010029576718807220e-02 -1.844445168972015381e-01 -1.791872829198837280e-01 4.181914031505584717e-02 1.197882667183876038e-01 -1.390147954225540161e-01 1.943469047546386719e-01 1.629977226257324219e-01 -1.719508916139602661e-01 -9.177260100841522217e-02 2.592976093292236328e-01
1.420718878507614136e-01 1.642280966043472290e-01 3.239621873944997787e-03 -1.691180616617202759e-01 1.273919641971588135e-01 2.250391244888305664e-01 -1.021313145756721497e-01 1.297789961099624634e-01 1.128913313150405884e-01 5.502181053161621094e-01 5.279649049043655396e-02 -9.577400237321853638e-02 -6.536465138196945190e-02 8.074376732110977173e-02 -9.574040770530700684e-02 -2.611084580421447754e-01 -2.212522029876708984e-01 -2.115524560213088989e-01 -8.290672302246093750e-02 1.858520209789276123e-01 -2.311547249555587769e-01 -8.626956492662429810e-02 -1.960500329732894897e-01 9.157162159681320190e-02 -1.846683174371719360e-01 1.312472671270370483e-01 -1.317989230155944824e-01 9.740808606147766113e-02 7.273659855127334595e-02 2.733156979084014893e-01 1.422444079071283340e-02 1.153636500239372253e-01
-9.381464123725891113e-02 -2.149950265884399414e-01 -9.631211869418621063e-03 -2.070840299129486084e-01 3.215568140149116516e-02 6.857758760452270508e-02 -5.740168318152427673e-02 -9.924253076314926147e-02 1.070647090673446655e-01 3.184916079044342041e-01 -2.759575657546520233e-02 6.918025668710470200e-03 2.027069963514804840e-02 -3.879266232252120972e-02 -1.403229236602783203e-01 -1.523967683315277100e-01 1.970047354698181152e-01 -3.052595555782318115e-01 -4.398683309555053711e-01 -1.655113250017166138e-01 -6.349573284387588501e-02 3.493243157863616943e-01 -1.180405467748641968e-01 -1.931873150169849396e-02 6.213468033820390701e-03 1.204275116324424744e-01 -2.788254022598266602e-01 2.650508880615234375e-01 -1.586836427450180054e-01 1.746703521348536015e-03 -9.039926528930664062e-02 1.882752180099487305e-01
-2.106788754463195801e-02 -1.533831804990768433e-01 1.825825273990631104e-01 -4.314070641994476318e-01 1.806316822767257690e-01 5.262378230690956116e-02 -1.254678070545196533e-01 -9.864877909421920776e-02 8.516000583767890930e-03 1.617430597543716431e-01 -1.382714956998825073e-01 6.318763643503189087e-02 9.264703840017318726e-02 2.908691763877868652e-03 -1.255940049886703491e-01 -1.114490479230880737e-01 2.048895359039306641e-01 -2.099799513816833496e-01 -4.808938503265380859e-01 -1.356216073036193848e-01 -5.109900608658790588e-02 2.054203748703002930e-01 1.294013857841491699e-01 -7.498049736022949219e-02 -7.508030533790588379e-02 3.649786412715911865e-01 1.307687163352966309e-01 6.472957879304885864e-02 -1.342639029026031494e-01 5.284982547163963318e-02 -1.084255278110504150e-01 1.181823313236236572e-01
-1.487597674131393433e-01 -1.413710415363311768e-01 -2.925996184349060059e-01 -2.940658926963806152e-01 -5.170702561736106873e-02 3.146987557411193848e-01 -6.951711326837539673e-02 2.235883772373199463e-01 6.635000556707382202e-02 1.012171208858489990e-01 1.735068112611770630e-01 3.462731242179870605e-01 -2.239218167960643768e-02 8.564980328083038330e-02 -8.174741268157958984e-02 -2.450475394725799561e-01 -4.334059357643127441e-02 -1.576281636953353882e-01 -3.486144840717315674e-01 -1.590767800807952881e-01 -2.206905782222747803e-01 1.403097510337829590e-01 -1.061328202486038208e-01 2.414835691452026367e-01 1.149968579411506653e-01 3.320722654461860657e-02 -1.997694522142410278e-01 1.164459884166717529e-01 9.715441614389419556e-02 3.499642759561538696e-02 -5.531362257897853851e-03 3.993307240307331085e-03
9.489927440881729126e-02 -2.019690535962581635e-02 -1.377176344394683838e-01 -2.692198753356933594e-01 7.235557585954666138e-02 -2.827912010252475739e-02 -1.904983520507812500e-01 1.530869901180267334e-01 2.937780320644378662e-02 2.134987860918045044e-01 -1.630334556102752686e-01 -1.811325997114181519e-01 -2.186108380556106567e-01 -2.170265913009643555e-01 9.613844752311706543e-02 -2.715155482292175293e-01 -2.385902553796768188e-01 -1.769695729017257690e-01 -1.919678002595901489e-01 -1.496286690235137939e-01 -1.811029762029647827e-01 1.401423066854476929e-01 -4.080518707633018494e-02 -3.245238587260246277e-02 1.430775821208953857e-01 1.455633938312530518e-01 -1.152442842721939087e-01 2.625185549259185791e-01 1.218916177749633789e-01 -3.450829684734344482e-01 -1.472159475088119507e-02 2.983925938606262207e-01
-3.237247094511985779e-02 1.174336373805999756e-01 -6.903544533997774124e-03 -2.972258627414703369e-01 8.086593449115753174e-02 2.115941941738128662e-01 2.750373817980289459e-02 -4.714793711900711060e-02 7.840704917907714844e-02 1.353026367723941803e-02 -1.499684303998947144e-01 1.250699609518051147e-01 1.735479384660720825e-01 -2.457721978425979614e-01 -1.556122861802577972e-02 -4.659846425056457520e-01 3.389692679047584534e-02 -2.870879694819450378e-02 -2.016166746616363525e-01 -1.736022233963012695e-01 -8.712257444858551025e-02 -2.744180262088775635e-01 -9.088465571403503418e-02 -1.230231970548629761e-01 4.968260973691940308e-02 1.168195828795433044e-01 -2.082524299621582031e-01 1.788420081138610840e-01 -1.909399926662445068e-01 3.147071003913879395e-01 -2.842459380626678467e-01 -5.740633606910705566e-02
1.728668361902236938e-01 1.826529353857040405e-01 -1.795378327369689941e-01 -1.579755395650863647e-01 -1.668612286448478699e-02 1.232481896877288818e-01 1.494921557605266571e-02 9.108666330575942993e-03 2.230689972639083862e-01 1.934602856636047363e-01 -3.719672858715057373e-01 -7.140774279832839966e-02 2.280995808541774750e-02 -1.415222138166427612e-02 5.823105201125144958e-02 -3.154059350490570068e-01 -1.726461797952651978e-01 -1.175173446536064148e-01 2.203088952228426933e-03 -1.774198114871978760e-01 -1.483350545167922974e-01 2.726575732231140137e-01 -2.300522625446319580e-01 -4.007585346698760986e-01 1.468575149774551392e-01 1.973128616809844971e-01 -4.228039085865020752e-02 5.939249321818351746e-02 1.395404785871505737e-01 -8.948764950037002563e-02 -1.019069775938987732e-01 2.022283375263214111e-01
1.015789359807968140e-01 -2.086543440818786621e-01 3.529176115989685059e-02 -2.020445019006729126e-01 1.906573027372360229e-01 1.044245958328247070e-01 -1.021538004279136658e-01 -1.046882793307304382e-01 2.709924578666687012e-01 4.601418673992156982e-01 -1.325124967843294144e-02 2.446071952581405640e-01 1.029744222760200500e-01 5.590659752488136292e-02 -1.000125482678413391e-01 -3.005690574645996094e-01 -3.314669057726860046e-02 -3.538045287132263184e-01 -3.443620502948760986e-01 3.910681977868080139e-02 2.991825342178344727e-02 4.337349161505699158e-02 1.140111777931451797e-02 -1.018278747797012329e-01 5.267181247472763062e-02 -1.600866019725799561e-02 -1.276355683803558350e-01 -5.569655075669288635e-02 -2.652929127216339111e-01 -4.811104387044906616e-02 -7.897895574569702148e-02 -1.231107190251350403e-01
8.434358984231948853e-02 -8.967989683151245117e-02 3.966065123677253723e-02 -1.078517884016036987e-01 9.318722784519195557e-02 -2.972659468650817871e-02 -2.513948082923889160e-01 1.002382934093475342e-01 1.898737996816635132e-01 1.352430284023284912e-01 -1.102891266345977783e-01 -2.438137084245681763e-01 -1.033938117325305939e-02 -2.473361045122146606e-01 1.101311296224594116e-02 -2.778024375438690186e-01 -9.389236569404602051e-02 -1.581041067838668823e-01 -2.745943963527679443e-01 -1.286749541759490967e-01 -2.233137041330337524e-01 8.447390049695968628e-02 -9.179894626140594482e-02 -4.394946992397308350e-02 2.389449924230575562e-01 1.573053896427154541e-01 -1.202826648950576782e-01 2.877818346023559570e-01 1.602462232112884521e-01 -3.336315155029296875e-01 -1.482487618923187256e-01 3.050687611103057861e-01
-6.426492333412170410e-02 8.974501490592956543e-02 -2.086568251252174377e-02 -1.580532491207122803e-01 1.582744568586349487e-01 1.768263131380081177e-01 -3.549747467041015625e-01 -5.771819967776536942e-03 -1.694199591875076294e-01 3.098610937595367432e-01 -4.664079751819372177e-03 3.796036541461944580e-02 -1.276315301656723022e-01 2.148924581706523895e-02 -2.047894001007080078e-01 -3.689751625061035156e-01 4.424830898642539978e-02 -7.528539746999740601e-02 -1.876763403415679932e-01 1.226750910282135010e-01 -3.863564133644104004e-01 -1.947599202394485474e-01 -1.789652109146118164e-01 6.534094363451004028e-02 3.253648057579994202e-02 1.850381344556808472e-01 -7.116619497537612915e-02 1.074476391077041626e-01 -8.567994832992553711e-02 -4.080224782228469849e-03 -1.906397566199302673e-02 3.435138165950775146e-01
2.768785953521728516e-01 1.161854714155197144e-01 1.335622370243072510e-01 -2.127566039562225342e-01 -7.308459281921386719e-02 8.017250895500183105e-02 -2.159205675125122070e-01 1.102205272763967514e-02 -7.570663467049598694e-03 1.571408510208129883e-01 -1.426500827074050903e-01 -4.919107537716627121e-03 -5.301200225949287415e-02 -1.954664289951324463e-01 7.617127150297164917e-02 -2.502895295619964600e-01 -1.175355017185211182e-01 -2.499970346689224243e-01 -7.975300401449203491e-02 -2.527225315570831299e-01 -3.940659165382385254e-01 2.690393924713134766e-01 -1.352178454399108887e-01 -1.036439277231693268e-02 2.577475085854530334e-02 8.949659019708633423e-02 -1.714205592870712280e-01 2.564285099506378174e-01 9.930601716041564941e-02 -2.921066880226135254e-01 1.433661580085754395e-01 1.465419679880142212e-01
-1.228902116417884827e-01 -1.080396696925163269e-01 -1.493152678012847900e-01 -1.488583385944366455e-01 2.719342410564422607e-01 2.902369797229766846e-01 -7.369344681501388550e-02 3.219777345657348633e-01 -9.935287386178970337e-02 1.627435535192489624e-01 1.403497755527496338e-01 2.158305346965789795e-01 8.655818179249763489e-03 6.516572088003158569e-02 -5.192478001117706299e-02 -1.032762303948402405e-01 -1.818341016769409180e-01 -4.527693986892700195e-01 -2.951881587505340576e-01 1.378928869962692261e-02 -1.105293333530426025e-01 -3.041554009541869164e-03 -2.066965699195861816e-01 -1.059390604496002197e-01 -5.492887273430824280e-02 1.548111587762832642e-01 4.313484579324722290e-02 2.001018226146697998e-01 2.100129872560501099e-01 -1.417999565601348877e-01 -7.866898924112319946e-02 1.015651226043701172e-01
6.267660856246948242e-02 -1.160710602998733521e-01 -1.522867977619171143e-01 -1.220432668924331665e-01 -6.308235228061676025e-02 9.659177809953689575e-02 8.485280722379684448e-02 6.281448155641555786e-02 8.843985944986343384e-02 3.735108971595764160e-01 -3.567707911133766174e-02 7.850947976112365723e-02 1.013401895761489868e-01 -8.743075653910636902e-03 -1.604100316762924194e-01 1.234459318220615387e-02 2.467543035745620728e-01 -3.445872664451599121e-01 -4.299282133579254150e-01 -1.486241221427917480e-01 -7.720156013965606689e-02 3.085829913616180420e-01 -2.877690643072128296e-02 -1.064144372940063477e-01 -2.377979457378387451e-02 3.222497999668121338e-01 1.265861243009567261e-01 1.974358558654785156e-01 -1.534175574779510498e-01 -1.576767563819885254e-01 -1.436576098203659058e-01 2.677261829376220703e-02
5.061784759163856506e-02 -1.759102791547775269e-01 4.104061797261238098e-02 -2.371553778648376465e-01 2.953312359750270844e-02 1.980735808610916138e-01 -7.559516280889511108e-02 9.109584242105484009e-02 1.650487929582595825e-01 2.643627524375915527e-01 -5.563634634017944336e-02 3.935585021972656250e-01 2.759132087230682373e-01 -5.586695857346057892e-03 5.690721422433853149e-02 -9.586927294731140137e-02 5.575903225690126419e-03 -3.279758691787719727e-01 -8.854543417692184448e-02 -2.564947307109832764e-01 -1.580518037080764771e-01 2.612578570842742920e-01 8.047083765268325806e-02 2.551293373107910156e-02 -1.176615431904792786e-01 3.701767623424530029e-01 -8.464434742927551270e-02 8.369316160678863525e-02 6.003615632653236389e-02 -1.587876379489898682e-01 -1.761023253202438354e-01 6.543025374412536621e-02
6.558343768119812012e-02 1.719254814088344574e-02 -1.365117728710174561e-01 -1.625547409057617188e-01 2.149849571287631989e-02 2.505880082026124001e-03 -3.561882674694061279e-02 1.242728158831596375e-01 2.720557451248168945e-01 3.243372738361358643e-01 1.533430069684982300e-03 1.006840094923973083e-01 -1.002738699316978455e-01 3.853799030184745789e-02 -1.932068914175033569e-01 -3.200440108776092529e-01 -2.805723547935485840e-01 7.551705930382013321e-03 -1.362331658601760864e-01 -9.755178540945053101e-02 -1.248658522963523865e-01 1.797807514667510986e-01 -2.342011481523513794e-01 2.648521065711975098e-01 2.476321458816528320e-01 2.364147305488586426e-01 -5.154844745993614197e-02 2.824206352233886719e-01 -3.024703562259674072e-01 -8.402844518423080444e-02 -4.365190863609313965e-02 -1.125477775931358337e-01
4.649681597948074341e-02 1.083768233656883240e-01 -2.887948416173458099e-02 -2.654379978775978088e-02 1.304240971803665161e-01 5.524171888828277588e-02 -7.466214150190353394e-02 2.000854909420013428e-01 7.211476564407348633e-02 4.178703129291534424e-01 -2.824119059368968010e-03 1.145683228969573975e-01 -1.153246127068996429e-02 2.695345878601074219e-02 -2.366324663162231445e-01 -3.937914073467254639e-01 6.866769492626190186e-02 -1.481840480118989944e-02 -1.598351001739501953e-01 7.836740463972091675e-02 -4.484109282493591309e-01 -6.327058374881744385e-02 -2.153049111366271973e-01 -5.240473896265029907e-02 1.268461495637893677e-01 2.189031541347503662e-01 6.459843367338180542e-03 6.781359016895294189e-02 -1.402350664138793945e-01 4.814944043755531311e-02 -4.365010932087898254e-02 3.614788353443145752e-01
2.655525505542755127e-01 -1.831132546067237854e-02 3.836870566010475159e-02 -3.220946192741394043e-01 2.021218389272689819e-01 2.302393168210983276e-01 -1.320589184761047363e-01 -3.659112751483917236e-02 6.339824944734573364e-02 1.183928251266479492e-01 -1.692574024200439453e-01 1.509806066751480103e-01 2.999390065670013428e-01 8.702681958675384521e-02 -3.795140385627746582e-01 -1.542711406946182251e-01 -1.374157071113586426e-01 -1.571264266967773438e-01 -2.671147137880325317e-02 -2.468689829111099243e-01 -1.597756743431091309e-01 -1.043197661638259888e-01 -2.032417804002761841e-01 1.173489391803741455e-01 1.305091530084609985e-01 1.392630189657211304e-01 8.545231074094772339e-03 8.061298727989196777e-02 -2.944576442241668701e-01 1.370125859975814819e-01 -1.543753296136856079e-01 -8.610745519399642944e-02
1.034010797739028931e-01 2.647974342107772827e-02 -3.040926158428192139e-01 -2.408190071582794189e-01 6.707523018121719360e-02 -1.081393286585807800e-02 1.361265033483505249e-01 8.132947981357574463e-02 1.607212275266647339e-01 2.564620971679687500e-01 -3.299019932746887207e-01 -2.283080294728279114e-02 4.069061949849128723e-02 -1.104301679879426956e-02 -1.526865959167480469e-01 -5.321165174245834351e-02 -2.176436185836791992e-01 -2.189831994473934174e-02 -2.866730093955993652e-01 -4.996575415134429932e-02 -3.260113000869750977e-01 -1.516633629798889160e-01 1.901400238275527954e-01 1.568932980298995972e-01 2.282440364360809326e-01 1.828413754701614380e-01 -8.142042905092239380e-02 2.337270230054855347e-01 -2.268450260162353516e-01 1.702693998813629150e-01 -9.498770534992218018e-02 1.437358409166336060e-01
2.307502031326293945e-01 7.346844673156738281e-02 -2.023121714591979980e-01 -1.873061507940292358e-01 -1.226681983098387718e-03 -3.208230808377265930e-02 -7.158601284027099609e-02 5.064429342746734619e-02 2.881935983896255493e-02 8.866042643785476685e-02 -3.853217661380767822e-01 6.353859603404998779e-02 1.455388665199279785e-01 -6.697944551706314087e-02 9.558760374784469604e-02 -1.596642434597015381e-01 -1.685205549001693726e-01 -1.893991678953170776e-01 -1.725973635911941528e-01 -8.891495317220687866e-02 -8.885341882705688477e-02 2.652425765991210938e-01 -3.894089460372924805e-01 -1.619399935007095337e-01 1.575123220682144165e-01 2.353486269712448120e-01 -2.726303040981292725e-01 7.435987889766693115e-02 1.477904170751571655e-01 -2.014196962118148804e-01 2.756310813128948212e-02 2.319852858781814575e-01
4.394511878490447998e-02 -2.250682264566421509e-01 -5.760143324732780457e-02 -4.063698649406433105e-01 6.235633976757526398e-03 -1.114030629396438599e-01 7.381416857242584229e-02 -1.069302707910537720e-01 -4.802933428436517715e-03 2.239985316991806030e-01 -1.616366505622863770e-01 6.300023943185806274e-02 -1.184701696038246155e-01 6.954699754714965820e-02 -1.612197235226631165e-02 -5.500255897641181946e-02 1.608186811208724976e-01 -4.808423221111297607e-01 -3.350745737552642822e-01 -8.504051715135574341e-02 -2.759916521608829498e-02 7.079596817493438721e-02 5.072512198239564896e-03 -1.001555323600769043e-01 -7.669696956872940063e-02 2.877072095870971680e-01 -4.252793267369270325e-02 3.829679191112518311e-01 -4.538655653595924377e-02 -7.178045064210891724e-02 1.473002415150403976e-02 1.010226383805274963e-01
9.652262926101684570e-02 7.130413781851530075e-03 -9.973400086164474487e-02 -4.339372813701629639e-01 1.040273755788803101e-01 -1.142441481351852417e-02 -1.246354281902313232e-01 1.407643258571624756e-01 -2.222402542829513550e-01 1.271991133689880371e-01 -3.735827803611755371e-01 -3.167983144521713257e-02 -2.190780490636825562e-01 -1.869218200445175171e-01 -5.067116767168045044e-02 -4.196515381336212158e-01 -6.229097023606300354e-03 -4.775622114539146423e-02 -1.562880426645278931e-01 -6.339681893587112427e-02 -8.751923590898513794e-02 3.664924576878547668e-02 5.165524408221244812e-02 1.208788529038429260e-01 1.928539574146270752e-01 2.389230430126190186e-01 1.172231733798980713e-01 -2.890000343322753906e-01 -2.079101838171482086e-02 6.141578033566474915e-02 1.157695427536964417e-01 -1.101919338107109070e-01
3.072813749313354492e-01 -4.894815757870674133e-02 -8.212779462337493896e-02 -2.215588688850402832e-01 7.805137336254119873e-02 3.867012681439518929e-03 -2.500281631946563721e-01 2.055996358394622803e-01 7.408119738101959229e-02 1.852849721908569336e-01 -1.689337342977523804e-01 -5.437450017780065536e-04 -1.484588952735066414e-03 -3.956720530986785889e-01 8.806365728378295898e-02 -7.968863844871520996e-02 -1.895690411329269409e-01 -1.318239569664001465e-01 -2.331869751214981079e-01 -6.195867434144020081e-02 -1.610149443149566650e-01 8.582684397697448730e-02 -9.726984053850173950e-02 -4.186359420418739319e-02 1.507036983966827393e-01 1.359614133834838867e-01 -4.236003756523132324e-02 9.216129034757614136e-02 7.342351134866476059e-03 -3.642166852951049805e-01 4.007107391953468323e-02 3.944636583328247070e-01
-5.432648584246635437e-02 -4.104402288794517517e-02 -1.522664576768875122e-01 -2.982815504074096680e-01 2.157804071903228760e-01 7.552838325500488281e-02 7.323314994573593140e-02 1.513139158487319946e-01 4.548641666769981384e-02 5.273767113685607910e-01 -1.178073883056640625e-02 1.995202153921127319e-01 1.400780677795410156e-01 6.693886220455169678e-02 -8.022418618202209473e-02 -3.646790981292724609e-01 -9.246234595775604248e-02 -6.034511700272560120e-02 -1.465356498956680298e-01 5.309180170297622681e-02 8.027383685111999512e-02 -1.198464911431074142e-02 6.865350157022476196e-02 7.467230409383773804e-02 1.531186252832412720e-01 1.198468208312988281e-01 -3.529082834720611572e-01 -9.498110413551330566e-02 -2.142273485660552979e-01 3.452544659376144409e-02 -2.172338962554931641e-01 -1.184329856187105179e-03
-3.043789602816104889e-02 -4.926100373268127441e-02 -1.654197275638580322e-01 -1.905642747879028320e-01 2.238411456346511841e-02 -3.583407402038574219e-02 -1.867548823356628418e-01 2.801366150379180908e-01 -1.314226770773530006e-03 2.877265512943267822e-01 -2.078714594244956970e-02 5.495983362197875977e-02 9.162896126508712769e-02 -2.136395545676350594e-03 2.306905984878540039e-01 -3.229976296424865723e-01 -2.316340655088424683e-01 -2.130296528339385986e-01 -3.491804003715515137e-01 2.414646372199058533e-02 1.741369962692260742e-01 1.402984261512756348e-01 -1.307317428290843964e-02 1.333911716938018799e-01 -3.618329763412475586e-01 1.219206824898719788e-01 1.616519987583160400e-01 2.374385297298431396e-01 1.883389800786972046e-02 7.883709669113159180e-02 3.552556410431861877e-02 -1.999919563531875610e-01
-6.040847301483154297e-02 3.527354821562767029e-02 -1.889212280511856079e-01 -3.114583790302276611e-01 8.861302584409713745e-02 3.041274249553680420e-01 1.573738157749176025e-01 3.241932094097137451e-01 -1.012554913759231567e-01 1.207192391157150269e-01 -1.807497590780258179e-01 1.502550989389419556e-01 5.143674835562705994e-02 6.514750421047210693e-03 2.444130927324295044e-02 -7.258875668048858643e-02 -1.300165653228759766e-01 -2.573299109935760498e-01 -4.479394108057022095e-02 9.268697351217269897e-02 -1.749595403671264648e-01 -1.989707648754119873e-01 -6.839370727539062500e-02 8.795986324548721313e-02 -1.828660257160663605e-02 3.836407661437988281e-01 -1.540766358375549316e-01 3.697022497653961182e-01 -1.663088649511337280e-01 9.622337669134140015e-02 1.400854885578155518e-01 5.251060053706169128e-02
1.155202984809875488e-01 -3.273165225982666016e-02 1.746029034256935120e-02 -4.570401608943939209e-01 1.371587663888931274e-01 -1.328982263803482056e-01 1.812759041786193848e-02 -9.081107378005981445e-02 6.924738734960556030e-02 3.707387745380401611e-01 -1.233751326799392700e-01 2.272543013095855713e-01 8.762104809284210205e-02 1.170509532094001770e-01 3.391368687152862549e-02 6.173825263977050781e-02 -7.952085882425308228e-02 -2.564003765583038330e-01 -2.968112230300903320e-01 -1.421118378639221191e-01 -4.613762721419334412e-02 -3.735315799713134766e-02 -6.143923476338386536e-02 -8.073700964450836182e-02 -5.493516474962234497e-02 1.762411445379257202e-01 1.641988456249237061e-01 -2.145313620567321777e-01 1.059395447373390198e-01 -3.197916448116302490e-01 -2.848894000053405762e-01 -2.175783040001988411e-03
7.494924217462539673e-02 4.295590892434120178e-02 -3.863204270601272583e-02 -2.891459465026855469e-01 5.108984652906656265e-03 7.305257767438888550e-02 -1.785888522863388062e-01 1.045053899288177490e-01 8.053061366081237793e-02 8.513934910297393799e-02 -9.583108872175216675e-02 -1.526209115982055664e-01 -1.392225641757249832e-02 -2.088948339223861694e-01 7.210340350866317749e-02 -2.666421532630920410e-01 -3.017714023590087891e-01 -1.414572894573211670e-01 -2.384975850582122803e-01 -1.775301992893218994e-01 -2.066836506128311157e-01 1.022417247295379639e-01 -2.715619094669818878e-02 -8.329734206199645996e-02 1.883877366781234741e-01 2.260950505733489990e-01 -7.851062715053558350e-02 1.845151931047439575e-01 4.491604492068290710e-02 -4.326096773147583008e-01 -5.669653415679931641e-02 3.367483615875244141e-01
-1.753889918327331543e-01 1.955302506685256958e-01 -1.678133010864257812e-01 -2.108302414417266846e-01 7.974055409431457520e-02 2.295640259981155396e-01 -3.129209876060485840e-01 9.072584658861160278e-02 2.388180196285247803e-01 3.058056831359863281e-01 -1.446567624807357788e-01 2.764481604099273682e-01 1.622815616428852081e-02 1.679206639528274536e-01 3.632035106420516968e-02 -1.450750976800918579e-01 -1.393247693777084351e-01 -9.057256579399108887e-02 -2.461092472076416016e-01 1.775640845298767090e-01 4.003877565264701843e-02 5.747457966208457947e-02 -8.431316912174224854e-02 1.021344661712646484e-01 3.545541167259216309e-01 1.225533634424209595e-01 3.253118321299552917e-02 9.616592526435852051e-02 -2.440173476934432983e-01 -4.991329461336135864e-02 -1.196037456393241882e-01 1.578757613897323608e-01
1.449911892414093018e-01 -1.260980814695358276e-01 1.071166153997182846e-02 -2.379610091447830200e-01 1.379022747278213501e-01 5.959954112768173218e-02 2.130826711654663086e-01 -3.002675473690032959e-01 1.503032445907592773e-01 2.642447948455810547e-01 -2.832570672035217285e-01 9.049083292484283447e-02 5.693898722529411316e-02 2.369215935468673706e-01 1.236696839332580566e-01 -3.949941396713256836e-01 -4.369159415364265442e-02 -3.064956367015838623e-01 -3.811711668968200684e-01 -5.366432294249534607e-02 1.595760323107242584e-02 1.316283922642469406e-02 -3.909635543823242188e-02 -8.146952092647552490e-02 2.028269879519939423e-02 1.347255706787109375e-01 1.396446377038955688e-01 1.852180361747741699e-01 -6.966091692447662354e-02 6.440612673759460449e-02 -1.739687286317348480e-02 4.887714236974716187e-02
2.839671075344085693e-02 1.848696172237396240e-01 -1.303421556949615479e-01 -2.188946455717086792e-01 -1.052274648100137711e-02 -6.131713092327117920e-02 -2.718898653984069824e-01 2.823223732411861420e-02 1.099188253283500671e-01 2.020190283656120300e-02 -1.930785030126571655e-01 -1.131043434143066406e-01 2.716918587684631348e-01 -2.100580781698226929e-01 6.230631098151206970e-02 -2.079910635948181152e-01 1.151144783943891525e-02 -1.969507336616516113e-01 -1.419515013694763184e-01 -2.570419311523437500e-01 -6.018725410103797913e-02 2.612665891647338867e-01 -2.975568771362304688e-01 -2.514769136905670166e-01 2.204830050468444824e-01 2.526403665542602539e-01 7.624105364084243774e-02 1.721632033586502075e-01 6.254710257053375244e-02 -1.520640254020690918e-01 1.958536505699157715e-01 1.782767474651336670e-01
1.462524384260177612e-01 -4.648021981120109558e-02 -6.309896707534790039e-02 -1.670433133840560913e-01 3.988922014832496643e-02 -4.699693620204925537e-02 -2.876875177025794983e-02 -7.412098348140716553e-02 1.743186265230178833e-02 1.516913026571273804e-01 -2.074678689241409302e-01 -9.476514905691146851e-02 3.284161910414695740e-02 -2.595543265342712402e-01 5.065470561385154724e-02 -2.883194684982299805e-01 -3.139441013336181641e-01 -1.952801048755645752e-01 -8.990222215652465820e-02 -5.740062147378921509e-02 -1.595977842807769775e-01 3.103191554546356201e-01 -3.690153360366821289e-01 2.286970149725675583e-03 -1.906605064868927002e-02 3.843794167041778564e-01 -1.407044529914855957e-01 7.664012908935546875e-02 1.279464922845363617e-02 -1.367194205522537231e-01 9.891967289149761200e-03 3.258974552154541016e-01
5.247424170374870300e-02 -2.130251750349998474e-02 -4.321620613336563110e-02 -2.227909862995147705e-02 8.829540456645190716e-04 2.290017157793045044e-01 -1.955641061067581177e-01 8.967968076467514038e-02 3.910911083221435547e-02 3.697994649410247803e-01 3.339407220482826233e-02 -4.612475261092185974e-02 4.934867098927497864e-02 4.472977221012115479e-01 -2.517127618193626404e-02 -2.897147834300994873e-01 -2.154493778944015503e-01 -2.165347039699554443e-01 -3.978756442666053772e-02 -2.560657262802124023e-01 -7.759170234203338623e-02 -1.725051552057266235e-01 -2.539276890456676483e-02 -7.844284176826477051e-02 -8.755463361740112305e-02 4.062606096267700195e-01 1.875236928462982178e-01 -6.079318746924400330e-02 1.136113405227661133e-01 -1.676044240593910217e-02 1.088201403617858887e-01 1.656992286443710327e-01
3.799062967300415039e-01 9.980526566505432129e-02 -5.089055746793746948e-03 3.732539713382720947e-02 1.955608874559402466e-01 1.849898695945739746e-01 1.247619315981864929e-01 -4.294251650571823120e-02 -5.273022875189781189e-02 2.469157576560974121e-01 -1.986350715160369873e-01 4.428451508283615112e-02 1.181311681866645813e-01 -1.384883075952529907e-01 3.621614575386047363e-01 -2.224694788455963135e-01 -1.833943277597427368e-01 -1.727950125932693481e-01 -1.228851079940795898e-01 -1.140021532773971558e-01 -2.100476920604705811e-01 -9.964160621166229248e-02 3.019127249717712402e-02 3.065459802746772766e-02 2.781128697097301483e-02 1.951321661472320557e-01 7.236076891422271729e-02 3.774264454841613770e-02 -1.002815645188093185e-02 -2.490187436342239380e-01 -3.417251110076904297e-01 2.521461248397827148e-01
-1.041244948282837868e-03 3.435344249010086060e-02 -3.313564062118530273e-01 -2.996501624584197998e-01 2.333445101976394653e-01 1.393740773200988770e-01 -4.482238739728927612e-02 2.297961711883544922e-01 2.428300380706787109e-01 3.260103464126586914e-01 -1.002432256937026978e-01 6.962108612060546875e-02 6.850512325763702393e-02 1.032257229089736938e-01 2.629972994327545166e-01 -3.544223308563232422e-01 -3.834309056401252747e-02 -1.689659208059310913e-01 1.635956577956676483e-02 5.983928591012954712e-02 -9.506031125783920288e-02 -8.074897527694702148e-02 -1.108968630433082581e-01 -3.325637057423591614e-02 1.704980581998825073e-01 7.266267389059066772e-02 -2.281371131539344788e-02 1.388640888035297394e-02 -1.123391762375831604e-01 -1.799985952675342560e-02 -4.106887578964233398e-01 -2.763807028532028198e-02
-7.957548648118972778e-02 -2.858783490955829620e-02 5.303971469402313232e-02 -2.781642377376556396e-01 1.582423150539398193e-01 2.908003628253936768e-01 -6.687176972627639771e-02 -2.522278577089309692e-02 4.434536769986152649e-02 -2.447893843054771423e-02 -1.120598763227462769e-01 8.234607428312301636e-02 1.848406940698623657e-01 1.557222455739974976e-01 -1.002025082707405090e-01 -4.016115665435791016e-01 4.605729132890701294e-02 -2.794811725616455078e-01 -2.340345978736877441e-01 -1.724088191986083984e-01 -7.868681848049163818e-02 9.712821990251541138e-02 -2.095029801130294800e-01 -2.601933479309082031e-01 -1.244325190782546997e-02 1.061152070760726929e-01 -2.100819796323776245e-01 2.952821850776672363e-01 -2.799912095069885254e-01 1.277324855327606201e-01 -1.025713458657264709e-01 7.986255735158920288e-02
-1.554906219244003296e-01 -1.371916499920189381e-03 -2.695715725421905518e-01 -2.472416013479232788e-01 -1.643818616867065430e-02 4.193131346255540848e-03 1.054634898900985718e-02 1.290326006710529327e-02 -3.218296542763710022e-02 1.763236075639724731e-01 -2.414322495460510254e-01 1.725468188524246216e-01 1.309694945812225342e-01 9.065332263708114624e-02 2.386305630207061768e-01 4.018790274858474731e-02 1.354954540729522705e-01 -5.486759543418884277e-01 -3.647171258926391602e-01 -6.576967984437942505e-02 -1.502146273851394653e-01 2.694079875946044922e-01 2.136861234903335571e-01 3.152481839060783386e-02 1.445322856307029724e-02 9.075641632080078125e-02 -7.198974490165710449e-02 5.389493331313133240e-02 -9.077375382184982300e-02 2.070626616477966309e-02 -8.239874243736267090e-02 8.245829492807388306e-02
1.540848165750503540e-01 -3.813523054122924805e-02 -1.305864453315734863e-01 -1.898693591356277466e-01 -5.915778502821922302e-02 -1.316075120121240616e-02 -5.723273754119873047e-02 1.766014546155929565e-01 1.435601264238357544e-01 2.736066281795501709e-01 -1.851209551095962524e-01 -1.088967770338058472e-01 -3.239972144365310669e-02 -1.564894616603851318e-01 1.566692739725112915e-01 -3.569223582744598389e-01 -1.612956821918487549e-01 -4.534560814499855042e-02 -1.826623678207397461e-01 -1.866010874509811401e-01 -2.368638813495635986e-01 1.378092765808105469e-01 -1.789266467094421387e-01 -1.745589524507522583e-01 9.387455880641937256e-02 2.187433242797851562e-01 -2.203152328729629517e-01 1.779999732971191406e-01 2.152619510889053345e-01 -3.061837255954742432e-01 1.686206273734569550e-02 2.310716062784194946e-01
9.549696743488311768e-02 8.968317508697509766e-02 -1.770202517509460449e-01 -2.014282941818237305e-01 3.768788576126098633e-01 1.208066493272781372e-01 -1.455796957015991211e-01 1.406437903642654419e-01 1.208974868059158325e-01 3.589063286781311035e-01 -1.217214688658714294e-01 -2.427939139306545258e-02 8.811948448419570923e-02 -1.195298358798027039e-01 3.421806916594505310e-02 -3.563701733946800232e-02 -1.470757424831390381e-01 -1.159506514668464661e-01 -1.739726662635803223e-01 -3.200432360172271729e-01 4.789775982499122620e-02 6.259948015213012695e-03 -6.628830730915069580e-02 4.005656763911247253e-02 -2.521249279379844666e-02 6.160706654191017151e-02 -1.836089044809341431e-01 2.312364131212234497e-01 2.640008628368377686e-01 3.689596354961395264e-01 6.014889106154441833e-02 2.298511266708374023e-01
1.512450426816940308e-01 2.971473932266235352e-01 3.890830278396606445e-02 -3.767468929290771484e-01 2.279396653175354004e-01 2.352947182953357697e-02 -1.399757266044616699e-01 9.654204547405242920e-02 -2.861866652965545654e-01 -2.524589002132415771e-02 -1.258456707000732422e-01 1.458281874656677246e-01 -1.778818853199481964e-02 -1.621788889169692993e-01 -8.527705073356628418e-02 -4.665847420692443848e-01 -1.259013712406158447e-01 -1.757495291531085968e-02 -3.225227594375610352e-01 1.434214264154434204e-01 1.337968558073043823e-01 9.982686489820480347e-02 -1.190538480877876282e-01 2.148051932454109192e-02 -5.880062654614448547e-02 2.718099355697631836e-01 -6.553307920694351196e-02 1.123369932174682617e-01 -6.487499177455902100e-02 1.550494506955146790e-02 8.660376071929931641e-02 5.712052807211875916e-02
-4.108442366123199463e-02 4.523891955614089966e-02 1.531420368701219559e-02 -1.897827833890914917e-01 1.070990860462188721e-01 2.030784338712692261e-01 -2.396880388259887695e-01 -6.687378883361816406e-02 2.766479551792144775e-01 1.381960809230804443e-01 -5.345796048641204834e-02 8.937447518110275269e-02 7.173761725425720215e-03 -9.130186587572097778e-02 -1.551927030086517334e-01 -2.589913308620452881e-01 3.768180683255195618e-02 -1.666482836008071899e-01 -3.206932544708251953e-01 -3.166129589080810547e-01 -8.671334385871887207e-02 -5.216271057724952698e-02 -2.373068630695343018e-01 -1.430701017379760742e-01 5.889853090047836304e-02 4.550133645534515381e-02 3.635920584201812744e-02 4.044274985790252686e-01 -9.951784461736679077e-02 2.451580166816711426e-01 -2.306908071041107178e-01 -1.624885946512222290e-01
7.762067019939422607e-02 8.410473167896270752e-02 -1.789204627275466919e-01 -1.801054626703262329e-01 7.603151351213455200e-02 3.605436086654663086e-01 4.753326531499624252e-03 2.181335687637329102e-01 6.621196120977401733e-02 2.990936338901519775e-01 1.621921360492706299e-01 1.836390495300292969e-01 2.552148401737213135e-01 1.581926345825195312e-01 -1.508781909942626953e-01 -1.829900443553924561e-01 -1.742073446512222290e-01 -2.045526355504989624e-01 -2.711901366710662842e-01 8.312286436557769775e-02 -1.243002489209175110e-01 -3.232199698686599731e-02 4.878982529044151306e-02 1.006206870079040527e-01 1.013123467564582825e-01 2.085078656673431396e-01 1.427161991596221924e-01 3.242050111293792725e-01 3.724228963255882263e-02 4.435954988002777100e-02 -9.530755877494812012e-02 2.559207677841186523e-01
9.627130627632141113e-02 -1.276411116123199463e-01 2.301384229212999344e-03 -4.035845994949340820e-01 3.738310188055038452e-02 -7.445604354143142700e-02 6.904666870832443237e-02 1.786134690046310425e-01 1.452967673540115356e-01 8.940151333808898926e-02 3.233816102147102356e-02 1.965969055891036987e-01 2.245104759931564331e-01 2.823610045015811920e-02 6.463479995727539062e-02 -1.709767580032348633e-01 1.874160952866077423e-02 -4.403603076934814453e-01 -1.059510633349418640e-01 -1.680519729852676392e-01 -2.015600949525833130e-01 1.262648254632949829e-01 1.774157434701919556e-01 -4.693867266178131104e-02 -1.940571367740631104e-01 3.624118268489837646e-01 -1.522003412246704102e-01 1.878108642995357513e-02 7.199089974164962769e-02 8.651953935623168945e-02 -2.921341657638549805e-01 4.057434387505054474e-03
1.560265868902206421e-01 1.427795886993408203e-01 -4.514516517519950867e-02 -3.022917807102203369e-01 -1.110993474721908569e-01 4.706896841526031494e-02 -4.474347457289695740e-02 3.036783635616302490e-01 -3.101850152015686035e-01 3.634920418262481689e-01 1.083029713481664658e-02 7.013519760221242905e-03 7.545330375432968140e-02 -9.901098161935806274e-02 1.577835530042648315e-01 -3.737647831439971924e-01 1.362718939781188965e-01 -4.882159084081649780e-02 -3.534509241580963135e-01 3.128625452518463135e-02 -2.215321213006973267e-01 -8.970019407570362091e-03 -1.078017055988311768e-01 1.117839291691780090e-01 -6.616101413965225220e-02 1.066497862339019775e-01 3.606219217181205750e-02 4.893893003463745117e-02 4.518596082925796509e-02 3.150832280516624451e-02 4.845745861530303955e-02 -3.154472410678863525e-01
-1.033514589071273804e-01 -1.076812297105789185e-01 -3.100734949111938477e-01 -2.845247387886047363e-01 1.201671510934829712e-01 1.234846636652946472e-01 -4.312815070152282715e-01 2.699058353900909424e-01 1.915947943925857544e-01 1.241860911250114441e-01 -9.900462627410888672e-02 2.060566097497940063e-01 -1.068223938345909119e-01 3.628779202699661255e-02 1.082963719964027405e-01 -2.729869186878204346e-01 -1.298975795507431030e-01 -2.784424424171447754e-01 -5.969031155109405518e-02 1.464125812053680420e-01 -6.739439070224761963e-02 1.013813689351081848e-01 -9.039393812417984009e-02 -4.961701855063438416e-02 -9.374873340129852295e-02 1.823972314596176147e-01 4.585544392466545105e-02 3.160860762000083923e-02 -1.474369764328002930e-01 -8.398540318012237549e-02 -2.998386025428771973e-01 1.414427999407052994e-03
8.726759999990463257e-02 -1.486990451812744141e-01 -1.645932197570800781e-01 -3.141467273235321045e-01 -4.888655990362167358e-02 -3.286760300397872925e-02 -3.491927683353424072e-02 -2.251791656017303467e-01 2.048307359218597412e-01 3.503179252147674561e-01 -1.594267785549163818e-01 2.392208278179168701e-01 1.023981645703315735e-01 1.130773127079010010e-01 2.109046131372451782e-01 -1.466908305883407593e-01 -1.637364327907562256e-01 -1.984797865152359009e-01 -2.311985790729522705e-01 -8.801503479480743408e-02 8.310080319643020630e-02 -3.084680251777172089e-02 -5.295735597610473633e-02 -1.712600737810134888e-01 -3.689927756786346436e-01 3.530667126178741455e-01 -1.544163562357425690e-02 5.775706097483634949e-02 -3.858048468828201294e-02 -1.366049349308013916e-01 -1.120349671691656113e-02 2.121157012879848480e-02
1.691839247941970825e-01 -3.676030784845352173e-02 -1.333182603120803833e-01 -2.907733023166656494e-01 9.706586599349975586e-02 3.291012346744537354e-02 -1.463278084993362427e-01 3.097451627254486084e-01 3.478100150823593140e-02 2.352255433797836304e-01 -1.533116400241851807e-01 2.433239296078681946e-02 5.338037014007568359e-02 3.006764352321624756e-01 -8.949960023164749146e-02 -2.508936226367950439e-01 -2.581146955490112305e-01 -2.044525146484375000e-01 -2.102195769548416138e-01 2.164147496223449707e-01 5.144495889544487000e-02 7.858048379421234131e-02 -1.799071133136749268e-01 -3.000953048467636108e-02 2.391738444566726685e-01 1.573339253664016724e-01 -1.570470929145812988e-01 1.857101768255233765e-01 -2.761248946189880371e-01 8.714631199836730957e-03 -1.155759915709495544e-01 -1.505453437566757202e-01
-4.957431554794311523e-02 5.428743362426757812e-02 9.210437536239624023e-02 -1.203184574842453003e-01 1.380504518747329712e-01 6.575040053576231003e-03 7.635442540049552917e-03 1.471927911043167114e-01 3.429461717605590820e-01 1.524635553359985352e-01 -1.177628636360168457e-01 2.034910917282104492e-01 2.002103254199028015e-02 3.934740275144577026e-02 -4.662168771028518677e-02 -1.435907930135726929e-01 1.586137413978576660e-01 -3.671055734157562256e-01 -1.988966464996337891e-01 -2.601317167282104492e-01 -1.243733987212181091e-01 2.895899415016174316e-01 1.660084128379821777e-01 1.418164372444152832e-01 -2.024306356906890869e-01 3.339194655418395996e-01 -5.382937937974929810e-02 2.617856264114379883e-01 -1.196856703609228134e-02 -2.090004980564117432e-01 -3.136832267045974731e-03 1.674411147832870483e-01
-7.151663303375244141e-02 7.983575016260147095e-02 -2.452919036149978638e-01 -2.330131977796554565e-01 1.802485585212707520e-01 4.286967813968658447e-01 -6.852648407220840454e-02 -1.136251166462898254e-02 2.049058377742767334e-01 1.861361414194107056e-01 -1.177472472190856934e-01 1.016328707337379456e-01 -7.818274199962615967e-02 -1.203864905983209610e-02 2.289678007364273071e-01 -1.857102848589420319e-03 1.641005859710276127e-03 -1.389211714267730713e-01 -3.652563393115997314e-01 2.302319556474685669e-01 -2.413373887538909912e-01 -1.266217827796936035e-01 1.590981148183345795e-02 -3.298407047986984253e-02 -1.603960990905761719e-01 2.285513728857040405e-01 -1.860862672328948975e-01 -1.885419478639960289e-03 -1.902095824480056763e-01 -1.043775230646133423e-01 -2.283250540494918823e-01 1.730369031429290771e-02
3.385127782821655273e-01 1.172460988163948059e-01 -6.428692489862442017e-02 -3.532002866268157959e-02 1.861263364553451538e-01 4.390993118286132812e-01 -1.844609379768371582e-01 -1.125097423791885376e-01 -6.857228279113769531e-02 1.273836493492126465e-01 -2.907212674617767334e-01 -1.090895500965416431e-03 -1.119014173746109009e-01 -1.793048679828643799e-01 2.819286882877349854e-01 -2.031839638948440552e-01 -1.214578300714492798e-01 -2.337835282087326050e-01 -8.169365674257278442e-02 8.125504851341247559e-02 -3.740001097321510315e-02 5.597136914730072021e-02 -1.266983598470687866e-01 -6.030087172985076904e-02 -9.963636845350265503e-02 1.638312488794326782e-01 3.537001833319664001e-02 3.100754618644714355e-01 -2.826134301722049713e-02 -1.356798708438873291e-01 -1.439938098192214966e-01 2.006169110536575317e-01
1.039624065160751343e-01 2.558634579181671143e-01 -6.322263181209564209e-02 -2.005778402090072632e-01 1.291526854038238525e-01 -4.347375594079494476e-03 -1.590459346771240234e-01 6.882371008396148682e-02 5.041958391666412354e-02 4.762077629566192627e-01 6.686562299728393555e-02 5.863931030035018921e-02 -1.359803974628448486e-01 -1.516584306955337524e-01 -2.390226572751998901e-01 -2.975905537605285645e-01 -5.815166607499122620e-02 -6.753996759653091431e-02 -2.334976345300674438e-01 1.421493440866470337e-01 -3.406249880790710449e-01 7.174537517130374908e-03 -7.022738456726074219e-02 1.399350315332412720e-01 -8.891088515520095825e-02 1.831310242414474487e-01 -4.065541550517082214e-02 1.479931473731994629e-01 -7.583697140216827393e-02 2.170039564371109009e-01 -1.274954229593276978e-01 2.258355915546417236e-01
2.518439292907714844e-01 -9.874568134546279907e-02 -9.136272594332695007e-03 -1.526218205690383911e-01 7.961516268551349640e-03 -5.241468548774719238e-02 -7.002837210893630981e-02 1.769732981920242310e-01 1.828342378139495850e-01 3.347926437854766846e-01 -1.999271810054779053e-01 -1.273882538080215454e-01 -1.873430013656616211e-01 -2.618114650249481201e-01 9.380201995372772217e-02 -2.452071756124496460e-01 -1.857939511537551880e-01 -1.349357068538665771e-01 -1.486064344644546509e-01 -1.099285036325454712e-01 -1.164004728198051453e-01 1.372896134853363037e-01 -1.853170990943908691e-01 -7.733052968978881836e-02 1.434014141559600830e-01 2.336811721324920654e-01 -1.890165060758590698e-01 1.873461902141571045e-01 1.282797008752822876e-01 -3.368389904499053955e-01 -1.195324659347534180e-01 2.007874548435211182e-01
4.270262643694877625e-02 -2.085949629545211792e-01 1.385224163532257080e-01 -8.865322917699813843e-02 1.450795382261276245e-01 7.815618813037872314e-02 -3.788794204592704773e-02 4.081309959292411804e-02 2.469169050455093384e-01 2.170181572437286377e-01 -5.534482374787330627e-02 1.456417739391326904e-01 -1.920210383832454681e-02 -4.812113195657730103e-02 -1.039412617683410645e-01 -1.680839657783508301e-01 7.169028371572494507e-02 -4.071021974086761475e-01 -1.161611229181289673e-01 -8.855129778385162354e-02 2.056396007537841797e-02 1.801081299781799316e-01 1.904195696115493774e-01 3.211184740066528320e-01 -4.410047084093093872e-02 3.535889089107513428e-01 4.332377109676599503e-03 6.675824522972106934e-02 -1.056935861706733704e-01 -3.096764385700225830e-01 -2.030544728040695190e-01 2.812244594097137451e-01
-1.571169048547744751e-01 -2.801263034343719482e-01 -1.448050141334533691e-02 -2.470975816249847412e-01 1.631531417369842529e-01 2.131304740905761719e-01 -8.060701191425323486e-02 -6.176615133881568909e-02 -1.421105265617370605e-01 4.133505225181579590e-01 -7.924691587686538696e-02 7.401982694864273071e-02 2.700149714946746826e-01 8.562548458576202393e-02 -1.091142147779464722e-01 -2.246670424938201904e-02 -2.521505057811737061e-01 -3.055252432823181152e-01 -2.266994863748550415e-01 -6.452286243438720703e-02 -8.460373431444168091e-02 1.049620360136032104e-01 -1.468909252434968948e-02 2.120813354849815369e-02 -9.589510411024093628e-02 3.472523987293243408e-01 -2.938511408865451813e-02 2.079934924840927124e-01 5.144905671477317810e-02 1.604217290878295898e-01 3.265960514545440674e-02 1.519259065389633179e-01
9.628207236528396606e-02 9.766638278961181641e-02 2.548718638718128204e-02 -3.430717885494232178e-01 4.978631809353828430e-02 4.722811281681060791e-02 7.111824303865432739e-02 2.743837833404541016e-01 -3.141449987888336182e-01 2.685289084911346436e-01 2.451029606163501740e-02 2.145654857158660889e-01 2.031861990690231323e-02 -9.856770746409893036e-03 1.746405363082885742e-01 -3.310694098472595215e-01 -4.779918491840362549e-02 -1.075246408581733704e-01 -3.498463332653045654e-01 -4.096296150237321854e-03 -5.246010050177574158e-02 2.143830955028533936e-01 -1.682866513729095459e-01 3.576190769672393799e-01 -5.402219295501708984e-02 6.307785212993621826e-02 1.854209601879119873e-01 1.258999258279800415e-01 -1.229605451226234436e-02 2.330108778551220894e-03 -1.518231909722089767e-02 1.450655013322830200e-01
-7.924819737672805786e-02 7.501506805419921875e-02 -4.001093506813049316e-01 -3.050597906112670898e-01 5.294730514287948608e-02 -5.648006685078144073e-03 -1.422208994626998901e-01 1.093812435865402222e-01 1.992914080619812012e-01 3.658556044101715088e-01 -1.196977123618125916e-01 1.567143052816390991e-01 -9.819771349430084229e-02 6.170852109789848328e-02 3.035904169082641602e-01 -3.090262413024902344e-01 -1.601628065109252930e-01 -2.921046614646911621e-01 2.996432408690452576e-02 2.041961848735809326e-01 -6.240225955843925476e-02 -6.691617518663406372e-02 -3.575958311557769775e-02 -1.140051186084747314e-01 1.387275904417037964e-01 1.351628452539443970e-01 -2.292669564485549927e-02 -8.223221637308597565e-03 -3.138396516442298889e-02 -4.306767880916595459e-02 -2.623584270477294922e-01 -1.869776286184787750e-02
-2.751602604985237122e-02 -3.749025240540504456e-02 -1.528360992670059204e-01 -1.852169781923294067e-01 2.226810306310653687e-01 -4.164002463221549988e-02 -2.996588349342346191e-01 6.651837378740310669e-02 1.890929341316223145e-01 2.726103961467742920e-01 7.849996536970138550e-02 1.980722546577453613e-01 1.068406850099563599e-01 -4.514575749635696411e-02 1.642395406961441040e-01 -4.054877460002899170e-01 -5.663340538740158081e-02 -2.684954106807708740e-01 -1.352111995220184326e-01 1.791670620441436768e-01 1.680924184620380402e-02 -9.403063356876373291e-02 1.796621382236480713e-01 1.429481108061736450e-05 -1.082945894449949265e-02 1.388879567384719849e-01 -9.372393041849136353e-02 1.166895031929016113e-01 -1.009130477905273438e-01 -9.068225324153900146e-02 -3.604730963706970215e-01 -2.776303589344024658e-01
1.994869858026504517e-01 3.322948217391967773e-01 -1.464941054582595825e-01 -2.050913721323013306e-01 2.497669309377670288e-01 9.323906898498535156e-02 7.847214490175247192e-02 -2.232076376676559448e-01 2.220802158117294312e-01 1.767016053199768066e-01 -2.737440764904022217e-01 2.775836884975433350e-01 1.207025498151779175e-01 1.320552825927734375e-01 1.252583116292953491e-01 1.069925054907798767e-01 -7.249887567013502121e-04 -3.554560840129852295e-01 -4.102779924869537354e-01 2.328029461205005646e-02 -1.534009873867034912e-01 2.560480125248432159e-02 -1.147598400712013245e-01 -5.432317778468132019e-02 2.403349988162517548e-02 1.192953735589981079e-01 -2.456701919436454773e-02 4.053955152630805969e-02 -5.347969755530357361e-02 -8.136917836964130402e-03 8.890140801668167114e-02 -6.415288150310516357e-02
2.416725158691406250e-01 7.001934200525283813e-02 -1.927755326032638550e-01 -2.774707973003387451e-01 -2.867575548589229584e-02 -4.489025101065635681e-02 -1.509182453155517578e-01 -6.456704437732696533e-02 1.435720175504684448e-01 1.795930415391921997e-01 -4.386635422706604004e-01 -1.133808121085166931e-01 1.385536789894104004e-01 -1.233708783984184265e-01 5.108763277530670166e-02 -1.615169793367385864e-01 -1.442636996507644653e-01 -6.990976631641387939e-02 -1.863963156938552856e-01 -1.517850160598754883e-01 -1.832126975059509277e-01 1.259187310934066772e-01 -3.565918803215026855e-01 -1.674281060695648193e-01 2.957248687744140625e-02 2.942394316196441650e-01 -1.069928035140037537e-01 1.698974967002868652e-01 1.167822852730751038e-01 -1.355518400669097900e-01 -1.325320303440093994e-01 7.783921808004379272e-02
1.597720384597778320e-01 -7.864892482757568359e-02 -8.167327381670475006e-03 -3.175964355468750000e-01 3.231979906558990479e-02 2.165666222572326660e-02 -4.488076642155647278e-02 5.554964020848274231e-02 3.851979970932006836e-02 1.979240328073501587e-01 -3.167210817337036133e-01 -2.089553177356719971e-01 5.196035653352737427e-02 -9.427637606859207153e-02 1.733090430498123169e-01 -2.979810833930969238e-01 -1.943707764148712158e-01 -1.660658717155456543e-01 -1.555575281381607056e-01 -3.034328110516071320e-02 -2.902382910251617432e-01 3.712277859449386597e-02 -2.265995740890502930e-01 1.168644428253173828e-02 8.073890954256057739e-02 1.656257510185241699e-01 -1.464938223361968994e-01 2.618916928768157959e-01 1.492946445941925049e-01 -3.092550635337829590e-01 -1.210242211818695068e-01 2.480739355087280273e-01
1.542149037122726440e-01 -1.050604358315467834e-01 4.760297760367393494e-02 -2.726884186267852783e-01 -5.556548014283180237e-02 -1.351851504296064377e-02 -1.170064881443977356e-01 2.278093546628952026e-01 3.820688650012016296e-02 1.981041282415390015e-01 -5.694966763257980347e-03 -2.093061804771423340e-01 -1.158274561166763306e-01 -2.342307418584823608e-01 1.337253600358963013e-01 -3.347769081592559814e-01 -1.849213689565658569e-01 -1.558750867843627930e-01 -2.265073806047439575e-01 -1.187447011470794678e-01 -1.455049365758895874e-01 2.357918918132781982e-01 -9.003119915723800659e-02 -1.889608241617679596e-02 1.713690161705017090e-01 2.247085571289062500e-01 -1.618174761533737183e-01 1.488444954156875610e-01 7.361774146556854248e-02 -3.247400820255279541e-01 -8.334346115589141846e-02 2.859348058700561523e-01
-4.905771091580390930e-02 2.285596579313278198e-01 -1.169066876173019409e-01 -2.126010805368423462e-01 9.369032084941864014e-02 1.655163317918777466e-01 2.354068309068679810e-01 1.135712582617998123e-02 -1.897197663784027100e-01 1.974372565746307373e-01 -2.269507497549057007e-01 -1.934342831373214722e-01 2.305018156766891479e-02 2.406251616775989532e-02 3.243496268987655640e-02 -2.252613157033920288e-01 -3.583934158086776733e-02 -2.326880693435668945e-01 -4.587076008319854736e-01 1.554319728165864944e-02 -2.248147875070571899e-02 3.487716019153594971e-01 -1.736028045415878296e-01 8.392234146595001221e-02 1.105691939592361450e-01 2.400759309530258179e-01 -7.030755281448364258e-02 1.300820112228393555e-01 1.017280295491218567e-01 -2.057712078094482422e-01 4.467095062136650085e-02 -7.837253063917160034e-02
-3.886250779032707214e-02 -1.081886515021324158e-01 1.338564157485961914e-01 -2.254580408334732056e-01 1.168680191040039062e-01 1.290777418762445450e-02 -3.266246756538748741e-03 -8.859253674745559692e-02 1.518879681825637817e-01 2.865222692489624023e-01 1.335613727569580078e-01 3.287425041198730469e-01 1.919132769107818604e-01 -1.222720891237258911e-01 1.779697388410568237e-01 -3.320661187171936035e-01 8.169229328632354736e-02 -3.226235508918762207e-01 -2.776913046836853027e-01 -2.130513042211532593e-01 -1.856511533260345459e-01 1.621899306774139404e-01 7.868766039609909058e-02 1.699365675449371338e-02 -1.164677888154983521e-01 2.624661326408386230e-01 -8.081350475549697876e-02 -2.569216862320899963e-02 7.042088359594345093e-02 7.274205237627029419e-02 -2.115186750888824463e-01 -1.624936461448669434e-01
1.929025352001190186e-01 1.385134756565093994e-01 -8.766983449459075928e-02 -2.858279943466186523e-01 1.374743580818176270e-01 3.875460475683212280e-02 -2.972341775894165039e-01 2.643573880195617676e-01 2.350577563047409058e-01 3.728048205375671387e-01 -4.096637293696403503e-02 2.040719240903854370e-02 1.317816227674484253e-01 -2.169584780931472778e-01 1.583851687610149384e-02 -1.374566741287708282e-02 -1.951963901519775391e-01 1.892055384814739227e-02 -2.404097765684127808e-01 -1.714315414428710938e-01 -2.876743078231811523e-01 9.635917842388153076e-02 -1.875708848237991333e-01 -4.095011949539184570e-02 -1.845272630453109741e-02 -1.773759163916110992e-02 3.857458941638469696e-03 6.311905384063720703e-02 1.821926385164260864e-01 -2.728560566902160645e-01 1.064895763993263245e-01 1.902418136596679688e-01
2.964637987315654755e-02 4.530649259686470032e-02 1.904102563858032227e-01 -1.317786574363708496e-01 1.259805914014577866e-02 1.815577596426010132e-02 -1.188702210783958435e-01 1.024197340011596680e-01 2.498925477266311646e-01 2.372990548610687256e-01 -5.352664738893508911e-02 2.862638533115386963e-01 2.298350334167480469e-01 -1.014373824000358582e-01 -1.095536723732948303e-01 -2.565096616744995117e-01 7.282768934965133667e-02 -2.876338362693786621e-01 -6.986354291439056396e-02 -1.086772382259368896e-01 -1.783955842256546021e-01 1.810675412416458130e-01 -3.395961597561836243e-02 1.183237880468368530e-01 -2.755681574344635010e-01 3.493967652320861816e-01 -6.372883915901184082e-02 1.715916097164154053e-01 1.209896281361579895e-01 -2.180112302303314209e-01 -2.873087227344512939e-01 1.145799160003662109e-01
1.980774104595184326e-01 2.094936221837997437e-01 -2.826046347618103027e-01 3.228145837783813477e-02 -8.240082859992980957e-02 1.186282187700271606e-01 -4.059564694762229919e-02 1.002239733934402466e-01 3.914920985698699951e-02 2.156268954277038574e-01 -2.492597252130508423e-01 1.334495395421981812e-01 -3.164155408740043640e-02 -6.025173887610435486e-02 1.455467008054256439e-02 -3.825213909149169922e-01 -8.739545941352844238e-02 -1.139918938279151917e-01 -3.149300217628479004e-01 1.924535483121871948e-01 1.051704492419958115e-02 8.247043937444686890e-02 4.329914227128028870e-03 2.247800827026367188e-01 2.324639111757278442e-01 2.337821573019027710e-01 -2.960461378097534180e-01 6.945852190256118774e-02 -2.784306406974792480e-01 1.186324208974838257e-01 1.064148172736167908e-01 7.675518840551376343e-02
1.133162304759025574e-01 1.596892019733786583e-03 -1.585171222686767578e-01 -2.934784889221191406e-01 2.246005386114120483e-01 1.251385658979415894e-01 1.378628164529800415e-01 -2.793449908494949341e-02 4.557836353778839111e-01 3.938444852828979492e-01 -1.988136172294616699e-01 1.176008656620979309e-01 8.506830781698226929e-03 8.664834499359130859e-02 7.000286877155303955e-02 -1.964673548936843872e-01 -4.329189285635948181e-02 -2.476206272840499878e-01 -2.289947718381881714e-01 1.203330513089895248e-02 -1.443761587142944336e-01 -5.259447172284126282e-02 3.785664215683937073e-02 -3.879351308569312096e-03 2.578433789312839508e-02 3.503663092851638794e-02 6.330858916044235229e-02 -6.897200644016265869e-02 -4.064499139785766602e-01 -3.835337609052658081e-02 -1.364093180745840073e-02 6.610875576734542847e-02
-1.148095801472663879e-01 1.122673228383064270e-01 -3.009075224399566650e-01 -3.885162472724914551e-01 5.519872158765792847e-02 1.203008070588111877e-01 -2.282748967409133911e-01 2.270246893167495728e-01 3.198241591453552246e-01 1.325472444295883179e-01 2.815767191350460052e-02 1.896264106035232544e-01 5.585632100701332092e-02 1.589750796556472778e-01 2.359837740659713745e-01 -4.015230536460876465e-01 -1.222141385078430176e-01 -1.911219358444213867e-01 -2.356829494237899780e-02 1.781005412340164185e-01 -9.672960638999938965e-02 -2.111580595374107361e-02 1.352297365665435791e-01 -3.414159268140792847e-02 1.468268632888793945e-01 1.807566285133361816e-01 1.102039068937301636e-01 1.524531841278076172e-01 1.648194901645183563e-02 -6.675091572105884552e-03 -6.989648193120956421e-02 4.280542954802513123e-02
-2.384601235389709473e-01 6.140073016285896301e-02 -9.829623624682426453e-03 -4.168971478939056396e-01 6.179735064506530762e-02 2.401644289493560791e-01 -7.868187874555587769e-02 -1.363786775618791580e-02 8.926886320114135742e-02 3.549191057682037354e-01 2.271525263786315918e-01 1.998981237411499023e-01 1.520280689001083374e-01 -6.866251677274703979e-02 -4.395351186394691467e-02 9.869535453617572784e-03 -2.095154076814651489e-01 -1.460658758878707886e-01 -2.082918882369995117e-01 -1.405920833349227905e-01 -9.018125385046005249e-02 -6.188149005174636841e-02 1.405600607395172119e-01 2.552295923233032227e-01 -1.562184467911720276e-02 3.821927309036254883e-01 -1.036059334874153137e-01 -3.691603243350982666e-02 1.779115647077560425e-01 -1.004538312554359436e-01 -2.330832928419113159e-02 1.276627182960510254e-01
9.077588468790054321e-02 -9.403894096612930298e-02 -2.295611053705215454e-01 3.645784407854080200e-02 4.624803364276885986e-02 8.052325248718261719e-02 -6.362056732177734375e-02 1.970594376325607300e-01 2.390038967132568359e-02 4.505562037229537964e-02 -1.236071288585662842e-01 -1.688386797904968262e-01 -2.272308468818664551e-01 -2.064998894929885864e-01 1.933612376451492310e-01 -2.669393420219421387e-01 -1.117256283760070801e-01 -4.869205355644226074e-01 -2.565719783306121826e-01 -3.702544420957565308e-02 2.193962335586547852e-01 -1.177776455879211426e-01 1.617678254842758179e-01 -5.058278143405914307e-02 1.650925129652023315e-01 3.207188844680786133e-01 -1.262636631727218628e-01 8.470146358013153076e-02 2.214182913303375244e-01 7.611352205276489258e-02 1.118549108505249023e-01 -2.572590950876474380e-03
8.611518144607543945e-02 2.173822075128555298e-01 -6.935871392488479614e-02 -1.323005408048629761e-01 1.292644143104553223e-01 2.091456055641174316e-01 -6.956670433282852173e-02 2.990229427814483643e-01 1.517578959465026855e-01 1.586312651634216309e-01 -3.680212497711181641e-01 1.061716452240943909e-01 1.089192703366279602e-01 1.681531369686126709e-01 -9.809046238660812378e-02 -2.946189343929290771e-01 -7.167876511812210083e-02 -3.262862935662269592e-02 -1.474310755729675293e-01 1.905501037836074829e-01 -2.725303173065185547e-01 -1.022969558835029602e-01 -2.432617843151092529e-01 1.134931966662406921e-01 -2.461888343095779419e-01 2.113449722528457642e-01 -6.018009036779403687e-02 6.529546529054641724e-02 1.864301264286041260e-01 5.354094132781028748e-02 1.988322734832763672e-01 1.596318930387496948e-01
2.290581464767456055e-01 6.947430223226547241e-02 -2.259957492351531982e-01 -7.342280447483062744e-02 2.015215903520584106e-02 2.997065186500549316e-01 1.241890415549278259e-01 -2.955449186265468597e-02 -2.499661780893802643e-02 4.480691254138946533e-01 2.429155260324478149e-02 7.115577906370162964e-02 -2.031439244747161865e-01 -7.782106101512908936e-02 8.042216300964355469e-02 -1.520548909902572632e-01 1.116700023412704468e-01 -1.329404115676879883e-01 -2.329610735177993774e-01 -2.144414931535720825e-01 -1.798126995563507080e-01 -8.264265954494476318e-02 -6.656219065189361572e-02 1.729209721088409424e-01 5.563665181398391724e-02 2.627910971641540527e-01 -6.992547959089279175e-02 4.156194999814033508e-02 -1.187486499547958374e-01 2.567947208881378174e-01 -2.257115095853805542e-01 2.865347564220428467e-01
-1.161194890737533569e-01 -1.386989951133728027e-01 1.791308373212814331e-01 -2.030179202556610107e-01 4.628251120448112488e-02 7.452012598514556885e-02 5.869755521416664124e-02 6.892535090446472168e-02 2.339379638433456421e-01 1.413159519433975220e-01 -1.609843522310256958e-01 1.618023663759231567e-01 2.350747734308242798e-01 -3.079803846776485443e-02 1.312241405248641968e-01 -2.396639734506607056e-01 1.303610578179359436e-02 -4.044557809829711914e-01 -1.621864587068557739e-01 -2.555158436298370361e-01 -1.681124866008758545e-01 2.823125422000885010e-01 -4.083685204386711121e-02 1.590700298547744751e-01 -1.931620389223098755e-01 3.704743683338165283e-01 3.244878351688385010e-02 8.726571686565876007e-04 5.086123943328857422e-02 -1.091454252600669861e-01 -1.854032874107360840e-01 7.518013566732406616e-02
6.934671103954315186e-02 -4.487476125359535217e-02 2.945500053465366364e-02 -3.272499144077301025e-01 2.104545980691909790e-01 3.337112814188003540e-02 2.134540975093841553e-01 -4.305469095706939697e-01 2.203970551490783691e-01 3.296294212341308594e-01 -2.634471058845520020e-01 1.669152975082397461e-01 8.107610046863555908e-02 -1.416303124278783798e-02 -9.964284487068653107e-03 -3.676089644432067871e-01 -1.199481859803199768e-01 -2.423275113105773926e-01 -2.678805589675903320e-01 -9.678025543689727783e-02 -1.209682524204254150e-01 -3.545315563678741455e-02 4.131924733519554138e-02 -9.672500193119049072e-03 2.384447865188121796e-02 1.727317571640014648e-01 7.395719294436275959e-04 7.083632797002792358e-02 2.085771597921848297e-02 -5.714951828122138977e-02 5.633493419736623764e-03 3.591946884989738464e-02
-9.498887695372104645e-03 -1.030095964670181274e-01 5.635078996419906616e-02 -3.778752684593200684e-01 8.112020045518875122e-02 1.067366227507591248e-01 -5.816040560603141785e-02 2.720208466053009033e-02 1.211227774620056152e-01 2.021632194519042969e-01 -6.103691458702087402e-02 4.316504597663879395e-01 1.213360130786895752e-01 -6.920251995325088501e-02 6.388847529888153076e-02 -9.607516229152679443e-02 5.654457584023475647e-02 -3.923770189285278320e-01 -2.307538539171218872e-01 -1.183679103851318359e-01 -1.505587548017501831e-01 1.768313497304916382e-01 8.032625913619995117e-02 -2.347519807517528534e-02 -1.562633216381072998e-01 3.564423322677612305e-01 -7.383467257022857666e-02 1.709581017494201660e-01 1.117583736777305603e-01 -8.032616972923278809e-02 -1.956602931022644043e-01 1.187309548258781433e-01
2.076935619115829468e-01 -9.235335886478424072e-02 1.370541099458932877e-02 -1.029583513736724854e-01 2.876833081245422363e-01 1.000097468495368958e-01 -2.022276222705841064e-01 8.415262401103973389e-02 -1.794925704598426819e-02 2.185924798250198364e-01 -3.816106542944908142e-02 -2.104985862970352173e-01 -8.435229957103729248e-02 7.968582957983016968e-02 -3.028840385377407074e-02 -3.301298320293426514e-01 -1.590203493833541870e-01 -3.043003380298614502e-01 -1.368635445833206177e-01 -2.433728724718093872e-01 -2.628414034843444824e-01 -7.775057852268218994e-02 8.831388503313064575e-02 3.957685455679893494e-02 8.169633150100708008e-02 2.900374354794621468e-03 -2.882445752620697021e-01 1.423982530832290649e-01 1.115983426570892334e-01 3.098147809505462646e-01 9.100311249494552612e-02 2.691752314567565918e-01
3.898779749870300293e-01 1.761517077684402466e-01 -1.224015355110168457e-01 -4.432848095893859863e-02 -1.057542394846677780e-02 2.323875129222869873e-01 9.538140892982482910e-02 -2.662871964275836945e-02 -3.618052974343299866e-02 3.058297932147979736e-01 -4.797963052988052368e-02 9.087958931922912598e-02 1.372773051261901855e-01 3.410122543573379517e-02 1.131423041224479675e-01 -4.368697702884674072e-01 -2.230905182659626007e-02 -1.303522586822509766e-01 -1.831218451261520386e-01 3.281633555889129639e-01 6.768118590116500854e-02 6.148425489664077759e-02 5.615594796836376190e-03 2.767927348613739014e-01 1.749244630336761475e-01 2.268626093864440918e-01 -2.479947656393051147e-01 6.678029149770736694e-02 -9.869472682476043701e-02 5.505030974745750427e-02 -7.385374046862125397e-04 5.010805651545524597e-02
1.401881873607635498e-01 4.311528056859970093e-02 -5.957726761698722839e-02 -1.213692799210548401e-01 -8.100491762161254883e-02 5.306158587336540222e-02 -4.086482152342796326e-02 -3.166836453601717949e-03 -9.149994701147079468e-03 1.428586393594741821e-01 -1.959961801767349243e-01 -1.127480939030647278e-01 1.484833359718322754e-01 -8.674023300409317017e-02 2.024796903133392334e-01 -1.987240910530090332e-01 -1.091958135366439819e-01 -1.985947936773300171e-01 -2.630005180835723877e-01 -1.460884809494018555e-01 -2.584851682186126709e-01 1.414797157049179077e-01 -4.738256633281707764e-01 -1.803043931722640991e-01 1.298078149557113647e-01 2.985330522060394287e-01 -3.266480565071105957e-01 -3.028997406363487244e-02 8.743441104888916016e-02 -2.123431116342544556e-01 -4.606295004487037659e-02 1.153289899230003357e-01
-2.082407288253307343e-02 8.398745954036712646e-02 -2.489139437675476074e-01 -6.555816531181335449e-02 -2.180174738168716431e-01 -1.045561507344245911e-01 4.177155718207359314e-02 -2.460735663771629333e-02 1.329533755779266357e-01 3.046564161777496338e-01 -2.140246927738189697e-01 6.866681575775146484e-02 -4.047076404094696045e-02 -2.683588266372680664e-01 -2.559718787670135498e-01 -2.128063887357711792e-01 5.854002386331558228e-02 -5.742089748382568359e-01 -1.854994706809520721e-02 -7.893000543117523193e-02 7.109144330024719238e-02 -4.753037914633750916e-02 -2.782895602285861969e-02 -9.009759128093719482e-02 5.092970281839370728e-02 1.679638922214508057e-01 2.483710795640945435e-01 3.926791995763778687e-02 1.205002367496490479e-01 -2.312880456447601318e-01 4.429385066032409668e-02 5.642495583742856979e-03
5.992000550031661987e-02 -1.657364219427108765e-01 -2.056727558374404907e-01 -2.455318570137023926e-01 8.043940365314483643e-02 3.780397772789001465e-01 -4.555635526776313782e-02 2.202077358961105347e-01 2.823444083333015442e-02 3.841593265533447266e-01 1.761356741189956665e-01 3.620894253253936768e-01 3.443268686532974243e-02 1.335357278585433960e-01 -1.892635226249694824e-02 -3.162042796611785889e-01 5.024986714124679565e-02 -1.956480294466018677e-01 -1.937789320945739746e-01 -1.829165518283843994e-01 -1.352780591696500778e-02 -8.312046527862548828e-03 -5.418385937809944153e-02 1.481120437383651733e-01 -9.651557356119155884e-02 7.424116134643554688e-02 -8.520802855491638184e-02 1.957989931106567383e-01 3.504653275012969971e-02 1.491074115037918091e-01 -1.062488928437232971e-01 6.649549305438995361e-02
2.871761023998260498e-01 2.874082028865814209e-01 -8.723232150077819824e-02 -2.919300198554992676e-01 -2.418507263064384460e-02 3.908326625823974609e-01 -8.062798529863357544e-02 2.691849768161773682e-01 -1.592796482145786285e-02 2.322610169649124146e-01 1.308828294277191162e-01 1.059675663709640503e-01 2.194407954812049866e-02 1.887913495302200317e-01 -5.695252865552902222e-02 -2.752927839756011963e-01 -2.203857302665710449e-01 -1.161377280950546265e-01 -1.317450851202011108e-01 6.991615891456604004e-02 -1.798769235610961914e-01 -7.370612025260925293e-02 -7.275797426700592041e-02 7.350898534059524536e-02 3.314132615923881531e-02 2.282517403364181519e-01 -2.444345355033874512e-01 1.107261404395103455e-01 5.330437794327735901e-02 1.419731080532073975e-01 8.972446620464324951e-02 1.517997831106185913e-01
1.665497273206710815e-01 -1.739788353443145752e-01 -5.895343422889709473e-02 -2.720072269439697266e-01 1.098680496215820312e-01 2.655628509819507599e-02 6.415237486362457275e-02 -7.082042098045349121e-02 3.664805591106414795e-01 2.194211333990097046e-01 -5.210879445075988770e-02 -6.625515967607498169e-02 -1.568989269435405731e-02 8.345749974250793457e-02 -2.969877421855926514e-01 -1.622553020715713501e-01 -4.746951907873153687e-02 -1.812788397073745728e-01 -3.497405946254730225e-01 -1.716589480638504028e-01 2.322306390851736069e-03 2.617891728878021240e-01 2.606175243854522705e-01 -6.302646547555923462e-02 -3.869178518652915955e-02 3.033077716827392578e-01 -2.970303595066070557e-01 7.082140445709228516e-02 -2.223885990679264069e-02 6.199632212519645691e-02 1.079740002751350403e-01 3.546841070055961609e-02
9.784072637557983398e-02 1.065338850021362305e-01 -7.002811133861541748e-02 -2.100109159946441650e-01 -2.827352285385131836e-02 -1.462308466434478760e-01 -5.890182405710220337e-02 -4.158609360456466675e-02 2.213365286588668823e-01 2.071763128042221069e-01 -3.536582291126251221e-01 5.657717585563659668e-02 1.514319181442260742e-01 -8.655515313148498535e-02 4.925109446048736572e-02 -1.786277294158935547e-01 -9.026313573122024536e-02 -7.804816216230392456e-02 -1.483908742666244507e-01 -2.828293144702911377e-01 -2.297743260860443115e-01 1.923553794622421265e-01 -3.849970102310180664e-01 -8.929678797721862793e-02 2.501052320003509521e-01 2.082277089357376099e-01 -1.257797777652740479e-01 1.885365992784500122e-01 1.187230572104454041e-01 -8.053218573331832886e-02 1.144414767622947693e-01 2.540540099143981934e-01
-2.632644772529602051e-02 7.242661714553833008e-02 -3.568151891231536865e-01 -2.563796639442443848e-01 2.267097532749176025e-01 5.026230961084365845e-02 -3.000134229660034180e-01 2.312939763069152832e-01 2.986957728862762451e-01 2.028950452804565430e-01 4.635030776262283325e-02 2.044816017150878906e-01 7.716254144906997681e-02 2.152219042181968689e-02 2.002892494201660156e-01 -2.815271615982055664e-01 -2.025020569562911987e-01 -1.785226464271545410e-01 -1.272099614143371582e-01 1.347534060478210449e-01 -1.589151769876480103e-01 -1.099868938326835632e-01 3.749039396643638611e-02 -1.629338115453720093e-01 1.047996878623962402e-01 9.689700603485107422e-02 7.202506810426712036e-02 5.807173997163772583e-02 6.673701107501983643e-02 -5.656497552990913391e-02 -2.604197859764099121e-01 1.628547757863998413e-01
1.763857901096343994e-01 2.109237462282180786e-01 -2.548845112323760986e-01 -1.247016340494155884e-01 7.489854097366333008e-02 -4.376771301031112671e-02 5.834525823593139648e-02 2.114004343748092651e-01 1.810903195291757584e-03 1.998922377824783325e-01 -3.158895373344421387e-01 4.321084544062614441e-02 -1.490099579095840454e-01 -1.117661073803901672e-01 -1.230665296316146851e-02 -2.927978932857513428e-01 1.130106002092361450e-01 -3.740206360816955566e-01 -1.135541945695877075e-01 1.124928593635559082e-01 1.089987754821777344e-01 -7.079921662807464600e-02 -2.257857322692871094e-01 -1.068479642271995544e-01 -6.688813865184783936e-02 2.370195835828781128e-01 2.112040370702743530e-01 -1.088435351848602295e-01 2.092473953962326050e-01 1.092253103852272034e-01 3.064521849155426025e-01 -4.285612329840660095e-02
1.608924269676208496e-01 3.046339750289916992e-02 -3.748729228973388672e-01 -1.970046013593673706e-01 2.892882823944091797e-01 2.373422384262084961e-01 1.100497990846633911e-01 -1.405065804719924927e-01 4.623321592807769775e-01 1.158876195549964905e-01 -2.010843008756637573e-01 1.304109394550323486e-01 -8.163322508335113525e-02 1.288731694221496582e-01 -2.063936553895473480e-02 -2.568689286708831787e-01 7.834811508655548096e-02 -2.560600042343139648e-01 -1.575268507003784180e-01 9.004091471433639526e-02 1.567108323797583580e-03 2.945701219141483307e-02 -5.171861127018928528e-02 3.256206586956977844e-02 -7.088876515626907349e-02 1.175895035266876221e-01 7.608877122402191162e-02 1.224977970123291016e-01 -9.969337284564971924e-02 3.180327638983726501e-02 9.673227369785308838e-02 2.801474332809448242e-01
-1.936446279287338257e-01 1.824642270803451538e-01 -1.442874372005462646e-01 -2.779485583305358887e-01 7.016564160585403442e-02 -5.775244906544685364e-03 1.335885524749755859e-01 1.245773136615753174e-01 -1.346786618232727051e-01 2.445428222417831421e-01 -1.128938943147659302e-01 3.069589436054229736e-01 -9.794550016522407532e-03 1.495555192232131958e-01 -1.233660876750946045e-01 -2.323384135961532593e-01 5.737531930208206177e-02 -3.697561025619506836e-01 -4.260109961032867432e-01 6.241498142480850220e-02 -6.493641994893550873e-03 -1.595908193849027157e-03 1.058272570371627808e-01 -1.103695761412382126e-02 -2.251193076372146606e-01 1.817466691136360168e-02 -7.712893933057785034e-02 2.063137851655483246e-02 1.924731582403182983e-01 -1.736440956592559814e-01 -1.476546078920364380e-01 1.819312572479248047e-01
1.754903197288513184e-01 -2.282201945781707764e-01 -2.360103726387023926e-01 -3.542281985282897949e-01 3.578149378299713135e-01 7.416245341300964355e-02 -1.780922338366508484e-02 8.027654886245727539e-02 3.438017666339874268e-01 2.696784436702728271e-01 -1.550571918487548828e-01 1.713373959064483643e-01 -5.046598613262176514e-02 7.291777431964874268e-02 -5.938811600208282471e-02 -2.329958081245422363e-01 5.201338231563568115e-02 -2.378038763999938965e-01 -1.332782357931137085e-01 1.763845980167388916e-01 3.625584021210670471e-02 -1.376270055770874023e-01 7.027311623096466064e-02 -4.054814577102661133e-02 8.411338925361633301e-02 8.321643620729446411e-02 -1.569095402956008911e-01 6.276700645685195923e-02 -1.677784919738769531e-01 6.027524173259735107e-02 -2.157629132270812988e-01 1.725640147924423218e-01
2.263992577791213989e-01 2.976725697517395020e-01 6.826684623956680298e-02 -1.727907061576843262e-01 -7.235023379325866699e-02 3.452529311180114746e-01 -2.126928269863128662e-01 5.203849077224731445e-02 2.218216098845005035e-02 5.257430076599121094e-01 -5.539981648325920105e-02 -2.909707278013229370e-02 -1.501840502023696899e-01 6.902302056550979614e-02 1.199680007994174957e-02 -2.691789269447326660e-01 -2.354706823825836182e-01 -1.928770393133163452e-01 -1.703304499387741089e-01 1.222945451736450195e-01 -6.484686583280563354e-02 5.284286290407180786e-02 -1.308391839265823364e-01 1.356002092361450195e-01 2.554457401856780052e-03 1.391232907772064209e-01 -4.352717474102973938e-02 -2.402503602206707001e-02 1.630009338259696960e-02 2.232985198497772217e-01 8.423300832509994507e-02 1.196910813450813293e-01
-6.129785999655723572e-02 -2.351650893688201904e-01 5.508534610271453857e-02 -2.883482873439788818e-01 -7.968741655349731445e-02 4.716843739151954651e-02 -2.338950335979461670e-01 9.565258026123046875e-02 2.336407154798507690e-01 1.545033901929855347e-01 -1.656933724880218506e-01 -2.367246448993682861e-01 1.646246463060379028e-01 1.690202951431274414e-02 7.792217284440994263e-02 -3.012976646423339844e-01 -9.035558253526687622e-02 -1.653772890567779541e-01 9.254298359155654907e-02 -4.602276906371116638e-02 -2.344781905412673950e-01 -1.531118452548980713e-01 -2.527472078800201416e-01 -1.571665406227111816e-01 1.951910257339477539e-01 3.037205040454864502e-01 1.678374945186078548e-03 1.450729072093963623e-01 8.309819549322128296e-02 -1.713249534368515015e-01 1.339441984891891479e-01 2.781065702438354492e-01
3.083301484584808350e-01 -9.619300067424774170e-02 -2.232762277126312256e-01 -2.006615847349166870e-01 -1.864016950130462646e-01 1.980018764734268188e-01 -3.473392724990844727e-01 1.226803585886955261e-01 -5.744447186589241028e-02 8.774483948945999146e-02 1.151630654931068420e-01 1.500707268714904785e-01 2.112791389226913452e-01 -5.467467941343784332e-03 3.140036016702651978e-02 -2.479980438947677612e-01 -6.635110080242156982e-02 -1.651405990123748779e-01 -1.438658982515335083e-01 -4.699838161468505859e-01 4.860726743936538696e-02 -2.254293262958526611e-01 -6.075640395283699036e-02 5.207468941807746887e-02 4.298445582389831543e-02 1.770880818367004395e-01 1.829772442579269409e-01 4.893064126372337341e-02 1.437036693096160889e-01 8.471645414829254150e-02 1.000922247767448425e-01 -4.697918519377708435e-02
5.948069691658020020e-02 8.641345053911209106e-02 7.014035433530807495e-02 -2.158304899930953979e-01 3.980031609535217285e-02 2.336939722299575806e-01 -2.436753809452056885e-01 1.606189161539077759e-01 2.814314141869544983e-02 3.015051186084747314e-01 -1.647211909294128418e-01 -9.720697999000549316e-02 -9.578879922628402710e-02 -2.217337638139724731e-01 5.423423647880554199e-02 -2.087302207946777344e-01 -3.350290656089782715e-01 -2.444121241569519043e-01 -1.032754331827163696e-01 3.061539120972156525e-02 -2.495383173227310181e-01 1.075507700443267822e-01 -4.371646791696548462e-02 -2.196573466062545776e-01 1.820844411849975586e-01 1.243257075548171997e-01 -6.470523774623870850e-02 3.590673953294754028e-02 1.333003044128417969e-01 -2.653334438800811768e-01 1.905113458633422852e-01 2.772249877452850342e-01
7.793892174959182739e-02 1.885700821876525879e-01 8.529114536941051483e-03 -3.377839922904968262e-01 4.402565304189920425e-03 1.271785199642181396e-01 3.849845379590988159e-02 -2.710238397121429443e-01 1.654332429170608521e-01 3.666290938854217529e-01 -1.463992744684219360e-01 1.629689782857894897e-01 -9.801721200346946716e-03 -1.279772222042083740e-01 -4.132024943828582764e-02 -2.351774126291275024e-01 -4.223352298140525818e-02 -4.102578461170196533e-01 -2.114738225936889648e-01 1.041826456785202026e-01 2.575336992740631104e-01 1.362411119043827057e-02 -2.721434272825717926e-02 8.065337687730789185e-02 -1.149814501404762268e-01 -1.216546595096588135e-01 -1.245038285851478577e-01 -7.115276902914047241e-02 2.710618674755096436e-01 -3.966204077005386353e-02 2.071749884635210037e-03 2.161898910999298096e-01
1.068125385791063309e-02 6.868691742420196533e-02 -1.397356539964675903e-01 -3.828780949115753174e-01 -5.303019657731056213e-02 -2.829336524009704590e-01 -1.552301347255706787e-01 -8.085687458515167236e-02 -5.311569198966026306e-02 -3.189395368099212646e-02 -1.526941508054733276e-01 1.318594962358474731e-01 -2.925610840320587158e-01 1.534906402230262756e-02 -2.303420379757881165e-02 -2.138477414846420288e-01 -2.642822638154029846e-02 -4.755575060844421387e-01 -3.680369555950164795e-01 -6.869745254516601562e-02 1.382648758590221405e-02 -7.833670824766159058e-02 -1.634015738964080811e-01 -2.907767519354820251e-02 -9.843529760837554932e-02 1.995209604501724243e-01 8.474911749362945557e-02 8.436998724937438965e-02 1.809239089488983154e-01 -1.642079204320907593e-01 -1.184033006429672241e-01 -2.247957885265350342e-02
9.763173013925552368e-02 -9.949617087841033936e-03 -2.186309844255447388e-01 -3.475885093212127686e-01 1.115099638700485229e-01 5.704475939273834229e-02 -2.542703449726104736e-01 2.292902171611785889e-01 1.790745407342910767e-01 1.208275407552719116e-01 -6.713025271892547607e-03 2.400509566068649292e-01 -1.518942713737487793e-01 1.185030639171600342e-01 1.923863440752029419e-01 -3.544918000698089600e-01 -1.942679136991500854e-01 -3.217134773731231689e-01 5.063350498676300049e-02 1.553472578525543213e-01 -6.960348039865493774e-02 -7.101828604936599731e-02 -8.139217644929885864e-02 -6.690115481615066528e-02 8.018859475851058960e-02 7.790642976760864258e-02 -1.551758125424385071e-02 1.515233516693115234e-01 -3.993009775876998901e-02 -4.116961359977722168e-02 -3.428780734539031982e-01 1.980609893798828125e-01
8.298027515411376953e-02 2.924184501171112061e-01 2.707648091018199921e-02 -1.865157485008239746e-01 -5.905181169509887695e-02 -1.343989819288253784e-01 -1.222706735134124756e-01 3.379799425601959229e-01 1.180865019559860229e-01 1.622061729431152344e-01 -1.564877033233642578e-01 2.356816455721855164e-02 1.020866185426712036e-01 -1.655767858028411865e-01 7.058762945234775543e-03 -4.076492190361022949e-01 -7.667788118124008179e-02 -1.668212264776229858e-01 -1.971995830535888672e-01 1.506875902414321899e-01 -1.866995096206665039e-01 5.649189651012420654e-02 -1.418433785438537598e-01 1.101637780666351318e-01 2.956755161285400391e-01 2.138487696647644043e-01 3.559824526309967041e-01 -1.449907869100570679e-01 2.687837183475494385e-02 -3.365910053253173828e-02 4.264190047979354858e-02 4.251819476485252380e-02
2.472075968980789185e-01 9.489375352859497070e-02 -1.621225625276565552e-01 -2.352619171142578125e-01 8.044841140508651733e-02 -1.941720582544803619e-02 8.389727026224136353e-02 -8.588208258152008057e-02 1.588073000311851501e-02 3.131569921970367432e-01 -3.541472554206848145e-01 -1.876079738140106201e-01 1.900195330381393433e-01 -1.946845352649688721e-01 9.153033047914505005e-02 -2.138893753290176392e-01 -2.236535586416721344e-02 -2.125927358865737915e-01 -1.206394582986831665e-01 -3.096008896827697754e-01 -8.793386071920394897e-02 2.213618904352188110e-01 -2.777723968029022217e-01 -3.809099644422531128e-02 2.491115927696228027e-01 1.655145585536956787e-01 5.804419144988059998e-02 1.263675093650817871e-01 -3.020172938704490662e-02 8.572438359260559082e-02 1.626037508249282837e-01 -7.057844847440719604e-02
3.119969069957733154e-01 1.917489916086196899e-01 -1.429714560508728027e-01 -6.490353494882583618e-02 1.294791996479034424e-01 3.532486557960510254e-01 -7.542181015014648438e-02 1.965805143117904663e-01 -3.861901909112930298e-02 1.873751282691955566e-01 -2.038056254386901855e-01 -1.271108686923980713e-01 1.109421104192733765e-01 2.861360833048820496e-02 -7.639745622873306274e-02 -3.712369501590728760e-01 -1.412984430789947510e-01 -7.691919058561325073e-02 -1.323962211608886719e-01 6.800474971532821655e-02 -2.516557574272155762e-01 1.075920388102531433e-01 -2.384721934795379639e-01 1.891835778951644897e-01 -1.881266757845878601e-02 2.313492447137832642e-01 -1.847850233316421509e-01 1.449797600507736206e-01 -1.725383102893829346e-01 1.594532728195190430e-01 -7.201733440160751343e-02 1.387676596641540527e-01
-2.423383146524429321e-01 -9.848842024803161621e-02 1.103037782013416290e-02 -2.030013054609298706e-01 8.742226660251617432e-02 1.296505779027938843e-01 -3.567276522517204285e-02 -7.708095759153366089e-02 8.414395898580551147e-02 3.193400502204895020e-01 -5.284188315272331238e-02 5.767751857638359070e-02 3.053881824016571045e-01 9.597121924161911011e-02 1.131651178002357483e-01 -7.997237890958786011e-02 -2.142693996429443359e-01 -2.059300541877746582e-01 -3.519596159458160400e-01 -1.596813648939132690e-01 -1.410804390907287598e-01 -5.897579342126846313e-02 1.872751265764236450e-01 -6.344185024499893188e-02 -1.598943620920181274e-01 2.929187715053558350e-01 8.877318352460861206e-03 3.483724892139434814e-01 1.231049299240112305e-01 2.041427195072174072e-01 -8.028156310319900513e-02 1.595886051654815674e-01
2.213950008153915405e-01 6.516504287719726562e-02 -1.861047893762588501e-01 -1.397314369678497314e-01 -1.225749589502811432e-02 -1.163824349641799927e-01 -2.391269803047180176e-02 -6.407160544767975807e-04 2.911991998553276062e-02 8.623293042182922363e-02 -3.025393486022949219e-01 1.089716926217079163e-01 1.472321599721908569e-01 -2.440837472677230835e-01 1.124402955174446106e-01 -3.719729781150817871e-01 -4.271240532398223877e-02 -8.908259123563766479e-02 -2.137887924909591675e-01 -2.332960814237594604e-01 -2.219578921794891357e-01 1.422617435455322266e-01 -3.683976531028747559e-01 -9.484512358903884888e-02 1.178890913724899292e-01 1.613798141479492188e-01 -1.708836853504180908e-01 1.096830517053604126e-01 1.795322000980377197e-01 -1.754962801933288574e-01 9.045603126287460327e-02 2.405531406402587891e-01
1.389534473419189453e-01 2.195658385753631592e-01 -7.528112828731536865e-02 -3.372974097728729248e-01 -8.565600961446762085e-02 -2.328530699014663696e-01 -2.390679866075515747e-01 -8.415636420249938965e-02 1.767335683107376099e-01 1.941925734281539917e-01 -3.480265736579895020e-01 -1.129433289170265198e-01 4.390040412545204163e-02 -1.944290548563003540e-01 -3.746388480067253113e-02 -2.552745938301086426e-01 1.916570402681827545e-02 -7.558982819318771362e-02 -1.070124506950378418e-01 -3.132383823394775391e-01 -1.798877418041229248e-01 1.594287753105163574e-01 -2.035147696733474731e-01 -2.029900550842285156e-01 3.051559627056121826e-02 8.939914405345916748e-02 -1.294407844543457031e-01 1.106688752770423889e-01 -1.161195188760757446e-01 -1.008704900741577148e-01 2.252130657434463501e-01 9.885907173156738281e-02
2.485828399658203125e-01 2.001592963933944702e-01 -1.801218241453170776e-01 -1.790865659713745117e-01 8.723713457584381104e-02 2.438740432262420654e-01 1.059550698846578598e-02 1.370954364538192749e-01 -7.169917225837707520e-02 2.853885889053344727e-01 -9.318250417709350586e-02 -3.384249284863471985e-02 1.423506736755371094e-01 4.172457754611968994e-02 -1.481733173131942749e-01 -3.257139027118682861e-01 -2.828589975833892822e-01 -2.030825763940811157e-01 -2.172657996416091919e-01 2.801831364631652832e-01 -1.198883429169654846e-01 1.546547263860702515e-01 -2.032434046268463135e-01 1.832540780305862427e-01 -7.919590920209884644e-02 2.208916693925857544e-01 -9.740007668733596802e-02 1.249956712126731873e-01 -1.985480636358261108e-01 1.060833409428596497e-01 -4.854990541934967041e-02 8.844001591205596924e-02
2.001805007457733154e-01 1.821672469377517700e-01 3.220122680068016052e-02 -2.417003363370895386e-01 -1.212495611980557442e-03 3.635021150112152100e-01 2.082137763500213623e-02 1.280198246240615845e-01 1.129414662718772888e-01 4.819331765174865723e-01 3.753180801868438721e-02 -3.938528150320053101e-02 -1.089513376355171204e-01 2.150284945964813232e-01 -2.729648724198341370e-03 -2.418244928121566772e-01 -1.781383156776428223e-01 -2.527179419994354248e-01 -1.744541525840759277e-01 3.138791536912322044e-03 -1.272599846124649048e-01 1.756100505590438843e-01 -9.896593540906906128e-02 1.390750706195831299e-01 8.869989216327667236e-02 1.680105775594711304e-01 8.218474686145782471e-03 2.233071997761726379e-02 -9.151438716799020767e-04 2.708886563777923584e-01 9.221252799034118652e-02 1.816584467887878418e-01
-5.626369267702102661e-02 -8.867324888706207275e-02 1.757021993398666382e-01 -2.811283469200134277e-01 -1.416409388184547424e-02 2.286232113838195801e-01 -1.926924139261245728e-01 -3.094752691686153412e-02 1.560769826173782349e-01 -4.464604891836643219e-03 -1.223076730966567993e-01 2.207545340061187744e-01 1.982605606317520142e-01 -1.274686753749847412e-01 1.386662721633911133e-01 -2.600595951080322266e-01 7.263948023319244385e-02 -3.760594725608825684e-01 -1.431924700736999512e-01 -1.776309311389923096e-01 -9.279482997953891754e-03 2.117787748575210571e-01 1.346091087907552719e-02 5.456136539578437805e-02 -2.398963272571563721e-01 4.016612768173217773e-01 -2.667175047099590302e-02 9.343435615301132202e-02 3.458848223090171814e-02 -2.067392766475677490e-01 -1.931866258382797241e-01 3.990783169865608215e-02
2.291006594896316528e-01 1.659722030162811279e-01 -2.442526370286941528e-01 -1.268151402473449707e-01 2.225096821784973145e-01 9.375183284282684326e-02 3.649352118372917175e-02 2.230058461427688599e-01 -1.833401173353195190e-01 2.172209918498992920e-01 -2.751020789146423340e-01 -2.164252549409866333e-01 1.424109637737274170e-01 -1.597747802734375000e-01 -1.133284270763397217e-01 -3.089910447597503662e-01 7.745353132486343384e-02 -2.104072570800781250e-01 -2.128025442361831665e-01 1.779817938804626465e-01 -7.376377284526824951e-02 1.711481958627700806e-01 -4.833611845970153809e-02 8.327221125364303589e-02 4.021905958652496338e-01 1.494933217763900757e-01 6.551345437765121460e-02 3.195185214281082153e-02 1.196054816246032715e-01 4.541046544909477234e-02 -1.966633461415767670e-02 -2.209191443398594856e-03
-1.177602410316467285e-01 5.161780864000320435e-02 -1.095191687345504761e-01 -2.497565597295761108e-01 8.897131308913230896e-03 -2.360224723815917969e-01 -7.468855381011962891e-02 1.481769382953643799e-01 -1.370280683040618896e-01 1.036881506443023682e-01 4.541340470314025879e-02 4.253601282835006714e-02 9.113670140504837036e-02 -1.280786544084548950e-01 9.241361916065216064e-02 -3.871189951896667480e-01 -8.511169999837875366e-02 -3.666020631790161133e-01 -5.317365527153015137e-01 3.812324255704879761e-02 1.718693077564239502e-01 4.197468608617782593e-02 -8.395447582006454468e-02 1.025286912918090820e-01 -2.232242971658706665e-01 1.025615260004997253e-01 4.359704628586769104e-02 -1.435341313481330872e-02 -1.451126066967844963e-03 -1.424044072628021240e-01 -1.564222387969493866e-02 2.271202504634857178e-01
2.126202285289764404e-01 -7.322920113801956177e-02 -5.850713327527046204e-02 -1.845316141843795776e-01 3.544368445873260498e-01 2.320892363786697388e-01 -5.457465723156929016e-02 1.141046360135078430e-01 4.257115721702575684e-02 4.029503464698791504e-01 5.344887450337409973e-02 -1.669782847166061401e-01 1.469584256410598755e-01 -2.659216895699501038e-02 3.564917668700218201e-02 -2.920175194740295410e-01 -7.752905786037445068e-02 -2.321772426366806030e-01 -7.618457823991775513e-02 -3.833031058311462402e-01 -1.299311518669128418e-01 -7.977233827114105225e-02 -2.460579387843608856e-02 7.310122251510620117e-02 9.118810296058654785e-03 -4.837759211659431458e-02 -1.913760900497436523e-01 6.372917443513870239e-02 1.416910290718078613e-01 2.355695515871047974e-01 7.192178070545196533e-02 2.168128192424774170e-01
8.074708282947540283e-02 3.259184062480926514e-01 1.165904626250267029e-01 -1.339276582002639771e-01 1.946582794189453125e-01 -4.637320339679718018e-02 -2.033883929252624512e-01 5.831753369420766830e-03 -1.083876937627792358e-01 5.537345409393310547e-01 3.635506331920623779e-02 8.847580105066299438e-02 -8.552791178226470947e-02 6.462745368480682373e-02 -8.373445272445678711e-02 -1.473997086286544800e-01 1.668668687343597412e-01 -7.151810824871063232e-02 -2.143648713827133179e-01 4.289604723453521729e-02 -1.832214295864105225e-01 -1.895205825567245483e-01 -2.246724069118499756e-01 -4.936268553137779236e-02 -1.175257377326488495e-02 2.612215876579284668e-01 1.500221155583858490e-02 1.644221097230911255e-01 3.067747317254543304e-02 4.285394772887229919e-02 4.817179590463638306e-02 3.203867673873901367e-01
2.494325786828994751e-01 2.406315952539443970e-01 8.848579227924346924e-02 -1.745142638683319092e-01 7.360655069351196289e-02 2.052516192197799683e-01 -5.327159911394119263e-02 1.780376434326171875e-01 8.828698098659515381e-02 5.775280594825744629e-01 3.670907765626907349e-02 2.878453396260738373e-02 -1.944818347692489624e-02 1.821828037500381470e-01 6.261699646711349487e-02 -2.700949907302856445e-01 -1.664207279682159424e-01 -2.298198044300079346e-01 -2.817935124039649963e-02 1.797045469284057617e-01 -4.935604333877563477e-02 3.239985089749097824e-03 -3.396125137805938721e-02 1.334560960531234741e-01 -5.640488490462303162e-02 9.518836438655853271e-02 -1.522682607173919678e-01 1.377143859863281250e-01 -1.066195145249366760e-01 2.032883912324905396e-01 1.552250329405069351e-02 2.514436244964599609e-01
4.417115449905395508e-02 -1.512895971536636353e-01 6.950723379850387573e-02 -1.249670386314392090e-01 -1.530670654028654099e-02 4.337532073259353638e-02 -1.406378448009490967e-01 1.777217164635658264e-02 2.454463243484497070e-01 7.858108729124069214e-02 -1.678806245326995850e-01 3.172163665294647217e-01 1.280754357576370239e-01 -1.585023999214172363e-01 -6.972309947013854980e-02 -2.583819627761840820e-01 7.140118628740310669e-02 -3.628135621547698975e-01 -1.563941389322280884e-01 -1.402257233858108521e-01 -2.192385196685791016e-01 2.370874732732772827e-01 1.283401846885681152e-01 1.156399548053741455e-01 -2.482626438140869141e-01 4.474807977676391602e-01 6.810572743415832520e-02 -8.522189222276210785e-03 -3.282280638813972473e-03 -5.845394358038902283e-02 -1.180078908801078796e-01 1.587828248739242554e-01
2.165299803018569946e-01 5.144921131432056427e-03 8.678162097930908203e-02 -1.410937607288360596e-01 8.234701305627822876e-02 -2.585622109472751617e-02 -1.824180483818054199e-01 1.540824472904205322e-01 1.051032096147537231e-01 1.878960579633712769e-01 -1.716155260801315308e-01 -3.088783323764801025e-01 -8.763764798641204834e-02 -1.757474094629287720e-01 1.011217236518859863e-01 -2.902819812297821045e-01 -1.094458699226379395e-01 -2.136099189519882202e-01 -2.786622643470764160e-01 -6.554719060659408569e-02 -1.278612017631530762e-01 1.702780425548553467e-01 -1.465534418821334839e-01 -1.002653911709785461e-01 1.408143788576126099e-01 1.526757031679153442e-01 -1.584916412830352783e-01 1.599339544773101807e-01 1.369125097990036011e-01 -3.841108083724975586e-01 -1.300964057445526123e-01 2.518679201602935791e-01
6.106372922658920288e-02 1.956725567579269409e-01 -1.931467801332473755e-01 -1.891365647315979004e-01 1.832175403833389282e-01 2.325968295335769653e-01 2.632860541343688965e-01 -7.635010033845901489e-02 -2.467841375619173050e-03 3.208992779254913330e-01 -2.260729372501373291e-01 -1.808484792709350586e-01 1.837298870086669922e-01 -1.895965784788131714e-01 2.078288346529006958e-01 -2.247929871082305908e-01 1.948575302958488464e-02 -2.871605157852172852e-01 -2.164753377437591553e-01 -8.025852590799331665e-02 -1.653848737478256226e-01 1.564539074897766113e-01 -1.723091006278991699e-01 -1.308636739850044250e-02 2.669965028762817383e-01 1.770911067724227905e-01 -9.864644706249237061e-02 -5.260433629155158997e-02 1.419305950403213501e-01 -4.521101247519254684e-03 9.248149394989013672e-02 -1.008011847734451294e-01
1.395304501056671143e-01 -1.040964052081108093e-01 -3.613293170928955078e-01 -3.357979357242584229e-01 4.591159224510192871e-01 1.122122779488563538e-01 -1.202753111720085144e-01 -2.278756648302078247e-01 2.241588979959487915e-01 2.035749554634094238e-01 4.797396808862686157e-02 2.371300011873245239e-01 1.453739032149314880e-02 -1.007441803812980652e-01 -1.073673460632562637e-02 -3.397019803524017334e-01 9.506595879793167114e-02 -1.635828018188476562e-01 -1.042594984173774719e-01 4.959279298782348633e-02 1.454141736030578613e-01 7.031240314245223999e-02 -6.109261512756347656e-02 5.182161182165145874e-02 -4.105109348893165588e-02 1.295397430658340454e-01 -1.177768036723136902e-01 -4.831692203879356384e-02 1.231986284255981445e-01 1.041272133588790894e-01 -2.958812052384018898e-03 1.348105370998382568e-01
3.791327401995658875e-02 -1.634617894887924194e-01 8.173458278179168701e-02 -2.775664925575256348e-01 -2.132914401590824127e-02 -4.205046221613883972e-02 -9.875537455081939697e-02 1.669337600469589233e-01 2.663909792900085449e-01 5.411317571997642517e-02 -1.296773403882980347e-01 -2.041640728712081909e-01 1.097051724791526794e-01 -6.601577997207641602e-02 -2.414663694798946381e-02 -4.010363221168518066e-01 -3.477305173873901367e-01 -1.814768463373184204e-01 -7.954788953065872192e-02 1.560997515916824341e-01 -2.881103157997131348e-01 8.524867892265319824e-02 -1.232575997710227966e-01 9.080830961465835571e-02 1.738064140081405640e-01 2.783722281455993652e-01 -2.411926090717315674e-01 -1.238149218261241913e-02 5.055186524987220764e-02 -2.076987177133560181e-01 -9.179907292127609253e-02 1.402551084756851196e-01
1.023623719811439514e-01 4.081652164459228516e-01 -8.734744042158126831e-02 -9.186454117298126221e-02 1.384272724390029907e-01 7.384913414716720581e-02 -2.376164942979812622e-01 -5.149229615926742554e-02 -3.800845146179199219e-02 2.124958038330078125e-01 -1.506938636302947998e-01 1.063798218965530396e-01 -4.603195935487747192e-02 -4.288995638489723206e-02 -2.577977068722248077e-02 -2.351199835538864136e-01 -2.565077841281890869e-01 -2.827158868312835693e-01 4.007233306765556335e-02 1.650688052177429199e-01 -4.217845946550369263e-02 -1.270768046379089355e-01 2.065152488648891449e-02 4.597879946231842041e-02 1.492497175931930542e-01 4.506017863750457764e-01 2.528668940067291260e-01 1.242222115397453308e-01 -2.010089457035064697e-01 4.713086411356925964e-02 1.922246515750885010e-01 5.730853974819183350e-02
1.654766499996185303e-01 -5.839906632900238037e-03 -4.201738163828849792e-02 4.464974999427795410e-02 3.745577037334442139e-01 1.901210844516754150e-01 4.874026030302047729e-02 -1.919609755277633667e-01 -2.076000382658094168e-04 3.299348354339599609e-01 -1.821632832288742065e-01 3.977569565176963806e-02 -4.405981302261352539e-02 -8.115871250629425049e-02 3.431611657142639160e-01 -2.105329036712646484e-01 -1.477442979812622070e-01 -4.481534361839294434e-01 -1.153696477413177490e-01 -2.503427118062973022e-02 -2.226053178310394287e-01 1.723692268133163452e-01 -2.423778548836708069e-02 -9.987758845090866089e-02 3.245256096124649048e-02 -2.161408960819244385e-02 -1.466332934796810150e-02 1.821009814739227295e-01 -2.901683095842599869e-03 -7.067563384771347046e-02 -1.837812960147857666e-01 1.970195323228836060e-01
2.558615803718566895e-01 1.302017271518707275e-01 -1.514917016029357910e-01 -1.926160007715225220e-01 -1.771391034126281738e-01 1.368554830551147461e-01 -4.279249906539916992e-02 1.589672639966011047e-02 1.846632212400436401e-01 -7.268857955932617188e-02 5.403993278741836548e-02 6.080990284681320190e-02 -9.057783335447311401e-02 -7.930555939674377441e-02 -8.993106335401535034e-02 -2.426072508096694946e-01 2.220164239406585693e-01 -2.834959030151367188e-01 -1.599017083644866943e-01 -2.152605354785919189e-01 -1.867827177047729492e-01 -2.363744974136352539e-01 -1.503551304340362549e-01 3.312334120273590088e-01 -1.636529900133609772e-02 4.599322378635406494e-02 -2.740039825439453125e-01 2.692565917968750000e-01 -3.500194847583770752e-02 -2.483465969562530518e-01 -5.322206299751996994e-03 2.008939385414123535e-01
1.905300766229629517e-01 3.344131410121917725e-01 6.857861578464508057e-02 -1.733395010232925415e-01 1.411667000502347946e-02 3.706859648227691650e-01 -3.994860872626304626e-02 2.017731219530105591e-01 4.694581404328346252e-02 4.096564352512359619e-01 -2.268709614872932434e-02 -5.831714719533920288e-02 -6.210192665457725525e-02 8.409254252910614014e-02 7.691810373216867447e-03 -1.232683286070823669e-01 -1.356717348098754883e-01 -4.094318747520446777e-01 -1.543915271759033203e-01 8.830846846103668213e-02 -1.358032524585723877e-01 1.176277622580528259e-01 3.951971977949142456e-02 1.034013926982879639e-01 -8.389570564031600952e-02 1.614856421947479248e-01 -1.554754376411437988e-02 1.403346508741378784e-01 -3.921929001808166504e-02 3.182736039161682129e-01 -2.540960721671581268e-02 1.354181766510009766e-01
1.618333160877227783e-01 -1.115661039948463440e-01 -1.509822458028793335e-01 -3.741633892059326172e-01 2.843206822872161865e-01 -4.094069451093673706e-02 8.498187363147735596e-02 -2.097277641296386719e-01 2.975451946258544922e-01 1.356506943702697754e-01 2.075993828475475311e-02 1.671810299158096313e-01 9.043240547180175781e-02 3.981076180934906006e-03 -1.507636308670043945e-01 -4.122927486896514893e-01 -6.948943436145782471e-02 -3.170427680015563965e-01 -1.964410245418548584e-01 2.452216856181621552e-02 -2.953107282519340515e-02 2.462166249752044678e-01 6.989267468452453613e-02 1.344793885946273804e-01 1.607887446880340576e-01 8.447464555501937866e-02 -9.846149384975433350e-02 -1.085444446653127670e-02 -1.889167875051498413e-01 -4.404296353459358215e-02 -6.700637191534042358e-02 1.212554797530174255e-01
-1.539080142974853516e-01 5.897514522075653076e-02 -3.621059358119964600e-01 -2.694786489009857178e-01 6.205692887306213379e-02 8.235321380198001862e-03 -1.758764237165451050e-01 2.172012180089950562e-01 7.626474369317293167e-03 1.250515282154083252e-01 8.493923395872116089e-02 5.384454503655433655e-02 1.395639330148696899e-01 -4.012722894549369812e-02 -9.738896787166595459e-02 -2.902271449565887451e-01 -1.459880173206329346e-01 -4.110919237136840820e-01 -3.184087872505187988e-01 -5.998679623007774353e-02 2.345024049282073975e-01 -7.944492995738983154e-02 2.763023972511291504e-02 1.451020985841751099e-01 1.734707206487655640e-01 6.605243682861328125e-02 1.307636499404907227e-01 2.434855252504348755e-01 -3.513221815228462219e-02 -1.328110247850418091e-01 -1.951945722103118896e-01 1.504851598292589188e-02
2.423625625669956207e-02 2.485292591154575348e-02 -2.863084375858306885e-01 -3.219902515411376953e-01 1.661116182804107666e-01 7.973966002464294434e-02 -1.569080501794815063e-01 1.338384747505187988e-01 2.566094100475311279e-01 1.888426095247268677e-01 -1.668266803026199341e-01 2.656524777412414551e-01 -9.195987880229949951e-02 1.416589617729187012e-01 2.778438627719879150e-01 -3.267210721969604492e-01 -1.827616989612579346e-01 -2.574620544910430908e-01 -6.136437505483627319e-02 1.009567081928253174e-01 -2.365825921297073364e-01 -1.189353466033935547e-01 8.466506749391555786e-02 1.744439639151096344e-02 3.038503043353557587e-02 7.779389619827270508e-02 9.595727548003196716e-03 -1.623279415071010590e-02 -1.584321260452270508e-01 7.556585222482681274e-02 -2.966582477092742920e-01 8.304627239704132080e-02
-5.815674376208335161e-05 -1.096045076847076416e-01 1.889188028872013092e-02 -2.222738787531852722e-02 6.326057761907577515e-02 3.879878669977188110e-02 9.223999083042144775e-02 1.828459203243255615e-01 4.264418780803680420e-01 1.517404913902282715e-01 -1.227351874113082886e-01 1.257134377956390381e-01 1.589203029870986938e-01 -7.321982830762863159e-02 4.472762346267700195e-02 -2.368571907281875610e-01 1.901712268590927124e-01 -3.383996188640594482e-01 -2.205617576837539673e-01 -1.957110911607742310e-01 -5.172383040189743042e-02 1.532741039991378784e-01 2.719793319702148438e-01 5.153309181332588196e-02 -1.924514472484588623e-01 3.709155321121215820e-01 2.740755490958690643e-02 1.977333575487136841e-01 -1.050476655364036560e-01 -8.530566096305847168e-02 -1.706351488828659058e-01 1.135922893881797791e-01
8.644232153892517090e-02 2.692320942878723145e-01 -1.398988813161849976e-01 -6.369535624980926514e-02 -2.431246265769004822e-02 3.699134290218353271e-02 -2.586179375648498535e-01 2.256966233253479004e-01 8.302463591098785400e-02 4.696848094463348389e-01 -2.899251282215118408e-01 -4.797279834747314453e-02 1.946477591991424561e-01 1.283545140177011490e-02 -1.053267344832420349e-01 -7.382022589445114136e-02 7.398077100515365601e-02 5.904249474406242371e-02 -3.128176331520080566e-01 5.848070606589317322e-02 -2.380318790674209595e-01 -8.420344442129135132e-02 -1.458641737699508667e-01 2.783908545970916748e-01 6.343915313482284546e-02 2.593498229980468750e-01 -3.978952392935752869e-02 8.200755715370178223e-02 -2.769610099494457245e-02 1.983018964529037476e-02 1.533973067998886108e-01 1.764463931322097778e-01
3.815585970878601074e-01 1.107989773154258728e-01 -1.590715646743774414e-01 3.298389166593551636e-02 8.775807172060012817e-02 3.394296467304229736e-01 -2.840495854616165161e-02 2.177603691816329956e-01 -2.190393162891268730e-03 1.971305310726165771e-01 -1.722261011600494385e-01 -1.940229982137680054e-01 1.782709211111068726e-01 9.074062108993530273e-02 -7.297323644161224365e-02 -4.078851342201232910e-01 -1.565849930047988892e-01 -1.261821836233139038e-01 -1.778440326452255249e-01 9.402015805244445801e-02 -1.615978032350540161e-01 1.012614220380783081e-01 -2.202088087797164917e-01 9.348146617412567139e-02 -6.484708189964294434e-02 2.381213307380676270e-01 -8.348082751035690308e-02 5.050564557313919067e-02 -2.162194699048995972e-01 1.478685438632965088e-01 -6.639595329761505127e-02 9.361742436885833740e-02
3.116569519042968750e-01 -7.363796234130859375e-02 -2.657337486743927002e-01 -1.032393425703048706e-02 -2.263353317975997925e-01 -1.207960695028305054e-01 -3.508844673633575439e-01 1.289010643959045410e-01 3.898286819458007812e-02 1.441762894392013550e-01 6.571187078952789307e-02 7.704643905162811279e-02 5.667199939489364624e-02 1.254274398088455200e-01 1.739820539951324463e-01 -2.377527058124542236e-01 9.523815475404262543e-03 -4.319038093090057373e-01 -3.046078085899353027e-01 -1.425310410559177399e-02 -1.044703871011734009e-01 -1.146032959222793579e-01 -1.869222149252891541e-02 1.382190883159637451e-01 -2.595978379249572754e-01 -3.549742046743631363e-03 -3.282707929611206055e-02 2.813560664653778076e-01 4.157432168722152710e-02 -9.059090167284011841e-02 -3.666764497756958008e-02 2.874673157930374146e-02
4.139951989054679871e-02 -2.477484345436096191e-01 2.503177523612976074e-01 -2.075159400701522827e-01 -5.231352150440216064e-02 1.048345863819122314e-01 -6.384140253067016602e-02 2.074958756566047668e-02 1.200838759541511536e-01 1.115922033786773682e-01 -1.629526019096374512e-01 2.452321201562881470e-01 2.295610308647155762e-01 2.679151296615600586e-02 6.376694142818450928e-02 -3.214673697948455811e-01 8.742806315422058105e-02 -2.849802672863006592e-01 -2.515023648738861084e-01 -2.274807840585708618e-01 -1.508503705263137817e-01 4.627079144120216370e-02 7.556131482124328613e-02 4.041912406682968140e-02 -2.889279127120971680e-01 3.936030864715576172e-01 -2.851155772805213928e-02 3.749198094010353088e-02 1.038963720202445984e-01 -2.776889316737651825e-02 -1.369744092226028442e-01 1.775272637605667114e-01
1.059274226427078247e-01 -1.168063730001449585e-01 7.722155004739761353e-02 -8.775459975004196167e-02 4.023984074592590332e-01 8.452729135751724243e-02 9.955525398254394531e-02 -2.120772451162338257e-01 -5.526782944798469543e-02 1.456968933343887329e-01 -3.147597312927246094e-01 2.219454646110534668e-01 -2.103844843804836273e-02 -3.365618735551834106e-02 1.005455702543258667e-01 -2.697326242923736572e-01 -3.251975476741790771e-01 -3.351414799690246582e-01 -2.640776932239532471e-01 1.003624796867370605e-01 -1.358473151922225952e-01 2.883273735642433167e-02 4.781398177146911621e-02 8.624947816133499146e-02 2.930989265441894531e-01 9.163977205753326416e-02 -9.618148207664489746e-02 1.564028859138488770e-01 6.840352714061737061e-02 -1.396678239107131958e-01 1.045639440417289734e-02 3.537431731820106506e-02
1.302293986082077026e-01 3.066496551036834717e-02 -8.378140628337860107e-02 -1.611073762178421021e-01 -5.842924118041992188e-02 -5.647785961627960205e-02 -3.113380372524261475e-01 -6.573121994733810425e-02 3.791900351643562317e-02 3.418464362621307373e-01 6.863849610090255737e-02 1.636609286069869995e-01 7.404295355081558228e-02 6.972838193178176880e-02 -2.011461406946182251e-01 9.306491911411285400e-02 -6.205192208290100098e-02 -2.525621950626373291e-01 -3.776743113994598389e-01 -7.583994418382644653e-02 1.044681966304779053e-01 2.527033686637878418e-01 -2.834694692865014076e-03 1.723773777484893799e-01 3.125261664390563965e-01 3.294675946235656738e-01 -1.868323422968387604e-02 3.068941831588745117e-01 -8.901648968458175659e-02 -1.228689961135387421e-02 -4.278318583965301514e-02 2.879362925887107849e-02
1.500231921672821045e-01 5.097566172480583191e-02 3.232088685035705566e-02 -2.042064070701599121e-01 3.339106962084770203e-02 1.097654178738594055e-02 -1.818183064460754395e-01 2.063446640968322754e-01 1.638966947793960571e-01 1.792772263288497925e-01 -1.113753989338874817e-01 -2.517753839492797852e-01 -1.474663615226745605e-01 -1.722038388252258301e-01 1.047205626964569092e-01 -2.533302605152130127e-01 -1.775367558002471924e-01 -1.957992017269134521e-01 -2.208151221275329590e-01 -1.295868456363677979e-01 -1.735713779926300049e-01 1.546367853879928589e-01 -6.750857830047607422e-02 -1.244181320071220398e-01 2.628368139266967773e-01 2.264212965965270996e-01 -8.672941476106643677e-02 2.073389589786529541e-01 7.338131964206695557e-02 -3.978484869003295898e-01 -6.391528248786926270e-02 2.140966206789016724e-01
7.828948087990283966e-03 2.189231067895889282e-01 2.704772539436817169e-02 -1.220154911279678345e-01 2.052056044340133667e-01 1.809880882501602173e-01 -1.416229158639907837e-01 1.087374985218048096e-01 -4.197171330451965332e-02 4.409862756729125977e-01 -1.747808009386062622e-01 6.071942392736673355e-03 -3.921719640493392944e-02 -1.531690955162048340e-01 -2.240825444459915161e-01 -2.585160732269287109e-01 6.189309433102607727e-02 -1.125232037156820297e-02 -2.366365939378738403e-01 5.446426570415496826e-02 -3.565619885921478271e-01 -2.969304658472537994e-02 -2.602552175521850586e-01 3.008544072508811951e-02 3.625784814357757568e-02 2.456773519515991211e-01 -3.296586498618125916e-02 1.466085761785507202e-01 -7.512415945529937744e-02 2.412506937980651855e-02 -1.431693583726882935e-01 3.003905415534973145e-01
1.237540841102600098e-01 1.598422676324844360e-01 -3.255122527480125427e-02 -1.446960419416427612e-01 1.644099652767181396e-01 8.782777190208435059e-02 -2.347299903631210327e-01 5.792959779500961304e-02 -2.639463543891906738e-02 4.870402216911315918e-01 -3.381489217281341553e-02 -3.823018074035644531e-02 -1.298228465020656586e-02 -4.469956830143928528e-02 -2.425706982612609863e-01 -2.627414166927337646e-01 6.167699769139289856e-02 -6.285218894481658936e-02 -2.151195853948593140e-01 2.376930266618728638e-01 -2.915581166744232178e-01 -4.374315962195396423e-02 -2.043589353561401367e-01 3.654097393155097961e-02 -7.002819329500198364e-02 2.385491728782653809e-01 1.277701184153556824e-02 2.167674750089645386e-01 -7.566352188587188721e-02 8.929655700922012329e-02 -3.846676275134086609e-02 3.297039270401000977e-01
9.027937799692153931e-02 3.063767850399017334e-01 3.683512564748525620e-03 -1.801632642745971680e-01 1.287636011838912964e-01 5.754382163286209106e-02 -1.682860404253005981e-01 3.254190683364868164e-01 1.966731995344161987e-01 8.295434713363647461e-02 -2.602757513523101807e-01 1.089488267898559570e-01 1.828193962574005127e-01 1.443717926740646362e-01 -5.644574388861656189e-02 -2.010416835546493530e-01 -1.702306270599365234e-01 -8.647207915782928467e-02 -1.714699268341064453e-01 1.957892626523971558e-01 -3.258022069931030273e-01 -2.152204960584640503e-01 -2.269822657108306885e-01 1.550922989845275879e-01 -7.837518304586410522e-02 2.114199697971343994e-01 -6.731426715850830078e-02 -4.519509151577949524e-02 -7.453583180904388428e-03 8.736492693424224854e-02 6.480339914560317993e-02 2.946542501449584961e-01
3.417227566242218018e-01 1.305386126041412354e-01 -1.624200344085693359e-01 -3.895436823368072510e-01 9.001646935939788818e-02 2.242453992366790771e-01 2.032957226037979126e-02 1.074684411287307739e-01 3.001119494438171387e-01 3.608126938343048096e-01 -1.993354707956314087e-01 7.021483033895492554e-02 -2.294175624847412109e-01 2.749813348054885864e-02 -1.773106008768081665e-01 -8.575659245252609253e-02 -1.902638673782348633e-01 2.952413447201251984e-02 -2.254096716642379761e-01 5.613650381565093994e-02 -2.369709014892578125e-01 -1.713931560516357422e-01 -1.355717182159423828e-01 1.441883742809295654e-01 -6.634321063756942749e-02 1.008340343832969666e-01 1.640945300459861755e-02 7.401663810014724731e-03 -1.584817469120025635e-01 9.288310073316097260e-03 -4.293501377105712891e-02 5.419073253870010376e-02
-1.345570082776248455e-03 -3.028975799679756165e-02 -1.537719964981079102e-01 -1.531309485435485840e-01 1.203013733029365540e-01 7.834524661302566528e-02 -6.717828661203384399e-02 -1.323343664407730103e-01 -4.689999669790267944e-02 4.226457774639129639e-01 -1.486839503049850464e-01 2.060249596834182739e-01 7.970060408115386963e-02 -3.412390500307083130e-02 1.387765556573867798e-01 -1.810542047023773193e-01 -2.200176119804382324e-01 -3.809824287891387939e-01 -2.677495777606964111e-01 -2.030836194753646851e-01 -3.973047435283660889e-02 3.317748606204986572e-01 2.026366628706455231e-02 5.487904325127601624e-02 -2.170981615781784058e-01 1.064681336283683777e-01 7.771375030279159546e-02 -1.909216679632663727e-02 1.545276790857315063e-01 6.236975081264972687e-03 -2.072846740484237671e-01 -2.260362207889556885e-01
7.883354276418685913e-02 8.214090019464492798e-02 6.545726209878921509e-02 -1.888614892959594727e-01 6.329852342605590820e-02 1.713694930076599121e-01 -1.558734923601150513e-01 -3.447175025939941406e-02 2.613132894039154053e-01 1.027206405997276306e-01 -1.367119792848825455e-02 2.188323736190795898e-01 1.691395044326782227e-01 1.113034412264823914e-01 -8.099695295095443726e-02 -1.778524182736873627e-02 6.528541445732116699e-02 -3.110410869121551514e-01 -4.823641479015350342e-01 1.884806752204895020e-01 -3.044351339340209961e-01 8.842755854129791260e-02 2.243975698947906494e-01 1.531843990087509155e-01 -9.338488429784774780e-02 1.540476232767105103e-01 6.762914359569549561e-02 6.964889355003833771e-03 -7.110735774040222168e-02 -1.883483976125717163e-01 -3.029181659221649170e-01 -2.342069149017333984e-02
1.430273205041885376e-01 3.262034384533762932e-03 -2.119469456374645233e-02 -2.291092872619628906e-01 1.433087587356567383e-01 -6.390083581209182739e-03 5.432672798633575439e-02 2.489347606897354126e-01 -3.879476711153984070e-02 4.576945304870605469e-01 -3.037801980972290039e-01 -5.539495870471000671e-02 1.543754339218139648e-01 -9.311015903949737549e-02 -2.073434889316558838e-01 -1.206546351313591003e-01 -3.812675550580024719e-02 -1.279843747615814209e-01 -1.002197936177253723e-01 1.585126221179962158e-01 -3.999284803867340088e-01 -1.157827377319335938e-01 -2.058789581060409546e-01 7.934287190437316895e-02 1.551768779754638672e-01 2.100915759801864624e-01 1.783233582973480225e-01 7.419651746749877930e-02 8.151424676179885864e-02 1.703626513481140137e-01 -1.066445410251617432e-01 1.307914257049560547e-01
-2.767282910645008087e-02 -4.069598391652107239e-02 -2.406436949968338013e-01 -2.102640718221664429e-01 2.426392026245594025e-02 9.780652076005935669e-02 -1.596143245697021484e-01 1.637014001607894897e-01 -2.657388895750045776e-02 3.911055251955986023e-02 -1.446235179901123047e-01 1.371716707944869995e-01 -5.616378784179687500e-02 -1.579434126615524292e-01 -1.030449569225311279e-01 -3.788687288761138916e-01 -8.692468516528606415e-03 -3.266855776309967041e-01 -3.981464803218841553e-01 1.234628930687904358e-01 2.135660946369171143e-01 8.932020515203475952e-02 -1.051919255405664444e-02 2.581232488155364990e-01 6.099924072623252869e-02 -1.270686741918325424e-02 1.610352471470832825e-02 2.939501702785491943e-01 -6.308444589376449585e-02 -1.173216030001640320e-01 -3.119563758373260498e-01 -4.796724021434783936e-02
2.626980543136596680e-01 -8.585426956415176392e-03 -7.230291515588760376e-02 -4.187596440315246582e-01 1.690965443849563599e-01 -6.432298570871353149e-02 1.565671265125274658e-01 -2.623885869979858398e-02 2.542173862457275391e-01 7.464259862899780273e-02 4.834398627281188965e-02 -5.140363052487373352e-02 9.133788198232650757e-02 2.405276708304882050e-02 -1.604103296995162964e-01 -3.062802925705909729e-02 -9.390718489885330200e-02 -1.789158135652542114e-01 -3.780565857887268066e-01 6.275498867034912109e-02 -1.037985309958457947e-01 2.079776301980018616e-02 -1.144638285040855408e-03 3.019321262836456299e-01 2.343181706964969635e-02 3.103520572185516357e-01 -9.776389598846435547e-02 1.962944716215133667e-01 -1.694611757993698120e-01 1.502526849508285522e-01 -7.462604343891143799e-02 2.995721697807312012e-01
2.324050962924957275e-01 1.269704699516296387e-01 -1.047866567969322205e-01 -6.541135162115097046e-02 3.733515739440917969e-01 1.998268514871597290e-01 7.458495348691940308e-02 -6.101230904459953308e-02 2.866915464401245117e-01 2.393138557672500610e-01 -2.659921646118164062e-01 2.100737690925598145e-01 1.525686681270599365e-02 -2.651157677173614502e-01 2.348718643188476562e-01 -1.101678758859634399e-01 -1.632170379161834717e-01 -3.868978321552276611e-01 -8.758123219013214111e-02 1.365568637847900391e-01 -2.075898200273513794e-01 5.962339043617248535e-02 1.003800109028816223e-01 -1.241289079189300537e-01 1.320913154631853104e-02 -1.686925068497657776e-02 1.388707011938095093e-01 1.251429617404937744e-01 1.417580842971801758e-01 -4.476944729685783386e-02 -3.716759383678436279e-02 -1.291206292808055878e-02
1.420261859893798828e-01 -5.954781547188758850e-02 5.508511513471603394e-02 -1.106992587447166443e-01 -8.031833171844482422e-02 1.129356585443019867e-02 -1.462661772966384888e-01 1.962405741214752197e-01 1.191947385668754578e-01 2.607496678829193115e-01 -9.300144016742706299e-02 -2.023510634899139404e-01 -1.411203891038894653e-01 -2.937063574790954590e-01 4.238414019346237183e-02 -3.118903338909149170e-01 -2.622263133525848389e-01 -1.809339076280593872e-01 -1.331475377082824707e-01 -1.957039684057235718e-01 -7.729567587375640869e-02 7.703129202127456665e-02 -4.146254435181617737e-02 -6.219640001654624939e-02 1.957214921712875366e-01 2.372750937938690186e-01 -8.854865282773971558e-02 1.859906017780303955e-01 2.002100944519042969e-01 -3.237888514995574951e-01 -8.384016156196594238e-02 3.056982755661010742e-01
-2.648805268108844757e-02 -1.727931052446365356e-01 -1.019562631845474243e-01 -1.740859821438789368e-02 9.471642971038818359e-02 -4.468313977122306824e-02 -2.857922315597534180e-01 1.403989940881729126e-01 1.374058425426483154e-01 3.442762196063995361e-01 1.513969600200653076e-01 8.163590729236602783e-02 4.918295890092849731e-02 -3.413888067007064819e-02 -1.944994032382965088e-01 -7.007113844156265259e-02 -1.472378224134445190e-01 -2.574990093708038330e-01 -3.654257655143737793e-01 -2.113220654428005219e-02 1.933945156633853912e-02 2.869604229927062988e-01 9.701531380414962769e-02 -7.327537238597869873e-02 4.912606254220008850e-02 3.494729101657867432e-01 -2.571638226509094238e-01 3.043429255485534668e-01 -1.689174473285675049e-01 4.111196845769882202e-02 -4.476450849324464798e-03 7.403395604342222214e-03
2.455490827560424805e-01 -8.826553821563720703e-02 5.047290399670600891e-02 -2.807952463626861572e-01 4.610963165760040283e-02 3.953884541988372803e-02 -8.788975328207015991e-02 2.210991233587265015e-01 8.731930702924728394e-02 1.659756749868392944e-01 -1.274695545434951782e-01 -2.326216250658035278e-01 -1.375386714935302734e-01 -1.307968795299530029e-01 2.001965492963790894e-01 -2.132943421602249146e-01 -1.669366359710693359e-01 -2.030441612005233765e-01 -2.330045849084854126e-01 -1.010388433933258057e-01 -2.120768874883651733e-01 9.409832209348678589e-02 -1.693816930055618286e-01 -7.612661272287368774e-02 1.669536083936691284e-01 1.940193623304367065e-01 -1.085605844855308533e-01 1.741290390491485596e-01 4.879355430603027344e-02 -3.587782084941864014e-01 -1.115582883358001709e-01 3.000141084194183350e-01
1.760104596614837646e-01 2.594640552997589111e-01 -6.123065482825040817e-03 -2.414509803056716919e-01 1.618576496839523315e-01 2.244452759623527527e-02 -1.370318681001663208e-01 -1.775411702692508698e-02 -1.349869817495346069e-01 3.458547890186309814e-01 1.117875203490257263e-01 -8.862892165780067444e-03 -2.201572656631469727e-01 -1.315484195947647095e-01 -9.145863354206085205e-02 -1.772601306438446045e-01 2.209690771996974945e-02 -2.892337739467620850e-01 -1.407232484780251980e-03 -7.820181548595428467e-02 -2.689749896526336670e-01 -9.863545745611190796e-02 -3.020457327365875244e-01 9.367151558399200439e-02 1.107135787606239319e-02 3.583753705024719238e-01 7.794074714183807373e-02 1.993572898209095001e-02 -1.462595909833908081e-01 1.653519719839096069e-01 -1.645536422729492188e-01 2.416879385709762573e-01
4.070144593715667725e-01 1.580555438995361328e-01 -1.466004084795713425e-02 -8.926342427730560303e-02 -1.583932638168334961e-01 2.124960869550704956e-01 -1.562105268239974976e-01 -2.500058384612202644e-03 1.276063919067382812e-01 -1.969844289124011993e-02 8.110472559928894043e-02 1.052677333354949951e-01 1.481619626283645630e-01 -5.855866521596908569e-02 -1.011798623949289322e-02 -3.036861121654510498e-01 1.018473282456398010e-01 -3.399876356124877930e-01 -2.119428291916847229e-02 1.873867660760879517e-01 -2.052586376667022705e-01 -2.121617645025253296e-01 3.628575056791305542e-02 -3.687592595815658569e-02 -1.151777952909469604e-01 4.631835818290710449e-01 -5.575494840741157532e-02 1.121777966618537903e-01 1.620883345603942871e-01 -1.437766253948211670e-01 1.092493906617164612e-01 2.755535580217838287e-02
3.138267397880554199e-01 3.787773251533508301e-01 -6.529831886291503906e-02 -5.324604734778404236e-02 1.863519996404647827e-01 3.216079771518707275e-01 -2.871324121952056885e-02 2.266837209463119507e-01 6.941917538642883301e-02 9.242960810661315918e-02 -2.406690716743469238e-01 -1.343183070421218872e-01 1.256137341260910034e-01 6.624886393547058105e-02 -3.623205423355102539e-02 -3.783955574035644531e-01 -1.306162476539611816e-01 -8.107031881809234619e-02 -2.895263433456420898e-01 3.235707059502601624e-02 -2.526983022689819336e-01 4.546805098652839661e-02 -1.792803257703781128e-01 1.173477992415428162e-01 -8.126163482666015625e-02 7.309576123952865601e-02 -2.049331814050674438e-01 -7.391911000013351440e-02 -1.088806688785552979e-01 -5.326962098479270935e-03 -7.424340397119522095e-02 9.715574979782104492e-02
-5.519880726933479309e-02 -1.770940572023391724e-01 -3.472466394305229187e-02 -1.128301024436950684e-01 -1.715086847543716431e-01 2.851850390434265137e-01 -1.304467767477035522e-01 -6.278759241104125977e-02 -8.178833127021789551e-02 3.688116073608398438e-01 -2.047504633665084839e-01 4.889766499400138855e-02 -6.395117193460464478e-02 3.088390231132507324e-01 1.294178068637847900e-01 -5.054136514663696289e-01 9.307485073804855347e-02 -2.067200988531112671e-01 6.840387731790542603e-02 5.734820291399955750e-02 -1.326523274183273315e-01 -1.268747895956039429e-01 5.193063616752624512e-02 5.968332290649414062e-03 5.713541060686111450e-02 2.471172958612442017e-01 -1.652643978595733643e-01 -1.287539452314376831e-01 4.155508801341056824e-02 1.650145500898361206e-01 -1.436323523521423340e-01 8.754062652587890625e-02
-1.773742437362670898e-01 2.825492806732654572e-02 -4.337522089481353760e-01 -2.131036370992660522e-01 8.683113753795623779e-02 1.556791961193084717e-01 -2.043984681367874146e-01 1.190929561853408813e-01 1.848501116037368774e-01 2.714411914348602295e-01 -7.344184070825576782e-02 2.802550196647644043e-01 9.837812930345535278e-02 9.877000004053115845e-02 -1.256365925073623657e-01 -2.295110970735549927e-01 -1.563679724931716919e-01 -1.597110778093338013e-01 -1.682644337415695190e-01 1.559585630893707275e-01 -1.104375794529914856e-01 -6.336006801575422287e-03 1.175993531942367554e-01 9.413781017065048218e-02 1.416116654872894287e-01 2.601457834243774414e-01 -7.988222874701023102e-03 3.655706644058227539e-01 -4.883857816457748413e-02 4.306626692414283752e-02 -4.704578220844268799e-02 3.683648258447647095e-02
1.478781104087829590e-01 6.040440127253532410e-02 -1.869063228368759155e-01 -1.651817858219146729e-01 -3.321152552962303162e-02 1.012660861015319824e-01 1.073915325105190277e-02 -1.829740963876247406e-02 9.266273677349090576e-02 3.477992489933967590e-02 -2.412541657686233521e-01 -1.549303084611892700e-01 -5.165322218090295792e-03 -1.133549138903617859e-01 1.405079364776611328e-01 -2.841175198554992676e-01 -1.754831522703170776e-01 -1.923259496688842773e-01 -4.306684434413909912e-02 -6.211087852716445923e-02 -3.024217486381530762e-01 1.773211658000946045e-01 -2.888238430023193359e-01 -1.011900529265403748e-01 1.316178143024444580e-01 4.053710103034973145e-01 -1.712603718042373657e-01 2.233127504587173462e-01 1.730909794569015503e-01 -1.310324966907501221e-01 -5.860898643732070923e-03 3.115184009075164795e-01
3.472137078642845154e-02 -1.287577897310256958e-01 -1.749298572540283203e-01 -1.580289155244827271e-01 9.819731861352920532e-02 2.392653375864028931e-02 -8.981305360794067383e-02 1.591308228671550751e-02 1.662006527185440063e-01 2.929537594318389893e-01 -2.133218795061111450e-01 -1.970840804278850555e-02 1.421521157026290894e-01 1.147383898496627808e-01 -3.333580121397972107e-02 -5.390077233314514160e-01 -1.446476727724075317e-01 9.106399118900299072e-02 -1.620059907436370850e-01 2.398017793893814087e-01 -1.301624178886413574e-01 -7.826825231313705444e-02 -2.528868317604064941e-01 8.346139453351497650e-03 1.530929058790206909e-01 3.026435673236846924e-01 -1.101632267236709595e-01 1.195889934897422791e-01 -1.732918173074722290e-01 -1.868001520633697510e-01 -7.221294939517974854e-02 -1.099659204483032227e-01
-2.140949945896863937e-03 4.884745553135871887e-02 -2.298836708068847656e-01 -2.805435955524444580e-01 3.027547597885131836e-01 1.273379325866699219e-01 -3.280355930328369141e-01 2.734679579734802246e-01 1.676374971866607666e-01 1.197836026549339294e-01 -1.773196831345558167e-02 3.109211921691894531e-01 1.860751770436763763e-02 6.658329069614410400e-02 3.128653466701507568e-01 -3.075827062129974365e-01 -1.948749572038650513e-01 -1.555716246366500854e-01 -3.805325925350189209e-02 2.468641474843025208e-02 -1.524021029472351074e-01 -1.326325535774230957e-01 -7.814850658178329468e-02 1.511417236179113388e-02 -2.524986863136291504e-02 7.039772719144821167e-02 -7.127912342548370361e-02 -7.629752904176712036e-02 2.085401117801666260e-02 -1.061237454414367676e-01 -3.101306259632110596e-01 -5.761340260505676270e-02
1.577735245227813721e-01 -5.549198016524314880e-02 -8.035429567098617554e-02 -8.864946663379669189e-02 1.810740977525711060e-01 3.560923933982849121e-01 -1.011424586176872253e-01 -1.726318001747131348e-01 3.466846942901611328e-01 2.234994173049926758e-01 -2.005564868450164795e-01 7.326634973287582397e-02 -1.286633405834436417e-02 2.555674910545349121e-01 1.144021600484848022e-01 -2.312096506357192993e-01 7.927434891462326050e-02 -3.693270981311798096e-01 -1.595306098461151123e-01 5.268717557191848755e-02 -3.651652112603187561e-02 9.892672300338745117e-03 -9.293406456708908081e-02 1.133829355239868164e-01 1.415499448776245117e-01 7.370452582836151123e-02 1.364176273345947266e-01 1.373329311609268188e-01 -3.761491179466247559e-01 5.222697183489799500e-02 -7.650168240070343018e-02 5.906494334340095520e-02
-3.347065532580018044e-03 3.955740109086036682e-02 -2.427606284618377686e-01 -2.644564807415008545e-01 2.840743958950042725e-02 8.271484076976776123e-02 -3.108487129211425781e-01 1.871543079614639282e-01 -8.532342314720153809e-02 1.999865174293518066e-01 1.416679620742797852e-01 3.024333715438842773e-01 -3.268688917160034180e-02 1.341643482446670532e-01 1.365004926919937134e-01 -1.554062813520431519e-01 2.362602204084396362e-02 -2.970665395259857178e-01 -4.439641535282135010e-02 -2.105140984058380127e-01 -3.113079667091369629e-01 5.520389880985021591e-03 4.452646523714065552e-02 9.580317139625549316e-02 8.847100287675857544e-02 2.508580386638641357e-01 1.028879731893539429e-01 -2.074232697486877441e-01 2.943249046802520752e-01 5.837143585085868835e-02 2.183361351490020752e-01 -6.571926176548004150e-02
-9.983207099139690399e-03 -7.735984027385711670e-02 2.010881453752517700e-01 -1.879797428846359253e-01 6.266915798187255859e-02 8.318024128675460815e-02 7.474787416867911816e-04 4.716951027512550354e-02 2.274233549833297729e-01 5.435901135206222534e-02 -1.219166070222854614e-01 3.349743187427520752e-01 1.557657122611999512e-01 -1.632477529346942902e-02 2.113388618454337120e-03 -1.740992814302444458e-01 5.344856902956962585e-02 -4.276672899723052979e-01 -1.442420948296785355e-02 -2.432629764080047607e-01 -2.757540047168731689e-01 4.467425495386123657e-02 -4.503165557980537415e-02 3.574091568589210510e-02 -1.928413361310958862e-01 4.513643085956573486e-01 5.107953771948814392e-02 1.074280217289924622e-01 1.163136884570121765e-01 -5.297221615910530090e-02 -1.635753512382507324e-01 2.093733549118041992e-01
8.883199095726013184e-02 -6.343166530132293701e-02 -1.784059107303619385e-01 -4.259261861443519592e-02 -9.263064712285995483e-02 -2.181587219238281250e-01 1.094638705253601074e-01 5.893190391361713409e-03 1.789404265582561493e-02 2.585229873657226562e-01 -1.677131801843643188e-01 8.593448251485824585e-02 -8.909880369901657104e-02 -1.798550784587860107e-01 -2.536111474037170410e-01 -2.360239923000335693e-01 -6.643545627593994141e-02 -5.604402422904968262e-01 -2.367610335350036621e-01 -4.309831187129020691e-02 -8.418991230428218842e-03 -2.140804007649421692e-02 -1.561156511306762695e-01 1.293700039386749268e-01 -9.917649626731872559e-02 2.944641709327697754e-01 2.770830988883972168e-01 -7.036748528480529785e-02 4.583765938878059387e-02 -1.419617086648941040e-01 5.969981849193572998e-02 3.353332355618476868e-02
1.922838687896728516e-01 6.605433672666549683e-02 -6.823801901191473007e-03 -2.272634953260421753e-02 2.354952394962310791e-01 2.259714007377624512e-01 2.432900108397006989e-02 -6.061705946922302246e-02 -1.470753252506256104e-01 3.685104548931121826e-01 -1.458808630704879761e-01 -1.486002802848815918e-01 -8.909875899553298950e-02 -1.713521778583526611e-01 2.383181601762771606e-01 -2.094698250293731689e-01 -6.898792833089828491e-02 -4.368523061275482178e-01 -4.889080673456192017e-02 -1.657808721065521240e-01 -3.141945600509643555e-01 2.316330373287200928e-02 4.828997701406478882e-02 -1.021818816661834717e-01 -1.595862358808517456e-01 5.206441879272460938e-02 4.569265991449356079e-02 2.591181099414825439e-01 1.168075203895568848e-01 -2.227273732423782349e-01 -2.478918619453907013e-02 9.884540736675262451e-02
-2.835027575492858887e-01 7.960072718560695648e-03 -1.746042817831039429e-01 -1.936686784029006958e-01 1.449820697307586670e-01 3.394687473773956299e-01 1.079013049602508545e-01 3.559563457965850830e-01 9.308054111897945404e-03 2.514033913612365723e-01 1.943059712648391724e-01 2.040826827287673950e-01 2.755051292479038239e-02 -1.451421082019805908e-01 1.106408685445785522e-01 -1.162390410900115967e-01 -2.009079009294509888e-01 -1.922474205493927002e-01 -2.574402093887329102e-01 -1.788293719291687012e-01 -1.862211078405380249e-01 -1.047337613999843597e-02 -1.176997795701026917e-01 -2.839607000350952148e-02 1.033741384744644165e-01 2.906068861484527588e-01 9.771007299423217773e-02 8.292469382286071777e-02 -7.943975925445556641e-02 6.845489842817187309e-04 -7.312526553869247437e-02 1.960671544075012207e-01
-2.453353106975555420e-01 -1.162127107381820679e-01 2.723212726414203644e-02 -3.837799727916717529e-01 2.344024777412414551e-01 1.344865411520004272e-01 -2.952313423156738281e-02 -1.891230791807174683e-01 7.210345566272735596e-02 3.340576589107513428e-01 8.635120466351509094e-03 6.148699298501014709e-02 2.514203488826751709e-01 3.407521173357963562e-02 7.991386950016021729e-02 -8.580160140991210938e-02 -1.585778743028640747e-01 -3.267326354980468750e-01 -3.119641542434692383e-01 -1.157094016671180725e-01 -1.687663495540618896e-01 6.032993271946907043e-02 1.376253366470336914e-01 3.806437924504280090e-02 3.820845158770680428e-03 2.082595378160476685e-01 -8.481566794216632843e-03 2.317490279674530029e-01 -3.478834405541419983e-02 1.269896477460861206e-01 -1.580324470996856689e-01 1.877133101224899292e-01
3.056369125843048096e-01 -8.997700363397598267e-02 -3.824222460389137268e-02 -2.837707400321960449e-01 2.473053485155105591e-01 2.781913056969642639e-02 2.337330877780914307e-01 -7.684240490198135376e-02 2.656353712081909180e-01 2.009051144123077393e-01 4.597355052828788757e-02 3.580086678266525269e-02 -1.597979068756103516e-01 1.444637589156627655e-02 -2.916276454925537109e-02 -1.578917503356933594e-01 9.102592617273330688e-02 -2.447481304407119751e-01 -4.675686359405517578e-01 -6.795125454664230347e-02 5.508946254849433899e-02 1.654171645641326904e-01 9.684779495000839233e-02 -1.019561141729354858e-01 -2.533548325300216675e-02 3.126874566078186035e-01 -1.942704021930694580e-01 1.340530365705490112e-01 5.942752212285995483e-02 1.516912430524826050e-01 3.538275510072708130e-02 6.833690404891967773e-02
5.326505005359649658e-02 2.104410827159881592e-01 2.636934630572795868e-02 -1.664363145828247070e-01 -2.266880683600902557e-02 1.228215619921684265e-01 -4.883084446191787720e-02 1.904013603925704956e-01 -8.062957227230072021e-02 2.539959847927093506e-01 -3.528571128845214844e-02 1.871400177478790283e-01 -2.495181746780872345e-02 -6.781474500894546509e-02 -2.049802690744400024e-01 -2.969399094581604004e-01 -2.215081155300140381e-01 -1.100065931677818298e-01 -4.459377229213714600e-01 2.633192539215087891e-01 -1.630807220935821533e-01 -9.530182182788848877e-02 -9.605576097965240479e-02 1.623726487159729004e-01 -3.943385090678930283e-03 2.581821382045745850e-01 3.372069075703620911e-02 5.760981142520904541e-02 -2.712890803813934326e-01 -1.619011312723159790e-01 2.365390211343765259e-02 2.354116588830947876e-01
-5.002757534384727478e-02 -1.272911205887794495e-02 -2.721713185310363770e-01 -3.115697205066680908e-01 -1.257012635469436646e-01 -2.426168769598007202e-01 -4.615074023604393005e-02 2.106067687273025513e-01 -1.201167702674865723e-01 1.806599274277687073e-02 -1.837181448936462402e-01 8.239480108022689819e-02 1.467448938637971878e-02 -1.122856959700584412e-01 4.556448012590408325e-02 -3.174657523632049561e-01 -6.480222195386886597e-02 -4.367869794368743896e-01 -2.902179956436157227e-01 -3.293619677424430847e-02 1.098093092441558838e-01 -2.341239303350448608e-01 -2.247597873210906982e-01 6.603216379880905151e-02 -2.255349755287170410e-01 1.569002270698547363e-01 -3.772030770778656006e-02 6.447552144527435303e-02 1.643905192613601685e-01 -1.120030954480171204e-01 8.236544579267501831e-02 6.778075546026229858e-02
4.985567554831504822e-02 -6.285122944973409176e-04 1.819888204336166382e-01 -3.617489039897918701e-01 -1.154103428125381470e-01 2.604714334011077881e-01 2.741994522511959076e-02 9.252844750881195068e-02 5.690166726708412170e-02 1.546000689268112183e-01 -1.926406025886535645e-01 -2.734261006116867065e-02 -3.890137013513594866e-04 1.969280093908309937e-01 -2.357499599456787109e-01 -2.276003509759902954e-01 -1.303485333919525146e-01 -2.860580384731292725e-01 -1.981125026941299438e-01 1.748943515121936798e-02 -4.490344524383544922e-01 6.947883218526840210e-02 -8.249501883983612061e-02 -5.936876311898231506e-02 9.718970954418182373e-02 5.603313818573951721e-02 -2.006811797618865967e-01 -1.043592579662799835e-02 -2.508776187896728516e-01 2.117944955825805664e-01 4.558440297842025757e-02 1.178572624921798706e-01
-1.876072436571121216e-01 4.882308095693588257e-02 -1.254664212465286255e-01 -1.714479476213455200e-01 2.473710775375366211e-01 1.809096336364746094e-01 -7.183194905519485474e-02 -3.731675818562507629e-02 1.303550601005554199e-01 3.198569715023040771e-01 -2.163627445697784424e-01 2.522753179073333740e-01 5.449854582548141479e-02 -2.700670249760150909e-02 2.297891769558191299e-03 -2.178004682064056396e-01 -3.140188753604888916e-02 -4.653371274471282959e-01 -1.468568593263626099e-01 -2.610590755939483643e-01 -8.635274320840835571e-02 1.211427301168441772e-01 8.542808890342712402e-02 1.304315179586410522e-01 -2.037426084280014038e-01 1.155489981174468994e-01 1.114024147391319275e-01 1.241833046078681946e-01 1.982180587947368622e-02 -1.839023530483245850e-01 -6.517201662063598633e-02 -2.471258938312530518e-01
2.873896360397338867e-01 1.177004054188728333e-01 -2.188474535942077637e-01 9.084603935480117798e-02 -2.891086041927337646e-02 -1.752016097307205200e-01 -2.072137445211410522e-01 1.695145964622497559e-01 2.078697681427001953e-01 1.195278316736221313e-01 2.453254163265228271e-01 2.314563840627670288e-01 -1.467580907046794891e-02 -2.839149907231330872e-03 -1.527472119778394699e-02 -2.646150588989257812e-01 -7.261740416288375854e-02 -3.593709170818328857e-01 -1.142514348030090332e-01 -8.769582957029342651e-02 -1.199817359447479248e-01 -3.118868470191955566e-01 -1.426389813423156738e-01 -4.725925624370574951e-03 -6.995483487844467163e-02 1.766270101070404053e-01 -3.485343232750892639e-02 3.218280673027038574e-01 9.081561863422393799e-02 -2.348919957876205444e-01 3.408657759428024292e-02 -9.902972728013992310e-02
2.196687757968902588e-01 -2.106241416186094284e-03 -5.811678618192672729e-02 -3.188041746616363525e-01 -1.670274734497070312e-01 1.891444176435470581e-01 1.496231406927108765e-01 2.310552634298801422e-02 2.605040669441223145e-01 1.590505689382553101e-01 9.187334030866622925e-02 4.399867355823516846e-02 4.816912987735122442e-04 -1.171418800950050354e-01 1.434609945863485336e-02 -8.470001816749572754e-02 -8.764942176640033722e-04 -6.721589714288711548e-02 -3.984895348548889160e-01 -6.342095788568258286e-03 -1.664062291383743286e-01 1.520898640155792236e-01 -3.804621472954750061e-02 2.526426613330841064e-01 1.794991083443164825e-02 3.487182259559631348e-01 -2.364704459905624390e-01 3.690928220748901367e-01 -3.633977100253105164e-02 1.494845747947692871e-01 1.040919870138168335e-01 -8.641524612903594971e-02
-1.190269589424133301e-01 -1.887762993574142456e-01 8.397460728883743286e-02 -4.669133424758911133e-01 8.581975847482681274e-02 -6.566490232944488525e-02 -2.229796648025512695e-01 -1.107252836227416992e-01 -1.019741669297218323e-01 1.980078816413879395e-01 -2.884907126426696777e-01 1.915104091167449951e-01 1.360864937305450439e-01 7.395531982183456421e-02 8.657757192850112915e-02 1.336140558123588562e-02 4.006514325737953186e-02 -2.393346428871154785e-01 -1.267879754304885864e-01 -1.378373205661773682e-01 -2.019807696342468262e-01 3.914866968989372253e-02 1.355334222316741943e-01 -1.959815323352813721e-01 8.699612319469451904e-02 3.029106259346008301e-01 -7.675262540578842163e-02 3.511396348476409912e-01 -2.170451171696186066e-02 -5.191893875598907471e-02 7.041609496809542179e-04 1.598727852106094360e-01
-3.153870999813079834e-02 1.816136687994003296e-01 5.899957381188869476e-03 -2.941058874130249023e-01 2.191840261220932007e-01 5.691850185394287109e-02 -2.407580614089965820e-01 1.269157081842422485e-01 -5.879653245210647583e-02 1.001913174986839294e-01 -4.172435402870178223e-01 -3.131372854113578796e-03 1.739816069602966309e-01 -6.002826150506734848e-03 9.415856003761291504e-02 -3.786123394966125488e-01 3.168959915637969971e-01 5.617446452379226685e-02 1.109992340207099915e-02 -1.207386404275894165e-01 -3.589673712849617004e-02 2.797152101993560791e-01 5.813092738389968872e-02 1.741834543645381927e-02 1.583646088838577271e-01 3.569737672805786133e-01 5.039440467953681946e-02 -1.021267473697662354e-01 1.257653441280126572e-02 9.389449842274188995e-03 8.087491989135742188e-02 1.013000532984733582e-01
-3.151076659560203552e-02 1.275434046983718872e-01 1.273431628942489624e-01 -1.313562095165252686e-01 2.213325649499893188e-01 -5.339645966887474060e-02 -3.897628486156463623e-01 1.046584397554397583e-01 1.436295062303543091e-01 3.635308891534805298e-02 -1.509299427270889282e-01 -1.743092834949493408e-01 2.549970895051956177e-02 -1.751292794942855835e-01 3.042710386216640472e-02 -5.966413393616676331e-02 -1.770456880331039429e-02 -3.094398379325866699e-01 -2.322154045104980469e-01 -2.919750809669494629e-01 -1.945962905883789062e-01 7.249244302511215210e-02 -9.641260653734207153e-02 1.272588968276977539e-01 2.082170993089675903e-01 4.155346006155014038e-02 -2.051533907651901245e-01 1.374775022268295288e-01 2.839499413967132568e-01 -1.421749591827392578e-01 1.668350100517272949e-01 2.916219234466552734e-01
2.139628678560256958e-01 2.577517032623291016e-01 -2.908285260200500488e-01 -1.639120429754257202e-01 -2.087534219026565552e-01 2.251434624195098877e-01 -1.389940083026885986e-01 7.442548871040344238e-02 -7.606663554906845093e-02 4.439670965075492859e-02 -2.564036101102828979e-02 -1.146869454532861710e-02 -7.616664469242095947e-02 1.112106367945671082e-01 9.315007925033569336e-02 -2.128342539072036743e-01 2.389520704746246338e-01 -1.876181066036224365e-01 -3.466986119747161865e-01 -1.491495072841644287e-01 -4.379638135433197021e-01 -2.684569172561168671e-02 3.774380683898925781e-02 1.071078106760978699e-01 -5.023235082626342773e-02 7.921040058135986328e-02 -4.541658610105514526e-02 -4.132766649127006531e-02 2.862390577793121338e-01 6.197348982095718384e-02 -1.250364035367965698e-01 1.495634466409683228e-01
-9.018422663211822510e-02 4.149572551250457764e-02 -1.831727921962738037e-01 -4.611748084425926208e-02 1.025701388716697693e-01 1.130461394786834717e-01 -2.350356280803680420e-01 4.376544430851936340e-02 1.337186694145202637e-01 2.813987433910369873e-01 3.599732369184494019e-02 2.464413642883300781e-01 6.267468631267547607e-02 5.752389132976531982e-02 -6.206674128770828247e-02 -2.015798091888427734e-01 -1.148547977209091187e-01 -4.670695066452026367e-01 -3.929276466369628906e-01 4.192234203219413757e-02 1.560282856225967407e-01 1.735139042139053345e-01 2.104951441287994385e-01 -2.334641106426715851e-02 1.393822431564331055e-01 4.859087988734245300e-02 -1.301008611917495728e-01 2.019525617361068726e-01 -1.120231375098228455e-01 -4.738504067063331604e-02 -2.511664032936096191e-01 -1.378794908523559570e-01
-7.294373586773872375e-03 1.924492418766021729e-01 1.276439279317855835e-01 -2.945084869861602783e-02 -9.085795283317565918e-02 2.383547648787498474e-02 -2.217370830476284027e-02 9.609581902623176575e-03 2.154027372598648071e-01 3.256454765796661377e-01 -2.168896049261093140e-01 1.224103383719921112e-02 3.072123825550079346e-01 1.664589196443557739e-01 -1.647122800350189209e-01 -3.358462452888488770e-01 -1.746658831834793091e-01 -1.588443666696548462e-01 -9.060527384281158447e-02 -1.927374303340911865e-02 -4.579480290412902832e-01 -3.776106238365173340e-02 -1.986654251813888550e-01 1.135582774877548218e-01 -1.947593502700328827e-02 6.101619824767112732e-02 -1.514143049716949463e-01 1.970851123332977295e-01 -2.206683158874511719e-01 1.585795134305953979e-01 -3.858521813526749611e-03 8.451664447784423828e-02
1.495505869388580322e-01 1.884232163429260254e-01 -5.557158589363098145e-02 -1.593710482120513916e-01 -9.693058580160140991e-02 7.848148234188556671e-03 -3.550435304641723633e-01 2.544566057622432709e-03 4.429268091917037964e-02 3.327391445636749268e-01 -2.361396253108978271e-01 -1.400561779737472534e-01 2.889513969421386719e-01 7.878662087023258209e-03 -8.273370913229882717e-04 -2.261304110288619995e-01 5.296425148844718933e-02 1.525778695940971375e-02 -1.240632459521293640e-01 -1.955769360065460205e-01 1.834177598357200623e-02 2.552001774311065674e-01 2.062897570431232452e-02 1.113380566239356995e-01 2.065400630235671997e-01 1.744177937507629395e-01 -9.597761929035186768e-02 -1.593523472547531128e-01 3.096722364425659180e-01 2.072386629879474640e-02 3.192804157733917236e-01 1.202585026621818542e-01
-1.521422266960144043e-01 -1.527108848094940186e-01 1.101925075054168701e-01 -1.695134490728378296e-01 1.738746762275695801e-01 1.579894125461578369e-01 -1.750054024159908295e-02 -5.045372247695922852e-02 1.850225180387496948e-01 3.390427827835083008e-01 -1.230836510658264160e-01 9.603194147348403931e-02 1.068716421723365784e-01 -2.166274040937423706e-01 1.755222678184509277e-01 -1.546457856893539429e-01 1.485769599676132202e-01 -2.396438866853713989e-01 -3.608002364635467529e-01 -1.993819624185562134e-01 1.391042172908782959e-01 -3.720100596547126770e-02 4.090033844113349915e-02 -2.990202903747558594e-01 1.802202165126800537e-01 4.863427206873893738e-02 -1.366709023714065552e-01 8.028124272823333740e-02 -2.438956052064895630e-01 -2.171835303306579590e-01 -9.172622859477996826e-02 1.780236065387725830e-01
2.274857833981513977e-02 -2.172311302274465561e-03 -1.770892441272735596e-01 -2.496485710144042969e-01 1.722806096076965332e-01 4.496179521083831787e-02 -3.843953609466552734e-01 2.509381771087646484e-01 -1.327926516532897949e-01 3.389752209186553955e-01 -6.061720475554466248e-02 -5.061875283718109131e-02 -1.723876148462295532e-01 -9.341260045766830444e-02 2.080660760402679443e-01 -3.816960752010345459e-01 -6.986283510923385620e-02 -1.997980624437332153e-01 1.007495820522308350e-01 1.076834648847579956e-01 -3.150711059570312500e-01 2.086799591779708862e-01 -1.009660586714744568e-01 -4.845349863171577454e-02 9.026619605720043182e-03 2.322601526975631714e-02 -7.297920435667037964e-02 -1.559752523899078369e-01 6.769780069589614868e-03 8.443425595760345459e-02 1.849767863750457764e-01 -5.989533662796020508e-02
2.087538689374923706e-02 -1.448760926723480225e-01 1.067738756537437439e-01 -3.482585772871971130e-02 -1.880371421575546265e-01 1.368139535188674927e-01 -1.236222684383392334e-01 -3.674895316362380981e-02 6.564240157604217529e-02 2.202366888523101807e-01 -9.895429015159606934e-02 3.381662964820861816e-01 -1.273492723703384399e-01 -4.042762890458106995e-02 2.488511800765991211e-01 -3.334693014621734619e-01 -4.288259148597717285e-02 -1.807895749807357788e-01 -3.637142181396484375e-01 -9.997216984629631042e-03 4.209054168313741684e-03 -1.528955549001693726e-01 -2.333686314523220062e-02 2.278150469064712524e-01 -4.236310254782438278e-03 2.089349739253520966e-02 -2.566049098968505859e-01 -3.053992390632629395e-01 7.677199691534042358e-02 -8.811746537685394287e-02 -1.683571934700012207e-01 2.880752980709075928e-01
-1.252908408641815186e-01 -6.990206986665725708e-02 -2.971233241260051727e-02 -2.989516854286193848e-01 2.272964864969253540e-01 1.062212288379669189e-01 -6.504587084054946899e-02 -2.669762074947357178e-01 5.845658108592033386e-02 5.503255724906921387e-01 2.353855408728122711e-02 -2.174953185021877289e-02 1.053487807512283325e-01 5.912159010767936707e-02 6.461466546170413494e-04 -2.007737457752227783e-01 -4.452851414680480957e-02 -3.421586453914642334e-01 -1.544079333543777466e-01 -1.174980029463768005e-01 -7.925911992788314819e-02 1.553235501050949097e-01 1.248475685715675354e-01 1.702643334865570068e-01 -1.969437897205352783e-01 2.014340609312057495e-01 8.102127350866794586e-03 -4.203661810606718063e-03 1.417955756187438965e-01 3.756088763475418091e-02 -1.927700191736221313e-01 -1.367119103670120239e-01
2.821784913539886475e-01 7.064668834209442139e-02 -3.038644492626190186e-01 -8.286512643098831177e-02 -7.178957015275955200e-02 1.597932875156402588e-01 -1.673047989606857300e-01 -1.481087058782577515e-01 3.079736046493053436e-02 2.912462949752807617e-01 -2.141387946903705597e-02 8.625095337629318237e-02 -2.991032004356384277e-01 1.020567398518323898e-02 1.218178123235702515e-01 1.734888851642608643e-01 -4.523368179798126221e-02 -2.179557234048843384e-01 -1.772608160972595215e-01 4.613614827394485474e-02 -1.264402121305465698e-01 -4.858684912323951721e-02 -1.832459419965744019e-01 -7.566860876977443695e-03 1.712217032909393311e-01 4.370502233505249023e-01 -1.089784502983093262e-01 2.995193563401699066e-02 3.041735664010047913e-02 2.151210010051727295e-01 -1.462627351284027100e-01 2.657264471054077148e-01
7.230585068464279175e-02 -1.498589292168617249e-03 1.406064480543136597e-01 -7.176948338747024536e-02 2.059828341007232666e-01 4.068276658654212952e-02 -6.034651771187782288e-02 1.238585859537124634e-01 3.151086568832397461e-01 2.489606291055679321e-02 -1.006921082735061646e-01 1.701613068580627441e-01 1.086151693016290665e-02 -1.540289372205734253e-01 -2.032971084117889404e-01 -2.056675553321838379e-01 -5.611350759863853455e-02 -4.691658616065979004e-01 -7.090979814529418945e-02 -2.060093134641647339e-01 -1.591615825891494751e-01 6.440877914428710938e-02 2.236302345991134644e-01 1.603030860424041748e-01 -2.075313180685043335e-01 3.117949962615966797e-01 -1.228274777531623840e-02 9.781824797391891479e-02 -5.265102162957191467e-02 -3.427328169345855713e-01 -2.598483115434646606e-02 1.160325184464454651e-01
-5.670845881104469299e-02 7.018161006271839142e-03 -2.441932410001754761e-01 -2.927930057048797607e-01 1.404107958078384399e-01 -1.204678975045681000e-02 -2.989594936370849609e-01 1.986733973026275635e-01 1.070294454693794250e-01 2.104091793298721313e-01 -5.294144898653030396e-02 5.262155830860137939e-02 5.651706829667091370e-02 -1.311997473239898682e-01 -2.408747971057891846e-01 -1.092462614178657532e-01 -2.623101323843002319e-02 -2.633108198642730713e-01 -4.202168881893157959e-01 -2.753769978880882263e-02 1.798794418573379517e-01 1.174639388918876648e-01 5.504365265369415283e-02 2.551425695419311523e-01 1.061656922101974487e-01 4.461178928613662720e-02 1.023231819272041321e-01 2.641626298427581787e-01 -3.251153975725173950e-02 -7.527662813663482666e-02 -2.511317133903503418e-01 -1.614288538694381714e-01
3.070643246173858643e-01 -1.840549260377883911e-01 -3.619127720594406128e-02 -8.044310961849987507e-04 4.509988725185394287e-01 2.861970067024230957e-01 -2.313992232084274292e-01 1.905049681663513184e-01 -4.970104619860649109e-02 3.021022975444793701e-01 -1.717434823513031006e-01 -1.057440415024757385e-01 8.838336169719696045e-02 -1.104262098670005798e-01 3.511771094053983688e-03 -1.880039572715759277e-01 8.173137903213500977e-02 -2.804829180240631104e-01 -7.576105743646621704e-02 -1.345224678516387939e-01 -9.488141536712646484e-02 -4.237717017531394958e-02 -1.073568910360336304e-01 -8.964091539382934570e-02 -2.250588238239288330e-01 5.022997781634330750e-02 -1.394803375005722046e-01 2.039410173892974854e-01 1.871490478515625000e-01 1.274243891239166260e-01 2.056534774601459503e-02 -1.222394034266471863e-02
7.244244962930679321e-02 -8.029238134622573853e-02 -1.657086312770843506e-01 -1.263279020786285400e-01 2.824061214923858643e-01 1.544393151998519897e-01 -4.652650356292724609e-01 1.948197633028030396e-01 1.198922991752624512e-01 3.288168311119079590e-01 -6.695795059204101562e-02 2.161760777235031128e-01 -7.794918119907379150e-02 1.752155423164367676e-01 2.423222064971923828e-01 -3.681340515613555908e-01 -9.427748620510101318e-02 -1.985103189945220947e-01 -4.000189900398254395e-02 2.922391286119818687e-03 -1.481880247592926025e-02 7.235574722290039062e-02 4.855411499738693237e-02 -1.969954967498779297e-01 -8.756360411643981934e-02 -2.932487055659294128e-02 8.493697969242930412e-04 6.749939173460006714e-02 -1.315642055124044418e-02 4.824886098504066467e-02 -1.879248768091201782e-01 -1.862866282463073730e-01
3.734144568443298340e-01 8.568789064884185791e-02 -1.583888828754425049e-01 -1.423890292644500732e-01 -5.685004591941833496e-02 3.584915697574615479e-01 -2.464860212057828903e-03 2.781976200640201569e-02 5.744924023747444153e-02 1.381469666957855225e-01 -1.320426911115646362e-01 1.995633244514465332e-01 4.534415900707244873e-02 1.133157387375831604e-01 2.760066278278827667e-02 5.711594596505165100e-02 5.263026431202888489e-02 -4.750962257385253906e-01 -1.757683455944061279e-01 1.423555612564086914e-01 -2.762437760829925537e-01 -2.247564308345317841e-02 9.300717711448669434e-02 2.252761125564575195e-01 2.276631146669387817e-01 2.249691188335418701e-01 1.500339061021804810e-02 4.224886652082204819e-03 -1.663730740547180176e-01 5.692253261804580688e-02 -1.501390486955642700e-01 6.895754486322402954e-02
1.554287225008010864e-01 -7.791385054588317871e-02 -1.173931956291198730e-01 -4.688837006688117981e-02 7.615769654512405396e-02 -5.421182140707969666e-03 -3.636038303375244141e-01 1.813019663095474243e-01 -1.056147962808609009e-01 7.360851019620895386e-02 -1.165293753147125244e-01 1.953973770141601562e-01 2.060976326465606689e-01 -1.574696153402328491e-01 -9.800616651773452759e-02 -1.953085362911224365e-01 -2.418173253536224365e-01 -4.802819490432739258e-01 -1.598096191883087158e-01 9.601174294948577881e-02 -2.784953080117702484e-02 -1.191069371998310089e-02 3.288114070892333984e-01 -2.007259726524353027e-01 1.570107787847518921e-02 1.726515442132949829e-01 5.618277005851268768e-03 -1.972846537828445435e-01 -3.680505231022834778e-02 -2.447385631967335939e-04 2.236207127571105957e-01 7.701154798269271851e-02
-9.190220385789871216e-02 3.418880105018615723e-01 -2.041881680488586426e-01 3.572209179401397705e-02 -2.068502902984619141e-01 -4.144581407308578491e-02 -1.584208458662033081e-01 -5.690651945769786835e-03 1.149632111191749573e-01 1.146277710795402527e-01 2.315378224011510611e-04 -1.010105982422828674e-01 1.750837415456771851e-01 -3.561812937259674072e-01 1.231470406055450439e-01 -2.214447408914566040e-01 2.410639636218547821e-02 -1.061169579625129700e-01 -2.786581516265869141e-01 -2.298870831727981567e-01 -4.303472489118576050e-02 9.522900730371475220e-02 2.311030626296997070e-01 -1.324247419834136963e-01 9.107457101345062256e-02 4.665114879608154297e-01 6.895609200000762939e-02 1.554507613182067871e-01 5.077522248029708862e-02 2.845075353980064392e-02 -6.817836314439773560e-03 1.459265053272247314e-01
-7.349323015660047531e-03 1.551604717969894409e-01 -8.251533657312393188e-02 -5.920112133026123047e-02 3.088966570794582367e-02 1.556949317455291748e-01 4.084844142198562622e-02 1.789713799953460693e-01 -6.171641126275062561e-02 2.580945193767547607e-01 1.185678541660308838e-01 1.455731242895126343e-01 1.348676085472106934e-01 -1.332651674747467041e-01 2.384806610643863678e-02 -3.423055708408355713e-01 -2.316606603562831879e-02 -2.208530902862548828e-01 -1.526503860950469971e-01 1.683970689773559570e-01 7.533641159534454346e-02 -6.079752370715141296e-02 5.685429647564888000e-02 1.066003292798995972e-01 1.914787441492080688e-01 2.743736505508422852e-01 1.611490994691848755e-01 4.757850170135498047e-01 2.998387515544891357e-01 -6.001598015427589417e-02 -2.491485029458999634e-01 4.994797334074974060e-02
8.956072479486465454e-02 -1.104885190725326538e-01 -3.637873530387878418e-01 -2.035444527864456177e-01 -6.664873659610748291e-02 1.758031994104385376e-01 -2.812492251396179199e-01 4.658532142639160156e-02 5.760084465146064758e-02 1.701846569776535034e-01 -8.688675612211227417e-02 -1.554688513278961182e-01 -7.499226927757263184e-02 2.506151795387268066e-01 9.465621411800384521e-02 -2.380802482366561890e-01 1.533882133662700653e-02 -3.140219748020172119e-01 -2.624852955341339111e-01 1.234018951654434204e-01 -1.224154084920883179e-01 2.407302847132086754e-03 2.591545879840850830e-01 1.573040187358856201e-01 -1.708535254001617432e-01 4.319437593221664429e-02 -1.532441228628158569e-01 -2.189389914274215698e-01 -1.869901120662689209e-01 -7.877811789512634277e-02 2.402761578559875488e-01 7.600909564644098282e-03
-1.054027900099754333e-01 -1.421390771865844727e-01 1.799978315830230713e-01 -8.240728825330734253e-02 2.145890519022941589e-02 2.037575989961624146e-01 -1.270565092563629150e-01 7.920026779174804688e-02 3.019902110099792480e-01 1.023508608341217041e-01 -9.438162297010421753e-02 1.669282615184783936e-01 1.583791822195053101e-01 -1.078175157308578491e-01 -3.627635911107063293e-02 -1.966033279895782471e-01 4.657689481973648071e-02 -4.303005039691925049e-01 -1.705183684825897217e-01 -1.858569532632827759e-01 -1.691536456346511841e-01 1.699686646461486816e-01 9.422925859689712524e-02 1.884833872318267822e-01 -2.172778099775314331e-01 3.934615552425384521e-01 -8.692266792058944702e-02 -4.533119127154350281e-02 9.873744845390319824e-02 -2.057185173034667969e-01 -2.923404239118099213e-02 1.804658472537994385e-01
1.849057823419570923e-01 1.096377447247505188e-01 -3.957689404487609863e-01 7.664570212364196777e-02 2.028114050626754761e-01 1.814088821411132812e-01 -1.424237489700317383e-01 1.787595897912979126e-01 2.258592545986175537e-01 1.693608164787292480e-01 -2.829133868217468262e-01 7.806854695081710815e-02 3.244917392730712891e-01 -1.367948800325393677e-01 1.262708157300949097e-01 -1.662321388721466064e-01 8.279689401388168335e-02 9.091319516301155090e-03 -2.221161723136901855e-01 -3.304788470268249512e-02 -3.431741595268249512e-01 3.121416829526424408e-02 1.713906675577163696e-01 1.347495056688785553e-02 -2.869496680796146393e-02 1.603931486606597900e-01 -2.115017473697662354e-01 -1.474370900541543961e-02 -9.927311539649963379e-02 1.311194449663162231e-01 1.627436578273773193e-01 2.979149483144283295e-02
1.321695894002914429e-01 -2.331773042678833008e-01 5.800873786211013794e-02 -1.358724534511566162e-01 1.710127890110015869e-01 3.173095583915710449e-01 -3.470994159579277039e-02 1.976928561925888062e-01 1.607018709182739258e-01 2.393591403961181641e-01 3.907842934131622314e-02 3.407456874847412109e-01 -8.521588146686553955e-02 -9.309292584657669067e-02 1.418373733758926392e-02 -1.304221302270889282e-01 -3.585918247699737549e-01 -2.309412807226181030e-01 -3.015012741088867188e-01 -8.911350369453430176e-02 2.153237909078598022e-01 1.004929542541503906e-01 5.187165364623069763e-02 -7.785812765359878540e-02 1.682510375976562500e-01 2.535739243030548096e-01 -9.808370471000671387e-02 -2.532074972987174988e-02 1.801709234714508057e-01 3.658769652247428894e-02 -1.219917982816696167e-01 -6.848078966140747070e-02
-6.616400927305221558e-02 -1.916730403900146484e-01 2.488366067409515381e-01 -2.999070286750793457e-01 1.209002360701560974e-01 -7.943057268857955933e-02 -1.391712874174118042e-01 4.934077709913253784e-02 -1.419260352849960327e-01 3.998675048351287842e-01 -8.463330566883087158e-02 3.828161582350730896e-02 1.951997727155685425e-01 8.493675291538238525e-02 5.632447451353073120e-02 -6.913872808218002319e-02 -3.968047909438610077e-03 -2.833071649074554443e-01 -2.254601120948791504e-01 -7.953379303216934204e-02 -1.625590473413467407e-01 -3.561328724026679993e-02 1.168492212891578674e-01 -2.778432965278625488e-01 2.526576817035675049e-02 3.760769367218017578e-01 6.517751514911651611e-02 2.884190380573272705e-01 8.506704121828079224e-02 -7.075376808643341064e-02 -1.514311432838439941e-01 -4.116782173514366150e-02
-1.445140969008207321e-02 -8.588401973247528076e-02 1.439712345600128174e-01 -3.266043365001678467e-01 8.382911980152130127e-02 1.270440816879272461e-01 -7.846350967884063721e-02 1.161045581102371216e-01 1.391726136207580566e-01 9.200698882341384888e-02 -1.747872233390808105e-01 2.549138963222503662e-01 2.478919029235839844e-01 -1.326547265052795410e-01 -6.506731361150741577e-02 -2.747151851654052734e-01 1.072612330317497253e-01 -2.464109808206558228e-01 -1.073281243443489075e-01 -2.184764742851257324e-01 -1.103909537196159363e-01 1.469990164041519165e-01 9.997979551553726196e-02 3.335960209369659424e-02 -2.472551316022872925e-01 4.977107346057891846e-01 -5.912735313177108765e-02 3.004717454314231873e-02 1.801931709051132202e-01 -6.824554502964019775e-02 -9.717402607202529907e-02 6.244087219238281250e-02
6.876802444458007812e-02 -6.398921459913253784e-02 4.460798203945159912e-02 7.326587289571762085e-02 1.385085880756378174e-01 1.444070637226104736e-01 -5.177256837487220764e-02 8.327714353799819946e-02 -1.814920455217361450e-01 3.358954787254333496e-01 -1.037084013223648071e-01 9.194797277450561523e-02 -4.472082480788230896e-02 -1.963445693254470825e-01 2.146669775247573853e-01 -1.660374104976654053e-01 -4.250696599483489990e-01 -3.578396737575531006e-01 -2.400181442499160767e-01 -4.416136816143989563e-02 -1.767265349626541138e-01 1.559413671493530273e-01 5.500629916787147522e-02 -2.236024476587772369e-03 -7.241994887590408325e-02 1.625552326440811157e-01 8.637148886919021606e-02 2.937948107719421387e-01 -1.663227379322052002e-01 -2.113324701786041260e-01 -3.412806987762451172e-02 1.708273291587829590e-01
1.957695037126541138e-01 5.518372356891632080e-02 -8.109129965305328369e-02 -5.024120956659317017e-02 -3.715726733207702637e-02 -4.579866304993629456e-02 9.903804957866668701e-02 2.694506645202636719e-01 2.481329143047332764e-01 4.687730967998504639e-02 -1.666172444820404053e-01 3.827754035592079163e-02 -1.828718185424804688e-01 3.358294367790222168e-01 -1.382289975881576538e-01 -2.994374930858612061e-01 2.290615737438201904e-01 -2.565949857234954834e-01 -3.101557195186614990e-01 -2.227540016174316406e-01 -9.971255064010620117e-02 -2.100133895874023438e-01 -1.434093564748764038e-01 5.554673448204994202e-02 -2.309542000293731689e-01 2.409059405326843262e-01 -1.136085949838161469e-02 1.379719227552413940e-01 1.318100094795227051e-01 9.911835193634033203e-02 -1.190384477376937866e-01 4.377393797039985657e-02
1.921838074922561646e-01 2.236173003911972046e-01 -1.819093078374862671e-01 -5.439739301800727844e-02 -2.400577440857887268e-02 -6.078069284558296204e-02 -2.816465198993682861e-01 -2.363562956452369690e-02 -1.640466600656509399e-01 3.140221834182739258e-01 -9.436722844839096069e-02 3.362004645168781281e-03 8.779061585664749146e-02 -4.753067344427108765e-02 -9.334734827280044556e-02 -3.828143179416656494e-01 -2.548824436962604523e-02 -2.157036513090133667e-01 -1.597608327865600586e-01 2.592478394508361816e-01 -9.844364970922470093e-02 1.714336574077606201e-01 -2.523114979267120361e-01 1.404902487993240356e-01 3.277546465396881104e-01 2.366764694452285767e-01 2.637226320803165436e-02 5.861450359225273132e-02 -1.563853025436401367e-01 4.816975072026252747e-02 1.628533750772476196e-01 9.967139363288879395e-02
-1.412211358547210693e-01 6.124057807028293610e-03 -2.332309186458587646e-01 -3.645261824131011963e-01 2.794467099010944366e-02 -1.038400083780288696e-01 -2.440144419670104980e-01 4.259840771555900574e-02 -1.674647182226181030e-01 1.168125197291374207e-01 1.744666323065757751e-02 2.909411191940307617e-01 -6.590098142623901367e-02 8.128714561462402344e-02 5.473271384835243225e-02 -3.286021947860717773e-01 6.224851310253143311e-02 -4.221562445163726807e-01 -9.570912271738052368e-02 -2.210474312305450439e-01 -7.473987340927124023e-02 7.364262640476226807e-02 3.314574062824249268e-01 5.117828026413917542e-02 7.679732888936996460e-02 2.292896956205368042e-01 -7.957991212606430054e-02 -8.827217854559421539e-03 -2.933835424482822418e-02 2.214918099343776703e-02 1.340148299932479858e-01 -1.531535089015960693e-01
-8.149713277816772461e-02 -2.230781614780426025e-01 -1.437125355005264282e-01 -1.728822886943817139e-01 -6.284802407026290894e-02 -1.194289624691009521e-01 -1.132654622197151184e-01 5.746166035532951355e-02 1.672847382724285126e-02 -8.914107084274291992e-02 -1.835148036479949951e-01 -5.817336961627006531e-02 -1.027287170290946960e-01 -1.588860601186752319e-01 2.182330042123794556e-01 -2.096608132123947144e-01 -3.056408464908599854e-02 -5.622023344039916992e-01 -2.839494049549102783e-01 -7.419764995574951172e-02 4.531343281269073486e-02 -1.205864995718002319e-01 -2.422606348991394043e-01 1.037807762622833252e-02 -1.498265415430068970e-01 3.487315475940704346e-01 -7.710845023393630981e-02 -1.469706464558839798e-02 2.346183210611343384e-01 3.254793211817741394e-02 1.554725877940654755e-02 -3.064199723303318024e-02
1.368845552206039429e-01 2.483549565076828003e-01 7.900895178318023682e-02 -2.148127853870391846e-01 1.406654417514801025e-01 1.016821637749671936e-01 -2.155002802610397339e-01 7.102781534194946289e-02 1.251400411128997803e-01 3.488419950008392334e-01 1.054777111858129501e-02 1.489199814386665821e-03 -8.264973014593124390e-02 -3.697113320231437683e-02 -1.380586475133895874e-01 -2.474569380283355713e-01 9.924066066741943359e-02 -7.259999215602874756e-02 -1.764925420284271240e-01 -7.297788560390472412e-02 -3.698301315307617188e-01 -1.780646294355392456e-01 -2.583420872688293457e-01 4.545791447162628174e-02 -4.632881283760070801e-02 1.291898488998413086e-01 1.823748052120208740e-01 2.712085843086242676e-01 -7.688403874635696411e-02 9.532468765974044800e-02 -1.112306714057922363e-01 3.431071937084197998e-01
6.275397539138793945e-02 -4.422566294670104980e-02 -1.959569156169891357e-01 3.752492740750312805e-02 -1.147692799568176270e-01 3.844647407531738281e-01 -9.103816002607345581e-02 1.397535856813192368e-02 2.204849570989608765e-01 1.149937137961387634e-01 -4.105470776557922363e-01 6.395475566387176514e-02 -1.877819374203681946e-02 -5.001842975616455078e-02 -3.897326812148094177e-02 -3.223603665828704834e-01 -1.265013031661510468e-02 -2.311482429504394531e-01 -2.686955332756042480e-01 2.023172378540039062e-01 1.094262376427650452e-01 -1.232737228274345398e-01 1.799470186233520508e-01 4.887738265097141266e-03 -1.023493930697441101e-01 1.311882138252258301e-01 1.235543191432952881e-01 3.319130539894104004e-01 -1.925286650657653809e-01 -5.542512610554695129e-02 1.481717228889465332e-01 2.363017201423645020e-02
-1.396687608212232590e-02 -2.349882386624813080e-02 1.695649772882461548e-01 -1.801848262548446655e-01 7.830544561147689819e-02 -4.941424727439880371e-02 -4.043539464473724365e-01 1.609532237052917480e-01 9.648098796606063843e-02 3.682863414287567139e-01 -2.298935204744338989e-01 -2.490129917860031128e-01 7.589226961135864258e-02 -1.580094397068023682e-01 6.522925198078155518e-02 -2.420917004346847534e-01 1.705766022205352783e-01 -1.180889457464218140e-01 -2.842691540718078613e-01 -7.238824665546417236e-02 2.262470684945583344e-02 1.564431190490722656e-01 1.932351291179656982e-01 1.034312248229980469e-01 1.513414680957794189e-01 1.408536136150360107e-01 4.733740910887718201e-02 4.003048315644264221e-02 -3.564592450857162476e-02 -9.286811947822570801e-02 3.403494060039520264e-01 -1.105708330869674683e-01
1.282116919755935669e-01 6.509553641080856323e-02 -3.298177123069763184e-01 -5.009601116180419922e-01 9.653625637292861938e-02 6.203159689903259277e-02 -1.951061487197875977e-01 1.529776602983474731e-01 2.223503142595291138e-01 2.173627316951751709e-01 -1.642345786094665527e-01 1.064188778400421143e-01 3.407803550362586975e-02 1.176588311791419983e-01 2.505938112735748291e-01 -2.618713974952697754e-01 -1.693444550037384033e-01 -2.083282470703125000e-01 1.835026405751705170e-02 1.868509203195571899e-01 -1.267241835594177246e-01 -1.625995188951492310e-01 6.594903767108917236e-02 -5.810678936541080475e-03 -2.567011862993240356e-02 1.675434410572052002e-01 -4.039220511913299561e-02 7.710815221071243286e-02 -1.294965445995330811e-01 -2.416007779538631439e-02 -2.301315814256668091e-01 5.249229446053504944e-02
2.559273503720760345e-02 8.098195306956768036e-03 1.330730617046356201e-01 -2.581629455089569092e-01 8.344597183167934418e-03 -1.327898353338241577e-01 -1.214391812682151794e-01 2.021481841802597046e-02 3.868419826030731201e-01 1.712503284215927124e-01 -6.555139273405075073e-02 -1.651445031166076660e-01 1.204977631568908691e-01 9.098597802221775055e-03 1.823906451463699341e-01 -3.832955956459045410e-01 -3.869354724884033203e-01 -6.353028863668441772e-02 -1.749142706394195557e-01 7.280534505844116211e-02 -2.443836480379104614e-01 3.773552016355097294e-04 -1.768937855958938599e-01 5.363086611032485962e-02 8.293782174587249756e-02 2.720855772495269775e-01 -1.544889211654663086e-01 1.230122745037078857e-01 -1.531685236841440201e-02 -2.100937962532043457e-01 -2.909908536821603775e-03 1.700116544961929321e-01
1.084517538547515869e-01 1.860943287611007690e-01 2.938394248485565186e-01 -1.509539932012557983e-01 1.523849517107009888e-01 2.699620723724365234e-01 -8.032115548849105835e-02 5.052019283175468445e-02 8.350447565317153931e-02 4.569864869117736816e-01 -2.991755604743957520e-01 -1.821752786636352539e-01 -8.053379505872726440e-02 -3.317048549652099609e-01 1.059469804167747498e-01 -4.625599831342697144e-02 -3.063689768314361572e-01 -2.631682157516479492e-01 -3.173570381477475166e-03 -7.234359532594680786e-02 -5.919748172163963318e-02 -1.012110859155654907e-01 -1.479622162878513336e-02 9.132189303636550903e-02 -2.198421210050582886e-02 9.764188528060913086e-02 -9.432646445930004120e-03 1.587785631418228149e-01 -5.488331953529268503e-05 3.524001315236091614e-02 -1.794457249343395233e-02 2.084271311759948730e-01
-1.235667057335376740e-02 2.781249880790710449e-01 -6.361363828182220459e-02 -1.821285337209701538e-01 2.223397791385650635e-02 -2.194135636091232300e-02 -1.361944377422332764e-01 1.277844011783599854e-01 -2.699039317667484283e-02 4.727130532264709473e-01 -1.847985833883285522e-01 -2.354263365268707275e-01 -3.800376504659652710e-02 -1.242299675941467285e-01 9.231481701135635376e-03 -4.667517542839050293e-01 6.125057861208915710e-02 -4.686304554343223572e-02 -1.895606964826583862e-01 1.805713623762130737e-01 -1.493942588567733765e-01 2.896659970283508301e-01 -1.308976858854293823e-02 5.569630116224288940e-02 1.607030481100082397e-01 1.104461699724197388e-01 1.089646592736244202e-01 -5.854899436235427856e-02 2.004072070121765137e-01 -2.454931847751140594e-02 8.803419023752212524e-02 1.225335225462913513e-01
-8.325117081403732300e-02 1.890155486762523651e-02 -3.552859723567962646e-01 -5.262770503759384155e-02 1.953338235616683960e-01 2.087976336479187012e-01 -1.007264703512191772e-01 1.968698352575302124e-01 -1.138955876231193542e-01 4.570918679237365723e-01 1.571569442749023438e-01 2.065921127796173096e-01 -1.376041620969772339e-01 8.525086194276809692e-02 6.561258435249328613e-02 -1.219963356852531433e-01 -5.172366648912429810e-02 -2.915007472038269043e-01 -1.610514521598815918e-01 -6.663001328706741333e-02 -1.437934637069702148e-01 -2.757946550846099854e-01 -7.090161740779876709e-02 8.415989577770233154e-03 -2.470158785581588745e-01 1.987920105457305908e-01 -7.781006395816802979e-02 -3.532617539167404175e-02 1.638834923505783081e-01 -1.726091355085372925e-01 -9.789650142192840576e-02 6.670186668634414673e-02
-1.489676386117935181e-01 1.195692270994186401e-01 -2.915181219577789307e-01 3.224359080195426941e-02 2.309135645627975464e-01 3.003259897232055664e-01 3.548455610871315002e-02 2.618665993213653564e-01 5.583693087100982666e-02 2.237278372049331665e-01 1.969655156135559082e-01 1.865918636322021484e-01 -1.139151677489280701e-02 -6.336674839258193970e-02 1.210616007447242737e-01 -2.574506700038909912e-01 -1.774098724126815796e-01 -2.464332431554794312e-01 -3.896902501583099365e-01 3.287191316485404968e-02 -3.499775752425193787e-02 -1.363549381494522095e-01 -1.044448986649513245e-01 -1.055589988827705383e-01 -9.682682156562805176e-02 2.656114399433135986e-01 3.810939565300941467e-02 1.257020086050033569e-01 1.082546859979629517e-01 -1.334858089685440063e-01 -2.988529205322265625e-02 1.940444260835647583e-01
1.984082609415054321e-01 -9.853665530681610107e-02 -6.629902869462966919e-02 -2.393144965171813965e-01 -3.530667349696159363e-02 -4.605580121278762817e-02 -2.637276649475097656e-01 2.908510565757751465e-01 1.386408656835556030e-01 3.192611336708068848e-01 -3.019313216209411621e-01 -1.277431100606918335e-01 1.340331435203552246e-01 4.611505568027496338e-02 1.278060376644134521e-01 -1.537478417158126831e-01 -7.499520480632781982e-02 -1.934778094291687012e-01 1.589028388261795044e-01 5.451280158013105392e-03 -2.229722887277603149e-01 -4.942175932228565216e-03 -1.689686626195907593e-01 -1.499700397253036499e-01 2.698463015258312225e-02 1.301303207874298096e-01 1.158336922526359558e-01 9.182623028755187988e-02 -1.040567308664321899e-01 -5.113658308982849121e-02 2.708919346332550049e-01 3.841775059700012207e-01
1.717274188995361328e-01 2.970193624496459961e-01 -1.257666349411010742e-01 -9.112603962421417236e-02 -2.273428998887538910e-02 1.236854940652847290e-01 -2.148144245147705078e-01 -1.089155748486518860e-01 -9.880139678716659546e-02 2.066916078329086304e-01 -2.626758813858032227e-01 -1.373476255685091019e-02 -3.847628599032759666e-03 -1.031055077910423279e-01 -1.818558275699615479e-01 -2.378263771533966064e-01 -1.721748709678649902e-01 -1.686376631259918213e-01 -2.890709638595581055e-01 3.943149149417877197e-01 -5.556235834956169128e-02 1.254861652851104736e-01 -1.880537867546081543e-01 6.393373757600784302e-02 1.761576086282730103e-01 3.947208225727081299e-01 1.231314148753881454e-02 7.164617627859115601e-02 -4.253665730357170105e-02 -2.240025997161865234e-02 6.726708263158798218e-02 8.958002179861068726e-02
-9.544843807816505432e-03 -1.339332312345504761e-01 1.022012978792190552e-01 -3.610179126262664795e-01 -1.462605409324169159e-02 -1.078893169760704041e-01 -1.328268051147460938e-01 1.433231383562088013e-01 3.160235285758972168e-01 8.400410413742065430e-02 -1.968012154102325439e-01 -1.420002728700637817e-01 1.004910320043563843e-01 -1.770486868917942047e-02 4.883336648344993591e-02 -3.079165518283843994e-01 -3.262660205364227295e-01 -1.124572083353996277e-01 -8.530044555664062500e-02 -2.440009266138076782e-02 -2.497917562723159790e-01 -3.927667625248432159e-03 -1.503874212503433228e-01 -3.855717601254582405e-03 1.624966710805892944e-01 2.944270074367523193e-01 -3.222739696502685547e-02 3.676406294107437134e-02 -1.164544969797134399e-01 -3.330592215061187744e-01 -1.421535760164260864e-01 2.133806943893432617e-01
-1.327996551990509033e-01 5.287808179855346680e-02 -2.046229504048824310e-02 -2.338128834962844849e-01 -2.090797573328018188e-01 -2.407720834016799927e-01 -2.663801424205303192e-02 1.508386135101318359e-01 -1.704394258558750153e-02 1.182726770639419556e-02 -1.873228847980499268e-01 8.910189568996429443e-02 -3.934087231755256653e-02 3.717413172125816345e-02 8.259724080562591553e-02 -3.424549102783203125e-01 -1.108976546674966812e-03 -4.213258326053619385e-01 -4.646319746971130371e-01 3.643449395895004272e-02 1.532767266035079956e-01 -6.305644661188125610e-02 -1.952442824840545654e-01 -1.714372262358665466e-02 -5.948060378432273865e-02 3.174008727073669434e-01 1.063599959015846252e-01 6.739646941423416138e-02 5.607834085822105408e-02 -2.075566649436950684e-01 -4.327338933944702148e-02 1.615814864635467529e-03
-3.821161109954118729e-03 -2.651734352111816406e-01 1.204534843564033508e-01 -3.162331581115722656e-01 -2.143604680895805359e-02 1.684184819459915161e-01 -3.591331467032432556e-02 -6.685526669025421143e-02 6.853266805410385132e-02 1.439781934022903442e-01 -6.309065222740173340e-02 2.011582404375076294e-01 3.400736153125762939e-01 8.596506714820861816e-02 -8.740521222352981567e-02 -2.365131825208663940e-01 1.319449841976165771e-01 -3.361535370349884033e-01 -1.884792894124984741e-01 -8.040333539247512817e-02 -2.181314677000045776e-01 3.253284469246864319e-02 3.050392307341098785e-02 -9.730520844459533691e-02 -2.650583088397979736e-01 3.799253702163696289e-01 7.108248770236968994e-02 1.102827489376068115e-01 1.673123389482498169e-01 -5.689842626452445984e-02 5.890346318483352661e-02 1.616525948047637939e-01
-1.774770393967628479e-02 3.546788170933723450e-02 -4.701317753642797470e-03 -6.389857083559036255e-02 6.479305028915405273e-02 3.192361891269683838e-01 -2.026841044425964355e-01 2.074497342109680176e-01 1.885436028242111206e-01 3.485558331012725830e-01 -9.511440992355346680e-02 -9.455611556768417358e-02 -1.954497694969177246e-01 4.392704665660858154e-01 1.106704398989677429e-01 -2.567928433418273926e-01 -4.421422258019447327e-02 -2.971171438694000244e-01 5.927868932485580444e-02 -2.102938443422317505e-01 -1.717751771211624146e-01 -6.290797144174575806e-02 -3.871033713221549988e-02 1.624363511800765991e-01 -7.603200525045394897e-02 2.731326222419738770e-01 -1.602083817124366760e-02 -9.531538933515548706e-02 5.816329643130302429e-02 -1.522560715675354004e-01 3.717495873570442200e-02 -5.223736912012100220e-02
4.341123253107070923e-02 1.347633195109665394e-03 2.010426968336105347e-01 1.378781199455261230e-01 1.443245261907577515e-02 9.393552690744400024e-02 -1.193251013755798340e-01 8.271692693233489990e-02 2.283414304256439209e-01 3.027840554714202881e-01 -9.186344593763351440e-02 2.793005704879760742e-01 -2.958159148693084717e-01 3.596829995512962341e-02 1.826509833335876465e-01 -4.569781422615051270e-01 -3.286381438374519348e-02 -1.374121755361557007e-01 -2.878490984439849854e-01 -7.349836081266403198e-02 -1.614135205745697021e-01 5.269110202789306641e-02 1.018810793757438660e-01 -6.730484217405319214e-02 -1.261743158102035522e-01 -4.500100016593933105e-02 -2.186195552349090576e-01 -2.210695445537567139e-01 -8.101470023393630981e-02 -1.170488297939300537e-01 1.254521403461694717e-02 2.456037551164627075e-01
1.041709482669830322e-01 -3.174191713333129883e-02 -2.735762000083923340e-01 -1.102332100272178650e-01 2.520115077495574951e-01 1.499116569757461548e-01 -3.361632227897644043e-01 4.354819655418395996e-02 8.506934344768524170e-02 2.098464220762252808e-01 -4.259382486343383789e-01 -1.459593176841735840e-01 6.435462832450866699e-02 -9.403396397829055786e-02 1.800904721021652222e-01 -3.369265496730804443e-01 -1.526758670806884766e-01 -2.377053946256637573e-01 5.311002582311630249e-02 1.222813278436660767e-01 -2.372562438249588013e-01 5.211693793535232544e-02 2.291343063116073608e-01 3.883951157331466675e-02 -4.133229702711105347e-02 -1.320836544036865234e-01 -1.108203381299972534e-01 8.430241048336029053e-02 1.099144220352172852e-01 2.857236191630363464e-02 1.572148948907852173e-01 2.372591383755207062e-02
3.877012431621551514e-02 1.009192988276481628e-01 3.228449448943138123e-02 1.568035408854484558e-02 1.860193610191345215e-01 2.007903009653091431e-01 -7.832627743482589722e-02 1.734547317028045654e-01 -8.199804276227951050e-02 3.347200751304626465e-01 1.246386859565973282e-02 2.477148026227951050e-01 1.245896741747856140e-01 -6.300928443670272827e-02 -9.374330937862396240e-02 -2.826981842517852783e-01 -1.158424094319343567e-01 -1.292051821947097778e-01 -3.335327804088592529e-01 8.086986094713211060e-02 -2.658845484256744385e-02 -4.675148129463195801e-01 -9.228781610727310181e-02 -6.061479076743125916e-02 -2.359295040369033813e-01 3.548617064952850342e-01 7.543505728244781494e-02 6.139203906059265137e-02 -6.702479720115661621e-02 -1.324158720672130585e-02 -1.091241389513015747e-01 2.034772932529449463e-02
1.543225049972534180e-01 -5.313418433070182800e-02 -2.907506227493286133e-01 -7.390120625495910645e-02 -1.517770290374755859e-01 -1.727203875780105591e-01 -2.256961464881896973e-01 3.829137235879898071e-02 2.377205938100814819e-01 1.867366880178451538e-01 -1.821545064449310303e-01 -6.674446910619735718e-02 5.675935745239257812e-02 -3.436782956123352051e-02 -6.810059398412704468e-02 -1.281836330890655518e-01 4.598705098032951355e-02 -1.255636960268020630e-01 -1.511315405368804932e-01 -3.348661661148071289e-01 -1.767993569374084473e-01 3.568037971854209900e-02 -3.754451274871826172e-01 -2.550806701183319092e-01 1.314610689878463745e-01 3.131940066814422607e-01 5.866434052586555481e-02 1.942882090806961060e-01 2.145163863897323608e-01 5.052851047366857529e-04 1.126034110784530640e-01 1.301146149635314941e-01
3.911164700984954834e-01 2.256553024053573608e-01 -7.372079789638519287e-02 -9.056951105594635010e-02 9.893024712800979614e-02 3.421275913715362549e-01 -1.712588011287152767e-03 6.773330271244049072e-02 -1.177106983959674835e-03 1.023729667067527771e-01 -2.032112181186676025e-01 7.389856129884719849e-02 -1.037078723311424255e-01 -2.018668353557586670e-01 3.251733258366584778e-02 -1.223804429173469543e-01 -1.678527742624282837e-01 -8.030032366514205933e-02 -1.326937377452850342e-01 -2.135002613067626953e-02 -1.788174360990524292e-01 1.183012202382087708e-01 -2.504967153072357178e-01 4.609207063913345337e-02 2.029589712619781494e-01 2.019960582256317139e-01 2.418819069862365723e-01 2.629257738590240479e-01 4.397985711693763733e-02 -1.113886013627052307e-01 -1.622432023286819458e-01 3.353165984153747559e-01
1.490675359964370728e-01 -2.746542915701866150e-02 1.604580283164978027e-01 -1.780441850423812866e-01 -1.161136198788881302e-02 -1.835848093032836914e-01 -1.135497763752937317e-01 3.607590794563293457e-01 1.222336217761039734e-01 1.450466364622116089e-01 -2.774535417556762695e-01 -3.419782221317291260e-02 -5.124087445437908173e-03 -1.653421521186828613e-01 -5.302867665886878967e-02 -4.095716178417205811e-01 -1.203804537653923035e-01 -2.518009953200817108e-02 -2.507439255714416504e-01 6.324325501918792725e-02 -3.020831048488616943e-01 -1.905463039875030518e-01 -1.451166421175003052e-01 -1.222391426563262939e-01 2.852907776832580566e-01 2.498803287744522095e-01 3.715404495596885681e-02 -2.061554789543151855e-02 3.043195977807044983e-02 -1.116951480507850647e-01 -1.592182964086532593e-01 -2.635401301085948944e-02
2.327857725322246552e-02 5.126462504267692566e-02 -2.387578338384628296e-01 -3.529669344425201416e-01 8.363903313875198364e-02 -9.235407412052154541e-02 -9.343707561492919922e-02 -9.666997939348220825e-02 1.996375173330307007e-01 3.477759361267089844e-01 -6.174387782812118530e-02 2.771272063255310059e-01 -7.112883031368255615e-02 1.262303590774536133e-01 4.969804361462593079e-02 -1.769868135452270508e-01 -8.426894247531890869e-02 -3.769095838069915771e-01 -1.464745104312896729e-01 1.616432517766952515e-01 -3.992255032062530518e-02 -9.717431664466857910e-02 -3.606798127293586731e-02 6.646495312452316284e-03 -9.580232203006744385e-03 2.619931846857070923e-02 5.914205685257911682e-02 -7.641365379095077515e-02 2.275539636611938477e-01 -2.057006955146789551e-01 -4.135997891426086426e-01 3.218229860067367554e-02
2.385644167661666870e-01 -3.447980806231498718e-02 9.554916061460971832e-03 -7.906159758567810059e-02 -4.587328061461448669e-02 9.441351890563964844e-02 -1.912170499563217163e-01 2.964842319488525391e-01 3.386041149497032166e-02 2.785634398460388184e-01 -1.811694204807281494e-01 -4.082078859210014343e-02 1.106183007359504700e-01 -6.765229254961013794e-02 -7.820264250040054321e-02 8.308344334363937378e-02 -6.959437159821391106e-04 -1.215516924858093262e-01 -1.960660815238952637e-01 2.340732067823410034e-01 -4.932197630405426025e-01 -1.412189379334449768e-02 -7.832144200801849365e-02 2.147538810968399048e-01 -1.086132824420928955e-01 3.230059742927551270e-01 1.040985286235809326e-01 5.624366179108619690e-02 3.417295962572097778e-02 8.293555676937103271e-02 -1.255330890417098999e-01 3.151923716068267822e-01
7.563444226980209351e-02 3.834579885005950928e-01 -1.054511964321136475e-01 -1.899544745683670044e-01 2.609786689281463623e-01 -6.261406093835830688e-02 -1.177859753370285034e-01 5.077277868986129761e-02 4.792726039886474609e-02 6.596679240465164185e-02 -7.150772213935852051e-02 6.789080798625946045e-02 2.717496156692504883e-01 8.781606703996658325e-02 1.243453845381736755e-01 1.446121186017990112e-01 1.796966642141342163e-01 -4.123546779155731201e-01 -1.667477190494537354e-01 -2.197687476873397827e-01 -3.987879157066345215e-01 4.554905742406845093e-02 2.352256327867507935e-02 2.158115059137344360e-01 2.169996127486228943e-02 1.338121742010116577e-01 -4.991499707102775574e-02 1.923572421073913574e-01 8.282978087663650513e-02 1.535299718379974365e-01 -3.904007747769355774e-02 2.755588665604591370e-02
2.420279569923877716e-02 1.148120164871215820e-01 3.487938083708286285e-03 -2.097788453102111816e-01 4.144294187426567078e-02 1.154860295355319977e-02 6.311017274856567383e-02 6.039381027221679688e-02 6.868208199739456177e-02 2.836267352104187012e-01 -1.821150034666061401e-01 3.016891181468963623e-01 -3.509990870952606201e-01 1.726297736167907715e-01 2.307230979204177856e-01 -4.162077903747558594e-01 2.693399786949157715e-01 -2.269783169031143188e-01 -2.004665434360504150e-01 4.539105296134948730e-02 3.496728837490081787e-02 -8.889403543435037136e-04 -1.294825524091720581e-01 8.963714540004730225e-02 1.273371372371912003e-02 8.299194276332855225e-03 4.923173110000789165e-04 -1.627041399478912354e-01 1.781923472881317139e-01 5.882724747061729431e-02 -8.633668534457683563e-03 2.993305623531341553e-01
-6.920271366834640503e-02 -1.749767065048217773e-01 6.398931890726089478e-02 -2.398851066827774048e-01 1.367084383964538574e-01 -5.649216845631599426e-02 -9.407099336385726929e-02 -5.724758654832839966e-02 1.788880974054336548e-01 3.412914872169494629e-01 -4.838374629616737366e-02 -2.023522183299064636e-02 2.137495279312133789e-01 -1.579742133617401123e-02 1.531287431716918945e-01 -2.512899637222290039e-01 -1.054960414767265320e-01 -4.454563260078430176e-01 -2.165899723768234253e-01 -9.670983417890965939e-04 -1.526292860507965088e-01 2.200205177068710327e-01 1.227213814854621887e-01 3.515148162841796875e-02 -1.469055265188217163e-01 1.133154854178428650e-01 4.983432963490486145e-02 -1.820701211690902710e-01 2.454220354557037354e-01 -1.066719070076942444e-01 -1.993759274482727051e-01 -2.435006201267242432e-01
-2.745618112385272980e-04 1.457507014274597168e-01 -2.446683794260025024e-01 -3.104939162731170654e-01 1.672012209892272949e-01 1.284634023904800415e-01 -1.941449791193008423e-01 9.936366975307464600e-02 -1.504508312791585922e-02 1.498085558414459229e-01 -7.810425013303756714e-02 -1.213795617222785950e-01 -2.765548825263977051e-01 -1.722888201475143433e-01 3.124848008155822754e-03 -3.686646819114685059e-01 8.403491228818893433e-02 -3.248759210109710693e-01 -3.991413861513137817e-02 -1.259576380252838135e-01 -1.542876213788986206e-01 1.053479984402656555e-01 4.024243727326393127e-02 1.703885793685913086e-01 1.159507483243942261e-01 1.950134038925170898e-01 2.681034207344055176e-01 -3.071421384811401367e-01 5.574830248951911926e-02 5.383695289492607117e-02 1.557119339704513550e-01 -3.618132323026657104e-02
1.243965327739715576e-01 -8.670960366725921631e-02 4.783307015895843506e-02 -1.428540349006652832e-01 8.921292424201965332e-02 -9.293239563703536987e-02 -2.774394452571868896e-01 4.469384551048278809e-01 -2.014492452144622803e-02 9.704167395830154419e-02 -2.055938094854354858e-01 5.655283108353614807e-02 -8.000601083040237427e-02 -7.242973893880844116e-03 6.233739107847213745e-02 -1.676285862922668457e-01 2.039818651974201202e-02 -1.439239233732223511e-01 -3.711262345314025879e-01 2.120990008115768433e-01 -3.522059917449951172e-01 5.137974768877029419e-02 -2.129492908716201782e-01 -3.707486018538475037e-02 3.720964193344116211e-01 1.181750819087028503e-01 1.053140684962272644e-01 1.007285490632057190e-01 5.886831134557723999e-02 4.527547396719455719e-03 -9.040264040231704712e-02 6.842780113220214844e-02
-1.894577294588088989e-01 3.192688524723052979e-01 -6.460680812597274780e-02 1.265123672783374786e-02 2.006222903728485107e-01 1.331120580434799194e-01 -1.914345622062683105e-01 1.202719211578369141e-01 1.411915719509124756e-01 1.400747299194335938e-01 -2.957644164562225342e-01 4.320725053548812866e-02 -4.555083811283111572e-02 1.976684182882308960e-01 4.594261199235916138e-02 -3.128925263881683350e-01 -9.905721992254257202e-02 -6.801020354032516479e-02 1.147826313972473145e-01 -1.821520030498504639e-01 -9.292568266391754150e-02 -3.251717612147331238e-02 -1.881058067083358765e-01 1.388454064726829529e-02 5.691159889101982117e-02 5.097314715385437012e-01 1.873300671577453613e-01 1.109523996710777283e-01 -5.040741711854934692e-02 -4.991557821631431580e-02 1.447424739599227905e-01 1.902275830507278442e-01
-4.777355492115020752e-02 -5.222104117274284363e-02 2.374745309352874756e-01 -1.302895247936248779e-01 7.975391298532485962e-02 1.760464608669281006e-01 -2.069008201360702515e-01 9.618533402681350708e-02 1.835500895977020264e-01 1.574303358793258667e-01 -4.710419103503227234e-02 3.311049044132232666e-01 1.009229049086570740e-01 -6.483460217714309692e-02 -2.578142285346984863e-02 -1.555811613798141479e-01 8.579407632350921631e-02 -4.599834978580474854e-01 -1.089911237359046936e-01 -1.835001558065414429e-01 -3.174784034490585327e-02 1.168353036046028137e-01 1.462559998035430908e-01 1.667537391185760498e-01 -1.750601232051849365e-01 4.527671635150909424e-01 -3.530157729983329773e-02 2.956283651292324066e-02 1.408197730779647827e-01 -1.063150912523269653e-01 -1.552123725414276123e-01 -3.583157435059547424e-02
-1.536101698875427246e-01 -1.050261557102203369e-01 -2.649786770343780518e-01 -9.889026731252670288e-02 2.036170288920402527e-02 -1.295159906148910522e-01 -1.268737614154815674e-01 3.018475174903869629e-01 -1.559808701276779175e-01 1.586416661739349365e-01 -7.151389122009277344e-02 -1.997925341129302979e-02 5.694817006587982178e-02 -8.916721493005752563e-02 1.033067107200622559e-01 -3.343065381050109863e-01 -2.973540686070919037e-02 -2.035579681396484375e-01 -5.019131302833557129e-01 -1.541635394096374512e-02 -2.428330667316913605e-02 7.561490684747695923e-02 2.799059748649597168e-01 5.821143463253974915e-02 -1.050551384687423706e-01 8.697897195816040039e-02 -8.007732778787612915e-02 2.208957821130752563e-01 -1.747041046619415283e-01 -1.469091325998306274e-01 -2.523037493228912354e-01 -1.602822728455066681e-02
2.259375452995300293e-01 7.009799778461456299e-02 -2.367739677429199219e-01 2.903565205633640289e-02 -1.173698157072067261e-01 -5.967660248279571533e-02 -1.873479336500167847e-01 5.722527951002120972e-02 1.648008078336715698e-01 1.179543510079383850e-01 3.031372725963592529e-01 2.661664783954620361e-01 4.502584785223007202e-02 1.991250738501548767e-02 -3.876304998993873596e-02 -3.051246404647827148e-01 5.296917166560888290e-03 -4.343575835227966309e-01 -3.260090053081512451e-01 -2.013397365808486938e-01 -1.624951660633087158e-01 -2.484693527221679688e-01 5.019265040755271912e-02 7.604202628135681152e-02 -1.273232847452163696e-01 2.224404551088809967e-02 -3.046104311943054199e-02 2.348422259092330933e-01 1.052549257874488831e-01 5.718442145735025406e-03 -5.326601117849349976e-02 1.090629547834396362e-01
-1.687991172075271606e-01 -1.707547456026077271e-01 3.850058093667030334e-02 -3.236925601959228516e-01 -1.226611286401748657e-01 1.983513385057449341e-01 -9.026988595724105835e-02 6.530220806598663330e-02 -3.679814189672470093e-02 3.807962238788604736e-01 -2.166024446487426758e-01 -8.759813010692596436e-02 -1.675964705646038055e-02 1.050544083118438721e-01 -1.309015899896621704e-01 -2.672367393970489502e-01 8.884551376104354858e-02 -3.090367615222930908e-01 -1.765737682580947876e-01 -2.306178808212280273e-01 -7.649795711040496826e-02 -5.003906041383743286e-02 1.574575752019882202e-01 1.366059929132461548e-01 1.348585542291402817e-02 -4.269685223698616028e-02 -1.029308736324310303e-01 1.406866312026977539e-02 4.106138646602630615e-01 -1.852295175194740295e-02 -2.138096839189529419e-01 3.796720504760742188e-02
3.297283351421356201e-01 1.765010505914688110e-01 -7.684436626732349396e-03 -3.665400296449661255e-02 2.524470984935760498e-01 2.206505089998245239e-01 -5.159266293048858643e-02 -8.568838238716125488e-03 -2.755771279335021973e-01 2.558137178421020508e-01 -2.666720449924468994e-01 1.155954226851463318e-01 -1.489130854606628418e-01 -7.645056396722793579e-02 2.756851911544799805e-01 -1.518140882253646851e-01 -1.773196607828140259e-01 -3.135463893413543701e-01 -1.680630296468734741e-01 -3.567137941718101501e-02 -2.181176990270614624e-01 2.684769965708255768e-02 8.346810936927795410e-02 -1.538201719522476196e-01 7.920330762863159180e-02 5.005305260419845581e-02 1.220606192946434021e-01 1.415572613477706909e-01 9.610766172409057617e-02 -8.508829772472381592e-02 -1.840186268091201782e-01 2.416467815637588501e-01
-7.344242185354232788e-02 -1.046230942010879517e-01 2.774682641029357910e-01 -2.012949883937835693e-01 1.408897042274475098e-01 6.923195719718933105e-02 -2.910249494016170502e-02 1.877457648515701294e-01 1.312795579433441162e-01 1.645865291357040405e-01 -1.465264260768890381e-01 3.053128421306610107e-01 2.269043773412704468e-01 -8.558331429958343506e-02 1.473566610366106033e-02 -2.688708901405334473e-01 1.151433512568473816e-01 -3.444648385047912598e-01 -8.926153182983398438e-02 -2.264306396245956421e-01 -2.517028152942657471e-01 7.050133496522903442e-02 6.330448389053344727e-02 3.182797878980636597e-02 -2.156143337488174438e-01 4.123504757881164551e-01 4.353938996791839600e-02 -1.913831569254398346e-02 1.952482759952545166e-02 -3.499901667237281799e-02 -1.633191108703613281e-01 5.936676636338233948e-02
2.223810106515884399e-01 2.366967052221298218e-01 -6.023231893777847290e-02 -2.235268056392669678e-01 2.827537991106510162e-02 3.513425290584564209e-01 2.296517789363861084e-02 1.467130780220031738e-01 -1.037494689226150513e-01 3.975216150283813477e-01 7.187747955322265625e-02 -2.410676516592502594e-02 -1.579417437314987183e-01 -3.290786221623420715e-02 7.398348301649093628e-02 -6.300969421863555908e-02 -8.562555909156799316e-02 -4.733599126338958740e-01 -1.147867888212203979e-01 -7.401170581579208374e-02 -2.203656584024429321e-01 -1.109245233237743378e-02 5.113113299012184143e-02 2.136546522378921509e-01 5.995259433984756470e-02 1.053060218691825867e-01 1.560923084616661072e-02 2.231547795236110687e-02 1.272958237677812576e-02 3.008004724979400635e-01 -1.605177819728851318e-01 7.610964775085449219e-02
3.356295824050903320e-01 1.761909872293472290e-01 3.895617648959159851e-02 -8.124355971813201904e-02 -1.120732277631759644e-01 1.662399470806121826e-01 4.563742876052856445e-02 7.390880584716796875e-02 1.629840731620788574e-01 -8.177158236503601074e-02 3.579968214035034180e-02 3.368839621543884277e-01 3.828341513872146606e-02 -2.523373663425445557e-01 1.961030960083007812e-01 -3.982730209827423096e-01 1.526045352220535278e-01 -2.072951495647430420e-01 -7.135907560586929321e-02 5.262308195233345032e-02 -1.886215656995773315e-01 -1.635748594999313354e-01 9.745930135250091553e-02 1.608897931873798370e-02 2.957611531019210815e-02 4.190190136432647705e-01 -2.258297801017761230e-01 7.874207198619842529e-02 -1.452523283660411835e-02 4.969135299324989319e-02 8.746854960918426514e-02 3.842725418508052826e-03
1.041262298822402954e-01 1.873223930597305298e-01 1.082179136574268341e-02 -1.865943223237991333e-01 9.339024126529693604e-02 2.076577544212341309e-01 -7.130870968103408813e-02 4.011709690093994141e-01 9.308354556560516357e-02 5.287774205207824707e-01 -2.611758708953857422e-01 1.679286919534206390e-02 5.336586013436317444e-02 -2.923833904787898064e-03 -1.694598942995071411e-01 1.831176318228244781e-02 -1.499015241861343384e-01 -1.688279062509536743e-01 -1.837373375892639160e-01 1.444775164127349854e-01 2.985079027712345123e-02 -1.111731976270675659e-01 6.889203935861587524e-02 7.097253948450088501e-02 -6.948827952146530151e-02 9.538889676332473755e-02 -1.582417786121368408e-01 2.061572819948196411e-01 -1.508355513215065002e-02 2.169270217418670654e-01 -6.916128844022750854e-02 2.245354652404785156e-01
1.520429104566574097e-01 1.021410152316093445e-01 -1.338599473237991333e-01 -9.975337237119674683e-02 3.168770670890808105e-01 1.202257275581359863e-01 -1.890229061245918274e-02 3.625716865062713623e-01 3.364520072937011719e-01 1.840483844280242920e-01 -6.832197774201631546e-03 1.641633957624435425e-01 1.210138201713562012e-01 1.212292760610580444e-01 7.733517792075872421e-03 -3.224448561668395996e-01 -5.026618018746376038e-02 -1.884137243032455444e-01 -1.515123546123504639e-01 2.852874994277954102e-01 -3.362141549587249756e-02 1.009118407964706421e-01 -1.520217210054397583e-01 1.834037750959396362e-01 1.165870875120162964e-01 2.130526006221771240e-01 -2.562117874622344971e-01 3.422968788072466850e-03 -1.598707437515258789e-01 -1.103046759963035583e-01 -3.603375051170587540e-03 -1.079228818416595459e-01
2.034857124090194702e-01 -6.178732961416244507e-02 -8.823579549789428711e-02 -2.169007994234561920e-02 -7.230084389448165894e-02 1.961166411638259888e-02 -1.865497082471847534e-01 2.441880851984024048e-01 6.543820351362228394e-02 2.114885449409484863e-01 -2.183322422206401825e-02 1.385295242071151733e-01 1.685349345207214355e-01 -1.869624853134155273e-01 -4.577508196234703064e-02 -2.639459967613220215e-01 -7.862333953380584717e-02 -5.271034836769104004e-01 -1.297857463359832764e-01 5.909327790141105652e-02 -1.258104443550109863e-01 -4.175924509763717651e-02 3.788804709911346436e-01 -1.145318970084190369e-01 3.574829921126365662e-02 6.035457178950309753e-02 -8.920741826295852661e-02 -2.879387736320495605e-01 8.182565867900848389e-02 2.267028838396072388e-01 1.009070202708244324e-01 -5.042233038693666458e-03
7.917118072509765625e-02 -1.247536763548851013e-01 6.175031512975692749e-02 -1.258758604526519775e-01 2.226187437772750854e-01 2.927763760089874268e-01 -2.003011256456375122e-01 -6.713388115167617798e-02 -5.231024324893951416e-02 2.659154236316680908e-01 -2.940141856670379639e-01 1.570079922676086426e-01 -1.229044571518898010e-01 -1.063742861151695251e-01 3.123199343681335449e-01 -1.710706055164337158e-01 -2.943930625915527344e-01 -2.134877741336822510e-01 -2.538567185401916504e-01 1.093733832240104675e-01 -3.262195885181427002e-01 7.060644775629043579e-02 5.675052478909492493e-02 8.418844640254974365e-02 1.563573628664016724e-01 2.039515040814876556e-02 -2.976318076252937317e-02 9.114380925893783569e-02 -1.611624956130981445e-01 -1.901496797800064087e-01 7.269467413425445557e-02 -9.486116468906402588e-02
3.586709126830101013e-02 -1.409001350402832031e-01 2.247398197650909424e-01 -1.285285502672195435e-01 7.218016684055328369e-02 2.837257459759712219e-02 -1.534911096096038818e-01 -1.258689314126968384e-01 -2.578482404351234436e-02 2.810325622558593750e-01 2.475124225020408630e-02 1.143709756433963776e-02 2.391532957553863525e-01 -1.106836497783660889e-01 2.393553107976913452e-01 -2.004381120204925537e-01 5.301139876246452332e-02 -2.814088761806488037e-01 -4.243249893188476562e-01 -1.000957265496253967e-01 1.286253184080123901e-01 -2.240936607122421265e-01 7.745010405778884888e-02 -2.376201748847961426e-01 3.833955898880958557e-02 1.386781334877014160e-01 -3.646727502346038818e-01 1.275903135538101196e-01 -1.662176102399826050e-01 -1.419026255607604980e-01 -9.287930093705654144e-03 -1.459455932490527630e-03
2.050080448389053345e-01 7.153283804655075073e-02 2.430886030197143555e-02 -1.362687814980745316e-02 1.139839813113212585e-01 3.033728897571563721e-01 -9.139748662710189819e-02 -1.065319553017616272e-01 -1.134542748332023621e-01 2.655141949653625488e-01 -2.769551575183868408e-01 -1.528047770261764526e-01 5.019510909914970398e-02 -3.619561493396759033e-01 2.526916265487670898e-01 -2.843233048915863037e-01 -7.215535640716552734e-02 -2.594038844108581543e-01 -1.587269306182861328e-01 -1.477579325437545776e-01 -3.101103305816650391e-01 1.828091777861118317e-02 1.430737525224685669e-01 -1.376543223159387708e-04 -2.161627262830734253e-02 1.062615886330604553e-01 2.125174701213836670e-01 1.378692686557769775e-01 1.061830669641494751e-01 -9.397746622562408447e-02 4.008852690458297729e-02 1.776514798402786255e-01
3.712273761630058289e-02 1.420466303825378418e-01 4.593292251229286194e-03 -2.365719676017761230e-01 1.506041288375854492e-01 1.462039202451705933e-01 -8.380675315856933594e-02 1.213076561689376831e-01 -1.008309330791234970e-02 5.093901753425598145e-01 -2.229267358779907227e-01 -9.821233153343200684e-02 -1.341636478900909424e-02 1.932032220065593719e-02 -9.017743170261383057e-02 -1.678955405950546265e-01 7.866160571575164795e-02 -1.330026146024465561e-02 -2.486274242401123047e-01 1.047313734889030457e-01 -4.289771318435668945e-01 -1.467300206422805786e-01 -1.713453531265258789e-01 -1.431366521865129471e-02 1.006017159670591354e-02 1.680973619222640991e-01 4.450754448771476746e-02 1.682366728782653809e-01 -1.717087924480438232e-01 1.136704348027706146e-02 -4.506171494722366333e-02 3.103463947772979736e-01
2.273223549127578735e-01 -5.113537982106208801e-02 -1.103580296039581299e-01 -2.221179753541946411e-01 2.459530532360076904e-01 5.085008218884468079e-02 -3.226082921028137207e-01 2.489137947559356689e-01 1.990261375904083252e-01 2.419342994689941406e-01 -4.741213284432888031e-03 6.148776412010192871e-02 2.383506298065185547e-01 -2.327921688556671143e-01 -1.939326524734497070e-01 -2.344858087599277496e-02 -2.837350964546203613e-01 -1.440418418496847153e-02 -2.125794142484664917e-01 -1.153106391429901123e-01 -1.611249595880508423e-01 -9.381504356861114502e-02 -1.937065720558166504e-01 -9.494568407535552979e-02 4.531127214431762695e-02 6.008335947990417480e-02 3.211199119687080383e-02 -6.708859000355005264e-03 1.361993551254272461e-01 -2.298976033926010132e-01 1.181329637765884399e-01 3.022826910018920898e-01
-1.792461872100830078e-01 -2.097181789577007294e-02 -3.660024404525756836e-01 -2.042463123798370361e-01 2.444480312988162041e-03 1.166100725531578064e-01 -2.234475910663604736e-01 2.353663295507431030e-01 6.701247394084930420e-02 1.904585361480712891e-01 -5.839551240205764771e-02 1.592229306697845459e-01 1.065435539931058884e-02 -1.818507760763168335e-01 -1.635695248842239380e-01 -3.164169192314147949e-01 -2.084358222782611847e-02 -2.789811789989471436e-01 -2.102644592523574829e-01 -2.492648363113403320e-02 2.818699181079864502e-01 -5.094183981418609619e-02 4.740316793322563171e-02 1.221118420362472534e-01 3.207155317068099976e-02 1.747772246599197388e-01 -1.060397713445127010e-03 3.229415714740753174e-01 5.564873293042182922e-02 -5.716297030448913574e-02 -2.800209522247314453e-01 -1.719993911683559418e-02
-1.584925130009651184e-02 -8.417034149169921875e-02 -6.291404366493225098e-02 2.118334919214248657e-02 -5.531511083245277405e-02 3.093244135379791260e-01 -4.092084765434265137e-01 1.224088072776794434e-01 -9.990298002958297729e-02 2.594782710075378418e-01 -2.425076216459274292e-01 3.269283473491668701e-01 -1.458214819431304932e-01 -9.463516622781753540e-02 -6.852521095424890518e-03 -2.538883984088897705e-01 -2.905209660530090332e-01 -3.707275092601776123e-01 -1.959547102451324463e-01 -4.984217230230569839e-03 -7.442101836204528809e-02 -2.256586402654647827e-02 1.213637273758649826e-02 9.993344545364379883e-02 5.655038356781005859e-02 -9.137634932994842529e-02 9.493578970432281494e-02 -2.063265070319175720e-02 -7.954290509223937988e-02 2.357027232646942139e-01 5.651648342609405518e-02 -8.272650837898254395e-02
-3.136095358058810234e-03 -3.711213171482086182e-02 1.516764611005783081e-01 -2.566800825297832489e-02 1.542937308549880981e-01 1.420140564441680908e-01 -1.306182295083999634e-01 1.044721901416778564e-01 2.819744050502777100e-01 1.720761060714721680e-01 7.847575843334197998e-02 1.162645518779754639e-01 8.816212415695190430e-02 -8.064631372690200806e-02 -2.869739234447479248e-01 -1.436669826507568359e-01 -7.233195751905441284e-02 -4.076021611690521240e-01 -3.307122886180877686e-01 -2.749589271843433380e-02 6.842887401580810547e-02 1.189329326152801514e-01 2.047012150287628174e-01 1.074220389127731323e-01 -1.417315751314163208e-01 3.793823719024658203e-01 2.074723877012729645e-02 1.561444997787475586e-01 -6.638287752866744995e-02 -2.420658618211746216e-01 -2.090750634670257568e-01 8.728571236133575439e-02
2.803877592086791992e-01 3.152245581150054932e-01 -6.956261396408081055e-02 -2.096738815307617188e-01 7.660949975252151489e-02 3.072916567325592041e-01 -1.532945483922958374e-01 7.452940940856933594e-02 3.752599284052848816e-02 4.049117565155029297e-01 -7.281927764415740967e-02 9.690898656845092773e-02 -4.284299165010452271e-02 1.015335768461227417e-01 1.606981735676527023e-03 -3.363867104053497314e-01 -2.644119262695312500e-01 -8.371686190366744995e-02 -1.381657421588897705e-01 1.786992102861404419e-01 6.259843707084655762e-02 -4.395101591944694519e-02 -2.100193351507186890e-01 1.133984848856925964e-01 1.491322368383407593e-01 1.297353506088256836e-01 -2.460938096046447754e-01 1.915012300014495850e-02 -5.504100397229194641e-02 1.734855771064758301e-01 1.119925752282142639e-01 4.551186040043830872e-02
1.345081776380538940e-01 -1.208666991442441940e-02 1.286488920450210571e-01 -2.341361790895462036e-01 2.744041681289672852e-01 5.842265114188194275e-02 5.073644965887069702e-02 -3.113373219966888428e-01 2.925534844398498535e-01 1.489871889352798462e-01 -2.021837532520294189e-01 2.228601723909378052e-01 -9.776740521192550659e-02 6.936345249414443970e-02 2.561664395034313202e-02 -3.733418583869934082e-01 -1.220010742545127869e-01 -3.020680248737335205e-01 -3.429288268089294434e-01 -1.553301326930522919e-02 -9.734053164720535278e-02 2.610039524734020233e-02 1.195290219038724899e-02 -7.977478206157684326e-02 2.439680844545364380e-01 3.475689142942428589e-02 8.000751584768295288e-02 2.351465672254562378e-01 -4.651826992630958557e-02 1.182622686028480530e-01 -1.084911543875932693e-02 1.049109082669019699e-02
5.199371650815010071e-02 1.987185776233673096e-01 -6.696438789367675781e-02 -2.403670251369476318e-01 -1.351534724235534668e-01 2.813995480537414551e-01 -3.108401000499725342e-01 2.674928605556488037e-01 4.755197837948799133e-02 3.604224324226379395e-01 -1.531745046377182007e-01 -7.454459369182586670e-02 -7.023079320788383484e-03 3.772386610507965088e-01 -6.273167207837104797e-03 -2.091824859380722046e-01 -1.915781348943710327e-01 -1.414132565259933472e-01 9.712583571672439575e-02 -2.559103667736053467e-01 -1.117882654070854187e-01 -1.012939214706420898e-01 -5.470675975084304810e-02 1.965630650520324707e-01 -7.395897060632705688e-02 2.189561426639556885e-01 -3.970254585146903992e-02 -1.507155746221542358e-01 -6.437380611896514893e-02 9.792442433536052704e-03 -3.562823683023452759e-02 5.795078724622726440e-02
5.160572379827499390e-02 -1.645136810839176178e-02 -2.446414679288864136e-01 -5.605675652623176575e-02 -8.344233036041259766e-03 3.077518045902252197e-01 -1.749950498342514038e-01 -6.787300854921340942e-02 2.871584296226501465e-01 1.226581111550331116e-01 -1.612429618835449219e-01 9.817312657833099365e-02 -8.049628138542175293e-02 2.515321969985961914e-01 -7.475152611732482910e-02 -1.497748643159866333e-01 -3.293485939502716064e-02 -1.571281999349594116e-01 -3.434827029705047607e-01 1.369379013776779175e-01 -3.990675508975982666e-01 1.656548585742712021e-03 2.072467505931854248e-01 -7.976055145263671875e-03 1.861820220947265625e-01 2.289221137762069702e-01 1.705036498606204987e-02 1.060897856950759888e-01 -2.693304121494293213e-01 -1.072351485490798950e-01 -9.710612148046493530e-02 -1.276376992464065552e-01
1.779603809118270874e-01 -1.290717571973800659e-01 -2.445009648799896240e-01 -3.948425650596618652e-01 3.959437608718872070e-01 8.152492344379425049e-02 -1.514628343284130096e-02 -1.397630721330642700e-01 2.784661948680877686e-01 1.519020348787307739e-01 5.853811278939247131e-03 3.394934237003326416e-01 6.932560354471206665e-03 -1.937833428382873535e-01 -8.179070800542831421e-02 -2.911977469921112061e-01 8.451997488737106323e-02 -1.822972297668457031e-01 -2.332513034343719482e-01 -4.405256360769271851e-02 2.599461749196052551e-02 8.562467060983181000e-03 -8.029178529977798462e-02 -7.994648814201354980e-02 1.315464973449707031e-01 1.512161344289779663e-01 1.873965263366699219e-01 6.249363347887992859e-02 -1.546583976596593857e-02 1.068167667835950851e-02 1.222090348601341248e-01 5.497930571436882019e-02
-4.692199826240539551e-02 1.862028986215591431e-01 1.178962886333465576e-01 -6.929663475602865219e-03 6.024764478206634521e-02 2.687398791313171387e-01 2.536124922335147858e-02 1.295894533395767212e-01 -7.090707868337631226e-02 2.208679467439651489e-01 3.984041139483451843e-02 2.070507407188415527e-01 -6.338879466056823730e-03 -4.334811121225357056e-02 -2.167315036058425903e-02 -2.744828760623931885e-01 -7.288347184658050537e-02 -2.239797115325927734e-01 -4.784167408943176270e-01 2.747472226619720459e-01 1.954751275479793549e-02 -5.110166221857070923e-02 -2.798583209514617920e-01 -1.492933277040719986e-02 -7.435697317123413086e-02 4.276387989521026611e-01 -2.153243683278560638e-02 2.789306920021772385e-03 -1.484289467334747314e-01 5.196902155876159668e-02 9.802153706550598145e-02 1.236695274710655212e-01
1.868345290422439575e-01 1.117983367294073105e-02 -2.709861993789672852e-01 -4.067935645580291748e-01 1.434278488159179688e-01 2.155238240957260132e-01 -3.330331668257713318e-02 -3.192780539393424988e-02 4.277091622352600098e-01 3.743388056755065918e-01 -8.068738877773284912e-02 1.063850894570350647e-01 -1.976163387298583984e-01 -2.705060318112373352e-02 6.040311604738235474e-02 -2.148958668112754822e-02 -6.456263363361358643e-03 -5.858232453465461731e-02 -1.678525507450103760e-01 8.573253452777862549e-02 -2.271204441785812378e-01 5.918766930699348450e-02 -4.120551794767379761e-02 2.568866312503814697e-02 1.218917965888977051e-01 2.295217812061309814e-01 1.342305541038513184e-01 -4.353397712111473083e-02 -2.400395274162292480e-01 1.156869828701019287e-01 -7.979631423950195312e-02 1.041728705167770386e-01
9.684224426746368408e-02 -6.198224727995693684e-04 -1.905686408281326294e-01 -3.029763996601104736e-01 1.882579326629638672e-01 1.495143622159957886e-01 -7.912364602088928223e-02 1.656078100204467773e-01 1.876874417066574097e-01 2.943625748157501221e-01 -3.557435050606727600e-02 1.092634722590446472e-01 6.512703746557235718e-02 2.325381487607955933e-01 1.630674451589584351e-01 -2.953093349933624268e-01 -1.543447971343994141e-01 -3.388537764549255371e-01 -1.168946847319602966e-01 1.324599534273147583e-01 -1.463646739721298218e-01 -2.215218245983123779e-01 5.705190077424049377e-02 -1.235940903425216675e-01 4.992486909031867981e-02 6.474003940820693970e-02 1.599678248167037964e-01 -9.769484400749206543e-02 -2.255063802003860474e-01 8.343657106161117554e-02 -3.202754855155944824e-01 5.240022018551826477e-02
-1.013750731945037842e-01 -2.104655094444751740e-02 6.478419154882431030e-02 -3.843202069401741028e-02 4.602552577853202820e-02 1.554583758115768433e-01 2.700086683034896851e-02 8.941360563039779663e-02 3.262754678726196289e-01 2.081632763147354126e-01 -1.002439334988594055e-01 2.783102393150329590e-01 4.864943772554397583e-02 -8.134774863719940186e-02 -3.863716870546340942e-02 -3.839715570211410522e-02 -1.835638433694839478e-01 -3.920992016792297363e-01 -2.122292369604110718e-01 -9.464677423238754272e-02 -1.227622553706169128e-01 1.287797093391418457e-01 1.919544786214828491e-01 1.014688014984130859e-01 -1.853248924016952515e-01 4.795057177543640137e-01 -2.030690461397171021e-01 7.961247861385345459e-02 1.507605891674757004e-02 -1.625233590602874756e-01 -2.014324963092803955e-01 -7.468493189662694931e-03
-8.343134075403213501e-02 1.773033291101455688e-01 -2.622832357883453369e-01 -1.378562301397323608e-01 -2.847870625555515289e-02 -6.570826470851898193e-02 -1.754772663116455078e-01 2.255536317825317383e-01 -6.495871394872665405e-02 2.823941409587860107e-01 1.398054361343383789e-01 -1.258461549878120422e-02 9.033347666263580322e-02 -3.595625236630439758e-02 9.988258033990859985e-02 -1.842742264270782471e-01 1.094217225909233093e-01 -4.353938996791839600e-01 -4.492288231849670410e-01 7.332642376422882080e-02 1.551614105701446533e-01 1.743569523096084595e-01 9.974072128534317017e-02 1.711072325706481934e-01 -3.296040929853916168e-03 6.028709933161735535e-02 -3.705582395195960999e-02 2.001362740993499756e-01 1.250600069761276245e-01 -1.808593869209289551e-01 -1.807323843240737915e-01 -3.796349838376045227e-02
-1.267914474010467529e-01 1.730734258890151978e-01 3.889782726764678955e-02 -8.936747163534164429e-02 -3.449751809239387512e-02 3.354216217994689941e-01 -9.522240608930587769e-02 1.913031637668609619e-01 8.321874588727951050e-02 3.275144398212432861e-01 -1.248557120561599731e-01 -6.138293817639350891e-02 -1.484420299530029297e-01 3.844601511955261230e-01 -4.397029802203178406e-02 -2.805834412574768066e-01 -1.465935111045837402e-01 -2.531685233116149902e-01 3.438356518745422363e-02 -2.285342961549758911e-01 -2.894710190594196320e-02 2.030934207141399384e-02 4.880253970623016357e-02 1.507424414157867432e-01 9.575299173593521118e-02 3.832899034023284912e-01 4.076186567544937134e-02 -1.771143674850463867e-01 -9.372383356094360352e-02 9.850623086094856262e-03 3.472870215773582458e-02 1.910694539546966553e-01
1.342016011476516724e-01 1.945925131440162659e-02 -2.312960773706436157e-01 -6.291794776916503906e-02 1.102195680141448975e-01 -1.481829285621643066e-01 -1.103759855031967163e-01 6.852725148200988770e-02 -1.267412444576621056e-03 4.370705485343933105e-01 1.098804995417594910e-01 2.008136808872222900e-01 6.347202695906162262e-03 -1.360347419977188110e-01 -3.271180391311645508e-01 -7.154808938503265381e-02 3.755842149257659912e-02 -2.402161657810211182e-01 -2.474648803472518921e-01 -1.060855910181999207e-01 9.322885423898696899e-02 1.784474849700927734e-01 5.830179527401924133e-02 1.451749633997678757e-02 1.616142988204956055e-01 3.877995312213897705e-01 -1.323505342006683350e-01 3.379457592964172363e-01 -1.013899669051170349e-01 2.095676958560943604e-02 -4.020643979310989380e-02 5.240660160779953003e-02
2.917505800724029541e-01 3.278132975101470947e-01 8.808273077011108398e-02 -2.202638089656829834e-01 5.594280082732439041e-03 -1.016139760613441467e-01 -1.079693362116813660e-01 3.464388251304626465e-01 8.045983314514160156e-02 2.488020062446594238e-01 -2.971028387546539307e-01 6.071829050779342651e-02 2.498319372534751892e-02 -1.123981699347496033e-01 -1.145687252283096313e-01 -3.986010849475860596e-01 -4.902010783553123474e-02 -2.701224386692047119e-01 -1.334694325923919678e-01 1.430713832378387451e-01 -6.517086923122406006e-02 4.296035971492528915e-03 -1.214580312371253967e-01 9.712144732475280762e-02 2.351591587066650391e-01 1.167999953031539917e-01 1.851388961076736450e-01 -7.679790258407592773e-02 4.498105123639106750e-02 -4.832012578845024109e-02 8.903523534536361694e-02 -2.708185929805040359e-03
1.558148860931396484e-01 -7.550141960382461548e-02 2.397281676530838013e-02 -4.188083708286285400e-01 7.258619368076324463e-02 1.065410375595092773e-01 1.749960184097290039e-01 2.197003550827503204e-02 1.342986226081848145e-01 4.184243679046630859e-01 -1.254513394087553024e-03 2.300698161125183105e-01 -2.393695525825023651e-02 7.023358345031738281e-02 1.325283106416463852e-02 -2.644281387329101562e-01 -1.565552800893783569e-01 -2.299192100763320923e-01 -3.276936411857604980e-01 -7.251226156949996948e-02 2.290877997875213623e-01 -1.496185362339019775e-02 4.117441177368164062e-02 8.812081068754196167e-02 -1.123066395521163940e-01 -3.977775201201438904e-02 -1.739397197961807251e-01 -1.134433150291442871e-01 2.566157877445220947e-01 -1.706978976726531982e-01 -4.967581108212471008e-02 1.330853849649429321e-01
1.211269646883010864e-01 4.138085246086120605e-02 -1.151757314801216125e-02 1.554599851369857788e-01 1.032861769199371338e-01 -9.964008815586566925e-03 1.580040007829666138e-01 -2.514477372169494629e-01 -3.354700747877359390e-03 3.024935126304626465e-01 -8.234793692827224731e-02 -1.273526102304458618e-01 9.105666726827621460e-02 4.580331593751907349e-02 -4.405933991074562073e-02 -1.539155840873718262e-01 -3.133808970451354980e-01 -4.393108785152435303e-01 -3.196467757225036621e-01 5.512730777263641357e-02 4.147729650139808655e-02 7.957343012094497681e-02 -1.959350705146789551e-01 2.337563037872314453e-01 3.620903193950653076e-02 3.084435164928436279e-01 1.458220370113849640e-02 2.934255897998809814e-01 1.423842608928680420e-01 -6.872472167015075684e-02 -6.705456227064132690e-02 -8.415498770773410797e-03
1.676429808139801025e-01 -2.486225403845310211e-02 -2.576002478599548340e-01 1.136115118861198425e-01 2.736595645546913147e-02 5.848368629813194275e-02 -2.741442918777465820e-01 1.414186805486679077e-01 7.999034225940704346e-02 3.588344454765319824e-01 -1.358674764633178711e-01 -1.368675529956817627e-01 3.754947567358613014e-03 -8.510995656251907349e-02 -8.101905882358551025e-02 -6.842627376317977905e-02 -9.614136070013046265e-02 -3.280133008956909180e-01 1.023190245032310486e-01 -1.938361823558807373e-01 -9.152859449386596680e-02 -2.185272127389907837e-01 3.939872086048126221e-01 2.411838993430137634e-02 2.279562950134277344e-01 2.843143343925476074e-01 -1.862727254629135132e-01 -1.908278614282608032e-01 9.559950232505798340e-02 -4.590565338730812073e-02 -8.258868008852005005e-02 -5.509698018431663513e-02
-2.394724264740943909e-02 -1.799748986959457397e-01 -2.289111167192459106e-01 -2.600553929805755615e-01 -2.032561972737312317e-02 3.475265111774206161e-03 -4.156933128833770752e-01 3.326274454593658447e-01 5.500182136893272400e-02 2.327841073274612427e-01 -4.383474588394165039e-02 -1.437207013368606567e-01 2.305641025304794312e-02 3.112207353115081787e-01 -2.030168287456035614e-02 -4.765852540731430054e-02 4.671958088874816895e-02 -2.067813873291015625e-01 -1.636270061135292053e-02 -1.709354072809219360e-01 -2.180927544832229614e-01 1.839597374200820923e-01 -1.922780126333236694e-01 -1.127980425953865051e-01 2.329639345407485962e-02 3.106901347637176514e-01 -1.724210083484649658e-01 -8.126068860292434692e-02 7.589013129472732544e-02 1.706299334764480591e-01 -7.839943468570709229e-02 -5.765115097165107727e-02
1.992483288049697876e-01 1.666727066040039062e-01 2.897560894489288330e-01 1.137965768575668335e-01 6.753824651241302490e-02 1.548117399215698242e-01 -2.094810307025909424e-01 9.821062907576560974e-03 4.929910600185394287e-02 4.666466116905212402e-01 -2.104318588972091675e-01 1.471171677112579346e-01 -1.093883514404296875e-01 -4.749348759651184082e-02 1.752186864614486694e-01 -1.383742988109588623e-01 -1.060043945908546448e-01 -3.017791807651519775e-01 -5.839896947145462036e-02 -1.738520115613937378e-01 -1.556204557418823242e-01 2.165143638849258423e-01 -1.356666907668113708e-02 2.517926692962646484e-01 1.060887724161148071e-01 -7.445350289344787598e-02 1.634416729211807251e-01 1.549200266599655151e-01 7.536172866821289062e-02 -1.979196667671203613e-01 -9.984575957059860229e-02 1.412997245788574219e-01
3.203947842121124268e-01 3.266261145472526550e-02 -5.577612295746803284e-02 -1.238092258572578430e-01 2.529771924018859863e-01 9.416178613901138306e-02 -2.347258180379867554e-01 8.243165910243988037e-03 -6.387491244822740555e-03 3.926169276237487793e-01 1.697898656129837036e-01 -1.577286869287490845e-01 5.577121675014495850e-02 4.455644637346267700e-03 8.058013021945953369e-02 -1.079810857772827148e-01 -7.640219479799270630e-02 -1.279304921627044678e-01 -2.109978199005126953e-01 -2.411678880453109741e-01 -2.587878406047821045e-01 -3.286106139421463013e-02 -8.292400836944580078e-02 1.171700209379196167e-01 4.292451962828636169e-02 1.855663061141967773e-01 -1.970424056053161621e-01 -8.257178962230682373e-02 1.831925511360168457e-01 2.634155750274658203e-01 -2.338620647788047791e-02 3.488214612007141113e-01
8.148930221796035767e-02 -1.408428996801376343e-01 -3.367004171013832092e-02 -4.946911707520484924e-02 2.414578944444656372e-01 2.109543383121490479e-01 -2.088760137557983398e-01 3.732065204530954361e-03 1.425175219774246216e-01 8.033487200736999512e-02 3.236138075590133667e-02 3.638799488544464111e-02 -5.266391113400459290e-02 4.627133533358573914e-02 -2.289569675922393799e-01 -8.001048117876052856e-02 -1.384034305810928345e-01 -3.852932751178741455e-01 -3.292019963264465332e-01 3.982331603765487671e-02 1.659892350435256958e-01 1.859281510114669800e-01 -9.176729246973991394e-03 3.245485424995422363e-01 1.257743984460830688e-01 2.930818200111389160e-01 -1.765902340412139893e-01 1.217534318566322327e-01 6.066560745239257812e-02 -1.975914537906646729e-01 -3.083131313323974609e-01 3.705807030200958252e-03
-6.340193562209606171e-03 7.841920852661132812e-02 -1.366554647684097290e-01 -1.725405454635620117e-02 1.840958744287490845e-01 -5.883710831403732300e-02 -3.673181533813476562e-01 1.675716638565063477e-01 1.544618606567382812e-01 2.988768555223941803e-02 -1.471307128667831421e-01 -8.379227668046951294e-02 -4.282682016491889954e-02 -8.841308951377868652e-02 1.766079664230346680e-01 -3.148118853569030762e-01 -1.200745161622762680e-02 -2.106019705533981323e-01 -1.792378723621368408e-01 -1.488184928894042969e-01 -4.288433492183685303e-01 1.888543367385864258e-01 3.367042168974876404e-02 3.811660781502723694e-02 1.435176283121109009e-01 -5.340155214071273804e-02 -1.112366020679473877e-01 1.794489920139312744e-01 2.135293781757354736e-01 1.710770428180694580e-01 1.445452570915222168e-01 3.104896843433380127e-01
1.162923276424407959e-01 -3.844424709677696228e-02 -2.521889805793762207e-01 -1.741455197334289551e-01 8.583801984786987305e-02 1.856286376714706421e-01 -4.516991674900054932e-01 5.086237564682960510e-02 -6.760708242654800415e-02 3.994588274508714676e-03 -6.787185091525316238e-03 -5.578510463237762451e-02 1.483303308486938477e-01 -2.829835116863250732e-01 -3.187324851751327515e-02 -2.459157407283782959e-01 -2.293972820043563843e-01 -2.349648773670196533e-01 -2.966640591621398926e-01 -1.865983903408050537e-01 -1.186815127730369568e-01 -3.255786374211311340e-02 2.134980112314224243e-01 -1.879797875881195068e-01 1.144813969731330872e-01 -1.167594715952873230e-01 -1.543578952550888062e-01 -9.032789617776870728e-02 5.419088900089263916e-02 2.492235898971557617e-01 -9.586717933416366577e-02 1.078108623623847961e-01
5.252276360988616943e-02 -1.243099123239517212e-01 -1.889308393001556396e-01 -1.429880708456039429e-01 1.384360939264297485e-01 -1.898463368415832520e-01 -1.865181773900985718e-01 1.398147493600845337e-01 2.036361694335937500e-01 1.860974431037902832e-01 -2.894102334976196289e-01 -1.121375113725662231e-01 9.303519874811172485e-02 2.991457879543304443e-01 -1.515054106712341309e-01 -1.569944620132446289e-01 1.415162999182939529e-02 -8.693017810583114624e-02 -8.386616595089435577e-03 -2.495645284652709961e-01 -2.166626900434494019e-01 1.542914360761642456e-01 -2.017047405242919922e-01 -1.868864893913269043e-01 7.725836243480443954e-03 4.079848527908325195e-01 -2.019053250551223755e-01 -1.030640304088592529e-01 1.489982455968856812e-01 7.468802481889724731e-02 8.132365345954895020e-02 1.707785278558731079e-01
3.738484382629394531e-01 1.604169756174087524e-01 -2.682455778121948242e-01 -2.581469342112541199e-02 -2.280623763799667358e-01 1.845950959250330925e-03 -1.705124229192733765e-01 -1.947134286165237427e-01 1.289712637662887573e-01 7.252512965351343155e-03 -7.756279408931732178e-02 1.722384542226791382e-01 9.236308932304382324e-02 8.594401180744171143e-02 -6.939502060413360596e-02 -2.440105825662612915e-01 1.883770525455474854e-01 -3.384846150875091553e-01 -1.589261740446090698e-01 -1.501418799161911011e-01 -2.406304478645324707e-01 2.172721363604068756e-02 -2.507539987564086914e-01 3.120353519916534424e-01 -6.020307168364524841e-02 1.149812061339616776e-02 -1.795610487461090088e-01 2.933453395962715149e-02 6.612562388181686401e-02 -1.036353483796119690e-01 -1.631140112876892090e-01 1.232099682092666626e-01
1.162540167570114136e-01 -8.553097397089004517e-02 4.146954044699668884e-02 -2.375366091728210449e-01 -1.071610450744628906e-01 5.053178220987319946e-02 -2.068097591400146484e-01 1.410446614027023315e-01 2.115812003612518311e-01 1.000281125307083130e-01 -2.386863678693771362e-01 -7.541900128126144409e-02 -1.163301803171634674e-02 1.286526471376419067e-01 1.225950345396995544e-01 -3.535958528518676758e-01 -3.328523039817810059e-01 -1.352775003761053085e-02 -1.178331896662712097e-01 3.714805841445922852e-02 -2.842814624309539795e-01 5.711479112505912781e-02 -1.566796898841857910e-01 9.552516788244247437e-02 2.176876366138458252e-01 2.575773000717163086e-01 -2.499436438083648682e-01 -1.530611072666943073e-03 -1.111205816268920898e-01 -3.703030347824096680e-01 5.232551135122776031e-03 2.120399847626686096e-02
2.768800854682922363e-01 2.141302376985549927e-01 -3.454699516296386719e-01 -1.140217632055282593e-01 -3.607259318232536316e-02 5.079873651266098022e-02 -2.872137725353240967e-01 -1.445297449827194214e-01 6.474586576223373413e-02 1.405400335788726807e-01 -2.761148512363433838e-01 1.530383974313735962e-01 -2.028374001383781433e-02 -1.578950732946395874e-01 -3.561918810009956360e-02 -1.756865531206130981e-01 -1.551034152507781982e-01 3.678669035434722900e-02 -2.658600509166717529e-01 1.951114386320114136e-01 -5.799307953566312790e-03 -1.864091902971267700e-01 9.011585265398025513e-02 1.837291270494461060e-01 3.598839044570922852e-01 2.797766327857971191e-01 -1.684469580650329590e-01 -1.046655140817165375e-02 1.062720897607505322e-03 -6.758497562259435654e-03 -9.800554066896438599e-02 -6.738323718309402466e-03
2.466068044304847717e-02 -4.344307817518711090e-03 -1.411311328411102295e-01 -1.876709461212158203e-01 1.339954882860183716e-01 2.441670596599578857e-01 1.264580637216567993e-01 -9.657534211874008179e-02 -1.272110342979431152e-01 2.864529788494110107e-01 -3.672836720943450928e-01 -2.944544553756713867e-01 7.856728136539459229e-02 -8.631993830204010010e-02 1.471696645021438599e-01 -1.844120025634765625e-01 1.865902394056320190e-01 -3.395565450191497803e-01 -2.254581451416015625e-01 -7.738561183214187622e-02 -1.502467989921569824e-01 2.308443933725357056e-01 -1.691257953643798828e-01 1.516593098640441895e-01 7.651145011186599731e-02 1.544849872589111328e-01 -1.230491325259208679e-01 6.524694710969924927e-02 9.487687796354293823e-02 5.619015917181968689e-02 -5.782877560704946518e-03 -2.377027422189712524e-01
2.614522874355316162e-01 -2.159658968448638916e-01 7.948555797338485718e-02 -2.709832489490509033e-01 2.567154467105865479e-01 6.845790892839431763e-02 1.180550158023834229e-01 -1.568730324506759644e-01 3.516305685043334961e-01 3.983158469200134277e-01 -4.689486324787139893e-02 1.223411932587623596e-01 -9.658754803240299225e-03 4.995051398873329163e-02 8.348820358514785767e-02 -1.817354261875152588e-01 2.181202545762062073e-02 -4.054792523384094238e-01 -1.812297105789184570e-01 5.732361227273941040e-02 3.592490917071700096e-03 8.302216231822967529e-02 -6.334333866834640503e-02 1.316400766372680664e-01 1.970339715480804443e-01 -2.207962982356548309e-02 -1.252082884311676025e-01 -7.567105442285537720e-02 -1.343427300453186035e-01 -1.517309546470642090e-01 -7.544563710689544678e-02 1.316118389368057251e-01
8.910025656223297119e-02 -5.810703709721565247e-02 8.713765069842338562e-03 -3.718859851360321045e-01 -1.337066590785980225e-01 -2.773456871509552002e-01 -9.675983339548110962e-02 -2.231369912624359131e-01 5.759501457214355469e-02 1.672060489654541016e-01 -2.330768257379531860e-01 6.061692535877227783e-02 -2.584115415811538696e-02 5.649980902671813965e-02 1.616346649825572968e-02 -1.807479262351989746e-01 -1.002201959490776062e-01 -3.437133431434631348e-01 -4.420214593410491943e-01 1.051792576909065247e-01 2.072603255510330200e-01 -1.896789819002151489e-01 -2.938177064061164856e-02 4.656412824988365173e-02 -1.233217418193817139e-01 2.471107542514801025e-01 -1.161147281527519226e-01 -1.395472139120101929e-01 8.249613642692565918e-02 -1.609027683734893799e-01 -5.472769588232040405e-02 9.370247274637222290e-02
3.037769198417663574e-01 3.583877161145210266e-02 -1.890524029731750488e-01 1.450589001178741455e-01 1.881552934646606445e-01 3.350194692611694336e-01 9.406855329871177673e-03 2.550501227378845215e-01 1.028845459222793579e-01 1.641624271869659424e-01 -2.001455277204513550e-01 -1.674174219369888306e-01 1.303769946098327637e-01 1.871857233345508575e-02 -9.088961780071258545e-02 -3.808131515979766846e-01 1.059430912137031555e-01 -1.734669208526611328e-01 -3.065675199031829834e-01 2.928848611190915108e-03 -1.329584717750549316e-01 1.527145504951477051e-01 -6.711431592702865601e-02 7.361420243978500366e-02 9.105938486754894257e-03 1.611271053552627563e-01 -1.142949461936950684e-01 6.944792717695236206e-02 -2.482980638742446899e-01 2.171242386102676392e-01 -1.143055856227874756e-01 -9.274397790431976318e-02
2.825288474559783936e-01 1.403178423643112183e-01 2.024410963058471680e-01 -3.531767427921295166e-01 2.961896061897277832e-01 1.254062056541442871e-01 -1.284213513135910034e-01 1.987488865852355957e-01 1.118292100727558136e-02 3.234760761260986328e-01 -9.650108218193054199e-02 -1.178646534681320190e-01 -1.750470548868179321e-01 1.400036830455064774e-02 -4.508924484252929688e-02 -2.031519412994384766e-01 -3.151084855198860168e-02 -1.388954818248748779e-01 -1.535457074642181396e-01 -2.057213932275772095e-01 -1.093590855598449707e-01 -1.396087110042572021e-01 -6.019610911607742310e-02 8.000750094652175903e-02 -1.123273223638534546e-01 3.589427843689918518e-02 -1.914888024330139160e-01 1.699820011854171753e-01 1.885097660124301910e-02 2.398664206266403198e-01 2.084540724754333496e-01 2.544546723365783691e-01
3.441889211535453796e-02 -2.438518404960632324e-01 8.745440095663070679e-02 -4.671540856361389160e-01 -9.710220247507095337e-02 -6.489407271146774292e-02 -1.287071108818054199e-01 -7.557825744152069092e-02 2.489892840385437012e-01 3.772869706153869629e-01 -2.113039046525955200e-01 1.631198525428771973e-01 4.236202687025070190e-02 5.673063546419143677e-02 5.829583480954170227e-02 -6.335590779781341553e-02 -1.266317069530487061e-01 -3.835731744766235352e-01 -3.469088301062583923e-02 -1.164164096117019653e-01 4.541089013218879700e-02 -1.242006793618202209e-01 -7.701986283063888550e-02 -2.115321159362792969e-01 -7.025876641273498535e-02 1.059333980083465576e-01 -2.443828880786895752e-01 2.875703945755958557e-02 4.382919147610664368e-02 -2.263700962066650391e-01 -1.264934521168470383e-02 -1.158040314912796021e-01
5.472806096076965332e-02 4.649636521935462952e-02 -1.451309174299240112e-01 -2.603965401649475098e-01 -1.488131731748580933e-01 -5.079834908246994019e-02 -7.137840986251831055e-02 -1.411437392234802246e-01 5.920166894793510437e-02 7.466777414083480835e-02 -3.174728751182556152e-01 -1.982024163007736206e-01 6.887061893939971924e-02 -1.812402904033660889e-01 -1.701801121234893799e-01 -2.991874516010284424e-01 -1.037673000246286392e-02 -1.072519570589065552e-01 -2.632382512092590332e-01 -1.979401111602783203e-01 -1.461895704269409180e-01 1.629827767610549927e-01 -2.154796272516250610e-01 -1.646667271852493286e-01 3.118454813957214355e-01 2.137991189956665039e-01 -1.585494130849838257e-01 2.464964538812637329e-01 9.786163270473480225e-02 1.198322325944900513e-01 6.265009194612503052e-02 2.296256870031356812e-01
-2.697534672915935516e-02 -5.056553333997726440e-02 2.932453453540802002e-01 -5.394995212554931641e-01 1.239654570817947388e-01 6.897360086441040039e-02 -2.213605679571628571e-02 -2.206670306622982025e-02 -2.265729941427707672e-02 4.273560643196105957e-01 -9.079715819098055363e-04 -1.498169600963592529e-01 2.296227663755416870e-01 1.879372149705886841e-01 4.229552298784255981e-02 -1.755451112985610962e-01 -7.907276600599288940e-02 -2.093390673398971558e-01 -1.271047592163085938e-01 -1.945634745061397552e-02 -5.627034697681665421e-04 1.288394443690776825e-02 4.938263818621635437e-02 5.647048726677894592e-02 1.100378707051277161e-01 1.719537675380706787e-01 -1.395730227231979370e-01 9.493617713451385498e-02 -2.191009968519210815e-01 2.639423310756683350e-01 -5.463712662458419800e-02 9.532802551984786987e-02
2.558925449848175049e-01 2.906234562397003174e-01 -8.087968826293945312e-02 -1.256643235683441162e-01 -2.700103446841239929e-02 -1.597235538065433502e-02 -1.589787602424621582e-01 2.736375033855438232e-01 3.161036968231201172e-02 1.736716628074645996e-01 -3.157539069652557373e-01 5.897670984268188477e-02 1.591273583471775055e-02 5.133280158042907715e-02 -2.608375996351242065e-02 -4.019026756286621094e-01 -1.831851452589035034e-01 -1.659983396530151367e-01 -1.063604652881622314e-01 1.123372241854667664e-01 -1.522567272186279297e-01 2.493239589966833591e-04 -1.127683669328689575e-01 1.444045603275299072e-01 1.860404461622238159e-01 1.895895153284072876e-01 3.206317126750946045e-01 -2.792933881282806396e-01 1.291974782943725586e-01 5.378358811140060425e-02 9.346488863229751587e-02 7.531895488500595093e-02
-5.993079766631126404e-02 -7.970977574586868286e-02 -1.351540833711624146e-01 -2.690156102180480957e-01 -2.394822239875793457e-01 -1.717606037855148315e-01 -1.692821085453033447e-01 8.462384343147277832e-03 -1.807473599910736084e-02 9.632434695959091187e-02 -3.118210434913635254e-01 1.582779884338378906e-01 -1.681150645017623901e-01 2.842621132731437683e-02 -1.167169883847236633e-01 -2.255436480045318604e-01 4.990120232105255127e-02 -4.170815348625183105e-01 -3.996082246303558350e-01 2.750401198863983154e-02 6.964554637670516968e-02 -1.233724355697631836e-01 -1.768282353878021240e-01 4.487807303667068481e-02 -6.955224275588989258e-02 1.975921094417572021e-01 1.397105604410171509e-01 5.991608835756778717e-03 1.300886720418930054e-01 -2.505667209625244141e-01 1.535272449254989624e-01 -3.778823465108871460e-02
9.362673014402389526e-02 -6.562598049640655518e-02 8.570384234189987183e-02 -2.517149746417999268e-01 -8.520894683897495270e-03 -5.079926550388336182e-02 -1.649634540081024170e-01 1.813912838697433472e-01 3.816957473754882812e-01 6.127477437257766724e-02 -1.211199164390563965e-01 -3.013061881065368652e-01 7.879751175642013550e-02 4.293188825249671936e-02 1.898718476295471191e-01 -2.664035856723785400e-01 -3.116710782051086426e-01 -1.857445687055587769e-01 -2.198571711778640747e-01 9.623061120510101318e-02 -2.133311331272125244e-01 6.947516649961471558e-02 -9.841139614582061768e-02 6.311555206775665283e-02 9.027943015098571777e-02 3.565898239612579346e-01 -1.545286476612091064e-01 7.193911820650100708e-02 -4.193021729588508606e-02 -2.425160109996795654e-01 1.324268616735935211e-02 7.159202545881271362e-02
9.324398636817932129e-02 -4.545092955231666565e-02 2.903966791927814484e-02 -2.376034259796142578e-01 -7.454544305801391602e-03 -1.025382429361343384e-01 -2.043437659740447998e-01 2.031767368316650391e-01 3.652772307395935059e-01 4.349885135889053345e-02 -3.183884173631668091e-02 -1.695966720581054688e-01 1.654179096221923828e-01 -4.440206103026866913e-03 3.041106276214122772e-02 -2.653821408748626709e-01 -3.839102089405059814e-01 -1.181953549385070801e-01 -1.762112081050872803e-01 -1.421613525599241257e-02 -2.604345679283142090e-01 9.629644453525543213e-02 -1.124367192387580872e-01 5.859004706144332886e-02 1.573440134525299072e-01 3.171056509017944336e-01 -9.340842068195343018e-02 1.214704886078834534e-01 6.625721696764230728e-03 -3.268525004386901855e-01 -1.351159214973449707e-01 1.216262429952621460e-01
1.091963201761245728e-01 1.891562044620513916e-01 -2.755442559719085693e-01 -1.064210981130599976e-01 -1.412333548069000244e-02 2.145960032939910889e-01 2.535942755639553070e-02 -2.673770487308502197e-01 2.375491410493850708e-01 1.195779144763946533e-01 -1.084007844328880310e-01 4.054778069257736206e-02 -4.528205841779708862e-02 8.161070197820663452e-02 -8.712062239646911621e-02 -2.869616635143756866e-02 -2.628626115620136261e-02 -5.043651461601257324e-01 -3.787080943584442139e-01 -9.179993718862533569e-02 -1.470158100128173828e-01 -1.570168882608413696e-01 -1.100027933716773987e-02 1.218568310141563416e-01 -1.155005916953086853e-01 1.129656136035919189e-01 -1.177794933319091797e-01 1.990580409765243530e-01 9.480675309896469116e-02 -1.529939770698547363e-01 -2.360277026891708374e-01 -9.773032367229461670e-02
1.190045326948165894e-01 1.949165761470794678e-02 -3.399617969989776611e-01 -1.539366096258163452e-01 7.196272723376750946e-03 -1.793469190597534180e-01 -3.810671269893646240e-01 3.012981712818145752e-01 7.696764171123504639e-02 9.603536874055862427e-02 4.345378279685974121e-02 1.122086420655250549e-01 3.864095732569694519e-02 9.131186455488204956e-02 1.444372236728668213e-01 -1.725302934646606445e-01 -5.656071379780769348e-02 -1.322393268346786499e-01 -3.494454324245452881e-01 -2.125239968299865723e-01 -1.077059423550963402e-03 -5.654582753777503967e-02 1.031229794025421143e-01 1.973876357078552246e-01 -2.933621108531951904e-01 2.967529892921447754e-01 1.290092319250106812e-01 5.478325486183166504e-02 -2.145974338054656982e-01 -1.305811200290918350e-02 -8.378415554761886597e-02 1.102428138256072998e-02
4.120942056179046631e-01 1.727142482995986938e-01 -1.329839825630187988e-01 -2.097246348857879639e-01 3.084249794483184814e-02 2.471235841512680054e-01 -1.521284282207489014e-01 2.436062246561050415e-01 -1.724153459072113037e-01 -4.254263266921043396e-02 -9.694992750883102417e-02 6.809672713279724121e-02 7.102880626916885376e-02 -9.902244061231613159e-02 3.046566061675548553e-02 -2.705115079879760742e-01 2.348604947328567505e-01 -3.046352267265319824e-01 -3.993500769138336182e-01 -1.733489334583282471e-01 1.316463202238082886e-01 -9.659958630800247192e-02 2.441407646983861923e-03 -2.106404118239879608e-02 1.126276850700378418e-01 6.564580649137496948e-02 2.560169398784637451e-01 4.643987491726875305e-02 -3.800369799137115479e-02 -1.086110342293977737e-02 -1.357639324851334095e-03 9.369112551212310791e-02
9.586249291896820068e-02 3.949831239879131317e-03 -1.375880390405654907e-01 2.336960658431053162e-02 2.009249990805983543e-03 1.568470746278762817e-01 -2.504007816314697266e-01 -7.869388163089752197e-02 1.178988218307495117e-01 3.090573549270629883e-01 -9.692221134901046753e-02 -2.690018713474273682e-01 1.530841272324323654e-02 -2.235415726900100708e-01 6.732125580310821533e-02 -2.981485128402709961e-01 6.157711893320083618e-02 -2.713362276554107666e-01 -2.302742451429367065e-01 -1.795751452445983887e-01 -2.658430673182010651e-02 3.959054872393608093e-02 1.639754325151443481e-01 1.157833412289619446e-01 2.772492170333862305e-01 1.968691200017929077e-01 1.197341307997703552e-01 -1.353044211864471436e-01 2.631017565727233887e-01 8.904611319303512573e-02 3.259646892547607422e-01 7.802884280681610107e-02
3.182487189769744873e-01 -2.727111103013157845e-03 1.283218562602996826e-01 -2.775911986827850342e-01 4.102407693862915039e-01 8.506372570991516113e-02 -2.608231902122497559e-01 9.225247055292129517e-02 1.360235363245010376e-01 2.536186277866363525e-01 9.122309088706970215e-02 -1.532990485429763794e-01 1.151684373617172241e-01 7.802018523216247559e-02 8.406975865364074707e-02 -1.127434149384498596e-01 -8.288963884115219116e-02 -1.728246062994003296e-01 -1.634685844182968140e-01 -4.149057865142822266e-01 -2.178872376680374146e-02 -5.820257961750030518e-02 -9.981906414031982422e-02 1.012833118438720703e-01 -6.336365640163421631e-02 1.502537876367568970e-01 -2.231109291315078735e-01 2.987027168273925781e-02 8.985248953104019165e-02 2.115214914083480835e-01 2.825050242245197296e-02 9.364999830722808838e-02
-6.199415773153305054e-02 -2.820914052426815033e-02 -6.914866715669631958e-02 -2.144040316343307495e-01 4.908620193600654602e-02 -1.223471760749816895e-01 -2.319187074899673462e-01 3.894167244434356689e-01 -9.204241633415222168e-02 2.254012972116470337e-01 1.380557715892791748e-01 1.577290147542953491e-01 -2.088500261306762695e-01 4.570830613374710083e-02 -8.692643791437149048e-02 -4.367626905441284180e-01 1.541139334440231323e-01 -3.532614707946777344e-01 3.993742167949676514e-02 -1.762198358774185181e-01 -1.050276905298233032e-01 2.041662856936454773e-02 1.731324791908264160e-01 -5.941732227802276611e-02 9.251369535923004150e-02 2.622460424900054932e-01 4.001272097229957581e-02 1.004046499729156494e-01 4.437142238020896912e-02 9.946271777153015137e-02 2.122786343097686768e-01 -4.975531622767448425e-02
-1.788962334394454956e-01 1.972684115171432495e-01 -1.545719653367996216e-01 -2.385282889008522034e-02 1.568489074707031250e-01 6.895545125007629395e-02 6.410291790962219238e-02 1.883257478475570679e-01 4.790601879358291626e-02 3.231690227985382080e-01 -6.242517381906509399e-02 -9.269859292544424534e-04 3.197846189141273499e-02 -1.314640343189239502e-01 -2.966664172708988190e-02 -1.605699211359024048e-01 -1.066025644540786743e-01 -3.936071097850799561e-01 -4.349554479122161865e-01 -5.462990701198577881e-02 6.670577079057693481e-02 1.914307475090026855e-01 -6.879816949367523193e-02 2.542416155338287354e-01 -7.607907056808471680e-02 1.489465683698654175e-01 -3.388860961422324181e-03 2.534945607185363770e-01 2.383750304579734802e-02 -2.192809432744979858e-01 -1.481177210807800293e-01 -2.198281735181808472e-01
2.646625041961669922e-01 1.185283735394477844e-01 -2.769788801670074463e-01 -1.661654561758041382e-01 3.920789435505867004e-02 7.583831995725631714e-02 -3.753206431865692139e-01 1.109709888696670532e-01 3.430362939834594727e-01 2.499399632215499878e-01 -3.176247179508209229e-01 -7.716918736696243286e-02 1.693728715181350708e-01 -2.023579180240631104e-01 -1.372492611408233643e-01 -4.701700061559677124e-02 -3.486982360482215881e-02 1.479538995772600174e-02 -1.234265342354774475e-01 -2.227109111845493317e-02 -3.468942344188690186e-01 -6.661102920770645142e-02 2.729569189250469208e-02 5.304624512791633606e-02 1.567957922816276550e-02 1.643767394125461578e-02 -2.327505052089691162e-01 1.143301576375961304e-01 2.251881361007690430e-02 -5.131982266902923584e-02 1.612734794616699219e-01 1.761609762907028198e-01
-6.093362718820571899e-02 -6.950968503952026367e-02 -1.335976719856262207e-01 -3.597602546215057373e-01 -1.281367540359497070e-01 -5.305673182010650635e-02 -6.329689919948577881e-02 2.276385128498077393e-01 -8.878898620605468750e-02 1.566603481769561768e-01 2.754808589816093445e-02 2.319205403327941895e-01 -2.001591324806213379e-01 -3.041381388902664185e-02 3.278893232345581055e-02 -4.435627460479736328e-01 -6.921158172190189362e-03 -3.642486929893493652e-01 -3.648660182952880859e-01 -1.362750679254531860e-01 -1.694071479141712189e-02 -4.406599700450897217e-02 1.884034723043441772e-01 8.018650114536285400e-02 8.837261795997619629e-02 -1.141645982861518860e-01 -4.592316970229148865e-02 -1.522870659828186035e-01 1.877216249704360962e-01 -6.658418104052543640e-03 1.565932631492614746e-01 9.386137127876281738e-02
7.125146687030792236e-02 1.530274748802185059e-01 4.677072167396545410e-02 -7.614681869745254517e-02 -1.701241731643676758e-02 -2.628272958099842072e-02 -1.347514390945434570e-01 1.078427657485008240e-01 -1.576963663101196289e-01 5.068032741546630859e-01 -1.225586310029029846e-01 1.128312014043331146e-02 -1.562411487102508545e-01 -1.636013686656951904e-01 -1.661417074501514435e-02 -2.530298531055450439e-01 -2.721771597862243652e-02 2.245674654841423035e-02 -2.852139174938201904e-01 8.473958820104598999e-03 -4.010771811008453369e-01 -7.930331677198410034e-02 -8.172316849231719971e-02 6.184307858347892761e-02 -1.146912947297096252e-01 3.121380507946014404e-01 -4.522525891661643982e-02 1.081723794341087341e-01 -1.581693533807992935e-03 2.123789489269256592e-01 8.695920556783676147e-02 2.882537543773651123e-01
-6.870369613170623779e-02 1.153156906366348267e-01 -3.241748809814453125e-01 -7.331507652997970581e-02 -2.094952203333377838e-02 2.403784990310668945e-01 -3.555843532085418701e-01 1.885741017758846283e-02 1.695723235607147217e-01 3.768290579319000244e-02 1.732922717928886414e-02 2.771425247192382812e-01 -8.821482956409454346e-02 -2.206196188926696777e-01 3.688437864184379578e-02 -4.021620452404022217e-01 -6.794933974742889404e-02 -2.618493437767028809e-01 -5.339551717042922974e-02 -1.268436759710311890e-01 -2.225267291069030762e-01 2.202305644750595093e-01 3.308652341365814209e-02 -7.628918439149856567e-02 1.123579964041709900e-01 1.112910453230142593e-02 -1.474816203117370605e-01 -2.657208740711212158e-01 5.676325410604476929e-02 2.281355410814285278e-01 -3.131459280848503113e-02 3.544301912188529968e-02
-2.145811170339584351e-01 -1.577219516038894653e-01 1.187409162521362305e-01 -3.344128727912902832e-01 2.859851717948913574e-01 2.247311919927597046e-01 -3.401816636323928833e-02 1.849591545760631561e-02 1.847237907350063324e-02 2.590136528015136719e-01 5.577823892235755920e-02 9.020394086837768555e-02 2.117920517921447754e-01 -4.111787676811218262e-02 3.644121438264846802e-02 -1.399093568325042725e-01 -1.335941702127456665e-01 -3.777290582656860352e-01 -2.482588142156600952e-01 -9.802808612585067749e-02 -2.599398605525493622e-03 8.955122530460357666e-02 1.108182668685913086e-01 1.696128249168395996e-01 -6.043720617890357971e-02 3.213179707527160645e-01 6.421270966529846191e-02 1.570720225572586060e-01 1.077351123094558716e-01 -9.417389333248138428e-02 -2.376874089241027832e-01 1.724019646644592285e-01
1.729181706905364990e-01 6.395973265171051025e-02 1.955940760672092438e-02 -2.812060415744781494e-01 -1.131343021988868713e-01 -3.066578356083482504e-04 -1.666675060987472534e-01 1.398216634988784790e-01 2.701710164546966553e-01 1.161349937319755554e-01 -2.033047080039978027e-01 -1.596242934465408325e-01 1.047914996743202209e-01 8.409824967384338379e-02 1.340755820274353027e-01 -2.636598646640777588e-01 -4.031361937522888184e-01 -5.019574239850044250e-02 -1.590305417776107788e-01 1.087434515357017517e-01 -2.922885417938232422e-01 4.708434641361236572e-02 -1.513954252004623413e-01 -4.367746785283088684e-02 1.945652216672897339e-01 3.178353607654571533e-01 -1.590916365385055542e-01 1.313877105712890625e-01 -7.713206112384796143e-02 -2.422216385602951050e-01 -6.910718232393264771e-02 4.589009284973144531e-02
3.249808847904205322e-01 -6.753209978342056274e-02 1.184121444821357727e-01 -1.886775940656661987e-01 3.942377269268035889e-01 1.727879792451858521e-01 -2.706227898597717285e-01 7.118829339742660522e-02 -5.758930742740631104e-02 2.871975302696228027e-01 -7.357601821422576904e-02 -1.470829993486404419e-01 8.496293798089027405e-03 -5.475562810897827148e-02 -4.994849115610122681e-02 -1.622111201286315918e-01 -5.304719880223274231e-02 -2.051255255937576294e-01 -1.108400598168373108e-01 -3.604786992073059082e-01 -5.533350631594657898e-02 -1.210583839565515518e-02 1.464844215661287308e-02 1.755559295415878296e-01 -7.727441191673278809e-02 7.691903412342071533e-02 -1.861182004213333130e-01 2.117799818515777588e-01 1.130711436271667480e-01 1.801769882440567017e-01 1.221748441457748413e-01 2.428607791662216187e-01
-1.950450055301189423e-02 1.249756440520286560e-01 -2.110219597816467285e-01 6.785283237695693970e-02 1.053316220641136169e-01 3.825550377368927002e-01 -1.283810008317232132e-02 2.162472307682037354e-01 -4.523444175720214844e-02 1.762761622667312622e-01 1.554636806249618530e-01 2.427109926939010620e-01 1.959785372018814087e-01 -7.243257015943527222e-02 2.552552521228790283e-01 1.915906928479671478e-02 -1.554480046033859253e-01 -3.532041609287261963e-01 -3.378062844276428223e-01 4.601931199431419373e-02 -1.419928967952728271e-01 -1.991429775953292847e-01 -1.436990648508071899e-01 -1.930744014680385590e-02 -7.917936146259307861e-02 3.129957020282745361e-01 1.017961464822292328e-02 1.425504386425018311e-01 -2.723972871899604797e-02 -3.011756762862205505e-02 -8.389262109994888306e-02 1.605767756700515747e-01
3.557746708393096924e-01 1.324260234832763672e-01 5.198089405894279480e-02 -1.425641626119613647e-01 -6.845675408840179443e-02 1.744946241378784180e-01 -1.596006900072097778e-01 -7.550062239170074463e-02 -4.189499840140342712e-02 -1.364315450191497803e-01 1.018493846058845520e-01 1.857763826847076416e-01 1.689942032098770142e-01 -1.047731339931488037e-01 2.550468593835830688e-02 -4.394935369491577148e-01 1.097523570060729980e-01 -2.748966217041015625e-01 -2.359210886061191559e-02 1.175038889050483704e-01 -1.646149903535842896e-01 -1.617460697889328003e-01 8.742377907037734985e-02 8.058428019285202026e-02 1.568881124258041382e-01 3.814125359058380127e-01 -3.343882262706756592e-01 -2.989225462079048157e-02 -4.704238474369049072e-02 -6.690323352813720703e-02 -9.537007659673690796e-02 -6.758039235137403011e-04
2.222319543361663818e-01 1.610232889652252197e-01 4.242531210184097290e-02 -9.090857207775115967e-02 1.084282845258712769e-01 -2.200826257467269897e-01 -1.375859417021274567e-02 9.813038259744644165e-02 -1.984293907880783081e-01 1.144727990031242371e-01 -1.173922419548034668e-01 7.503736764192581177e-02 7.889663428068161011e-02 -2.557204663753509521e-01 -2.139039933681488037e-01 -5.316794514656066895e-01 -2.520212903618812561e-02 -1.957677304744720459e-01 -3.291630148887634277e-01 1.235321611166000366e-01 -7.225070893764495850e-02 1.689411848783493042e-01 2.902832441031932831e-02 1.793501079082489014e-01 1.539787054061889648e-01 2.283449172973632812e-01 -1.632509008049964905e-02 -1.897091269493103027e-01 8.369251340627670288e-02 6.882517039775848389e-02 1.077839508652687073e-01 8.864811807870864868e-02
-1.219823285937309265e-01 4.116000980138778687e-02 -2.209562659263610840e-01 -6.972761452198028564e-02 3.664349392056465149e-02 1.402811706066131592e-01 7.453723996877670288e-02 2.998187839984893799e-01 1.318297088146209717e-01 2.733196020126342773e-01 8.325800299644470215e-02 1.086135134100914001e-01 -2.307222038507461548e-02 5.427665542811155319e-03 3.640472888946533203e-02 -2.770846188068389893e-01 5.732221901416778564e-02 -4.135328829288482666e-01 -3.994516134262084961e-01 2.332855388522148132e-02 -2.882936224341392517e-02 7.676648348569869995e-02 -3.177767992019653320e-02 -1.329954564571380615e-01 2.874581702053546906e-02 2.276728115975856781e-02 -9.130685776472091675e-02 -2.793456427752971649e-02 1.418475657701492310e-01 1.500816196203231812e-01 -4.358130097389221191e-01 -1.446934491395950317e-01
1.465693302452564240e-02 -9.200803190469741821e-02 -1.704729646444320679e-01 -3.907827287912368774e-02 1.492233872413635254e-01 7.831794023513793945e-02 -7.783073931932449341e-02 1.580389402806758881e-02 -8.326282352209091187e-02 1.881955713033676147e-01 1.190282311290502548e-02 2.582552134990692139e-01 2.837909758090972900e-02 2.617307603359222412e-01 1.803697645664215088e-01 -5.235959291458129883e-01 6.596232950687408447e-02 -2.274448275566101074e-01 -7.355859875679016113e-02 -1.497838348150253296e-01 -3.598535060882568359e-01 1.015070751309394836e-01 6.706074625253677368e-02 -1.478013768792152405e-02 1.643077433109283447e-01 2.213802188634872437e-02 5.347345955669879913e-03 -1.043088082224130630e-02 1.840870380401611328e-01 1.878291964530944824e-01 1.522468328475952148e-01 3.040186166763305664e-01
7.206873502582311630e-03 1.565210074186325073e-01 -2.190133780241012573e-01 -3.156082332134246826e-01 3.083514273166656494e-01 2.267399579286575317e-01 1.950013935565948486e-01 -1.463742405176162720e-01 1.136624887585639954e-01 7.875525951385498047e-02 -3.177467286586761475e-01 -1.129485741257667542e-01 1.807135790586471558e-01 1.132626645267009735e-02 1.107870712876319885e-01 -2.757076621055603027e-01 -1.114606633782386780e-01 -3.870150074362754822e-02 -3.636945486068725586e-01 5.627859383821487427e-02 -1.970711350440979004e-01 5.560580268502235413e-02 -1.086648851633071899e-01 -7.419484108686447144e-02 -2.057323008775711060e-01 2.417458742856979370e-01 -4.825419187545776367e-02 -9.785274416208267212e-02 -1.497578173875808716e-01 1.403279788792133331e-02 -1.505974680185317993e-01 -3.790210932493209839e-02
1.070161461830139160e-01 -7.169409096240997314e-02 -4.947692900896072388e-02 -2.414828399196267128e-03 -1.548624634742736816e-01 -2.772440575063228607e-02 -1.680775284767150879e-01 3.354673832654953003e-02 -3.688997775316238403e-02 5.145053565502166748e-02 -2.459090054035186768e-01 -9.102603420615196228e-03 -5.074303224682807922e-02 9.616838395595550537e-02 -4.444643110036849976e-02 -1.231509223580360413e-01 -5.069970712065696716e-02 -4.419075548648834229e-01 -5.020836591720581055e-01 -1.451138705015182495e-01 2.775824666023254395e-01 -2.577121853828430176e-01 -2.861125208437442780e-02 1.463706195354461670e-01 1.386132985353469849e-01 3.470962867140769958e-02 -2.583232820034027100e-01 8.322629332542419434e-02 1.539490073919296265e-01 -1.040464565157890320e-01 -1.578143090009689331e-01 2.075659930706024170e-01
-6.245829910039901733e-02 -9.908881038427352905e-02 1.052358280867338181e-02 -3.884133696556091309e-01 5.501359235495328903e-03 1.310418993234634399e-01 -1.931633502244949341e-01 -2.318143844604492188e-01 2.753514945507049561e-01 2.648908793926239014e-01 -3.247423470020294189e-02 1.805899739265441895e-01 2.151909321546554565e-01 -3.421147353947162628e-03 8.671772480010986328e-02 -1.433907914906740189e-02 -1.256572306156158447e-01 -3.890274763107299805e-01 -1.856366693973541260e-01 -2.615599334239959717e-01 2.520694769918918610e-02 2.972266403958201408e-03 3.906801715493202209e-02 1.044409535825252533e-02 -1.594143807888031006e-01 2.330995947122573853e-01 -3.753049299120903015e-02 -1.092674732208251953e-01 -5.756924301385879517e-02 -3.501438796520233154e-01 -4.536116495728492737e-02 1.235635281773284078e-04
7.174647599458694458e-02 -1.033370792865753174e-01 -1.539620310068130493e-01 -5.622412264347076416e-02 -1.021615266799926758e-01 -8.837075531482696533e-02 -2.324039041996002197e-01 -3.622306510806083679e-02 -6.203562021255493164e-02 -4.914207756519317627e-02 -2.540137432515621185e-02 6.637655198574066162e-03 -8.117173612117767334e-02 -4.628764465451240540e-02 -2.924017421901226044e-02 -3.142631351947784424e-01 1.734019368886947632e-01 -5.174609422683715820e-01 -1.456111222505569458e-01 -2.116898596286773682e-01 -5.743107758462429047e-03 -1.813434958457946777e-01 -2.996699512004852295e-01 3.476679623126983643e-01 -9.954050928354263306e-02 2.386453896760940552e-01 -1.199555546045303345e-01 4.697567597031593323e-02 1.255833506584167480e-01 -8.918576687574386597e-02 -3.642036393284797668e-02 2.291019558906555176e-01
-9.014349430799484253e-02 8.946824073791503906e-02 -3.236244320869445801e-01 -3.761136159300804138e-02 -7.152221351861953735e-02 1.376419067382812500e-01 -1.757750660181045532e-01 2.083695381879806519e-01 -1.135621685534715652e-02 3.295416235923767090e-01 1.706257462501525879e-02 7.646031677722930908e-02 1.005429849028587341e-01 -7.192789763212203979e-02 -2.676402218639850616e-03 -1.217687800526618958e-01 2.427508123219013214e-02 -3.036564588546752930e-01 -4.225690960884094238e-01 9.225424379110336304e-02 1.456994470208883286e-02 2.154772877693176270e-01 6.254933029413223267e-02 -1.522459741681814194e-02 -7.752727717161178589e-02 2.500990033149719238e-01 6.148629635572433472e-02 2.174629569053649902e-01 4.231552779674530029e-02 -1.799467504024505615e-01 -3.447742164134979248e-01 -1.761680245399475098e-01
5.797789245843887329e-02 -4.189300164580345154e-02 -1.213072016835212708e-01 -1.285295784473419189e-01 3.359634429216384888e-02 3.210187852382659912e-01 -7.007963210344314575e-02 -7.709034532308578491e-02 2.646506130695343018e-01 9.678079187870025635e-02 -2.617986500263214111e-01 1.591427475214004517e-01 1.241479068994522095e-02 7.502249628305435181e-02 1.047553718090057373e-01 -6.990601122379302979e-02 -6.455119699239730835e-03 -2.101082056760787964e-01 -3.766128420829772949e-01 1.891240924596786499e-01 -2.707166075706481934e-01 -1.103504151105880737e-01 1.644152849912643433e-01 7.787080109119415283e-02 2.636367380619049072e-01 2.335360795259475708e-01 -3.069421462714672089e-02 -1.515267789363861084e-01 -3.383523821830749512e-01 -8.724487572908401489e-02 -2.048015892505645752e-01 3.689340502023696899e-02
-1.113886479288339615e-02 7.024824619293212891e-02 5.223078280687332153e-02 -1.972989588975906372e-01 6.163188442587852478e-02 2.935064733028411865e-01 -1.116393413394689560e-02 -3.024978041648864746e-01 3.344551026821136475e-01 1.068396568298339844e-01 -1.227266341447830200e-02 -7.273879647254943848e-02 2.044457197189331055e-01 6.799346953630447388e-02 6.117628514766693115e-02 -2.093804329633712769e-01 -1.987158060073852539e-01 -3.709423542022705078e-01 -3.035046160221099854e-01 -4.187718033790588379e-02 2.153938114643096924e-01 -1.227993816137313843e-01 1.503802090883255005e-01 -4.285597708076238632e-03 -4.619489423930644989e-03 2.734746336936950684e-01 2.991020679473876953e-02 -1.049569919705390930e-01 -5.989838019013404846e-02 -3.051316440105438232e-01 -6.672029197216033936e-02 7.787733525037765503e-02
-8.025310188531875610e-02 2.037027329206466675e-01 2.010279893875122070e-02 -1.717677116394042969e-01 9.108322858810424805e-02 1.148106679320335388e-01 -3.326880931854248047e-01 6.885859370231628418e-02 5.001987516880035400e-02 9.392222762107849121e-02 -3.288872838020324707e-01 -2.765730619430541992e-01 2.098242640495300293e-01 -9.565423242747783661e-03 7.931949943304061890e-02 -3.303052783012390137e-01 3.784018158912658691e-01 -1.357942819595336914e-01 -1.000337302684783936e-01 -5.975535511970520020e-02 -8.004056662321090698e-02 2.103391885757446289e-01 1.169546172022819519e-01 6.589245051145553589e-02 2.452465742826461792e-01 1.575033515691757202e-01 -6.092741340398788452e-02 -1.166185215115547180e-01 1.444687843322753906e-01 -1.875278651714324951e-01 1.628845930099487305e-01 3.244657441973686218e-02
-2.168242260813713074e-02 3.587600588798522949e-02 -5.431877821683883667e-02 -1.845638602972030640e-01 3.465308547019958496e-01 5.915905535221099854e-02 6.805267184972763062e-03 -2.311741113662719727e-01 -2.715876617003232241e-04 2.993301749229431152e-01 -2.801146507263183594e-01 7.971549034118652344e-02 1.333148032426834106e-01 -1.269839257001876831e-01 1.878116279840469360e-01 -2.573859989643096924e-01 -1.791359186172485352e-01 -1.624106019735336304e-01 -4.266829192638397217e-01 7.786989212036132812e-02 -2.510492876172065735e-02 4.884418472647666931e-02 -5.073376465588808060e-03 1.575290858745574951e-01 3.485616743564605713e-01 6.269869953393936157e-02 -7.973477989435195923e-02 8.758898824453353882e-02 8.723219484090805054e-02 1.109138410538434982e-02 1.798436045646667480e-01 -1.426297277212142944e-01
-1.493859738111495972e-01 8.245965093374252319e-02 -6.700308620929718018e-02 -3.059379756450653076e-01 1.045363768935203552e-01 1.051629260182380676e-01 -2.783441916108131409e-02 -3.265292942523956299e-01 1.268282383680343628e-01 2.158806771039962769e-01 -2.911304533481597900e-01 1.617627739906311035e-01 9.962684661149978638e-02 3.115962632000446320e-02 4.045362025499343872e-02 -1.121100187301635742e-01 -2.748003005981445312e-01 -3.627449274063110352e-01 -1.810952275991439819e-01 -2.085361778736114502e-01 9.786265343427658081e-02 7.779825478792190552e-02 8.790379762649536133e-02 2.022642046213150024e-01 -1.160134896636009216e-01 2.731185257434844971e-01 3.614730015397071838e-02 -1.122344359755516052e-01 -1.250961609184741974e-02 -2.717490494251251221e-01 -6.232242099940776825e-03 1.450843960046768188e-01
1.113902255892753601e-01 -8.692951500415802002e-02 1.533241420984268188e-01 -3.367728292942047119e-01 6.914398074150085449e-02 -1.314730495214462280e-01 -2.457675188779830933e-01 1.515682786703109741e-01 2.366164177656173706e-01 7.393743097782135010e-02 -1.407594233751296997e-01 -2.695241272449493408e-01 7.467676699161529541e-02 -5.301745608448982239e-03 4.786150995641946793e-03 -3.030301332473754883e-01 -2.638209164142608643e-01 -1.591926068067550659e-01 -2.689567804336547852e-01 1.083058118820190430e-01 -1.878011077642440796e-01 -6.866591423749923706e-02 -2.238294333219528198e-01 6.827646493911743164e-02 2.778520882129669189e-01 1.881996393203735352e-01 8.271820843219757080e-02 5.910787358880043030e-02 -6.842812150716781616e-02 -2.786970436573028564e-01 8.347799628973007202e-02 1.637300476431846619e-02
3.484364748001098633e-01 1.397471576929092407e-01 -1.586341857910156250e-01 1.061924919486045837e-01 1.291094273328781128e-01 2.761332690715789795e-01 -1.379184722900390625e-01 2.099217623472213745e-01 9.913614392280578613e-02 1.586550772190093994e-01 -9.427627921104431152e-02 -1.655368953943252563e-01 2.368611246347427368e-01 -2.899738587439060211e-02 -8.633896708488464355e-02 -2.948662936687469482e-01 2.611694112420082092e-02 -2.721676826477050781e-01 -1.381359696388244629e-01 4.116627573966979980e-02 -2.451097071170806885e-01 2.196200340986251831e-01 -3.140806453302502632e-03 -4.810501635074615479e-02 -4.069861769676208496e-02 7.084954530000686646e-02 -1.310908794403076172e-01 1.009429916739463806e-01 -3.866072595119476318e-01 1.338593512773513794e-01 -1.837230473756790161e-01 -5.120561644434928894e-02
1.455989852547645569e-02 4.003146290779113770e-02 -6.504348665475845337e-02 -1.416767090559005737e-01 1.926850825548171997e-01 3.414155915379524231e-02 -1.810159906744956970e-02 2.863421440124511719e-01 1.233106553554534912e-01 4.883684217929840088e-01 -2.974250614643096924e-01 -5.882316455245018005e-02 1.212761700153350830e-01 -3.130921721458435059e-02 -1.332886070013046265e-01 9.920663386583328247e-02 -1.771771535277366638e-02 5.172281712293624878e-02 -3.187618553638458252e-01 8.448389358818531036e-03 -3.911220729351043701e-01 5.652148276567459106e-02 -2.172118425369262695e-01 4.854162037372589111e-02 1.118448227643966675e-01 2.888880372047424316e-01 4.147645458579063416e-02 -1.890006661415100098e-02 8.625537157058715820e-03 1.019615679979324341e-01 -6.078249216079711914e-02 2.043441087007522583e-01
4.454466106835752726e-04 2.751146554946899414e-01 1.118494197726249695e-01 -2.235854864120483398e-01 2.159328758716583252e-01 2.105426490306854248e-01 5.776930600404739380e-03 1.848426908254623413e-01 1.616733819246292114e-01 8.761403709650039673e-02 -3.643942773342132568e-01 -9.666919708251953125e-02 2.215654253959655762e-01 7.952838391065597534e-02 -7.809603959321975708e-02 -1.761067360639572144e-01 -6.917762756347656250e-02 4.557978827506303787e-03 -2.899430096149444580e-01 8.109413087368011475e-02 -1.901262849569320679e-01 -2.391890585422515869e-01 -1.939454525709152222e-01 2.643794715404510498e-01 -5.021633952856063843e-02 1.606459915637969971e-01 -2.446212023496627808e-01 -5.838940292596817017e-02 1.635488271713256836e-01 7.778393477201461792e-02 -1.427627652883529663e-01 1.646406352519989014e-01
-1.565869152545928955e-01 -3.189058229327201843e-02 -2.382818609476089478e-01 -2.168199121952056885e-01 2.273205965757369995e-01 9.062040597200393677e-03 -1.409008204936981201e-01 2.115872800350189209e-01 2.673398554325103760e-01 9.476985037326812744e-02 -5.020797625184059143e-02 -9.945460595190525055e-03 -2.739388681948184967e-02 -4.122237861156463623e-02 9.287212044000625610e-02 -4.620816707611083984e-01 -1.296202689409255981e-01 -2.018745541572570801e-01 -3.315167427062988281e-01 5.435830727219581604e-02 3.469280526041984558e-02 1.262065470218658447e-01 8.060548454523086548e-02 2.442931383848190308e-01 7.495643943548202515e-02 -8.249470591545104980e-02 -6.074551492929458618e-02 1.320834010839462280e-01 -1.277003288269042969e-01 -7.287071645259857178e-02 -3.589327335357666016e-01 -9.433043748140335083e-02
4.108892753720283508e-02 -1.525981873273849487e-01 -1.513108909130096436e-01 -2.489449530839920044e-01 -1.492573618888854980e-01 -1.094125807285308838e-01 -1.370374709367752075e-01 2.156064957380294800e-01 -1.691872477531433105e-01 1.233550831675529480e-01 1.826550625264644623e-02 2.188813537359237671e-01 1.909466236829757690e-01 5.772113427519798279e-02 4.750408604741096497e-02 -4.869293570518493652e-01 2.111874371767044067e-01 -1.615552455186843872e-01 -2.464338243007659912e-01 -4.911419749259948730e-02 -2.665337324142456055e-01 -1.111720129847526550e-01 2.449743300676345825e-01 -8.452649414539337158e-02 7.196040451526641846e-02 8.851055055856704712e-02 -1.285109966993331909e-01 4.765239357948303223e-02 1.342331618070602417e-01 -1.623041369020938873e-02 2.868224084377288818e-01 5.161445960402488708e-02
8.357694000005722046e-02 -1.163266152143478394e-01 -8.163214474916458130e-02 -1.788302212953567505e-01 3.142410218715667725e-01 1.234829705208539963e-02 -1.361979544162750244e-01 2.354505807161331177e-01 2.050466239452362061e-01 2.737782895565032959e-01 2.899065380915999413e-03 1.302522141486406326e-02 8.152183890342712402e-02 1.501966565847396851e-01 -1.980652473866939545e-02 -3.948399722576141357e-01 -1.887935847043991089e-01 -1.124377995729446411e-01 -2.188213169574737549e-01 2.056763023138046265e-01 -7.986626774072647095e-02 1.064263004809617996e-02 -2.897525392472743988e-02 2.994379401206970215e-01 3.639009296894073486e-01 1.974119544029235840e-01 2.079592458903789520e-02 9.059569984674453735e-02 -1.587710082530975342e-01 -1.260928660631179810e-01 -2.930551394820213318e-02 -8.838779479265213013e-02
1.871923655271530151e-01 -8.614853024482727051e-02 -2.233373373746871948e-01 -1.215601861476898193e-01 5.339426174759864807e-02 -1.330588608980178833e-01 -9.859200567007064819e-02 1.664647012948989868e-01 1.897216588258743286e-01 -8.327483385801315308e-02 -2.366470396518707275e-01 -1.531537771224975586e-01 1.424121111631393433e-02 -2.824551053345203400e-02 6.255878508090972900e-02 -1.180746108293533325e-01 1.971447020769119263e-01 -1.613979637622833252e-01 -2.114231139421463013e-01 -3.182299435138702393e-01 -1.901355236768722534e-01 6.141401827335357666e-02 -4.316409528255462646e-01 -2.221039980649948120e-01 8.715040236711502075e-02 4.211432337760925293e-01 -8.690387755632400513e-02 3.327240794897079468e-02 -4.062046110630035400e-02 1.998981833457946777e-02 -6.108392775058746338e-02 8.833190053701400757e-02
-2.579170465469360352e-02 -1.226018667221069336e-01 -2.130529433488845825e-01 -1.146713793277740479e-01 5.085361376404762268e-02 7.041124999523162842e-02 -1.683958619832992554e-01 5.346783623099327087e-02 8.247691392898559570e-02 3.454369008541107178e-01 -1.559538394212722778e-01 1.933034807443618774e-01 6.540029495954513550e-02 -6.930033117532730103e-02 -3.230337500572204590e-01 -7.014323025941848755e-03 -1.638792268931865692e-02 -4.395332038402557373e-01 -2.968882322311401367e-01 1.597680710256099701e-02 1.037267819046974182e-01 1.635822951793670654e-01 1.325580328702926636e-01 2.581186294555664062e-01 8.210641145706176758e-02 1.540110111236572266e-01 -1.123569011688232422e-01 1.890681385993957520e-01 -1.792223304510116577e-01 -1.330251693725585938e-01 -2.310226559638977051e-01 1.074517052620649338e-02
8.487285673618316650e-02 2.718413770198822021e-01 -1.883477568626403809e-01 -4.775724560022354126e-02 -5.956782493740320206e-03 7.305092643946409225e-03 8.388149552047252655e-03 -1.008998677134513855e-01 2.337955087423324585e-01 1.489709168672561646e-01 -2.482243329286575317e-01 -1.932889521121978760e-01 3.817018121480941772e-02 -2.510224580764770508e-01 -8.320809900760650635e-02 -3.953186273574829102e-01 -1.472480148077011108e-01 -1.231378018856048584e-01 -2.711339890956878662e-01 -6.075719743967056274e-02 -1.940534412860870361e-01 4.950692877173423767e-02 -3.358361721038818359e-01 -1.183581259101629257e-02 1.116245761513710022e-01 1.276228725910186768e-01 -1.158211007714271545e-01 3.085070289671421051e-02 1.808793246746063232e-01 -1.922060549259185791e-01 8.716578036546707153e-02 2.825758457183837891e-01
6.925386190414428711e-02 6.783192604780197144e-02 -1.946326494216918945e-01 -1.807464808225631714e-01 2.238400876522064209e-01 3.892695605754852295e-01 -3.247362077236175537e-01 -1.736837998032569885e-02 9.634039551019668579e-02 -9.009336121380329132e-03 -7.021667063236236572e-02 1.520923972129821777e-01 -6.596250832080841064e-02 -2.174455076456069946e-01 -1.237806007266044617e-01 -1.448593139648437500e-01 -1.503916829824447632e-01 -3.579372167587280273e-01 -1.734078824520111084e-01 -2.363592237234115601e-01 -1.976290941238403320e-01 -5.483599007129669189e-02 1.450534462928771973e-01 -6.443990021944046021e-02 -4.636341705918312073e-02 -4.955197498202323914e-02 -1.285156011581420898e-01 -1.688324362039566040e-01 -1.265405416488647461e-01 2.278243899345397949e-01 9.448296576738357544e-02 2.385320663452148438e-01
2.933188080787658691e-01 -5.004154983907938004e-03 -6.969182193279266357e-02 -1.644880026578903198e-01 2.966708838939666748e-01 2.253830432891845703e-01 -2.748022079467773438e-01 -1.795024611055850983e-02 -5.549986287951469421e-02 3.926913440227508545e-01 -5.357611924409866333e-03 -2.570152580738067627e-01 7.250920683145523071e-02 -5.400007218122482300e-02 1.322175413370132446e-01 -1.896200180053710938e-01 1.027838960289955139e-01 -2.627809643745422363e-01 -2.725565433502197266e-01 -3.162858784198760986e-01 -3.953506797552108765e-02 -5.363043025135993958e-02 -7.238304615020751953e-02 -5.375965684652328491e-02 -7.540914416313171387e-02 -6.109788268804550171e-02 -7.192257791757583618e-02 -1.128586232662200928e-01 1.855144947767257690e-01 1.952634453773498535e-01 3.410625085234642029e-02 1.218437477946281433e-01
2.436259984970092773e-01 -1.951609402894973755e-01 -2.448052167892456055e-01 2.051003128290176392e-01 1.698959469795227051e-01 1.608993709087371826e-01 -1.264299005270004272e-01 2.853527963161468506e-01 -8.714143931865692139e-02 2.189912647008895874e-01 -2.519028186798095703e-01 -2.084446996450424194e-01 1.032668501138687134e-01 -1.745753139257431030e-01 6.207694113254547119e-02 -2.996766269207000732e-01 1.319611519575119019e-01 -3.269375562667846680e-01 -3.725607320666313171e-02 -5.824745073914527893e-02 -1.623240262269973755e-01 -1.087551563978195190e-01 4.158617183566093445e-02 1.207959093153476715e-02 -1.280929446220397949e-01 2.629822194576263428e-01 5.241341888904571533e-02 -5.385553091764450073e-02 -2.782436013221740723e-01 8.398828655481338501e-02 -7.319177687168121338e-02 -3.103849478065967560e-02
1.708077341318130493e-01 1.188361048698425293e-01 -1.841676235198974609e-01 -6.855255365371704102e-02 -1.394149474799633026e-02 1.783252060413360596e-01 -1.669911742210388184e-01 1.633597016334533691e-01 -1.046893373131752014e-01 1.200956106185913086e-01 -2.193900346755981445e-01 2.453591078519821167e-01 8.382703363895416260e-02 7.142483443021774292e-02 2.217096239328384399e-01 1.795537918806076050e-01 8.513221889734268188e-02 -4.637015759944915771e-01 -2.763885073363780975e-02 -1.946970373392105103e-01 3.151446208357810974e-02 1.121999248862266541e-01 -1.433442682027816772e-01 1.377633512020111084e-01 3.237219750881195068e-01 1.938548386096954346e-01 -2.343783825635910034e-01 -3.073180839419364929e-02 -6.758653372526168823e-02 -7.374262064695358276e-02 -2.501004040241241455e-01 1.393721550703048706e-01
1.605684906244277954e-01 -5.714221857488155365e-03 -2.572410404682159424e-01 2.023954093456268311e-01 1.614760234951972961e-02 4.723853245377540588e-02 -1.208494007587432861e-01 -3.373074531555175781e-02 1.970263570547103882e-02 1.322780698537826538e-01 -1.927814073860645294e-02 -3.963834792375564575e-02 -3.933399617671966553e-01 -7.392942160367965698e-02 1.062140017747879028e-01 -3.525144159793853760e-01 -5.826008319854736328e-02 -3.728758692741394043e-01 -2.699246704578399658e-01 -1.588579416275024414e-01 -2.830798178911209106e-02 -1.068892329931259155e-01 8.978945761919021606e-02 -1.943344026803970337e-01 1.419097185134887695e-01 3.709517121315002441e-01 -5.519968643784523010e-02 -1.794480159878730774e-02 1.338502764701843262e-01 8.770889043807983398e-02 2.066585272550582886e-01 -7.242864370346069336e-02
2.362558841705322266e-01 2.635880410671234131e-01 -2.278223037719726562e-01 -8.755403757095336914e-02 6.524654477834701538e-02 3.456728756427764893e-01 -1.988428831100463867e-02 5.068350210785865784e-02 -4.514893144369125366e-02 1.857056617736816406e-01 -1.260489225387573242e-01 1.553056091070175171e-01 -1.072140559554100037e-01 1.364109665155410767e-01 2.829858660697937012e-01 -2.255027592182159424e-01 3.226985037326812744e-02 -3.465729355812072754e-01 -2.486319690942764282e-01 -2.162558734416961670e-01 -1.068367287516593933e-01 4.199575260281562805e-02 3.346236050128936768e-02 2.404927164316177368e-01 -1.181152742356061935e-02 1.507928501814603806e-02 2.188414707779884338e-02 -1.026306077837944031e-01 1.243067607283592224e-01 -3.720031306147575378e-02 -1.927567571401596069e-01 2.891597449779510498e-01
5.328998714685440063e-02 9.419288835488259792e-04 -1.189165711402893066e-01 -2.135319560766220093e-01 1.186645328998565674e-01 3.512612581253051758e-01 9.141456335783004761e-02 1.573103517293930054e-01 1.046212092041969299e-01 4.470726251602172852e-01 2.095171213150024414e-01 2.673071026802062988e-01 2.058750391006469727e-02 1.639053225517272949e-01 -1.447189748287200928e-01 -3.406989872455596924e-01 -1.455627679824829102e-01 -1.214262321591377258e-01 -1.459692269563674927e-01 4.960310831665992737e-02 -1.567992866039276123e-01 -3.751444444060325623e-02 -2.460168860852718353e-02 1.803187727928161621e-01 -1.822974830865859985e-01 2.035155296325683594e-01 -9.748516976833343506e-02 2.570763826370239258e-01 1.936572231352329254e-02 2.786096557974815369e-02 -3.909291326999664307e-02 6.811208277940750122e-02
1.227909103035926819e-01 2.614738941192626953e-01 -2.488486766815185547e-01 -4.286803305149078369e-02 -7.480203360319137573e-02 1.855354160070419312e-01 1.278302818536758423e-01 -1.963781863451004028e-01 1.589857935905456543e-01 2.848141789436340332e-01 -2.287760525941848755e-01 1.280665546655654907e-01 8.496174961328506470e-02 9.287129156291484833e-03 -4.386404901742935181e-02 -5.469844862818717957e-02 -1.532351076602935791e-01 -4.505262374877929688e-01 -3.165709376335144043e-01 -1.841971874237060547e-01 -3.174084052443504333e-02 -8.137969672679901123e-02 -7.706043124198913574e-02 1.061053276062011719e-01 -4.350982606410980225e-03 1.564635187387466431e-01 -1.086136698722839355e-01 2.381360083818435669e-01 1.567995995283126831e-01 -3.040471114218235016e-03 -2.085682749748229980e-01 -1.548608094453811646e-01
2.494575828313827515e-02 -1.466993391513824463e-01 -3.029419481754302979e-01 -2.652100622653961182e-01 1.123083233833312988e-01 7.151065021753311157e-02 -3.078213632106781006e-01 2.316026985645294189e-01 -1.428697854280471802e-01 1.169563382863998413e-01 4.004947841167449951e-02 -1.283306814730167389e-02 -1.939580738544464111e-01 2.278880625963211060e-01 -1.180339679121971130e-01 -3.710916042327880859e-01 -3.050885163247585297e-02 -3.807572722434997559e-01 1.870430819690227509e-02 -1.637869030237197876e-01 -2.103525698184967041e-01 1.021104976534843445e-01 1.556315720081329346e-01 5.324159190058708191e-02 8.298084139823913574e-02 2.272612154483795166e-01 7.998582720756530762e-02 -7.096883654594421387e-02 1.634132266044616699e-01 -2.094303816556930542e-02 6.808767467737197876e-02 -1.265440136194229126e-01
9.525286406278610229e-02 -9.150774776935577393e-02 2.648416161537170410e-02 6.202727183699607849e-02 1.986848860979080200e-01 4.220166802406311035e-01 -1.725779473781585693e-01 -6.300990283489227295e-02 -1.052541360259056091e-01 1.767164319753646851e-01 -3.390381634235382080e-01 -3.748186305165290833e-02 -1.618745364248752594e-02 -3.939678147435188293e-02 1.101755574345588684e-01 -1.447066366672515869e-01 -2.916020154953002930e-01 -4.329842329025268555e-01 -1.967811584472656250e-01 8.622192591428756714e-02 -1.851639896631240845e-01 -2.692381665110588074e-02 4.687187448143959045e-02 4.116015136241912842e-02 1.068393215537071228e-01 2.136414498090744019e-02 1.869847625494003296e-01 9.434273093938827515e-02 -9.264833480119705200e-02 -2.915072739124298096e-01 -1.375108659267425537e-01 8.576298505067825317e-02
-1.179971843957901001e-01 1.954069733619689941e-01 -3.146124780178070068e-01 1.153782010078430176e-01 1.053131669759750366e-01 2.028844356536865234e-01 1.459359675645828247e-01 2.889440059661865234e-01 1.813351511955261230e-01 2.966496050357818604e-01 -1.265370398759841919e-01 7.827150821685791016e-02 1.836966872215270996e-01 -3.876763582229614258e-02 9.785615652799606323e-02 4.774894565343856812e-02 -1.394311785697937012e-01 -3.593216836452484131e-01 -3.636839091777801514e-01 3.677668794989585876e-02 -5.243760719895362854e-02 1.306407451629638672e-01 -1.201832890510559082e-01 7.431191205978393555e-02 -1.287687271833419800e-01 2.755498886108398438e-01 3.102800343185663223e-03 2.048772573471069336e-01 -8.364158868789672852e-02 -1.435189396142959595e-01 -6.061236932873725891e-02 2.684757858514785767e-02
1.449140459299087524e-01 1.229745671153068542e-01 -3.785083591938018799e-01 -8.171667158603668213e-02 -1.160003095865249634e-01 -2.388411201536655426e-03 -3.372937440872192383e-01 9.685550630092620850e-02 4.768000170588493347e-02 6.950735300779342651e-02 -1.893323063850402832e-01 1.518383473157882690e-01 -7.535755634307861328e-02 1.887650787830352783e-01 1.288225650787353516e-01 -6.733486056327819824e-02 -1.701683178544044495e-02 -5.445614457130432129e-02 -2.856631577014923096e-01 -3.211851119995117188e-01 -9.945604205131530762e-02 -1.714518070220947266e-01 2.889971435070037842e-02 2.964078187942504883e-01 -2.651945948600769043e-01 2.876963615417480469e-01 5.306291952729225159e-02 1.096157431602478027e-01 -5.253563076257705688e-02 -7.220645248889923096e-02 -1.288029551506042480e-01 2.009571343660354614e-01
-1.363787800073623657e-01 -7.053776085376739502e-02 -1.442085653543472290e-01 -2.014397531747817993e-01 -9.221024066209793091e-02 3.115962445735931396e-01 -3.926373124122619629e-01 -1.249108985066413879e-01 -3.648910671472549438e-02 3.060716390609741211e-01 -1.284384131431579590e-01 -2.045599743723869324e-02 -1.081153675913810730e-01 3.374845385551452637e-01 7.763444632291793823e-02 -3.465894162654876709e-01 -2.706813858821988106e-03 -3.896949291229248047e-01 3.276991890743374825e-03 7.230355590581893921e-02 2.043700665235519409e-01 -5.713959410786628723e-02 1.573508605360984802e-02 4.985847324132919312e-02 1.037186682224273682e-01 1.305051445960998535e-01 -5.067902803421020508e-02 -1.084870621562004089e-01 6.183279305696487427e-02 5.765146762132644653e-02 -5.461758002638816833e-02 1.374652087688446045e-01
-4.610680043697357178e-02 3.198762983083724976e-02 2.103997319936752319e-01 -3.617199361324310303e-01 2.585323154926300049e-01 1.038111448287963867e-01 -4.497886076569557190e-02 3.451228886842727661e-02 9.648452512919902802e-03 5.519642829895019531e-01 -2.109177969396114349e-02 -3.766734525561332703e-02 1.768383979797363281e-01 1.839122474193572998e-01 -2.432697452604770660e-03 -1.524864044040441513e-02 -1.771471202373504639e-01 -3.352120220661163330e-01 -1.516172885894775391e-01 -1.599973142147064209e-01 -6.714539974927902222e-02 -4.677331075072288513e-03 6.495436280965805054e-02 1.668207347393035889e-02 5.645848810672760010e-02 7.290563080459833145e-03 -6.548108905553817749e-02 7.619483768939971924e-02 4.798959940671920776e-03 2.712816298007965088e-01 -1.726751178503036499e-01 2.254464328289031982e-01
-1.776870042085647583e-01 -5.106488615274429321e-02 -2.545345723628997803e-01 -2.379725277423858643e-01 -5.358069017529487610e-02 -1.856668293476104736e-01 -4.255202040076255798e-02 -5.867166817188262939e-02 2.061278745532035828e-02 7.685720920562744141e-02 -9.274140745401382446e-02 1.753706112504005432e-02 -1.950390040874481201e-01 -1.149902939796447754e-01 -4.454661626368761063e-03 -3.217617571353912354e-01 1.295159198343753815e-02 -4.718644917011260986e-01 -1.970912218093872070e-01 -1.735044717788696289e-01 4.599910229444503784e-02 -8.827473968267440796e-02 -3.676376640796661377e-01 2.721186354756355286e-02 -2.457146495580673218e-01 2.697508633136749268e-01 -2.137751281261444092e-01 -1.203296482563018799e-01 2.746311249211430550e-03 -1.893744245171546936e-02 -2.201700396835803986e-02 -9.773417841643095016e-04
2.553283274173736572e-01 -1.491096913814544678e-01 6.191992387175559998e-02 -1.933324383571743965e-03 2.588439285755157471e-01 2.978411912918090820e-01 -1.853088289499282837e-02 -1.944292485713958740e-01 5.060160905122756958e-02 2.985775470733642578e-01 -3.016456067562103271e-01 1.338740140199661255e-01 5.411009490489959717e-02 1.340743992477655411e-02 -7.349946070462465286e-03 -1.958856731653213501e-01 -2.995606362819671631e-01 -4.149787425994873047e-01 -2.460349500179290771e-01 2.107202820479869843e-02 -1.038565300405025482e-02 -1.087932009249925613e-02 8.174841105937957764e-02 -1.366862654685974121e-01 1.039673462510108948e-01 4.960149899125099182e-02 -1.776412315666675568e-02 6.634291261434555054e-02 -3.006425499916076660e-02 -3.107089698314666748e-01 9.371249377727508545e-02 -5.662752664647996426e-04
1.670864075422286987e-01 -2.092539370059967041e-01 1.256505399942398071e-01 -1.431642174720764160e-01 2.009337246417999268e-01 2.761548459529876709e-01 -1.159798130393028259e-01 1.593326777219772339e-01 8.922740072011947632e-02 1.235924065113067627e-01 -2.115311846137046814e-02 2.186757624149322510e-01 -4.705920442938804626e-02 -1.227258965373039246e-01 -1.001233160495758057e-01 -1.350829154253005981e-01 -1.817179620265960693e-01 -3.456348478794097900e-01 -4.148554503917694092e-01 8.851224184036254883e-02 2.810747325420379639e-01 1.281989067792892456e-01 2.394304722547531128e-01 -1.001046970486640930e-01 1.978623680770397186e-02 1.944912970066070557e-01 -2.189666181802749634e-01 -1.128306239843368530e-01 5.137339979410171509e-02 -8.801336586475372314e-02 -1.122698709368705750e-01 4.888153448700904846e-02
9.030964225530624390e-02 1.955726593732833862e-01 -5.747293680906295776e-02 -5.640547722578048706e-02 1.629137992858886719e-02 3.223836794495582581e-02 -3.885577991604804993e-02 -7.355539500713348389e-02 1.597009785473346710e-02 3.333047628402709961e-01 -3.107396066188812256e-01 -3.341533541679382324e-01 -2.577687799930572510e-01 -2.062557637691497803e-01 -1.734649688005447388e-01 -2.458290159702301025e-01 -1.101574450731277466e-01 -2.573115825653076172e-01 -3.253479599952697754e-01 -8.101245039142668247e-04 -9.020056575536727905e-02 1.435876339673995972e-01 -1.169874295592308044e-01 5.122650414705276489e-02 1.159406006336212158e-01 2.264607511460781097e-02 -2.442420572042465210e-01 4.094139114022254944e-02 2.881578169763088226e-02 -2.219476252794265747e-01 2.206152677536010742e-01 -1.284750998020172119e-01
-1.834305822849273682e-01 2.216545492410659790e-01 6.848605722188949585e-02 -8.597842603921890259e-02 1.977622359991073608e-01 2.619073688983917236e-01 -2.252698242664337158e-01 1.570835858583450317e-01 2.920656092464923859e-02 1.753075867891311646e-01 -3.703297674655914307e-01 -1.497433781623840332e-01 -9.051997214555740356e-02 2.479458004236221313e-01 -2.039497531950473785e-02 -3.194802403450012207e-01 1.061619073152542114e-02 -8.777045458555221558e-02 -6.807123869657516479e-02 -4.381470754742622375e-02 -2.073959447443485260e-02 -9.686927497386932373e-02 -2.549483254551887512e-02 -9.280168265104293823e-02 5.675034970045089722e-02 3.861687183380126953e-01 2.199124842882156372e-01 4.695050418376922607e-02 -1.873851716518402100e-01 -1.071341037750244141e-01 1.939621567726135254e-01 1.952810436487197876e-01
3.364313393831253052e-02 6.203671172261238098e-02 1.066015735268592834e-01 -1.042131781578063965e-01 2.891573905944824219e-01 -9.317763894796371460e-02 -2.732592523097991943e-01 9.761919826269149780e-02 1.726731508970260620e-01 7.441911101341247559e-02 -3.152835667133331299e-01 -1.001443862915039062e-01 -1.140026301145553589e-01 -1.216066777706146240e-01 1.708078980445861816e-01 -2.135232537984848022e-01 7.776106894016265869e-02 -2.118708938360214233e-01 -1.272250264883041382e-01 -1.289997547864913940e-01 -1.502642035484313965e-01 3.526580929756164551e-01 -1.632055789232254028e-01 -5.078268796205520630e-02 2.497385889291763306e-01 1.948853135108947754e-01 -1.374307721853256226e-01 8.859745413064956665e-02 1.306528002023696899e-01 -1.038330420851707458e-01 1.724541485309600830e-01 3.230457901954650879e-01
1.535352766513824463e-01 1.521085947751998901e-01 -2.132093906402587891e-01 -1.134727224707603455e-01 6.797306239604949951e-02 2.446943968534469604e-01 -3.616060018539428711e-01 7.287213206291198730e-02 6.535369902849197388e-02 4.025962054729461670e-01 -9.921450912952423096e-02 1.468543112277984619e-01 1.040510013699531555e-01 2.396921068429946899e-02 -5.437299609184265137e-02 -1.981775462627410889e-01 3.428433835506439209e-02 8.315639197826385498e-02 -1.966297179460525513e-01 1.375229507684707642e-01 -2.915102839469909668e-01 -2.707998156547546387e-01 -2.620863616466522217e-01 1.030772402882575989e-01 4.011899232864379883e-02 1.366456747055053711e-01 1.011259928345680237e-01 1.932711750268936157e-01 1.504591014236211777e-02 4.691063985228538513e-02 1.212279079481959343e-03 2.634637355804443359e-01
3.693737089633941650e-02 -9.745659306645393372e-03 -7.018519937992095947e-02 -1.311848014593124390e-01 4.469935595989227295e-02 3.563260138034820557e-01 -6.925185024738311768e-02 -4.514599591493606567e-02 9.698965400457382202e-02 3.671190142631530762e-01 -2.389191836118698120e-01 2.305555157363414764e-02 -3.347522020339965820e-02 1.877927631139755249e-01 -9.388993680477142334e-02 -1.431591957807540894e-01 -2.421855032444000244e-01 -2.787174880504608154e-01 -1.784428209066390991e-02 3.708156570792198181e-02 1.141247805207967758e-02 4.270569235086441040e-02 -1.702713221311569214e-01 1.318588107824325562e-01 1.579477190971374512e-01 3.123015761375427246e-01 -2.618173658847808838e-01 5.228508636355400085e-02 -1.077289655804634094e-01 3.854215145111083984e-01 1.385118365287780762e-01 1.168111488223075867e-01
2.960892766714096069e-02 -1.011778488755226135e-01 1.620634943246841431e-01 -3.029644489288330078e-01 -2.477830275893211365e-04 8.549124002456665039e-02 -3.417875245213508606e-02 1.103740781545639038e-01 1.273711621761322021e-01 1.636745035648345947e-01 -1.241599693894386292e-01 3.175844848155975342e-01 2.300197929143905640e-01 6.292660534381866455e-02 4.872542992234230042e-02 -2.360659837722778320e-01 1.005417183041572571e-01 -3.617760837078094482e-01 -9.511919319629669189e-02 -7.850492000579833984e-02 -1.905631422996520996e-01 1.749148964881896973e-01 1.038523763418197632e-01 8.629728108644485474e-02 -3.264776170253753662e-01 4.356494545936584473e-01 -7.650075946003198624e-03 -1.225874759256839752e-02 6.470534205436706543e-02 -1.418775916099548340e-01 1.941951178014278412e-02 1.152951940894126892e-01
1.512988060712814331e-01 7.717211544513702393e-02 -1.223917677998542786e-02 -3.063024021685123444e-02 -1.564364433288574219e-01 2.980348169803619385e-01 6.314709037542343140e-02 1.130541786551475525e-01 -1.719366764518781565e-06 1.722193807363510132e-01 1.989763416349887848e-02 -1.887562125921249390e-02 -4.014637693762779236e-02 -6.676415354013442993e-02 -1.001552641391754150e-01 -3.077332973480224609e-01 -8.676543831825256348e-02 -2.632405757904052734e-01 -2.088189274072647095e-01 1.155513375997543335e-01 -2.378726936876773834e-02 -1.377733945846557617e-01 -8.571738377213478088e-03 2.508820295333862305e-01 9.780016541481018066e-02 4.376333951950073242e-01 -9.515848010778427124e-02 4.271803796291351318e-01 2.283284515142440796e-01 -4.464272037148475647e-02 -1.182362437248229980e-01 -1.473462730646133423e-01
7.860875129699707031e-02 3.780223801732063293e-02 -1.645590364933013916e-02 -7.414615154266357422e-02 -1.867002248764038086e-02 6.658792495727539062e-02 -7.460180670022964478e-02 4.433656632900238037e-01 -4.690978210419416428e-03 5.012344121932983398e-01 -2.191465795040130615e-01 -6.973957177251577377e-03 8.120140433311462402e-02 -6.853341590613126755e-03 -2.313370406627655029e-01 -3.360180929303169250e-02 -4.865414276719093323e-02 -2.159950733184814453e-01 -6.253774464130401611e-02 1.932214647531509399e-01 -1.437325477600097656e-01 -8.714053034782409668e-02 5.127535387873649597e-02 2.030979096889495850e-01 -3.764089196920394897e-02 1.282436251640319824e-01 -1.637908071279525757e-01 2.413018345832824707e-01 -1.174231320619583130e-01 2.789953351020812988e-02 -9.335174411535263062e-02 3.612316250801086426e-01
2.714689448475837708e-02 -1.465568244457244873e-01 -5.463679879903793335e-02 -3.175085484981536865e-01 -2.799731120467185974e-02 2.554501891136169434e-01 -2.520718276500701904e-01 -8.753083646297454834e-02 -2.944467589259147644e-03 2.698986828327178955e-01 -1.547279059886932373e-01 7.897879928350448608e-02 -2.328567951917648315e-01 3.350319266319274902e-01 1.123739928007125854e-01 -3.392568826675415039e-01 1.329687796533107758e-02 -3.469797372817993164e-01 8.802136778831481934e-02 -2.236038260161876678e-02 -3.397868946194648743e-02 -1.756810396909713745e-02 1.650144308805465698e-01 7.608861476182937622e-02 1.642007529735565186e-01 2.438760548830032349e-01 -4.968667775392532349e-02 -2.715023979544639587e-02 2.756871879100799561e-01 8.843578398227691650e-02 5.021334066987037659e-02 1.521860808134078979e-02
1.997395455837249756e-01 -7.042849063873291016e-02 1.277985423803329468e-02 -2.999285161495208740e-01 2.515492029488086700e-02 2.158592455089092255e-02 -1.959598064422607422e-01 3.726581335067749023e-01 3.441889286041259766e-01 1.810872703790664673e-01 -2.782299816608428955e-01 -2.063398510217666626e-01 1.902979612350463867e-01 3.443299233913421631e-02 9.144873917102813721e-02 -2.454332560300827026e-01 6.624031066894531250e-02 -2.082921564579010010e-01 7.117725908756256104e-02 3.169538080692291260e-02 -2.535342872142791748e-01 5.302203819155693054e-02 -2.367306500673294067e-01 8.806710131466388702e-03 3.433141624554991722e-03 1.009467914700508118e-01 6.085354834794998169e-02 1.294101476669311523e-01 7.189163565635681152e-02 4.040481522679328918e-03 2.101251780986785889e-01 2.288250178098678589e-01
2.736725509166717529e-01 5.202851444482803345e-02 1.988936662673950195e-01 -2.431487441062927246e-01 1.209822297096252441e-01 9.251034259796142578e-02 -6.995908915996551514e-02 1.568683683872222900e-01 -2.558180876076221466e-02 2.758135199546813965e-01 -2.113129347562789917e-01 -5.064204335212707520e-02 8.346701972186565399e-03 -2.636987864971160889e-01 -1.092229783535003662e-01 -2.470370382070541382e-01 1.791550777852535248e-02 4.499930143356323242e-02 -2.558532059192657471e-01 4.415902122855186462e-02 -3.142665624618530273e-01 -4.127565771341323853e-02 -1.530915498733520508e-01 -4.465055465698242188e-02 5.055177956819534302e-02 2.967905402183532715e-01 5.514264921657741070e-04 2.041963189840316772e-01 -1.661169081926345825e-01 1.453465223312377930e-01 -8.679953217506408691e-02 3.467921912670135498e-01
-9.504922479391098022e-02 1.755220890045166016e-01 -1.362255215644836426e-01 -2.570462822914123535e-01 3.755422076210379601e-03 2.210675477981567383e-01 -4.872063919901847839e-02 1.314519643783569336e-01 1.964095383882522583e-01 2.598441839218139648e-01 1.108146235346794128e-01 2.826974093914031982e-01 3.895454481244087219e-02 6.084126606583595276e-02 4.073753952980041504e-02 -2.004180252552032471e-01 1.360588967800140381e-01 -4.614055752754211426e-01 -3.627560734748840332e-01 7.139901816844940186e-02 -1.508095767349004745e-02 9.173893928527832031e-02 -5.348561331629753113e-03 -2.209645211696624756e-01 -8.639173209667205811e-02 -1.241780817508697510e-01 -1.992396563291549683e-01 -2.175220474600791931e-02 4.690156131982803345e-02 1.934596002101898193e-01 -1.821155250072479248e-01 1.448588632047176361e-02
-1.690749675035476685e-01 -5.771774798631668091e-02 -3.489433228969573975e-01 -1.237952057272195816e-02 1.142230108380317688e-01 1.387884914875030518e-01 5.814315006136894226e-02 2.224923521280288696e-01 -1.301527023315429688e-01 2.637564539909362793e-01 2.094399183988571167e-01 2.257483750581741333e-01 -2.025444246828556061e-02 5.146092176437377930e-02 -7.331334054470062256e-02 -3.796633183956146240e-01 5.793441459536552429e-02 -2.132153064012527466e-01 -1.985583156347274780e-01 -1.177113801240921021e-01 -9.785722941160202026e-02 1.691436469554901123e-01 -1.109283193945884705e-01 6.039302423596382141e-02 6.023649498820304871e-02 2.651208937168121338e-01 -3.836494311690330505e-02 6.444721668958663940e-02 2.331330478191375732e-01 -5.536363646388053894e-02 -3.650688230991363525e-01 2.433051913976669312e-02
6.093620136380195618e-02 -5.798983946442604065e-02 -2.482992857694625854e-01 -6.336301565170288086e-02 -9.136679023504257202e-02 -1.432960927486419678e-01 6.633055210113525391e-02 2.345201820135116577e-01 -4.198833182454109192e-02 3.059256076812744141e-01 -2.783844172954559326e-01 1.469694525003433228e-01 -2.584468126296997070e-01 -2.379540652036666870e-01 -8.519939333200454712e-02 -1.043756827712059021e-01 1.179827004671096802e-01 -4.376120269298553467e-01 -2.712979912757873535e-01 -1.691473126411437988e-01 -3.641913831233978271e-02 -1.100903898477554321e-01 -3.921712934970855713e-02 9.156813845038414001e-03 2.059425711631774902e-01 1.522319316864013672e-01 2.097570896148681641e-01 -1.120673492550849915e-01 1.172696277499198914e-01 -2.024723961949348450e-02 1.850634068250656128e-01 9.845677018165588379e-02
5.160397849977016449e-03 1.224084049463272095e-01 -1.924071833491325378e-02 -2.307564765214920044e-01 1.233583316206932068e-02 2.160556465387344360e-01 -2.820104956626892090e-01 2.015680372714996338e-01 2.803337201476097107e-02 2.549762129783630371e-01 -4.394608084112405777e-03 1.491816639900207520e-01 -5.537535995244979858e-03 6.360889878123998642e-03 -2.637447118759155273e-01 -1.876693516969680786e-01 1.904871612787246704e-01 1.782010868191719055e-02 -1.656216681003570557e-01 1.379387527704238892e-01 -4.755450785160064697e-01 -5.540077760815620422e-02 3.216559067368507385e-02 1.677122265100479126e-01 -3.948135301470756531e-03 3.158927261829376221e-01 -6.198389455676078796e-02 2.579857409000396729e-01 1.295376103371381760e-02 5.588358640670776367e-02 -1.093732863664627075e-01 2.110993862152099609e-01
1.972110867500305176e-01 3.361494243144989014e-01 7.152689248323440552e-02 -1.368309408426284790e-01 5.285046994686126709e-02 -1.145766973495483398e-01 -1.410009115934371948e-01 3.278424441814422607e-01 3.590609133243560791e-02 2.132494449615478516e-01 -2.392567098140716553e-01 -3.997932001948356628e-02 7.010304927825927734e-02 -5.205062404274940491e-02 -6.157441064715385437e-02 -4.494210481643676758e-01 -1.212433427572250366e-01 -2.354367226362228394e-01 -1.495545655488967896e-01 1.877449452877044678e-01 -1.020134687423706055e-01 -7.062742859125137329e-02 -1.121419817209243774e-01 -6.944246590137481689e-02 1.445768773555755615e-01 2.755393087863922119e-01 2.647020220756530762e-01 -8.395468443632125854e-02 -1.276574935764074326e-02 1.103928498923778534e-02 1.555052697658538818e-01 -5.517125502228736877e-02
4.085657000541687012e-02 -1.636613458395004272e-01 -3.860935270786285400e-01 -1.725155562162399292e-01 1.883172690868377686e-01 3.329888284206390381e-01 -7.182663679122924805e-02 1.284769773483276367e-01 3.737496733665466309e-01 2.373349368572235107e-01 -1.024038270115852356e-01 2.529224157333374023e-01 -1.988242566585540771e-02 2.143008857965469360e-01 1.200761795043945312e-01 -1.795552670955657959e-01 -3.101513534784317017e-02 -9.785117208957672119e-02 -2.385080307722091675e-01 -2.679342627525329590e-01 2.674116753041744232e-02 -9.402436204254627228e-03 -2.424305863678455353e-02 1.567836105823516846e-02 -5.579330027103424072e-02 -4.889179766178131104e-02 -2.232139408588409424e-01 8.023277856409549713e-03 1.088465228676795959e-01 -1.693030893802642822e-01 1.008753031492233276e-01 1.196930557489395142e-01
-5.027253553271293640e-02 -2.278690412640571594e-02 -1.343640685081481934e-01 -4.533700644969940186e-01 1.713924407958984375e-01 -5.461766198277473450e-02 -2.208533585071563721e-01 1.338638961315155029e-01 9.995580464601516724e-02 5.151982903480529785e-01 1.159078255295753479e-01 1.404740512371063232e-01 7.781488448381423950e-02 2.330262362957000732e-01 5.377019196748733521e-02 -1.813361495733261108e-01 -2.156987339258193970e-01 -2.166558653116226196e-01 -1.509796828031539917e-01 2.647958509624004364e-02 -2.506336010992527008e-02 -9.597233682870864868e-02 3.656383603811264038e-02 -7.477623969316482544e-02 2.800278831273317337e-03 6.266552209854125977e-02 -1.032038703560829163e-01 -5.595596134662628174e-02 -5.349302291870117188e-02 9.186408668756484985e-02 -3.190384805202484131e-01 -7.106814533472061157e-02
1.578186601400375366e-01 2.406888008117675781e-01 1.913719028234481812e-01 -1.152997240424156189e-01 1.347644478082656860e-01 6.710993498563766479e-02 1.240318045020103455e-01 1.653070002794265747e-01 3.673450052738189697e-01 7.562371343374252319e-02 -1.928859055042266846e-01 5.363850295543670654e-02 8.330120146274566650e-02 -2.044359035789966583e-02 1.688425242900848389e-01 5.890028085559606552e-03 -9.173158556222915649e-02 -5.477389097213745117e-01 1.740767247974872589e-02 -2.110906094312667847e-01 -1.337092518806457520e-01 -1.037632226943969727e-01 -9.294936060905456543e-02 7.233455032110214233e-02 2.534660100936889648e-01 1.538677960634231567e-01 -2.157874852418899536e-01 -2.794945612549781799e-02 -1.746682450175285339e-02 2.199474871158599854e-01 3.129688650369644165e-02 6.698938459157943726e-02
2.207282483577728271e-01 2.998777627944946289e-01 -9.363820776343345642e-03 -2.144973129034042358e-01 1.747144162654876709e-01 1.795963495969772339e-01 -1.503853779286146164e-02 1.357513666152954102e-01 -1.405109185725450516e-02 3.203780949115753174e-01 -8.719798177480697632e-02 -1.670192740857601166e-02 -1.354228109121322632e-01 -6.768879480659961700e-03 -3.879386931657791138e-02 -2.927907705307006836e-01 -9.912467002868652344e-02 -8.160738646984100342e-02 -3.316921293735504150e-01 1.634253263473510742e-01 -2.519169151782989502e-01 -7.762419525533914566e-03 -2.529560923576354980e-01 1.834930777549743652e-01 -9.890366345643997192e-03 9.648385643959045410e-02 -1.438012868165969849e-01 5.521587654948234558e-02 -1.348569393157958984e-01 2.071599960327148438e-01 -1.299703866243362427e-02 3.296749591827392578e-01
2.670585811138153076e-01 1.491616070270538330e-01 -6.725195050239562988e-02 -3.164088428020477295e-01 -1.424108594655990601e-01 -1.583386212587356567e-01 -1.860459148883819580e-01 8.523281663656234741e-02 1.108321622014045715e-01 3.665370494127273560e-02 -3.863229453563690186e-01 1.700235530734062195e-02 1.405152380466461182e-01 -2.399398237466812134e-01 -1.302063763141632080e-01 -2.505675554275512695e-01 7.294967025518417358e-02 -9.210950694978237152e-03 -1.332311183214187622e-01 -2.183778434991836548e-01 -2.170271277427673340e-01 1.532415747642517090e-01 -1.385651975870132446e-01 -2.584668621420860291e-02 3.174969851970672607e-01 1.371387094259262085e-01 -2.015774883329868317e-02 1.356708854436874390e-01 2.077052593231201172e-01 1.090525090694427490e-01 -1.707408390939235687e-02 1.982438862323760986e-01
4.468173533678054810e-02 1.687259525060653687e-01 -1.194844394922256470e-01 -2.070237547159194946e-01 1.094772815704345703e-01 1.467536240816116333e-01 -2.319870889186859131e-01 8.821382373571395874e-02 -9.860163182020187378e-02 3.908689320087432861e-01 -5.916570499539375305e-02 2.050272822380065918e-01 -6.674006581306457520e-02 -3.064220026135444641e-02 -1.327552944421768188e-01 -3.088396787643432617e-01 2.122550904750823975e-01 -2.599595580250024796e-03 -1.337886154651641846e-01 8.650524914264678955e-02 -3.054244220256805420e-01 -1.393238753080368042e-01 -1.268496960401535034e-01 5.434842407703399658e-02 -2.625005319714546204e-02 3.317150771617889404e-01 1.165875345468521118e-01 1.349836289882659912e-01 -1.208866536617279053e-01 5.925909802317619324e-02 -7.819310575723648071e-02 3.491184413433074951e-01
-1.171389222145080566e-01 -1.418708860874176025e-01 -6.721896119415760040e-03 -1.838294118642807007e-01 1.669999212026596069e-01 1.185392364859580994e-01 2.906102687120437622e-02 2.605298757553100586e-01 2.048707008361816406e-01 1.472171992063522339e-01 2.002889476716518402e-02 2.180452942848205566e-01 1.707175932824611664e-02 -1.648795008659362793e-01 1.856518723070621490e-02 -1.751337200403213501e-01 1.986484602093696594e-02 -4.584392011165618896e-01 -3.459355235099792480e-01 2.443602681159973145e-02 -2.810700237751007080e-02 1.852254718542098999e-01 2.579486072063446045e-01 1.332907378673553467e-01 -8.846852928400039673e-02 1.605859547853469849e-01 -1.009114682674407959e-01 1.589508503675460815e-01 4.631586000323295593e-02 -2.109091728925704956e-01 -2.898398041725158691e-01 4.048233479261398315e-02
-6.460966169834136963e-02 -4.266031831502914429e-02 5.376489832997322083e-02 -6.527879834175109863e-02 2.631198801100254059e-02 3.335456550121307373e-02 -9.300857782363891602e-02 1.135736182332038879e-01 2.991293072700500488e-01 1.628506630659103394e-01 -9.332807362079620361e-02 3.004644215106964111e-01 6.960771977901458740e-02 -1.192685961723327637e-01 -7.895488291978836060e-02 -2.613244652748107910e-01 2.253269851207733154e-01 -2.832529544830322266e-01 -2.445008009672164917e-01 -1.594456732273101807e-01 3.252369910478591919e-02 1.908992230892181396e-01 9.099576622247695923e-02 6.624636054039001465e-02 -9.874156862497329712e-02 4.922549724578857422e-01 -6.663648039102554321e-02 2.292941063642501831e-01 9.552420116961002350e-03 -2.150115221738815308e-01 -1.542764902114868164e-01 9.662586450576782227e-02
9.718459844589233398e-02 6.947042047977447510e-02 7.932244986295700073e-02 -1.369691640138626099e-01 -5.884034931659698486e-02 -1.946811079978942871e-01 -2.114930301904678345e-01 3.834876716136932373e-01 1.751675270497798920e-02 3.502991795539855957e-01 -1.565602570772171021e-01 -6.470381468534469604e-02 1.697687655687332153e-01 -1.098004132509231567e-01 -7.717461884021759033e-02 -3.432548642158508301e-01 -1.822788268327713013e-01 -8.888689428567886353e-02 -1.625160872936248779e-01 2.484194189310073853e-02 -2.054050266742706299e-01 -1.568622440099716187e-01 -1.697479635477066040e-01 8.660507947206497192e-02 3.237624764442443848e-01 1.991941928863525391e-01 2.666135728359222412e-01 6.435340642929077148e-02 9.842293709516525269e-02 -9.239445626735687256e-02 -3.041273169219493866e-02 3.177754953503608704e-02
-3.494343161582946777e-02 1.339323818683624268e-01 2.144018560647964478e-01 -1.349635571241378784e-01 2.289380729198455811e-01 1.156794205307960510e-01 -1.794545352458953857e-01 3.714053332805633545e-02 1.818824112415313721e-01 -6.186893954873085022e-02 -2.777365744113922119e-01 1.179428249597549438e-01 1.231635063886642456e-01 3.946065530180931091e-02 1.267045736312866211e-01 -2.164362967014312744e-01 1.140708550810813904e-01 -3.905360698699951172e-01 -1.425872445106506348e-01 -2.150839269161224365e-01 -1.523582488298416138e-01 -1.977222859859466553e-01 -1.322967410087585449e-01 -5.583383515477180481e-02 2.186220604926347733e-03 1.860801130533218384e-01 -2.627523429691791534e-02 3.154815733432769775e-01 -2.614988684654235840e-01 2.521113157272338867e-01 -9.968543797731399536e-02 -1.338638514280319214e-01
1.280733663588762283e-02 9.725798666477203369e-02 -2.881170213222503662e-01 -3.173984587192535400e-01 1.196914166212081909e-01 1.329134553670883179e-01 -4.128588438034057617e-01 1.594559401273727417e-01 2.775381207466125488e-01 1.384534090757369995e-01 -3.472341224551200867e-02 1.376979798078536987e-01 -8.829268813133239746e-02 4.951259493827819824e-02 1.483685970306396484e-01 -3.135866522789001465e-01 1.693306840024888515e-03 -2.231634259223937988e-01 1.208274587988853455e-01 -5.954995751380920410e-02 -1.392539888620376587e-01 -6.988608837127685547e-02 -9.830073686316609383e-04 -6.869297474622726440e-02 -3.776996582746505737e-02 6.116489693522453308e-02 1.045720651745796204e-01 1.181817576289176941e-01 -1.076960470527410507e-02 -1.615145951509475708e-01 -4.168480634689331055e-01 -6.936930119991302490e-02
1.071777194738388062e-01 1.892675757408142090e-01 -3.201922867447137833e-03 -2.701394557952880859e-01 -2.555359899997711182e-02 1.611533910036087036e-01 -2.496483176946640015e-01 1.026570796966552734e-01 -2.703118920326232910e-01 2.023733854293823242e-01 2.727747522294521332e-02 1.944183371961116791e-02 2.096636891365051270e-01 8.142129331827163696e-02 -3.262226656079292297e-02 -3.534370362758636475e-01 -2.486444264650344849e-01 2.302075549960136414e-02 -4.992980360984802246e-01 1.826047301292419434e-01 -6.582844257354736328e-02 1.240195706486701965e-01 8.354340493679046631e-02 1.383381634950637817e-01 -6.699791178107261658e-03 1.737462878227233887e-01 3.966110199689865112e-02 1.841346025466918945e-01 1.735441572964191437e-02 -1.751338690519332886e-01 3.147424757480621338e-02 4.594395286403596401e-04
-7.094535231590270996e-02 2.624005079269409180e-02 -3.284463286399841309e-01 -3.052521646022796631e-01 2.658298611640930176e-01 2.096712887287139893e-01 -4.063362255692481995e-02 -2.107784450054168701e-01 1.978227347135543823e-01 1.361061930656433105e-01 -1.545155346393585205e-01 -5.907773971557617188e-02 9.914565831422805786e-03 1.183887124061584473e-01 5.380989238619804382e-02 -2.331302314996719360e-01 -1.534967869520187378e-01 -3.148510456085205078e-01 -3.475151062011718750e-01 8.612194657325744629e-02 -1.469877362251281738e-01 1.612638533115386963e-01 -1.495726034045219421e-02 1.750805377960205078e-01 3.356647491455078125e-02 1.186366528272628784e-01 -1.345054060220718384e-01 -1.909529790282249451e-02 -1.539690047502517700e-01 -1.963683962821960449e-01 -6.240374594926834106e-02 -2.166787534952163696e-01
7.550822198390960693e-02 2.657965570688247681e-02 -2.784079909324645996e-01 1.168259978294372559e-01 1.129430606961250305e-01 1.482539921998977661e-01 -8.930853754281997681e-02 1.283935457468032837e-01 1.584654860198497772e-02 1.104543358087539673e-01 -3.822852298617362976e-02 3.343838453292846680e-02 -2.790546417236328125e-01 -2.152553647756576538e-01 2.378786951303482056e-01 -3.070776462554931641e-01 1.115182712674140930e-01 -2.887636721134185791e-01 -2.348756641149520874e-01 -1.567624360322952271e-01 -1.675694435834884644e-01 -1.088677421212196350e-01 5.592250451445579529e-02 -1.730522513389587402e-01 1.166406795382499695e-01 3.741663396358489990e-01 -1.759245544672012329e-01 3.036925382912158966e-02 2.669019997119903564e-01 9.853310137987136841e-02 1.537742167711257935e-01 -1.203296557068824768e-01
-1.382757723331451416e-01 -1.471530944108963013e-01 1.268079411238431931e-02 -2.375948727130889893e-01 -9.278559684753417969e-02 3.888456523418426514e-02 -6.056781421648338437e-05 -1.266621351242065430e-01 -8.634192496538162231e-02 3.899431228637695312e-01 -2.475582361221313477e-01 1.859059035778045654e-01 1.209385767579078674e-01 1.173384860157966614e-01 -9.653685241937637329e-02 -3.125778734683990479e-01 4.563094675540924072e-02 -3.668681681156158447e-01 -2.917611002922058105e-01 -2.032101154327392578e-02 1.166478022933006287e-01 6.308366358280181885e-02 1.100876256823539734e-01 1.759388744831085205e-01 -1.328406482934951782e-01 1.271803826093673706e-01 2.198954857885837555e-02 -4.709227755665779114e-02 3.288054168224334717e-01 -1.278145313262939453e-01 -1.937983632087707520e-01 6.535908579826354980e-02
-1.862236112356185913e-01 -2.280127108097076416e-01 -8.627925068140029907e-02 -1.259104758501052856e-01 1.547995060682296753e-01 4.035975318402051926e-03 1.244453247636556625e-02 1.022722274065017700e-01 3.208477199077606201e-01 3.696845769882202148e-01 -1.046130731701850891e-01 1.799306124448776245e-01 1.445594280958175659e-01 -2.171409316360950470e-03 -4.808545857667922974e-02 -3.009108006954193115e-01 3.384985402226448059e-02 -4.868620336055755615e-01 -2.230556905269622803e-01 -1.861822754144668579e-01 -5.509642884135246277e-02 1.023905128240585327e-01 2.404737174510955811e-01 -2.772259898483753204e-02 -9.019666165113449097e-02 1.037106439471244812e-01 5.764077231287956238e-02 -4.959122836589813232e-02 -2.094892039895057678e-02 1.449603307992219925e-02 -9.480112791061401367e-02 -1.724128127098083496e-01
1.385767608880996704e-01 3.799968957901000977e-02 -1.532347500324249268e-01 -4.275291413068771362e-02 2.877878248691558838e-01 1.025951281189918518e-01 1.252003461122512817e-01 5.609929934144020081e-02 9.896986186504364014e-03 5.424923449754714966e-02 -3.090555667877197266e-01 6.907980889081954956e-02 -1.153626218438148499e-01 -2.698135329410433769e-03 1.506784409284591675e-01 -2.712569534778594971e-01 -6.273021548986434937e-02 -1.854276359081268311e-01 -3.669093549251556396e-01 1.068428829312324524e-01 -7.095324248075485229e-02 1.074292957782745361e-01 -9.753023274242877960e-03 3.453407585620880127e-01 2.560631930828094482e-01 1.994334012269973755e-01 -3.118267059326171875e-01 6.350749731063842773e-02 -2.185487002134323120e-01 -3.048947639763355255e-02 2.080911248922348022e-01 -1.002613306045532227e-01
1.004492416977882385e-01 1.761123389005661011e-01 -8.032116293907165527e-02 -2.112646251916885376e-01 8.230052888393402100e-03 2.332793623208999634e-01 -1.285097599029541016e-01 1.161500364542007446e-01 8.233726024627685547e-02 2.505611777305603027e-01 -1.194071993231773376e-01 -1.422302126884460449e-01 -1.895377486944198608e-01 -2.745871841907501221e-01 3.613425418734550476e-02 -3.618818223476409912e-01 -4.399459809064865112e-02 -1.768068969249725342e-01 6.669326219707727432e-03 -1.305738091468811035e-01 -1.367807388305664062e-01 1.450692862272262573e-01 -5.614114552736282349e-02 2.846934497356414795e-01 8.810003101825714111e-02 2.750250995159149170e-01 2.666113376617431641e-01 -2.414492368698120117e-01 6.176980957388877869e-02 1.656762659549713135e-01 2.347450107336044312e-01 4.782599583268165588e-02
-1.462642550468444824e-01 -1.253676563501358032e-01 -9.625712037086486816e-02 -7.973279058933258057e-02 4.364949762821197510e-01 1.312426328659057617e-01 -1.341325044631958008e-01 -2.921704649925231934e-01 3.398061171174049377e-02 1.926640421152114868e-01 -3.957490622997283936e-02 3.511883318424224854e-02 2.106417343020439148e-02 -8.323958516120910645e-02 7.669529318809509277e-02 -2.459480017423629761e-01 -2.457016706466674805e-01 -1.723678708076477051e-01 -4.331336319446563721e-01 1.298112273216247559e-01 -4.224853962659835815e-02 1.660731881856918335e-01 -1.051592677831649780e-01 7.679896056652069092e-02 2.517573833465576172e-01 2.364087402820587158e-01 -1.669297367334365845e-02 -6.838856637477874756e-02 -9.688749909400939941e-02 -1.478246450424194336e-01 1.516589373350143433e-01 4.490848258137702942e-02
2.035709768533706665e-01 -5.960109829902648926e-02 -2.700212299823760986e-01 -4.084877371788024902e-01 2.058631181716918945e-01 1.185695677995681763e-01 5.131557956337928772e-02 -1.173213645815849304e-01 3.636164367198944092e-01 2.475254982709884644e-01 -2.340085804462432861e-01 7.384049892425537109e-02 -9.304486215114593506e-02 9.398325532674789429e-02 9.263746906071901321e-04 -1.187918558716773987e-01 1.246923729777336121e-01 -1.839420199394226074e-01 -1.679357886314392090e-01 5.046585947275161743e-02 -1.676184684038162231e-01 2.384045720100402832e-01 3.985726460814476013e-02 5.096535012125968933e-02 1.359314620494842529e-01 5.054645612835884094e-02 1.720210313796997070e-01 -3.909851238131523132e-02 -1.327400058507919312e-01 8.727613836526870728e-02 9.360761195421218872e-02 3.188946843147277832e-01
5.590896680951118469e-02 -1.173977926373481750e-01 -8.495067059993743896e-02 -2.353731989860534668e-01 -9.953036904335021973e-02 -2.693060040473937988e-01 -6.892645359039306641e-02 3.780929371714591980e-02 1.196059659123420715e-01 -1.050676032900810242e-01 -2.128457427024841309e-01 -5.831270292401313782e-02 -1.328145116567611694e-01 7.261580973863601685e-02 1.916581243276596069e-01 -3.199999332427978516e-01 1.261723935604095459e-01 -3.586445152759552002e-01 -3.875499963760375977e-01 -4.639968276023864746e-02 -1.060533598065376282e-01 -1.686386764049530029e-01 -2.489484101533889771e-01 2.567197382450103760e-01 -2.341567873954772949e-01 1.198833063244819641e-01 -1.751647591590881348e-01 3.318780288100242615e-02 1.478263735771179199e-01 -4.336651414632797241e-02 -9.166375733911991119e-03 8.065751940011978149e-02
2.489029318094253540e-01 -1.046410501003265381e-01 7.903962582349777222e-02 -1.852869987487792969e-01 -5.042527243494987488e-02 -1.215235069394111633e-01 -3.060605525970458984e-01 3.342008292675018311e-01 4.612120240926742554e-02 2.297043800354003906e-01 -2.984758317470550537e-01 4.219765961170196533e-02 -1.178145259618759155e-01 -1.295724362134933472e-01 -9.084651619195938110e-02 -2.421933710575103760e-01 1.722617633640766144e-02 4.318551719188690186e-02 -4.225766062736511230e-01 -2.149911411106586456e-02 -2.383129745721817017e-01 -1.905953288078308105e-01 -9.030708670616149902e-02 1.798055879771709442e-02 3.246969878673553467e-01 4.400639235973358154e-02 -1.174001023173332214e-01 -3.533869236707687378e-02 5.315597727894783020e-02 -1.076827198266983032e-02 -5.569392070174217224e-02 -9.629397094249725342e-02
2.049479037523269653e-01 1.741887629032135010e-01 -9.557747840881347656e-02 -1.181489676237106323e-01 5.583108589053153992e-02 -5.221607908606529236e-02 2.338759601116180420e-02 -2.592019177973270416e-02 6.952144950628280640e-02 1.151702404022216797e-01 -2.433850169181823730e-01 -7.859059423208236694e-02 4.241197183728218079e-02 -1.119866445660591125e-01 1.170877441763877869e-01 -3.733375370502471924e-01 -1.238007619976997375e-01 -1.871187239885330200e-01 -2.999541163444519043e-01 -1.883789151906967163e-02 -1.513690799474716187e-01 1.045560985803604126e-01 -4.901912212371826172e-01 2.236016467213630676e-02 -2.516715973615646362e-02 1.462980657815933228e-01 -2.398471385240554810e-01 2.016561850905418396e-02 8.534855395555496216e-02 -2.717944681644439697e-01 3.399615734815597534e-02 2.626328170299530029e-01
-8.898582309484481812e-02 -1.115791276097297668e-01 -7.302103191614151001e-02 -2.454163134098052979e-01 -4.580673202872276306e-02 2.133553922176361084e-01 -1.430015917867422104e-02 -1.007707044482231140e-01 1.368247531354427338e-02 3.705151081085205078e-01 -2.156891822814941406e-01 1.963848322629928589e-01 -1.675708740949630737e-01 1.264263540506362915e-01 1.569007188081741333e-01 -2.740616798400878906e-01 1.964184939861297607e-01 -2.954550385475158691e-01 -1.154128462076187134e-01 4.187268763780593872e-02 -5.771111696958541870e-02 -2.253852784633636475e-01 -1.079925149679183960e-01 2.258845567703247070e-01 -3.106316085904836655e-03 4.463928937911987305e-02 -5.185468122363090515e-02 -1.306817978620529175e-01 2.777521014213562012e-01 1.118472963571548462e-01 -1.546814888715744019e-01 3.108531534671783447e-01
1.876617521047592163e-01 1.138421818614006042e-01 -1.445578634738922119e-01 -1.128729879856109619e-01 1.312783211469650269e-01 1.985046863555908203e-01 -3.243381381034851074e-01 3.026983141899108887e-01 -3.177253901958465576e-01 2.945255637168884277e-01 -3.782156407833099365e-01 -9.717036783695220947e-02 1.588268578052520752e-01 -1.143760085105895996e-01 -9.569443017244338989e-02 -1.162979230284690857e-01 1.685802489519119263e-01 -9.622192382812500000e-02 -2.271642088890075684e-01 -1.133876517415046692e-01 -1.343309581279754639e-01 1.855038106441497803e-01 3.220078721642494202e-02 6.553547829389572144e-02 1.035267263650894165e-01 1.338607072830200195e-02 1.056643109768629074e-02 -1.381096541881561279e-01 7.773070037364959717e-02 -1.931877881288528442e-01 1.500793248414993286e-01 8.749318867921829224e-02
4.178154170513153076e-01 -2.643233835697174072e-01 -1.535346172749996185e-02 -7.549920585006475449e-03 2.591026127338409424e-01 5.582040175795555115e-02 -1.682105809450149536e-01 -8.295500651001930237e-03 -1.557498425245285034e-01 3.740754425525665283e-01 -1.207348182797431946e-01 -1.760767996311187744e-01 1.155296340584754944e-01 -1.755740195512771606e-01 7.294828444719314575e-02 -2.560082972049713135e-01 2.530569769442081451e-02 -2.397888451814651489e-01 -1.631416827440261841e-01 -1.732006967067718506e-01 -1.335718086920678616e-03 -9.627448022365570068e-02 -1.217826902866363525e-01 -8.901748806238174438e-03 -1.889486163854598999e-01 1.200745329260826111e-01 -2.274678945541381836e-01 -8.500978350639343262e-02 5.142331123352050781e-02 2.035346776247024536e-01 1.240736767649650574e-01 1.560934931039810181e-01
1.635135561227798462e-01 -1.895887553691864014e-01 -7.764644175767898560e-02 -3.942676484584808350e-01 1.352102607488632202e-01 9.380398690700531006e-02 7.461026310920715332e-02 -2.466057799756526947e-02 7.856141030788421631e-02 1.750484853982925415e-01 5.667270720005035400e-02 2.246242910623550415e-01 -1.190523505210876465e-01 -1.791968494653701782e-01 9.669835865497589111e-02 -1.189005672931671143e-01 -1.111434549093246460e-01 -4.963336288928985596e-01 -1.883243620395660400e-01 -2.816984057426452637e-01 3.002130240201950073e-02 7.289380580186843872e-02 1.634579300880432129e-01 -2.656165659427642822e-01 1.975613087415695190e-02 1.967566311359405518e-01 -2.084967195987701416e-01 -3.585259988903999329e-02 -3.476219624280929565e-02 -9.770717471837997437e-02 -8.919870853424072266e-02 5.250180512666702271e-02
2.825509570538997650e-02 -7.980179041624069214e-02 -3.257569670677185059e-02 -3.011691570281982422e-01 1.839984357357025146e-01 -3.731367737054824829e-02 1.644511520862579346e-01 -2.476807832717895508e-01 1.612908393144607544e-01 3.552884459495544434e-01 -1.314260661602020264e-01 2.976784706115722656e-01 6.386382132768630981e-02 -1.774893887341022491e-02 6.585986167192459106e-02 -3.265481591224670410e-01 -1.696375906467437744e-01 -3.076559007167816162e-01 -2.764430940151214600e-01 -2.049403637647628784e-01 3.057639347389340401e-03 -4.939484596252441406e-02 -1.850148588418960571e-01 -1.355201900005340576e-01 1.151718571782112122e-01 6.970460712909698486e-02 -2.726868726313114166e-02 2.308970838785171509e-01 -1.567039340734481812e-01 -4.064941778779029846e-02 -7.700359821319580078e-02 5.217957124114036560e-02
-6.230035424232482910e-02 1.386511325836181641e-01 -1.303058415651321411e-01 -1.237776726484298706e-01 2.566794157028198242e-01 2.355713546276092529e-01 2.308190427720546722e-02 -5.713501945137977600e-02 -1.212039440870285034e-01 1.297446340322494507e-01 -2.833946645259857178e-01 3.414068371057510376e-02 -9.489089250564575195e-02 -2.452236264944076538e-01 -1.274004131555557251e-01 -8.982477337121963501e-02 1.451021898537874222e-02 -4.375686943531036377e-01 -3.571047782897949219e-01 -2.603739202022552490e-01 5.571337416768074036e-02 -1.452688127756118774e-03 1.696309447288513184e-01 3.005724586546421051e-02 1.081906259059906006e-01 2.498365640640258789e-01 -3.247880563139915466e-02 -2.178807929158210754e-02 6.342417001724243164e-02 -2.108677178621292114e-01 1.768402755260467529e-01 -1.943841278553009033e-01
-2.336516976356506348e-01 -3.915520757436752319e-02 -1.495975703001022339e-01 -9.171286225318908691e-02 2.354349941015243530e-01 3.227742910385131836e-01 -4.456346482038497925e-02 3.411067128181457520e-01 5.205473676323890686e-02 6.967925280332565308e-02 1.723386943340301514e-01 1.276072263717651367e-01 1.153419241309165955e-01 -1.273625791072845459e-01 2.271028012037277222e-01 -2.495709210634231567e-01 -1.020060479640960693e-01 -2.621918618679046631e-01 -3.917492628097534180e-01 -5.540143325924873352e-02 -1.858914047479629517e-01 -1.410318017005920410e-01 -1.544696278870105743e-02 -2.789465151727199554e-02 -1.510557532310485840e-01 2.100828438997268677e-01 8.555082976818084717e-02 1.608194261789321899e-01 -2.105576545000076294e-02 2.031515352427959442e-02 -7.441869378089904785e-02 2.012895643711090088e-01
1.326712369918823242e-01 1.875791847705841064e-01 -1.042403727769851685e-01 -3.322815522551536560e-02 1.272030770778656006e-01 2.803726792335510254e-01 -1.133638694882392883e-01 1.954231709241867065e-01 -4.581263661384582520e-02 1.729562133550643921e-01 -1.794773042201995850e-01 6.999497115612030029e-02 -6.075849756598472595e-02 5.981026683002710342e-03 1.730777770280838013e-01 -2.502196133136749268e-01 4.319787770509719849e-02 -2.739800214767456055e-01 -3.374490737915039062e-01 2.111593633890151978e-01 -6.155612692236900330e-02 2.010484039783477783e-01 7.438764721155166626e-02 2.506115138530731201e-01 2.998845279216766357e-01 1.285113245248794556e-01 -2.713970541954040527e-01 7.384163886308670044e-02 -1.542318463325500488e-01 1.018453538417816162e-01 1.301278471946716309e-01 -1.985078752040863037e-01
-4.618649557232856750e-02 1.741099208593368530e-01 -2.399388700723648071e-02 7.131802383810281754e-03 2.723352313041687012e-01 -1.033836416900157928e-02 -2.008673176169395447e-02 9.713069349527359009e-02 -2.341035939753055573e-02 3.996814191341400146e-01 -7.876163348555564880e-03 -1.746468245983123779e-01 1.537110656499862671e-01 7.572133839130401611e-02 6.397147476673126221e-02 -3.209384083747863770e-01 9.226017445325851440e-02 -2.462638169527053833e-01 -1.371565610170364380e-01 -2.351945340633392334e-01 -2.609747834503650665e-02 -1.983976550400257111e-02 2.193583846092224121e-01 2.727218866348266602e-01 2.855222113430500031e-02 2.113230377435684204e-01 -2.354643493890762329e-01 -1.358192600309848785e-02 3.391746878623962402e-01 2.042757272720336914e-01 3.289356455206871033e-02 1.723264455795288086e-01
2.305398434400558472e-01 -3.974005207419395447e-02 2.597459778189659119e-02 -2.531866729259490967e-01 7.064192742109298706e-02 -3.782400861382484436e-02 -9.469852596521377563e-02 1.413829475641250610e-01 1.538553833961486816e-01 6.774066714569926262e-04 -2.496181279420852661e-01 -1.967497020959854126e-01 2.907220460474491119e-02 -2.217793911695480347e-01 9.511633962392807007e-02 -3.943174481391906738e-01 -1.655697226524353027e-01 -1.120762005448341370e-01 -2.329018115997314453e-01 -1.620381921529769897e-01 -2.585579454898834229e-01 3.623671457171440125e-02 -7.776476442813873291e-02 5.099456384778022766e-02 4.050650820136070251e-02 1.257735043764114380e-01 -1.833146810531616211e-01 1.424264460802078247e-01 2.463899254798889160e-01 -3.804676532745361328e-01 -1.457184404134750366e-01 1.025952771306037903e-01
3.517797291278839111e-01 5.732721462845802307e-02 2.535002827644348145e-01 -2.821092903614044189e-01 2.874906361103057861e-01 -8.783462643623352051e-02 -2.428233325481414795e-01 2.574103325605392456e-02 -4.676799103617668152e-02 3.790141642093658447e-01 -2.950526028871536255e-02 -2.164689823985099792e-02 -1.109696403145790100e-01 -8.595027774572372437e-02 8.702049404382705688e-02 -2.177278548479080200e-01 4.280861467123031616e-03 -1.807579994201660156e-01 -5.301135405898094177e-02 -2.838440537452697754e-01 -1.474756654351949692e-02 -1.192730944603681564e-02 -4.586306214332580566e-02 1.936168521642684937e-01 6.641969829797744751e-02 4.257399588823318481e-02 -3.153839707374572754e-01 3.313544392585754395e-02 1.946411281824111938e-01 2.073826342821121216e-01 -1.161444932222366333e-01 -8.703176863491535187e-03
1.841940283775329590e-01 7.596868276596069336e-02 -8.164796978235244751e-02 -4.704950749874114990e-01 2.911687791347503662e-01 -1.376481633633375168e-02 3.649634495377540588e-02 -1.706098467111587524e-01 1.941629201173782349e-01 3.484794199466705322e-01 -1.791460663080215454e-01 1.482722908258438110e-01 -8.857139386236667633e-03 -2.244365029036998749e-02 5.610715970396995544e-02 -2.586860656738281250e-01 6.414904445409774780e-02 -2.289400398731231689e-01 -2.308164089918136597e-01 8.664167672395706177e-02 2.175050228834152222e-01 -1.484791338443756104e-01 -1.381093170493841171e-02 9.466110914945602417e-02 -1.359531432390213013e-01 -3.113942593336105347e-02 -1.520223468542098999e-01 -2.096943855285644531e-01 1.208534166216850281e-01 -6.497883051633834839e-02 -1.779824942350387573e-01 -1.176627632230520248e-02
1.961325258016586304e-01 -1.088334023952484131e-01 1.227738782763481140e-01 -3.088829219341278076e-01 2.880057692527770996e-01 2.810127846896648407e-02 1.002688147127628326e-02 -2.775707542896270752e-01 2.994142174720764160e-01 1.918264031410217285e-01 -1.722452938556671143e-01 2.745995521545410156e-01 9.815894067287445068e-02 1.009563356637954712e-01 -1.514132320880889893e-02 -3.392749428749084473e-01 -8.734777569770812988e-02 -3.758354783058166504e-01 -2.319862246513366699e-01 -1.475045680999755859e-01 5.638545379042625427e-02 -1.498145516961812973e-02 -5.726127326488494873e-02 -3.864083811640739441e-02 1.919927597045898438e-01 -7.599243428558111191e-03 2.551537193357944489e-02 1.790644973516464233e-01 -7.121992856264114380e-02 3.348337113857269287e-02 4.298822954297065735e-02 3.647043183445930481e-02
8.218389004468917847e-02 1.194378435611724854e-01 -2.591934800148010254e-01 -3.866314291954040527e-01 1.773060262203216553e-01 -2.504685521125793457e-02 -2.491443604230880737e-01 2.537736594676971436e-01 2.307148873805999756e-01 2.123200148344039917e-01 -1.129431352019309998e-01 1.719125658273696899e-01 -1.229021772742271423e-01 1.341131180524826050e-01 2.520239949226379395e-01 -3.357663452625274658e-01 -5.750804021954536438e-02 -1.838235855102539062e-01 8.170647546648979187e-03 8.240869641304016113e-02 -2.014205306768417358e-01 -8.146039396524429321e-02 3.669967874884605408e-02 5.678970366716384888e-02 8.891385793685913086e-02 1.044796630740165710e-01 4.258834570646286011e-02 2.677762322127819061e-02 -2.280466705560684204e-01 9.958989173173904419e-02 -2.730233669281005859e-01 1.609267480671405792e-02
9.791259467601776123e-02 2.479007244110107422e-01 4.687682166695594788e-02 -4.517802894115447998e-01 1.504518091678619385e-03 1.714185029268264771e-01 -6.188311148434877396e-03 1.561162155121564865e-02 -1.945180585607886314e-03 5.073977112770080566e-01 3.649364411830902100e-02 1.412891298532485962e-01 -2.628247439861297607e-01 6.653112173080444336e-02 3.552114218473434448e-02 -2.021953761577606201e-01 4.716381896287202835e-03 -2.684168517589569092e-01 -1.044030487537384033e-01 -4.212359711527824402e-02 1.273418217897415161e-01 -2.336979359388351440e-01 -1.180261746048927307e-02 1.634971238672733307e-02 -9.793187677860260010e-02 4.526963084936141968e-02 3.650030493736267090e-02 -1.990605294704437256e-01 1.258986443281173706e-01 5.333920568227767944e-02 -1.215149015188217163e-01 2.377982139587402344e-01
3.343202471733093262e-01 1.230039671063423157e-01 1.740236431360244751e-01 -2.062439024448394775e-01 1.106731444597244263e-01 4.536705464124679565e-02 6.581368297338485718e-02 2.296139895915985107e-01 3.206648230552673340e-01 1.436601579189300537e-01 -6.923227757215499878e-02 1.002561300992965698e-01 1.920086890459060669e-01 -9.429749101400375366e-02 -2.985397353768348694e-02 1.179287210106849670e-02 8.919896930456161499e-02 -3.888746500015258789e-01 -7.297392934560775757e-02 -1.699410974979400635e-01 7.365284860134124756e-02 -9.565152227878570557e-03 -2.207218408584594727e-01 5.046739056706428528e-02 2.836324870586395264e-01 1.629004627466201782e-01 -2.939625978469848633e-01 -9.505998343229293823e-02 7.357703894376754761e-02 2.819990813732147217e-01 -1.052290759980678558e-02 7.856036722660064697e-02
2.331225574016571045e-01 -2.324316948652267456e-01 -2.556640468537807465e-02 -4.078412353992462158e-01 -8.347465097904205322e-02 -1.380537748336791992e-01 -1.189342588186264038e-01 2.894560694694519043e-01 1.959827095270156860e-01 1.071496456861495972e-01 -1.078796237707138062e-01 -2.029571682214736938e-01 1.772501021623611450e-01 -5.689003691077232361e-02 2.976420149207115173e-02 -2.683152556419372559e-01 4.910464584827423096e-02 -3.085023462772369385e-01 8.434291929006576538e-02 2.645480632781982422e-02 -2.919936776161193848e-01 -3.521474450826644897e-02 -2.076360583305358887e-01 -1.858758777379989624e-01 -3.031717799603939056e-02 1.492331773042678833e-01 9.721797704696655273e-02 1.561287045478820801e-01 -8.423128724098205566e-02 -6.481579970568418503e-03 8.457022160291671753e-02 2.226289659738540649e-01
2.204299531877040863e-02 2.720670700073242188e-01 -8.305530250072479248e-02 -1.613659262657165527e-01 7.610496878623962402e-02 1.204785257577896118e-01 -2.723487913608551025e-01 1.252889074385166168e-02 -4.645089805126190186e-02 4.086252450942993164e-01 -4.858560860157012939e-02 1.083208471536636353e-01 1.169671788811683655e-01 -8.142809569835662842e-02 -2.285938560962677002e-01 -3.002960681915283203e-01 1.202919427305459976e-02 -9.669306874275207520e-02 -8.876343071460723877e-02 1.443809270858764648e-01 -4.123505949974060059e-01 -1.242923662066459656e-01 -2.472769320011138916e-01 -4.428872838616371155e-03 -1.513581257313489914e-02 2.195056229829788208e-01 7.729184627532958984e-02 4.577118530869483948e-02 -1.083075478672981262e-01 9.620952419936656952e-03 -1.476608216762542725e-02 3.139416277408599854e-01
4.206620752811431885e-01 1.485484987497329712e-01 -2.216775417327880859e-01 -1.933543384075164795e-01 -6.173281371593475342e-02 2.407539635896682739e-01 -1.739093810319900513e-01 9.681472182273864746e-02 -1.384861767292022705e-01 5.390374362468719482e-02 -1.067612972110509872e-02 1.821008622646331787e-01 -9.429980069398880005e-03 -4.920316115021705627e-02 -7.726088515482842922e-04 -1.128337457776069641e-01 2.429497987031936646e-01 -2.383565753698348999e-01 -4.212069809436798096e-01 -3.703307509422302246e-01 -7.527512311935424805e-02 -9.586140513420104980e-02 -8.751890808343887329e-02 5.805369466543197632e-02 2.393364347517490387e-02 9.337931871414184570e-02 1.372103542089462280e-01 -7.480857521295547485e-02 -9.775039553642272949e-02 -1.581007689237594604e-01 1.251616030931472778e-01 4.735006019473075867e-02
9.952435642480850220e-02 4.336676001548767090e-02 -1.437454372644424438e-01 -3.266970515251159668e-01 2.845224440097808838e-01 1.622282266616821289e-01 8.604039438068866730e-03 -5.520581454038619995e-02 2.056757956743240356e-01 1.628300398588180542e-01 -3.222784101963043213e-01 3.006304800510406494e-01 -3.259227424860000610e-02 6.154354289174079895e-02 1.787759810686111450e-01 1.826609484851360321e-02 1.184414848685264587e-01 -1.066928803920745850e-01 -1.866122335195541382e-01 -8.591681718826293945e-02 -1.947968900203704834e-01 1.892335154116153717e-02 -2.280860245227813721e-01 -1.080146431922912598e-02 2.986630499362945557e-01 1.944578289985656738e-01 3.796814009547233582e-02 2.670893371105194092e-01 -1.557148545980453491e-01 2.544033229351043701e-01 -4.063657298684120178e-02 -4.186282679438591003e-02
2.463659793138504028e-01 -1.882685720920562744e-01 6.608679890632629395e-02 -4.670817404985427856e-02 -2.217491157352924347e-03 2.721029818058013916e-01 -1.323100328445434570e-01 3.782148659229278564e-02 -2.168329209089279175e-01 3.090634047985076904e-01 -3.258050084114074707e-01 -3.116065450012683868e-02 -1.669235080480575562e-01 -2.718679606914520264e-01 1.213578209280967712e-01 -2.635087966918945312e-01 -2.661105096340179443e-01 -2.472296059131622314e-01 -1.421163082122802734e-01 -1.017414480447769165e-01 -1.809056848287582397e-01 1.357032209634780884e-01 1.167043745517730713e-01 9.640134125947952271e-02 1.116946339607238770e-01 3.995148465037345886e-02 8.673728443682193756e-04 2.470639497041702271e-01 -1.119544282555580139e-01 -1.287984400987625122e-01 -1.025702245533466339e-02 1.668803691864013672e-01
3.670955598354339600e-01 -2.308483980596065521e-02 8.995392173528671265e-02 -2.416396737098693848e-01 3.089663684368133545e-01 1.555670052766799927e-01 -6.401106715202331543e-02 8.067414164543151855e-03 -3.323504626750946045e-01 3.353052735328674316e-01 -2.199910134077072144e-01 -5.129449442028999329e-02 -1.546706911176443100e-02 -1.057395413517951965e-01 2.878901362419128418e-01 -1.389719843864440918e-01 -1.372822225093841553e-01 -1.607301533222198486e-01 -1.556704789400100708e-01 -2.415899783372879028e-01 -2.205054312944412231e-01 -8.840450085699558258e-03 -6.240417435765266418e-02 4.466834291815757751e-02 5.337909609079360962e-02 -2.209147438406944275e-03 -9.774315357208251953e-02 7.969266921281814575e-02 2.806097865104675293e-01 1.600804738700389862e-02 -7.649148255586624146e-02 3.737710788846015930e-02
9.570541977882385254e-02 -3.817359358072280884e-02 -2.366311103105545044e-01 -2.432252168655395508e-01 1.937992423772811890e-01 5.851192399859428406e-02 7.504831999540328979e-02 3.258561482653021812e-03 7.963658124208450317e-02 2.978562116622924805e-01 -2.822824120521545410e-01 2.000281214714050293e-02 -3.269689530134201050e-02 6.204708293080329895e-02 1.258838772773742676e-01 7.278103381395339966e-02 -9.625825285911560059e-02 -1.679236590862274170e-01 -3.738040328025817871e-01 -7.581289112567901611e-02 -2.866052389144897461e-01 -6.686672568321228027e-02 -2.651792578399181366e-02 1.914918720722198486e-01 1.934387683868408203e-01 2.474416047334671021e-01 -1.549561321735382080e-01 2.395931780338287354e-01 -3.053523004055023193e-01 1.632536351680755615e-01 1.397036314010620117e-01 1.004293560981750488e-03
2.196722924709320068e-01 2.012092471122741699e-01 -1.389712393283843994e-01 2.204598486423492432e-02 -1.524941027164459229e-01 4.200052469968795776e-02 -1.480530947446823120e-03 1.943227052688598633e-01 1.211394593119621277e-01 3.450041636824607849e-02 7.842989265918731689e-02 1.746985167264938354e-01 -7.526554167270660400e-02 9.797303378582000732e-02 1.557820141315460205e-01 -1.672026962041854858e-01 -2.008982747793197632e-01 -4.324837625026702881e-01 -2.649445831775665283e-01 -7.321819663047790527e-02 -1.271287202835083008e-01 -3.007700443267822266e-01 5.293573811650276184e-02 -2.251675352454185486e-02 -5.031016096472740173e-02 2.225937247276306152e-01 -1.642144322395324707e-01 4.477373659610748291e-01 8.416578173637390137e-03 1.077553406357765198e-01 -6.010931357741355896e-02 3.085436858236789703e-02
1.024524047970771790e-01 3.645862638950347900e-02 2.116619348526000977e-01 -6.320504844188690186e-02 -3.774853423237800598e-02 1.172773018479347229e-01 -3.921832442283630371e-01 -1.853349506855010986e-01 1.682385206222534180e-01 3.450331091880798340e-01 1.177619863301515579e-02 1.897892914712429047e-02 -8.690404146909713745e-02 -5.827070400118827820e-02 2.001076340675354004e-01 -2.469674944877624512e-01 -4.976438283920288086e-01 -2.579560279846191406e-01 -1.199841946363449097e-01 -1.655753254890441895e-01 5.197088699787855148e-03 2.167805656790733337e-02 -4.693251848220825195e-02 1.632369458675384521e-01 -6.970709562301635742e-02 1.373202949762344360e-01 1.516538411378860474e-01 5.921711772680282593e-02 -6.289096176624298096e-02 1.341463476419448853e-01 -6.129565183073282242e-03 1.365674883127212524e-01
2.628022432327270508e-01 1.161091327667236328e-01 -3.259179741144180298e-02 -2.916034162044525146e-01 2.064124681055545807e-02 2.899727225303649902e-01 -3.005717881023883820e-02 6.860893219709396362e-02 2.010097727179527283e-02 1.093019098043441772e-01 1.394639164209365845e-01 1.054064929485321045e-01 4.492083191871643066e-02 -5.411428958177566528e-02 2.840409055352210999e-02 -3.292765319347381592e-01 1.152789443731307983e-01 -1.544445455074310303e-01 -2.009656280279159546e-01 2.293212264776229858e-01 1.348388493061065674e-01 -1.049080938100814819e-01 -2.108894288539886475e-01 1.195863485336303711e-01 9.520972520112991333e-02 5.025967955589294434e-01 3.937619552016258240e-02 2.412733994424343109e-02 7.464805990457534790e-02 -2.176804244518280029e-01 2.217784821987152100e-01 -1.123761571943759918e-02
2.234536409378051758e-01 -1.433933228254318237e-01 4.030942916870117188e-02 -1.361366063356399536e-01 2.984470427036285400e-01 -5.284848064184188843e-02 1.198821067810058594e-01 -1.827359944581985474e-01 1.653725504875183105e-01 4.377052485942840576e-01 -1.155615970492362976e-01 3.527273833751678467e-01 3.016986884176731110e-02 -2.486709672666620463e-05 5.373775959014892578e-02 -1.457079946994781494e-01 -1.300721764564514160e-01 -3.691675961017608643e-01 -2.066645473241806030e-01 -1.117133870720863342e-01 -1.876139082014560699e-02 -7.222935557365417480e-02 -7.281328737735748291e-02 -1.373873203992843628e-01 2.093075364828109741e-01 3.642935678362846375e-02 -1.452582180500030518e-01 1.525439918041229248e-01 -1.209920048713684082e-01 -2.048881649971008301e-01 -4.192105680704116821e-02 4.433219134807586670e-02
2.609157375991344452e-02 3.557684719562530518e-01 -2.258336395025253296e-01 -3.628392890095710754e-02 9.063167870044708252e-02 3.915199339389801025e-01 -1.085740923881530762e-01 7.093655318021774292e-02 -7.654268294572830200e-02 1.261328309774398804e-01 6.468646228313446045e-02 2.547542750835418701e-01 1.017155200242996216e-01 1.213562637567520142e-01 1.659658253192901611e-01 -8.986755460500717163e-02 1.320179998874664307e-01 -4.762807190418243408e-01 -1.718393415212631226e-01 -2.584027647972106934e-01 -1.355439573526382446e-01 2.293613925576210022e-02 -3.326549008488655090e-02 1.324905753135681152e-01 1.238153800368309021e-01 4.129329323768615723e-02 -4.903672635555267334e-02 4.968443140387535095e-02 2.003579586744308472e-01 8.120230585336685181e-02 -1.021408140659332275e-01 1.826255172491073608e-01
-5.396983027458190918e-02 6.868346780538558960e-02 -3.166935965418815613e-02 -3.308530151844024658e-01 7.150097191333770752e-02 1.240286454558372498e-01 -2.008292265236377716e-02 -1.156388521194458008e-01 -3.852315247058868408e-03 1.356911659240722656e-01 9.626245498657226562e-02 1.678869724273681641e-01 3.147448897361755371e-01 9.130582958459854126e-02 1.468958258628845215e-01 -1.172687187790870667e-01 -3.192641735076904297e-01 -2.550364732742309570e-01 -6.244403123855590820e-02 -1.166889220476150513e-01 3.099434822797775269e-02 -1.381886936724185944e-02 8.352977782487869263e-02 2.502569556236267090e-01 -1.992710120975971222e-02 3.959541320800781250e-01 -1.920430958271026611e-01 1.533196121454238892e-01 1.762556880712509155e-01 -8.999377489089965820e-02 1.803260482847690582e-02 3.697574436664581299e-01
6.119574233889579773e-02 -2.745186723768711090e-02 -1.650366038084030151e-01 -7.951571047306060791e-02 -1.253958493471145630e-01 -2.082815170288085938e-01 -1.265946924686431885e-01 -4.468664526939392090e-02 1.954655796289443970e-01 2.217514812946319580e-01 -3.049315214157104492e-01 2.139022201299667358e-01 -5.734471604228019714e-02 -9.432944655418395996e-02 1.203034296631813049e-01 -1.922433823347091675e-02 8.368825912475585938e-02 -2.698864042758941650e-01 -3.898263573646545410e-01 4.178212955594062805e-02 -5.121228843927383423e-02 -2.869737446308135986e-01 -2.590901032090187073e-02 -1.356130242347717285e-01 -1.382150202989578247e-01 1.942777335643768311e-01 -1.959820985794067383e-01 4.061314463615417480e-02 3.354235887527465820e-01 -2.583652734756469727e-01 -1.074198409914970398e-01 -7.980407029390335083e-02
3.261970281600952148e-01 2.866075336933135986e-01 -3.716257959604263306e-02 -3.201784789562225342e-01 -1.287412047386169434e-01 2.915596663951873779e-01 -1.194312945008277893e-01 8.035873179323971272e-04 -1.203572228550910950e-01 -9.358819574117660522e-03 -9.019429981708526611e-02 2.320410870015621185e-02 -1.758914291858673096e-01 -1.225340440869331360e-01 1.653117835521697998e-01 -1.976978182792663574e-01 -1.016437262296676636e-02 -3.548367023468017578e-01 -1.862554550170898438e-01 2.835964858531951904e-01 4.752229899168014526e-02 -2.372638583183288574e-01 3.279379010200500488e-02 2.160828001797199249e-02 1.807891763746738434e-02 3.419256508350372314e-01 2.433837216813117266e-04 1.727649420499801636e-01 3.431706130504608154e-02 -6.358250975608825684e-02 5.063012614846229553e-02 1.384634990245103836e-03
-2.713893167674541473e-02 1.018203422427177429e-01 -4.315506666898727417e-03 -2.364902198314666748e-02 -1.365960761904716492e-02 1.416771858930587769e-01 -1.790819466114044189e-01 2.983614206314086914e-01 2.152161598205566406e-01 3.011524081230163574e-01 2.225508354604244232e-02 1.202268227934837341e-01 9.768159128725528717e-03 7.950378954410552979e-02 -8.022342622280120850e-02 -1.608779579401016235e-01 6.927649676799774170e-02 -3.373507037758827209e-02 -2.449095696210861206e-01 2.567682564258575439e-01 -5.388411283493041992e-01 -1.455695834010839462e-02 -8.045916259288787842e-02 8.409178256988525391e-02 1.310156881809234619e-01 1.870655864477157593e-01 -2.846160344779491425e-02 3.313865363597869873e-01 3.723550215363502502e-02 1.017299070954322815e-01 5.439891293644905090e-02 2.069779038429260254e-01
7.437750697135925293e-02 1.308776531368494034e-02 -6.376539915800094604e-02 -1.389441937208175659e-01 1.919897943735122681e-01 -1.043133065104484558e-02 -3.440029919147491455e-02 -1.474846750497817993e-01 -1.551634818315505981e-01 1.904821991920471191e-01 -2.147652506828308105e-01 -2.371862232685089111e-01 9.423796832561492920e-02 -2.631630748510360718e-02 1.931937187910079956e-01 -2.129573673009872437e-01 -2.987919747829437256e-01 -2.381958067417144775e-01 -2.786455750465393066e-01 6.773876398801803589e-02 -1.782275736331939697e-01 -1.698412932455539703e-02 -2.792965769767761230e-01 -2.639891207218170166e-02 2.143972963094711304e-01 2.630943655967712402e-01 6.523130834102630615e-02 2.219787836074829102e-01 7.718558609485626221e-02 -2.636472880840301514e-01 -1.916292868554592133e-02 2.692219614982604980e-01
-4.639248177409172058e-02 -1.760799437761306763e-01 9.929104894399642944e-02 -1.154697984457015991e-01 1.555305123329162598e-01 7.430596649646759033e-02 -9.006230533123016357e-02 1.650137901306152344e-01 3.701261579990386963e-01 1.386173367500305176e-01 -1.123780757188796997e-01 2.336765080690383911e-01 2.000699341297149658e-01 -1.707466095685958862e-01 -2.273889034986495972e-01 -3.906302526593208313e-02 9.607729315757751465e-02 -2.535249888896942139e-01 -3.827063143253326416e-01 -1.948084980249404907e-01 2.792516490444540977e-03 2.855665981769561768e-02 2.452257722616195679e-01 1.162322014570236206e-01 3.014659136533737183e-02 2.398205995559692383e-01 -2.620610594749450684e-02 2.165620625019073486e-01 -9.481082111597061157e-02 -1.611783355474472046e-01 -2.155664116144180298e-01 1.136221066117286682e-01
1.744992733001708984e-01 -1.198340877890586853e-01 -1.185661181807518005e-01 -2.129382938146591187e-01 -5.390150472521781921e-02 4.803517833352088928e-02 -1.391551643610000610e-01 2.711165249347686768e-01 2.940539419651031494e-01 1.646713912487030029e-01 -2.560646235942840576e-01 -1.479726433753967285e-01 1.051409095525741577e-01 -1.255532354116439819e-01 2.399164885282516479e-01 -2.059603929519653320e-01 7.598917186260223389e-02 -2.285684794187545776e-01 4.310767352581024170e-02 8.658185601234436035e-02 -3.097809553146362305e-01 1.874963752925395966e-02 -1.693147271871566772e-01 -1.866390556097030640e-01 1.248803958296775818e-01 1.366820037364959717e-01 5.539206042885780334e-02 -7.798156701028347015e-03 -2.751338109374046326e-02 -1.505906283855438232e-01 1.865486651659011841e-01 3.834448456764221191e-01
-3.609831910580396652e-03 1.146457120776176453e-01 8.732613176107406616e-02 -1.659797690808773041e-02 -8.348705619573593140e-02 2.006629258394241333e-01 -2.099971175193786621e-01 3.696944713592529297e-01 3.896371275186538696e-02 3.424875438213348389e-01 -3.249611258506774902e-01 -5.116613209247589111e-02 -7.140460610389709473e-02 3.852382004261016846e-01 -4.099475685507059097e-03 -2.364414036273956299e-01 -2.547996938228607178e-01 -2.530978620052337646e-01 3.358315676450729370e-02 -1.519194543361663818e-01 5.802314728498458862e-02 -5.759701505303382874e-02 6.145416572690010071e-02 5.671084299683570862e-02 -1.193270161747932434e-01 2.506373524665832520e-01 -2.598646841943264008e-02 -2.663526311516761780e-02 -1.492400914430618286e-01 1.084293723106384277e-01 3.721635043621063232e-02 1.837079524993896484e-01
1.854706853628158569e-01 -4.525342956185340881e-03 2.192040532827377319e-01 4.205870907753705978e-03 -4.796733334660530090e-02 -4.340419918298721313e-02 -7.754014432430267334e-02 4.028426483273506165e-02 2.186701148748397827e-01 1.998952776193618774e-01 -9.001989662647247314e-02 1.071901693940162659e-01 -1.029065698385238647e-01 -4.155682772397994995e-02 -2.487604469060897827e-01 -2.018215209245681763e-01 6.054248288273811340e-02 -3.337166905403137207e-01 -2.893080115318298340e-01 -7.099252194166183472e-02 8.079119026660919189e-02 4.439747631549835205e-01 1.228779256343841553e-01 1.118670031428337097e-01 -1.889856606721878052e-01 2.869311869144439697e-01 -1.441133022308349609e-01 2.754503488540649414e-01 -1.589752137660980225e-01 -3.032072633504867554e-02 -2.949689980596303940e-03 8.648880571126937866e-02
1.711769700050354004e-01 2.176457047462463379e-01 -1.923013925552368164e-01 -2.374662607908248901e-01 -3.384508937597274780e-02 1.818547993898391724e-01 -1.518264114856719971e-01 3.624247014522552490e-02 -1.593935117125511169e-02 3.434918820858001709e-01 -6.830955296754837036e-02 1.199118886142969131e-02 -2.413278520107269287e-01 -9.266733378171920776e-02 6.836748868227005005e-02 -1.549368142150342464e-03 4.680184647440910339e-02 -2.101492285728454590e-01 -7.071176916360855103e-02 -4.980604723095893860e-02 -2.196686565876007080e-01 -1.815283857285976410e-02 -6.771080940961837769e-02 1.985079646110534668e-01 6.266915239393711090e-03 4.460583329200744629e-01 4.829579591751098633e-02 4.101099073886871338e-02 -7.432951778173446655e-02 3.104687631130218506e-01 -2.964698076248168945e-01 1.938655078411102295e-01
1.201741918921470642e-01 9.292905777692794800e-02 -6.691703200340270996e-02 2.071130555123090744e-03 -7.277211546897888184e-02 3.549514114856719971e-01 -4.403828084468841553e-01 2.357209287583827972e-02 3.575697168707847595e-02 -1.153561919927597046e-01 -8.031983673572540283e-02 2.352286130189895630e-01 -1.480879783630371094e-01 -1.157274246215820312e-01 -6.907530128955841064e-02 -3.411909937858581543e-01 -1.136836856603622437e-01 -2.460025548934936523e-01 -2.149339616298675537e-01 6.670420058071613312e-03 -1.962609589099884033e-01 4.035189747810363770e-02 1.835322380065917969e-01 8.133130520582199097e-02 1.621620506048202515e-01 1.381004154682159424e-01 2.005738951265811920e-02 1.578727215528488159e-01 5.250135436654090881e-02 3.413652181625366211e-01 -1.079917103052139282e-01 -1.096138283610343933e-01
6.608908623456954956e-02 2.989040873944759369e-02 -2.673377692699432373e-01 -4.651423096656799316e-01 6.585504859685897827e-02 -7.352881133556365967e-03 -2.917942702770233154e-01 3.233087360858917236e-01 1.026240885257720947e-01 1.525430828332901001e-01 5.661327764391899109e-02 1.543976515531539917e-01 -1.505577471107244492e-02 1.529585123062133789e-01 2.434493899345397949e-01 -2.742945551872253418e-01 -9.103894978761672974e-02 -2.760131061077117920e-01 -7.033557444810867310e-02 1.519724279642105103e-01 -1.211780384182929993e-01 -1.162152662873268127e-01 5.583888385444879532e-03 -7.784003019332885742e-02 1.310590207576751709e-01 8.581612259149551392e-02 -4.898558184504508972e-02 4.487071558833122253e-02 6.401502341032028198e-02 4.846223443746566772e-02 -3.341670930385589600e-01 3.657395485788583755e-03
-4.571146145462989807e-02 -6.740185618400573730e-02 2.487627230584621429e-02 -3.038521409034729004e-01 -7.580064237117767334e-02 -1.483674496412277222e-01 -8.612297475337982178e-02 1.889639198780059814e-01 3.148056864738464355e-01 2.001612484455108643e-01 -2.363570481538772583e-01 -9.986115247011184692e-02 -5.387311335653066635e-03 1.056316718459129333e-01 7.656849175691604614e-02 -3.008854985237121582e-01 -2.335790842771530151e-01 -4.602618515491485596e-02 -1.836684346199035645e-01 9.050834178924560547e-02 -2.976861894130706787e-01 1.337570995092391968e-01 -6.403020769357681274e-02 -4.623910784721374512e-02 1.366115510463714600e-01 3.315208554267883301e-01 -1.662561893463134766e-01 1.930993199348449707e-01 -6.270681321620941162e-02 -2.791621088981628418e-01 -1.073592305183410645e-01 1.368101239204406738e-01
-3.539689257740974426e-02 1.290895938873291016e-01 8.673021942377090454e-02 -1.014622375369071960e-01 4.644997790455818176e-02 8.851575106382369995e-02 -1.597167700529098511e-01 9.108234196901321411e-02 6.452991068363189697e-02 2.794304192066192627e-01 -9.531275182962417603e-02 -1.824616491794586182e-01 -8.027178794145584106e-02 5.283028483390808105e-01 1.331805884838104248e-01 -1.113499253988265991e-01 -2.303397841751575470e-02 -2.048458009958267212e-01 -2.186363190412521362e-01 -4.069943726062774658e-01 -1.767738759517669678e-01 -1.304357349872589111e-01 2.828906290233135223e-02 4.756587743759155273e-02 5.978660658001899719e-03 3.537175059318542480e-01 -1.650404930114746094e-02 -4.997367784380912781e-02 1.897933334112167358e-02 -1.888769567012786865e-01 -2.383798174560070038e-02 -9.150970727205276489e-02
2.133674174547195435e-01 3.066343367099761963e-01 -2.272013574838638306e-01 -1.300960481166839600e-01 -4.587078467011451721e-02 1.047425791621208191e-01 -2.959017455577850342e-01 -8.352390676736831665e-02 -1.462164800614118576e-02 3.246864974498748779e-01 -3.220653831958770752e-01 4.775580763816833496e-02 1.669918298721313477e-01 -7.036425173282623291e-02 -6.035476550459861755e-02 -3.727621436119079590e-01 -4.850614443421363831e-02 1.362019125372171402e-02 -1.430784761905670166e-01 1.201683133840560913e-01 -1.952358186244964600e-01 -1.334881484508514404e-01 -1.135040298104286194e-01 1.373986750841140747e-01 2.625932991504669189e-01 1.851479858160018921e-01 9.550984203815460205e-02 -3.581005334854125977e-02 -1.389984041452407837e-01 -4.518047347664833069e-02 1.870125383138656616e-01 4.581158608198165894e-02
2.590028941631317139e-01 -2.437447756528854370e-02 7.558856159448623657e-02 -3.199516534805297852e-01 3.991923853754997253e-02 -3.301928937435150146e-02 -4.498778283596038818e-02 1.907810717821121216e-01 6.897066533565521240e-02 1.521799266338348389e-01 -2.389598488807678223e-01 -1.986972838640213013e-01 4.986317455768585205e-02 -1.736716181039810181e-01 1.156852990388870239e-01 -3.067012727260589600e-01 -1.978452801704406738e-01 -1.795040667057037354e-01 -2.542743384838104248e-01 -1.448139697313308716e-01 -1.662212312221527100e-01 -2.015082165598869324e-02 -1.127417013049125671e-01 1.494895108044147491e-02 1.456758379936218262e-01 2.976694703102111816e-02 -4.756977409124374390e-02 1.163592413067817688e-01 2.079616487026214600e-01 -4.290354251861572266e-01 -1.092108115553855896e-01 2.083829492330551147e-01
2.130395919084548950e-02 -1.763271838426589966e-01 8.584410697221755981e-02 -2.991624176502227783e-01 -1.152568385004997253e-01 1.821756064891815186e-01 -1.006009653210639954e-01 -6.725598871707916260e-02 2.106435298919677734e-01 2.392238378524780273e-01 -7.937332242727279663e-02 1.833460479974746704e-01 2.196228206157684326e-01 -4.713855311274528503e-02 1.347500830888748169e-02 -1.194677799940109253e-01 -8.831753581762313843e-02 -3.281425833702087402e-01 -1.489445418119430542e-01 -2.962657511234283447e-01 2.793972939252853394e-02 1.728390157222747803e-01 -5.234709382057189941e-02 -1.384462565183639526e-01 -2.788555026054382324e-01 3.886741101741790771e-01 7.250884175300598145e-02 -8.869013190269470215e-02 1.862519681453704834e-01 -1.867186725139617920e-01 -1.095336154103279114e-01 5.046600103378295898e-02
1.945479214191436768e-01 -4.019280150532722473e-02 3.849197179079055786e-02 -6.011236086487770081e-02 -5.729462485760450363e-03 -1.604549139738082886e-01 2.701403014361858368e-02 4.947820678353309631e-02 1.269332468509674072e-01 6.377369910478591919e-02 -3.666425049304962158e-01 2.203349918127059937e-01 9.946350008249282837e-03 5.182220786809921265e-02 7.206352427601814270e-03 -1.666615456342697144e-01 -1.482180356979370117e-01 -3.038158714771270752e-01 -3.702671825885772705e-01 -2.294497787952423096e-01 3.312742412090301514e-01 -1.556251198053359985e-01 -7.354109734296798706e-02 1.943305432796478271e-01 7.577592134475708008e-02 1.454792171716690063e-01 -1.522027552127838135e-01 3.109092451632022858e-02 2.878985106945037842e-01 -2.144491970539093018e-01 -1.688402742147445679e-01 5.609378591179847717e-02
1.794200241565704346e-01 -3.460643813014030457e-02 -1.958630681037902832e-01 1.216191500425338745e-01 -2.701287530362606049e-02 -7.513660192489624023e-02 -1.728958338499069214e-01 4.941835999488830566e-02 9.692049026489257812e-02 -9.350098669528961182e-02 -1.665475368499755859e-01 9.857231378555297852e-02 -1.137552130967378616e-02 -1.095826402306556702e-01 6.433485448360443115e-02 -2.492419481277465820e-01 1.217728257179260254e-01 -4.834468364715576172e-01 -2.567492723464965820e-01 -1.713555604219436646e-01 -5.801202729344367981e-02 -7.190223783254623413e-02 -8.182843774557113647e-02 2.375259548425674438e-01 -2.638309299945831299e-01 2.290286570787429810e-01 -2.518970668315887451e-01 8.894318342208862305e-02 1.171369776129722595e-01 1.155268996953964233e-01 -2.446510642766952515e-01 2.119677662849426270e-01
1.150952652096748352e-01 2.705575227737426758e-01 6.646347790956497192e-02 -2.873615324497222900e-01 6.024736166000366211e-02 3.525106906890869141e-01 6.388059351593255997e-03 1.562882214784622192e-01 -5.013163760304450989e-02 3.996371030807495117e-01 -8.531172759830951691e-03 -8.834379911422729492e-02 -1.392786018550395966e-02 5.718229711055755615e-02 4.978113621473312378e-02 -1.247173696756362915e-01 -1.798551529645919800e-01 -3.583561480045318604e-01 -4.860728606581687927e-02 1.092575863003730774e-01 -1.122110933065414429e-01 1.451950669288635254e-01 -5.654592439532279968e-02 1.768447607755661011e-01 7.885900884866714478e-02 2.297218292951583862e-01 -1.190130114555358887e-01 7.378736138343811035e-02 -4.409071058034896851e-03 3.667388260364532471e-01 -1.530667543411254883e-01 5.332294479012489319e-02
-3.828484565019607544e-02 1.388621032238006592e-01 -2.181826829910278320e-01 -2.491791993379592896e-01 -3.550615534186363220e-02 -1.488308906555175781e-01 -1.661895811557769775e-01 2.430948913097381592e-01 5.034246295690536499e-02 -2.472914941608905792e-02 -3.499515727162361145e-02 6.111446768045425415e-02 -2.082395553588867188e-02 -2.214995771646499634e-01 -3.380985558032989502e-02 -8.972096443176269531e-02 7.442017644643783569e-02 -3.512457609176635742e-01 -4.842164218425750732e-01 -1.612867116928100586e-01 1.223653107881546021e-01 -9.387724846601486206e-02 4.426790401339530945e-02 2.018879652023315430e-01 1.527593731880187988e-01 2.653628401458263397e-02 -1.255556643009185791e-01 2.618851661682128906e-01 1.743701994419097900e-01 -4.529770091176033020e-02 -3.090358674526214600e-01 -1.987193338572978973e-02
-1.340717524290084839e-01 -1.650933474302291870e-01 -9.771336615085601807e-02 -8.458898216485977173e-02 -2.467535436153411865e-01 2.061697393655776978e-01 -2.497674226760864258e-01 -2.072543203830718994e-01 4.967800155282020569e-02 3.094610869884490967e-01 -5.308047682046890259e-02 2.628075703978538513e-02 -1.472391784191131592e-01 2.122227400541305542e-01 9.960342198610305786e-02 -2.869282662868499756e-01 6.312562525272369385e-02 -5.600321292877197266e-01 -4.911664873361587524e-02 -5.603285972028970718e-04 6.863367557525634766e-02 -1.766518205404281616e-01 1.463602334260940552e-01 5.883189663290977478e-02 4.384043812751770020e-02 1.200156733393669128e-01 -6.074092909693717957e-02 1.107989996671676636e-01 1.608899533748626709e-01 -6.257244944572448730e-02 -1.511480957269668579e-01 5.343117192387580872e-02
-4.134397581219673157e-02 -2.225220389664173126e-02 5.879575386643409729e-02 -3.302579820156097412e-01 1.056931614875793457e-01 1.692169010639190674e-01 -1.623977422714233398e-01 1.339536756277084351e-01 1.342641115188598633e-01 6.838297843933105469e-02 -1.545106321573257446e-01 8.201672136783599854e-02 -1.141835525631904602e-01 -8.406683057546615601e-02 -2.410339564085006714e-01 5.506457760930061340e-03 -2.524527907371520996e-01 -4.188337028026580811e-01 -2.720742225646972656e-01 2.625946700572967529e-02 1.772423833608627319e-01 6.953370571136474609e-02 2.409956753253936768e-01 3.158636093139648438e-01 -3.170319646596908569e-02 2.940068542957305908e-01 -1.404881477355957031e-01 1.010083705186843872e-01 -1.098176557570695877e-02 -1.164891272783279419e-01 -1.658277958631515503e-01 -5.540369078516960144e-02
-5.111988261342048645e-02 1.299296226352453232e-02 9.488455951213836670e-02 -1.487297415733337402e-01 1.650172770023345947e-01 -1.349972188472747803e-01 -5.359866470098495483e-02 1.938602477312088013e-01 -4.958878457546234131e-02 5.224791169166564941e-01 -1.788647621870040894e-01 5.685206130146980286e-02 4.247665032744407654e-02 -8.181051164865493774e-02 -1.032956689596176147e-01 -1.688737422227859497e-01 -1.244972050189971924e-01 6.733534857630729675e-03 -1.577581316232681274e-01 6.128893792629241943e-02 -1.253911554813385010e-01 -2.606470286846160889e-01 -2.720554471015930176e-01 -6.095586344599723816e-02 3.252308368682861328e-01 3.796429634094238281e-01 -2.887597307562828064e-02 -7.392725441604852676e-03 1.768103092908859253e-01 1.271933466196060181e-01 -1.239498034119606018e-01 5.154221504926681519e-02
-9.162538498640060425e-02 1.069666594266891479e-01 -1.675056815147399902e-01 -2.368263751268386841e-01 -1.303957551717758179e-01 -4.021396115422248840e-02 -8.837828040122985840e-02 -4.748115688562393188e-02 1.198661029338836670e-01 2.175388634204864502e-01 -1.155447438359260559e-01 -6.726840138435363770e-02 -8.943675458431243896e-02 1.365631967782974243e-01 3.025937378406524658e-01 -1.950604319572448730e-01 2.084742039442062378e-01 -2.614504098892211914e-01 -4.355650544166564941e-01 -1.325875669717788696e-01 2.674875259399414062e-01 4.750132933259010315e-02 1.029781647957861423e-03 2.534266412258148193e-01 5.025537218898534775e-03 1.685331165790557861e-01 6.991917639970779419e-02 -1.566908881068229675e-02 2.974178194999694824e-01 -3.793775290250778198e-02 1.908897310495376587e-01 1.202555522322654724e-01
9.533957391977310181e-02 -6.442927289754152298e-03 -2.401670217514038086e-01 -2.297555953264236450e-01 3.978139758110046387e-01 -5.208959337323904037e-04 -1.255416423082351685e-01 3.964931070804595947e-01 2.895284295082092285e-01 1.451111286878585815e-01 4.672469198703765869e-02 -1.048776227980852127e-02 -9.734036773443222046e-02 1.693588332273066044e-03 2.842691726982593536e-02 -1.868107765913009644e-01 -2.619234919548034668e-01 -3.733586966991424561e-01 -8.434806764125823975e-02 2.173964381217956543e-01 1.718215271830558777e-02 -4.641466960310935974e-02 -9.481243789196014404e-02 1.397510617971420288e-01 2.588791847229003906e-01 1.284221261739730835e-01 6.452568620443344116e-02 -3.584981709718704224e-02 1.393711566925048828e-02 -1.321513019502162933e-02 -8.275305479764938354e-02 -8.540395647287368774e-02
3.080591559410095215e-02 -1.354052275419235229e-01 -4.367382228374481201e-01 -2.879624664783477783e-01 2.097590267658233643e-01 7.905884832143783569e-02 -3.955512046813964844e-01 -6.675279233604669571e-03 -1.529275774955749512e-01 1.472802162170410156e-01 -3.700700029730796814e-02 -8.048973232507705688e-02 7.565026730298995972e-02 3.026190698146820068e-01 9.033694863319396973e-02 -1.734415888786315918e-01 6.435222178697586060e-02 -2.167534530162811279e-01 -3.278836309909820557e-01 8.134095370769500732e-02 1.171095147728919983e-01 5.215860530734062195e-02 3.356619551777839661e-02 1.647633761167526245e-01 -2.035890221595764160e-01 1.527044177055358887e-01 7.370261102914810181e-02 -4.392629489302635193e-02 -1.337093114852905273e-01 -6.035271286964416504e-02 -4.304558038711547852e-02 7.981447130441665649e-02
5.087070539593696594e-02 1.904611662030220032e-02 -1.368310116231441498e-02 -2.215698361396789551e-01 1.305753886699676514e-01 -8.656965941190719604e-02 -1.177903115749359131e-01 1.480972319841384888e-01 -1.774824261665344238e-01 5.258027315139770508e-01 -2.407988756895065308e-01 3.586741164326667786e-02 2.860662527382373810e-02 -1.871097646653652191e-02 -1.585276573896408081e-01 -7.158216089010238647e-02 -3.110771812498569489e-02 -3.902281820774078369e-02 -2.437486946582794189e-01 1.299089789390563965e-01 -4.213836789131164551e-01 -6.150514632463455200e-02 -2.254975587129592896e-01 -3.454861417412757874e-02 1.616691946983337402e-01 2.670387923717498779e-01 4.990974813699722290e-02 6.900968402624130249e-02 3.848167508840560913e-02 1.381073445081710815e-01 -1.223227009177207947e-01 1.907026469707489014e-01
1.254539936780929565e-01 1.060659512877464294e-01 -1.917896568775177002e-01 -1.617234051227569580e-01 -2.851492911577224731e-02 4.179553091526031494e-01 6.821598112583160400e-02 1.660323143005371094e-01 1.102789863944053650e-01 -1.502682268619537354e-01 -1.621156185865402222e-01 2.686883211135864258e-01 -2.932442538440227509e-02 1.387035995721817017e-01 -6.293363124132156372e-02 -3.467040359973907471e-01 1.294997483491897583e-01 -4.453646242618560791e-01 -7.675666362047195435e-02 -1.946459151804447174e-02 -9.577638655900955200e-02 6.839123368263244629e-02 3.308455273509025574e-02 1.188165172934532166e-01 -2.188051678240299225e-02 3.739139065146446228e-02 -3.614990785717964172e-02 -1.061279401183128357e-01 1.081596389412879944e-01 2.844071760773658752e-02 4.668624699115753174e-02 3.811659812927246094e-01
-1.387870758771896362e-01 2.774552106857299805e-01 7.999996654689311981e-03 -2.684092894196510315e-02 6.403772532939910889e-02 2.060272991657257080e-01 -1.258816272020339966e-01 6.367881596088409424e-02 -7.915841042995452881e-02 3.233295083045959473e-01 -1.814406365156173706e-01 3.040440976619720459e-01 -2.115546911954879761e-01 -2.853254973888397217e-02 -1.663438379764556885e-01 -2.575454413890838623e-01 -5.441416054964065552e-02 -1.788091361522674561e-01 -1.568675339221954346e-01 1.397993713617324829e-01 -1.491588205099105835e-01 -3.487547636032104492e-01 -1.937141716480255127e-01 1.903775185346603394e-01 -9.481392800807952881e-02 2.444852441549301147e-01 -6.817291676998138428e-02 2.107082307338714600e-01 -7.105556130409240723e-02 -1.525547951459884644e-01 2.060266770422458649e-02 1.322712004184722900e-01
1.689791493117809296e-02 6.369791179895401001e-02 1.112555637955665588e-01 -2.961080372333526611e-01 -1.196732651442289352e-02 1.567122638225555420e-01 -4.497042596340179443e-01 1.428133994340896606e-01 1.497236788272857666e-01 2.160939872264862061e-01 -2.328963875770568848e-01 1.253282576799392700e-01 -1.249172631651163101e-02 -1.983241289854049683e-01 -3.936913609504699707e-02 -1.234398633241653442e-01 -1.806724257767200470e-02 -5.591694638133049011e-02 -6.621292233467102051e-02 1.143363714218139648e-01 -1.342378109693527222e-01 1.026908084750175476e-01 -2.997948527336120605e-01 1.919501423835754395e-01 -4.428078886121511459e-03 1.571284979581832886e-01 -1.222782433032989502e-01 8.112287521362304688e-02 -2.022874169051647186e-02 3.021501004695892334e-01 1.128325387835502625e-01 3.550442457199096680e-01
-4.919905960559844971e-02 -1.151017248630523682e-01 1.096064746379852295e-01 -1.895467936992645264e-01 -5.514796078205108643e-02 8.579541742801666260e-02 -1.048459634184837341e-01 1.229285970330238342e-01 1.966036856174468994e-01 2.000714391469955444e-01 -1.596639156341552734e-01 3.234205543994903564e-01 2.279693633317947388e-01 1.145760528743267059e-02 -8.575551211833953857e-02 -1.950782239437103271e-01 1.883599013090133667e-01 -3.488584458827972412e-01 -2.240265607833862305e-01 -1.861717253923416138e-01 -2.332831919193267822e-01 5.948318913578987122e-02 3.405617550015449524e-02 1.474858373403549194e-01 -2.719876766204833984e-01 3.909404873847961426e-01 9.922879934310913086e-02 -1.951926201581954956e-02 2.723727189004421234e-02 -1.776528060436248779e-01 -3.622942790389060974e-02 -6.537250243127346039e-03
8.421206474304199219e-02 1.190733760595321655e-01 -4.223453253507614136e-02 -5.657553672790527344e-02 3.790412545204162598e-01 -2.054516784846782684e-02 -5.794740840792655945e-02 2.040834128856658936e-01 -7.451482117176055908e-02 3.464256227016448975e-01 9.461625479161739349e-03 -1.699822098016738892e-01 5.266594141721725464e-02 4.382153600454330444e-02 5.657026916742324829e-02 -3.292612135410308838e-01 3.543250560760498047e-01 -1.559793949127197266e-01 -8.304604887962341309e-02 -1.878178119659423828e-01 5.517200380563735962e-02 7.754375226795673370e-03 2.083024829626083374e-01 2.021616995334625244e-01 7.949376106262207031e-02 2.532179057598114014e-01 -1.509947180747985840e-01 1.131115928292274475e-01 3.152798414230346680e-01 2.294253744184970856e-02 6.890892982482910156e-02 1.538491696119308472e-01
4.872586205601692200e-02 2.280749939382076263e-02 1.998866796493530273e-01 -1.979476511478424072e-01 5.489454045891761780e-02 7.071133702993392944e-02 1.364363450556993484e-02 1.183980554342269897e-01 1.077982410788536072e-01 7.919806987047195435e-02 -1.198672726750373840e-01 1.885368227958679199e-01 2.682518661022186279e-01 -3.340084105730056763e-02 6.754644215106964111e-02 -2.386273145675659180e-01 1.622456461191177368e-01 -3.317751884460449219e-01 -2.290354669094085693e-01 -1.976514458656311035e-01 -2.080495804548263550e-01 1.480361968278884888e-01 1.016511917114257812e-01 -7.885131239891052246e-02 -3.416758179664611816e-01 4.705254137516021729e-01 -2.881882246583700180e-03 9.724662452936172485e-02 1.091722771525382996e-01 -4.396611824631690979e-03 2.891246462240815163e-03 1.553796380758285522e-01
2.606093697249889374e-02 3.500984013080596924e-01 -4.548178613185882568e-02 -2.166575044393539429e-01 -1.936156451702117920e-01 1.700361073017120361e-01 -8.949907124042510986e-02 6.137746945023536682e-02 -4.999994859099388123e-02 3.354140520095825195e-01 -1.187770348042249680e-02 3.079654276371002197e-02 -1.976550221443176270e-01 -9.899640083312988281e-02 5.009219422936439514e-02 -1.806231886148452759e-01 -4.290302470326423645e-02 -1.945509016513824463e-01 -1.019187644124031067e-01 -1.944782733917236328e-01 -1.036234125494956970e-01 -2.934309840202331543e-02 -3.849074617028236389e-02 1.810721457004547119e-01 -7.956444472074508667e-02 3.407490849494934082e-01 1.726398058235645294e-02 -2.116826595738530159e-03 -9.012718498706817627e-02 3.217202126979827881e-01 -2.592036724090576172e-01 3.378588557243347168e-01
[truncated: 3,275,120 more chars]
