# Supplementary material for: The Language of Innovation
Source: PLoS One. 2020 Apr 30;15(4):e0230107. doi: 10.1371/journal.pone.0230107 (PMC7194493; doi:10.1371/journal.pone.0230107)
Supplement: S28 File — (GZ) [file pone.0230107.s028.tar.gz › 2006-2010/V2Run_18_VS_4500_embeddings2006-2010ED32.txt]

-5.100638046860694885e-02 -2.116092741489410400e-01 -1.684170775115489960e-02 -1.067059338092803955e-01 -1.924773305654525757e-02 -3.818260133266448975e-02 8.820866793394088745e-02 1.345744915306568146e-02 -5.133868008852005005e-02 1.426039040088653564e-01 1.138004586100578308e-01 3.170680403709411621e-01 -5.288948770612478256e-03 -3.083007931709289551e-01 -2.280624359846115112e-01 -1.877889037132263184e-03 9.160973876714706421e-02 1.255426555871963501e-01 -1.017706617712974548e-01 1.571331918239593506e-01 2.014271616935729980e-01 -3.321958482265472412e-01 2.583986818790435791e-01 -1.500592678785324097e-01 -5.703806504607200623e-02 -2.944947481155395508e-01 6.729355454444885254e-02 -2.242419719696044922e-01 4.074377939105033875e-02 1.500797420740127563e-01 4.231765568256378174e-01 -1.184818334877490997e-02
-6.104428321123123169e-02 -2.149340361356735229e-01 -4.033732041716575623e-02 -1.787184625864028931e-01 -7.028224319219589233e-02 -5.252297595143318176e-02 1.854558885097503662e-01 3.468243638053536415e-03 -3.206183314323425293e-01 -1.024983823299407959e-01 -4.184408579021692276e-03 9.920390695333480835e-02 1.604808121919631958e-01 -8.699467778205871582e-02 -2.636492550373077393e-01 -1.817533075809478760e-01 1.142000705003738403e-01 3.571163862943649292e-02 -2.024158239364624023e-01 5.630801245570182800e-02 1.949943974614143372e-02 -1.420620381832122803e-01 -3.352756500244140625e-01 1.057344526052474976e-01 1.410643458366394043e-01 -3.844841420650482178e-01 1.151193678379058838e-01 1.624014414846897125e-02 9.884203225374221802e-02 4.590394794940948486e-01 1.049762442708015442e-01 -3.937750123441219330e-03
-7.308115810155868530e-02 9.547954797744750977e-02 -2.778333723545074463e-01 -2.708169519901275635e-01 -9.305477142333984375e-02 -1.339153051376342773e-01 -4.357056319713592529e-02 -1.640420556068420410e-01 1.477952897548675537e-01 3.397626057267189026e-02 -7.576384395360946655e-02 -1.282420009374618530e-02 1.696200519800186157e-01 3.761235997080802917e-02 5.289415642619132996e-02 -4.879064857959747314e-02 1.007295474410057068e-01 -1.736304163932800293e-01 1.307913810014724731e-01 -1.868250593543052673e-02 3.735088706016540527e-01 -2.069314420223236084e-01 1.147541403770446777e-01 -3.021023571491241455e-01 1.661546975374221802e-01 -3.465954959392547607e-01 1.173415631055831909e-01 -2.238018214702606201e-01 -9.524818742647767067e-04 1.972845494747161865e-01 3.314528465270996094e-01 1.022460758686065674e-01
2.728142216801643372e-02 -2.098673284053802490e-01 -1.198720410466194153e-01 -2.348199039697647095e-01 -1.962323784828186035e-01 4.275548830628395081e-02 4.737218096852302551e-02 2.444672584533691406e-02 -4.532256349921226501e-02 -1.210266500711441040e-01 -1.283744722604751587e-01 1.661455035209655762e-01 3.922386765480041504e-01 -2.383965700864791870e-01 -2.243169397115707397e-01 1.800947338342666626e-01 2.696306407451629639e-01 4.205979779362678528e-02 -2.361579239368438721e-01 9.941846877336502075e-02 6.696469336748123169e-02 -1.224042475223541260e-01 1.415809243917465210e-01 6.196851283311843872e-02 -1.855869889259338379e-01 -4.729752987623214722e-02 3.782661855220794678e-01 -1.212315559387207031e-01 1.337406188249588013e-01 1.667583584785461426e-01 9.952813386917114258e-02 -2.340154796838760376e-01
5.650453642010688782e-02 -2.218061089515686035e-01 -8.476927131414413452e-02 -1.930872350931167603e-01 -5.261210259050130844e-03 -1.367507278919219971e-01 -9.197483956813812256e-02 2.728211693465709686e-02 2.042955011129379272e-01 -8.040266484022140503e-02 -3.073772192001342773e-01 1.336347162723541260e-01 8.183322101831436157e-02 -1.530050188302993774e-01 1.355409622192382812e-01 2.216926366090774536e-01 6.526521593332290649e-02 -1.141519621014595032e-01 -1.846213638782501221e-01 2.747068107128143311e-01 -1.035187840461730957e-01 -4.086971282958984375e-01 -4.980841651558876038e-02 -1.780984997749328613e-01 -2.208382785320281982e-01 -2.319433689117431641e-01 2.403115630149841309e-01 6.747794151306152344e-02 4.381749406456947327e-02 1.342106610536575317e-01 3.036316931247711182e-01 3.548314422369003296e-02
-3.091596625745296478e-02 1.481514722108840942e-01 -2.145414948463439941e-01 -3.623778522014617920e-01 -1.876250058412551880e-01 -2.736008726060390472e-02 1.950163096189498901e-01 3.414766117930412292e-02 -1.898160949349403381e-02 -2.089828699827194214e-01 -2.227589637041091919e-01 1.653657257556915283e-01 6.453745812177658081e-02 -1.442088782787322998e-01 -3.852839395403862000e-02 -1.440392527729272842e-02 9.304589778184890747e-02 3.277426064014434814e-01 -7.632689923048019409e-02 8.481448143720626831e-02 -6.738591939210891724e-02 -2.971848249435424805e-01 1.550235506147146225e-02 -6.196871865540742874e-03 -1.472420841455459595e-01 -1.353575885295867920e-01 3.271407783031463623e-01 1.578299701213836670e-01 8.249475806951522827e-02 2.536035776138305664e-01 2.378225028514862061e-01 -2.347389161586761475e-01
-9.343710727989673615e-03 5.780564248561859131e-02 -1.653105020523071289e-02 -3.037081956863403320e-01 -1.034695804119110107e-01 2.312625385820865631e-02 -4.984811414033174515e-03 2.988933958113193512e-02 -7.573001086711883545e-02 1.115626245737075806e-01 -2.787442691624164581e-02 1.128950938582420349e-01 1.310051679611206055e-01 -1.348847001791000366e-01 3.318082392215728760e-01 1.222030222415924072e-01 -4.488002043217420578e-03 7.304991781711578369e-02 -1.556857228279113770e-01 5.361508205533027649e-02 -1.083468496799468994e-01 -3.082440197467803955e-01 1.342303454875946045e-01 6.949830055236816406e-02 7.261432707309722900e-02 -4.046799242496490479e-01 4.426423013210296631e-01 1.682936996221542358e-01 1.444433927536010742e-01 2.772626280784606934e-02 2.806930243968963623e-01 -2.098215818405151367e-01
7.044888287782669067e-02 -4.535332322120666504e-02 -2.079396694898605347e-01 -1.757556572556495667e-02 -4.423180071171373129e-04 -1.610838249325752258e-02 8.914133161306381226e-02 -9.472203254699707031e-02 -1.147213131189346313e-01 -1.470439434051513672e-01 8.068940602242946625e-03 -9.728831052780151367e-02 1.953249722719192505e-01 3.465170040726661682e-03 -1.718259602785110474e-01 1.315420717000961304e-01 -1.065202057361602783e-01 -3.107594847679138184e-01 -9.831487387418746948e-02 1.500856876373291016e-01 2.152791470289230347e-01 -9.713240712881088257e-02 -3.059656731784343719e-02 3.955801948904991150e-02 1.441995501518249512e-01 -1.931845098733901978e-01 2.870179712772369385e-01 1.417083591222763062e-01 -4.460826516151428223e-02 3.681642115116119385e-01 4.708598256111145020e-01 -2.911035716533660889e-01
-1.322312802076339722e-01 -1.012506186962127686e-01 -2.299495190382003784e-01 -4.921565353870391846e-01 -2.619180679321289062e-01 1.385333538055419922e-01 9.348213672637939453e-02 2.082682587206363678e-02 1.281439661979675293e-01 9.808047860860824585e-02 -2.192029356956481934e-01 9.857200086116790771e-03 1.325118243694305420e-01 -1.644450426101684570e-01 -2.432799898087978363e-02 2.326843589544296265e-01 2.819201946258544922e-01 -1.236418038606643677e-01 -1.023099422454833984e-01 4.907527193427085876e-02 -3.235203400254249573e-02 -2.631701529026031494e-01 1.370474416762590408e-02 -1.450308505445718765e-02 2.121298462152481079e-01 -1.304069310426712036e-01 3.079898357391357422e-01 8.297640830278396606e-02 9.968146681785583496e-02 1.130597963929176331e-01 1.667618155479431152e-01 -1.185677424073219299e-01
-1.339478343725204468e-01 -1.301420629024505615e-01 -6.479234248399734497e-02 -4.171251952648162842e-01 -3.991102054715156555e-02 -7.884221267886459827e-04 -1.243359372019767761e-01 1.747233234345912933e-02 -2.383300960063934326e-01 -2.054925560951232910e-01 -1.546821147203445435e-01 7.229607552289962769e-02 -1.049486994743347168e-01 -1.094932034611701965e-01 1.898476481437683105e-01 1.630976349115371704e-01 8.885365724563598633e-02 -4.588330164551734924e-02 -5.901242792606353760e-02 -1.271981187164783478e-02 1.142847537994384766e-01 -2.919712662696838379e-01 1.005189344286918640e-01 6.246102601289749146e-02 -6.405559927225112915e-02 -2.684248387813568115e-01 4.405332803726196289e-01 8.018491417169570923e-02 1.362851560115814209e-01 -1.365366764366626740e-02 3.452699482440948486e-01 -1.231250241398811340e-01
-2.458839565515518188e-01 -2.842190861701965332e-02 -8.173555135726928711e-02 -1.127819642424583435e-01 8.781083673238754272e-02 -1.821327060461044312e-01 9.113621711730957031e-02 -3.249510750174522400e-02 4.267159104347229004e-02 1.868338584899902344e-01 2.089251764118671417e-02 5.047408118844032288e-02 3.224359825253486633e-02 -5.613434128463268280e-03 2.280256599187850952e-01 -6.941387057304382324e-02 3.060555458068847656e-01 -3.203792497515678406e-02 1.206741929054260254e-01 -2.557809650897979736e-01 3.532077074050903320e-01 -2.110177278518676758e-01 4.201584309339523315e-02 -2.477564215660095215e-01 -1.246103867888450623e-01 -2.048022300004959106e-01 2.913833558559417725e-01 -7.692701369524002075e-02 1.733278483152389526e-02 1.279075145721435547e-01 4.398528635501861572e-01 -7.713998854160308838e-02
1.682715490460395813e-02 5.546826496720314026e-02 2.709012478590011597e-04 -1.915597915649414062e-01 -7.401901483535766602e-02 -2.028282433748245239e-01 3.491250872611999512e-01 2.469732426106929779e-02 -2.825413048267364502e-01 -2.575460448861122131e-02 -2.378592081367969513e-02 1.650868207216262817e-01 1.797080039978027344e-01 -4.097127169370651245e-02 -2.719376683235168457e-01 3.922219201922416687e-02 -9.201771765947341919e-02 -2.333973497152328491e-01 -1.359613984823226929e-01 2.767245471477508545e-01 -1.167236864566802979e-01 -3.563211858272552490e-01 1.702051758766174316e-01 -1.537795662879943848e-01 -3.655196726322174072e-02 -2.211513370275497437e-01 1.935483068227767944e-01 1.068238448351621628e-02 1.918643116950988770e-01 8.700384199619293213e-02 2.993935942649841309e-01 2.532111480832099915e-03
1.555296778678894043e-02 -7.837504893541336060e-02 -6.856856495141983032e-02 -2.881239652633666992e-01 -1.442976742982864380e-01 1.628585457801818848e-01 5.152483657002449036e-02 2.103908360004425049e-01 -1.033081859350204468e-01 -9.251022711396217346e-03 -2.780248820781707764e-01 1.383973360061645508e-01 -6.006962433457374573e-02 -2.172475904226303101e-01 2.198033332824707031e-01 7.351621240377426147e-02 7.009457331150770187e-03 -2.710176073014736176e-02 -1.523162126541137695e-01 2.471770718693733215e-02 -4.167943820357322693e-02 -2.839311063289642334e-01 1.551028043031692505e-01 -3.523338586091995239e-02 -2.495605647563934326e-01 -1.474921405315399170e-01 3.589617311954498291e-01 -7.741363346576690674e-02 -2.897139266133308411e-02 3.067055940628051758e-01 3.449393808841705322e-01 -1.867694407701492310e-01
9.926382452249526978e-02 -2.207722961902618408e-01 -4.385901987552642822e-02 -2.206700742244720459e-01 -1.953558325767517090e-01 3.736131638288497925e-02 3.474406599998474121e-01 -9.000083804130554199e-02 -5.371407419443130493e-02 3.709703683853149414e-03 -6.888694316148757935e-02 1.563620418310165405e-01 3.888599947094917297e-02 -1.808429360389709473e-01 2.622297704219818115e-01 5.604466423392295837e-02 7.255923002958297729e-02 6.042864918708801270e-02 -1.546012759208679199e-01 -7.486216723918914795e-02 1.835016310214996338e-01 -3.694238960742950439e-01 -2.339870929718017578e-01 -1.455930769443511963e-01 4.159305244684219360e-02 -1.725926548242568970e-01 5.902837961912155151e-02 -9.107089787721633911e-02 -1.299630850553512573e-01 2.404062449932098389e-01 2.646118998527526855e-01 3.341844975948333740e-01
3.737450763583183289e-02 -1.934675686061382294e-02 -1.617671251296997070e-01 -1.469054371118545532e-01 1.497497409582138062e-02 6.139188632369041443e-02 1.108593046665191650e-01 -2.690247595310211182e-01 -2.649759054183959961e-01 -1.890963762998580933e-01 2.252570167183876038e-02 2.042659521102905273e-01 -2.753915190696716309e-01 1.193598508834838867e-01 -1.925851851701736450e-01 1.615531183779239655e-02 6.563600897789001465e-02 -1.953257620334625244e-01 -2.967569231986999512e-01 1.580068469047546387e-01 -5.556734651327133179e-02 -2.123593688011169434e-01 2.176329307258129120e-02 1.050385683774948120e-01 -6.603257730603218079e-03 -2.948809266090393066e-01 9.131621569395065308e-02 -1.142987832427024841e-01 -1.774492263793945312e-01 1.836091428995132446e-01 4.259195625782012939e-01 -1.264577060937881470e-01
-1.150107309222221375e-01 -2.533574961125850677e-02 3.907828778028488159e-02 -1.882701516151428223e-01 5.773041024804115295e-02 -1.405164748430252075e-01 1.966997236013412476e-02 -1.926793009042739868e-01 1.099792942404747009e-01 -3.114165551960468292e-02 2.971997112035751343e-02 1.628356277942657471e-01 1.033065393567085266e-01 -9.886631369590759277e-02 8.866287767887115479e-03 -2.108197063207626343e-01 1.120489984750747681e-01 -4.995296150445938110e-02 9.680847078561782837e-02 -2.420999109745025635e-02 2.569932341575622559e-01 -3.290893435478210449e-01 -1.539182960987091064e-01 -4.335782527923583984e-01 -1.805770769715309143e-02 -7.034667581319808960e-02 1.929081678390502930e-01 -4.055386409163475037e-02 -2.745421603322029114e-03 1.173578724265098572e-01 4.885361492633819580e-01 2.748056650161743164e-01
-5.144407600164413452e-02 -2.182819247245788574e-01 -5.615185201168060303e-02 -2.068720310926437378e-01 -7.477849721908569336e-02 -2.112656645476818085e-02 1.429160833358764648e-01 -1.363366544246673584e-01 -1.477988660335540771e-01 -7.586328312754631042e-03 -2.021064162254333496e-01 5.571191757917404175e-02 2.684655040502548218e-02 -2.021075040102005005e-01 3.589040935039520264e-01 -1.262219548225402832e-01 1.422845423221588135e-01 1.649430692195892334e-01 -3.490284830331802368e-02 1.119659096002578735e-01 3.679322600364685059e-01 -2.093924880027770996e-01 1.106631606817245483e-01 -1.665818989276885986e-01 1.728021949529647827e-01 -9.569981694221496582e-02 9.879754483699798584e-02 -2.376020848751068115e-01 2.343853265047073364e-01 6.543657183647155762e-02 3.108934760093688965e-01 2.549755275249481201e-01
-1.673520356416702271e-02 -1.836830377578735352e-01 -2.727204263210296631e-01 -1.884699910879135132e-01 -6.157427653670310974e-02 8.812005072832107544e-02 -3.050912320613861084e-01 -8.466559648513793945e-02 -1.539674252271652222e-01 -1.152810305356979370e-01 5.938061326742172241e-02 -2.538262167945504189e-03 2.540732920169830322e-01 -2.069838643074035645e-01 -9.256265126168727875e-03 1.427758932113647461e-01 4.200635850429534912e-02 -1.218341067433357239e-01 -2.205325961112976074e-01 -5.109400302171707153e-02 -1.405360698699951172e-01 -2.121230959892272949e-01 6.916625052690505981e-02 -1.065982431173324585e-01 1.064463425427675247e-02 -3.685854375362396240e-01 2.734213471412658691e-01 6.426135543733835220e-03 9.237426519393920898e-02 -9.049889631569385529e-03 3.616476655006408691e-01 -2.774222791194915771e-01
2.029750198125839233e-01 -1.026432514190673828e-01 -1.735972613096237183e-02 -1.315459609031677246e-01 2.814103476703166962e-02 -1.759327948093414307e-01 4.260003864765167236e-01 -4.505791515111923218e-02 -2.751654088497161865e-01 -3.151091188192367554e-02 -2.870161458849906921e-02 2.368923425674438477e-01 9.236844256520271301e-03 -2.815621206536889076e-03 -1.581474989652633667e-01 9.214556217193603516e-02 2.542761564254760742e-01 -1.121786534786224365e-01 -1.369367241859436035e-01 1.001057797111570835e-03 1.077863294631242752e-02 -3.918563127517700195e-01 -1.549495267681777477e-03 -1.449005603790283203e-01 -2.008167505264282227e-01 -2.769864201545715332e-01 1.512463390827178955e-01 -1.241992413997650146e-01 -2.104346156120300293e-01 1.415679156780242920e-01 2.033792138099670410e-01 -1.283254623413085938e-01
7.136344164609909058e-02 -2.208728343248367310e-01 -2.902659475803375244e-01 -4.399325847625732422e-01 -1.087895035743713379e-02 7.931060343980789185e-02 -1.459159795194864273e-02 4.414191842079162598e-02 -3.722275048494338989e-02 -1.630473434925079346e-01 1.746702380478382111e-02 2.312606386840343475e-02 1.147127673029899597e-01 -4.378984123468399048e-02 1.965611428022384644e-01 1.323308497667312622e-01 1.872417032718658447e-01 -1.000445932149887085e-01 -5.253412574529647827e-02 -1.386379823088645935e-02 6.176048144698143005e-02 -2.296746820211410522e-01 1.053342744708061218e-01 -5.249900743365287781e-02 1.414597332477569580e-01 -4.719047844409942627e-01 2.456877678632736206e-01 -2.986923977732658386e-02 -2.645053714513778687e-02 -1.110307276248931885e-01 2.574928998947143555e-01 -2.408260703086853027e-01
-8.757597208023071289e-02 3.060920350253582001e-02 -1.064433082938194275e-01 -1.056011840701103210e-01 -1.990528553724288940e-01 1.887707263231277466e-01 -1.073809992522001266e-02 6.559007614850997925e-02 -1.280822753906250000e-01 -1.636880487203598022e-01 -1.280902624130249023e-01 1.881153285503387451e-01 3.631978109478950500e-02 -4.356301128864288330e-01 -2.365677617490291595e-02 3.943680226802825928e-02 -4.122248850762844086e-03 2.026701532304286957e-02 -4.234137758612632751e-02 1.806890964508056641e-01 6.415780633687973022e-02 -3.893236517906188965e-01 -5.416770279407501221e-02 -4.178393632173538208e-02 1.518577188253402710e-01 -1.264916509389877319e-01 3.603588938713073730e-01 -1.785952448844909668e-01 3.057623468339443207e-02 2.979340553283691406e-01 8.839144557714462280e-02 -3.278267681598663330e-01
4.504127800464630127e-02 -1.620491445064544678e-01 -1.372168809175491333e-01 -1.826923191547393799e-01 -5.868124961853027344e-02 1.951402276754379272e-01 5.155541375279426575e-02 -8.079067617654800415e-02 -3.658995628356933594e-01 -9.403977543115615845e-02 -3.823701441287994385e-01 2.429667115211486816e-01 2.602158784866333008e-01 -2.003333717584609985e-01 3.780281916260719299e-02 -1.612819358706474304e-02 1.148995533585548401e-01 8.380034007132053375e-03 6.409063190221786499e-02 6.719136144965887070e-04 -4.239535331726074219e-02 -2.158464640378952026e-01 1.424377411603927612e-01 2.397928386926651001e-02 -3.497956693172454834e-02 -3.051889836788177490e-01 3.007580339908599854e-01 1.506220102310180664e-01 -3.315673768520355225e-02 -2.378054894506931305e-02 1.781074553728103638e-01 -2.894362807273864746e-01
-2.352737635374069214e-02 -3.521500229835510254e-01 -1.337762773036956787e-01 -2.109667807817459106e-01 -1.530667692422866821e-01 -1.253032088279724121e-01 2.343766093254089355e-01 8.764805272221565247e-03 -8.758233860135078430e-03 1.207690164446830750e-01 -8.981031179428100586e-02 2.074089199304580688e-01 8.085238747298717499e-03 -1.818037629127502441e-01 5.780144408345222473e-02 4.226758331060409546e-02 -1.854713261127471924e-02 1.183389052748680115e-01 -1.999109238386154175e-01 -5.631154775619506836e-02 3.733383715152740479e-01 -1.207446604967117310e-01 2.458226308226585388e-02 -1.103521510958671570e-01 1.737074404954910278e-01 -1.735668480396270752e-01 3.345508500933647156e-02 -5.027427524328231812e-02 8.613864332437515259e-02 8.775533735752105713e-02 4.737279713153839111e-01 2.952809035778045654e-01
-5.358013138175010681e-02 7.516637444496154785e-02 -7.331108301877975464e-02 -4.060070812702178955e-01 -4.609676450490951538e-02 2.331984788179397583e-01 -1.370597183704376221e-01 -6.858820468187332153e-02 5.692725256085395813e-02 2.625440061092376709e-02 -5.499187111854553223e-02 2.435878366231918335e-01 1.637674868106842041e-01 -2.149103432893753052e-01 2.509909272193908691e-01 8.339226245880126953e-02 9.151525795459747314e-03 -3.023399598896503448e-02 -7.856827229261398315e-02 1.364431530237197876e-01 1.677812337875366211e-01 -3.586618006229400635e-01 9.600945562124252319e-02 -1.602165549993515015e-01 -3.558396697044372559e-01 -3.000903427600860596e-01 1.444000750780105591e-01 1.277917474508285522e-01 1.360405236482620239e-01 1.616535931825637817e-01 1.263615339994430542e-01 9.632247500121593475e-03
4.012050107121467590e-02 9.948000311851501465e-02 -6.320153176784515381e-02 -4.015652537345886230e-01 -1.634505093097686768e-01 -3.431711345911026001e-02 1.062137037515640259e-01 -1.342501640319824219e-01 -3.055346906185150146e-01 4.824532568454742432e-02 1.760874539613723755e-01 1.732578724622726440e-01 3.132912218570709229e-01 2.398790605366230011e-02 -1.423674374818801880e-01 5.981333181262016296e-02 -6.796182133257389069e-03 1.720330864191055298e-01 -5.936639383435249329e-02 1.788865923881530762e-01 2.036131471395492554e-01 -2.144844233989715576e-01 6.302601192146539688e-03 1.209620684385299683e-01 1.435291171073913574e-01 -1.084013190120458603e-02 2.447025477886199951e-01 -6.238783523440361023e-02 -2.987938523292541504e-01 1.645727157592773438e-01 2.408810853958129883e-01 -2.461597621440887451e-01
-5.397318303585052490e-02 2.045001089572906494e-01 -1.423763334751129150e-01 -1.212728619575500488e-01 1.448750793933868408e-01 9.366058558225631714e-02 1.058983132243156433e-01 -8.754097670316696167e-02 1.822004839777946472e-02 1.296226978302001953e-01 -1.969383507966995239e-01 7.142070680856704712e-02 -3.451351448893547058e-02 -2.248579561710357666e-01 -7.858557254076004028e-02 -1.992920041084289551e-01 3.400515019893646240e-01 1.727073490619659424e-01 1.196976602077484131e-01 -1.040270999073982239e-01 4.473933875560760498e-01 -3.105464577674865723e-01 -1.154541671276092529e-01 -6.290903687477111816e-02 1.175833586603403091e-02 -2.223011106252670288e-01 -1.187359094619750977e-01 -8.233780413866043091e-02 1.654344499111175537e-01 -1.621765084564685822e-02 3.611360192298889160e-01 -9.128524106927216053e-04
-2.049641907215118408e-01 7.432419806718826294e-02 -1.119511500000953674e-01 -3.042680919170379639e-01 -7.030036300420761108e-02 -2.509192824363708496e-01 2.070609033107757568e-01 -7.122405618429183960e-02 1.575349271297454834e-01 4.229468852281570435e-02 -1.344364285469055176e-01 1.791263371706008911e-01 1.347258985042572021e-01 1.275749411433935165e-02 4.850940313190221786e-03 1.678338646888732910e-02 1.217877566814422607e-01 1.703855544328689575e-01 -3.183332504704594612e-03 -3.580391034483909607e-02 2.915132939815521240e-01 -3.244256377220153809e-01 9.878085553646087646e-02 -2.928686141967773438e-01 2.185331583023071289e-01 -1.964681744575500488e-01 2.595649659633636475e-01 -9.304928779602050781e-02 -3.572926670312881470e-02 9.002740681171417236e-02 2.526042163372039795e-01 2.638617753982543945e-01
-8.641175925731658936e-02 3.586126118898391724e-02 -1.623207628726959229e-01 -2.307426929473876953e-01 9.941097348928451538e-02 -3.157972916960716248e-02 -6.575193256139755249e-02 2.338977903127670288e-01 -1.990495175123214722e-01 -1.153026819229125977e-01 -2.495154738426208496e-01 2.787543833255767822e-01 1.201407387852668762e-01 -1.677179634571075439e-01 9.670019149780273438e-02 3.015141487121582031e-01 9.836833178997039795e-02 -1.844258047640323639e-02 -2.371554523706436157e-01 1.840156875550746918e-02 8.139844052493572235e-03 -1.309626251459121704e-01 -5.047690588980913162e-03 -1.088337674736976624e-01 -1.192571222782135010e-01 -2.758445143699645996e-01 3.529756367206573486e-01 8.592654764652252197e-02 1.112222112715244293e-02 1.758058369159698486e-01 3.652762472629547119e-01 -1.536624878644943237e-01
-1.918221116065979004e-01 7.109942287206649780e-02 -1.533333361148834229e-01 -2.899173796176910400e-01 -6.004920229315757751e-02 -3.213313966989517212e-02 -1.581413298845291138e-02 1.379057765007019043e-01 -1.881837658584117889e-02 5.829170811921358109e-03 -2.611603140830993652e-01 1.803968548774719238e-01 -8.730636537075042725e-02 -2.229881137609481812e-01 1.208772361278533936e-01 1.395130064338445663e-03 2.473573237657546997e-01 -3.445418924093246460e-02 -1.908193528652191162e-01 1.657841056585311890e-01 -8.993329852819442749e-02 -2.437833398580551147e-01 -3.071418032050132751e-02 -1.736862510442733765e-01 -1.856476962566375732e-01 -3.445539772510528564e-01 3.842567205429077148e-01 1.556650828570127487e-02 1.704971492290496826e-01 1.302333772182464600e-01 2.462244778871536255e-01 -1.447480469942092896e-01
-2.077424973249435425e-01 -5.429742112755775452e-02 -1.910924762487411499e-01 -4.028812944889068604e-01 -3.716403245925903320e-02 -5.736014246940612793e-02 -1.461763232946395874e-01 2.582937292754650116e-02 1.691743917763233185e-02 8.062710613012313843e-02 -2.184300422668457031e-01 5.427869409322738647e-02 1.370776891708374023e-01 -1.127346903085708618e-01 1.665029078722000122e-01 1.449280381202697754e-01 1.252375096082687378e-01 3.839297220110893250e-02 -1.107074245810508728e-01 -6.397408992052078247e-02 8.050537109375000000e-02 -3.141756951808929443e-01 2.775292992591857910e-01 2.869611606001853943e-02 4.680471867322921753e-02 -2.569037675857543945e-01 4.157137274742126465e-01 -6.269436795264482498e-03 -1.281574070453643799e-01 -9.505072981119155884e-02 2.542402744293212891e-01 -2.073700129985809326e-01
-1.662783324718475342e-02 -1.006090193986892700e-01 -4.871048033237457275e-03 -8.460020273923873901e-02 2.279311977326869965e-02 9.421825408935546875e-02 -5.978789180517196655e-02 -2.542320080101490021e-02 -9.734062105417251587e-02 -1.842904835939407349e-01 -1.976918578147888184e-01 3.531405925750732422e-01 1.821978092193603516e-01 -1.368600642308592796e-03 -1.556815207004547119e-01 2.269291877746582031e-01 8.124750852584838867e-02 1.225641295313835144e-01 -7.098665088415145874e-02 2.853131592273712158e-01 -1.563154608011245728e-01 -7.992208749055862427e-02 6.604765076190233231e-03 2.263531275093555450e-02 -1.821555793285369873e-01 -4.812142550945281982e-01 2.887221574783325195e-01 -9.984285570681095123e-03 -5.548757966607809067e-03 6.888608448207378387e-03 2.680433392524719238e-01 -3.050664067268371582e-01
1.161527708172798157e-01 -3.873950988054275513e-02 -1.877670735120773315e-01 -9.882958978414535522e-02 -1.922060996294021606e-01 -4.913214221596717834e-02 4.057614207267761230e-01 -5.344669893383979797e-02 1.333245933055877686e-01 -5.561543628573417664e-02 -1.352771371603012085e-01 2.767089903354644775e-01 1.645413786172866821e-01 -1.498556733131408691e-01 5.785014107823371887e-02 1.838728040456771851e-01 -8.869645744562149048e-02 1.047257557511329651e-01 -1.588213630020618439e-02 1.124071925878524780e-01 2.380585819482803345e-01 -3.036073446273803711e-01 3.115589730441570282e-02 2.204633802175521851e-01 -2.457008324563503265e-02 -1.727649420499801636e-01 2.520504593849182129e-01 1.020525917410850525e-01 1.171486377716064453e-01 1.350503265857696533e-01 2.759577631950378418e-01 2.967295348644256592e-01
-2.018444985151290894e-01 -6.580574810504913330e-02 -1.694408506155014038e-01 -1.299340575933456421e-01 -4.272434115409851074e-02 -1.412534713745117188e-01 6.347568333148956299e-02 1.476993411779403687e-01 -1.838963776826858521e-01 -8.453407324850559235e-03 7.748911529779434204e-02 -1.519486904144287109e-01 2.404130995273590088e-01 -3.369144350290298462e-02 -1.063547879457473755e-01 1.991602331399917603e-01 1.535242050886154175e-01 1.597292348742485046e-02 -2.097796052694320679e-01 2.552226185798645020e-01 -1.034223381429910660e-02 -5.344113111495971680e-01 -2.654530107975006104e-02 -6.799650937318801880e-02 -1.285230070352554321e-01 -5.330070853233337402e-02 9.194077551364898682e-02 6.120349839329719543e-02 1.322706341743469238e-01 2.077685445547103882e-01 2.973915934562683105e-01 -2.900972664356231689e-01
-8.673088997602462769e-02 -1.456461846828460693e-03 -4.693722352385520935e-02 -8.394238352775573730e-02 -1.819412410259246826e-01 -9.869959205389022827e-02 1.247333511710166931e-01 -6.071521714329719543e-02 -4.739446938037872314e-02 6.575091928243637085e-02 2.676970325410366058e-02 2.452789247035980225e-01 5.623214691877365112e-02 -2.308404296636581421e-01 8.204672485589981079e-02 -1.613334268331527710e-01 1.405199617147445679e-01 8.546873927116394043e-03 5.349457263946533203e-02 -1.020567193627357483e-01 3.201357424259185791e-01 -3.002790808677673340e-01 5.180588737130165100e-02 -3.650809824466705322e-01 1.893758028745651245e-01 -3.783138990402221680e-01 2.382412850856781006e-01 -2.482626736164093018e-01 3.221778571605682373e-02 6.737531721591949463e-02 2.611412405967712402e-01 1.777953505516052246e-01
-6.329286098480224609e-02 1.104988157749176025e-01 -3.410458266735076904e-01 -2.961696982383728027e-01 -1.029814034700393677e-01 8.542667329311370850e-02 2.136841602623462677e-02 3.982907906174659729e-02 3.095195814967155457e-02 -9.625374525785446167e-02 -1.575438082218170166e-01 3.613904863595962524e-02 8.322270214557647705e-02 -3.781255483627319336e-01 -1.222977787256240845e-01 2.425192594528198242e-01 -4.794513806700706482e-02 -1.841046363115310669e-01 -2.143257111310958862e-01 5.346470326185226440e-02 1.654158681631088257e-01 -3.661875724792480469e-01 1.396614909172058105e-01 -2.290495857596397400e-02 -5.497845262289047241e-02 -5.928240343928337097e-02 3.136422038078308105e-01 3.248786926269531250e-02 1.460809111595153809e-01 1.448664665222167969e-01 2.723376154899597168e-01 1.041771173477172852e-01
1.448220014572143555e-01 -5.631692335009574890e-02 -3.035834133625030518e-01 1.532818377017974854e-02 -1.748871207237243652e-01 -1.975675225257873535e-01 1.554966717958450317e-01 -1.357476264238357544e-01 -8.597394824028015137e-02 8.106618374586105347e-02 1.637056469917297363e-02 -1.250985264778137207e-01 2.020068913698196411e-01 -1.168020889163017273e-01 -7.047603279352188110e-02 -3.240942256525158882e-03 2.519476972520351410e-02 1.775620132684707642e-01 -1.720835715532302856e-01 1.691451966762542725e-01 4.308125004172325134e-03 -2.607861757278442383e-01 7.544177025556564331e-02 3.029054775834083557e-02 1.848781257867813110e-01 2.584051154553890228e-02 7.424754649400711060e-02 -5.460564047098159790e-02 1.262274086475372314e-01 3.868861794471740723e-01 4.830555319786071777e-01 -2.731344699859619141e-01
-1.533781141042709351e-01 -3.174768388271331787e-01 -3.284804522991180420e-01 -1.083534806966781616e-01 -2.612710893154144287e-01 -6.114773079752922058e-02 1.324313879013061523e-01 -4.262764751911163330e-02 8.381376974284648895e-03 9.853845834732055664e-02 -2.618324160575866699e-01 5.814784392714500427e-02 -3.251352161169052124e-02 -3.233898878097534180e-01 -9.377117455005645752e-02 -7.884995639324188232e-02 3.423994034528732300e-02 4.501209035515785217e-02 -1.248047873377799988e-01 1.481339782476425171e-01 1.201411783695220947e-01 -2.064582109451293945e-01 -9.179302304983139038e-02 -2.969083189964294434e-01 -1.409806162118911743e-01 -1.014356762170791626e-01 3.853435814380645752e-01 -4.226538166403770447e-02 4.623853601515293121e-03 -9.214375168085098267e-02 2.759974598884582520e-01 5.325510352849960327e-02
-1.391504257917404175e-01 1.598364710807800293e-01 5.416068714112043381e-03 -1.044635102152824402e-01 1.755535751581192017e-01 3.705279529094696045e-02 1.759163103997707367e-02 1.262742443941533566e-03 -4.483196511864662170e-02 -7.869564741849899292e-02 -2.356483601033687592e-02 2.131644785404205322e-01 3.651027977466583252e-01 1.024083867669105530e-01 1.867256015539169312e-01 -1.550603508949279785e-01 1.508296877145767212e-01 1.107582524418830872e-01 1.633876711130142212e-01 -1.208195015788078308e-01 1.272478550672531128e-01 -2.418893277645111084e-01 -1.204315125942230225e-01 -3.163057267665863037e-01 5.882274359464645386e-02 -1.610435694456100464e-01 2.976929545402526855e-01 -1.756010651588439941e-01 1.871900856494903564e-01 4.032112360000610352e-01 1.845933496952056885e-01 9.294091910123825073e-02
1.448525488376617432e-01 -6.511155515909194946e-02 -3.069880045950412750e-02 -5.014291033148765564e-02 -3.389852344989776611e-01 2.947087287902832031e-01 2.707829931750893593e-03 -1.533457040786743164e-01 -1.799035221338272095e-01 -1.313915401697158813e-01 -2.849848940968513489e-03 -7.614040374755859375e-02 2.438684254884719849e-01 8.023162186145782471e-02 -3.475795965641736984e-03 9.922334551811218262e-02 3.285575211048126221e-01 -4.981319233775138855e-02 -5.828685685992240906e-02 -2.584428191184997559e-01 2.711160778999328613e-01 -1.782802492380142212e-01 -1.718443781137466431e-01 -2.299998700618743896e-02 4.084164649248123169e-02 -2.122987061738967896e-01 1.269285976886749268e-01 -3.451366126537322998e-01 -7.055113464593887329e-02 2.517432346940040588e-02 3.201764523983001709e-01 9.366198629140853882e-02
-4.978105798363685608e-02 1.877780444920063019e-02 -1.715095341205596924e-01 -4.987493455410003662e-01 2.130836993455886841e-02 1.696142554283142090e-01 -8.432804048061370850e-02 -1.080762967467308044e-01 1.621492803096771240e-01 8.716607838869094849e-02 -2.470430284738540649e-01 1.278576552867889404e-01 -5.781096592545509338e-02 -1.519557088613510132e-01 1.524413824081420898e-01 8.790887147188186646e-02 -1.936983130872249603e-02 -4.960570484399795532e-02 -2.766784429550170898e-01 3.100679628551006317e-02 2.002717256546020508e-01 -2.330193966627120972e-01 -1.143325343728065491e-01 9.635570459067821503e-03 -1.673239171504974365e-01 -2.303239256143569946e-01 2.858456671237945557e-01 6.033048406243324280e-02 -7.189616560935974121e-02 8.770494163036346436e-02 3.532754778861999512e-01 -1.016979068517684937e-01
-2.237495034933090210e-01 1.644977033138275146e-01 -1.587793529033660889e-01 -2.214437574148178101e-01 -5.045751854777336121e-02 -2.113972306251525879e-01 2.294981330633163452e-01 -4.879399389028549194e-02 1.543242186307907104e-01 4.603703320026397705e-02 -3.988003358244895935e-03 1.671374291181564331e-01 1.665609925985336304e-01 1.131301745772361755e-02 8.340478688478469849e-02 -6.052967160940170288e-02 1.125784739851951599e-01 1.971962004899978638e-01 9.471126645803451538e-02 9.511739015579223633e-02 2.909115850925445557e-01 -2.518329620361328125e-01 2.432156354188919067e-02 -1.719034165143966675e-01 3.010669946670532227e-01 -1.862818300724029541e-01 2.323613911867141724e-01 -1.432166099548339844e-01 -1.214641239494085312e-02 1.653190329670906067e-02 3.685945868492126465e-01 2.647054493427276611e-01
-2.032168209552764893e-01 1.078105270862579346e-01 -9.763889014720916748e-02 -2.346661984920501709e-01 3.615510463714599609e-02 -9.030684828758239746e-02 1.834075599908828735e-01 -1.571619510650634766e-01 1.119908392429351807e-01 4.958668723702430725e-02 -1.497868895530700684e-01 2.964428663253784180e-01 1.139808669686317444e-01 1.246114373207092285e-01 1.854144409298896790e-02 3.000895120203495026e-02 1.985863447189331055e-01 6.461358070373535156e-02 6.010939553380012512e-02 3.359326347708702087e-02 3.273553252220153809e-01 -3.671898841857910156e-01 1.388670653104782104e-01 -2.792679071426391602e-01 2.156369984149932861e-01 -3.368959724903106689e-01 1.085154861211776733e-01 -6.637502461671829224e-02 -8.074656873941421509e-02 -8.929515024647116661e-04 2.501503825187683105e-01 1.634175926446914673e-01
-1.128099262714385986e-01 2.140689268708229065e-02 6.317776441574096680e-02 -5.580763816833496094e-01 -1.796057634055614471e-02 -5.522074922919273376e-02 -1.240488439798355103e-01 -1.011626981198787689e-02 -1.099216639995574951e-01 1.148534193634986877e-01 -1.987209618091583252e-01 2.701994962990283966e-02 -4.417805373668670654e-02 -3.126272857189178467e-01 1.300524473190307617e-01 -6.199355050921440125e-02 -6.544819474220275879e-02 3.145516291260719299e-02 -1.369267553091049194e-01 5.614657327532768250e-02 6.740860641002655029e-02 -3.369883000850677490e-01 -9.458979964256286621e-02 -2.043196409940719604e-01 -9.493744373321533203e-02 -6.621808558702468872e-02 2.541632950305938721e-01 9.240394830703735352e-02 5.859361588954925537e-02 5.236708000302314758e-02 3.638671934604644775e-01 -2.132855653762817383e-01
6.938644498586654663e-02 -2.453755959868431091e-02 -1.723318994045257568e-01 -2.449670583009719849e-01 -9.634086489677429199e-02 -7.899594306945800781e-02 6.373422592878341675e-02 -7.717761327512562275e-04 1.286250352859497070e-01 -3.399890661239624023e-02 -2.046509385108947754e-01 2.328846752643585205e-01 -4.605190828442573547e-02 -2.522985637187957764e-01 7.588871568441390991e-02 6.723321974277496338e-02 -3.526154905557632446e-02 -1.324429661035537720e-01 -3.023832738399505615e-01 5.635196343064308167e-02 2.527765631675720215e-01 -2.631582021713256836e-01 1.907610520720481873e-02 -8.222044259309768677e-02 -3.411792516708374023e-01 -3.436242938041687012e-01 2.654224336147308350e-01 1.889539361000061035e-01 -3.844570741057395935e-02 3.585223481059074402e-02 2.487342655658721924e-01 1.910117864608764648e-01
1.802638024091720581e-01 -1.072120815515518188e-01 -2.982773184776306152e-01 -6.295454502105712891e-02 -2.173259705305099487e-01 -1.103512793779373169e-01 1.058357879519462585e-01 1.153205111622810364e-01 -1.567068099975585938e-01 -1.005868613719940186e-01 -2.081590592861175537e-01 1.660919189453125000e-01 1.784429699182510376e-01 3.665620088577270508e-02 1.900681108236312866e-01 -4.694345593452453613e-02 1.518353223800659180e-01 -1.074083521962165833e-01 -5.166298896074295044e-02 4.523739963769912720e-02 -1.462515722960233688e-02 -1.925448328256607056e-01 1.069101914763450623e-01 7.327783852815628052e-03 -3.729536831378936768e-01 -4.200761020183563232e-01 2.522000372409820557e-01 5.423396080732345581e-02 -1.593245267868041992e-01 2.698901593685150146e-01 1.830934435129165649e-01 1.155507750809192657e-02
-1.548747420310974121e-01 7.439528591930866241e-03 -1.399100124835968018e-01 -2.065572589635848999e-01 4.211227409541606903e-03 -1.478988230228424072e-01 6.804879009723663330e-02 -1.150561720132827759e-01 -4.728430882096290588e-03 -3.640205040574073792e-02 3.763091191649436951e-02 2.007758617401123047e-01 2.417182624340057373e-01 -4.395116865634918213e-02 -2.447058912366628647e-03 -3.752942895516753197e-03 1.500086039304733276e-01 -4.130246117711067200e-02 3.045937046408653259e-02 -9.549660235643386841e-02 3.484630882740020752e-01 -3.973198533058166504e-01 -1.789867877960205078e-02 -2.963617444038391113e-01 2.492905706167221069e-01 -3.211158215999603271e-01 1.336594223976135254e-01 -1.109659299254417419e-01 -3.013706533238291740e-03 6.147863343358039856e-02 3.084286153316497803e-01 2.728573083877563477e-01
2.285163253545761108e-01 -7.161460816860198975e-02 -7.559891045093536377e-02 -1.550103127956390381e-01 -2.914355397224426270e-01 7.817742228507995605e-02 2.452693730592727661e-01 -2.165237814188003540e-01 -3.892621397972106934e-02 -2.821633815765380859e-01 8.506275713443756104e-02 1.758063286542892456e-01 1.282005012035369873e-01 2.462979704141616821e-01 -1.479149609804153442e-01 4.279715940356254578e-02 -7.052294909954071045e-02 -1.593347191810607910e-01 -1.285043209791183472e-01 2.893831133842468262e-01 -1.284977644681930542e-01 -3.375350236892700195e-01 -1.588899940252304077e-01 -6.744726002216339111e-02 5.712806805968284607e-02 -1.166973337531089783e-01 2.414144426584243774e-01 3.091459162533283234e-02 7.069210056215524673e-03 7.598206400871276855e-02 3.440419137477874756e-01 -5.981899797916412354e-02
5.412216857075691223e-02 1.732783392071723938e-02 -2.112054973840713501e-01 -4.506784081459045410e-01 6.992692500352859497e-02 1.377779245376586914e-01 -1.777657121419906616e-01 5.734570696949958801e-02 -5.929483473300933838e-02 2.286683395504951477e-02 -3.115392625331878662e-01 1.194985508918762207e-01 7.096107304096221924e-02 -1.781406253576278687e-01 4.634073376655578613e-02 5.663912743330001831e-02 -1.183391781523823738e-03 8.994319476187229156e-03 -2.487368732690811157e-01 1.857164800167083740e-01 2.779946476221084595e-02 1.660382933914661407e-02 1.516010984778404236e-02 -1.136445924639701843e-01 -9.565122425556182861e-03 -1.455387026071548462e-01 4.517414271831512451e-01 4.074738174676895142e-02 2.380998730659484863e-01 2.385511398315429688e-01 2.817558646202087402e-01 -4.652997106313705444e-02
-2.520093321800231934e-01 -6.367704365402460098e-03 -1.179250478744506836e-01 -2.475046664476394653e-01 -2.377415774390101433e-03 -1.702651232481002808e-01 1.688389182090759277e-01 -2.651395499706268311e-01 7.387521117925643921e-02 1.176051348447799683e-01 -1.976803094148635864e-01 2.013426870107650757e-01 1.358653157949447632e-01 -9.293112903833389282e-02 -9.021686017513275146e-02 -1.946903578937053680e-02 2.321784943342208862e-01 5.763031542301177979e-02 1.750574260950088501e-02 -1.073925793170928955e-01 3.052825331687927246e-01 -2.782925963401794434e-01 3.085576742887496948e-02 -2.195762097835540771e-01 1.847324520349502563e-01 -2.416795790195465088e-01 1.581253558397293091e-01 -1.652562022209167480e-01 -1.483610719442367554e-01 1.153792068362236023e-01 3.159183859825134277e-01 1.735286861658096313e-01
1.498977541923522949e-01 3.881254419684410095e-02 8.920614421367645264e-02 -3.172603249549865723e-01 -1.813962459564208984e-01 -6.632144749164581299e-02 -2.888140082359313965e-02 -1.442644447088241577e-01 -2.521649301052093506e-01 -1.920103877782821655e-01 1.890786364674568176e-02 1.791779696941375732e-02 -7.501778658479452133e-03 1.193586736917495728e-01 -1.859857351519167423e-03 -1.114262044429779053e-01 -1.983858048915863037e-01 1.127928867936134338e-01 8.566371351480484009e-02 1.242170184850692749e-01 -1.013243272900581360e-01 -7.673244178295135498e-02 2.578937634825706482e-02 -6.761579960584640503e-02 -1.778336763381958008e-01 -3.654910624027252197e-01 3.524590134620666504e-01 2.327629476785659790e-01 -1.367425471544265747e-01 5.218125507235527039e-02 4.339732527732849121e-01 1.760673969984054565e-01
-5.227646976709365845e-02 -6.483439356088638306e-02 -1.905661821365356445e-01 -1.159354448318481445e-01 -1.641051843762397766e-03 -1.206306591629981995e-01 2.810647711157798767e-02 -8.759320527315139771e-02 -1.699640303850173950e-01 -3.655939921736717224e-02 -4.193717986345291138e-02 1.356444507837295532e-01 -1.265445444732904434e-02 -1.212219819426536560e-01 1.080932319164276123e-01 -3.403714299201965332e-02 1.821486651897430420e-01 1.097768694162368774e-01 1.897933334112167358e-01 -2.047926336526870728e-01 3.341458439826965332e-01 -3.596695363521575928e-01 -6.389283388853073120e-02 -2.047081589698791504e-01 2.392220348119735718e-01 -2.146199047565460205e-01 4.161913990974426270e-01 -1.392078846693038940e-01 -1.397932320833206177e-01 1.119412779808044434e-01 2.762814760208129883e-01 1.665196716785430908e-01
2.439662367105484009e-01 -1.593356579542160034e-01 -9.531076997518539429e-02 3.687692433595657349e-02 1.728344261646270752e-01 2.297000773251056671e-02 1.850483417510986328e-01 -4.526141285896301270e-01 -1.142276450991630554e-01 -1.153566390275955200e-01 -7.096724957227706909e-02 9.505964070558547974e-02 2.716988921165466309e-01 -8.964578807353973389e-02 -1.224041357636451721e-01 -1.511124968528747559e-01 2.534863650798797607e-01 2.205253094434738159e-01 7.186235487461090088e-02 1.679906249046325684e-01 9.374817460775375366e-02 -3.005214631557464600e-01 7.410364598035812378e-02 -6.816866993904113770e-02 1.511814445257186890e-01 -1.036999449133872986e-01 2.909905016422271729e-01 -9.089631587266921997e-02 4.272197186946868896e-02 1.476521790027618408e-01 2.317488044500350952e-01 -1.251060366630554199e-01
-2.271518670022487640e-02 8.465947210788726807e-02 2.940919063985347748e-02 -2.500745654106140137e-01 -8.336372673511505127e-02 3.428564593195915222e-02 7.324297726154327393e-02 -3.979088738560676575e-02 -1.135691180825233459e-01 -5.537580698728561401e-02 -3.590956628322601318e-01 9.275986254215240479e-02 -8.077406138181686401e-02 -1.997973173856735229e-01 8.949103951454162598e-02 6.887803971767425537e-02 -2.036351710557937622e-02 -8.553802967071533203e-02 -3.440426886081695557e-01 1.906832754611968994e-01 1.487652398645877838e-02 -2.301971614360809326e-02 7.196057587862014771e-02 -1.378451883792877197e-01 -1.415432523936033249e-02 -4.126694500446319580e-01 2.119302749633789062e-01 -2.083351835608482361e-02 2.213146090507507324e-01 1.892554312944412231e-01 3.882649838924407959e-01 -2.496937364339828491e-01
-2.320084348320960999e-02 -6.818243302404880524e-03 -1.018306463956832886e-01 -3.864312767982482910e-01 -5.613866448402404785e-02 2.819545567035675049e-02 -3.804595023393630981e-02 -1.453855074942111969e-02 3.918188810348510742e-02 -5.683635547757148743e-02 -2.447508871555328369e-01 2.862016558647155762e-01 -9.359315037727355957e-02 -4.056322574615478516e-01 1.699008047580718994e-01 1.796220391988754272e-01 1.022133082151412964e-01 -2.996672503650188446e-02 -1.022956967353820801e-01 3.096189349889755249e-02 -1.084034666419029236e-01 -4.670015349984169006e-02 1.025044769048690796e-01 -3.664407506585121155e-02 -1.842353679239749908e-02 -2.822758257389068604e-01 3.649141490459442139e-01 -2.100805491209030151e-01 8.924898691475391388e-03 9.045857191085815430e-02 3.611475229263305664e-01 -9.245382249355316162e-02
-6.793870776891708374e-02 2.432649023830890656e-02 -2.244006097316741943e-01 -9.354920685291290283e-02 9.133946895599365234e-02 -1.470880210399627686e-02 4.784943908452987671e-02 -1.125367879867553711e-01 -2.585872113704681396e-01 -6.507775187492370605e-02 -1.213506907224655151e-01 4.162091314792633057e-01 2.326022684574127197e-01 9.666181355714797974e-02 4.336666315793991089e-02 9.366590529680252075e-02 2.257111519575119019e-01 3.545795008540153503e-02 3.733664005994796753e-02 2.963129580020904541e-01 -3.122658729553222656e-01 -3.551273047924041748e-02 -3.538130968809127808e-02 -6.732819974422454834e-02 -6.747537106275558472e-02 -2.229489833116531372e-01 9.697401523590087891e-02 5.316317826509475708e-02 -1.190417334437370300e-01 1.351539790630340576e-01 4.496946930885314941e-01 -1.786221861839294434e-01
-1.672441810369491577e-01 7.487028837203979492e-02 -1.059515029191970825e-01 -2.231944352388381958e-01 3.735159058123826981e-03 -1.399983167648315430e-01 2.893877215683460236e-02 -1.258924305438995361e-01 1.114134043455123901e-01 -3.712262213230133057e-02 -2.349141389131546021e-01 2.081369310617446899e-01 2.414093613624572754e-01 -8.602671325206756592e-03 -4.376905504614114761e-03 -4.982436075806617737e-02 2.019195258617401123e-01 7.059200108051300049e-02 1.116186231374740601e-01 -2.242744565010070801e-01 3.273297250270843506e-01 -3.348225057125091553e-01 2.050091028213500977e-01 -2.229891121387481689e-01 3.070976398885250092e-02 -2.566150128841400146e-01 1.707716882228851318e-01 -6.036201119422912598e-02 -1.365908831357955933e-01 9.652858227491378784e-02 3.471091091632843018e-01 1.683896332979202271e-01
-1.499362289905548096e-01 -1.795721799135208130e-02 -6.328515708446502686e-02 1.200669109821319580e-01 -2.882208824157714844e-01 2.326554208993911743e-01 -1.234860569238662720e-01 -7.379374932497739792e-03 1.476353406906127930e-02 1.607027798891067505e-01 -3.324474990367889404e-01 1.109484657645225525e-01 2.080629318952560425e-01 -3.678641468286514282e-02 -3.851724416017532349e-02 -5.451156198978424072e-02 -6.916150916367769241e-03 1.023121550679206848e-01 1.290706545114517212e-01 2.018500864505767822e-01 -5.372294411063194275e-02 -1.623171269893646240e-01 5.970085412263870239e-02 3.032854385673999786e-02 2.244565635919570923e-01 -2.810707390308380127e-01 2.616554200649261475e-01 1.678583328612148762e-03 2.636227309703826904e-01 4.291367828845977783e-01 1.927925497293472290e-01 -1.341361999511718750e-01
-3.719385713338851929e-02 -9.210012853145599365e-02 1.375534385442733765e-02 -1.001591756939888000e-01 -2.167844474315643311e-01 -1.934564113616943359e-01 1.747001558542251587e-01 -1.150958985090255737e-01 -8.611982315778732300e-02 5.445861443877220154e-02 -6.886888295412063599e-02 1.559039652347564697e-01 2.402416765689849854e-01 -2.131832838058471680e-01 1.490693390369415283e-01 -7.778508216142654419e-02 2.266214638948440552e-01 6.898134201765060425e-02 -1.281849294900894165e-01 6.533975154161453247e-02 5.498969554901123047e-01 -7.073875516653060913e-02 -9.171311557292938232e-02 -1.897638440132141113e-01 1.927637755870819092e-01 -2.231941372156143188e-01 1.672019213438034058e-01 -5.806062743067741394e-02 1.579967588186264038e-01 4.726787656545639038e-02 3.001555502414703369e-01 1.289887577295303345e-01
-1.818955689668655396e-01 -5.550326034426689148e-02 -4.784346744418144226e-02 -1.696827262639999390e-01 -1.597074717283248901e-01 -1.036615893244743347e-01 1.537855714559555054e-01 -8.584152907133102417e-02 1.184923425316810608e-01 -8.902963250875473022e-02 -2.392586879432201385e-02 1.640539169311523438e-01 1.553062945604324341e-01 -2.834208011627197266e-01 1.885860227048397064e-02 7.618270814418792725e-02 1.937098801136016846e-01 -7.893072068691253662e-02 -1.845072060823440552e-01 1.161811500787734985e-01 -7.349012047052383423e-02 -4.316957592964172363e-01 1.702298223972320557e-02 -1.182967171189375222e-04 -1.485342979431152344e-01 -6.020302698016166687e-02 2.028793245553970337e-01 2.301143258810043335e-01 6.203903257846832275e-02 1.714158207178115845e-01 3.576874136924743652e-01 -3.756369948387145996e-01
-2.138931006193161011e-01 4.792790859937667847e-02 -9.519280493259429932e-02 -3.601331412792205811e-01 1.458457112312316895e-01 -7.146359980106353760e-02 1.809725314378738403e-01 -1.059679985046386719e-01 1.545256972312927246e-01 -8.020039647817611694e-03 -3.447553841397166252e-03 1.736614257097244263e-01 1.778819262981414795e-01 3.855587169528007507e-02 -6.415808945894241333e-02 -4.992051422595977783e-02 1.319252848625183105e-01 5.174659192562103271e-02 1.151171624660491943e-01 -2.754051052033901215e-02 4.543331563472747803e-01 -3.784671425819396973e-01 1.692899167537689209e-01 -1.280031204223632812e-01 1.347746402025222778e-01 -2.408858686685562134e-01 1.511913239955902100e-01 -1.034222692251205444e-01 -7.779577374458312988e-02 2.300034090876579285e-02 2.496403753757476807e-01 2.038339525461196899e-01
1.726150661706924438e-01 -8.853432536125183105e-02 -6.041445583105087280e-02 1.364333182573318481e-01 2.009356915950775146e-01 -1.156735792756080627e-01 -2.049797922372817993e-01 -1.919542700052261353e-01 -1.477632373571395874e-01 -1.608975380659103394e-01 1.170082539319992065e-01 1.788259893655776978e-01 4.918752610683441162e-02 9.150622785091400146e-02 8.772702887654304504e-03 -3.189179673790931702e-02 1.378404647111892700e-01 1.575088798999786377e-01 -1.096091046929359436e-01 6.106024235486984253e-02 7.522927224636077881e-02 -1.875846236944198608e-01 2.138239294290542603e-01 -2.276194989681243896e-01 -9.182305075228214264e-03 -3.204131126403808594e-01 3.087209463119506836e-01 -1.964107304811477661e-01 5.924360826611518860e-02 3.213417232036590576e-01 3.943027257919311523e-01 -7.344717532396316528e-02
-9.054171293973922729e-02 6.771288812160491943e-02 -2.231215983629226685e-01 -1.537784636020660400e-01 -1.267552822828292847e-01 -1.005700454115867615e-01 -3.825510665774345398e-02 5.385043472051620483e-02 -1.047233119606971741e-01 1.670317351818084717e-01 -3.893974050879478455e-02 1.505236029624938965e-01 4.663065075874328613e-02 -2.824722230434417725e-02 1.083232536911964417e-01 -1.617734432220458984e-01 2.386689782142639160e-01 3.005811758339405060e-02 1.045793220400810242e-01 -1.545048039406538010e-02 4.563157558441162109e-01 -3.522091507911682129e-01 7.841877639293670654e-03 -2.699334621429443359e-01 5.976174399256706238e-02 9.512340277433395386e-02 2.712059319019317627e-01 -2.397058755159378052e-01 -1.079056337475776672e-01 8.171508461236953735e-02 3.279639184474945068e-01 1.885971128940582275e-01
-1.188057661056518555e-01 1.765361614525318146e-02 -3.335848748683929443e-01 -3.207132220268249512e-01 -3.461124002933502197e-02 2.432748973369598389e-01 1.807323843240737915e-02 -2.926433384418487549e-01 -2.736023962497711182e-01 -1.729562729597091675e-01 1.115859597921371460e-01 2.392328083515167236e-01 1.542798578739166260e-01 3.826541826128959656e-02 9.041490405797958374e-02 1.685691773891448975e-01 3.136996924877166748e-01 1.897507719695568085e-02 1.700497604906558990e-02 1.134349405765533447e-01 4.194666445255279541e-02 -1.952106691896915436e-02 -6.373813748359680176e-02 3.604210168123245239e-02 -1.348436623811721802e-01 -2.510891258716583252e-01 3.274621963500976562e-01 -2.702346444129943848e-02 -1.941013634204864502e-01 1.635452657938003540e-01 1.042993366718292236e-01 6.971476972103118896e-02
-1.646815389394760132e-01 1.469588372856378555e-02 4.167194291949272156e-02 -3.142333030700683594e-01 1.483132317662239075e-02 6.168602779507637024e-02 -3.131981566548347473e-02 1.532604247331619263e-01 -7.901954650878906250e-02 -9.065683931112289429e-02 -2.094242572784423828e-01 1.484805997461080551e-02 3.034259192645549774e-02 -9.674875438213348389e-02 1.459979861974716187e-01 1.871036291122436523e-01 1.744583994150161743e-02 -1.221769824624061584e-01 -3.390143513679504395e-01 4.828113317489624023e-02 -8.932532370090484619e-02 -1.903920769691467285e-01 -1.184977069497108459e-01 6.957710534334182739e-02 1.325860805809497833e-02 -4.761161804199218750e-01 2.732153832912445068e-01 -3.662141785025596619e-02 -4.056996479630470276e-02 3.594069778919219971e-01 2.916223108768463135e-01 -6.501360982656478882e-02
-2.354978211224079132e-02 -1.274720728397369385e-01 -2.895753681659698486e-01 -2.944691777229309082e-01 4.676234675571322441e-04 1.872680187225341797e-01 -8.800501376390457153e-02 8.769820630550384521e-02 -1.632662415504455566e-01 -6.003689020872116089e-02 -9.003060311079025269e-02 8.151855319738388062e-02 1.384738180786371231e-02 -1.063261553645133972e-01 2.616949975490570068e-01 -3.228649497032165527e-02 1.056295409798622131e-01 -2.995719388127326965e-02 -3.203858807682991028e-02 1.147400587797164917e-01 -7.537214551120996475e-03 -2.999133467674255371e-01 3.361331224441528320e-01 -3.054997511208057404e-02 5.758225917816162109e-02 -2.100391834974288940e-01 3.108251988887786865e-01 3.170703351497650146e-02 1.209716349840164185e-01 -1.493442803621292114e-01 3.827532231807708740e-01 -2.782660722732543945e-01
-2.431303262710571289e-02 -6.216552108526229858e-02 2.371918037533760071e-02 -1.006321832537651062e-01 -1.516873687505722046e-01 -1.325997710227966309e-01 1.270600706338882446e-01 -2.268054783344268799e-01 -7.266847789287567139e-02 5.147187039256095886e-02 -2.130945026874542236e-01 -1.784070581197738647e-02 1.484679281711578369e-01 2.248394638299942017e-01 -3.042473196983337402e-01 1.892689913511276245e-01 3.332187235355377197e-02 -1.377103477716445923e-01 -6.786427646875381470e-02 -3.407901152968406677e-02 1.798957213759422302e-02 -3.682347238063812256e-01 1.269926726818084717e-01 -1.120627447962760925e-01 9.552593529224395752e-02 -2.860562801361083984e-01 2.657145261764526367e-01 9.915294498205184937e-02 -1.600839942693710327e-01 4.200767278671264648e-01 2.210239917039871216e-01 -9.621321409940719604e-02
9.019231051206588745e-02 -1.558472961187362671e-01 -2.129216492176055908e-01 1.245315149426460266e-01 1.458708047866821289e-01 -6.901949644088745117e-02 -8.178054541349411011e-02 -2.272605150938034058e-01 -7.385608553886413574e-02 -2.018797099590301514e-01 7.830949872732162476e-02 1.795993149280548096e-01 6.139594689011573792e-02 -3.073076345026493073e-02 -1.680886298418045044e-01 -3.019785694777965546e-02 2.366134226322174072e-01 1.821966320276260376e-01 -2.333242818713188171e-02 1.105534210801124573e-01 -5.348787456750869751e-02 -2.082476019859313965e-01 1.833827048540115356e-01 -2.140848338603973389e-01 2.270672023296356201e-01 -2.273117452859878540e-01 2.120234370231628418e-01 -2.698492109775543213e-01 2.729993760585784912e-01 1.867630779743194580e-01 3.812355995178222656e-01 2.208723872900009155e-02
-1.547372639179229736e-01 7.568351179361343384e-02 8.047671616077423096e-02 1.602663397789001465e-01 -7.107076048851013184e-02 -1.113596465438604355e-02 8.281278423964977264e-03 -2.351341396570205688e-01 -8.963278681039810181e-02 1.850263215601444244e-02 -1.272478103637695312e-01 1.409066170454025269e-01 8.206330239772796631e-02 -3.411014974117279053e-01 -9.364795684814453125e-02 2.781376540660858154e-01 -2.053933963179588318e-02 1.561215817928314209e-01 7.238349411636590958e-03 -1.114825718104839325e-02 8.814117312431335449e-02 -2.568339109420776367e-01 6.109488382935523987e-02 2.446753084659576416e-01 -6.652344018220901489e-02 -4.618792235851287842e-01 2.389784902334213257e-01 -3.407336072996258736e-03 4.665689542889595032e-02 3.721302747726440430e-01 2.130563855171203613e-01 -2.761003002524375916e-02
1.241964697837829590e-01 2.802079916000366211e-01 -2.894507050514221191e-01 2.808957174420356750e-02 5.075250938534736633e-02 -1.101867854595184326e-02 2.752913832664489746e-01 -3.607307747006416321e-02 6.010474637150764465e-02 -1.070086285471916199e-01 8.049538731575012207e-02 2.113459706306457520e-01 7.301499694585800171e-02 3.578630276024341583e-03 -2.041645050048828125e-01 1.765618324279785156e-01 1.320055276155471802e-01 -6.983821094036102295e-02 -4.504406452178955078e-02 1.691513955593109131e-01 1.671638637781143188e-01 -3.280386924743652344e-01 -7.823368161916732788e-02 1.904913336038589478e-01 1.718740463256835938e-01 -2.326540946960449219e-01 1.094333156943321228e-01 1.063410192728042603e-02 1.681060194969177246e-01 3.994790017604827881e-01 2.863840460777282715e-01 2.778660133481025696e-02
-2.977735362946987152e-02 -4.334075376391410828e-02 -1.478610336780548096e-01 -8.199250698089599609e-02 -3.919075801968574524e-02 -2.977227270603179932e-01 -1.486438326537609100e-02 -5.726346746087074280e-02 -5.519245751202106476e-03 -3.222705796360969543e-03 -1.721858531236648560e-01 2.457628995180130005e-01 6.900972127914428711e-02 -1.640765219926834106e-01 2.241947501897811890e-01 -1.653171628713607788e-01 8.753079921007156372e-02 9.389267116785049438e-02 -2.357159405946731567e-01 -2.179720811545848846e-02 4.235866963863372803e-01 -3.101881444454193115e-01 -3.098116070032119751e-02 -1.019684299826622009e-01 2.699937522411346436e-01 -2.507954835891723633e-01 7.096837460994720459e-02 -1.962001770734786987e-01 8.476459234952926636e-02 3.209301084280014038e-02 3.504979014396667480e-01 7.553712278604507446e-02
3.675004839897155762e-02 -1.417476404458284378e-02 -1.202389895915985107e-01 -4.067797958850860596e-01 -3.454837203025817871e-02 1.413386315107345581e-01 -1.076963171362876892e-01 1.296094208955764771e-01 -8.334764838218688965e-02 6.411328166723251343e-02 -2.597786486148834229e-01 1.825758963823318481e-01 -1.060536801815032959e-01 -2.596061825752258301e-01 -5.676224082708358765e-02 8.899319916963577271e-02 9.286611527204513550e-02 -2.201909013092517853e-02 -3.993473947048187256e-01 3.858848242089152336e-03 7.749324291944503784e-02 -2.658573985099792480e-01 9.314593672752380371e-02 3.079972974956035614e-02 -8.166801184415817261e-02 -3.934552669525146484e-01 2.635590434074401855e-01 1.278643608093261719e-01 3.930629044771194458e-02 2.048956453800201416e-01 1.465484946966171265e-01 -9.384969249367713928e-03
1.219872906804084778e-01 -2.892712950706481934e-01 2.020014375448226929e-01 3.143917769193649292e-02 -6.523451954126358032e-02 -1.431879587471485138e-03 -2.166959457099437714e-02 1.939242705702781677e-02 -1.361628323793411255e-01 -3.860940039157867432e-02 -2.400025427341461182e-01 9.794103354215621948e-02 1.580745279788970947e-01 1.961283236742019653e-01 -4.348317533731460571e-02 -1.567266508936882019e-02 1.195356249809265137e-01 3.714646995067596436e-01 -2.391121685504913330e-01 -2.734797000885009766e-01 8.932145684957504272e-02 -1.839755475521087646e-01 1.007067710161209106e-01 1.751346886157989502e-01 -8.863182365894317627e-02 -2.040897309780120850e-01 2.831335067749023438e-01 -1.714800596237182617e-01 4.731326550245285034e-02 1.724637486040592194e-02 4.097088575363159180e-01 7.331302762031555176e-02
-1.514957100152969360e-01 4.050269722938537598e-03 -9.027229249477386475e-02 -1.027405634522438049e-01 4.542106389999389648e-02 -8.554419130086898804e-02 1.157741993665695190e-02 -7.709023542702198029e-03 2.880092896521091461e-02 -6.976570934057235718e-02 -1.175747364759445190e-01 1.602823138236999512e-01 2.677937150001525879e-01 -4.748031124472618103e-02 4.000611230731010437e-02 -1.137427613139152527e-01 2.603156566619873047e-01 -2.405082806944847107e-02 1.484030485153198242e-01 -1.660446673631668091e-01 3.985967636108398438e-01 -2.625295817852020264e-01 9.580966830253601074e-02 -3.078056573867797852e-01 2.031652629375457764e-01 -2.636016309261322021e-01 2.580471634864807129e-01 4.415817558765411377e-02 -7.295610755681991577e-02 1.938775479793548584e-01 2.836580276489257812e-01 2.504034042358398438e-01
-9.327839314937591553e-02 -1.218120753765106201e-01 -2.657310962677001953e-01 -2.063923478126525879e-01 4.994351789355278015e-02 -3.329708427190780640e-02 3.715026378631591797e-02 -2.750658690929412842e-01 -1.836854591965675354e-02 -2.279566973447799683e-01 -7.875973731279373169e-02 1.587242782115936279e-01 2.095747292041778564e-01 7.214604318141937256e-02 -1.674986332654953003e-01 1.024920400232076645e-02 1.542178988456726074e-01 -1.004017964005470276e-01 -1.192777827382087708e-01 2.261453270912170410e-01 1.122810989618301392e-01 -4.832494258880615234e-01 -3.789005056023597717e-02 1.301596611738204956e-01 -5.556666292250156403e-03 -1.142894178628921509e-01 1.383982002735137939e-01 2.199022918939590454e-01 -3.625968843698501587e-02 1.370094418525695801e-01 1.926134973764419556e-01 -3.465298116207122803e-01
3.492229431867599487e-02 1.104767546057701111e-01 -1.745775490999221802e-01 -3.347816765308380127e-01 -3.106021583080291748e-01 -3.201268613338470459e-02 -7.146035879850387573e-02 -1.888754218816757202e-01 -1.288183480501174927e-01 9.962716139853000641e-03 -6.416435539722442627e-02 -1.718061417341232300e-01 2.530181407928466797e-01 1.224754229187965393e-01 -3.708849102258682251e-02 1.181716620922088623e-01 8.872824162244796753e-02 5.678987875580787659e-02 -1.381787061691284180e-01 3.262372314929962158e-01 -8.742803335189819336e-02 -1.069016084074974060e-01 1.296129822731018066e-01 -1.493020206689834595e-01 -3.712838590145111084e-01 -1.939832717180252075e-01 -6.456906441599130630e-03 -1.333597861230373383e-02 -3.964278101921081543e-02 7.253614813089370728e-02 4.244204163551330566e-01 6.002746894955635071e-02
8.922616019845008850e-03 3.483719425275921822e-03 -3.040000796318054199e-01 -1.402867585420608521e-01 7.401257008314132690e-02 2.194065898656845093e-01 -4.117841366678476334e-03 -1.777391582727432251e-01 -4.500898122787475586e-01 4.023553058505058289e-02 -4.977520555257797241e-02 1.804355978965759277e-01 2.832161635160446167e-02 2.264260686933994293e-02 -1.919161379337310791e-01 -1.628993898630142212e-01 -3.471236303448677063e-02 -9.335429221391677856e-02 -1.083011925220489502e-02 1.266361773014068604e-01 -1.621783822774887085e-01 -1.061447486281394958e-01 -1.018410623073577881e-01 1.085962131619453430e-01 3.337435424327850342e-02 -1.909070312976837158e-01 2.165118902921676636e-01 -6.395807117223739624e-02 2.441870048642158508e-02 4.379075765609741211e-01 3.380669653415679932e-01 1.329899579286575317e-01
1.143243089318275452e-01 -1.224161460995674133e-01 -1.623027771711349487e-01 -3.694731295108795166e-01 -2.719203829765319824e-01 -6.934053450822830200e-02 -2.605888620018959045e-02 -7.308769971132278442e-02 -7.816677540540695190e-02 1.858093738555908203e-01 -2.833026945590972900e-01 -1.614867448806762695e-01 1.436552554368972778e-01 -2.743278741836547852e-01 5.689179897308349609e-02 -3.287040069699287415e-02 6.896173208951950073e-02 6.490271538496017456e-02 -1.914187222719192505e-01 1.845598071813583374e-01 7.676499336957931519e-02 -3.493358194828033447e-01 3.369610905647277832e-01 1.965735480189323425e-02 -1.620274409651756287e-02 4.424081370234489441e-02 1.681680679321289062e-01 2.347554862499237061e-01 -8.206772059202194214e-02 -2.274289913475513458e-02 2.379060536623001099e-01 -7.840748131275177002e-02
-2.390845417976379395e-01 1.234828382730484009e-01 -1.381669491529464722e-01 -2.640529572963714600e-01 -2.972174435853958130e-02 -1.229254379868507385e-01 2.082312554121017456e-01 -6.757168471813201904e-02 6.506921350955963135e-02 -1.551576610654592514e-02 -6.609262526035308838e-02 1.901953108608722687e-02 2.412042617797851562e-01 1.423914916813373566e-03 -3.189731016755104065e-02 -9.080674499273300171e-02 2.069767117500305176e-01 5.033841356635093689e-02 9.225977584719657898e-03 -1.609354019165039062e-01 3.018488585948944092e-01 -3.604389429092407227e-01 1.179040744900703430e-01 -3.192285895347595215e-01 1.427126973867416382e-01 -2.357011735439300537e-01 1.521569788455963135e-01 -1.473649144172668457e-01 -1.617051064968109131e-01 5.360615625977516174e-02 3.359308242797851562e-01 1.653754562139511108e-01
-2.063636900857090950e-03 -8.967176079750061035e-02 -5.447066202759742737e-02 -1.546066701412200928e-01 -9.490289539098739624e-02 -3.447551652789115906e-02 2.113827466964721680e-01 -2.149278521537780762e-01 -3.201830387115478516e-01 -1.050738841295242310e-01 9.568374603986740112e-03 2.050420194864273071e-01 2.273278087377548218e-01 3.340991586446762085e-02 -2.498766183853149414e-01 6.618640571832656860e-02 -1.576290726661682129e-01 -1.713331490755081177e-01 -1.547208130359649658e-01 7.421492040157318115e-02 5.925332382321357727e-02 -3.546696603298187256e-01 1.165621057152748108e-01 1.886242441833019257e-02 6.687872810289263725e-04 2.068857289850711823e-02 2.749853134155273438e-01 -2.473490834236145020e-01 -2.023217976093292236e-01 1.954547315835952759e-01 3.539507389068603516e-01 -1.420240402221679688e-01
-2.372766146436333656e-03 1.306477785110473633e-01 -3.741723299026489258e-01 -2.484649270772933960e-01 -2.076046019792556763e-01 2.233801037073135376e-01 2.048288658261299133e-02 1.191352084279060364e-01 1.588392704725265503e-01 -4.376610741019248962e-02 -1.579112559556961060e-01 1.936734765768051147e-01 3.288090601563453674e-02 -2.777144610881805420e-01 -2.251773476600646973e-01 1.764400154352188110e-01 9.612491726875305176e-02 -1.544451992958784103e-02 -1.972405463457107544e-01 4.284686874598264694e-03 7.844432443380355835e-02 -3.657370805740356445e-01 7.261059433221817017e-02 6.091516092419624329e-02 -8.200238645076751709e-02 6.074753403663635254e-02 3.102823793888092041e-01 6.391156464815139771e-02 3.520475700497627258e-02 1.636459827423095703e-01 2.963317632675170898e-01 5.873008631169795990e-03
-3.153723850846290588e-02 8.890361338853836060e-02 1.242526695132255554e-01 -2.994825243949890137e-01 -8.830136805772781372e-02 -1.144357845187187195e-01 -7.763682305812835693e-02 -5.996672436594963074e-02 -1.670092046260833740e-01 -1.026018559932708740e-01 -3.012386709451675415e-02 1.414173096418380737e-01 1.102620437741279602e-01 -2.481372505426406860e-01 1.297338306903839111e-01 -3.409242257475852966e-02 6.991199404001235962e-02 1.312370896339416504e-01 -1.142198443412780762e-01 -9.371959418058395386e-02 4.646701514720916748e-01 -2.417969517409801483e-02 -1.619925722479820251e-02 -3.502778708934783936e-02 -1.013773120939731598e-02 -1.514079272747039795e-01 1.073060408234596252e-01 -3.648432791233062744e-01 6.591162830591201782e-02 1.485242843627929688e-01 3.929704725742340088e-01 3.065840005874633789e-01
-1.135118827223777771e-01 -1.371287107467651367e-01 -8.626846224069595337e-02 -8.821735531091690063e-02 -3.846907243132591248e-02 -1.609363853931427002e-01 8.246082812547683716e-02 4.172684624791145325e-02 4.239947348833084106e-02 -2.810423821210861206e-02 -1.902137994766235352e-01 5.259121954441070557e-02 9.874604642391204834e-02 -9.826246649026870728e-02 1.894421428442001343e-01 -3.754194453358650208e-02 9.149663895368576050e-02 -1.344949658960103989e-02 -1.836894303560256958e-01 2.616887912154197693e-02 4.038207530975341797e-01 -2.196029275655746460e-01 8.627033233642578125e-02 -3.625610768795013428e-01 2.027204632759094238e-01 -2.243591248989105225e-01 3.031923174858093262e-01 -2.926850616931915283e-01 -1.388028860092163086e-01 -1.931812986731529236e-02 3.490125238895416260e-01 1.236338764429092407e-01
-1.031802520155906677e-01 -1.030605360865592957e-01 1.000165566802024841e-01 -1.813384145498275757e-01 -3.424704074859619141e-02 1.812755316495895386e-01 8.823679760098457336e-03 -2.938877344131469727e-01 3.450374305248260498e-02 -7.777453213930130005e-02 -1.120150834321975708e-01 1.695170849561691284e-01 2.320405691862106323e-01 1.471920218318700790e-02 1.356252431869506836e-01 -3.426343798637390137e-01 1.617606431245803833e-01 2.740692794322967529e-01 -3.136739432811737061e-01 1.847916692495346069e-01 -1.964543759822845459e-01 -3.401862084865570068e-01 1.405794769525527954e-01 -8.413295447826385498e-02 2.991024851799011230e-01 -3.199099376797676086e-02 6.501933932304382324e-02 -1.091450080275535583e-01 -7.222140207886695862e-03 1.789619475603103638e-01 1.256861835718154907e-01 8.663228899240493774e-02
1.995755732059478760e-01 -3.689189627766609192e-02 -1.365393698215484619e-01 -1.031484454870223999e-02 -1.588677465915679932e-01 -1.277472376823425293e-01 -7.142371684312820435e-02 -1.088761463761329651e-01 -1.101876646280288696e-01 9.483872354030609131e-02 -5.279033631086349487e-02 2.549912333488464355e-01 2.791303694248199463e-01 -2.828370630741119385e-01 5.304365605115890503e-02 -7.108071446418762207e-02 1.143266856670379639e-01 -8.662511408329010010e-02 3.984482958912849426e-02 1.323300898075103760e-01 2.016845643520355225e-01 -2.921335101127624512e-01 -2.656791508197784424e-01 -3.193751871585845947e-01 8.558321744203567505e-02 -1.641807854175567627e-01 4.399810135364532471e-01 1.790723204612731934e-01 -1.873085647821426392e-02 -1.086112186312675476e-01 1.164789348840713501e-01 5.388282984495162964e-02
-7.510077953338623047e-02 -3.602815419435501099e-02 -6.261802464723587036e-02 -1.220281496644020081e-01 -1.130021438002586365e-01 1.387621760368347168e-01 -7.679001428186893463e-03 5.077868700027465820e-02 -3.114742338657379150e-01 -7.693019509315490723e-02 2.161953151226043701e-01 2.454729676246643066e-01 3.492694795131683350e-01 6.613286584615707397e-02 -1.206145510077476501e-01 1.696234494447708130e-01 -7.286982983350753784e-02 7.158604264259338379e-02 -8.336866647005081177e-02 2.084165215492248535e-01 1.704270839691162109e-01 -3.071580529212951660e-01 2.513603866100311279e-01 9.904088079929351807e-02 9.145416319370269775e-02 1.029221061617136002e-02 9.226131439208984375e-02 7.626148313283920288e-02 -1.843763440847396851e-01 3.018516004085540771e-01 3.773279190063476562e-01 -1.117382124066352844e-01
-3.052946627140045166e-01 8.867712318897247314e-02 1.215760968625545502e-02 -6.424038205295801163e-03 -4.156016930937767029e-02 1.731174439191818237e-01 -4.895704239606857300e-02 -6.445795297622680664e-02 -3.288780571892857552e-03 1.071620061993598938e-01 -3.446536660194396973e-01 1.708829849958419800e-01 5.372403934597969055e-02 -2.811010181903839111e-01 1.045902073383331299e-02 4.832221195101737976e-02 -6.531094014644622803e-02 -6.383597105741500854e-02 8.178223855793476105e-03 4.767690598964691162e-02 -1.523531526327133179e-01 -3.267919421195983887e-01 -9.719511866569519043e-02 1.197435781359672546e-01 -2.202513394877314568e-03 -2.647981345653533936e-01 2.090253978967666626e-01 -1.450235247611999512e-01 3.093068860471248627e-02 2.885214984416961670e-01 4.161187112331390381e-01 -2.449306249618530273e-01
1.908859610557556152e-02 2.720570191740989685e-03 -1.301113069057464600e-01 -3.732849955558776855e-01 -1.768166720867156982e-01 7.638041675090789795e-02 -8.220282942056655884e-02 2.185515910387039185e-01 -8.269611001014709473e-02 1.768609434366226196e-01 -3.060073256492614746e-01 2.556228637695312500e-01 7.586599141359329224e-02 -6.235755234956741333e-02 7.836771197617053986e-03 9.541265317238867283e-04 -8.748864382505416870e-02 -1.047009229660034180e-01 -2.203598767518997192e-01 2.352120578289031982e-01 -2.581032738089561462e-02 -2.423772215843200684e-01 -2.366265468299388885e-02 1.979105919599533081e-01 -2.699491977691650391e-01 -1.181583777070045471e-01 3.329590260982513428e-01 -2.495115622878074646e-02 -8.068048208951950073e-02 6.925213336944580078e-02 3.368443250656127930e-01 1.415807008743286133e-02
-1.834193021059036255e-01 -1.948143355548381805e-02 -9.174817800521850586e-02 -2.431468218564987183e-01 -1.636393070220947266e-01 -2.155712693929672241e-01 8.114274591207504272e-02 -1.322213560342788696e-01 1.944772303104400635e-01 -1.076205354183912277e-02 -7.262356579303741455e-02 2.785187363624572754e-01 1.547270119190216064e-01 -1.787564903497695923e-02 1.445367932319641113e-01 -1.197373718023300171e-01 1.746711134910583496e-01 1.484762281179428101e-01 1.936767697334289551e-01 5.745230987668037415e-02 3.608891665935516357e-01 -2.814872562885284424e-01 3.468026965856552124e-02 -2.184185087680816650e-01 1.206389516592025757e-01 -2.591000199317932129e-01 1.830159723758697510e-01 -1.764463186264038086e-01 -1.160470768809318542e-01 1.195892393589019775e-01 2.864598333835601807e-01 1.138324961066246033e-01
9.672481566667556763e-02 -1.406336724758148193e-01 -1.049410253763198853e-01 -2.312652170658111572e-01 3.173887133598327637e-01 2.549065649509429932e-01 1.531713604927062988e-01 -1.062059029936790466e-01 -6.695802509784698486e-02 -2.759096212685108185e-02 -6.512016057968139648e-02 -2.416530251502990723e-02 3.836930096149444580e-01 -1.307619214057922363e-01 -9.016475826501846313e-02 -4.951132088899612427e-02 1.723748147487640381e-01 -1.572840213775634766e-01 1.979107707738876343e-01 1.915580928325653076e-01 8.903687447309494019e-02 -3.832946419715881348e-01 -9.521459043025970459e-02 -3.127671778202056885e-02 -2.335480302572250366e-01 2.760994248092174530e-02 1.232961863279342651e-01 -2.076011002063751221e-01 6.872700899839401245e-02 4.047004878520965576e-02 3.164311051368713379e-01 7.515961676836013794e-02
2.722698152065277100e-01 -9.036085568368434906e-03 -8.219709247350692749e-02 -2.170545011758804321e-01 -1.684307605028152466e-01 -1.099275052547454834e-01 8.552303910255432129e-02 -1.521710306406021118e-01 -2.565165460109710693e-01 -5.303388088941574097e-02 6.748038530349731445e-02 -6.184481084346771240e-02 -2.199010364711284637e-02 8.743631094694137573e-02 -2.151854932308197021e-01 -1.392698884010314941e-01 3.879054486751556396e-01 1.717897355556488037e-01 1.400950103998184204e-01 -1.525505483150482178e-01 -6.501591950654983521e-02 -1.520288288593292236e-01 -6.199123710393905640e-02 5.264488235116004944e-02 -2.135680317878723145e-01 -2.021872252225875854e-01 1.734092086553573608e-01 8.619891107082366943e-02 1.084684357047080994e-01 1.081028953194618225e-01 4.680411219596862793e-01 1.638078242540359497e-01
-4.322680234909057617e-01 -2.639273926615715027e-02 -9.158082306385040283e-02 1.315874606370925903e-01 -7.644178718328475952e-02 2.236601561307907104e-01 -2.274293685331940651e-03 1.770115792751312256e-01 1.717319153249263763e-02 -7.901401817798614502e-02 -1.351495981216430664e-01 -4.014716483652591705e-03 -1.440930645912885666e-02 -1.903086453676223755e-01 -1.188411712646484375e-01 -5.771631002426147461e-02 1.030808966606855392e-02 1.338742524385452271e-01 -1.349360868334770203e-02 2.191009819507598877e-01 7.741118781268596649e-03 -5.904652178287506104e-02 1.334867179393768311e-01 2.346090041100978851e-02 -3.731720149517059326e-02 -3.252592980861663818e-01 2.769669592380523682e-01 -1.558313518762588501e-01 1.164059564471244812e-01 3.915546536445617676e-01 3.282415270805358887e-01 -2.234305739402770996e-01
-3.002698533236980438e-02 7.395219802856445312e-02 -1.413557529449462891e-01 -2.122204601764678955e-01 5.897969380021095276e-02 -9.358652681112289429e-02 2.418280988931655884e-01 -3.865166306495666504e-01 -2.047213315963745117e-01 -1.780320703983306885e-01 7.431625574827194214e-02 1.319796442985534668e-01 -6.709279119968414307e-02 -1.227393150329589844e-01 -7.378950715065002441e-02 -5.627890303730964661e-02 1.464491933584213257e-01 -1.115270629525184631e-01 6.686935573816299438e-02 2.265715152025222778e-01 -1.813146173954010010e-01 -2.181522734463214874e-02 4.891410470008850098e-03 3.923754766583442688e-02 1.993791200220584869e-02 -3.754800558090209961e-01 2.878155708312988281e-01 -1.381196528673171997e-01 -1.916115731000900269e-01 2.377688586711883545e-01 3.200020492076873779e-01 -1.421865075826644897e-01
-1.312366276979446411e-01 -1.735847294330596924e-01 -1.373752765357494354e-02 -3.854903578758239746e-01 5.121911317110061646e-02 1.025878638029098511e-01 -3.848171234130859375e-02 3.896030038595199585e-02 -9.160711616277694702e-02 -1.987215280532836914e-01 -6.499954313039779663e-02 8.096192777156829834e-02 1.197611540555953979e-02 -1.011837869882583618e-01 2.262126207351684570e-01 -7.168339192867279053e-02 8.473310619592666626e-02 1.218775212764739990e-01 -3.301420807838439941e-02 3.886955091729760170e-03 -2.041146010160446167e-01 -4.836260676383972168e-01 1.255239546298980713e-01 -7.794778794050216675e-02 -9.005741216242313385e-03 -1.530269384384155273e-01 4.900657534599304199e-01 1.234671771526336670e-01 -7.831394672393798828e-02 -2.000349573791027069e-02 2.025493979454040527e-01 -1.239307150244712830e-01
4.819227382540702820e-02 -1.769509464502334595e-01 1.574239581823348999e-01 -1.146748587489128113e-01 -2.597824335098266602e-01 6.339067220687866211e-02 -6.308822333812713623e-02 -2.493408173322677612e-01 -1.441476047039031982e-01 -1.646185666322708130e-01 1.585646122694015503e-01 -2.180409990251064301e-02 -4.194064438343048096e-02 1.548705250024795532e-01 -1.609878055751323700e-02 9.353096247650682926e-04 -6.183950603008270264e-02 1.679604947566986084e-01 6.627298146486282349e-02 2.026775181293487549e-01 -6.274338066577911377e-02 -1.203740015625953674e-01 -3.711880743503570557e-02 -7.505629956722259521e-02 -2.091862410306930542e-01 -1.462683379650115967e-01 3.178072571754455566e-01 -8.984754094853997231e-04 -1.174594610929489136e-01 1.795619577169418335e-01 5.164328813552856445e-01 3.308120369911193848e-01
-1.803093254566192627e-01 4.254006221890449524e-02 -6.776102632284164429e-02 -1.784947514533996582e-01 -3.086710274219512939e-01 5.631047859787940979e-02 1.840326040983200073e-01 -1.506191790103912354e-01 -3.975253105163574219e-01 3.117356263101100922e-02 4.801279306411743164e-02 9.558324515819549561e-02 3.238268196582794189e-01 -1.041607260704040527e-01 9.365360438823699951e-02 -4.571148008108139038e-02 8.925502002239227295e-02 -6.752760149538516998e-03 -8.029995858669281006e-02 2.498887628316879272e-01 2.052627205848693848e-01 -9.950425475835800171e-02 2.160953879356384277e-01 -1.175711452960968018e-01 2.355062589049339294e-02 -1.105218231678009033e-01 6.521595269441604614e-02 -2.177416719496250153e-02 -2.809567749500274658e-01 1.966618299484252930e-01 2.848336994647979736e-01 -2.674180865287780762e-01
-5.353473871946334839e-02 -1.774318218231201172e-01 -2.726759910583496094e-01 -2.450253069400787354e-01 -1.460416615009307861e-01 1.551273167133331299e-01 -8.464856445789337158e-02 5.427079647779464722e-02 -3.325553610920906067e-02 1.204595416784286499e-01 -1.461593061685562134e-01 3.788505122065544128e-02 -5.824710708111524582e-03 -2.482083141803741455e-01 8.780584484338760376e-02 2.186311930418014526e-01 3.133744895458221436e-01 1.457049846649169922e-01 -2.414157390594482422e-01 -9.071499109268188477e-02 5.810731649398803711e-02 -2.593158185482025146e-01 1.633865088224411011e-01 -1.468869447708129883e-01 -5.861525610089302063e-02 -1.551187485456466675e-01 7.989194244146347046e-02 3.258132934570312500e-01 -2.027700543403625488e-01 1.438167989253997803e-01 2.954652607440948486e-01 -1.619392931461334229e-01
-3.275834396481513977e-02 3.285363316535949707e-03 1.331146359443664551e-01 -5.859029293060302734e-02 -1.401136666536331177e-01 -4.700211063027381897e-02 2.086270898580551147e-01 -1.549615859985351562e-01 -2.017755657434463501e-01 -1.905452907085418701e-01 5.461885035037994385e-02 -1.837915629148483276e-01 1.273537874221801758e-01 1.183326169848442078e-02 -2.198751121759414673e-01 9.035461395978927612e-02 4.734149575233459473e-02 -1.474972516298294067e-01 -8.359356797882355750e-06 5.628262646496295929e-03 1.716250777244567871e-01 -4.721001982688903809e-01 -4.654307290911674500e-02 -2.183996513485908508e-02 -7.658873498439788818e-02 -2.152681052684783936e-01 2.800873219966888428e-01 -5.356813594698905945e-02 -1.917280256748199463e-01 2.696429789066314697e-01 2.837094962596893311e-01 -3.150315284729003906e-01
1.525175720453262329e-01 -1.837695837020874023e-01 -1.208505257964134216e-01 -3.122418224811553955e-01 -2.023581415414810181e-01 -1.090018544346094131e-02 -4.153466783463954926e-03 2.056070119142532349e-01 9.561979211866855621e-03 -9.508729726076126099e-02 -1.925919651985168457e-01 1.017013099044561386e-02 1.253517717123031616e-01 6.945095211267471313e-02 1.420410275459289551e-01 8.195644617080688477e-02 6.095336377620697021e-02 -3.541615232825279236e-02 -6.529272347688674927e-02 2.578513137996196747e-02 -2.328062951564788818e-01 -2.403725087642669678e-01 1.569519042968750000e-01 8.624118566513061523e-02 6.550428271293640137e-02 -3.513827025890350342e-01 4.180141389369964600e-01 -1.334232240915298462e-01 1.759274899959564209e-01 -5.171685293316841125e-02 3.807956576347351074e-01 2.958815917372703552e-02
1.473905742168426514e-01 -2.968127131462097168e-01 -3.240749537944793701e-01 3.784995153546333313e-02 -1.047251597046852112e-01 -4.259409755468368530e-02 2.187327593564987183e-01 -1.018610969185829163e-01 -3.252956643700599670e-02 -9.682622551918029785e-02 1.797974556684494019e-01 2.637338936328887939e-01 2.112958729267120361e-01 -1.511860936880111694e-01 6.910783052444458008e-02 1.346933841705322266e-02 -8.310877531766891479e-02 2.662272192537784576e-02 -1.132131665945053101e-01 1.516720950603485107e-01 1.191733125597238541e-02 -1.001050919294357300e-01 3.252535760402679443e-01 8.239816129207611084e-02 -1.634635031223297119e-02 -2.182803750038146973e-01 3.144930303096771240e-01 -4.750861972570419312e-02 -1.243627816438674927e-01 2.850694656372070312e-01 3.131412565708160400e-01 -1.337855905294418335e-01
7.091052085161209106e-02 9.644737094640731812e-02 -9.946685284376144409e-02 -2.056011110544204712e-01 -6.987133622169494629e-02 -1.282261908054351807e-01 1.483103483915328979e-01 -2.723666429519653320e-01 5.951022729277610779e-02 2.026554793119430542e-01 6.291323155164718628e-02 2.245690226554870605e-01 -4.767538979649543762e-02 -2.781445980072021484e-01 -1.811233907938003540e-01 -2.099691033363342285e-01 -4.478707164525985718e-02 1.180806010961532593e-01 -7.510475814342498779e-02 8.607465773820877075e-02 3.140808343887329102e-01 -1.661222279071807861e-01 -1.194270029664039612e-01 -1.916532218456268311e-01 1.686228811740875244e-01 -4.991730675101280212e-02 4.984511435031890869e-01 1.594808250665664673e-01 4.660236462950706482e-02 1.620238833129405975e-02 2.163717597723007202e-01 1.306644640862941742e-02
3.002872467041015625e-01 -6.017234548926353455e-02 -1.606793105602264404e-01 5.596797540783882141e-02 2.518096566200256348e-02 -1.076271682977676392e-01 6.894531194120645523e-03 -3.820703327655792236e-01 4.708091169595718384e-02 -1.500535905361175537e-01 4.893528670072555542e-02 7.587495259940624237e-03 4.908056557178497314e-02 4.365614056587219238e-02 -1.704285293817520142e-01 4.336297139525413513e-02 3.205849826335906982e-01 2.598907053470611572e-01 2.420832589268684387e-02 3.040546774864196777e-01 1.010661050677299500e-01 -1.876368075609207153e-01 6.631313264369964600e-02 -7.356803864240646362e-02 2.604686096310615540e-02 -3.009648621082305908e-01 2.470760941505432129e-01 -9.534557163715362549e-02 1.162681058049201965e-01 2.525262534618377686e-01 3.141737282276153564e-01 -2.478523179888725281e-02
-2.629857659339904785e-01 7.977040112018585205e-02 -9.634368121623992920e-02 -1.448089033365249634e-01 -1.825379021465778351e-02 -1.805059611797332764e-01 1.362755428999662399e-03 -2.130351960659027100e-01 3.494858369231224060e-02 1.016752421855926514e-01 -6.477398425340652466e-02 2.904442846775054932e-01 1.274808496236801147e-01 3.214867413043975830e-02 2.644914016127586365e-02 -2.315184473991394043e-02 1.983966976404190063e-01 8.104006946086883545e-02 6.930352747440338135e-02 7.286167144775390625e-02 4.411573112010955811e-01 -2.702340781688690186e-01 1.120726913213729858e-01 -2.972463965415954590e-01 8.874419331550598145e-02 -3.105727434158325195e-01 1.820935606956481934e-01 -4.522086307406425476e-02 -7.656989246606826782e-02 7.108353823423385620e-02 2.993097603321075439e-01 1.806931495666503906e-01
9.938341379165649414e-02 -1.868723891675472260e-02 -1.848036050796508789e-01 -3.159706294536590576e-01 -1.773395240306854248e-01 -1.137832552194595337e-01 1.826428994536399841e-02 8.027469366788864136e-02 -3.215963020920753479e-02 -1.095880791544914246e-01 -4.540410358458757401e-03 -6.754141300916671753e-02 1.325089931488037109e-01 -2.411748468875885010e-01 1.100599542260169983e-01 -5.638135224580764771e-02 1.216581687331199646e-01 -3.891178593039512634e-02 -1.176707670092582703e-01 -1.797122508287429810e-01 -1.985938996076583862e-01 -2.037431001663208008e-01 1.928512006998062134e-02 1.484219133853912354e-01 1.188816279172897339e-01 -3.542578816413879395e-01 1.967421323060989380e-01 -2.045134454965591431e-01 7.742810249328613281e-02 -1.094873845577239990e-01 4.576230347156524658e-01 -2.873890995979309082e-01
1.351078450679779053e-01 -6.750740110874176025e-02 -2.525343596935272217e-01 -4.106858968734741211e-01 1.134559065103530884e-01 1.889953418867662549e-04 2.428776212036609650e-02 -2.572343647480010986e-01 -1.679843217134475708e-01 2.210423722863197327e-02 -2.058210372924804688e-01 3.363475203514099121e-02 1.218180209398269653e-01 -2.892131209373474121e-01 -1.307511422783136368e-02 6.646151840686798096e-02 -4.083182290196418762e-02 1.057612076401710510e-01 -1.042092815041542053e-01 2.748751938343048096e-01 -8.858447521924972534e-02 -2.908863425254821777e-01 -4.294857382774353027e-02 -3.616902977228164673e-02 -1.620286405086517334e-01 -3.340460360050201416e-01 2.178852409124374390e-01 -2.511097490787506104e-01 4.033285006880760193e-02 9.903839975595474243e-02 1.392151564359664917e-01 -1.256100088357925415e-01
1.072114333510398865e-01 1.425113677978515625e-01 -1.824785321950912476e-01 -1.539139300584793091e-01 -1.265845149755477905e-01 -7.348387036472558975e-03 -1.868152469396591187e-01 -2.632991075515747070e-01 1.708117779344320297e-03 -1.366112083196640015e-01 2.880809269845485687e-02 -3.323318064212799072e-02 3.514429330825805664e-01 1.363079249858856201e-01 -1.583864241838455200e-01 9.673427848611027002e-05 1.760859340429306030e-01 1.483806222677230835e-01 2.650996483862400055e-02 1.692298352718353271e-01 -1.410679221153259277e-01 5.349211022257804871e-02 -5.805218592286109924e-02 -8.732247352600097656e-02 -1.952607929706573486e-01 -2.642816007137298584e-01 2.780065536499023438e-01 1.955915540456771851e-01 8.354110270738601685e-02 2.166111320257186890e-01 4.048625230789184570e-01 2.137200236320495605e-01
-1.278715115040540695e-02 -5.193373560905456543e-02 -8.910656720399856567e-02 -1.975277960300445557e-01 -5.719494447112083435e-02 6.579921394586563110e-02 1.081521213054656982e-01 -6.110825762152671814e-02 -3.989478349685668945e-01 -2.148345671594142914e-02 2.627741694450378418e-01 1.738569885492324829e-01 2.170993834733963013e-01 -1.929753273725509644e-02 -1.094446256756782532e-01 1.368995904922485352e-01 5.011339858174324036e-02 1.261173337697982788e-01 -2.013676762580871582e-01 1.784985959529876709e-01 1.886460334062576294e-01 -2.684059143066406250e-01 2.696529626846313477e-01 -3.764440491795539856e-02 7.819247245788574219e-02 -2.398734167218208313e-02 6.215226650238037109e-02 1.207956597208976746e-01 -3.254809081554412842e-01 6.169158592820167542e-02 4.048078358173370361e-01 -1.366941332817077637e-01
-2.606919407844543457e-01 -7.577018439769744873e-02 -1.651396602392196655e-01 -3.670944869518280029e-01 -3.027903139591217041e-01 3.362699598073959351e-02 1.053719148039817810e-01 -1.115137487649917603e-01 -1.352667808532714844e-01 6.321106851100921631e-02 2.287142127752304077e-01 2.035325318574905396e-01 2.436332106590270996e-01 6.236656755208969116e-02 -3.898501396179199219e-02 4.947528615593910217e-02 -3.343340381979942322e-02 2.656015940010547638e-02 -1.378816664218902588e-01 1.398255974054336548e-01 1.346753984689712524e-01 -2.513809800148010254e-01 1.657584607601165771e-01 1.148030348122119904e-02 -2.017603367567062378e-01 -1.670054346323013306e-01 7.008382678031921387e-02 1.565493047237396240e-01 -2.033084444701671600e-02 1.086524873971939087e-01 3.247250616550445557e-01 -3.157045245170593262e-01
1.099415197968482971e-01 -1.864747107028961182e-01 -3.556726574897766113e-01 9.467706084251403809e-03 -1.841106563806533813e-01 -3.215197473764419556e-02 3.235784918069839478e-02 9.533514827489852905e-02 5.040694028139114380e-02 -3.988131135702133179e-02 -5.285831540822982788e-02 8.818629384040832520e-02 6.341462582349777222e-02 -4.582038521766662598e-01 5.502447858452796936e-02 7.137383520603179932e-02 5.308441817760467529e-02 -2.655336260795593262e-01 -1.370411515235900879e-01 2.680127918720245361e-01 5.719611048698425293e-02 -3.165342807769775391e-01 7.139059156179428101e-02 1.360428482294082642e-01 -4.168473556637763977e-02 2.604707144200801849e-02 1.236429288983345032e-01 -4.008782655000686646e-02 -7.697749137878417969e-02 2.779282927513122559e-01 3.767714202404022217e-01 9.612929075956344604e-02
-9.650394320487976074e-02 -8.710774779319763184e-02 -3.630787506699562073e-02 -1.385971009731292725e-01 -1.143022030591964722e-01 -9.274148941040039062e-02 1.939701139926910400e-01 4.763169959187507629e-02 -1.318284422159194946e-01 4.214392229914665222e-02 -2.288335114717483521e-01 1.565914303064346313e-01 1.521709263324737549e-01 -1.762399375438690186e-01 1.143753826618194580e-01 2.419533208012580872e-02 7.752755284309387207e-02 1.995340734720230103e-01 -1.923145651817321777e-01 1.541361957788467407e-01 4.598369002342224121e-01 -2.130053490400314331e-01 3.265504911541938782e-02 -2.139487862586975098e-01 1.912543922662734985e-01 -2.346891611814498901e-01 3.946912661194801331e-02 -2.165869623422622681e-01 1.874982267618179321e-01 1.903817951679229736e-01 2.353641539812088013e-01 2.448215037584304810e-01
-9.516627341508865356e-02 5.262351408600807190e-02 -1.203795820474624634e-01 -2.112924009561538696e-01 -5.666219815611839294e-02 -2.478619962930679321e-01 2.293951213359832764e-01 -6.101104244589805603e-02 -5.729399994015693665e-02 7.833650708198547363e-02 -2.001362144947052002e-01 2.557979822158813477e-01 1.226140111684799194e-01 -9.007141739130020142e-02 5.576119944453239441e-02 -7.951771467924118042e-02 1.155048608779907227e-02 6.892073433846235275e-03 3.413595631718635559e-02 -1.766862347722053528e-02 3.629561066627502441e-01 -3.413304686546325684e-01 1.150360628962516785e-01 -3.039470911026000977e-01 2.015946358442306519e-01 -1.902812272310256958e-01 2.318423986434936523e-01 -1.188649237155914307e-01 2.792547829449176788e-02 7.297763228416442871e-02 3.830733895301818848e-01 8.640173822641372681e-02
-2.710098028182983398e-01 7.857474684715270996e-02 -1.259881556034088135e-01 -2.368011027574539185e-01 -5.959798023104667664e-02 -8.000793308019638062e-02 7.431580871343612671e-02 -1.207155287265777588e-01 1.865200549364089966e-01 -1.587509363889694214e-02 -7.781171053647994995e-02 1.385378241539001465e-01 1.320884078741073608e-01 8.885924704372882843e-03 8.520281314849853516e-02 -6.577839702367782593e-02 1.152944564819335938e-01 1.392048448324203491e-01 9.392552822828292847e-02 -1.253059506416320801e-01 3.461367487907409668e-01 -3.843922615051269531e-01 1.570532172918319702e-01 -2.547248899936676025e-01 1.033691763877868652e-01 -2.443111389875411987e-01 1.703150719404220581e-01 -9.419880062341690063e-02 -1.835810244083404541e-01 1.410544514656066895e-01 3.638249933719635010e-01 1.429973393678665161e-01
1.082301838323473930e-03 -6.220638379454612732e-02 -1.624965220689773560e-01 -8.496427908539772034e-03 -3.503068387508392334e-01 -8.825559914112091064e-02 2.291625887155532837e-01 -1.211976334452629089e-01 -1.416798681020736694e-01 -1.018966436386108398e-01 -1.694300472736358643e-01 4.624972864985466003e-02 1.160692647099494934e-01 -2.758654952049255371e-02 9.604192525148391724e-02 -1.180677786469459534e-01 -8.226941525936126709e-02 1.889075338840484619e-02 -2.601165473461151123e-01 -4.516046494245529175e-02 1.439197510480880737e-01 -3.087514638900756836e-01 2.527636475861072540e-02 5.002050101757049561e-02 -1.577297300100326538e-01 -3.386164605617523193e-01 1.967980414628982544e-01 7.347707450389862061e-02 2.293786732479929924e-03 8.453685045242309570e-02 2.907891273498535156e-01 4.492883682250976562e-01
-2.638593018054962158e-01 -1.121897473931312561e-01 -1.750292442739009857e-02 -4.560135006904602051e-01 -1.739857345819473267e-01 1.028053387999534607e-01 3.452670574188232422e-02 -1.415281891822814941e-01 -4.077487438917160034e-02 -5.338248610496520996e-02 -1.611217707395553589e-01 1.635288633406162262e-02 9.089289605617523193e-02 -5.756089091300964355e-02 2.152808606624603271e-01 1.427506208419799805e-01 5.149605683982372284e-03 1.340585201978683472e-01 -1.115491762757301331e-01 4.620443657040596008e-02 -9.188807010650634766e-02 -3.104689121246337891e-01 1.614073961973190308e-01 3.418675065040588379e-02 -9.106466919183731079e-02 -9.641592204570770264e-02 3.876401484012603760e-01 1.260541528463363647e-01 8.145438879728317261e-02 -5.678670480847358704e-02 4.077653586864471436e-01 -1.180232465267181396e-01
-6.799059361219406128e-02 -2.999464981257915497e-02 1.527233123779296875e-01 -6.654930114746093750e-02 9.331422299146652222e-02 -4.287299513816833496e-02 -1.218189075589179993e-01 7.902855426073074341e-02 1.023439317941665649e-01 2.255149781703948975e-01 -1.355562359094619751e-01 8.950624614953994751e-02 2.281201928853988647e-01 3.033305285498499870e-03 -5.539346858859062195e-02 2.626300044357776642e-02 1.024939492344856262e-01 5.229181423783302307e-02 1.564365327358245850e-01 -7.083931565284729004e-02 2.825678884983062744e-01 -3.540097773075103760e-01 -1.123614981770515442e-01 -2.458698451519012451e-01 2.107018530368804932e-01 -2.130721509456634521e-01 2.724841535091400146e-01 -1.290923655033111572e-01 4.809949919581413269e-02 3.850903809070587158e-01 3.183970153331756592e-01 1.946845799684524536e-01
-4.222006723284721375e-02 -1.748969405889511108e-01 -1.854973584413528442e-01 -3.784799575805664062e-01 -1.125468313694000244e-01 1.794906854629516602e-01 -1.872803717851638794e-01 2.050348967313766479e-01 3.555354475975036621e-02 -3.007859550416469574e-02 -3.534587100148200989e-02 -1.046450212597846985e-01 2.420460283756256104e-01 5.835683271288871765e-02 1.399342417716979980e-01 -1.682748794555664062e-01 6.722005456686019897e-02 -9.152403101325035095e-03 -4.990618210285902023e-03 -9.276815503835678101e-02 5.597801879048347473e-02 -2.321036010980606079e-01 1.376530081033706665e-01 1.005036234855651855e-01 1.099505722522735596e-01 -3.808480799198150635e-01 3.993540406227111816e-01 -2.619410166516900063e-03 2.056567743420600891e-02 -1.656011305749416351e-02 2.952277958393096924e-01 -1.998681873083114624e-01
1.161903738975524902e-01 -6.879104673862457275e-02 1.333167403936386108e-01 1.506919711828231812e-01 6.276864558458328247e-02 8.931450545787811279e-02 2.281991094350814819e-01 -1.811354160308837891e-01 -1.886206120252609253e-01 8.181296288967132568e-02 -1.354233026504516602e-01 2.569984495639801025e-01 1.774919033050537109e-01 2.079769670963287354e-01 -1.557532250881195068e-01 -1.281508244574069977e-02 1.276274323463439941e-01 -1.156202554702758789e-01 -1.252495795488357544e-01 7.658629864454269409e-02 1.698076426982879639e-01 -4.587923586368560791e-01 -4.966642707586288452e-02 1.059100106358528137e-01 -1.618207991123199463e-01 -1.984040290117263794e-01 3.751054406166076660e-01 4.748526588082313538e-02 1.404926627874374390e-01 2.240129262208938599e-01 1.780763864517211914e-01 6.546631455421447754e-02
1.513419207185506821e-02 -2.193381786346435547e-01 -2.829622030258178711e-01 -1.963010281324386597e-01 -2.555941930040717125e-03 -1.226521879434585571e-01 1.127112358808517456e-01 5.307156220078468323e-02 -1.131883263587951660e-01 -1.830935105681419373e-02 4.818153567612171173e-03 1.652830243110656738e-01 1.747151613235473633e-01 -1.935284435749053955e-01 -2.358191013336181641e-01 2.505817413330078125e-01 1.826072931289672852e-01 -8.956795185804367065e-02 -1.581324934959411621e-01 1.077774837613105774e-01 1.060930639505386353e-01 -2.479699105024337769e-01 -3.884465247392654419e-02 1.207017228007316589e-01 1.152947992086410522e-01 2.052617073059082031e-01 2.563441693782806396e-01 1.107929721474647522e-01 -5.458800867199897766e-02 2.181232720613479614e-01 4.302107989788055420e-01 -1.993905901908874512e-01
-1.827388703823089600e-01 8.031353354454040527e-02 -1.107302382588386536e-01 -1.121256276965141296e-01 -6.611454486846923828e-02 5.077372305095195770e-03 1.741603165864944458e-01 -1.475670635700225830e-01 -2.595769166946411133e-01 5.142973363399505615e-02 2.256871908903121948e-01 3.059366643428802490e-01 3.248709738254547119e-01 3.449938073754310608e-02 -2.503212094306945801e-01 7.765170931816101074e-02 7.628152519464492798e-02 1.830203458666801453e-02 -2.967739105224609375e-01 1.483093053102493286e-01 2.610383033752441406e-01 -2.097699418663978577e-02 1.123596131801605225e-01 -3.362287580966949463e-02 -4.618935752660036087e-03 -3.888054937124252319e-02 1.486108154058456421e-01 -1.069743856787681580e-01 -1.687435358762741089e-01 1.253886222839355469e-01 4.328919649124145508e-01 -1.537044197320938110e-01
4.715106263756752014e-02 -8.174494653940200806e-02 -4.202173054218292236e-01 -2.147056609392166138e-01 -3.324861451983451843e-02 9.576943516731262207e-02 6.399867683649063110e-02 -3.304144144058227539e-01 -1.239877715706825256e-01 1.627134680747985840e-01 -1.531288325786590576e-01 -5.884001497179269791e-03 1.488360017538070679e-01 -1.924961656332015991e-01 2.490348741412162781e-02 1.397411823272705078e-01 2.204853445291519165e-01 9.155589155852794647e-03 2.259457483887672424e-03 -8.372902520932257175e-04 -1.856894791126251221e-01 3.198484191671013832e-03 2.108852714300155640e-01 -7.068379223346710205e-02 -5.560565367341041565e-02 -2.363540232181549072e-01 1.595039814710617065e-01 -2.523779869079589844e-01 -2.210278809070587158e-01 -4.867041856050491333e-02 3.974030613899230957e-01 -1.013640761375427246e-01
-1.874657124280929565e-01 -3.178094327449798584e-02 1.229178309440612793e-01 1.057911664247512817e-01 -2.028435319662094116e-01 -4.434377700090408325e-02 2.881057374179363251e-02 1.102822646498680115e-01 7.001667283475399017e-03 -1.653959229588508606e-02 4.775521904230117798e-02 -1.056077182292938232e-01 2.202198281884193420e-02 -5.486704409122467041e-02 -3.196418285369873047e-02 5.738208815455436707e-02 3.238728642463684082e-01 7.378033548593521118e-02 -6.038475409150123596e-02 3.201262652873992920e-01 2.052049487829208374e-01 -3.421788513660430908e-01 -3.280469179153442383e-01 1.262271255254745483e-01 2.755869366228580475e-02 -3.885878920555114746e-01 1.416070610284805298e-01 1.404576748609542847e-01 -2.873113937675952911e-02 -2.360424697399139404e-01 3.354664444923400879e-01 -6.932711694389581680e-03
1.340220421552658081e-01 3.233403339982032776e-02 -2.224327437579631805e-02 2.504349686205387115e-02 -5.970975756645202637e-02 -4.938813298940658569e-02 -1.548705506138503551e-03 -3.830689787864685059e-01 -1.719987094402313232e-01 -2.866936922073364258e-01 -8.158925175666809082e-02 1.487336754798889160e-01 8.994174189865589142e-03 -3.673525154590606689e-02 9.914965182542800903e-02 -1.404416412115097046e-01 2.266377359628677368e-01 3.885496035218238831e-02 2.773604169487953186e-02 -1.387034505605697632e-01 -1.158814653754234314e-01 -3.632256686687469482e-01 1.163562014698982239e-01 -5.301598832011222839e-02 1.463492661714553833e-01 5.351855233311653137e-02 1.128017306327819824e-01 1.617196574807167053e-02 1.568197011947631836e-01 2.414719313383102417e-01 5.478833317756652832e-01 2.536577545106410980e-02
7.557208836078643799e-02 -3.211303427815437317e-02 5.519456416368484497e-02 1.842312067747116089e-01 1.601684838533401489e-01 -4.624029621481895447e-02 -1.458817273378372192e-01 -1.625078022480010986e-01 1.154583320021629333e-01 1.641926914453506470e-01 5.587966367602348328e-02 1.871283602667972445e-04 1.786916851997375488e-01 -2.109497189521789551e-01 -2.328037470579147339e-01 5.251968279480934143e-02 1.229371428489685059e-01 2.639923617243766785e-02 -1.529115885496139526e-01 4.432420432567596436e-01 -5.734240636229515076e-02 -1.914074420928955078e-01 -3.827703744173049927e-02 -1.801626384258270264e-02 -5.156870558857917786e-02 -2.769621312618255615e-01 4.616290628910064697e-01 -9.978751093149185181e-02 1.158480048179626465e-01 6.398095935583114624e-02 3.241676092147827148e-01 -3.991268202662467957e-02
-1.371170580387115479e-01 -2.764198780059814453e-01 -1.449783444404602051e-01 -4.007152915000915527e-01 -2.471996247768402100e-01 4.276714846491813660e-02 -1.918546855449676514e-01 3.036813624203205109e-02 -5.578282475471496582e-02 -1.049206256866455078e-01 -1.300388276576995850e-01 9.236308187246322632e-02 9.535372257232666016e-02 -9.598562121391296387e-02 2.017337232828140259e-01 -5.799564346671104431e-02 3.458905965089797974e-02 5.406349897384643555e-02 -1.050259619951248169e-01 1.205774694681167603e-01 7.463021576404571533e-02 -2.226718813180923462e-01 2.723793983459472656e-01 4.119833558797836304e-02 1.267111152410507202e-01 -3.096924424171447754e-01 3.687060475349426270e-01 -5.662305280566215515e-02 5.193025805056095123e-03 -1.067281216382980347e-01 2.202855646610260010e-01 -2.209476381540298462e-01
1.052279397845268250e-02 -1.208423078060150146e-01 -2.227558791637420654e-01 -2.212092876434326172e-01 -2.843634188175201416e-01 2.367642074823379517e-01 2.896990161389112473e-03 -1.947925053536891937e-02 2.709515206515789032e-02 -7.033839076757431030e-02 -1.390408277511596680e-01 5.399358272552490234e-02 -4.594631493091583252e-02 -4.076170027256011963e-01 -1.318677514791488647e-01 3.234108984470367432e-01 1.257962286472320557e-01 -4.554128646850585938e-02 -5.721711739897727966e-02 6.683676689863204956e-02 1.788042485713958740e-01 -3.420913219451904297e-01 3.299918398261070251e-02 -2.161539904773235321e-02 -6.996285170316696167e-02 -1.127183362841606140e-01 2.201435565948486328e-01 2.010417878627777100e-01 1.743876487016677856e-01 1.490614097565412521e-02 3.125440478324890137e-01 1.423303484916687012e-01
-1.169055551290512085e-01 -2.118756473064422607e-01 -2.936942875385284424e-01 -3.544920086860656738e-01 -1.775558851659297943e-02 1.196708306670188904e-01 -9.798151999711990356e-02 3.751564770936965942e-02 -1.176979541778564453e-01 1.474856398999691010e-02 -1.223350837826728821e-01 6.178731098771095276e-02 9.789229184389114380e-02 -4.962797090411186218e-02 1.441117823123931885e-01 1.059721931815147400e-01 1.764062941074371338e-01 1.025678515434265137e-01 -1.234367787837982178e-01 -1.638637296855449677e-02 -1.303939521312713623e-01 -3.663468658924102783e-01 1.976454704999923706e-01 5.115257576107978821e-02 -7.363612204790115356e-02 -2.235724180936813354e-01 3.656198978424072266e-01 -4.000068455934524536e-02 2.527043968439102173e-02 -1.576290093362331390e-02 3.187675774097442627e-01 -2.894075810909271240e-01
8.683382719755172729e-02 -1.936933249235153198e-01 -7.035452872514724731e-02 -8.837215602397918701e-02 2.070319354534149170e-01 1.664160490036010742e-01 1.231602877378463745e-01 -2.097789645195007324e-01 1.745991110801696777e-01 7.404223433695733547e-04 6.467591971158981323e-02 5.918220803141593933e-02 4.425698816776275635e-01 -2.272396832704544067e-01 -1.483806222677230835e-01 -1.698036342859268188e-01 1.414112448692321777e-01 7.453574240207672119e-02 7.064010947942733765e-02 4.738506302237510681e-02 8.912723511457443237e-02 -1.651959717273712158e-01 -7.475297152996063232e-02 -9.168521501123905182e-03 -2.402589321136474609e-01 -2.407938838005065918e-01 1.287840306758880615e-01 -1.870781779289245605e-01 2.807916402816772461e-01 3.632802516222000122e-02 3.928635716438293457e-01 -2.087349817156791687e-02
8.183755725622177124e-02 -4.928434267640113831e-02 7.051063328981399536e-02 8.009038120508193970e-02 -1.641980558633804321e-02 3.730916231870651245e-02 3.637036085128784180e-01 -2.719133496284484863e-01 -1.496474742889404297e-01 1.470802128314971924e-01 -1.024064421653747559e-01 2.217738181352615356e-01 5.925289541482925415e-02 7.143615186214447021e-02 -3.168865442276000977e-01 -1.434805095195770264e-01 2.445831298828125000e-01 -7.374031096696853638e-02 -3.316724300384521484e-02 1.219349354505538940e-01 9.925065934658050537e-02 -3.448005616664886475e-01 8.649558573961257935e-02 1.378067731857299805e-01 -7.430372387170791626e-02 -1.625663489103317261e-01 2.557091414928436279e-01 2.260649651288986206e-01 2.782088220119476318e-01 1.162896975874900818e-01 2.494314014911651611e-01 1.659455336630344391e-02
-9.898982197046279907e-02 -1.746118515729904175e-01 -1.402919292449951172e-01 -2.113716751337051392e-01 -2.071002423763275146e-01 -2.036413252353668213e-01 1.896183192729949951e-01 -2.889208309352397919e-02 -2.983899787068367004e-02 -4.082249104976654053e-02 -3.836571425199508667e-02 2.766264379024505615e-01 1.229073032736778259e-01 -9.025740623474121094e-02 1.891309022903442383e-01 -2.929660677909851074e-01 -1.107975281774997711e-02 1.856173723936080933e-01 -1.426589041948318481e-01 6.110329180955886841e-03 3.236658871173858643e-01 -2.638689279556274414e-01 9.514109045267105103e-02 -1.386408060789108276e-01 1.592702567577362061e-01 -3.116838335990905762e-01 1.298899054527282715e-01 -2.258468121290206909e-01 5.892959982156753540e-02 6.811948865652084351e-02 2.770292460918426514e-01 1.261878013610839844e-01
-2.051945030689239502e-02 -1.864524930715560913e-01 8.044251054525375366e-02 -3.065880835056304932e-01 -1.094717755913734436e-01 -5.595860630273818970e-02 -4.754628986120223999e-02 4.929949343204498291e-02 1.521799713373184204e-01 1.600497364997863770e-01 1.008042171597480774e-01 8.948075771331787109e-02 -4.405280109494924545e-03 1.348737534135580063e-02 -1.507612019777297974e-01 1.956973671913146973e-01 7.279646396636962891e-02 1.226592808961868286e-01 -2.923642694950103760e-01 1.069738641381263733e-01 2.432390153408050537e-01 -1.162140518426895142e-01 3.249275684356689453e-02 2.310148030519485474e-01 4.084775224328041077e-02 -4.918531477451324463e-01 2.887056469917297363e-01 1.745486110448837280e-01 -1.441693156957626343e-01 8.450311422348022461e-02 1.541967540979385376e-01 2.508027553558349609e-01
-1.143838167190551758e-01 4.620254784822463989e-02 -1.257790029048919678e-01 -2.160311341285705566e-01 1.070824414491653442e-01 3.435513004660606384e-02 5.612418055534362793e-02 -1.208893135190010071e-01 -2.768433094024658203e-01 -2.948361039161682129e-01 -1.343261748552322388e-01 1.357289105653762817e-01 2.217288464307785034e-01 -7.281851768493652344e-02 -1.177253350615501404e-01 -9.215205162763595581e-02 2.013048082590103149e-01 1.034775376319885254e-01 -2.828438021242618561e-02 3.383784592151641846e-01 -2.960261702537536621e-01 -9.764578193426132202e-02 1.108758747577667236e-01 1.026058495044708252e-01 -1.082211434841156006e-01 -1.804241836071014404e-01 2.475168257951736450e-01 -1.001720502972602844e-02 -1.014120653271675110e-01 1.337154582142829895e-02 3.911357223987579346e-01 -2.437791675329208374e-01
6.276000291109085083e-02 -8.020894974470138550e-02 -7.249527424573898315e-02 2.820966765284538269e-02 6.631389260292053223e-02 1.465826332569122314e-01 8.823190629482269287e-02 -5.607187747955322266e-01 -7.973436266183853149e-02 8.248900063335895538e-03 4.463693499565124512e-02 1.716455966234207153e-01 1.836587786674499512e-01 -2.551473677158355713e-02 -1.917710900306701660e-01 -9.315099567174911499e-02 4.001002907752990723e-01 -1.461622714996337891e-01 5.777030810713768005e-02 1.309150010347366333e-01 -1.177183315157890320e-01 -1.515355855226516724e-01 -4.612116143107414246e-02 -1.920311897993087769e-02 2.591950632631778717e-02 -8.926329016685485840e-02 2.017256617546081543e-01 -4.964241385459899902e-02 1.059757694602012634e-01 2.692460417747497559e-01 3.744262158870697021e-01 -2.887750044465065002e-02
2.307324260473251343e-01 1.986202448606491089e-01 -4.911146685481071472e-02 -1.888738870620727539e-01 7.462494820356369019e-02 5.700851976871490479e-02 9.280191361904144287e-02 -1.406265143305063248e-02 -2.066741883754730225e-01 -7.765851169824600220e-02 -2.950527667999267578e-01 9.235487878322601318e-02 2.019078098237514496e-02 -2.336299419403076172e-01 -6.571596860885620117e-02 3.277958631515502930e-01 2.633931338787078857e-01 -1.730277687311172485e-01 -2.326168119907379150e-01 -3.439395874738693237e-02 -2.474810928106307983e-02 -2.494726628065109253e-01 -8.475369215011596680e-02 4.946082830429077148e-02 1.540095657110214233e-01 -2.078886628150939941e-01 2.912862598896026611e-01 -1.983538828790187836e-02 1.747909933328628540e-01 -1.140247061848640442e-01 2.974914312362670898e-01 -1.708483844995498657e-01
4.915526136755943298e-02 -1.349772065877914429e-01 -1.241702735424041748e-01 -2.195855528116226196e-01 -3.332714363932609558e-02 -1.427156031131744385e-01 1.298902928829193115e-01 9.000671654939651489e-02 -1.046466827392578125e-02 -8.178807049989700317e-02 -2.497071623802185059e-01 1.594117283821105957e-01 2.006809860467910767e-01 -8.138148486614227295e-02 1.334351152181625366e-01 1.144337933510541916e-02 1.861415952444076538e-01 1.757654696702957153e-01 -8.772549778223037720e-02 1.747562177479267120e-02 5.463727712631225586e-01 -1.481925547122955322e-01 9.125767275691032410e-03 -1.862428337335586548e-02 1.832661479711532593e-01 -2.044255286455154419e-01 1.651926189661026001e-01 -2.634741365909576416e-01 1.710407435894012451e-01 1.905894279479980469e-01 2.520782351493835449e-01 1.192373856902122498e-01
-7.575474679470062256e-02 2.239731699228286743e-02 -1.260249167680740356e-01 -2.338573634624481201e-01 -1.663758754730224609e-01 -8.306090719997882843e-03 1.338800787925720215e-01 -2.250039726495742798e-01 -2.633592188358306885e-01 -4.231560509651899338e-03 1.507578939199447632e-01 1.197668462991714478e-01 2.047352045774459839e-01 -6.416304409503936768e-02 -8.958450704813003540e-02 1.359665840864181519e-01 5.388060957193374634e-02 1.274521946907043457e-01 -1.150581613183021545e-01 2.878532409667968750e-01 2.638460397720336914e-01 -1.318382024765014648e-01 2.214141041040420532e-01 1.436842530965805054e-01 5.405286327004432678e-03 -1.438009142875671387e-01 -4.137245193123817444e-02 -1.727612465620040894e-01 -2.933771014213562012e-01 2.248820513486862183e-01 3.981340229511260986e-01 -1.690104156732559204e-01
3.835609182715415955e-02 -3.658748269081115723e-01 2.675584554672241211e-01 -2.300356924533843994e-01 -1.819537766277790070e-02 9.138205647468566895e-02 4.865876398980617523e-03 -4.925655573606491089e-02 -4.508456587791442871e-02 1.381951570510864258e-01 2.950937300920486450e-02 1.083443537354469299e-01 1.249766349792480469e-01 2.166163325309753418e-01 -1.734311431646347046e-01 -1.061065942049026489e-01 8.924570679664611816e-02 6.852393597364425659e-02 -2.163905054330825806e-01 -8.266019821166992188e-02 -1.289664506912231445e-01 -6.635569781064987183e-02 3.958835825324058533e-02 1.757512055337429047e-02 8.741062879562377930e-02 -4.255498349666595459e-01 1.444736719131469727e-01 -1.499463990330696106e-02 -1.360425353050231934e-01 -2.864520810544490814e-02 3.371241986751556396e-01 3.992106318473815918e-01
7.690069824457168579e-02 -7.678984850645065308e-02 -2.497299760580062866e-01 1.748406141996383667e-02 -2.560992836952209473e-01 2.471127081662416458e-03 7.596802711486816406e-02 7.015187293291091919e-02 -1.245900290086865425e-03 -1.257613953202962875e-02 -5.007985606789588928e-02 6.520149111747741699e-02 2.689803540706634521e-01 -2.002667039632797241e-01 -3.940193653106689453e-01 3.272663950920104980e-01 1.862186640501022339e-01 -1.825697720050811768e-01 6.818387657403945923e-02 2.617206573486328125e-01 -7.005412131547927856e-02 -2.415447235107421875e-01 9.596025943756103516e-02 1.063561514019966125e-01 2.011799514293670654e-01 -1.070990860462188721e-01 1.409167796373367310e-01 -1.845576912164688110e-01 -7.672247290611267090e-02 4.074325785040855408e-02 3.593966066837310791e-01 -7.103926036506891251e-04
-3.988189622759819031e-02 -2.546627521514892578e-01 -1.913373321294784546e-01 -1.542478948831558228e-01 -9.863746166229248047e-02 6.174798682332038879e-02 -1.462637782096862793e-01 2.628376707434654236e-03 -2.088193446397781372e-01 -1.993023157119750977e-01 -1.142575591802597046e-01 -1.467986851930618286e-01 1.947123408317565918e-01 1.659128814935684204e-02 -8.535966277122497559e-02 -2.749802172183990479e-02 3.691534698009490967e-01 9.196185320615768433e-02 -2.895809412002563477e-01 3.846506178379058838e-01 -1.835512463003396988e-03 -9.532424062490463257e-02 6.326122581958770752e-02 -2.588767372071743011e-02 -1.813031733036041260e-01 -1.930238008499145508e-01 3.828973174095153809e-01 2.220939844846725464e-01 -1.065894067287445068e-01 4.371860250830650330e-02 4.232777282595634460e-02 5.112234503030776978e-02
-4.975117370486259460e-02 -7.430632133036851883e-03 -1.871361285448074341e-01 -1.708074212074279785e-01 -1.281814835965633392e-02 8.634348213672637939e-02 4.168522730469703674e-02 -1.316352933645248413e-01 -7.792478054761886597e-02 -9.930285066366195679e-02 2.285814732313156128e-01 2.747385203838348389e-01 2.117334455251693726e-01 -2.310220003128051758e-01 -2.447827309370040894e-01 3.058894276618957520e-01 1.590720266103744507e-01 -8.464354276657104492e-02 -6.360515952110290527e-02 2.133269608020782471e-01 8.461224287748336792e-02 -4.065105319023132324e-01 1.168582066893577576e-01 1.279323101043701172e-01 1.448035389184951782e-01 -4.571044817566871643e-02 1.593330353498458862e-01 3.934793174266815186e-02 2.644140273332595825e-02 1.121670305728912354e-01 2.202297598123550415e-01 -3.391261100769042969e-01
1.531163305044174194e-01 -9.016325324773788452e-02 -7.860857993364334106e-02 7.037990540266036987e-02 1.063440293073654175e-01 1.269919276237487793e-01 2.451524138450622559e-01 -5.140586495399475098e-01 1.046753451228141785e-01 1.077143773436546326e-01 -3.660045191645622253e-02 3.719287738204002380e-02 1.919550597667694092e-01 -3.962621092796325684e-03 -2.325268983840942383e-01 -1.525241434574127197e-01 2.561484277248382568e-01 1.105632185935974121e-01 -1.140032410621643066e-01 5.426908284425735474e-02 6.218159105628728867e-03 -1.644253879785537720e-01 6.232497096061706543e-02 -1.334561705589294434e-01 1.909380964934825897e-02 -1.710812151432037354e-01 3.401215672492980957e-01 -6.995209306478500366e-02 -3.439994901418685913e-02 2.076023817062377930e-01 3.575094938278198242e-01 3.424119576811790466e-02
-1.226358041167259216e-01 1.622565090656280518e-01 5.856544151902198792e-02 -5.495036765933036804e-02 -3.576146438717842102e-02 -1.843017786741256714e-01 -4.345834255218505859e-02 -9.333541244268417358e-02 -4.052289947867393494e-02 2.020934037864208221e-02 -1.203308030962944031e-01 1.741741150617599487e-01 2.439898848533630371e-01 7.999986410140991211e-03 9.227624535560607910e-02 1.017081588506698608e-01 -3.618953004479408264e-02 1.985957473516464233e-01 1.364414989948272705e-01 -2.591341920197010040e-02 1.195761188864707947e-01 -3.391650021076202393e-01 1.494304537773132324e-01 -2.103322148323059082e-01 2.722117900848388672e-01 -2.086933106184005737e-01 3.972655907273292542e-02 -1.694274395704269409e-01 9.323593974113464355e-02 -1.027747914195060730e-01 5.945391058921813965e-01 6.640838831663131714e-02
6.927769631147384644e-02 1.450960617512464523e-02 2.717479132115840912e-02 -1.043862029910087585e-01 -1.119355037808418274e-01 1.790501922369003296e-01 -1.605324000120162964e-01 -3.801757842302322388e-02 -1.069576963782310486e-01 -9.387784637510776520e-03 3.523183986544609070e-02 3.098311722278594971e-01 1.969600915908813477e-01 1.841170638799667358e-01 4.602731019258499146e-02 -2.703912556171417236e-01 4.958236515522003174e-01 -8.135908842086791992e-02 -6.232402846217155457e-02 1.567688137292861938e-01 1.114235743880271912e-01 3.872733796015381813e-03 -9.644027799367904663e-02 2.103768438100814819e-01 1.666201800107955933e-01 -2.842028737068176270e-01 -1.055029965937137604e-02 1.601689010858535767e-01 -7.034917920827865601e-02 8.646706491708755493e-02 2.791910767555236816e-01 -2.885843813419342041e-01
-1.483951359987258911e-01 6.162087246775627136e-02 -1.742426119744777679e-02 -1.537543237209320068e-01 -1.273425370454788208e-01 2.521947724744677544e-03 7.209600508213043213e-02 -2.118465304374694824e-01 2.381000667810440063e-02 5.469606816768646240e-02 -4.084336757659912109e-02 1.764440983533859253e-01 1.574565768241882324e-01 -1.184881757944822311e-02 4.013675823807716370e-02 -1.029317304491996765e-01 2.148210853338241577e-01 4.445658996701240540e-02 2.139606326818466187e-01 -1.866294294595718384e-01 2.959807515144348145e-01 -2.543317079544067383e-01 -1.365842223167419434e-01 -3.571906983852386475e-01 1.233713980764150620e-02 -3.531865030527114868e-02 3.614685237407684326e-01 -1.432787626981735229e-01 -6.434006989002227783e-02 1.614499986171722412e-01 4.251476526260375977e-01 1.401161551475524902e-01
-2.049574851989746094e-01 -2.256389707326889038e-01 -5.967741832137107849e-02 -1.523775011301040649e-01 -1.479740720242261887e-02 1.575228199362754822e-02 9.911461919546127319e-02 -1.531810909509658813e-01 1.262291222810745239e-01 -1.789757460355758667e-01 3.259696811437606812e-02 -2.547019124031066895e-01 -7.747106254100799561e-02 -4.456942975521087646e-01 -1.536092609167098999e-01 6.633712351322174072e-02 1.610137969255447388e-01 1.705379039049148560e-01 -2.649059593677520752e-01 1.863626539707183838e-01 1.198867219500243664e-03 -7.648459076881408691e-02 9.583090990781784058e-02 -3.385627269744873047e-02 1.227881163358688354e-01 -1.128946095705032349e-01 2.968944311141967773e-01 1.712448000907897949e-01 -2.142937630414962769e-01 -4.511939734220504761e-02 3.610562384128570557e-01 1.709559559822082520e-02
4.174416139721870422e-02 -1.152824684977531433e-01 1.333476006984710693e-01 -4.791087210178375244e-01 -4.739908128976821899e-02 -1.031630933284759521e-01 -1.410450041294097900e-01 6.799699366092681885e-02 -2.908460423350334167e-02 -7.224742323160171509e-03 -4.054866358637809753e-02 -2.346901036798954010e-02 1.663171220570802689e-03 -4.431180655956268311e-02 -1.408927142620086670e-01 -2.779620885848999023e-02 4.225686490535736084e-01 -9.019824862480163574e-02 -5.176049470901489258e-02 6.694280356168746948e-02 4.061616584658622742e-02 -2.858599424362182617e-01 1.348754167556762695e-01 3.687708452343940735e-02 -2.502885162830352783e-01 -2.336897552013397217e-01 1.003540977835655212e-01 2.780827283859252930e-01 -2.482515424489974976e-01 8.321546763181686401e-02 2.431834936141967773e-01 2.131334394216537476e-01
-1.026565656065940857e-01 -3.572151064872741699e-02 -4.575361683964729309e-02 -3.222267627716064453e-01 -2.073924094438552856e-01 8.647502958774566650e-02 1.150019466876983643e-01 -2.299287319183349609e-01 -3.589298725128173828e-01 -2.350780926644802094e-02 1.149923205375671387e-01 1.755062639713287354e-01 2.819535434246063232e-01 -9.444029629230499268e-02 -8.216996490955352783e-02 7.489366456866264343e-03 1.311641782522201538e-01 1.895539462566375732e-01 -1.284723281860351562e-01 8.592900633811950684e-02 2.159745246171951294e-01 -6.956034153699874878e-02 1.808921396732330322e-01 8.413378894329071045e-02 -1.500861719250679016e-03 1.443870067596435547e-01 7.644630223512649536e-02 -4.935500398278236389e-02 -2.475763410329818726e-01 2.439299374818801880e-01 4.003097414970397949e-01 -1.362525671720504761e-01
-5.619780346751213074e-02 -1.077111959457397461e-01 1.103325784206390381e-01 -2.313997596502304077e-01 -9.149248152971267700e-02 8.181533217430114746e-02 3.185467049479484558e-02 -1.006378680467605591e-01 4.948996752500534058e-02 5.313858389854431152e-02 -1.222875490784645081e-01 1.709732413291931152e-02 5.314326286315917969e-02 4.069669246673583984e-01 -1.517061740159988403e-01 -1.196355372667312622e-02 1.415651142597198486e-01 2.428665608167648315e-01 -8.185356110334396362e-02 -7.013157755136489868e-02 2.210125923156738281e-01 5.948057770729064941e-02 1.448367442935705185e-02 3.431752324104309082e-02 5.426391214132308960e-02 -1.843560338020324707e-01 2.958325743675231934e-01 6.042357534170150757e-02 2.193767279386520386e-01 4.258724749088287354e-01 4.163326025009155273e-01 7.647541165351867676e-02
2.010496854782104492e-01 -1.286746114492416382e-01 -1.998492181301116943e-01 -3.838903456926345825e-02 -1.383487433195114136e-01 1.738588958978652954e-01 1.039786934852600098e-01 2.536389278247952461e-03 -2.287795208394527435e-02 2.080086432397365570e-02 -1.475532650947570801e-01 1.081905663013458252e-01 1.077171191573143005e-01 -1.122805103659629822e-01 2.507005035877227783e-01 1.047684848308563232e-01 -3.504798933863639832e-02 1.396263390779495239e-01 -2.663765847682952881e-01 4.582550376653671265e-02 4.912005662918090820e-01 -8.246403187513351440e-02 -4.564597085118293762e-02 -2.516483329236507416e-02 -8.884359896183013916e-02 -1.624746769666671753e-01 2.627430558204650879e-01 -3.186029195785522461e-01 9.699571132659912109e-02 2.026897519826889038e-01 2.800593972206115723e-01 1.749853491783142090e-01
8.991221338510513306e-02 -2.128309570252895355e-02 -3.991071134805679321e-02 2.482577413320541382e-01 -8.742495626211166382e-02 -3.473011404275894165e-02 6.862806528806686401e-02 -4.246202111244201660e-01 -2.868973836302757263e-02 1.294499188661575317e-01 -7.185805588960647583e-02 1.751029193401336670e-01 9.726062417030334473e-02 -6.721496582031250000e-02 -1.247179880738258362e-01 -2.272807806730270386e-01 1.634161621332168579e-01 5.676449090242385864e-02 -7.956995815038681030e-02 -1.127280294895172119e-01 9.481457620859146118e-02 -3.230321109294891357e-01 -6.372170057147741318e-03 8.325587213039398193e-02 3.762506321072578430e-02 -1.037430390715599060e-01 3.551155626773834229e-01 7.495725061744451523e-03 -3.359354287385940552e-02 3.586932122707366943e-01 3.991104066371917725e-01 -5.554515123367309570e-02
-4.467782750725746155e-02 -1.203924939036369324e-01 -3.009379208087921143e-01 -4.997909963130950928e-01 1.238209083676338196e-01 2.840407378971576691e-02 -6.001717969775199890e-02 -2.852952107787132263e-02 -2.377289086580276489e-01 1.204233393073081970e-01 -2.785412669181823730e-01 1.388549953699111938e-01 1.043954864144325256e-01 -2.077409327030181885e-01 -5.586008727550506592e-02 1.103150919079780579e-01 -1.158908233046531677e-01 2.064151167869567871e-01 -6.766240578144788742e-03 2.335557043552398682e-01 1.758289337158203125e-02 -1.271654814481735229e-01 1.573671549558639526e-01 -3.588337451219558716e-02 -1.811499148607254028e-01 -3.016366958618164062e-01 1.608983129262924194e-01 -1.719564199447631836e-01 -4.658939316868782043e-02 5.180336907505989075e-02 2.179598659276962280e-01 2.430799603462219238e-02
8.172696083784103394e-02 -2.740490436553955078e-02 -5.513519421219825745e-02 -1.641173213720321655e-01 -1.216212287545204163e-01 -1.537625342607498169e-01 7.442288100719451904e-02 4.935588687658309937e-02 1.833307370543479919e-02 -1.063527017831802368e-01 -1.150041222572326660e-01 2.432355731725692749e-01 -6.458542495965957642e-02 -1.397777795791625977e-01 1.949987709522247314e-01 -2.181053906679153442e-01 2.062735259532928467e-01 8.080136030912399292e-02 -4.850149899721145630e-02 1.502258181571960449e-01 4.522411823272705078e-01 -1.778293997049331665e-01 7.193282991647720337e-02 -9.042328596115112305e-02 2.037683427333831787e-01 -2.969535291194915771e-01 1.643758416175842285e-01 -3.062384128570556641e-01 1.748587191104888916e-02 5.244294926524162292e-02 2.848886549472808838e-01 2.542247176170349121e-01
-1.969971656799316406e-01 1.773323714733123779e-01 2.257873676717281342e-02 -1.078996956348419189e-01 -2.495417743921279907e-01 4.522475972771644592e-02 -4.618453979492187500e-02 1.544206440448760986e-01 -1.649273186922073364e-01 -6.334659457206726074e-02 -1.175299510359764099e-01 2.040681242942810059e-01 1.940337121486663818e-01 -7.683430612087249756e-02 1.085706576704978943e-01 2.538918145000934601e-02 2.170045524835586548e-01 2.023738920688629150e-01 -1.251550316810607910e-01 -6.847845017910003662e-02 4.523286819458007812e-01 -1.187625825405120850e-01 5.552887544035911560e-02 -1.357350349426269531e-01 4.301382601261138916e-02 -1.073475182056427002e-01 2.045861929655075073e-01 -3.366211056709289551e-01 2.357621341943740845e-01 1.794485896825790405e-01 2.323314100503921509e-01 1.603851467370986938e-01
3.944788128137588501e-02 3.673491626977920532e-02 -1.557597070932388306e-01 1.862445473670959473e-01 -1.302926242351531982e-01 -6.829951703548431396e-02 1.801687330007553101e-01 -4.884878695011138916e-01 -9.606755524873733521e-02 4.363893344998359680e-02 -1.044937670230865479e-01 5.371663346886634827e-02 2.082094550132751465e-01 -5.750799551606178284e-02 -1.956867128610610962e-01 -1.263463199138641357e-01 9.394738078117370605e-02 4.520970210433006287e-02 -7.603571563959121704e-02 -4.424162581562995911e-02 5.072715133428573608e-02 -2.932170033454895020e-01 3.996894881129264832e-02 9.333691000938415527e-02 -1.731023006141185760e-02 -2.207413613796234131e-01 2.765442132949829102e-01 3.834025934338569641e-02 1.681295186281204224e-01 3.250738084316253662e-01 3.757287561893463135e-01 4.291374236345291138e-03
1.968925297260284424e-01 -1.604136526584625244e-01 -2.139530517160892487e-02 -3.396908193826675415e-02 1.506604105234146118e-01 1.359127908945083618e-01 2.342121303081512451e-01 -4.521948695182800293e-01 1.938336342573165894e-02 1.273549795150756836e-01 -1.454616636037826538e-01 4.192147776484489441e-02 2.028260678052902222e-01 -8.058650046586990356e-02 -2.563424706459045410e-01 -1.243303120136260986e-01 1.784942001104354858e-01 1.876267939805984497e-01 -1.317247003316879272e-01 2.003281414508819580e-01 -8.969157934188842773e-02 -1.118212938308715820e-01 9.503178298473358154e-03 1.421734318137168884e-02 4.128268361091613770e-02 -6.536187976598739624e-02 3.330016732215881348e-01 -8.950161188840866089e-02 6.271907594054937363e-03 2.227622419595718384e-01 3.791736662387847900e-01 3.700397908687591553e-02
-1.002074554562568665e-01 -2.961398661136627197e-01 -1.969520747661590576e-01 -2.365922778844833374e-01 -1.022891327738761902e-01 1.121103316545486450e-01 -1.111989989876747131e-01 1.874635554850101471e-02 -7.871931791305541992e-02 -9.509210288524627686e-02 -1.918578296899795532e-01 6.353333592414855957e-02 1.508697420358657837e-01 -5.944353342056274414e-02 2.527787983417510986e-01 6.023540161550045013e-03 -4.820577800273895264e-03 -6.428787484765052795e-03 -9.129901975393295288e-02 -8.101276308298110962e-02 -5.756816361099481583e-03 -3.906699120998382568e-01 2.026115804910659790e-01 8.904952555894851685e-02 1.562223881483078003e-01 -4.206285476684570312e-01 1.767748296260833740e-01 -1.155298724770545959e-01 -6.983048468828201294e-02 -6.140141561627388000e-02 3.283923268318176270e-01 -2.154362797737121582e-01
6.547611206769943237e-02 -6.938717514276504517e-02 -3.020755946636199951e-02 -7.415420562028884888e-02 -1.123446971178054810e-01 7.345096766948699951e-02 1.209526881575584412e-01 -1.158553659915924072e-01 -5.577146261930465698e-02 1.642114371061325073e-01 -1.006303206086158752e-01 1.420459002256393433e-01 -3.562603518366813660e-02 1.887244731187820435e-01 -5.064085498452186584e-02 1.013050600886344910e-01 -1.787986978888511658e-02 2.512664496898651123e-01 -1.899733841419219971e-01 2.898816019296646118e-02 3.046219348907470703e-01 -2.396114319562911987e-01 -2.398676276206970215e-01 6.422833073884248734e-03 -1.073224171996116638e-01 -1.797132492065429688e-01 2.374887168407440186e-01 -2.761857807636260986e-01 1.847896277904510498e-01 2.799389064311981201e-01 4.041089713573455811e-01 2.604682445526123047e-01
2.035487256944179535e-02 8.984774351119995117e-02 -3.289852663874626160e-02 -2.168920040130615234e-01 -1.112856864929199219e-01 -2.151291966438293457e-01 -2.833776175975799561e-01 -6.003911141306161880e-03 -6.959223747253417969e-02 -3.254753351211547852e-02 -6.410744786262512207e-02 -1.354161649942398071e-01 1.377800852060317993e-01 -5.240371450781822205e-02 -1.681182533502578735e-01 3.933526948094367981e-02 2.190228402614593506e-01 6.525186449289321899e-02 -6.680552661418914795e-02 9.967056661844253540e-02 1.170750427991151810e-02 -4.964700713753700256e-02 -2.349664084613323212e-02 -1.025850400328636169e-01 -3.410189449787139893e-01 -4.500934779644012451e-01 2.503612637519836426e-01 2.143194377422332764e-01 -1.360117942094802856e-01 -2.394014410674571991e-02 4.264769554138183594e-01 1.254755705595016479e-01
3.420405834913253784e-02 -1.064336523413658142e-01 -6.130735576152801514e-02 -1.657380461692810059e-01 2.498050183057785034e-01 1.815461814403533936e-01 2.198185622692108154e-01 -4.035274311900138855e-02 -5.749167501926422119e-02 4.108880832791328430e-02 -1.084757000207901001e-01 -1.349461674690246582e-01 4.583241343498229980e-01 -1.853288561105728149e-01 1.243923977017402649e-02 -1.757909506559371948e-01 6.145197898149490356e-02 1.880430132150650024e-01 1.746087223291397095e-01 2.172680497169494629e-01 5.509616807103157043e-02 -2.712947726249694824e-01 -2.492567151784896851e-02 9.767170250415802002e-02 -1.152928844094276428e-01 -9.666784107685089111e-02 2.052985727787017822e-01 -1.111027598381042480e-01 1.487848460674285889e-01 -5.754128471016883850e-02 4.408186376094818115e-01 1.769964699633419514e-03
2.577196061611175537e-01 -5.227297171950340271e-02 -1.317016184329986572e-01 6.417176872491836548e-02 4.835088178515434265e-02 -2.296798676252365112e-02 -1.799300611019134521e-01 -1.820395588874816895e-01 -1.923134624958038330e-01 -1.111577302217483521e-01 2.747498452663421631e-01 -8.307174593210220337e-02 3.274278342723846436e-02 2.179780416190624237e-02 6.987950205802917480e-02 -6.023910269141197205e-02 1.836798042058944702e-01 3.590064346790313721e-01 4.663196951150894165e-02 1.598513424396514893e-01 -2.397340908646583557e-02 -4.440986812114715576e-01 1.093529835343360901e-01 -2.555794715881347656e-01 1.248582527041435242e-01 -1.702836453914642334e-01 1.955780237913131714e-01 -1.514480561017990112e-01 7.819142192602157593e-02 6.736432015895843506e-02 3.423433303833007812e-01 -1.288058795034885406e-02
1.574931740760803223e-01 -2.515353262424468994e-01 -7.694838196039199829e-02 1.622901484370231628e-02 1.903794109821319580e-01 1.143646389245986938e-01 1.687962710857391357e-01 -4.658460915088653564e-01 -6.094612553715705872e-02 -3.217237303033471107e-03 -9.788335300981998444e-03 2.728623338043689728e-02 2.767019867897033691e-01 -1.097984686493873596e-01 -1.619178801774978638e-01 -6.881123036146163940e-02 3.337065279483795166e-01 7.441539317369461060e-02 6.215694919228553772e-02 1.796203702688217163e-01 4.658012464642524719e-02 -2.939545810222625732e-01 6.767825782299041748e-02 -5.770748108625411987e-02 9.366149455308914185e-02 -2.476000785827636719e-02 1.978442966938018799e-01 2.683176845312118530e-02 -6.305293738842010498e-02 3.112778067588806152e-01 2.679146230220794678e-01 -1.239595338702201843e-01
-4.774573817849159241e-02 -2.977785170078277588e-01 -5.214232951402664185e-02 -2.136971801519393921e-01 -1.165012642741203308e-01 1.440112143754959106e-01 -8.215638808906078339e-03 5.239475890994071960e-02 -5.105574801564216614e-02 -8.441594988107681274e-02 -1.883583068847656250e-01 -7.706682384014129639e-02 6.185187399387359619e-02 -8.525348454713821411e-02 2.500973641872406006e-01 -9.142467379570007324e-02 2.274865359067916870e-01 -1.002845764160156250e-01 -1.657835580408573151e-02 -5.574766919016838074e-02 -1.756604202091693878e-02 -1.312466859817504883e-01 1.857880055904388428e-01 -4.625640809535980225e-02 1.540930718183517456e-01 -4.718496203422546387e-01 4.350720345973968506e-01 -5.182673037052154541e-02 4.209145903587341309e-02 -6.854150444269180298e-02 2.895154953002929688e-01 -2.058071643114089966e-01
-6.633923202753067017e-02 1.154989227652549744e-01 -1.322535425424575806e-01 -2.450803369283676147e-01 3.895693272352218628e-02 -1.693552285432815552e-01 1.920877993106842041e-01 -1.508500576019287109e-01 -5.744707304984331131e-03 2.102291770279407501e-02 -1.065944284200668335e-01 2.233522087335586548e-01 1.693752408027648926e-01 5.663432180881500244e-02 8.742553181946277618e-03 -9.773813933134078979e-02 2.540762424468994141e-01 2.985852770507335663e-02 8.486647903919219971e-02 -6.020022928714752197e-02 4.158469438552856445e-01 -3.341224193572998047e-01 1.039421409368515015e-01 -2.922733426094055176e-01 1.059570759534835815e-01 -2.909743785858154297e-01 1.688598990440368652e-01 -3.239654749631881714e-02 -3.835169598460197449e-02 6.584066431969404221e-03 2.675357162952423096e-01 2.366235107183456421e-01
-8.414900861680507660e-03 -2.548834085464477539e-01 -1.594278365373611450e-01 -4.941658303141593933e-02 -1.855862289667129517e-01 6.743100285530090332e-02 1.493892967700958252e-01 -3.083376958966255188e-02 7.234201580286026001e-02 1.200000718235969543e-01 -8.407870680093765259e-02 4.717433080077171326e-02 1.115679666399955750e-01 -1.459209024906158447e-01 2.017997205257415771e-01 -3.966693207621574402e-02 -9.696357697248458862e-02 -1.900430023670196533e-01 -2.408716231584548950e-01 5.846382305026054382e-02 2.518470883369445801e-01 -2.558113336563110352e-01 -2.420176006853580475e-02 1.158770173788070679e-01 -4.014682769775390625e-02 -3.334831679239869118e-03 3.300055861473083496e-01 -2.056941390037536621e-01 -1.716465316712856293e-02 1.703532487154006958e-01 3.682197034358978271e-01 4.151025414466857910e-01
-1.356351282447576523e-02 -8.900421112775802612e-02 -1.718065142631530762e-01 -3.301370739936828613e-01 -2.022110670804977417e-01 1.044344902038574219e-01 3.575565293431282043e-02 -7.999665290117263794e-02 -1.909128390252590179e-02 -3.492801189422607422e-01 -1.806678809225559235e-02 2.487983107566833496e-01 1.665024459362030029e-01 -2.533674240112304688e-01 -2.707357108592987061e-01 2.337349504232406616e-01 3.761095702648162842e-01 -6.596839427947998047e-02 -6.269642710685729980e-02 2.785639166831970215e-01 -2.729022875428199768e-02 -1.134637966752052307e-01 1.214494556188583374e-01 8.075325936079025269e-02 1.874771565198898315e-01 -3.939708322286605835e-02 1.703295856714248657e-01 -4.647708311676979065e-02 9.647755324840545654e-02 1.358147151768207550e-02 2.006670683622360229e-01 -9.806075692176818848e-02
-2.166947275400161743e-01 -6.826231628656387329e-02 1.764721870422363281e-01 -2.008783072233200073e-01 -1.164253428578376770e-01 -1.285376995801925659e-01 2.408648431301116943e-01 -1.836818009614944458e-01 -9.510199725627899170e-02 -4.058260470628738403e-02 -7.087437808513641357e-02 2.584706619381904602e-02 5.137072876095771790e-02 6.151051074266433716e-02 4.950274899601936340e-02 1.328451484441757202e-01 9.778720140457153320e-02 -9.302419424057006836e-02 1.560474187135696411e-01 -1.852788403630256653e-02 1.802931576967239380e-01 -4.911063909530639648e-01 1.385581344366073608e-01 -2.624428272247314453e-01 2.306808084249496460e-01 -3.069395720958709717e-01 3.989953547716140747e-02 -1.022873297333717346e-01 -7.378185540437698364e-02 3.673315420746803284e-02 3.723287582397460938e-01 -5.075907707214355469e-02
2.838901430368423462e-02 -6.651978939771652222e-02 2.991273999214172363e-02 -7.996161002665758133e-04 -7.900518923997879028e-02 2.707335166633129120e-02 -4.298299178481101990e-02 -3.705459535121917725e-01 -9.687446802854537964e-02 2.956120967864990234e-01 2.835792955011129379e-03 7.310613244771957397e-02 1.223306506872177124e-01 1.566420942544937134e-01 -1.762089133262634277e-01 4.597891122102737427e-02 2.096017003059387207e-01 -2.033549398183822632e-01 -1.841668486595153809e-01 -1.165543496608734131e-01 3.162119537591934204e-03 -1.312074065208435059e-01 2.816920876502990723e-01 8.853346854448318481e-02 8.006045222282409668e-02 -3.232087492942810059e-01 4.068523943424224854e-01 -1.781426221132278442e-01 2.212185114622116089e-01 1.544374525547027588e-01 2.014200538396835327e-01 1.194149553775787354e-01
1.668213903903961182e-01 -1.409855633974075317e-01 -3.086772263050079346e-01 -1.905185729265213013e-01 -1.553662270307540894e-01 6.837340444326400757e-02 1.125105693936347961e-01 1.158737242221832275e-01 2.910601533949375153e-02 4.881486296653747559e-02 -7.771192491054534912e-02 8.587757498025894165e-02 2.422273606061935425e-01 -3.724566698074340820e-01 -8.877386897802352905e-02 -3.205966353416442871e-01 -6.136271730065345764e-02 -6.992159783840179443e-02 -9.423775225877761841e-02 9.089910984039306641e-02 1.956015378236770630e-01 -1.357945948839187622e-01 -1.294412314891815186e-01 -2.683682143688201904e-01 -3.066255152225494385e-02 -2.554115839302539825e-02 4.275237917900085449e-01 1.636135205626487732e-02 4.618784040212631226e-02 2.186250686645507812e-02 2.734344899654388428e-01 -8.843962848186492920e-02
1.744313687086105347e-01 -1.684747785329818726e-01 -4.611599072813987732e-02 6.421596556901931763e-02 -1.719803810119628906e-01 1.040982306003570557e-01 -2.134812995791435242e-02 5.085101723670959473e-02 -2.715563476085662842e-01 1.721689999103546143e-01 -2.016793042421340942e-01 3.192602694034576416e-01 -1.171247586607933044e-01 1.380416098982095718e-03 1.305997669696807861e-01 5.349073931574821472e-02 5.424375534057617188e-01 3.591082990169525146e-02 1.098899394273757935e-01 2.213137149810791016e-01 -6.641859561204910278e-02 -1.751093268394470215e-01 1.558323651552200317e-01 3.630522266030311584e-02 2.431470900774002075e-01 -1.209481991827487946e-02 2.659069597721099854e-01 4.335663095116615295e-02 -8.638879656791687012e-02 1.173690855503082275e-01 1.555114984512329102e-01 1.316222995519638062e-01
2.257517427206039429e-01 -1.557766795158386230e-01 -1.868143826723098755e-01 -7.000654190778732300e-02 7.470684498548507690e-02 1.175728440284729004e-01 8.994992077350616455e-02 -5.256869196891784668e-01 9.720914065837860107e-03 1.579402089118957520e-01 -3.044730052351951599e-03 3.606218844652175903e-02 1.796272844076156616e-01 -1.609446108341217041e-01 -6.654515862464904785e-02 -1.382768154144287109e-01 1.589549034833908081e-01 7.335037738084793091e-02 -1.677482388913631439e-02 2.428846359252929688e-01 -6.159383803606033325e-02 -2.804136872291564941e-01 -2.059678372461348772e-04 -4.699422046542167664e-02 1.122039481997489929e-01 -1.665715575218200684e-01 2.696350514888763428e-01 -6.135144084692001343e-02 -7.692274451255798340e-02 3.415720760822296143e-01 2.359757125377655029e-01 5.855244025588035583e-02
1.676422776654362679e-03 -7.195048779249191284e-02 -1.262274831533432007e-01 -2.755215466022491455e-01 -2.772589921951293945e-01 -2.521420363336801529e-03 1.080998927354812622e-01 -2.474785223603248596e-02 7.042554020881652832e-02 -1.308152824640274048e-01 -9.173112362623214722e-02 1.302321851253509521e-01 3.672058284282684326e-01 -1.578324586153030396e-01 -1.088450625538825989e-01 3.388248980045318604e-01 1.928163021802902222e-01 -2.827560529112815857e-02 -1.742220669984817505e-01 1.547527164220809937e-01 4.130826517939567566e-02 -3.120853900909423828e-01 -4.883888363838195801e-02 1.308875977993011475e-01 6.533084809780120850e-02 -6.342247873544692993e-02 2.051783353090286255e-01 2.240208350121974945e-02 2.525075674057006836e-01 1.855119019746780396e-01 2.801784276962280273e-01 -2.036780118942260742e-01
-2.791565358638763428e-01 3.767277672886848450e-02 4.272600170224905014e-03 -2.531440556049346924e-01 -3.480359911918640137e-01 -8.470969647169113159e-02 -1.686648726463317871e-01 -1.318416595458984375e-01 -8.311958611011505127e-02 -6.185751408338546753e-02 1.293815020471811295e-02 1.334768384695053101e-01 1.638683676719665527e-01 3.280410170555114746e-02 -2.648164331912994385e-01 -2.440511621534824371e-02 8.917626738548278809e-02 -1.985949426889419556e-01 -8.551310747861862183e-02 1.515974551439285278e-01 -1.434643864631652832e-01 -1.337387114763259888e-01 9.382470697164535522e-02 -1.061777099967002869e-01 -2.421156316995620728e-01 -3.809022307395935059e-01 1.676014065742492676e-01 -1.881713122129440308e-01 -2.239608466625213623e-01 1.515617817640304565e-01 2.792297005653381348e-01 -2.260584384202957153e-02
-4.887119680643081665e-02 -8.355730772018432617e-02 -3.042308986186981201e-01 -1.663801223039627075e-01 -1.127766966819763184e-01 1.397579163312911987e-01 1.441546231508255005e-01 -1.046289056539535522e-01 -2.699822783470153809e-01 -2.308954950422048569e-03 1.431097090244293213e-01 1.557880789041519165e-01 1.995911598205566406e-01 -1.898549846373498440e-03 -2.030391246080398560e-01 5.390173196792602539e-02 6.660996377468109131e-02 1.028061136603355408e-01 -1.248876303434371948e-01 2.323918640613555908e-01 2.536978125572204590e-01 -2.610101699829101562e-01 1.767433583736419678e-01 1.003938168287277222e-01 1.695838123559951782e-01 5.410836264491081238e-02 7.629224658012390137e-02 3.704793378710746765e-02 -2.443543821573257446e-01 1.941839456558227539e-01 3.869384825229644775e-01 -2.456902265548706055e-01
-6.619836390018463135e-02 -2.618878185749053955e-01 -4.702521488070487976e-02 -3.654163479804992676e-01 -6.587304919958114624e-02 -1.487152129411697388e-01 3.658091649413108826e-02 2.035902738571166992e-01 -1.287924498319625854e-01 -6.118188053369522095e-02 -1.386701464653015137e-01 2.824320830404758453e-02 1.451317816972732544e-01 -9.855797141790390015e-02 2.403147667646408081e-01 -3.762878244742751122e-03 6.142443418502807617e-02 -9.841468930244445801e-02 -1.048054099082946777e-01 -1.162267653853632510e-04 -1.523162126541137695e-01 -7.779614627361297607e-02 7.352833636105060577e-03 1.192853301763534546e-01 1.659845709800720215e-01 -3.307118415832519531e-01 4.238168895244598389e-01 2.815165184438228607e-02 1.797960251569747925e-01 4.150934144854545593e-02 4.016348719596862793e-01 -1.116988584399223328e-01
3.370823860168457031e-01 4.704174399375915527e-02 -3.042344935238361359e-02 3.747812286019325256e-02 1.317101418972015381e-01 -1.276472657918930054e-01 7.499577105045318604e-02 -1.681786626577377319e-01 -1.203792169690132141e-01 -2.076105475425720215e-01 -6.465680897235870361e-02 1.216210052371025085e-01 1.771853305399417877e-02 1.036393046379089355e-01 -1.184681132435798645e-01 -1.685601919889450073e-01 3.149939477443695068e-01 -1.018393086269497871e-03 -1.825313121080398560e-01 4.078302159905433655e-02 1.254639178514480591e-01 -2.429477572441101074e-01 -5.780036747455596924e-02 -1.388874500989913940e-01 1.661692559719085693e-01 -1.868374496698379517e-01 1.607837378978729248e-01 -2.630088627338409424e-01 -2.038822136819362640e-02 3.846189081668853760e-01 3.682754933834075928e-01 1.053386405110359192e-01
2.575674280524253845e-02 -4.486115276813507080e-02 -5.066028982400894165e-02 2.415027469396591187e-01 -2.807242423295974731e-02 -1.293846815824508667e-01 6.289878487586975098e-02 -4.123544394969940186e-01 4.060832038521766663e-02 9.173418581485748291e-02 -6.257719546556472778e-02 1.590499281883239746e-01 1.146589368581771851e-01 -7.062121480703353882e-02 -1.119810119271278381e-01 -2.517520189285278320e-01 9.516946226358413696e-02 5.791110172867774963e-02 -7.657801359891891479e-02 -1.282059103250503540e-01 9.881042689085006714e-02 -3.605471551418304443e-01 6.931198388338088989e-02 1.704895198345184326e-01 -2.431790903210639954e-02 -9.125409275293350220e-02 3.199078440666198730e-01 6.998145580291748047e-02 -2.323589660227298737e-02 3.105297684669494629e-01 4.257296025753021240e-01 -9.418772906064987183e-02
1.523082107305526733e-01 1.993699818849563599e-01 -6.932146102190017700e-02 -1.663148403167724609e-01 -4.147062003612518311e-01 -4.848678782582283020e-02 -4.869683831930160522e-02 -9.677666425704956055e-02 -4.227531328797340393e-02 7.756313681602478027e-02 -9.949978440999984741e-02 2.717280983924865723e-01 5.493424087762832642e-02 3.645835816860198975e-02 -1.088226810097694397e-01 9.069415926933288574e-02 4.033013582229614258e-01 5.166414752602577209e-02 -9.786808490753173828e-02 3.531362414360046387e-01 7.045321166515350342e-02 3.522629290819168091e-02 5.239008739590644836e-02 -2.824015170335769653e-02 8.574788272380828857e-02 -3.340502083301544189e-01 1.000956371426582336e-01 1.102153360843658447e-01 -1.991052031517028809e-01 -8.452560752630233765e-02 3.240557909011840820e-01 1.744019798934459686e-02
3.702416643500328064e-02 -1.327889710664749146e-01 -1.295084357261657715e-01 -3.611267209053039551e-01 -1.429159492254257202e-01 1.843750625848770142e-01 -1.252971738576889038e-01 6.148899719119071960e-02 -8.178267627954483032e-02 -5.394174903631210327e-02 -2.248348295688629150e-01 7.532962411642074585e-02 -8.216419070959091187e-02 1.529853325337171555e-02 1.859262883663177490e-01 4.268740117549896240e-02 5.417704954743385315e-02 2.120591104030609131e-01 -6.274050101637840271e-03 -1.752155087888240814e-02 2.322671702131628990e-03 -2.892615497112274170e-01 2.465169727802276611e-01 -6.338739395141601562e-02 1.303076148033142090e-01 -2.767492234706878662e-01 4.149257838726043701e-01 8.542320877313613892e-02 -1.237853616476058960e-01 -8.369681984186172485e-02 3.242618441581726074e-01 -2.312825024127960205e-01
-1.267279684543609619e-01 -2.265967279672622681e-01 -1.891381293535232544e-01 -1.296947598457336426e-01 -2.754009664058685303e-01 1.743143796920776367e-01 1.527490466833114624e-01 -3.693532198667526245e-02 7.075941562652587891e-02 -1.758956164121627808e-01 -4.200679063796997070e-02 2.097782641649246216e-01 1.103251501917839050e-01 -1.450871080160140991e-01 -7.402224838733673096e-02 -9.217315167188644409e-02 1.761652082204818726e-01 -2.434854358434677124e-01 -2.348139733076095581e-01 1.501251757144927979e-01 2.471018582582473755e-01 -1.464408338069915771e-01 -2.606692314147949219e-01 -2.581822574138641357e-01 1.004704833030700684e-01 3.948331624269485474e-02 3.585925698280334473e-01 1.639149934053421021e-01 1.469136327505111694e-01 6.839232146739959717e-02 2.036548703908920288e-01 -1.434396114200353622e-02
6.338489800691604614e-02 1.213718429207801819e-01 -2.555670030415058136e-02 -2.793085277080535889e-01 1.295353844761848450e-02 -9.671250730752944946e-02 3.375972211360931396e-01 1.016141995787620544e-01 2.536719292402267456e-02 -8.638190105557441711e-03 -4.668677598237991333e-02 5.403494834899902344e-02 2.640581876039505005e-02 2.358733676373958588e-02 -1.451163589954376221e-01 1.436614245176315308e-02 8.753795176744461060e-02 -1.223433241248130798e-01 -3.857630491256713867e-01 2.108511179685592651e-01 -1.139757111668586731e-01 -1.658360213041305542e-01 7.207094132900238037e-02 -2.060895562171936035e-01 7.394118607044219971e-02 -3.946505188941955566e-01 3.506431281566619873e-01 -2.543930411338806152e-01 -3.120684623718261719e-02 2.106119245290756226e-01 1.173710525035858154e-01 -1.684599220752716064e-01
-2.451473325490951538e-01 1.045331954956054688e-01 -1.203009486198425293e-01 -1.698423027992248535e-01 -8.406466990709304810e-02 -7.613682001829147339e-02 1.129424646496772766e-01 -1.487149447202682495e-01 6.740710884332656860e-02 1.503066439181566238e-02 -1.280345581471920013e-02 1.844365149736404419e-01 7.593139261007308960e-02 3.840060159564018250e-02 6.839159131050109863e-02 3.860073536634445190e-02 2.823732793331146240e-01 -1.065304595977067947e-02 3.606543317437171936e-02 -2.607160434126853943e-02 4.147555530071258545e-01 -3.659850656986236572e-01 1.101667508482933044e-01 -3.061408698558807373e-01 1.443643867969512939e-01 -2.721831500530242920e-01 1.554827094078063965e-01 -1.636640280485153198e-01 -1.484934985637664795e-01 1.256423294544219971e-01 2.902294993400573730e-01 1.547687053680419922e-01
2.056108415126800537e-01 -7.852242328226566315e-03 -2.434365600347518921e-01 2.124620229005813599e-01 6.375083327293395996e-02 3.409791365265846252e-02 -8.920735865831375122e-02 -1.570496857166290283e-01 -9.814803302288055420e-02 -1.083506196737289429e-01 4.977875202894210815e-02 1.326323598623275757e-01 -4.136472940444946289e-02 -1.908580772578716278e-02 -2.528662048280239105e-02 -2.864513546228408813e-02 8.423136919736862183e-02 9.892648458480834961e-02 3.067851811647415161e-02 6.579210609197616577e-02 1.535359770059585571e-01 -2.348980158567428589e-01 7.453542947769165039e-02 -2.722766399383544922e-01 9.754481911659240723e-02 -2.478520721197128296e-01 3.227780163288116455e-01 -2.345674037933349609e-01 2.057459503412246704e-01 2.828959822654724121e-01 4.844679534435272217e-01 5.117178708314895630e-02
1.918229460716247559e-01 -3.825816512107849121e-02 -4.722532816231250763e-03 1.145564168691635132e-01 1.836666837334632874e-02 -1.111809089779853821e-01 -4.145776852965354919e-02 -2.396088987588882446e-01 -1.224102899432182312e-01 -2.030009329319000244e-01 1.043574064970016479e-01 1.049694046378135681e-01 9.945174306631088257e-02 1.559641212224960327e-02 -5.732521042227745056e-02 -7.137929648160934448e-02 1.703836768865585327e-01 1.312377154827117920e-01 6.645610183477401733e-02 2.113189846277236938e-01 1.092907488346099854e-01 -2.381767183542251587e-01 5.431676656007766724e-02 -1.729656457901000977e-01 1.764469295740127563e-01 -2.952103018760681152e-01 2.584749162197113037e-01 -2.841042876243591309e-01 2.697117924690246582e-01 3.362970948219299316e-01 3.594634532928466797e-01 -4.919165745377540588e-02
1.284781843423843384e-01 -1.024343539029359818e-02 1.302111446857452393e-01 1.092959865927696228e-01 -2.277349680662155151e-02 -1.061582490801811218e-01 2.027483284473419189e-02 -2.514095008373260498e-01 -2.324034720659255981e-01 -1.824330538511276245e-01 -2.358767390251159668e-01 8.876959234476089478e-02 -2.419624477624893188e-02 -2.881928347051143646e-02 1.704395189881324768e-02 -2.234356999397277832e-01 7.868956029415130615e-02 4.396474733948707581e-02 1.631901017390191555e-03 -9.850697964429855347e-02 -3.991404175758361816e-02 -2.744916081428527832e-01 2.407623976469039917e-01 -7.297803461551666260e-02 1.806193888187408447e-01 -1.017517969012260437e-01 1.192451640963554382e-01 -3.399328887462615967e-02 7.003361731767654419e-02 3.404240310192108154e-01 5.765017867088317871e-01 -8.413787931203842163e-02
2.073924243450164795e-01 -1.268409788608551025e-01 -1.867879182100296021e-01 -4.943574965000152588e-02 -2.533888816833496094e-02 -1.132836788892745972e-01 8.115282654762268066e-02 -2.090561836957931519e-01 -4.499687254428863525e-02 1.048306003212928772e-02 1.702085286378860474e-01 5.000901967287063599e-02 2.045260518789291382e-01 1.615278795361518860e-02 -2.886519134044647217e-01 1.742103397846221924e-01 1.546936035156250000e-01 2.417825907468795776e-02 -1.627476662397384644e-01 4.671695083379745483e-02 -1.855249144136905670e-02 -2.209849953651428223e-01 -7.775122672319412231e-02 2.868490060791373253e-03 2.442266345024108887e-01 1.387413442134857178e-01 3.144944906234741211e-01 7.873159646987915039e-02 8.913134783506393433e-02 3.495877087116241455e-01 4.621331989765167236e-01 -1.195529103279113770e-01
-2.004899531602859497e-01 -1.261168271303176880e-01 -2.101448625326156616e-01 -2.749745845794677734e-01 -2.012864649295806885e-01 2.078903764486312866e-01 1.578272432088851929e-01 -1.170889660716056824e-01 2.588117681443691254e-02 -1.848179847002029419e-02 -3.503404930233955383e-02 -1.457973755896091461e-02 2.086703479290008545e-01 -2.166842520236968994e-01 9.480983018875122070e-02 1.749289929866790771e-01 -8.190897852182388306e-02 8.220789581537246704e-02 -1.529292464256286621e-01 1.710304319858551025e-01 -3.619492752477526665e-03 -2.330209612846374512e-01 1.381279714405536652e-02 -1.382909566164016724e-01 -1.987410187721252441e-01 -1.629606336355209351e-01 3.806839287281036377e-01 7.930941879749298096e-02 -2.185386866331100464e-01 -1.529090851545333862e-01 3.638832569122314453e-01 9.320957958698272705e-02
1.533107757568359375e-01 -3.954909145832061768e-01 -3.004811406135559082e-01 -2.263829261064529419e-01 -1.712784469127655029e-01 3.668572520837187767e-03 4.677712172269821167e-02 1.830363273620605469e-01 -2.738876342773437500e-01 1.604500226676464081e-02 1.704862862825393677e-01 1.553291380405426025e-01 1.213941127061843872e-01 4.936482384800910950e-02 8.234792202711105347e-02 2.117739319801330566e-01 9.523839503526687622e-02 5.225288681685924530e-03 -5.166805535554885864e-02 4.064244404435157776e-02 -3.551853448152542114e-02 -3.183204233646392822e-01 3.494315966963768005e-02 1.858255714178085327e-01 -7.024294696748256683e-03 -1.038782373070716858e-01 3.798775970935821533e-01 -4.687375202775001526e-02 -7.383762858808040619e-03 1.437824517488479614e-01 2.306076288223266602e-01 -1.822751760482788086e-01
1.726931631565093994e-01 7.973086088895797729e-02 -3.366999626159667969e-01 5.031814053654670715e-02 1.807744987308979034e-02 -6.029857695102691650e-02 9.276410192251205444e-02 -2.685406245291233063e-02 -1.812066435813903809e-01 -2.996341139078140259e-02 -7.310852408409118652e-02 5.249474942684173584e-02 -5.001895129680633545e-02 8.558591455221176147e-02 -1.689854860305786133e-01 1.833928190171718597e-02 9.157120436429977417e-02 3.644430637359619141e-01 -1.577903702855110168e-02 9.007706306874752045e-03 1.146153807640075684e-01 -2.866840660572052002e-01 1.286940276622772217e-01 -5.887475237250328064e-02 2.272679805755615234e-01 9.309131652116775513e-03 2.032180875539779663e-01 -1.230649724602699280e-01 8.845139294862747192e-02 3.044053018093109131e-01 5.064453482627868652e-01 1.789942681789398193e-01
-6.192486267536878586e-03 1.231041699647903442e-01 -1.379800438880920410e-01 -1.605103313922882080e-01 -3.374456167221069336e-01 -1.441409345716238022e-02 -1.249226108193397522e-01 6.225321907550096512e-03 -1.127315238118171692e-01 -9.200852946378290653e-04 1.283877640962600708e-01 1.597763001918792725e-01 4.882741719484329224e-02 1.392331272363662720e-01 -1.724878996610641479e-01 8.406461775302886963e-02 9.999509155750274658e-02 -1.614478081464767456e-01 -7.323153316974639893e-02 2.786599099636077881e-02 -1.814327836036682129e-01 -3.630700111389160156e-01 6.587572395801544189e-02 -1.900639235973358154e-01 -1.999076306819915771e-01 -3.146857023239135742e-01 2.536881864070892334e-01 4.908815771341323853e-02 -2.572473287582397461e-01 2.669324874877929688e-01 2.952740788459777832e-01 -1.385439932346343994e-01
2.647650837898254395e-01 3.037388809025287628e-02 -2.121050097048282623e-02 -9.843920916318893433e-02 -1.513095479458570480e-02 -5.494905170053243637e-03 2.029126882553100586e-01 -1.156109794974327087e-01 -1.989848017692565918e-01 8.465996384620666504e-02 -1.001989245414733887e-01 -6.250295042991638184e-02 2.255319207906723022e-01 -2.032921016216278076e-01 6.902380287647247314e-02 4.254265427589416504e-01 2.163731157779693604e-01 -3.604666888713836670e-02 -1.175810396671295166e-01 9.203297644853591919e-02 -1.199930310249328613e-01 -1.314131617546081543e-01 2.401335164904594421e-03 5.383249372243881226e-02 1.733042001724243164e-01 -2.470863908529281616e-01 2.765084207057952881e-01 -1.269851624965667725e-01 1.388911753892898560e-01 4.203959703445434570e-01 2.004667371511459351e-01 2.286761812865734100e-02
2.145449072122573853e-02 5.190761014819145203e-02 -2.000730186700820923e-01 -7.351960241794586182e-02 -3.260429203510284424e-01 6.260757893323898315e-02 9.759185463190078735e-02 5.912370979785919189e-02 -1.257896870374679565e-01 -9.837450087070465088e-02 1.159622520208358765e-01 9.653559327125549316e-02 1.022447794675827026e-01 -4.130430817604064941e-01 -2.556496262550354004e-01 1.617577672004699707e-02 -8.648118376731872559e-02 2.290873415768146515e-02 -2.111867666244506836e-01 -8.867578953504562378e-02 2.259136140346527100e-01 -1.536716669797897339e-01 -2.564459145069122314e-01 -1.329863965511322021e-01 1.717606782913208008e-01 -2.706790901720523834e-02 3.778777718544006348e-01 2.893800474703311920e-02 -1.071965470910072327e-01 -7.488366961479187012e-02 3.287712931632995605e-01 -1.249084398150444031e-01
-3.010870814323425293e-01 1.018414050340652466e-01 -9.606011956930160522e-02 -2.036280333995819092e-01 -6.837341189384460449e-02 -1.995886489748954773e-02 7.188145071268081665e-02 -2.839499711990356445e-01 6.192106753587722778e-03 -6.407162640243768692e-03 -1.209414899349212646e-01 2.293380349874496460e-01 2.268104851245880127e-01 7.510360330343246460e-02 9.165387600660324097e-02 -8.889761567115783691e-02 2.394828051328659058e-01 6.044584140181541443e-02 4.660107195377349854e-02 -1.476092934608459473e-01 3.250187635421752930e-01 -2.864217162132263184e-01 1.178419888019561768e-01 -2.489390224218368530e-01 1.063309013843536377e-01 -1.697755604982376099e-01 2.467443645000457764e-01 -7.945761084556579590e-02 -1.675710976123809814e-01 1.581115424633026123e-01 2.530577480792999268e-01 2.092471718788146973e-01
8.808425813913345337e-02 6.464610993862152100e-02 6.430742889642715454e-02 -2.713339030742645264e-01 -4.678784869611263275e-03 6.570591777563095093e-02 1.189659163355827332e-01 -5.565554019995033741e-04 -1.128717735409736633e-01 3.785182908177375793e-02 -2.525589168071746826e-01 1.378811299800872803e-01 2.227971851825714111e-01 6.414849311113357544e-02 -2.160153985023498535e-01 1.380494385957717896e-01 2.918954566121101379e-02 -5.066421627998352051e-02 -3.286152482032775879e-01 4.320670291781425476e-02 -1.865787059068679810e-01 -1.084646657109260559e-01 -6.391856819391250610e-02 -3.003296852111816406e-01 -1.026186421513557434e-01 -4.524995982646942139e-01 2.930992543697357178e-01 -9.662324935197830200e-02 -1.248281449079513550e-02 1.591059714555740356e-01 2.650887966156005859e-01 -1.223210170865058899e-01
-1.372902542352676392e-01 1.253624409437179565e-01 -1.383839547634124756e-01 -2.939657568931579590e-01 2.253916114568710327e-03 -2.336564362049102783e-01 1.473873704671859741e-01 -1.414168030023574829e-01 6.863917410373687744e-02 7.608158141374588013e-02 -6.338337808847427368e-02 2.089687585830688477e-01 1.477539390325546265e-01 -2.253137156367301941e-02 -2.337578311562538147e-02 -4.742065444588661194e-02 1.142251119017601013e-01 2.111599594354629517e-02 1.047060564160346985e-01 -4.493942111730575562e-02 3.446988165378570557e-01 -3.526268303394317627e-01 3.689131885766983032e-02 -3.294198811054229736e-01 1.927802413702011108e-01 -2.581193447113037109e-01 1.638776063919067383e-01 -5.076325684785842896e-02 -1.116746366024017334e-01 1.146274581551551819e-01 3.509862720966339111e-01 1.366971284151077271e-01
3.264788389205932617e-01 -5.872985348105430603e-02 -1.932754516601562500e-01 1.349291950464248657e-01 4.787134379148483276e-02 1.312314122915267944e-01 -1.114547252655029297e-01 -2.209775745868682861e-01 7.803300023078918457e-02 1.577141284942626953e-01 1.822962909936904907e-01 9.946737438440322876e-02 1.671073287725448608e-01 -2.609058655798435211e-02 1.219228878617286682e-01 -2.141621196642518044e-03 1.659970879554748535e-01 1.808575093746185303e-01 -9.502347558736801147e-03 3.642470538616180420e-01 1.663474738597869873e-01 -1.745432615280151367e-01 2.244588546454906464e-02 -3.688053041696548462e-02 7.007663697004318237e-02 -3.041220307350158691e-01 3.437668085098266602e-01 -8.465407788753509521e-02 1.899594366550445557e-01 1.952362209558486938e-01 2.934186458587646484e-01 -3.772110794670879841e-04
-1.521306931972503662e-01 2.090177386999130249e-01 4.856200888752937317e-02 -1.218741312623023987e-01 -1.225384846329689026e-01 6.279077380895614624e-02 9.160474874079227448e-03 -2.695310413837432861e-01 -5.694686248898506165e-02 1.807220876216888428e-01 1.042981445789337158e-01 2.736058086156845093e-02 -1.668491065502166748e-01 1.063141040503978729e-02 -5.719621665775775909e-03 -1.871933937072753906e-01 4.878639876842498779e-01 -9.164997935295104980e-02 -1.649902909994125366e-01 1.354844719171524048e-01 4.611243307590484619e-02 -2.685921788215637207e-01 2.978181093931198120e-02 1.124074831604957581e-01 1.386705785989761353e-02 1.634682267904281616e-01 2.837828993797302246e-01 4.113817214965820312e-02 2.474368065595626831e-01 1.665661633014678955e-01 3.685227334499359131e-01 -3.776038996875286102e-03
6.515730917453765869e-02 -8.935198932886123657e-02 3.490355238318443298e-02 2.030361443758010864e-01 -4.067643359303474426e-02 -1.389117985963821411e-01 4.685596376657485962e-02 -3.703189790248870850e-01 -6.616814434528350830e-02 -1.334217637777328491e-01 -3.494090586900711060e-02 1.310037672519683838e-01 8.568526059389114380e-02 -1.590135693550109863e-01 4.012297838926315308e-02 -2.802807986736297607e-01 1.368889063596725464e-01 2.781988307833671570e-02 -7.486758381128311157e-02 -1.617096364498138428e-01 1.488555818796157837e-01 -2.908591628074645996e-01 7.000532746315002441e-02 9.782063961029052734e-02 -1.959098502993583679e-02 1.177193447947502136e-01 2.758561968803405762e-01 4.423861578106880188e-02 -6.104524806141853333e-02 3.131760060787200928e-01 5.117281079292297363e-01 -5.681828409433364868e-02
-4.485911503434181213e-02 -9.826704114675521851e-02 1.334555745124816895e-01 -1.463065892457962036e-01 1.358579546213150024e-01 1.574841439723968506e-01 4.167185351252555847e-02 -2.069889903068542480e-01 1.215745955705642700e-01 -7.678700983524322510e-02 -1.844492554664611816e-01 2.538286447525024414e-01 3.890101909637451172e-01 1.250241845846176147e-01 4.342282563447952271e-02 2.157300524413585663e-02 -2.303160727024078369e-01 9.378006309270858765e-02 -1.816168576478958130e-01 3.307182192802429199e-01 -3.971368819475173950e-02 -4.303880780935287476e-02 3.191580250859260559e-02 4.204394668340682983e-02 3.123250305652618408e-01 -1.545245796442031860e-01 1.881904602050781250e-01 1.628854721784591675e-01 1.217054389417171478e-02 1.463753879070281982e-01 3.839400410652160645e-01 1.003316193819046021e-01
5.866707488894462585e-02 1.106302589178085327e-01 -1.807637065649032593e-01 -2.347328960895538330e-01 5.138653144240379333e-02 2.008655283134430647e-04 1.639335453510284424e-01 -1.471021622419357300e-01 -3.724378943443298340e-01 6.772800534963607788e-02 1.763496398925781250e-01 3.933970332145690918e-01 1.213867440819740295e-01 3.346634656190872192e-02 -2.087342739105224609e-01 1.856951415538787842e-02 4.131906852126121521e-02 -2.301445156335830688e-01 -2.068681269884109497e-01 2.066388577222824097e-01 1.765287481248378754e-02 -2.170871049165725708e-01 -2.715498954057693481e-02 -2.699605002999305725e-02 -5.355703830718994141e-02 -3.520236015319824219e-01 1.431972533464431763e-01 -6.539288163185119629e-02 -1.570623740553855896e-02 1.350391507148742676e-01 2.504145503044128418e-01 -1.860917955636978149e-01
2.894827723503112793e-02 -8.327557891607284546e-02 -1.370203942060470581e-01 -1.899267584085464478e-01 -1.113664060831069946e-01 -2.492792606353759766e-01 1.982426196336746216e-01 -8.080916851758956909e-02 -1.931721344590187073e-02 -1.285804901272058487e-03 -1.067088693380355835e-01 2.622871398925781250e-01 7.649504393339157104e-02 -8.567413687705993652e-02 1.592647135257720947e-01 -6.344963610172271729e-02 7.775156944990158081e-02 1.547227650880813599e-01 -8.276693522930145264e-02 2.890868112444877625e-02 4.262450933456420898e-01 -1.999038010835647583e-01 -5.037885904312133789e-02 -3.097755908966064453e-01 1.723296493291854858e-01 -2.008083313703536987e-01 1.972583383321762085e-01 -1.611493080854415894e-01 -6.149546056985855103e-02 4.672492286772467196e-05 4.349974691867828369e-01 9.026090800762176514e-02
-1.089150644838809967e-02 4.907081648707389832e-02 2.111198194324970245e-02 -9.761723875999450684e-02 -3.104004263877868652e-01 4.014880582690238953e-02 3.867397308349609375e-01 -1.655586808919906616e-01 -1.681790687143802643e-02 -2.896524779498577118e-02 1.151843592524528503e-01 9.032281488180160522e-02 1.055216789245605469e-01 1.786732673645019531e-01 -1.792961955070495605e-01 4.997530952095985413e-02 -1.341043971478939056e-02 5.231790617108345032e-02 -1.247596666216850281e-01 1.645114086568355560e-02 2.318121343851089478e-01 -3.426575958728790283e-01 2.292568534612655640e-01 -1.162461861968040466e-01 1.079669669270515442e-01 -2.327816039323806763e-01 4.204735904932022095e-02 -9.245558828115463257e-02 3.007913231849670410e-01 3.091455399990081787e-01 2.446366101503372192e-01 -1.851504594087600708e-01
-2.949501872062683105e-01 4.289335384964942932e-02 -1.592549085617065430e-01 -2.830319404602050781e-01 -1.877881437540054321e-01 7.936482131481170654e-02 5.478491261601448059e-02 -1.942544430494308472e-01 -2.564806640148162842e-01 -3.813840076327323914e-02 1.945917308330535889e-01 1.674666404724121094e-01 3.598003089427947998e-01 -8.339469134807586670e-02 -1.394152194261550903e-01 -2.325888350605964661e-02 4.909679666161537170e-02 2.176364064216613770e-01 -1.089816987514495850e-01 2.831206321716308594e-01 2.268826514482498169e-01 -2.277126461267471313e-01 2.168144583702087402e-01 4.997366294264793396e-02 1.070346012711524963e-01 -5.315895006060600281e-02 1.278939191251993179e-02 -6.141887232661247253e-02 -2.138688117265701294e-01 1.325432211160659790e-01 2.207452058792114258e-01 -9.465903043746948242e-02
-1.151028946042060852e-01 -7.958509773015975952e-02 -2.369233518838882446e-01 -5.193302780389785767e-02 -1.061840653419494629e-01 -1.024447008967399597e-01 1.920965760946273804e-01 -4.246064275503158569e-02 8.315889537334442139e-02 4.731616005301475525e-02 1.068628206849098206e-01 2.445075660943984985e-01 1.484369337558746338e-01 -2.878368198871612549e-01 -3.776310980319976807e-01 1.733610183000564575e-01 -4.039295390248298645e-02 -4.833301901817321777e-02 -1.333810202777385712e-02 6.570065394043922424e-03 -1.073502153158187866e-01 -1.676163524389266968e-01 1.138697415590286255e-01 2.698780894279479980e-01 3.876967355608940125e-02 -4.792128130793571472e-02 3.208943605422973633e-01 -9.165731072425842285e-02 -5.740758404135704041e-02 1.472598016262054443e-01 4.734396636486053467e-01 -9.646128118038177490e-02
-1.879815161228179932e-01 -1.727296039462089539e-02 -1.474541332572698593e-02 -1.052046716213226318e-01 -6.839549541473388672e-02 1.329135298728942871e-01 -2.913210093975067139e-01 -1.010863855481147766e-01 -1.243473812937736511e-01 5.694657564163208008e-02 -1.193549409508705139e-01 2.486240416765213013e-01 2.649393379688262939e-01 2.558138072490692139e-01 1.262965053319931030e-01 -1.612065881490707397e-01 4.351576324552297592e-03 3.667198121547698975e-01 -1.418109983205795288e-01 1.398271918296813965e-01 -8.616130053997039795e-02 -1.356326043605804443e-01 -9.934506565332412720e-02 2.159019410610198975e-01 1.960922181606292725e-01 -2.490667998790740967e-01 1.427882611751556396e-01 -9.968378394842147827e-02 -2.519651353359222412e-01 7.996917515993118286e-02 3.251866400241851807e-01 2.012628689408302307e-02
8.127837628126144409e-02 -2.806572616100311279e-01 -1.793237477540969849e-01 -2.607784569263458252e-01 -9.123532474040985107e-02 1.080298423767089844e-02 -1.669550389051437378e-01 1.367105841636657715e-01 -1.099036112427711487e-01 -9.278421103954315186e-02 -1.868270784616470337e-01 -6.767970323562622070e-02 1.326669603586196899e-01 4.197853431105613708e-02 2.476748824119567871e-01 -1.501021236181259155e-01 1.149049773812294006e-01 1.566511988639831543e-01 -8.454725891351699829e-02 5.370325967669487000e-02 5.935960263013839722e-02 -2.503685951232910156e-01 1.995594054460525513e-01 5.920789018273353577e-02 7.243277877569198608e-02 -2.445419132709503174e-01 4.371513128280639648e-01 -2.452386543154716492e-02 -2.283995784819126129e-02 -1.081931516528129578e-01 2.907136082649230957e-01 -2.919677793979644775e-01
-4.669533669948577881e-02 -3.351059257984161377e-01 -1.444191206246614456e-02 -2.900291979312896729e-01 4.538646340370178223e-02 -8.551761507987976074e-02 -5.434226244688034058e-02 6.162841618061065674e-02 1.277892738580703735e-01 7.203323394060134888e-02 2.224094979465007782e-02 7.502724230289459229e-02 2.036588639020919800e-02 1.048126146197319031e-01 -7.916136831045150757e-02 1.887651085853576660e-01 2.671056091785430908e-01 -6.887908279895782471e-02 -3.101713359355926514e-01 1.738432049751281738e-01 1.598019301891326904e-01 -2.537790536880493164e-01 1.852038353681564331e-01 1.690069288015365601e-01 -1.094277724623680115e-01 -4.102507233619689941e-01 1.225135922431945801e-01 1.282864362001419067e-01 -7.579905539751052856e-02 4.140831157565116882e-02 2.020228058099746704e-01 2.979761362075805664e-01
8.434339612722396851e-02 -4.655391350388526917e-02 -7.989112287759780884e-02 -6.665568053722381592e-02 -9.597305208444595337e-02 1.020035985857248306e-02 5.102096125483512878e-02 -1.235524266958236694e-01 -6.503371149301528931e-02 1.028204560279846191e-01 1.470724046230316162e-01 1.165892463177442551e-02 8.128973841667175293e-02 -3.425996601581573486e-01 4.874356463551521301e-02 -9.714995324611663818e-02 -1.402888298034667969e-01 -3.637102246284484863e-02 5.487363785505294800e-02 8.366344263777136803e-04 2.162851244211196899e-01 -3.252834081649780273e-01 -2.266924679279327393e-01 -2.689727544784545898e-01 -1.318428516387939453e-01 -2.574068307876586914e-01 4.191828370094299316e-01 1.042516063898801804e-02 -2.287555485963821411e-01 -2.072113752365112305e-01 3.253960013389587402e-01 1.392617225646972656e-01
-1.187288612127304077e-01 1.544489860534667969e-01 -5.365777611732482910e-01 -1.442373842000961304e-01 1.407958716154098511e-01 4.541777819395065308e-02 -9.763627499341964722e-02 -2.576338946819305420e-01 -1.729562431573867798e-01 -3.520032390952110291e-02 4.275190830230712891e-02 2.183890938758850098e-01 2.105297744274139404e-01 -5.091345682740211487e-02 2.885943651199340820e-02 -2.304028160870075226e-02 8.519524335861206055e-02 7.563320454210042953e-03 -1.113743484020233154e-01 1.851708739995956421e-01 1.128785759210586548e-01 -7.386261224746704102e-02 1.288637816905975342e-01 1.532659828662872314e-01 -1.321024745702743530e-01 -3.603012561798095703e-01 2.327067852020263672e-01 -1.860407292842864990e-01 -1.635862737894058228e-01 1.219353452324867249e-01 1.913406699895858765e-01 2.865047659724950790e-03
-2.058642217889428139e-03 -1.401735693216323853e-01 -3.805210590362548828e-01 -4.422703087329864502e-01 1.613595895469188690e-02 1.446988284587860107e-01 1.361380855087190866e-04 -2.093179970979690552e-01 -1.605940312147140503e-01 1.172336414456367493e-01 -2.253377586603164673e-01 2.573725879192352295e-01 1.115506365895271301e-01 -3.311236500740051270e-01 1.536867022514343262e-02 1.233648657798767090e-01 -9.875180572271347046e-02 9.652155637741088867e-02 -6.985559314489364624e-02 1.421088576316833496e-01 -3.386854007840156555e-02 -8.927592635154724121e-02 6.975056231021881104e-02 -8.756293915212154388e-03 -1.494735926389694214e-01 -2.083080857992172241e-01 1.745046079158782959e-01 -1.241063326597213745e-01 5.831380933523178101e-02 1.540707051753997803e-01 2.890871465206146240e-01 -1.849027909338474274e-02
7.423300296068191528e-02 2.452146112918853760e-01 -2.743916027247905731e-02 -2.790250778198242188e-01 -6.762734055519104004e-02 1.117845103144645691e-01 9.551103413105010986e-02 9.015209972858428955e-02 -2.318346053361892700e-01 4.899648576974868774e-02 -3.285176753997802734e-01 -1.992497779428958893e-02 1.172582805156707764e-01 -3.412589132785797119e-01 -7.667056471109390259e-02 1.724622696638107300e-01 2.610726356506347656e-01 -1.056910976767539978e-01 -2.459147572517395020e-01 -2.137389499694108963e-03 -1.270730346441268921e-01 -1.678891927003860474e-01 7.448655366897583008e-02 -5.738241225481033325e-02 1.239999011158943176e-01 -1.101192533969879150e-01 2.414459586143493652e-01 7.210869342088699341e-02 2.742981016635894775e-01 4.583574458956718445e-02 3.528903424739837646e-01 -7.267280668020248413e-02
-5.883724588784389198e-05 5.931910127401351929e-02 -1.215983852744102478e-01 3.449395671486854553e-02 -1.299373060464859009e-01 -7.825753092765808105e-02 1.807208657264709473e-01 -4.442594647407531738e-01 -2.445501238107681274e-01 -1.008807420730590820e-01 1.374403983354568481e-01 8.319931104779243469e-03 -4.184848070144653320e-02 5.364371836185455322e-02 -1.948670893907546997e-01 -1.057647243142127991e-01 2.271142303943634033e-01 9.859205782413482666e-02 -1.030502542853355408e-01 1.440178006887435913e-01 1.677125506103038788e-02 -1.440943181514739990e-01 1.526451855897903442e-01 -1.079761013388633728e-01 -1.563864350318908691e-01 -2.904170453548431396e-01 2.219415456056594849e-01 -2.545845881104469299e-02 2.040401101112365723e-01 2.843500375747680664e-01 3.720459640026092529e-01 1.283187568187713623e-01
1.151756718754768372e-01 1.250986102968454361e-02 9.788223356008529663e-02 -3.508059382438659668e-01 -7.963543385267257690e-02 -1.735031604766845703e-01 -3.027020990848541260e-01 1.648172922432422638e-02 -3.086070157587528229e-02 -5.385114997625350952e-02 -2.583718672394752502e-02 6.195615045726299286e-03 -1.325044967234134674e-02 -3.687179833650588989e-02 -7.380779832601547241e-02 -3.420866653323173523e-02 2.968793213367462158e-01 1.383289545774459839e-01 -1.617292016744613647e-01 1.597203314304351807e-01 3.165981918573379517e-02 -1.168070882558822632e-01 1.031286716461181641e-01 3.401942551136016846e-02 -2.816718816757202148e-01 -2.986582815647125244e-01 1.300935000181198120e-01 6.158946454524993896e-02 -3.962005078792572021e-01 1.534463465213775635e-01 3.688220679759979248e-01 1.472884565591812134e-01
-1.961354911327362061e-02 9.163538366556167603e-02 -5.659734830260276794e-03 -8.569762855768203735e-02 1.215943172574043274e-01 -2.050587981939315796e-01 2.350066453218460083e-01 -1.897264719009399414e-01 -1.629482805728912354e-01 1.124774888157844543e-01 -9.236028045415878296e-02 -1.347071398049592972e-02 4.345688968896865845e-02 -3.080043494701385498e-01 -3.366169705986976624e-02 -5.284040048718452454e-02 -5.229029804468154907e-02 2.294369935989379883e-01 6.764362752437591553e-02 -7.244736701250076294e-02 -6.476019322872161865e-02 -3.136568963527679443e-01 9.880549460649490356e-02 7.758680731058120728e-02 2.445241510868072510e-01 -3.724152967333793640e-02 3.229026198387145996e-01 -1.080612838268280029e-01 2.017583996057510376e-01 3.329150378704071045e-01 3.967743515968322754e-01 -1.324387043714523315e-01
-9.239004552364349365e-02 2.239869348704814911e-02 -3.191707432270050049e-01 -2.134893983602523804e-01 -3.061118125915527344e-01 1.578832715749740601e-01 4.872349090874195099e-03 8.282526582479476929e-02 -2.117039263248443604e-01 4.109198600053787231e-02 -3.662363067269325256e-02 7.101457566022872925e-02 1.782594770193099976e-01 -1.961448341608047485e-01 1.511507481336593628e-01 9.496858716011047363e-02 -2.185513451695442200e-02 -1.145301759243011475e-01 -1.924124360084533691e-01 2.134396582841873169e-01 8.169163018465042114e-03 -3.082522451877593994e-01 1.261529922485351562e-01 3.457738831639289856e-02 -1.693551242351531982e-01 -2.131518870592117310e-01 3.563085198402404785e-01 -4.117104038596153259e-02 -1.620349436998367310e-01 -1.873227357864379883e-01 2.985307574272155762e-01 -3.730072081089019775e-02
8.616133034229278564e-02 3.079745173454284668e-01 -1.334382146596908569e-01 -1.889155209064483643e-01 -3.025203645229339600e-01 -1.588465273380279541e-01 -2.060497924685478210e-02 -2.158628776669502258e-02 -2.514763968065381050e-03 4.279565811157226562e-02 1.851422190666198730e-01 6.917093694210052490e-02 9.181967377662658691e-02 9.388007223606109619e-02 -1.108505427837371826e-01 -1.821689121425151825e-02 5.494547486305236816e-01 -1.312367171049118042e-01 -1.460530795156955719e-02 2.259852886199951172e-01 -4.886621609330177307e-02 -1.016677320003509521e-01 1.268573701381683350e-01 -3.079372458159923553e-02 1.956612169742584229e-01 -2.690155208110809326e-01 5.131080746650695801e-02 -3.380194539204239845e-03 5.865119025111198425e-02 -1.605139821767807007e-01 3.335426747798919678e-01 4.363361746072769165e-02
1.583865731954574585e-01 -6.072452664375305176e-02 -2.055084891617298126e-02 -1.073744148015975952e-02 -9.060254693031311035e-02 -7.352029532194137573e-02 2.382504642009735107e-01 1.248747925274074078e-03 -2.574595212936401367e-01 8.323644101619720459e-02 -3.419839441776275635e-01 -1.485119313001632690e-01 9.500617533922195435e-02 -1.310645192861557007e-01 7.116054743528366089e-02 -5.926466360688209534e-02 2.656989991664886475e-01 -1.078601703047752380e-01 -2.478976249694824219e-01 7.581384479999542236e-02 -2.738548815250396729e-01 -9.453169256448745728e-02 -1.838595792651176453e-02 6.933914124965667725e-02 8.066956698894500732e-02 -2.766376733779907227e-02 4.436883926391601562e-01 -8.231863379478454590e-02 1.754821240901947021e-01 2.986720502376556396e-01 2.863651216030120850e-01 -4.341429099440574646e-02
3.095098072662949562e-03 -1.034498438239097595e-01 -1.646048873662948608e-01 -4.477305710315704346e-01 8.117423951625823975e-02 2.478742003440856934e-01 -2.103833258152008057e-01 -9.758103638887405396e-02 8.356659859418869019e-02 1.075733304023742676e-01 -2.908343970775604248e-01 3.808431029319763184e-01 -2.301126569509506226e-01 -1.525934040546417236e-01 7.248480618000030518e-02 -4.900862462818622589e-03 -2.191064693033695221e-02 -5.442066863179206848e-02 -1.088796630501747131e-01 9.754179418087005615e-02 -1.347158290445804596e-02 -3.654161095619201660e-01 1.164098083972930908e-01 -7.619454711675643921e-02 -6.103462539613246918e-03 -1.047761589288711548e-01 1.358267068862915039e-01 -1.827244460582733154e-02 4.715935513377189636e-02 6.100834161043167114e-02 3.099940121173858643e-01 -2.241392619907855988e-02
3.856174349784851074e-01 1.256839931011199951e-01 -8.105550706386566162e-02 -2.653372287750244141e-01 -6.419410556554794312e-02 3.140372931957244873e-01 -1.254383772611618042e-01 8.198246359825134277e-02 -8.985044062137603760e-02 3.044762276113033295e-02 6.463364511728286743e-02 8.215352147817611694e-02 5.477829277515411377e-02 1.746386885643005371e-01 1.370384395122528076e-01 -2.289850711822509766e-01 1.856752932071685791e-01 2.128166891634464264e-02 -1.524401456117630005e-01 -1.956461966037750244e-01 2.452886998653411865e-01 -1.604634672403335571e-01 -1.173158064484596252e-01 1.496442127972841263e-03 8.534745126962661743e-02 -1.162012591958045959e-01 1.545248329639434814e-01 -1.955592483282089233e-01 2.554849982261657715e-01 1.537717282772064209e-01 3.748810589313507080e-01 1.436471752822399139e-02
-3.256755173206329346e-01 5.853731185197830200e-02 2.908677048981189728e-02 -2.722848206758499146e-02 6.363636255264282227e-02 1.617956757545471191e-01 7.917340099811553955e-02 4.177445918321609497e-02 1.487690061330795288e-01 5.308319255709648132e-02 -8.224197477102279663e-02 6.173928454518318176e-02 1.614695191383361816e-01 -1.315620541572570801e-01 -1.444309055805206299e-01 -1.214370131492614746e-01 3.280473053455352783e-01 -7.755406200885772705e-02 1.731012314558029175e-01 -8.222129940986633301e-02 4.038668274879455566e-01 -2.856149673461914062e-01 1.348115652799606323e-01 -5.532665923237800598e-02 -1.358650475740432739e-01 -1.899489164352416992e-01 1.317675113677978516e-01 -2.818032205104827881e-01 1.976868510246276855e-01 3.408818971365690231e-03 3.318408727645874023e-01 1.391675770282745361e-01
1.646792143583297729e-02 6.574961543083190918e-02 1.949573308229446411e-02 5.503267794847488403e-02 8.568279445171356201e-02 1.411693394184112549e-01 -7.042449712753295898e-02 -2.781227976083755493e-02 3.950280323624610901e-02 5.363389104604721069e-02 1.990762539207935333e-02 1.769623607397079468e-01 -6.427309662103652954e-02 -1.064783558249473572e-01 2.204329222440719604e-01 3.880544006824493408e-02 4.380465745925903320e-01 2.359496802091598511e-01 -4.428480938076972961e-02 2.036030739545822144e-01 -3.141181543469429016e-02 -1.560238748788833618e-02 -1.071766093373298645e-01 3.327072858810424805e-01 1.232148930430412292e-01 -1.584015339612960815e-01 3.545088768005371094e-01 8.780562132596969604e-02 -1.138789355754852295e-01 2.221138030290603638e-01 4.306604862213134766e-01 1.465098559856414795e-01
-5.419689789414405823e-02 2.099044919013977051e-01 -2.768618762493133545e-01 -1.377190947532653809e-01 -1.159005984663963318e-01 4.264464601874351501e-02 1.337366849184036255e-01 1.188425496220588684e-01 -1.450484544038772583e-01 9.115755558013916016e-02 4.647284001111984253e-02 4.508317634463310242e-02 1.922999769449234009e-01 1.726585999131202698e-02 -9.476777911186218262e-02 3.874288499355316162e-02 4.878931492567062378e-02 -1.572554707527160645e-01 -3.777340948581695557e-01 2.008822709321975708e-01 -1.226281374692916870e-02 -3.580118119716644287e-01 4.400299489498138428e-02 3.961064293980598450e-02 -1.902631223201751709e-01 -3.934675753116607666e-01 2.163338065147399902e-01 8.116409182548522949e-02 -3.186754509806632996e-02 -2.122949995100498199e-02 2.385481297969818115e-01 -2.899522483348846436e-01
-1.041735336184501648e-01 5.391846969723701477e-02 2.295076102018356323e-02 1.194196864962577820e-01 1.455697566270828247e-01 -2.035844027996063232e-01 4.458936676383018494e-02 -1.287648677825927734e-01 -3.370921015739440918e-01 -1.359200570732355118e-02 3.602356836199760437e-02 -3.154098242521286011e-02 2.822252362966537476e-02 -2.683888971805572510e-01 2.580517344176769257e-02 7.735088467597961426e-02 8.961162716150283813e-02 -8.119822014123201370e-04 1.445314139127731323e-01 -9.000303596258163452e-02 -1.585581153631210327e-02 -4.878585934638977051e-01 1.765129119157791138e-01 -4.450213909149169922e-02 -2.062449697405099869e-03 3.718567313626408577e-03 2.841884791851043701e-01 -8.451902866363525391e-02 1.195706948637962341e-01 2.585343718528747559e-01 4.519389867782592773e-01 -1.137298792600631714e-01
1.491924375295639038e-01 4.200727492570877075e-02 3.510297089815139771e-02 -2.511669993400573730e-01 -3.198655843734741211e-01 3.632141947746276855e-01 -3.064172156155109406e-02 -5.602612346410751343e-02 1.542232781648635864e-01 -2.657288312911987305e-01 -1.017847806215286255e-01 2.083291411399841309e-01 2.110064923763275146e-01 5.580824241042137146e-02 7.442679256200790405e-02 -1.109485626220703125e-01 2.493163496255874634e-01 1.839499920606613159e-01 -9.083885699510574341e-02 -1.022668629884719849e-01 2.082432657480239868e-01 -3.929183259606361389e-02 -8.786581456661224365e-02 2.159289829432964325e-02 7.104036211967468262e-02 -2.041267044842243195e-02 2.547646760940551758e-01 -2.875401377677917480e-01 4.917572811245918274e-02 1.574295312166213989e-01 2.616297304630279541e-01 2.078366577625274658e-01
-1.833831369876861572e-01 -1.625370383262634277e-01 -1.435245871543884277e-01 -3.461620807647705078e-01 1.351219564676284790e-01 3.245137333869934082e-01 1.832840442657470703e-01 3.066901266574859619e-01 3.018730506300926208e-02 6.266817450523376465e-02 -1.608312129974365234e-01 1.715206652879714966e-01 -1.732017286121845245e-02 -1.333676278591156006e-01 -2.891118265688419342e-02 -4.623731598258018494e-02 1.229267865419387817e-01 -1.467165350914001465e-01 -1.986090391874313354e-01 2.338417321443557739e-01 1.682379543781280518e-01 -2.569943666458129883e-01 1.281167268753051758e-01 -1.579082608222961426e-01 3.981182724237442017e-02 -5.317946523427963257e-02 8.010721951723098755e-02 1.162762641906738281e-01 1.876069903373718262e-01 6.974977999925613403e-02 2.544215023517608643e-01 -2.674235999584197998e-01
-1.271322667598724365e-01 -5.380546301603317261e-02 -2.186787724494934082e-01 2.175126969814300537e-02 -8.634799718856811523e-02 1.358730047941207886e-01 2.674014493823051453e-02 -6.298440694808959961e-02 -5.431997030973434448e-02 1.865531355142593384e-01 -3.150489553809165955e-02 -8.811315055936574936e-04 4.965301752090454102e-01 2.348653674125671387e-01 -1.181739419698715210e-01 -2.483762502670288086e-01 -5.875393375754356384e-02 1.987857073545455933e-01 -1.215587854385375977e-01 -1.713602840900421143e-01 2.432774901390075684e-01 3.402768075466156006e-02 2.669698931276798248e-02 -1.024496853351593018e-01 1.368221193552017212e-01 -1.119477674365043640e-01 1.403988599777221680e-01 -1.751791536808013916e-01 -5.901306867599487305e-02 8.530125021934509277e-02 4.846329391002655029e-01 -2.056411467492580414e-03
-5.689376592636108398e-02 -2.310750633478164673e-01 1.496611442416906357e-02 -1.706596910953521729e-01 -1.050054654479026794e-02 7.177639007568359375e-02 2.172976881265640259e-01 5.716853588819503784e-02 -1.658683270215988159e-02 1.872854828834533691e-01 -2.691719830036163330e-01 6.172947958111763000e-02 2.300187945365905762e-01 -3.459369298070669174e-03 -1.182360574603080750e-01 -1.497049778699874878e-01 2.080545872449874878e-01 2.332100272178649902e-01 -1.104189753532409668e-01 2.977373003959655762e-01 -1.642611622810363770e-01 -4.958633705973625183e-02 1.932171136140823364e-01 -1.136753782629966736e-01 4.561472684144973755e-02 5.424622446298599243e-03 4.154468476772308350e-01 1.461043953895568848e-01 -3.170152306556701660e-01 -1.089855134487152100e-01 2.432632297277450562e-01 1.073684319853782654e-01
7.649485021829605103e-03 -9.475795179605484009e-02 -1.198806986212730408e-01 -3.553886711597442627e-01 -1.434060037136077881e-01 1.410966217517852783e-01 5.064951628446578979e-02 -2.496766448020935059e-01 -1.428592354059219360e-01 -4.925410449504852295e-02 -8.679454028606414795e-02 7.055904716253280640e-02 1.502123326063156128e-01 -3.995532691478729248e-01 3.873137012124061584e-02 1.483241319656372070e-01 -2.277668863534927368e-01 1.031146347522735596e-01 -1.526446491479873657e-01 2.359211742877960205e-01 -1.442171335220336914e-01 -1.715719699859619141e-01 1.596825420856475830e-01 -3.457073867321014404e-02 -5.498034134507179260e-02 -1.985072791576385498e-01 2.273893505334854126e-01 -1.318977475166320801e-01 -5.350876972079277039e-02 -1.263818144798278809e-01 3.800070285797119141e-01 1.033862903714179993e-01
7.289327681064605713e-02 -1.842344701290130615e-01 -2.415831238031387329e-01 8.504698425531387329e-02 2.191717326641082764e-01 -1.967747360467910767e-01 6.368991732597351074e-02 2.219877671450376511e-03 1.400247514247894287e-01 3.788157105445861816e-01 5.923247337341308594e-02 1.731691807508468628e-01 1.282394081354141235e-01 -9.976010024547576904e-02 -1.877187341451644897e-01 -1.252486705780029297e-01 2.047975957393646240e-01 3.157861158251762390e-02 -1.109193563461303711e-01 4.154852330684661865e-01 -2.792321704328060150e-02 -1.425380557775497437e-01 8.664523065090179443e-02 6.793442368507385254e-02 1.269611567258834839e-01 -1.377423256635665894e-01 2.852895557880401611e-01 -1.924154460430145264e-01 2.232597768306732178e-01 1.022360324859619141e-01 2.300977408885955811e-01 5.065619572997093201e-02
7.891385257244110107e-02 -2.086417675018310547e-01 -1.610384732484817505e-01 -3.376545608043670654e-01 -1.366121023893356323e-01 3.528266400098800659e-02 -6.158188451081514359e-03 1.094149649143218994e-01 -1.039822846651077271e-01 -6.217817589640617371e-02 -3.268939908593893051e-03 -1.233385503292083740e-01 2.721085250377655029e-01 -3.195244818925857544e-02 1.415975093841552734e-01 3.473806008696556091e-02 2.233234196901321411e-01 7.031162828207015991e-02 8.390823379158973694e-03 -1.583107411861419678e-01 -9.338429570198059082e-02 -1.743373572826385498e-01 2.937715351581573486e-01 8.352579921483993530e-02 1.061829403042793274e-01 -4.545508027076721191e-01 2.007088512182235718e-01 -3.613241389393806458e-02 2.257551401853561401e-01 4.403757676482200623e-02 3.278653323650360107e-01 -1.411888897418975830e-01
-4.820624366402626038e-02 7.995875924825668335e-02 1.078653242439031601e-02 -2.405516803264617920e-01 -2.741449773311614990e-01 -3.895089402794837952e-02 -2.627118863165378571e-02 1.043698843568563461e-02 -1.222488507628440857e-01 -4.405960813164710999e-02 1.409899890422821045e-01 1.019205227494239807e-01 2.094115763902664185e-01 1.650738716125488281e-02 -9.604505449533462524e-02 -9.143089503049850464e-02 2.510047331452369690e-02 -3.394470512866973877e-01 -1.970033943653106689e-01 1.907590031623840332e-01 -1.357627809047698975e-01 -2.757013440132141113e-01 1.077650636434555054e-01 -2.173601537942886353e-01 -3.315606415271759033e-01 -3.455519080162048340e-01 1.115109249949455261e-01 -4.589676856994628906e-02 -6.977310031652450562e-02 1.497595757246017456e-01 3.153026700019836426e-01 -1.789434105157852173e-01
-1.342225372791290283e-01 1.120447516441345215e-01 1.041958406567573547e-01 8.809881983324885368e-04 4.118782281875610352e-02 7.499971985816955566e-02 -5.879157409071922302e-02 -1.117835119366645813e-01 1.148495897650718689e-01 9.522527456283569336e-03 3.273643180727958679e-02 -9.458285570144653320e-02 4.020013511180877686e-01 -3.119158148765563965e-01 -4.756154865026473999e-02 -2.279265671968460083e-01 -1.554120332002639771e-01 2.450315058231353760e-01 1.523249745368957520e-01 5.923267453908920288e-02 1.507219970226287842e-01 -3.473295867443084717e-01 -1.407938003540039062e-01 -2.153069712221622467e-02 -2.439647465944290161e-01 -2.955123484134674072e-01 2.281575500965118408e-01 -5.213267356157302856e-02 -1.942707411944866180e-02 1.858130469918251038e-02 3.492761552333831787e-01 -2.924270229414105415e-03
-9.027107059955596924e-02 1.675842516124248505e-02 -9.363809973001480103e-02 -1.054856032133102417e-01 -1.600122898817062378e-01 1.801914572715759277e-01 2.529989182949066162e-02 -7.474077492952346802e-02 -3.402440845966339111e-01 2.648670040071010590e-02 -9.254574030637741089e-02 1.534528583288192749e-01 5.165340900421142578e-01 -1.074644401669502258e-01 -1.838774383068084717e-01 -1.670632138848304749e-02 -6.510099023580551147e-02 1.250771731138229370e-01 -8.368594199419021606e-02 1.281699389219284058e-01 2.002774029970169067e-01 -2.503423392772674561e-01 1.504372656345367432e-01 1.705865748226642609e-02 -1.350190490484237671e-01 -4.429180175065994263e-02 6.608314067125320435e-02 -5.781003087759017944e-02 -2.523280084133148193e-01 2.815186232328414917e-02 3.798274099826812744e-01 -2.017424106597900391e-01
1.435679793357849121e-01 -6.489058583974838257e-02 -9.708954393863677979e-02 -1.741724461317062378e-01 -4.005492478609085083e-02 -1.484766751527786255e-01 2.675189636647701263e-02 -2.479654848575592041e-01 -1.174009591341018677e-01 2.683719694614410400e-01 1.358792334794998169e-01 3.582280874252319336e-01 1.044970303773880005e-01 -1.003420650959014893e-01 -8.994003292173147202e-04 9.256900846958160400e-02 -1.929508894681930542e-02 -1.863597780466079712e-01 -5.626075714826583862e-02 3.138489723205566406e-01 8.391847461462020874e-02 -3.371444344520568848e-01 -8.530341088771820068e-02 2.436506450176239014e-01 6.435900926589965820e-02 -1.255488991737365723e-01 3.255334496498107910e-01 1.097048893570899963e-01 6.845379620790481567e-02 2.935681939125061035e-01 1.360560506582260132e-01 1.264782249927520752e-01
-1.089351698756217957e-01 9.393093734979629517e-02 1.354919970035552979e-01 -1.094983741641044617e-01 -2.701506018638610840e-01 -3.233150765299797058e-02 -1.005458235740661621e-01 -2.445014417171478271e-01 -8.039678446948528290e-03 2.675870060920715332e-01 -6.571505218744277954e-02 -1.381882876157760620e-01 1.157450526952743530e-01 1.080127879977226257e-01 1.162095069885253906e-01 -5.413347482681274414e-02 1.348299682140350342e-01 8.200220763683319092e-02 -2.964871823787689209e-01 1.126962304115295410e-01 1.321376562118530273e-01 -2.465915232896804810e-01 -3.009753227233886719e-01 5.277571454644203186e-02 1.704336516559123993e-02 -1.032699346542358398e-01 2.088681310415267944e-01 -8.793994039297103882e-02 1.776829957962036133e-01 -1.267173886299133301e-01 4.085412323474884033e-01 -3.073561489582061768e-01
-2.203214541077613831e-02 7.977280765771865845e-02 -1.346486061811447144e-01 -5.009019002318382263e-02 -2.079114615917205811e-01 6.949144601821899414e-02 -1.772125810384750366e-02 1.529124914668500423e-03 -1.214253809303045273e-02 -6.570490449666976929e-02 4.054623469710350037e-02 -1.024673879146575928e-01 -1.913704127073287964e-01 -1.469662189483642578e-01 2.661467790603637695e-01 -2.821700833737850189e-02 4.229824841022491455e-01 8.647087961435317993e-02 -3.124330639839172363e-01 -7.371430099010467529e-02 3.051832085475325584e-03 -1.023755669593811035e-01 6.457076407968997955e-03 1.955950260162353516e-01 -8.561841398477554321e-02 -5.122769251465797424e-02 -2.775525674223899841e-02 -3.047655522823333740e-01 -7.934771478176116943e-02 1.172230988740921021e-01 5.544762015342712402e-01 9.144349396228790283e-02
-2.297485023736953735e-01 8.260849863290786743e-02 -1.551764607429504395e-01 9.943085163831710815e-02 -1.801095753908157349e-01 2.340946793556213379e-01 7.827918976545333862e-02 -1.493443846702575684e-01 -1.991133242845535278e-01 9.417182207107543945e-02 1.762614250183105469e-01 9.294539690017700195e-02 9.056293219327926636e-02 2.679138071835041046e-02 -1.577065698802471161e-02 -1.096030771732330322e-01 3.886185586452484131e-01 -2.376240789890289307e-01 -5.333565548062324524e-02 1.370856910943984985e-01 -2.231144756078720093e-01 -7.836289703845977783e-02 5.000377073884010315e-02 -1.897529363632202148e-01 -8.277420699596405029e-02 -4.641727507114410400e-01 1.922797858715057373e-01 -1.819804757833480835e-01 4.972858726978302002e-02 7.934925705194473267e-02 2.371082454919815063e-01 2.029364742338657379e-02
2.197371721267700195e-01 -2.282023727893829346e-01 1.278895139694213867e-01 -3.109231358394026756e-03 -2.953177988529205322e-01 -4.065003991127014160e-02 -1.818545907735824585e-01 -2.642474174499511719e-01 -2.530148625373840332e-01 -2.494642697274684906e-02 -8.056506514549255371e-02 2.496983110904693604e-01 2.681565880775451660e-01 -2.535710111260414124e-02 7.222396787256002426e-03 1.051168963313102722e-01 7.138717919588088989e-02 1.256229877471923828e-01 -2.785616517066955566e-01 2.943188250064849854e-01 5.700225010514259338e-02 -4.005347192287445068e-01 -1.913822591304779053e-01 7.715848088264465332e-02 -3.794634342193603516e-02 2.593711949884891510e-02 4.479133337736129761e-02 -9.403068572282791138e-02 6.882416456937789917e-02 -1.158303767442703247e-01 2.196963876485824585e-01 -6.036330386996269226e-02
3.042059391736984253e-02 -2.208988219499588013e-01 -3.327042460441589355e-01 -2.113773375749588013e-01 -1.798191666603088379e-01 6.575864553451538086e-02 -5.516280978918075562e-02 5.091133341193199158e-02 -4.527069628238677979e-03 -4.770993068814277649e-02 -1.879533082246780396e-01 -1.595070511102676392e-01 1.605746150016784668e-01 -4.636352136731147766e-02 1.600769460201263428e-01 -5.333406850695610046e-02 1.919124871492385864e-01 5.298754945397377014e-02 1.012524031102657318e-02 -9.929140657186508179e-02 8.847688138484954834e-02 -1.587896645069122314e-01 2.792064845561981201e-01 3.890218213200569153e-02 1.722572445869445801e-01 -4.182088375091552734e-01 3.648267090320587158e-01 -2.367427572607994080e-02 7.771742995828390121e-03 -1.482906844466924667e-02 3.340977728366851807e-01 -1.445686668157577515e-01
1.382555663585662842e-01 1.043556779623031616e-01 -1.188285648822784424e-01 1.468770205974578857e-01 1.496296282857656479e-02 1.260729273781180382e-03 1.225580200552940369e-01 1.852762550115585327e-01 -2.549470216035842896e-02 1.404372155666351318e-01 -8.641717582941055298e-02 1.505220234394073486e-01 3.456393778324127197e-01 1.124906837940216064e-01 -4.127210378646850586e-02 -5.686452239751815796e-02 2.637817263603210449e-01 -1.788581013679504395e-01 -1.226453483104705811e-01 -2.507017180323600769e-02 1.352555602788925171e-01 -4.324392080307006836e-01 -2.705075442790985107e-01 2.292455285787582397e-01 -7.312165945768356323e-02 -5.694360658526420593e-02 1.096763387322425842e-01 -1.384372264146804810e-01 -1.812744587659835815e-01 1.936504840850830078e-01 3.722417354583740234e-01 1.410458516329526901e-02
-2.286940515041351318e-01 1.688618771731853485e-02 -2.138179838657379150e-01 -1.946491748094558716e-01 6.652606278657913208e-02 -5.953094735741615295e-02 1.054160892963409424e-01 -2.096111923456192017e-01 -2.437933236360549927e-01 -2.040628157556056976e-02 -2.050630152225494385e-01 1.019175499677658081e-01 3.597241640090942383e-01 -1.807706207036972046e-01 -4.848939552903175354e-02 2.135643735527992249e-03 2.487365305423736572e-01 -3.199477121233940125e-02 -1.986981779336929321e-01 -8.685537613928318024e-03 -2.376345545053482056e-01 -2.136269658803939819e-01 3.065326213836669922e-01 -2.820724546909332275e-01 2.698479965329170227e-02 -1.120255813002586365e-01 2.121884673833847046e-01 9.409505128860473633e-02 5.332103744149208069e-02 -1.298718750476837158e-01 2.395663112401962280e-01 -4.149970412254333496e-02
-1.160259023308753967e-01 -5.049895495176315308e-02 -6.995550543069839478e-02 -5.436308383941650391e-01 1.825931966304779053e-01 1.287076026201248169e-01 -1.285809874534606934e-01 -7.073798775672912598e-02 9.283278137445449829e-02 2.353790402412414551e-01 -6.965357065200805664e-02 2.043573707342147827e-01 -1.758515536785125732e-01 -1.811402589082717896e-01 1.297658085823059082e-01 1.769709438085556030e-01 -3.820574656128883362e-02 5.768426507711410522e-02 8.238428086042404175e-02 1.424649953842163086e-01 6.438378244638442993e-02 -2.461016774177551270e-01 1.870308257639408112e-02 7.665532175451517105e-03 -5.869049578905105591e-02 -2.531619369983673096e-01 3.097681403160095215e-01 3.848019242286682129e-02 -3.300245851278305054e-02 1.458701957017183304e-02 3.480715751647949219e-01 -7.190115749835968018e-02
-7.793489843606948853e-02 -1.771074682474136353e-01 -9.697158634662628174e-02 -4.005264043807983398e-01 -6.358415633440017700e-02 1.852198243141174316e-01 -1.693268567323684692e-01 -1.491077523678541183e-02 -4.930374398827552795e-02 3.599309595301747322e-03 -1.578936427831649780e-01 -1.131146252155303955e-01 7.952518761157989502e-02 6.231355946511030197e-03 1.941692829132080078e-01 4.405695199966430664e-02 6.762860715389251709e-02 -4.063515737652778625e-02 -2.910200133919715881e-02 -1.199197117239236832e-02 -5.952162295579910278e-02 -2.689896821975708008e-01 2.444567978382110596e-01 6.985137611627578735e-02 2.027434855699539185e-01 -3.763221204280853271e-01 3.404107689857482910e-01 2.636329643428325653e-02 -1.125843599438667297e-01 -8.946619927883148193e-02 3.722420334815979004e-01 -1.817209422588348389e-01
2.875755354762077332e-02 -7.249233871698379517e-02 -3.008032441139221191e-01 -2.090287357568740845e-01 -7.331673055887222290e-02 7.965397089719772339e-02 1.413760036230087280e-01 -1.907108873128890991e-01 -1.774557530879974365e-01 1.610955744981765747e-01 -3.020586632192134857e-02 2.345757186412811279e-01 3.014543950557708740e-01 -8.107879757881164551e-02 -7.781938649713993073e-03 -1.679262220859527588e-01 9.081780910491943359e-03 -6.722134351730346680e-02 -1.030968502163887024e-01 -4.879784584045410156e-02 1.654466241598129272e-01 -1.148082166910171509e-01 -7.512801885604858398e-02 -4.342978000640869141e-01 -1.957599073648452759e-01 -2.787186503410339355e-01 3.756053447723388672e-01 1.006603837013244629e-01 -1.370027959346771240e-01 4.886090755462646484e-03 9.312967211008071899e-02 7.394123077392578125e-02
1.051632538437843323e-01 -1.196911185979843140e-02 3.436582535505294800e-02 1.629522144794464111e-01 1.239468064159154892e-02 1.214832067489624023e-01 -2.766709923744201660e-01 1.122168228030204773e-01 -5.152110755443572998e-02 -1.219026222825050354e-01 -2.036244422197341919e-01 2.634047865867614746e-01 2.096088230609893799e-01 -1.287861466407775879e-01 -7.480566948652267456e-02 -1.245636772364377975e-02 3.735236227512359619e-01 -1.228415668010711670e-01 -3.751432299613952637e-01 1.445840150117874146e-01 -3.443647176027297974e-02 -7.177156209945678711e-02 2.520031034946441650e-01 -1.122140362858772278e-01 1.151589900255203247e-01 -1.942053437232971191e-01 2.825991511344909668e-01 8.726695552468299866e-03 -2.211809307336807251e-01 2.209784537553787231e-01 1.528553664684295654e-01 1.080035269260406494e-01
1.448893547058105469e-01 -2.198715358972549438e-01 1.492455303668975830e-01 -3.714584559202194214e-02 -6.798935681581497192e-02 2.374791912734508514e-02 2.400496155023574829e-01 -1.446269452571868896e-01 -1.165079474449157715e-01 -1.531879138201475143e-02 1.120354160666465759e-01 1.035683006048202515e-01 4.990615323185920715e-02 3.133134543895721436e-01 -2.343881279230117798e-01 -2.091301083564758301e-01 1.316421777009963989e-01 5.649718642234802246e-02 -1.714513897895812988e-01 1.170317735522985458e-02 1.800641268491744995e-01 -1.457071900367736816e-01 6.341485679149627686e-02 -1.482266783714294434e-01 -1.186322122812271118e-01 -3.166994452476501465e-01 2.130533009767532349e-01 -1.177201643586158752e-01 2.108053863048553467e-01 2.111174166202545166e-01 3.998404145240783691e-01 1.861772090196609497e-01
-3.495813608169555664e-01 -1.879741996526718140e-01 -1.463845670223236084e-01 -6.930264830589294434e-02 -2.950192093849182129e-01 2.834962010383605957e-01 -1.733565479516983032e-01 1.272534579038619995e-01 -2.425063997507095337e-01 1.134497597813606262e-01 -2.028027772903442383e-01 1.625664085149765015e-01 2.230492383241653442e-01 1.412830948829650879e-01 -5.332033336162567139e-02 1.421098317950963974e-02 1.712153255939483643e-01 1.962912231683731079e-01 -2.140676975250244141e-01 1.237825751304626465e-01 -6.202488765120506287e-02 -2.010541222989559174e-02 -1.799162775278091431e-01 4.093670099973678589e-02 1.183984894305467606e-02 -2.470107674598693848e-01 -5.022320896387100220e-02 -8.920665085315704346e-02 -6.341058015823364258e-02 1.008967906236648560e-01 3.568773567676544189e-01 -1.004727333784103394e-01
-4.001630842685699463e-02 -6.522250920534133911e-02 -1.027274131774902344e-02 -2.208686172962188721e-01 7.514429092407226562e-02 -2.739077992737293243e-02 -2.957701385021209717e-01 -7.858282327651977539e-02 -1.482626944780349731e-01 2.418263107538223267e-01 -4.655663296580314636e-02 -5.276863276958465576e-02 -7.123704254627227783e-02 -3.066450357437133789e-01 2.529787644743919373e-02 1.058542728424072266e-02 3.523952364921569824e-01 1.254165265709161758e-02 -2.398803681135177612e-01 1.173607483506202698e-01 2.350099831819534302e-01 -4.797200113534927368e-02 -4.519590642303228378e-03 -1.360488589853048325e-02 -1.602786183357238770e-01 -3.858865201473236084e-01 -5.812828312627971172e-04 8.122636377811431885e-02 -2.921788990497589111e-01 2.371582090854644775e-01 2.336618900299072266e-01 1.706861257553100586e-01
2.365819960832595825e-01 -1.570915728807449341e-01 -1.740581728518009186e-02 3.549763560295104980e-02 -2.180145867168903351e-02 -3.083160705864429474e-02 -6.313522905111312866e-02 -2.119989991188049316e-01 -1.042619943618774414e-01 -1.560822129249572754e-01 1.463306993246078491e-01 -4.415335878729820251e-02 -1.084847189486026764e-02 -1.743226051330566406e-01 2.184826135635375977e-02 1.364409625530242920e-01 2.262157648801803589e-01 1.603184491395950317e-01 7.457971572875976562e-02 2.456457763910293579e-01 8.473300188779830933e-02 -2.400748729705810547e-01 5.050415638834238052e-03 -2.494699656963348389e-01 1.929372847080230713e-01 -2.771953642368316650e-01 3.080297410488128662e-01 -3.433037698268890381e-01 1.057261005043983459e-01 2.611313760280609131e-01 2.783958911895751953e-01 -7.555782794952392578e-02
1.005982086062431335e-01 3.004639409482479095e-02 -1.506789494305849075e-02 1.146224737167358398e-01 -9.368557482957839966e-02 -9.153483808040618896e-02 7.239460200071334839e-02 7.043099403381347656e-02 -3.023428320884704590e-01 2.182165533304214478e-01 1.600572913885116577e-01 2.371150255203247070e-01 1.298170983791351318e-01 -1.865493357181549072e-01 -1.980532258749008179e-01 -8.975150994956493378e-03 1.029170211404561996e-02 1.839811541140079498e-02 -2.562126517295837402e-01 -1.503497511148452759e-01 -1.827415376901626587e-01 -2.813574075698852539e-01 1.998081654310226440e-01 9.525239467620849609e-02 3.406028077006340027e-02 -2.077243626117706299e-01 5.365936160087585449e-01 -5.388606712222099304e-02 -1.455882638692855835e-01 -5.655639804899692535e-03 1.710491329431533813e-01 2.335999161005020142e-02
1.489832699298858643e-01 3.862978518009185791e-02 2.025802060961723328e-02 -1.676628142595291138e-01 -3.109702467918395996e-01 2.060338556766510010e-01 -1.728216707706451416e-01 -1.127388998866081238e-01 2.856439650058746338e-01 -1.873829960823059082e-01 -5.691091716289520264e-02 1.322055906057357788e-01 9.838829934597015381e-02 1.313318163156509399e-01 -6.518074870109558105e-02 7.791544497013092041e-02 1.778135448694229126e-01 -1.443009823560714722e-01 -9.078933298587799072e-02 -6.355773657560348511e-02 2.839892804622650146e-01 -6.590222567319869995e-02 -1.281134039163589478e-01 6.438185274600982666e-02 5.168154835700988770e-02 -4.645420610904693604e-02 3.045566976070404053e-01 -2.869040369987487793e-01 6.126875057816505432e-02 -1.842819713056087494e-02 4.676391780376434326e-01 -1.357932835817337036e-01
-1.011425927281379700e-01 -8.586587756872177124e-02 -1.449750810861587524e-01 -2.104981690645217896e-01 -5.396489426493644714e-02 4.157963022589683533e-02 1.245075762271881104e-01 -2.032468616962432861e-01 -1.794673800468444824e-01 -9.765188209712505341e-03 2.818220555782318115e-01 1.039982214570045471e-01 2.237666696310043335e-01 -1.205418705940246582e-01 -2.544260025024414062e-01 1.596147865056991577e-01 -6.003716262057423592e-04 6.921494007110595703e-02 -2.373255044221878052e-01 2.742079496383666992e-01 2.775419950485229492e-01 -2.824542820453643799e-01 1.404013633728027344e-01 5.235140398144721985e-02 1.618010252714157104e-01 4.048861935734748840e-02 5.809151753783226013e-02 6.958064623177051544e-03 -1.875769942998886108e-01 1.760044693946838379e-01 3.659251034259796143e-01 -1.771701872348785400e-01
-1.943126767873764038e-01 -1.709648221731185913e-01 -3.979168832302093506e-03 -2.329870164394378662e-01 -1.289685517549514771e-01 -1.561369001865386963e-01 1.521707624197006226e-01 -1.744317561388015747e-01 2.218968421220779419e-02 -3.063534013926982880e-02 -2.350362949073314667e-02 1.849477589130401611e-01 1.469633132219314575e-01 9.330996870994567871e-02 -7.987194694578647614e-03 -7.359740324318408966e-03 1.675708740949630737e-01 -2.299911528825759888e-02 9.362577646970748901e-02 7.424370199441909790e-02 1.420694440603256226e-01 -4.320628643035888672e-01 1.724514067173004150e-01 -3.312745690345764160e-01 2.789287567138671875e-01 -3.030153810977935791e-01 -2.305327355861663818e-02 -6.376793980598449707e-02 1.086984798312187195e-01 4.768566042184829712e-02 3.698073029518127441e-01 -5.668849870562553406e-02
2.601016759872436523e-01 -6.260506808757781982e-02 -1.160241216421127319e-01 1.042315829545259476e-02 5.919943749904632568e-02 5.647381022572517395e-02 1.217446103692054749e-01 -1.276495903730392456e-01 9.639039635658264160e-02 2.285821139812469482e-01 -1.537349224090576172e-01 5.567311891354620457e-04 1.108587309718132019e-01 -2.392653524875640869e-01 -1.042431816458702087e-01 -1.662876605987548828e-01 5.943489447236061096e-02 2.320903092622756958e-01 9.430811740458011627e-03 -1.005672439932823181e-01 2.259751409292221069e-01 -2.879848182201385498e-01 -1.566743999719619751e-01 -4.002734422683715820e-01 4.403273109346628189e-03 -3.257119655609130859e-01 2.725551724433898926e-01 -4.360776860266923904e-03 -1.801633387804031372e-01 2.181486189365386963e-01 1.816013455390930176e-01 -6.332106888294219971e-02
1.658030897378921509e-01 -1.983893513679504395e-01 3.469471260905265808e-02 1.753969700075685978e-03 -9.543366730213165283e-02 7.080056518316268921e-02 2.428756840527057648e-02 -1.454449892044067383e-01 1.742729246616363525e-01 -8.833815157413482666e-02 -1.806057840585708618e-01 8.467195183038711548e-02 6.003009527921676636e-02 2.779490947723388672e-01 -7.482261210680007935e-02 -2.634184956550598145e-01 1.415573507547378540e-01 1.647199839353561401e-01 -1.120128035545349121e-01 -7.780134677886962891e-02 3.005271553993225098e-01 -1.307989507913589478e-01 7.038757950067520142e-02 -1.462460905313491821e-01 -7.089338451623916626e-02 -1.107190996408462524e-01 2.279537618160247803e-01 -2.772623598575592041e-01 -4.770829156041145325e-02 2.615598142147064209e-01 4.651428759098052979e-01 1.719375997781753540e-01
-1.279563903808593750e-01 9.642443805932998657e-02 -3.411126732826232910e-01 -8.439477533102035522e-02 1.660897582769393921e-02 2.715189158916473389e-01 6.056724488735198975e-02 -3.053604662418365479e-01 1.605643332004547119e-01 -1.564723849296569824e-01 1.312006860971450806e-01 3.974429145455360413e-02 1.887777298688888550e-01 1.826135665178298950e-01 4.074827954173088074e-02 -1.172885969281196594e-01 2.169431447982788086e-01 -2.391001768410205841e-02 -9.831189364194869995e-02 3.754470646381378174e-01 -2.166509069502353668e-02 -1.788858175277709961e-01 2.466980218887329102e-01 2.273706346750259399e-01 -2.327211573719978333e-02 -2.846300005912780762e-01 2.421934306621551514e-01 5.568903312087059021e-02 -9.956044703722000122e-02 -2.563372068107128143e-02 1.674291491508483887e-01 -3.567281737923622131e-02
-2.706305086612701416e-01 2.969608269631862640e-02 -3.557686507701873779e-01 -1.368157714605331421e-01 3.672655299305915833e-02 -6.269230972975492477e-03 9.772771596908569336e-02 -3.706119954586029053e-01 -2.039697021245956421e-01 -9.250105917453765869e-02 2.359152585268020630e-02 1.743396818637847900e-01 2.080615162849426270e-01 8.114450424909591675e-02 7.645965367555618286e-02 -1.266694217920303345e-01 2.271580249071121216e-01 3.341595456004142761e-02 -1.095523163676261902e-01 2.414447665214538574e-01 3.663790971040725708e-02 -2.535389550030231476e-02 2.205623686313629150e-01 1.213433220982551575e-01 -1.268745511770248413e-01 -2.788523435592651367e-01 3.586048483848571777e-01 -5.277478694915771484e-02 -8.062846958637237549e-02 9.197727590799331665e-02 1.526136100292205811e-01 1.660038232803344727e-01
1.010423619300127029e-02 2.066940665245056152e-01 7.131434231996536255e-02 1.045820116996765137e-01 -1.066020596772432327e-02 2.653408050537109375e-02 3.148569166660308838e-02 -3.795172274112701416e-02 -4.966374859213829041e-02 1.886575482785701752e-02 -2.242673560976982117e-02 1.186811253428459167e-01 3.185985088348388672e-01 4.388632252812385559e-02 1.016111895442008972e-01 1.181650608777999878e-01 4.079552367329597473e-03 3.736545145511627197e-02 2.360194474458694458e-01 8.444977551698684692e-02 2.534447014331817627e-01 -8.743861317634582520e-02 2.124672234058380127e-01 -2.034848779439926147e-01 2.709510922431945801e-01 -7.840988039970397949e-02 2.126125991344451904e-01 -2.243446856737136841e-01 2.554171532392501831e-02 4.398992285132408142e-02 6.259602308273315430e-01 2.417801693081855774e-02
1.271257400512695312e-01 -1.710477620363235474e-01 4.812576994299888611e-02 -9.346500784158706665e-02 -1.269309073686599731e-01 -2.805254459381103516e-01 3.199397623538970947e-01 -2.176061272621154785e-01 -8.235678076744079590e-02 -5.735518410801887512e-03 1.362346857786178589e-01 -1.882444694638252258e-02 3.103715367615222931e-03 -6.073477212339639664e-03 -1.559172719717025757e-01 -1.383288502693176270e-01 3.478393703699111938e-02 -3.112840466201305389e-03 -1.468920260667800903e-01 -5.540421977639198303e-02 7.317350059747695923e-02 -1.688462197780609131e-01 2.551864832639694214e-02 -7.933760434389114380e-02 -1.269626170396804810e-01 -1.572356522083282471e-01 4.058699309825897217e-01 -2.468669712543487549e-01 1.812644451856613159e-01 2.255318760871887207e-01 4.322342276573181152e-01 1.613971590995788574e-01
-3.036272525787353516e-01 -8.669194579124450684e-02 8.528762310743331909e-02 -1.667857617139816284e-01 -1.316538602113723755e-01 -1.094910595566034317e-02 8.047559112310409546e-02 -1.771634966135025024e-01 -9.991296380758285522e-02 -8.834496885538101196e-02 -5.780144408345222473e-02 6.419989466667175293e-02 1.184883862733840942e-01 2.046302519738674164e-02 1.019955724477767944e-01 -5.524207837879657745e-03 9.624008834362030029e-02 -2.194513753056526184e-02 2.069808840751647949e-01 -8.830800652503967285e-02 2.641759514808654785e-01 -4.196313619613647461e-01 2.055750191211700439e-01 -2.281893193721771240e-01 3.212754726409912109e-01 -3.026290535926818848e-01 -5.531863123178482056e-02 1.034289151430130005e-01 5.551511421799659729e-02 1.258775293827056885e-01 3.569261431694030762e-01 -6.533302366733551025e-02
6.781516969203948975e-02 1.631811447441577911e-02 1.225026622414588928e-01 -2.077279537916183472e-01 -1.430766582489013672e-01 -2.546223066747188568e-02 -3.591814339160919189e-01 7.519776374101638794e-02 -1.178228035569190979e-01 1.401974856853485107e-01 -1.784927677363157272e-03 -1.254563927650451660e-01 8.001513034105300903e-02 -6.845743209123611450e-02 -7.232607901096343994e-02 1.102863028645515442e-01 2.730892896652221680e-01 -6.542533636093139648e-02 -2.035184204578399658e-01 1.416094899177551270e-01 1.354252845048904419e-01 -2.712150216102600098e-01 9.034086018800735474e-02 -7.022075355052947998e-02 -3.038838207721710205e-01 -3.169616162776947021e-01 9.262407571077346802e-02 2.545921802520751953e-01 -1.704830825328826904e-01 1.502773761749267578e-01 3.135858774185180664e-01 2.047364711761474609e-01
-3.739607706665992737e-02 -7.668438553810119629e-02 -1.328686624765396118e-01 -4.732192456722259521e-01 -5.715276673436164856e-02 1.578803658485412598e-01 -1.814636141061782837e-01 -2.120754681527614594e-02 -1.893330365419387817e-01 3.162119910120964050e-02 -1.190487146377563477e-01 -1.070567592978477478e-01 -2.443170920014381409e-02 -1.296106725931167603e-01 3.287787437438964844e-01 1.781194955110549927e-01 -1.094445399940013885e-02 1.883569061756134033e-01 -1.258237063884735107e-01 5.434291809797286987e-02 5.615694820880889893e-02 -2.484795302152633667e-01 1.289134323596954346e-01 -8.117120712995529175e-02 1.712109893560409546e-01 -1.945682466030120850e-01 3.634956479072570801e-01 -1.747793108224868774e-01 -1.727549731731414795e-02 7.178924232721328735e-02 2.425393313169479370e-01 -1.823468208312988281e-01
-2.557581290602684021e-03 -7.449709624052047729e-02 1.413925588130950928e-01 -9.100563824176788330e-02 1.116858050227165222e-01 1.662372052669525146e-01 -7.743290066719055176e-02 -2.361641973257064819e-01 3.966645896434783936e-02 -8.366846293210983276e-02 -1.539100557565689087e-01 5.042853578925132751e-02 4.468271732330322266e-01 9.328098595142364502e-02 2.512647584080696106e-02 -1.908840239048004150e-01 -4.918408393859863281e-02 -6.094564497470855713e-02 -3.196553885936737061e-01 3.771133124828338623e-01 -1.421119365841150284e-02 -3.247029781341552734e-01 2.271344661712646484e-01 -7.160469144582748413e-02 1.322124451398849487e-01 -1.835031807422637939e-01 1.019090935587882996e-01 -2.471438497304916382e-01 -5.185266211628913879e-02 1.840388402342796326e-02 2.098025232553482056e-01 3.899265080690383911e-02
6.849575042724609375e-02 -4.604786261916160583e-02 -7.419108599424362183e-02 -1.387414485216140747e-01 7.898771017789840698e-02 7.066464424133300781e-02 5.889283865690231323e-02 7.288485765457153320e-02 1.140393689274787903e-01 1.106554418802261353e-01 -1.492896974086761475e-01 1.199144572019577026e-01 1.946601867675781250e-01 1.422728002071380615e-01 -2.107256203889846802e-01 -8.705763518810272217e-02 2.583835721015930176e-01 1.098439767956733704e-01 -1.242531239986419678e-01 3.340995311737060547e-01 1.613498330116271973e-01 -1.390964835882186890e-01 2.170934528112411499e-01 -2.630593180656433105e-01 1.702413558959960938e-01 -1.097454130649566650e-01 4.441030025482177734e-01 3.819255158305168152e-02 -2.905744016170501709e-01 -1.730832010507583618e-01 6.634595245122909546e-02 -2.242329120635986328e-01
1.164526343345642090e-01 3.350980579853057861e-02 -1.796546429395675659e-01 1.210586428642272949e-01 -1.069128885865211487e-01 1.817113459110260010e-01 1.268309205770492554e-01 4.475725814700126648e-02 -1.185172274708747864e-01 7.214137166738510132e-02 -2.037582099437713623e-01 2.608616948127746582e-01 4.263433516025543213e-01 -3.023943118751049042e-02 -1.155565977096557617e-01 -5.692951008677482605e-02 4.206248372793197632e-02 1.246495470404624939e-01 9.800178557634353638e-02 -5.574368685483932495e-02 2.398749142885208130e-01 -3.783236071467399597e-02 -3.330539464950561523e-01 -1.264683455228805542e-01 1.846842467784881592e-02 -1.069231778383255005e-01 1.380942165851593018e-01 -1.008446738123893738e-01 -4.162094742059707642e-02 5.198447499424219131e-03 5.357537269592285156e-01 -4.515045508742332458e-02
-1.968038380146026611e-01 5.528005212545394897e-02 -2.247069329023361206e-01 5.541865155100822449e-02 7.273121178150177002e-02 2.175448387861251831e-01 7.196082174777984619e-02 -2.730889022350311279e-01 -3.265516757965087891e-01 -8.868947625160217285e-02 2.955293059349060059e-01 -3.156285360455513000e-02 8.031061291694641113e-02 1.231885850429534912e-01 1.402557492256164551e-01 1.035869028419256210e-02 1.775257140398025513e-01 1.062295883893966675e-01 -1.508429739624261856e-02 7.088214904069900513e-02 -1.445683389902114868e-01 -1.511191725730895996e-01 2.291821986436843872e-01 -4.607947543263435364e-02 1.452128589153289795e-01 -3.305515646934509277e-01 3.211099505424499512e-01 1.166149303317070007e-01 7.842002809047698975e-02 2.260670065879821777e-01 2.433545440435409546e-01 1.343898475170135498e-01
1.257080435752868652e-01 3.621394932270050049e-02 -1.268398761749267578e-01 -2.750535123050212860e-02 -7.258270052261650562e-04 -1.175679266452789307e-01 8.332269638776779175e-02 1.584684997797012329e-01 -1.852674484252929688e-01 3.354403004050254822e-02 7.493093609809875488e-02 1.028814837336540222e-01 2.407925724983215332e-01 -2.371859699487686157e-01 1.937277168035507202e-01 1.422946006059646606e-01 3.081621825695037842e-01 2.837567329406738281e-01 -4.086097329854965210e-02 1.242300495505332947e-01 3.975838422775268555e-01 -2.467125803232192993e-01 1.926843374967575073e-01 -1.102983504533767700e-01 6.403044611215591431e-02 -2.099683731794357300e-01 -6.509447097778320312e-02 -3.457179963588714600e-01 -5.972285568714141846e-02 -1.790232770144939423e-02 2.153279781341552734e-01 1.161157563328742981e-01
3.349691927433013916e-01 -5.318128690123558044e-02 -1.793901808559894562e-02 -1.554688960313796997e-01 -1.862967312335968018e-01 -2.988768517971038818e-01 3.062237985432147980e-02 -1.898263245820999146e-01 1.658613607287406921e-02 1.436206251382827759e-01 7.396757602691650391e-02 2.091286778450012207e-01 9.130910784006118774e-02 -5.408005788922309875e-02 7.713080197572708130e-02 -2.284044474363327026e-01 1.188517287373542786e-01 1.009640321135520935e-01 -8.748062700033187866e-02 -1.535682678222656250e-01 2.198221832513809204e-01 -2.463751435279846191e-01 -3.311612410470843315e-03 -2.603077590465545654e-01 1.449698060750961304e-01 4.080371558666229248e-02 4.481533169746398926e-01 -3.595552220940589905e-02 1.290341652929782867e-02 1.780827790498733521e-01 2.103664726018905640e-01 1.633498370647430420e-01
-2.682280242443084717e-01 -1.337945163249969482e-01 -5.788645148277282715e-02 -2.991084158420562744e-01 -3.415489196777343750e-02 2.581554651260375977e-02 5.658899992704391479e-02 -1.078770458698272705e-01 1.392890233546495438e-02 -1.403703913092613220e-02 -5.962632223963737488e-02 -9.721937775611877441e-02 -5.780313909053802490e-02 3.008434772491455078e-01 -1.112796515226364136e-01 2.077628672122955322e-01 1.728163212537765503e-01 2.402448952198028564e-01 -8.019015938043594360e-02 -2.966503612697124481e-02 2.353539168834686279e-01 -2.988185286521911621e-01 4.002920165657997131e-02 -1.204848065972328186e-01 1.956875771284103394e-01 -1.976817846298217773e-01 1.035397574305534363e-01 -1.503237783908843994e-01 1.624482572078704834e-01 2.576615810394287109e-01 4.227131009101867676e-01 4.175254609435796738e-03
-1.325348168611526489e-01 -7.600075006484985352e-02 -7.138673961162567139e-02 -3.143725097179412842e-01 -9.781184047460556030e-02 -1.932346262037754059e-02 1.467943638563156128e-01 -1.823075711727142334e-01 -1.690108329057693481e-01 9.355311840772628784e-02 1.470798719674348831e-02 -2.109843939542770386e-01 1.123297140002250671e-01 -1.791126728057861328e-01 -1.001329347491264343e-01 8.876278251409530640e-02 3.903879597783088684e-02 7.079134136438369751e-02 -3.722582757472991943e-01 2.532379925251007080e-01 1.903563290834426880e-01 -1.545980423688888550e-01 2.800676524639129639e-01 1.981927156448364258e-01 8.017861843109130859e-02 -6.548674404621124268e-02 2.694813907146453857e-01 2.814368605613708496e-01 -2.334461212158203125e-01 5.195625871419906616e-02 2.337330728769302368e-01 -4.344380274415016174e-02
8.716043829917907715e-02 3.621884062886238098e-02 -1.037177219986915588e-01 1.249079555273056030e-01 3.575151413679122925e-02 -4.500106349587440491e-02 -7.941438257694244385e-02 -2.676376998424530029e-01 -7.897023856639862061e-02 -1.922582685947418213e-01 -3.331087529659271240e-01 1.156269572675228119e-02 -6.702469289302825928e-02 -5.928159877657890320e-02 -1.164903640747070312e-01 -8.879534155130386353e-02 2.529854476451873779e-01 1.654272079467773438e-01 -6.050444394350051880e-02 1.690089404582977295e-01 -6.041039153933525085e-02 -2.460120320320129395e-01 -1.553004048764705658e-02 -2.490886151790618896e-01 3.268540799617767334e-01 -6.262540072202682495e-02 3.462835252285003662e-01 -9.105025231838226318e-02 1.367940474301576614e-02 2.709707915782928467e-01 3.539981842041015625e-01 1.086314171552658081e-01
5.891434103250503540e-02 8.800450712442398071e-03 -2.313681095838546753e-01 -2.140707522630691528e-01 1.057768166065216064e-01 1.064777150750160217e-01 -7.603152096271514893e-02 2.213910520076751709e-01 3.701618313789367676e-02 2.264329344034194946e-01 -4.628778621554374695e-02 -3.995137289166450500e-02 2.062651813030242920e-01 -2.312680333852767944e-02 4.878611490130424500e-02 -2.632855474948883057e-01 -5.409534648060798645e-02 -6.107850465923547745e-03 -1.500055659562349319e-02 2.496967464685440063e-01 -3.672217205166816711e-02 -5.380836725234985352e-01 3.016195818781852722e-02 7.488752156496047974e-02 -4.857251048088073730e-02 -2.535128295421600342e-01 -2.767170406877994537e-02 6.253772880882024765e-03 1.028283536434173584e-01 3.143976628780364990e-01 2.053372859954833984e-01 2.581849098205566406e-01
8.137722499668598175e-03 -7.949057221412658691e-02 2.842070721089839935e-02 -1.296731680631637573e-01 1.272104233503341675e-01 7.759595755487680435e-03 -9.375964291393756866e-03 -8.260514587163925171e-02 -1.812188327312469482e-01 9.940884262323379517e-02 -1.534661501646041870e-01 -1.654359549283981323e-01 3.177160620689392090e-01 -9.169326949631795287e-05 -1.084538102149963379e-01 -7.850003242492675781e-02 1.798138916492462158e-01 2.783721983432769775e-01 -2.497523427009582520e-01 2.532444596290588379e-01 -5.059560015797615051e-02 -2.385981567203998566e-02 2.023841291666030884e-01 -2.918076887726783752e-02 2.382102906703948975e-01 -1.299870610237121582e-01 3.171887993812561035e-01 3.222429752349853516e-01 -1.171554252505302429e-01 -5.013445392251014709e-02 3.004872202873229980e-01 2.728222608566284180e-01
-2.001080513000488281e-01 -1.360457539558410645e-01 -1.328534632921218872e-01 -3.742718100547790527e-01 -2.253350019454956055e-01 1.140754967927932739e-01 -6.889188196510076523e-03 1.762950606644153595e-02 -1.689918637275695801e-01 -4.447996988892555237e-02 -9.874054789543151855e-02 -6.403636187314987183e-02 2.986499667167663574e-01 -2.384723126888275146e-01 1.136266663670539856e-01 2.405210286378860474e-01 -4.368137568235397339e-02 3.013449609279632568e-01 -1.240896657109260559e-01 1.281453818082809448e-01 1.552426535636186600e-02 -2.664021551609039307e-01 -4.698788747191429138e-02 -9.508776664733886719e-02 6.241432204842567444e-02 -1.814521104097366333e-01 2.920306622982025146e-01 9.940297901630401611e-02 -1.181247085332870483e-01 -1.489148139953613281e-01 2.529335618019104004e-01 1.388434320688247681e-01
9.865979850292205811e-02 -3.181213736534118652e-01 -1.287641376256942749e-02 6.184636428952217102e-02 -4.642590135335922241e-02 2.753510475158691406e-01 -8.335727453231811523e-02 -4.381474480032920837e-02 3.144512325525283813e-02 1.377506107091903687e-01 -1.706769913434982300e-01 -5.010907351970672607e-02 1.568021178245544434e-01 2.952720224857330322e-01 -3.227504715323448181e-02 -1.575637757778167725e-01 6.833682954311370850e-02 1.238423660397529602e-01 -2.660699784755706787e-01 -8.825910836458206177e-02 4.875310882925987244e-02 -1.301547288894653320e-01 1.368301659822463989e-01 2.898273468017578125e-01 8.141814917325973511e-02 -2.910171449184417725e-01 2.225866168737411499e-01 -1.412420123815536499e-01 -2.181260138750076294e-01 1.270484477281570435e-01 4.011727571487426758e-01 5.369692668318748474e-02
-1.355279833078384399e-01 -1.294220089912414551e-01 -6.915534287691116333e-02 -1.007641777396202087e-01 2.001153081655502319e-01 5.168144777417182922e-02 1.166736632585525513e-01 -3.444428741931915283e-02 -2.705481648445129395e-01 -7.317110151052474976e-02 -1.888557970523834229e-01 -5.764970183372497559e-02 -1.300476044416427612e-01 1.441111266613006592e-01 -8.355850726366043091e-02 2.307687550783157349e-01 2.477257698774337769e-01 8.869556337594985962e-02 1.283529698848724365e-01 1.062870696187019348e-01 3.626892864704132080e-01 -1.633905917406082153e-01 -4.310602322220802307e-02 -2.059155404567718506e-01 2.529161423444747925e-02 -1.071833744645118713e-01 6.996471434831619263e-02 -2.176390141248703003e-01 -5.767701938748359680e-02 3.276563882827758789e-01 4.339666068553924561e-01 1.185964271426200867e-01
9.269972145557403564e-02 2.412070184946060181e-01 1.083242297172546387e-01 -2.463856190443038940e-01 7.280610501766204834e-02 3.557822480797767639e-02 -1.679306626319885254e-01 -2.317369580268859863e-01 5.045704543590545654e-02 -4.675947874784469604e-02 5.851357057690620422e-02 1.695401221513748169e-02 2.465392947196960449e-01 6.616252660751342773e-02 1.295314133167266846e-01 -1.424944847822189331e-01 1.593717634677886963e-01 -1.167155280709266663e-01 -3.231528997421264648e-01 -1.473809778690338135e-01 -3.349929302930831909e-02 -6.642089039087295532e-02 2.040856033563613892e-01 2.989899553358554840e-02 1.336025446653366089e-01 -9.786616265773773193e-02 3.240758180618286133e-01 -3.176516890525817871e-01 1.230417788028717041e-01 2.477387636899948120e-01 3.668080568313598633e-01 6.296173483133316040e-02
-4.655677452683448792e-02 -1.181037724018096924e-01 -2.670999467372894287e-01 -4.006478488445281982e-01 -1.063889786601066589e-01 -4.229572042822837830e-02 -1.517676413059234619e-01 2.213065326213836670e-02 -1.986821442842483521e-01 3.925887867808341980e-02 -5.712733790278434753e-02 -1.621765345335006714e-01 2.864164113998413086e-01 3.978021815419197083e-02 2.200786024332046509e-01 -5.815977975726127625e-02 1.245584487915039062e-01 -3.311018645763397217e-02 -1.012498289346694946e-01 -2.287659049034118652e-02 -2.848542644642293453e-04 -2.436390072107315063e-01 1.647623926401138306e-01 3.940887376666069031e-02 7.645829021930694580e-02 -3.027957677841186523e-01 2.804272472858428955e-01 -4.774892237037420273e-03 8.147322223521769047e-04 -1.221687868237495422e-01 3.684139549732208252e-01 -2.590051591396331787e-01
-5.562613904476165771e-02 1.048299074172973633e-01 -1.306474059820175171e-01 -2.521551549434661865e-01 -3.011230826377868652e-01 -8.978372067213058472e-02 -7.346843183040618896e-02 -6.534977257251739502e-02 -7.652239501476287842e-02 7.628784328699111938e-02 -5.657804198563098907e-03 2.339431345462799072e-01 4.364424198865890503e-02 1.054258495569229126e-01 1.152338534593582153e-01 3.693158179521560669e-02 1.588314473628997803e-01 -1.314418315887451172e-01 -7.104513049125671387e-02 2.207695990800857544e-01 -5.321352556347846985e-02 -1.774905920028686523e-01 -4.059960693120956421e-02 -2.625018656253814697e-01 -4.655012488365173340e-01 -2.629275918006896973e-01 2.172864824533462524e-01 -5.219805985689163208e-02 -1.991812586784362793e-01 1.431513298302888870e-02 3.453568816184997559e-01 -8.167499303817749023e-02
9.182029217481613159e-02 2.424436360597610474e-01 -2.109625786542892456e-01 -2.161521650850772858e-02 -1.430301815271377563e-01 -1.703077852725982666e-01 -1.806583628058433533e-02 1.134567428380250931e-03 -1.380324661731719971e-01 -4.830209165811538696e-02 -5.301490426063537598e-02 2.521626949310302734e-01 9.016516804695129395e-02 1.510680187493562698e-02 2.269146591424942017e-02 -5.400222539901733398e-02 6.150636076927185059e-01 7.250731438398361206e-02 -5.052361264824867249e-02 1.470250785350799561e-01 -1.644036769866943359e-01 -5.777307972311973572e-02 1.546959429979324341e-01 1.066850945353507996e-01 8.854621648788452148e-02 -2.811016142368316650e-01 9.387288987636566162e-02 5.267714709043502808e-02 -2.108483314514160156e-01 -6.039731204509735107e-02 3.442339599132537842e-01 -3.562856581993401051e-04
-1.044356171041727066e-02 1.688427925109863281e-01 -1.502086222171783447e-01 -2.134777307510375977e-01 1.486392021179199219e-01 4.407318532466888428e-01 1.649664528667926788e-02 4.168369621038436890e-02 -1.388974189758300781e-01 -3.393130376935005188e-02 -1.515814363956451416e-01 1.600719173438847065e-03 1.762729436159133911e-01 -7.530459761619567871e-02 8.876881748437881470e-02 1.405327916145324707e-01 1.185185536742210388e-01 1.969939321279525757e-01 -7.136426866054534912e-02 4.208122491836547852e-01 7.389060407876968384e-02 -7.767508178949356079e-02 1.761881262063980103e-01 1.125702541321516037e-02 8.155264705419540405e-02 -1.234347894787788391e-01 1.244569793343544006e-01 1.419374793767929077e-01 1.550926566123962402e-01 -1.775709092617034912e-01 3.996489346027374268e-01 1.630511879920959473e-01
5.350099876523017883e-02 -7.732963562011718750e-02 -6.190943717956542969e-02 -1.208699792623519897e-01 -2.267978638410568237e-01 -4.081937018781900406e-03 -1.423203386366367340e-02 -1.640876531600952148e-01 9.296853095293045044e-02 -4.637438431382179260e-02 -2.799652889370918274e-02 1.380911767482757568e-01 2.394284904003143311e-01 -2.020764499902725220e-01 -2.117156833410263062e-01 -1.892064809799194336e-01 -7.667556405067443848e-02 1.171039044857025146e-02 -1.156645119190216064e-01 8.277213573455810547e-02 8.702992647886276245e-02 -1.419938653707504272e-01 -2.800220251083374023e-01 -3.198230266571044922e-01 1.374456137418746948e-01 -2.753983438014984131e-01 5.352981090545654297e-01 -5.598630011081695557e-02 4.852142184972763062e-02 -8.504216372966766357e-02 2.058876156806945801e-01 1.167585700750350952e-01
-2.518060617148876190e-02 -1.558792740106582642e-01 -1.235204637050628662e-01 -3.140275180339813232e-01 -1.779133230447769165e-01 7.849262654781341553e-02 -1.343550384044647217e-01 6.130460277199745178e-02 -2.703469805419445038e-02 -5.752038583159446716e-02 -1.489007174968719482e-01 -1.845090836286544800e-02 9.763647615909576416e-02 -7.411065977066755295e-03 2.756678164005279541e-01 -1.254308968782424927e-02 -1.278455089777708054e-02 -8.938659913837909698e-03 5.647049099206924438e-02 1.234085708856582642e-01 -7.599210832267999649e-03 -3.518452346324920654e-01 2.266201525926589966e-01 -1.821513846516609192e-02 1.263702064752578735e-01 -2.867788672447204590e-01 4.306595027446746826e-01 2.336261235177516937e-02 -1.163661479949951172e-02 -8.873363584280014038e-02 3.868482112884521484e-01 -2.306410074234008789e-01
2.422892451286315918e-01 -3.104963302612304688e-01 -2.100699096918106079e-01 -7.019192725419998169e-02 1.238622888922691345e-01 1.426994055509567261e-01 -3.766457736492156982e-02 -3.872681260108947754e-01 4.351083934307098389e-02 9.929519146680831909e-02 8.511183410882949829e-02 1.143014207482337952e-01 1.456850022077560425e-01 -1.461898833513259888e-01 -1.023162305355072021e-01 -1.679543554782867432e-01 1.262744069099426270e-01 7.531892508268356323e-03 -2.515566349029541016e-02 3.197310566902160645e-01 -5.466407164931297302e-02 -2.574381828308105469e-01 -1.982623040676116943e-01 4.016054794192314148e-02 1.048702970147132874e-01 -2.183631062507629395e-01 2.817994356155395508e-01 -4.632163420319557190e-02 -9.449615329504013062e-02 1.870561093091964722e-01 2.474681138992309570e-01 1.447557806968688965e-01
-2.608828246593475342e-01 2.341334819793701172e-01 2.112391293048858643e-01 -1.115815639495849609e-01 -9.459567815065383911e-02 3.225574791431427002e-01 -1.123412847518920898e-01 -2.595685422420501709e-01 -2.340405434370040894e-01 2.517035007476806641e-01 -6.448867917060852051e-02 1.931258141994476318e-01 -6.736859679222106934e-02 2.445239573717117310e-03 6.072931922972202301e-03 -3.340870514512062073e-02 3.483539521694183350e-01 -9.945307672023773193e-02 -3.191536292433738708e-02 1.563009470701217651e-01 3.186282515525817871e-02 -2.525834441184997559e-01 -1.364922057837247849e-02 3.403230383992195129e-02 1.169908195734024048e-01 -1.652265898883342743e-02 1.871183514595031738e-01 9.006354957818984985e-02 1.289409548044204712e-01 2.892725467681884766e-01 2.730971574783325195e-01 8.341720700263977051e-02
1.792630702257156372e-01 -1.751329936087131500e-02 -2.944955229759216309e-01 -5.481843650341033936e-02 2.546564936637878418e-01 1.522467881441116333e-01 2.472924739122390747e-01 -2.847233116626739502e-01 -2.229765355587005615e-01 -1.049447804689407349e-01 -9.491903707385063171e-03 -3.934824839234352112e-02 6.585065275430679321e-02 -6.189725175499916077e-02 1.783690974116325378e-02 -1.805115342140197754e-01 2.417457550764083862e-01 -1.318763643503189087e-01 8.860940486192703247e-02 2.219277769327163696e-01 2.711449377238750458e-02 -3.200924396514892578e-01 1.657037436962127686e-02 -2.345792949199676514e-01 3.187019005417823792e-02 -8.743861317634582520e-02 9.532035142183303833e-02 3.766733780503273010e-02 -8.857171982526779175e-02 3.169291317462921143e-01 3.538600206375122070e-01 5.515112075954675674e-03
-1.278489828109741211e-01 -1.259076744318008423e-01 -4.434820637106895447e-02 -2.357488870620727539e-01 -6.932093203067779541e-02 -1.313340216875076294e-01 2.680920958518981934e-01 -1.341315209865570068e-01 -2.146188765764236450e-01 -5.069711059331893921e-02 1.572460085153579712e-01 -7.355671375989913940e-02 2.779458165168762207e-01 1.330298185348510742e-01 -8.943568170070648193e-02 -1.602199114859104156e-02 2.284233123064041138e-01 -1.875996291637420654e-01 -1.211569458246231079e-01 4.776915535330772400e-02 7.677808403968811035e-02 -2.816826999187469482e-01 1.251398026943206787e-01 2.371543198823928833e-01 -4.558303579688072205e-02 -3.983371425420045853e-03 9.800744056701660156e-02 4.060518741607666016e-02 7.211869955062866211e-02 4.278697669506072998e-01 3.660979866981506348e-01 -1.387125849723815918e-01
-2.086343318223953247e-01 -2.470012009143829346e-01 1.870135515928268433e-01 -1.525655239820480347e-01 -2.923312485218048096e-01 1.055906489491462708e-01 -1.245889998972415924e-02 -2.587072551250457764e-01 -2.346974164247512817e-01 5.550044402480125427e-02 -1.241137385368347168e-01 -2.459830977022647858e-02 7.252947241067886353e-02 -5.425151810050010681e-02 1.538456678390502930e-01 -2.558113634586334229e-01 1.031461283564567566e-01 4.924423247575759888e-02 -1.605591326951980591e-01 1.990658789873123169e-01 7.818871177732944489e-03 -1.053221225738525391e-01 -3.197917640209197998e-01 4.485106095671653748e-02 7.621230930089950562e-02 -6.810551136732101440e-02 2.373458594083786011e-01 -2.278762906789779663e-01 3.067620284855365753e-02 -1.510202884674072266e-01 3.977852761745452881e-01 -8.628185093402862549e-02
-1.268275827169418335e-01 -1.530571281909942627e-01 -2.394143044948577881e-01 -1.324394494295120239e-01 -3.008940219879150391e-01 1.105126440525054932e-01 2.999565303325653076e-01 -8.528617769479751587e-02 -1.395440846681594849e-01 1.895384788513183594e-01 2.700313553214073181e-02 2.435887902975082397e-01 2.161156833171844482e-01 -7.388156652450561523e-02 -1.082373857498168945e-01 -1.391773372888565063e-01 7.281333953142166138e-02 -1.152697876095771790e-01 5.112187564373016357e-02 1.051038056612014771e-01 2.091811001300811768e-01 -3.359445035457611084e-01 -1.479490250349044800e-01 -3.849003314971923828e-01 -9.891309775412082672e-03 5.409319326281547546e-02 2.905390262603759766e-01 -8.526718616485595703e-02 -7.463177293539047241e-02 9.192121773958206177e-02 1.376297920942306519e-01 -1.865321584045886993e-02
-8.300231397151947021e-02 -3.259437158703804016e-02 1.790905296802520752e-01 -4.009333550930023193e-01 7.595095038414001465e-02 2.988474667072296143e-01 3.097780048847198486e-01 3.160690665245056152e-01 -9.597389027476310730e-03 7.503652572631835938e-02 -2.615156471729278564e-01 1.581192165613174438e-01 -9.067822247743606567e-03 -1.467602699995040894e-01 -9.379582852125167847e-02 6.441970914602279663e-02 1.837904751300811768e-01 9.455110132694244385e-02 1.437856536358594894e-02 1.641947478055953979e-01 2.273967266082763672e-01 -2.204510420560836792e-01 -8.634530007839202881e-02 -1.068483665585517883e-01 -8.951235562562942505e-02 -1.162247434258460999e-01 1.701230555772781372e-01 1.816480159759521484e-01 3.730032965540885925e-02 8.221542835235595703e-02 2.503609955310821533e-01 -1.767715215682983398e-01
1.241035312414169312e-01 -1.061298102140426636e-01 -1.185453310608863831e-01 -2.951043285429477692e-02 -2.703233361244201660e-01 2.067020721733570099e-02 8.524236828088760376e-02 -9.862475097179412842e-02 7.761300355195999146e-02 9.544309973716735840e-02 -5.667939782142639160e-02 -3.655499964952468872e-02 1.406722962856292725e-01 -1.600700914859771729e-01 -1.261129677295684814e-01 -8.277645707130432129e-02 4.286998882889747620e-02 8.149990439414978027e-02 -7.284689694643020630e-02 -2.075707726180553436e-02 4.298666119575500488e-01 -1.056100204586982727e-01 -2.511773705482482910e-01 -1.655781716108322144e-01 4.038902744650840759e-02 -1.868851929903030396e-01 4.672591686248779297e-01 6.312062591314315796e-02 -2.348659485578536987e-01 -1.584985852241516113e-01 3.238963782787322998e-01 1.879851669073104858e-01
1.637124568223953247e-01 -3.544910624623298645e-02 -1.924422681331634521e-01 1.925686299800872803e-01 7.951285690069198608e-02 -7.324589043855667114e-02 -3.510904312133789062e-02 -1.126065775752067566e-01 -1.639124900102615356e-01 -1.480518579483032227e-01 1.535806208848953247e-01 -1.287299208343029022e-02 6.139542534947395325e-02 -1.180466040968894958e-01 -1.109012588858604431e-01 -8.514591492712497711e-03 2.567001879215240479e-01 1.619076728820800781e-01 -1.086868047714233398e-01 1.544751226902008057e-01 8.365377038717269897e-02 -3.046788871288299561e-01 1.866282075643539429e-01 -2.511477470397949219e-01 1.869394481182098389e-01 -9.758647531270980835e-02 1.859676986932754517e-01 -1.465382725000381470e-01 1.108863428235054016e-01 3.635785281658172607e-01 4.358831942081451416e-01 9.532106667757034302e-02
-8.522535115480422974e-02 3.699386864900588989e-02 1.271621137857437134e-01 -3.899928927421569824e-02 9.641394764184951782e-02 -1.166235841810703278e-02 -4.017245024442672729e-02 2.127364128828048706e-01 1.498308330774307251e-01 9.112285450100898743e-03 9.018998593091964722e-02 -1.384806726127862930e-02 2.967950403690338135e-01 6.526629626750946045e-02 -7.740924507379531860e-02 -8.840916678309440613e-03 -1.176011189818382263e-02 -9.742413461208343506e-02 1.714504510164260864e-01 1.043161377310752869e-02 2.942338585853576660e-01 -2.878888547420501709e-01 -4.653421789407730103e-02 -1.671200096607208252e-01 2.743515074253082275e-01 -2.591381669044494629e-01 3.637119829654693604e-01 -3.981522098183631897e-02 2.959591150283813477e-02 4.086437821388244629e-01 2.864282131195068359e-01 1.523728817701339722e-01
-1.939705610275268555e-01 3.189761564135551453e-02 -4.350722208619117737e-02 -1.419347077608108521e-01 -2.931948602199554443e-01 7.605566084384918213e-02 -4.859082028269767761e-02 -3.086891258135437965e-03 -6.823991984128952026e-02 -5.535846576094627380e-03 1.257562935352325439e-01 1.078276261687278748e-01 1.447983682155609131e-01 1.293532550334930420e-01 -2.026592642068862915e-01 -1.222880929708480835e-01 1.236211135983467102e-01 -2.289140522480010986e-01 -1.061429455876350403e-01 2.185521423816680908e-01 -2.484883666038513184e-01 -1.117938831448554993e-01 1.434084177017211914e-01 -2.797701768577098846e-02 -2.539730966091156006e-01 -3.464730978012084961e-01 3.061604499816894531e-01 -1.352312266826629639e-01 -2.192702293395996094e-01 8.351600170135498047e-02 3.443002700805664062e-01 -1.639382094144821167e-01
-1.765272021293640137e-01 -8.974888920783996582e-02 -1.315541472285985947e-02 -7.726888637989759445e-03 -4.781917110085487366e-02 1.557429879903793335e-01 1.342125982046127319e-01 -3.567825555801391602e-01 -6.124055385589599609e-02 2.738876044750213623e-01 -1.337599605321884155e-01 2.439811080694198608e-02 -1.068322062492370605e-01 3.463507816195487976e-02 -1.807001978158950806e-01 -1.400006860494613647e-01 -1.568225771188735962e-02 6.948477029800415039e-02 -5.026705935597419739e-02 2.790342867374420166e-01 -2.793482504785060883e-02 -2.617117464542388916e-01 -5.495989695191383362e-02 -6.024926528334617615e-02 -2.920725047588348389e-01 -1.006719619035720825e-01 3.147645890712738037e-01 -2.332681864500045776e-01 -2.647851407527923584e-01 3.049479238688945770e-02 3.635097146034240723e-01 -1.143968850374221802e-01
2.926743403077125549e-02 -9.878727793693542480e-02 -2.278285026550292969e-01 -3.938409388065338135e-01 -7.635044306516647339e-02 -4.469224810600280762e-02 3.263308107852935791e-02 7.591170072555541992e-02 -9.094090759754180908e-02 5.863517522811889648e-02 1.789404777809977531e-03 -3.338011726737022400e-02 2.104902416467666626e-01 -1.668224576860666275e-03 8.190008252859115601e-02 6.816147826611995697e-03 1.101808100938796997e-01 -1.209597811102867126e-01 -1.796018928289413452e-01 -1.929713487625122070e-01 -1.468516439199447632e-01 -2.333831191062927246e-01 1.137405335903167725e-01 1.174786612391471863e-01 -7.663101702928543091e-02 -4.574711918830871582e-01 2.428182363510131836e-01 -6.291063874959945679e-02 1.986989825963973999e-01 5.943738669157028198e-02 3.496353328227996826e-01 -2.479078769683837891e-01
1.751423180103302002e-01 -2.019790112972259521e-01 1.062192916870117188e-01 3.417752683162689209e-02 4.882115870714187622e-02 5.726322531700134277e-02 2.226088494062423706e-01 -5.009616613388061523e-01 -5.755693838000297546e-02 -5.584889650344848633e-02 -6.095482036471366882e-02 5.522510781884193420e-02 2.076006233692169189e-01 -2.876758808270096779e-03 -2.285087555646896362e-01 -1.141577214002609253e-01 2.727254927158355713e-01 1.568005792796611786e-02 -3.839866071939468384e-02 -9.829600341618061066e-03 2.707875147461891174e-02 -4.214203357696533203e-01 1.243065390735864639e-02 -8.796016126871109009e-02 5.806099623441696167e-03 -3.919703513383865356e-02 2.925612032413482666e-01 -2.276067249476909637e-02 9.696381539106369019e-02 2.227562963962554932e-01 2.813815474510192871e-01 7.299313787370920181e-03
-1.534004807472229004e-01 9.314774535596370697e-03 -2.876999974250793457e-01 -2.679627537727355957e-01 -2.851690053939819336e-01 1.709717661142349243e-01 1.256878394633531570e-02 3.372671827673912048e-02 -1.895262114703655243e-02 -5.753936618566513062e-02 -9.130306541919708252e-02 1.220926269888877869e-01 2.026355117559432983e-01 -3.569110929965972900e-01 -1.445235759019851685e-01 4.868068266659975052e-03 7.988086342811584473e-02 -1.026169583201408386e-01 2.971155382692813873e-02 -2.309764921665191650e-02 2.463629283010959625e-02 -2.715215981006622314e-01 5.806419998407363892e-02 -6.883738934993743896e-02 -5.944408476352691650e-02 1.082187741994857788e-01 2.190108001232147217e-01 8.328856527805328369e-02 3.523325920104980469e-01 2.412199378013610840e-01 3.727043271064758301e-01 -3.921753913164138794e-02
9.251211583614349365e-02 1.670823693275451660e-01 1.301662921905517578e-01 -5.972678586840629578e-02 9.131186455488204956e-02 1.260274350643157959e-01 5.731740035116672516e-03 -4.175199866294860840e-01 4.166466370224952698e-02 2.375737763941287994e-03 -1.957675516605377197e-01 1.296609938144683838e-01 3.460743725299835205e-01 3.770061209797859192e-02 2.100250497460365295e-02 -2.780151665210723877e-01 9.513261169195175171e-02 1.291574388742446899e-01 -2.333627790212631226e-01 1.670442223548889160e-01 -6.650121510028839111e-02 -2.749424576759338379e-01 2.091810256242752075e-01 -1.226936429738998413e-01 1.355840545147657394e-02 -7.764637470245361328e-02 4.361220821738243103e-02 -2.128095328807830811e-01 -8.894781768321990967e-02 2.888485789299011230e-01 3.031767010688781738e-01 -7.108554989099502563e-02
7.984031736850738525e-02 -2.096639722585678101e-01 -1.910371780395507812e-01 -1.034996062517166138e-01 -9.268826246261596680e-02 -6.478738039731979370e-02 2.989381253719329834e-01 2.914882078766822815e-02 -2.654005885124206543e-01 1.273924559354782104e-01 6.062674149870872498e-02 2.466454952955245972e-01 9.706509858369827271e-02 -1.584699563682079315e-02 -1.615287661552429199e-01 -5.295711383223533630e-02 -1.605293303728103638e-01 -9.346874803304672241e-02 -2.823593281209468842e-02 2.711425423622131348e-01 1.603264212608337402e-01 -1.460573524236679077e-01 1.994648724794387817e-01 2.291704416275024414e-01 2.304620807990431786e-03 -1.746066212654113770e-01 3.570289313793182373e-01 -6.950966268777847290e-02 2.176071852445602417e-01 1.103020459413528442e-01 3.012908101081848145e-01 -2.201330810785293579e-01
-1.572370231151580811e-01 1.168911531567573547e-02 -1.389618963003158569e-01 -2.619644105434417725e-01 -2.289437800645828247e-01 -1.001552790403366089e-01 2.631038986146450043e-02 4.034605994820594788e-02 -1.513734012842178345e-01 -8.748214691877365112e-02 -2.035042494535446167e-01 2.199018597602844238e-01 3.121836483478546143e-01 -2.920079827308654785e-01 -1.813969314098358154e-01 2.919519245624542236e-01 3.473214507102966309e-01 -1.326726675033569336e-01 6.276142783463001251e-03 1.911461651325225830e-01 5.248088389635086060e-02 -2.172120362520217896e-01 1.179831027984619141e-01 -2.438940107822418213e-03 1.073664203286170959e-01 -1.262995302677154541e-01 2.053674757480621338e-01 -2.413040399551391602e-02 2.205130457878112793e-01 1.569061577320098877e-01 1.351038366556167603e-01 -2.871150709688663483e-02
-1.406654566526412964e-01 -2.731921151280403137e-02 -1.657032519578933716e-01 1.020485013723373413e-01 4.312683269381523132e-02 1.254704874008893967e-02 1.633181571960449219e-01 -4.181085824966430664e-01 -3.132103979587554932e-01 -1.064062193036079407e-01 2.189385145902633667e-01 -6.845603138208389282e-02 -5.368842184543609619e-02 -9.920816868543624878e-03 -1.353476494550704956e-01 -7.378749549388885498e-02 2.432311624288558960e-01 -1.236774958670139313e-02 -6.494305282831192017e-02 5.275602638721466064e-02 -1.816843822598457336e-02 -1.505749672651290894e-01 2.009031027555465698e-01 8.013384789228439331e-02 -1.550444364547729492e-01 -1.804364919662475586e-01 3.772474229335784912e-01 -1.452649571001529694e-02 1.202262863516807556e-01 1.685972362756729126e-01 3.968308269977569580e-01 1.171502470970153809e-01
8.997524529695510864e-02 -1.093962192535400391e-01 -3.173433542251586914e-01 -8.050695806741714478e-02 -8.867362886667251587e-02 -1.437542289495468140e-01 6.139451265335083008e-02 -1.198024898767471313e-01 -3.670979663729667664e-02 2.088634073734283447e-01 -8.757746964693069458e-02 1.099186167120933533e-01 2.498425096273422241e-01 -1.108128204941749573e-01 -3.306818604469299316e-01 1.450190991163253784e-01 7.828626036643981934e-02 -5.929800868034362793e-02 -1.660240441560745239e-01 3.682166039943695068e-01 1.383738368749618530e-01 -2.073279619216918945e-01 3.869689628481864929e-02 8.245018124580383301e-02 2.388169318437576294e-01 6.114052981138229370e-02 1.644172519445419312e-01 -1.277731452137231827e-02 1.328735798597335815e-01 2.552904486656188965e-01 3.452786803245544434e-01 -1.518523991107940674e-01
-1.342790275812149048e-01 -7.979730516672134399e-02 -2.353586256504058838e-01 -2.700258232653141022e-02 -5.258658900856971741e-02 1.444620788097381592e-01 2.664159238338470459e-01 -1.051534786820411682e-01 -1.948444694280624390e-01 9.355778992176055908e-02 1.680077165365219116e-01 7.877526804804801941e-03 2.660679519176483154e-01 -1.855570636689662933e-02 5.810479633510112762e-03 1.024071872234344482e-01 4.215865582227706909e-02 1.322776675224304199e-01 -4.663933068513870239e-02 3.200601339340209961e-01 1.501056998968124390e-01 -3.497967720031738281e-01 1.607315540313720703e-01 1.522897034883499146e-01 1.778432279825210571e-01 -7.539122016169130802e-04 8.230497688055038452e-02 1.355705410242080688e-01 -1.549457311630249023e-01 1.646077334880828857e-01 3.867537975311279297e-01 -2.861406803131103516e-01
-1.688578724861145020e-01 -2.483175396919250488e-01 -3.047178387641906738e-01 -3.199023008346557617e-01 -1.210127621889114380e-01 -6.314937770366668701e-02 1.434466987848281860e-01 2.109461091458797455e-02 -5.186079442501068115e-02 2.364262752234935760e-02 -5.801655352115631104e-02 -1.265578716993331909e-01 1.594438403844833374e-01 -8.034069836139678955e-02 1.699080020189285278e-01 -8.578564226627349854e-02 7.869494706392288208e-02 -3.346475958824157715e-02 -5.082730576395988464e-02 -3.252594545483589172e-02 -1.196919977664947510e-01 -1.202069595456123352e-01 2.151130884885787964e-01 -6.109835952520370483e-02 1.921796053647994995e-02 -4.183241426944732666e-01 3.325056731700897217e-01 8.594873361289501190e-03 9.397213906049728394e-02 -9.488356113433837891e-02 3.842674195766448975e-01 -2.074001133441925049e-01
-9.981513023376464844e-02 1.950123012065887451e-01 -6.922167539596557617e-02 -2.629097104072570801e-01 -3.282015025615692139e-01 -1.037689819931983948e-01 8.812238276004791260e-02 1.334512978792190552e-01 -1.491908878087997437e-01 5.934789031744003296e-02 1.730777323246002197e-02 3.284890949726104736e-02 3.129203915596008301e-01 1.278916746377944946e-01 -3.326251357793807983e-02 -2.866440627258270979e-04 2.023637294769287109e-01 -1.590966582298278809e-01 -2.931144833564758301e-02 1.829368323087692261e-01 -1.098699197173118591e-01 -3.305620700120925903e-02 6.664106249809265137e-02 -4.042377695441246033e-02 -3.104701638221740723e-01 -4.065440893173217773e-01 2.590605914592742920e-01 1.246936433017253876e-02 -1.217544600367546082e-01 7.545600086450576782e-02 3.381577432155609131e-01 8.866312354803085327e-02
9.349372982978820801e-02 4.931989312171936035e-02 8.168690651655197144e-02 -1.365841925144195557e-01 1.349436044692993164e-01 1.844532638788223267e-01 -4.415366053581237793e-02 -4.241720139980316162e-01 8.802998065948486328e-02 9.355293214321136475e-02 -6.752629578113555908e-02 1.444764435291290283e-01 3.184679150581359863e-01 7.665299624204635620e-02 6.760001927614212036e-02 -6.463530659675598145e-02 1.216595247387886047e-01 9.271796047687530518e-02 -2.914900183677673340e-01 2.277454584836959839e-01 -1.824204176664352417e-01 -4.304607808589935303e-01 1.576197892427444458e-01 -2.635904960334300995e-02 1.399438679218292236e-01 -9.511230140924453735e-02 7.812967151403427124e-02 -2.724065780639648438e-01 1.985885016620159149e-02 9.345018118619918823e-02 2.155395746231079102e-01 5.045187845826148987e-02
3.375843539834022522e-02 8.993732184171676636e-02 -3.087494149804115295e-02 -2.334990948438644409e-01 -2.901391685009002686e-02 -3.369922935962677002e-02 1.725078374147415161e-01 1.765677481889724731e-01 -1.606935113668441772e-01 1.283404324203729630e-02 -2.771497964859008789e-01 6.989169865846633911e-02 6.937423348426818848e-02 1.897291243076324463e-01 -2.557418346405029297e-01 8.653292804956436157e-02 4.966627806425094604e-02 -3.946173563599586487e-02 -4.608514606952667236e-01 2.263924628496170044e-01 -6.177362427115440369e-02 -1.798776984214782715e-01 -3.605886548757553101e-02 -1.327716410160064697e-01 3.139985352754592896e-02 -2.732298374176025391e-01 3.465994298458099365e-01 -2.749896645545959473e-01 2.210148610174655914e-02 7.656393200159072876e-02 2.008798122406005859e-01 -1.007085964083671570e-01
-7.264840602874755859e-02 -1.637140214443206787e-01 2.578210234642028809e-01 -2.308263033628463745e-01 -4.514871910214424133e-02 1.074482426047325134e-01 2.849324047565460205e-02 -2.799909710884094238e-01 -6.404999643564224243e-02 -1.862205192446708679e-02 -1.429025381803512573e-01 8.456249535083770752e-02 1.969197392463684082e-02 2.492449730634689331e-01 -1.522490233182907104e-01 4.593412857502698898e-03 1.467439979314804077e-01 3.021588623523712158e-01 -1.123955473303794861e-01 -1.311368197202682495e-01 1.127929314970970154e-01 -2.691750787198543549e-02 9.603381901979446411e-02 -8.746045082807540894e-02 -4.133908450603485107e-02 -1.737691611051559448e-01 1.393719017505645752e-01 -4.335421323776245117e-02 2.088036835193634033e-01 3.074467778205871582e-01 4.976862370967864990e-01 1.601231694221496582e-01
-7.135692238807678223e-02 -8.820568025112152100e-02 -1.547506749629974365e-01 -1.921653151512145996e-01 7.914458960294723511e-02 8.568017184734344482e-02 1.211951673030853271e-01 -8.546052873134613037e-02 3.703875839710235596e-02 -1.709895282983779907e-01 -1.326763182878494263e-01 -1.287417411804199219e-01 3.840712904930114746e-01 -2.599077224731445312e-01 -1.080710440874099731e-01 8.362873643636703491e-02 3.942141830921173096e-01 1.046082302927970886e-01 -2.618426680564880371e-01 1.609996855258941650e-01 -3.238534554839134216e-02 -2.103567123413085938e-01 1.714530289173126221e-01 4.723367467522621155e-02 8.150114677846431732e-03 -1.852215677499771118e-01 2.238225042819976807e-01 3.014857470989227295e-01 -9.017700701951980591e-02 -7.210717350244522095e-02 2.170376926660537720e-01 -1.362971812486648560e-01
-9.566758759319782257e-03 2.185667632147669792e-03 -1.040455549955368042e-01 -4.464075714349746704e-02 -2.128021419048309326e-01 2.201628088951110840e-01 3.780907094478607178e-01 -1.662145256996154785e-01 -1.030239015817642212e-01 -5.010069906711578369e-02 -4.788587987422943115e-02 1.626738309860229492e-01 2.078789658844470978e-02 -3.786821961402893066e-01 -2.782288379967212677e-02 2.391677536070346832e-02 2.114643156528472900e-01 -2.570658624172210693e-01 -2.402075976133346558e-01 3.302838280797004700e-02 4.238422960042953491e-02 -2.671008370816707611e-02 -1.119765341281890869e-01 -1.949573308229446411e-01 -1.253047138452529907e-01 -3.552107512950897217e-01 2.820034325122833252e-01 -8.342318981885910034e-02 -6.160321459174156189e-02 -5.514851212501525879e-02 2.456940412521362305e-01 1.322129368782043457e-01
4.431521147489547729e-02 1.313272565603256226e-01 1.770023405551910400e-01 6.207244936376810074e-03 -1.999515146017074585e-01 2.254799157381057739e-01 -9.106560796499252319e-02 3.317973017692565918e-02 -2.196135930716991425e-02 -1.712585985660552979e-01 6.146510317921638489e-02 1.179241910576820374e-01 2.576945126056671143e-01 1.259606033563613892e-01 1.604079157114028931e-01 -1.251928657293319702e-01 5.776607617735862732e-02 2.183203697204589844e-01 -6.387289613485336304e-02 2.090203166007995605e-01 2.222605794668197632e-01 -4.216779768466949463e-01 -2.055350542068481445e-01 1.739940792322158813e-01 2.154737710952758789e-01 -1.771699190139770508e-01 3.585340380668640137e-01 -1.018076911568641663e-01 -1.909139454364776611e-01 -1.201176494359970093e-01 9.340935200452804565e-02 -5.657875165343284607e-02
1.487944573163986206e-01 -1.759487092494964600e-01 1.230597123503684998e-01 -1.340927630662918091e-01 -9.416858851909637451e-02 6.811270862817764282e-02 -1.403195112943649292e-01 -1.080951765179634094e-01 -1.524585932493209839e-01 -1.389245092868804932e-01 -2.455811016261577606e-02 3.106229603290557861e-01 4.764083623886108398e-01 -1.937957704067230225e-01 1.213483065366744995e-01 -1.265466511249542236e-01 4.540269076824188232e-02 1.785134375095367432e-01 -2.355408370494842529e-01 9.704386442899703979e-02 1.459355950355529785e-01 -1.501566469669342041e-01 2.587650436908006668e-03 -8.361923694610595703e-02 -2.766145952045917511e-02 1.002949997782707214e-01 -1.019110754132270813e-01 -2.066657990217208862e-01 -1.317144036293029785e-01 1.767756491899490356e-01 3.418388366699218750e-01 -2.344361543655395508e-01
1.052905842661857605e-01 -9.061311930418014526e-02 -2.598625607788562775e-02 3.775104507803916931e-02 -1.945638209581375122e-01 1.816153079271316528e-01 -7.328143715858459473e-02 -3.686872369144111872e-04 1.603559358045458794e-03 1.088972836732864380e-01 5.481234751641750336e-03 7.178920507431030273e-02 1.771741211414337158e-01 -2.393331825733184814e-01 -2.001472115516662598e-01 -1.706581413745880127e-01 -4.115575924515724182e-02 2.189481817185878754e-02 8.553788065910339355e-02 1.610170751810073853e-01 1.646471172571182251e-01 -1.496777981519699097e-01 9.094466269016265869e-02 -5.337057113647460938e-01 -1.090755779296159744e-02 -9.015586227178573608e-02 4.684992730617523193e-01 1.012581028044223785e-02 -1.672100871801376343e-01 -5.859521776437759399e-02 3.001060187816619873e-01 1.246698014438152313e-02
3.765109553933143616e-02 -2.646036744117736816e-01 7.907046005129814148e-03 -5.635324493050575256e-02 1.498941183090209961e-01 8.113542199134826660e-02 -6.182967126369476318e-02 -1.231820732355117798e-01 8.789348602294921875e-02 -1.953103765845298767e-02 1.652294397354125977e-01 -3.899396583437919617e-02 4.118481278419494629e-01 -1.916042417287826538e-01 -3.515165066346526146e-03 -1.880613118410110474e-01 5.176905170083045959e-02 9.349941462278366089e-02 1.870431452989578247e-01 2.401493042707443237e-01 3.983565792441368103e-02 -1.345885843038558960e-01 -1.021554097533226013e-01 4.223661124706268311e-02 -7.662750780582427979e-02 -4.692788422107696533e-02 2.126556634902954102e-01 -2.366930991411209106e-01 2.471713125705718994e-01 8.364354819059371948e-02 5.340713262557983398e-01 8.779074996709823608e-04
8.812379091978073120e-02 3.572185710072517395e-02 -2.479208111763000488e-01 -3.402778506278991699e-01 -2.668151557445526123e-01 -3.681134060025215149e-02 4.348501935601234436e-02 1.302535533905029297e-01 -1.988788992166519165e-01 6.081332918256521225e-03 2.314718440175056458e-02 4.065684974193572998e-02 3.345509171485900879e-01 7.457698229700326920e-03 -8.110927790403366089e-02 -1.994291990995407104e-01 -2.112989686429500580e-02 -2.133980542421340942e-01 -2.070591002702713013e-01 -1.298633217811584473e-01 -2.373116165399551392e-01 -3.539767563343048096e-01 1.693466752767562866e-01 -7.979601621627807617e-02 -5.882419273257255554e-02 -1.789888590574264526e-01 9.200433641672134399e-02 -1.483813375234603882e-01 7.043991237878799438e-02 1.116694808006286621e-01 2.992455661296844482e-01 -1.638559550046920776e-01
-1.077613383531570435e-01 -1.711798012256622314e-01 -1.191943883895874023e-01 2.168141864240169525e-02 1.489770561456680298e-01 6.891056895256042480e-02 -1.367230713367462158e-01 -3.201445937156677246e-02 -1.240248382091522217e-01 1.065133437514305115e-01 -1.220253184437751770e-01 2.535323202610015869e-01 2.703240811824798584e-01 -4.705102741718292236e-02 -1.582137495279312134e-01 4.040558263659477234e-02 2.675784230232238770e-01 5.033192038536071777e-02 6.867662072181701660e-02 -8.662287145853042603e-02 1.919001191854476929e-01 -2.950962781906127930e-01 -7.749648392200469971e-02 -8.974545449018478394e-02 -8.147560805082321167e-02 -7.860431820154190063e-02 8.491654694080352783e-02 -4.853440225124359131e-01 1.189187541604042053e-01 -7.918286323547363281e-02 3.922707438468933105e-01 1.889549940824508667e-01
-6.258938461542129517e-02 -7.936371117830276489e-02 6.613052636384963989e-02 -2.552980780601501465e-01 -2.705138409510254860e-03 1.628754585981369019e-01 2.044420093297958374e-01 -1.920782774686813354e-01 -2.432397753000259399e-01 3.744361102581024170e-01 -1.833253651857376099e-01 2.438766062259674072e-01 3.088607788085937500e-01 2.313645556569099426e-03 4.048470035195350647e-02 -1.974458396434783936e-01 2.274890989065170288e-01 1.932829059660434723e-02 3.655802831053733826e-02 2.292254380881786346e-02 5.091677885502576828e-03 -1.929505020380020142e-01 -4.334934055805206299e-03 1.540680527687072754e-01 -2.488023489713668823e-01 -1.284709423780441284e-01 9.452055394649505615e-02 -2.975046634674072266e-01 1.336506754159927368e-01 -1.686976999044418335e-01 2.084412574768066406e-01 7.689575850963592529e-02
2.450511455535888672e-01 8.493367582559585571e-03 -5.898259580135345459e-02 -1.870420426130294800e-01 -5.965787917375564575e-02 3.286987543106079102e-02 -3.120644949376583099e-02 -2.517967112362384796e-02 -4.033835232257843018e-02 -1.672004759311676025e-01 1.163869425654411316e-01 2.919762432575225830e-01 3.316561877727508545e-01 -1.319902390241622925e-01 3.897434771060943604e-01 -1.534358710050582886e-01 2.040637433528900146e-01 9.903778135776519775e-02 -6.337291002273559570e-02 1.353083848953247070e-01 2.683016061782836914e-01 -1.216959506273269653e-01 1.243992894887924194e-01 -1.705969721078872681e-01 4.345852136611938477e-02 2.961351163685321808e-02 -7.566126435995101929e-02 -2.122582793235778809e-01 7.098314166069030762e-02 8.135063108056783676e-04 4.446318745613098145e-01 -4.998063296079635620e-02
4.367702454328536987e-02 -1.494828313589096069e-01 -1.507836021482944489e-02 -2.495446503162384033e-01 -1.204892024397850037e-01 4.125931765884160995e-03 3.736346215009689331e-02 -9.816082892939448357e-04 7.289225608110427856e-02 1.984042227268218994e-01 -1.204211339354515076e-01 3.845287561416625977e-01 -1.044351160526275635e-01 -1.719830036163330078e-01 1.170700788497924805e-02 -8.228094130754470825e-02 5.907714962959289551e-01 7.864633202552795410e-02 -2.240628236904740334e-03 5.155944824218750000e-02 -2.624653652310371399e-02 -2.066591009497642517e-02 5.595825146883726120e-03 8.557761460542678833e-02 1.416755914688110352e-01 -9.074608981609344482e-02 3.309226930141448975e-01 7.055292371660470963e-03 -1.721547096967697144e-01 2.921364903450012207e-01 1.003582552075386047e-01 1.167594566941261292e-01
-2.129997164011001587e-01 -4.898906126618385315e-02 9.159825742244720459e-02 -1.521172374486923218e-01 -1.205715909600257874e-01 -1.330752670764923096e-01 1.999040842056274414e-01 -6.835330277681350708e-02 -1.368779689073562622e-01 -1.968782991170883179e-01 -1.573210805654525757e-01 1.154663786292076111e-01 1.896067708730697632e-01 1.014021486043930054e-01 -7.606048136949539185e-02 -2.236563339829444885e-02 -1.139448489993810654e-02 -1.316989958286285400e-01 6.030967831611633301e-02 -1.163338795304298401e-01 2.372003942728042603e-01 -4.780719578266143799e-01 1.718853786587715149e-02 -2.941203713417053223e-01 1.571936011314392090e-01 -2.957665920257568359e-01 4.055029153823852539e-02 -4.170519113540649414e-02 -8.680180460214614868e-02 1.059562042355537415e-01 3.892394304275512695e-01 -6.015978008508682251e-02
2.296312302350997925e-01 -2.512189149856567383e-01 9.799256175756454468e-02 -2.214228659868240356e-01 3.909489884972572327e-02 -1.282114386558532715e-01 2.708233892917633057e-01 -9.124237298965454102e-02 -3.447580337524414062e-01 2.018048018217086792e-01 4.156870767474174500e-02 5.140706151723861694e-02 -1.181751564145088196e-01 1.519116908311843872e-01 -1.317565292119979858e-01 1.891640201210975647e-02 6.410951912403106689e-02 -1.349370628595352173e-01 -1.828519552946090698e-01 -3.784178942441940308e-02 2.549337446689605713e-01 -4.275207519531250000e-01 7.586240768432617188e-02 4.951450228691101074e-02 1.168325096368789673e-01 -1.416250020265579224e-01 3.483500182628631592e-01 7.232202682644128799e-03 5.544909089803695679e-02 1.319520473480224609e-01 8.491035550832748413e-02 1.059082597494125366e-01
1.660100184381008148e-02 -1.788795739412307739e-01 -1.458479315042495728e-01 -8.690300397574901581e-03 -9.716463088989257812e-02 7.353394478559494019e-02 2.682656645774841309e-01 -2.023802511394023895e-02 -8.280444145202636719e-02 1.804600656032562256e-01 -3.021561205387115479e-01 -5.813218280673027039e-02 6.050892174243927002e-02 -1.831956058740615845e-01 2.048593014478683472e-01 -9.351002052426338196e-03 -1.305984705686569214e-01 4.004209488630294800e-02 -2.531411647796630859e-01 1.773076876997947693e-02 1.822223663330078125e-01 -2.723018229007720947e-01 -1.519346088171005249e-01 1.319766491651535034e-01 -3.117075003683567047e-02 -1.962201595306396484e-01 1.609220653772354126e-01 -5.290791764855384827e-02 1.165652275085449219e-01 5.127659067511558533e-02 4.673982560634613037e-01 3.346967399120330811e-01
1.314476728439331055e-01 -1.472498625516891479e-01 -1.627908498048782349e-01 -1.963906884193420410e-01 -7.489163428544998169e-02 7.666737586259841919e-02 1.860431581735610962e-02 1.328829377889633179e-01 1.991708278656005859e-01 -1.540339440107345581e-01 1.478145867586135864e-01 1.313252598047256470e-01 2.954868972301483154e-01 -2.859705984592437744e-01 -1.259271353483200073e-01 1.412200182676315308e-01 1.815501600503921509e-01 -1.108909174799919128e-01 -1.588127017021179199e-01 1.636613905429840088e-01 7.076967507600784302e-02 -4.374323487281799316e-01 1.869396120309829712e-01 7.825303822755813599e-03 9.020678699016571045e-02 -2.898883307352662086e-03 1.309465765953063965e-01 2.057563811540603638e-01 1.988391727209091187e-01 1.286735385656356812e-01 2.390359044075012207e-01 -2.227275222539901733e-01
5.517318844795227051e-02 -1.889106333255767822e-01 -1.427408903837203979e-01 -3.647315204143524170e-01 -1.738034784793853760e-01 -4.342086985707283020e-02 -1.943648606538772583e-01 1.630879789590835571e-01 2.748020924627780914e-02 1.229496821761131287e-01 -3.507862612605094910e-02 -1.926695853471755981e-01 1.353592704981565475e-02 -2.942730188369750977e-01 -2.410785555839538574e-01 7.890422642230987549e-02 3.735069632530212402e-01 1.489531695842742920e-01 -2.331574857234954834e-01 8.683050423860549927e-02 7.781498134136199951e-02 -1.715312302112579346e-01 9.712591767311096191e-02 -4.359234869480133057e-02 -5.760050937533378601e-02 -1.720321476459503174e-01 1.378071457147598267e-01 1.915373057126998901e-01 -2.109003365039825439e-01 3.010826930403709412e-02 2.720824778079986572e-01 1.662376075983047485e-01
-2.750982344150543213e-02 5.376875028014183044e-02 -1.863602101802825928e-01 1.843341737985610962e-01 3.510035201907157898e-02 -6.747667491436004639e-02 1.262982375919818878e-02 -1.442579627037048340e-01 -3.799777105450630188e-02 1.754590868949890137e-01 -5.562552437186241150e-02 -6.168067455291748047e-03 1.167229264974594116e-01 -1.195302307605743408e-01 -1.231954768300056458e-01 -2.841523885726928711e-01 -6.933029741048812866e-03 5.203584674745798111e-03 -1.094625815749168396e-01 -5.589304119348526001e-02 2.751536965370178223e-01 -4.954662919044494629e-01 1.704464666545391083e-02 3.131628036499023438e-01 -1.023852452635765076e-01 -7.598948478698730469e-02 2.847494482994079590e-01 9.100455045700073242e-02 -5.181008949875831604e-02 2.649206221103668213e-01 3.553258478641510010e-01 -4.701720550656318665e-02
1.741195321083068848e-01 -2.211223840713500977e-01 2.133323252201080322e-02 -5.141503736376762390e-02 2.820784151554107666e-01 6.657537072896957397e-02 -7.977474015206098557e-04 -3.003644943237304688e-01 -5.395157635211944580e-02 -4.635210707783699036e-02 2.784509025514125824e-02 -2.381925880908966064e-01 3.037338554859161377e-01 -1.854384541511535645e-01 -1.837560385465621948e-01 -1.056623160839080811e-01 2.638182938098907471e-01 4.111232608556747437e-02 1.201534196734428406e-01 1.728796586394309998e-02 -1.040561031550168991e-02 -3.166766464710235596e-01 -1.179544255137443542e-01 -1.862126290798187256e-01 -1.379884965717792511e-02 -1.456454247236251831e-01 1.595047116279602051e-01 -2.341627329587936401e-01 1.206929385662078857e-01 6.990359723567962646e-02 3.865330815315246582e-01 -6.149062141776084900e-02
-1.696644574403762817e-01 6.232422590255737305e-02 -2.096693962812423706e-01 -3.161341845989227295e-01 8.720510639250278473e-03 9.575296193361282349e-02 -1.571612060070037842e-02 5.410838872194290161e-03 1.269177049398422241e-01 -7.367640733718872070e-02 -3.009510636329650879e-01 -1.214949265122413635e-01 1.227966025471687317e-01 -3.033447563648223877e-01 5.423926562070846558e-02 -3.744359128177165985e-03 2.277135103940963745e-01 6.795487552881240845e-02 -1.577997058629989624e-01 3.059766441583633423e-02 2.499955296516418457e-01 -3.808447718620300293e-01 5.321819707751274109e-02 6.537000834941864014e-02 -5.515708401799201965e-02 -1.535023003816604614e-01 -7.543156296014785767e-02 2.736300230026245117e-01 -1.576839685440063477e-01 8.859516680240631104e-02 3.324279487133026123e-01 -1.721635460853576660e-01
4.828936420381069183e-03 -3.773331642150878906e-02 -1.266612261533737183e-01 -1.033002063632011414e-01 -8.419338613748550415e-02 -1.357347816228866577e-01 5.700955912470817566e-02 3.430626913905143738e-02 5.979344248771667480e-03 -1.775358468294143677e-01 -8.500356972217559814e-02 1.159340515732765198e-01 1.513581424951553345e-01 -2.064698785543441772e-01 1.767159551382064819e-01 1.340594440698623657e-01 3.291555345058441162e-01 1.149286106228828430e-01 -1.301090121269226074e-01 1.499861478805541992e-01 2.958639562129974365e-01 -8.793374150991439819e-02 -1.280931979417800903e-01 -1.395001262426376343e-01 8.739274926483631134e-03 -2.150659710168838501e-01 1.202104687690734863e-01 -3.405541777610778809e-01 2.775247097015380859e-01 1.436971276998519897e-01 2.901485860347747803e-01 3.524408936500549316e-01
2.598940730094909668e-01 -3.372469171881675720e-02 -1.678518503904342651e-01 -3.325365781784057617e-01 2.571009695529937744e-01 1.162193492054939270e-01 2.548392117023468018e-02 -2.425829619169235229e-01 -2.069600820541381836e-01 1.715552359819412231e-01 -1.052242219448089600e-01 1.254362314939498901e-01 3.970621898770332336e-02 -3.249194920063018799e-01 -9.925343841314315796e-02 2.822171151638031006e-01 -1.216290425509214401e-02 1.189789026975631714e-01 7.967555522918701172e-02 -5.779033526778221130e-02 3.059713914990425110e-02 -1.518573313951492310e-01 -6.955505162477493286e-02 -4.080570116639137268e-02 -8.479093015193939209e-02 -7.470108568668365479e-02 1.712220907211303711e-01 6.986175477504730225e-02 -3.005201555788516998e-02 2.224871814250946045e-01 4.432833790779113770e-01 -9.684648364782333374e-02
1.299187354743480682e-02 -1.659346371889114380e-01 2.707222700119018555e-01 -1.847208440303802490e-01 -1.053517013788223267e-01 1.820231676101684570e-01 6.865286827087402344e-02 -2.703865468502044678e-01 -1.783191971480846405e-02 -7.011021953076124191e-03 -1.235965862870216370e-01 -1.600538194179534912e-02 6.171549484133720398e-02 2.736394405364990234e-01 -1.437000632286071777e-01 -1.349308639764785767e-01 1.404455006122589111e-01 3.304699361324310303e-01 -1.602823883295059204e-01 -8.583145588636398315e-02 4.828231781721115112e-02 -1.085056364536285400e-01 5.948171019554138184e-02 1.197595670819282532e-01 2.999402582645416260e-02 -1.021770089864730835e-01 1.340148150920867920e-01 -6.288586556911468506e-02 -8.950152434408664703e-03 3.952803909778594971e-01 4.410056471824645996e-01 1.770402640104293823e-01
-6.195929273962974548e-02 -1.328636556863784790e-01 2.272145301103591919e-01 -3.739633560180664062e-01 -7.278802245855331421e-02 -1.319401562213897705e-01 -1.738709807395935059e-01 3.864580020308494568e-02 -7.663027942180633545e-02 5.701391398906707764e-02 -1.008211541920900345e-02 -6.957213860005140305e-03 -1.274725422263145447e-02 7.207703776657581329e-03 -4.895029123872518539e-03 1.320698261260986328e-01 2.037899345159530640e-01 9.789113700389862061e-02 -2.484729588031768799e-01 1.606217622756958008e-01 1.142275780439376831e-01 -2.756151258945465088e-01 2.558746635913848877e-01 4.874873161315917969e-02 -1.390818059444427490e-01 -3.488672971725463867e-01 9.137269854545593262e-02 2.519008815288543701e-01 -1.885962039232254028e-01 6.175993755459785461e-02 2.723793983459472656e-01 2.893248796463012695e-01
-2.567978501319885254e-01 -2.516733668744564056e-02 -5.157420411705970764e-02 -2.442488223314285278e-01 4.328795522451400757e-02 -2.040596157312393188e-01 1.585899293422698975e-01 -1.337938904762268066e-01 -6.206865236163139343e-02 -4.957391694188117981e-02 -1.527852863073348999e-01 1.678017079830169678e-01 1.518417447805404663e-01 2.879872545599937439e-02 1.482213288545608521e-01 1.004580780863761902e-01 1.202862933278083801e-01 -4.156350344419479370e-02 4.357416182756423950e-02 -1.334773283451795578e-02 2.058860957622528076e-01 -4.247587025165557861e-01 1.502698659896850586e-01 -2.165558934211730957e-01 2.593483328819274902e-01 -1.483219712972640991e-01 -1.268226478714495897e-04 -1.531815677881240845e-01 -1.263928711414337158e-01 1.153201162815093994e-01 4.605646729469299316e-01 -7.811413705348968506e-02
-2.829478085041046143e-01 -2.941709570586681366e-02 -7.683356851339340210e-02 -2.306417822837829590e-01 -7.211771607398986816e-02 -9.308821707963943481e-02 1.164086908102035522e-01 -1.958448737859725952e-01 -5.264053493738174438e-02 -1.579894274473190308e-01 -1.410696506500244141e-01 6.072710454463958740e-02 3.713038563728332520e-02 4.156468808650970459e-02 -1.773782446980476379e-02 -4.460530355572700500e-03 8.280472457408905029e-02 5.226016510277986526e-03 1.726844608783721924e-01 3.230131790041923523e-02 2.497834712266921997e-01 -5.256121158599853516e-01 1.726096272468566895e-01 -1.569741219282150269e-01 3.065574765205383301e-01 -2.097938060760498047e-01 -9.501541405916213989e-02 -8.148872107267379761e-02 7.322792708873748779e-02 4.798679426312446594e-02 3.718255758285522461e-01 -9.498485922813415527e-02
-4.666889831423759460e-02 -5.540829896926879883e-02 -2.527789175510406494e-01 1.684123091399669647e-02 -3.714474141597747803e-01 4.582105204463005066e-02 2.966570556163787842e-01 1.654126793146133423e-01 -4.104590415954589844e-02 -4.277850314974784851e-02 1.153685152530670166e-02 2.294225059449672699e-02 -1.772987693548202515e-01 -2.659385800361633301e-01 -4.371849820017814636e-02 -9.970392286777496338e-02 1.530735641717910767e-01 -7.523142546415328979e-02 -1.798354983329772949e-01 1.844227910041809082e-01 -1.126920431852340698e-01 -1.977912932634353638e-01 9.067749232053756714e-02 2.359790951013565063e-01 1.797894388437271118e-01 -2.975769042968750000e-01 3.039781153202056885e-01 1.474863588809967041e-01 -1.203600093722343445e-01 5.196387693285942078e-02 3.057561814785003662e-01 8.306718431413173676e-03
5.014559254050254822e-02 -2.538820914924144745e-02 1.051511093974113464e-01 -1.985079646110534668e-01 -5.177471041679382324e-01 -9.412016719579696655e-02 -7.272350788116455078e-02 -3.143113553524017334e-01 9.139604866504669189e-02 -2.129938639700412750e-02 7.988166064023971558e-02 9.705752134323120117e-02 2.656204700469970703e-01 1.279264967888593674e-02 9.502612799406051636e-02 -1.209224388003349304e-02 3.005189299583435059e-01 1.221481896936893463e-02 -1.929633319377899170e-01 2.655775547027587891e-01 2.083980105817317963e-02 -1.418955475091934204e-01 3.585854545235633850e-02 -6.578784435987472534e-02 2.963571622967720032e-02 -3.378660678863525391e-01 -3.365949913859367371e-02 -9.785396046936511993e-03 -2.627920210361480713e-01 1.290710866451263428e-01 1.815283000469207764e-01 -3.916707262396812439e-02
-5.386296287178993225e-02 -3.478633463382720947e-01 2.355742454528808594e-01 -2.591540478169918060e-02 -2.032421827316284180e-01 8.158675581216812134e-02 -7.248008251190185547e-02 -4.559549503028392792e-03 4.999895766377449036e-02 4.676437750458717346e-02 2.858478128910064697e-01 3.675356507301330566e-01 1.638817489147186279e-01 3.585996339097619057e-03 1.135559454560279846e-01 -1.455969512462615967e-01 3.027158975601196289e-01 5.385384336113929749e-02 -1.246243640780448914e-01 1.351470500230789185e-01 -6.452579051256179810e-02 -6.436306983232498169e-02 -7.115679234266281128e-02 1.235676854848861694e-01 5.403649806976318359e-02 -1.916151493787765503e-01 9.147401154041290283e-02 1.800992786884307861e-01 9.552654623985290527e-02 2.530410289764404297e-01 4.159426987171173096e-01 2.586367726325988770e-02
8.346184343099594116e-02 -1.349267810583114624e-01 1.556879729032516479e-01 -3.398743644356727600e-02 -1.813525259494781494e-01 3.372060656547546387e-01 2.462787181138992310e-02 1.810409501194953918e-02 1.111132800579071045e-01 -1.137466635555028915e-02 -9.178058803081512451e-02 1.043470874428749084e-01 1.372643560171127319e-01 1.182028651237487793e-01 8.311970531940460205e-02 7.404090464115142822e-02 1.701363325119018555e-01 4.286910593509674072e-02 -6.450408138334751129e-03 1.033978071063756943e-02 2.428099662065505981e-01 -2.716748118400573730e-01 -1.237999871373176575e-01 2.747268378734588623e-01 1.507853418588638306e-01 -4.603485763072967529e-02 2.946152687072753906e-01 -1.744649708271026611e-01 -2.226548492908477783e-01 -1.012046262621879578e-01 4.672372639179229736e-01 2.240419685840606689e-01
9.183698147535324097e-02 -1.971853673458099365e-01 6.840810179710388184e-02 -2.983383834362030029e-01 2.153213024139404297e-01 2.006559222936630249e-01 6.081549078226089478e-02 -1.692900620400905609e-02 -4.365759342908859253e-02 9.616161882877349854e-02 5.868577584624290466e-02 -1.387886852025985718e-01 4.107837080955505371e-01 -3.513884544372558594e-01 -1.104678809642791748e-01 -4.893573001027107239e-02 9.338588267564773560e-02 9.682435542345046997e-02 2.114458084106445312e-01 3.758981451392173767e-02 3.108658269047737122e-02 -2.528212964534759521e-01 -1.712573170661926270e-01 7.529749721288681030e-02 9.079387038946151733e-02 -1.341276466846466064e-01 3.218463808298110962e-02 -1.374001055955886841e-01 4.718155041337013245e-02 7.417749613523483276e-02 4.545276761054992676e-01 -5.602443590760231018e-02
-1.924501210451126099e-01 -5.641143396496772766e-02 -2.750831246376037598e-01 2.918527089059352875e-02 -1.113419011235237122e-01 1.706490814685821533e-01 -1.010798588395118713e-01 -2.573668956756591797e-02 -8.236195147037506104e-02 8.549803495407104492e-02 -1.235885992646217346e-01 2.799804806709289551e-01 3.680475428700447083e-02 2.407347857952117920e-01 3.297811001539230347e-02 -9.058389067649841309e-02 2.582839727401733398e-01 1.616922616958618164e-01 -2.301800698041915894e-01 -1.240912638604640961e-02 -9.453894197940826416e-02 1.265913061797618866e-02 -1.261480599641799927e-01 2.867709659039974213e-02 9.375236183404922485e-02 -4.385607689619064331e-02 1.704003065824508667e-01 -2.221755683422088623e-01 -2.876438200473785400e-01 1.701283082365989685e-02 5.542597770690917969e-01 -5.774416401982307434e-02
-1.591279357671737671e-01 -1.637712493538856506e-02 -1.779126226902008057e-01 -1.176790073513984680e-01 -1.970546096563339233e-01 3.033466823399066925e-02 2.416635155677795410e-01 5.492689087986946106e-02 -2.199324816465377808e-01 -4.155990853905677795e-02 8.386178314685821533e-02 -1.238415017724037170e-02 1.844443082809448242e-01 -1.456215512007474899e-02 3.498625755310058594e-02 4.517076909542083740e-02 1.019135043025016785e-01 -1.966387629508972168e-01 -1.497193425893783569e-01 7.538723945617675781e-02 -1.225687116384506226e-01 -2.239712625741958618e-01 -7.506116479635238647e-02 -1.630783677101135254e-01 -2.946384549140930176e-01 -5.147869586944580078e-01 9.288730472326278687e-02 1.316470354795455933e-01 -3.984557092189788818e-02 8.591075986623764038e-02 3.944554626941680908e-01 1.266999244689941406e-01
7.099183648824691772e-02 3.671335056424140930e-02 -1.261622365564107895e-02 5.387197434902191162e-02 1.999680548906326294e-01 2.497752895578742027e-03 2.883446514606475830e-01 1.057996228337287903e-01 -1.397565752267837524e-01 1.001966521143913269e-01 -2.982269227504730225e-02 -1.262340787798166275e-02 2.525298297405242920e-01 -1.783976517617702484e-02 1.615362167358398438e-01 8.350580185651779175e-02 3.286803960800170898e-01 -8.567339926958084106e-02 1.649847603403031826e-03 -1.811400055885314941e-01 1.156859025359153748e-01 -3.058446347713470459e-01 -1.898175328969955444e-01 -3.445805609226226807e-02 2.926058471202850342e-01 -1.934109032154083252e-01 1.569808870553970337e-01 -2.096641212701797485e-01 6.695292145013809204e-02 3.019230365753173828e-01 3.620374202728271484e-01 1.333331018686294556e-01
-1.531144529581069946e-01 -1.362300515174865723e-01 -1.025590971112251282e-01 -8.018015325069427490e-02 6.956379115581512451e-02 -3.637268394231796265e-02 -7.685970515012741089e-02 -6.600721925497055054e-02 -6.753025949001312256e-02 1.711947619915008545e-01 -1.190861091017723083e-01 -6.055881455540657043e-02 8.375144749879837036e-02 2.548480033874511719e-01 -1.088383421301841736e-02 6.586034432984888554e-04 3.504763841629028320e-01 1.832408905029296875e-01 -2.615671753883361816e-01 2.166691571474075317e-01 -1.198679953813552856e-01 -6.231659278273582458e-02 -2.067010551691055298e-01 -3.343709930777549744e-02 -1.502414643764495850e-01 -7.700343430042266846e-02 1.530823558568954468e-01 1.913259029388427734e-01 -2.432048916816711426e-01 -1.082449555397033691e-01 5.544068217277526855e-01 -1.352689322084188461e-02
1.861206740140914917e-01 -1.042403653264045715e-01 -1.184267327189445496e-01 2.037907987833023071e-01 9.612116217613220215e-02 3.558429703116416931e-02 -4.555206000804901123e-02 -2.542070150375366211e-01 2.654259465634822845e-02 -1.582351624965667725e-01 -1.024011075496673584e-01 -1.133918669074773788e-02 2.803100831806659698e-02 9.791620820760726929e-02 -1.885488778352737427e-01 -5.104311555624008179e-02 1.213379427790641785e-01 2.620227932929992676e-01 5.187632143497467041e-02 2.205273956060409546e-01 7.096061110496520996e-02 -2.408466190099716187e-01 1.817830204963684082e-01 -1.861464530229568481e-01 4.481588955968618393e-03 -2.025515139102935791e-01 3.853378593921661377e-01 -2.758873701095581055e-01 -9.831262379884719849e-02 1.642037183046340942e-01 3.565306961536407471e-01 2.049874365329742432e-01
-8.565670251846313477e-02 -8.658146485686302185e-03 1.490121036767959595e-01 -1.919618099927902222e-01 -3.547042235732078552e-02 2.499485909938812256e-01 2.292518615722656250e-01 -2.235262691974639893e-01 -2.152512222528457642e-01 3.711560964584350586e-01 -2.424182295799255371e-01 1.749487519264221191e-01 9.654287993907928467e-02 1.515339761972427368e-01 -5.221914499998092651e-02 -2.191338874399662018e-02 8.992236107587814331e-02 1.854734569787979126e-01 -5.176555365324020386e-02 1.394805163145065308e-01 1.769189983606338501e-01 -1.426772028207778931e-01 -4.967651795595884323e-03 3.529676795005798340e-01 1.590121239423751831e-01 -2.604567706584930420e-01 1.301321685314178467e-01 -1.552770882844924927e-01 -2.744221594184637070e-03 -1.471671164035797119e-01 2.165986299514770508e-01 -1.212024688720703125e-01
-2.127259969711303711e-02 6.756477057933807373e-02 -3.599028885364532471e-01 -4.591886401176452637e-01 -1.732579432427883148e-02 7.656200230121612549e-02 -6.590930372476577759e-02 -2.057705372571945190e-01 -2.311932444572448730e-01 1.278505772352218628e-01 -1.613249480724334717e-01 -8.465471863746643066e-02 1.638893485069274902e-01 -2.795355021953582764e-01 6.171703338623046875e-02 2.203821204602718353e-02 4.303744062781333923e-02 -3.518844395875930786e-02 -1.222921758890151978e-01 -4.197082296013832092e-02 -1.245498359203338623e-01 -1.411672085523605347e-01 2.700938284397125244e-02 -6.694772839546203613e-02 -6.549469381570816040e-02 -2.741548418998718262e-01 3.273681700229644775e-01 -8.874648809432983398e-02 -1.121008917689323425e-01 -1.003796830773353577e-01 3.155686855316162109e-01 -1.108402013778686523e-01
-1.760539859533309937e-01 -3.844641149044036865e-02 7.217688113451004028e-02 -1.612712740898132324e-01 -8.081126213073730469e-02 -1.350910961627960205e-01 2.352878749370574951e-01 -1.259069293737411499e-01 -1.034788936376571655e-01 -1.890821903944015503e-01 -2.813865989446640015e-02 4.196518659591674805e-02 8.384761214256286621e-02 -7.288169860839843750e-02 8.373413234949111938e-02 9.330715239048004150e-02 1.047545745968818665e-01 -7.768995314836502075e-02 8.255155384540557861e-02 -1.856095045804977417e-01 3.214673995971679688e-01 -4.720303118228912354e-01 1.600966602563858032e-01 -2.805312573909759521e-01 2.166000306606292725e-01 -2.316278219223022461e-01 1.289131343364715576e-01 1.648200117051601410e-02 -7.591089699417352676e-03 1.857644319534301758e-01 3.421812355518341064e-01 -7.331167906522750854e-02
1.072057709097862244e-01 -1.323797106742858887e-01 -2.472121268510818481e-02 -1.927272677421569824e-01 2.276509255170822144e-01 1.425438970327377319e-01 7.651925832033157349e-02 -6.833753734827041626e-02 1.975954882800579071e-02 1.769415847957134247e-02 1.340665854513645172e-02 -1.926895678043365479e-01 4.454694986343383789e-01 -2.050933986902236938e-01 -5.947697907686233521e-02 -1.890770643949508667e-01 2.310130596160888672e-01 1.034051030874252319e-01 2.678302228450775146e-01 -9.041448123753070831e-03 7.133914530277252197e-02 -2.628785371780395508e-01 -5.689196288585662842e-02 1.666983962059020996e-02 -2.166562378406524658e-01 -9.679564833641052246e-02 2.755328416824340820e-01 -2.686207890510559082e-01 4.535418376326560974e-02 4.441237077116966248e-02 3.327793478965759277e-01 -3.535822732374072075e-03
-1.250501275062561035e-01 -8.554286509752273560e-02 -3.652522861957550049e-01 -2.100258916616439819e-01 1.167611554265022278e-01 -6.033371016383171082e-02 7.966922968626022339e-02 -1.823625564575195312e-01 -3.199368119239807129e-01 -1.589201390743255615e-01 1.783157438039779663e-01 1.894228756427764893e-01 1.272903233766555786e-01 -4.797557368874549866e-02 -5.688107758760452271e-02 -1.535326689481735229e-01 1.025695875287055969e-01 -1.573941260576248169e-01 -4.665543790906667709e-03 3.119668364524841309e-01 -1.846768520772457123e-02 2.212318778038024902e-02 1.560365706682205200e-01 5.258925259113311768e-02 -4.298607259988784790e-02 -1.852074712514877319e-01 3.990203142166137695e-01 -1.044576764106750488e-01 -1.125976815819740295e-01 9.029226005077362061e-02 1.786514222621917725e-01 2.871162295341491699e-01
-9.369129687547683716e-02 7.847638800740242004e-03 2.258841246366500854e-01 -1.583187580108642578e-01 -7.806860655546188354e-02 2.269920706748962402e-01 -1.066796109080314636e-02 -1.430386602878570557e-01 -2.767907679080963135e-01 4.016544222831726074e-01 -1.008237823843955994e-01 1.368541270494461060e-01 -1.810475140810012817e-01 -1.322613358497619629e-01 -1.049916818737983704e-01 -9.328524023294448853e-02 3.444015979766845703e-01 -8.764760941267013550e-02 -9.615165740251541138e-02 1.618585139513015747e-01 1.246643066406250000e-01 -1.565794050693511963e-01 -8.683186769485473633e-02 1.614696979522705078e-01 5.705614387989044189e-02 1.661331206560134888e-01 2.557386457920074463e-01 -5.352940410375595093e-02 7.835371792316436768e-02 2.331697493791580200e-01 3.240117728710174561e-01 4.950054921209812164e-03
1.364087760448455811e-01 -1.266780048608779907e-01 1.263828426599502563e-01 -1.951704025268554688e-01 -1.908175200223922729e-01 7.957457005977630615e-02 1.072931736707687378e-01 -8.666237443685531616e-02 -1.504942476749420166e-01 -1.332778763025999069e-02 2.865417860448360443e-02 -1.021201089024543762e-01 -1.648487448692321777e-01 1.985922753810882568e-01 -2.462887614965438843e-01 -5.201802775263786316e-02 3.528696894645690918e-01 2.785392105579376221e-01 -1.722576767206192017e-01 5.970969423651695251e-02 1.793429851531982422e-01 -3.553659468889236450e-02 -1.148489937186241150e-01 1.112651750445365906e-01 -3.940816223621368408e-02 -3.208578526973724365e-01 1.319367438554763794e-01 -1.076452359557151794e-01 2.191330939531326294e-01 1.867067068815231323e-02 4.272654354572296143e-01 1.634146720170974731e-01
-1.222808212041854858e-01 1.797699928283691406e-01 -2.421489357948303223e-01 -6.095161661505699158e-02 -4.830563813447952271e-02 1.253052800893783569e-01 1.450844556093215942e-01 9.231250733137130737e-02 -2.267639636993408203e-01 3.181646391749382019e-02 -1.010872125625610352e-01 -1.703942567110061646e-01 2.163005322217941284e-01 5.655204132199287415e-02 2.937969192862510681e-02 1.029626056551933289e-01 1.956154853105545044e-01 6.697376072406768799e-02 -8.378255181014537811e-03 5.049874782562255859e-01 1.077763959765434265e-01 -1.514377743005752563e-01 1.349202990531921387e-01 1.983342505991458893e-02 -1.059536561369895935e-01 -2.872920334339141846e-01 4.276575446128845215e-01 2.680105343461036682e-02 -1.348216086626052856e-01 3.411309048533439636e-02 1.366590112447738647e-01 -1.525444537401199341e-01
-2.938694059848785400e-01 -8.071310818195343018e-02 -1.723093688488006592e-01 -8.501060307025909424e-02 2.552510499954223633e-01 1.643446087837219238e-01 -1.592018455266952515e-01 -6.319985538721084595e-02 3.327584639191627502e-02 1.072303429245948792e-01 -1.306327730417251587e-01 2.893638610839843750e-01 3.643666505813598633e-01 8.072002977132797241e-02 -1.431838274002075195e-01 2.268809266388416290e-02 8.316364139318466187e-02 2.410417348146438599e-01 -1.516498923301696777e-01 1.753128468990325928e-01 1.493136435747146606e-01 -7.796770334243774414e-02 -1.258731186389923096e-01 1.694398671388626099e-01 2.680923603475093842e-02 -8.087693899869918823e-02 1.571641862392425537e-01 -1.120249256491661072e-01 1.318474411964416504e-01 -1.307986229658126831e-01 4.359322786331176758e-01 -1.195578798651695251e-01
2.823116779327392578e-01 3.415583074092864990e-02 -1.697468459606170654e-01 4.710618406534194946e-02 -3.972879350185394287e-01 1.249947622418403625e-01 1.973198056221008301e-01 -9.587627649307250977e-02 6.122101470828056335e-02 8.696375042200088501e-02 3.177437558770179749e-02 5.649045109748840332e-02 3.444940969347953796e-02 -3.109465241432189941e-01 8.165405690670013428e-02 1.751939356327056885e-01 -9.319802373647689819e-02 -1.368583440780639648e-01 -8.118753880262374878e-02 -1.307278126478195190e-01 6.974054872989654541e-02 -4.021519422531127930e-01 2.342305481433868408e-01 9.299320727586746216e-02 1.252989321947097778e-01 -1.160930544137954712e-01 1.085878536105155945e-01 1.309658837271854281e-04 -2.153084240853786469e-02 2.588149607181549072e-01 3.530258536338806152e-01 3.901131078600883484e-02
-1.230752915143966675e-01 2.654685638844966888e-02 -6.732816249132156372e-02 -3.536511957645416260e-01 -2.563852071762084961e-01 9.658043086528778076e-02 -1.972906291484832764e-01 1.846487671136856079e-01 -8.811495266854763031e-03 1.251166164875030518e-01 1.621931418776512146e-02 -2.953280322253704071e-02 -2.237264066934585571e-01 -2.254806756973266602e-01 -2.802979052066802979e-01 -1.001439988613128662e-01 3.265194594860076904e-01 1.968113183975219727e-01 -1.314153224229812622e-01 2.603201270103454590e-01 -9.038521349430084229e-02 -5.376183614134788513e-02 6.632047146558761597e-02 1.070350483059883118e-01 9.898814558982849121e-02 -7.603197544813156128e-02 1.437695771455764771e-01 -8.395393192768096924e-02 -2.490391284227371216e-01 2.508405409753322601e-02 3.485779166221618652e-01 1.239073574542999268e-01
-1.477529853582382202e-01 -1.148794740438461304e-01 -4.012723565101623535e-01 -2.501242160797119141e-01 -1.708114147186279297e-01 5.739672109484672546e-02 -4.469410702586174011e-02 -2.319417521357536316e-02 -3.297888208180665970e-03 3.787506744265556335e-02 -1.984633207321166992e-01 -2.828260883688926697e-02 1.632508188486099243e-01 -3.715932071208953857e-01 1.583507210016250610e-01 -1.171337440609931946e-01 8.314942568540573120e-02 3.181370347738265991e-02 -2.025237828493118286e-01 -6.532489508390426636e-02 5.601582303643226624e-02 -1.784043312072753906e-01 2.433202415704727173e-01 -9.190437942743301392e-02 3.835032880306243896e-02 -2.452997416257858276e-01 -7.737331092357635498e-03 1.694411039352416992e-01 -1.189970318228006363e-02 -4.105268046259880066e-02 4.284296929836273193e-01 -1.720615178346633911e-01
7.455151993781328201e-03 -8.676975965499877930e-03 1.770902872085571289e-01 -1.562940031290054321e-01 -1.307441741228103638e-01 1.734770089387893677e-02 -2.100494951009750366e-01 -5.219844728708267212e-02 2.518001571297645569e-02 1.726690530776977539e-01 -2.364142239093780518e-01 6.379333138465881348e-02 -8.545450866222381592e-02 -6.899300217628479004e-02 6.275799870491027832e-02 -9.052977710962295532e-02 5.285561084747314453e-01 -8.834730833768844604e-02 -1.524490267038345337e-01 1.462346911430358887e-01 -9.104803320951759815e-04 -1.518832743167877197e-01 -1.136969402432441711e-01 -7.402294874191284180e-02 2.297794222831726074e-01 -2.649245262145996094e-01 3.987597674131393433e-02 1.142589300870895386e-01 -3.284361362457275391e-01 1.935324221849441528e-01 3.132924437522888184e-01 1.041602343320846558e-01
-1.627006530761718750e-01 3.799520060420036316e-02 -7.839683443307876587e-02 -2.929266095161437988e-01 -1.087324619293212891e-01 -7.295913249254226685e-02 1.183604672551155090e-01 2.985990792512893677e-02 -1.722151339054107666e-01 1.691572219133377075e-01 4.343486204743385315e-02 -3.501154854893684387e-02 2.900302410125732422e-01 1.915658563375473022e-01 2.705231122672557831e-02 1.085570901632308960e-01 1.630596518516540527e-01 -1.699275076389312744e-01 -1.099675223231315613e-01 2.778872847557067871e-01 -1.191530376672744751e-01 -2.348536998033523560e-01 -6.255262345075607300e-02 -7.555185258388519287e-02 -2.839075624942779541e-01 -3.771634697914123535e-01 3.062654137611389160e-01 -1.196785271167755127e-01 -2.346141636371612549e-01 7.794616371393203735e-02 1.867470592260360718e-01 5.144259333610534668e-02
6.124969944357872009e-02 -3.118036091327667236e-01 -2.615698277950286865e-01 -1.849257349967956543e-01 -3.007099591195583344e-02 -3.025409579277038574e-02 3.325020670890808105e-01 4.707962647080421448e-02 -1.231188550591468811e-01 1.076315045356750488e-01 1.493420898914337158e-01 4.150900244712829590e-01 1.123100370168685913e-01 -4.957907646894454956e-02 -9.948787838220596313e-02 3.608379885554313660e-02 -9.922219812870025635e-02 -7.788866013288497925e-02 1.543240807950496674e-02 3.291959688067436218e-02 -2.338187396526336670e-02 -2.121444195508956909e-01 1.005130112171173096e-01 1.788623332977294922e-01 2.450848817825317383e-01 -1.910794340074062347e-02 2.572991251945495605e-01 2.010005898773670197e-02 3.224174678325653076e-02 1.487237513065338135e-01 3.854174613952636719e-01 -1.748608052730560303e-01
1.974341226741671562e-03 -4.681181162595748901e-02 -5.269920229911804199e-01 -4.742540791630744934e-02 -1.416209191083908081e-01 -2.328086085617542267e-02 6.650661677122116089e-02 -8.287321776151657104e-02 8.356851339340209961e-02 1.765642911195755005e-01 1.166688874363899231e-01 1.415067017078399658e-01 1.312272697687149048e-01 -3.136631250381469727e-01 -8.977556973695755005e-02 1.087603867053985596e-01 1.328727900981903076e-01 6.000943109393119812e-02 -3.249660730361938477e-01 -1.509406790137290955e-02 5.805468559265136719e-02 -1.487105190753936768e-01 2.763804197311401367e-01 -8.784717880189418793e-03 5.584952235221862793e-02 -3.494281768798828125e-01 3.796439245343208313e-02 1.005162820219993591e-01 9.689482301473617554e-02 -7.900849729776382446e-02 2.957296967506408691e-01 -9.884779900312423706e-02
2.092918455600738525e-01 7.790360599756240845e-02 8.908398449420928955e-02 -1.549867838621139526e-01 -2.569733560085296631e-01 2.424960732460021973e-01 -1.662949323654174805e-01 1.615974158048629761e-01 -5.859783664345741272e-02 -1.040701046586036682e-01 -5.756539851427078247e-02 1.185675710439682007e-01 1.324285715818405151e-01 -7.433763891458511353e-02 -1.004683971405029297e-01 -1.141865998506546021e-01 9.581973403692245483e-02 8.756425976753234863e-02 -3.000212311744689941e-01 -2.691627144813537598e-01 3.175851702690124512e-01 -1.557617932558059692e-01 -1.679476499557495117e-01 1.258744746446609497e-01 2.078267484903335571e-01 -1.042052544653415680e-02 1.396443992853164673e-01 -1.762869060039520264e-01 1.694279015064239502e-01 6.059728190302848816e-02 4.248420298099517822e-01 8.063187450170516968e-02
1.073158532381057739e-02 -2.578964829444885254e-01 -2.432240098714828491e-01 -4.834913089871406555e-02 -2.498944997787475586e-01 2.482824176549911499e-01 1.845019161701202393e-01 -6.165873259305953979e-03 5.177260376513004303e-03 -1.081542894244194031e-01 -1.685079745948314667e-02 9.490200132131576538e-02 -1.143859978765249252e-02 -2.042511403560638428e-01 9.282304905354976654e-03 5.632764101028442383e-02 9.479784220457077026e-02 -2.901126444339752197e-01 2.834966592490673065e-02 3.033401668071746826e-01 2.063764929771423340e-01 -3.625726103782653809e-01 3.818952292203903198e-02 -5.827452987432479858e-02 -1.540757417678833008e-01 -1.354932188987731934e-01 2.448285222053527832e-01 -2.663906849920749664e-02 2.540259063243865967e-01 1.899630874395370483e-01 1.844713538885116577e-01 2.128777354955673218e-01
-1.288304198533296585e-02 -2.662699520587921143e-01 -3.663665652275085449e-01 -1.403628438711166382e-01 -1.693640947341918945e-01 1.978593021631240845e-01 2.687552198767662048e-02 -1.748858094215393066e-01 3.951510414481163025e-02 1.010460481047630310e-01 -6.061087921261787415e-02 -9.138579480350017548e-03 2.303034067153930664e-02 -4.238214194774627686e-01 -5.233683064579963684e-02 1.032324656844139099e-01 2.189120352268218994e-01 -9.644484519958496094e-02 -1.344018727540969849e-01 5.083953216671943665e-02 1.279405696550384164e-04 -2.940172255039215088e-01 2.711525261402130127e-01 9.855753742158412933e-03 -2.299333177506923676e-02 -2.407655566930770874e-01 2.514497376978397369e-02 2.769720740616321564e-02 -9.299156069755554199e-02 -1.944279521703720093e-01 3.463248312473297119e-01 5.061518400907516479e-02
-2.387856394052505493e-01 -1.457290947437286377e-01 2.619622461497783661e-02 -1.631779223680496216e-01 -8.089573681354522705e-02 -7.839474827051162720e-02 3.136791586875915527e-01 -1.573882102966308594e-01 -6.892938911914825439e-02 -7.618840783834457397e-02 -1.676699519157409668e-01 8.137927949428558350e-02 1.700341701507568359e-02 1.911472231149673462e-01 -1.298130303621292114e-01 -7.997029460966587067e-03 1.932221092283725739e-02 -1.992698386311531067e-02 1.867124140262603760e-01 -1.036042626947164536e-02 2.366785556077957153e-01 -3.679160177707672119e-01 1.632158011198043823e-01 -1.856538504362106323e-01 2.171972841024398804e-01 -2.234396487474441528e-01 -1.387568749487400055e-02 -9.230197221040725708e-02 1.356384307146072388e-01 1.161022782325744629e-01 4.831582605838775635e-01 -1.362628675997257233e-02
-1.293634176254272461e-01 5.446806922554969788e-02 -1.331127732992172241e-01 2.334451824426651001e-01 -3.590905107557773590e-03 -8.422327786684036255e-02 -6.689152866601943970e-02 -1.498666554689407349e-01 7.654084265232086182e-02 -5.647413432598114014e-03 -2.718285098671913147e-02 1.315309256315231323e-01 2.787341773509979248e-01 -1.337818652391433716e-01 -8.182440698146820068e-02 -2.654556035995483398e-01 1.313454806804656982e-01 -3.448405116796493530e-02 3.864864259958267212e-02 2.256465144455432892e-02 1.858602613210678101e-01 -4.614623785018920898e-01 5.809146165847778320e-02 3.399012982845306396e-01 -8.770989626646041870e-02 -6.232273951172828674e-02 3.016150295734405518e-01 2.869244851171970367e-02 1.044296920299530029e-01 3.246379792690277100e-01 2.579664587974548340e-01 -6.559702754020690918e-02
1.877945512533187866e-01 8.807137608528137207e-02 -2.231251597404479980e-01 1.089799478650093079e-01 1.412207335233688354e-01 -1.400373578071594238e-01 1.827888637781143188e-01 6.241580471396446228e-02 -2.314388519152998924e-03 -1.503727734088897705e-01 -8.224070817232131958e-02 7.686349004507064819e-02 6.596764922142028809e-02 4.403712972998619080e-02 -2.041388154029846191e-01 -2.587059326469898224e-02 9.784719347953796387e-02 1.488775014877319336e-01 -3.173598647117614746e-02 9.368392080068588257e-02 3.197982162237167358e-02 -2.482709884643554688e-01 2.417677193880081177e-01 -8.624029904603958130e-02 1.519617438316345215e-01 3.621747717261314392e-02 1.322025209665298462e-01 -1.992925256490707397e-01 4.325186833739280701e-02 3.291672170162200928e-01 5.708608031272888184e-01 2.162330448627471924e-01
2.202503383159637451e-01 4.646386951208114624e-02 1.317567285150289536e-02 1.854198426008224487e-01 -2.922203019261360168e-02 1.722855493426322937e-02 1.056047156453132629e-01 -3.040275350213050842e-02 -1.240790411829948425e-01 -3.889421820640563965e-01 -1.434219181537628174e-01 2.123492807149887085e-01 6.324499100446701050e-02 -1.941759884357452393e-01 -1.614109613001346588e-02 -2.296023070812225342e-01 1.586555242538452148e-01 1.321247071027755737e-01 1.053656172007322311e-02 -6.081646680831909180e-02 1.012710481882095337e-01 -3.202553689479827881e-01 3.463101983070373535e-01 9.092336520552635193e-03 1.354930251836776733e-01 9.472191333770751953e-02 2.050917446613311768e-01 -3.096342273056507111e-02 1.149025335907936096e-01 1.944864392280578613e-01 4.154667854309082031e-01 3.564395010471343994e-02
-1.525372117757797241e-01 1.057273373007774353e-01 -1.628723889589309692e-01 -1.820665001869201660e-01 -4.257032573223114014e-01 -1.717577427625656128e-01 3.471052274107933044e-02 4.897918179631233215e-02 -2.227138131856918335e-01 -2.760507911443710327e-02 2.854613959789276123e-01 7.345686107873916626e-02 2.016702890396118164e-01 4.591600596904754639e-02 -6.427900493144989014e-02 4.685031250119209290e-02 1.186624690890312195e-01 -5.334947258234024048e-02 -1.081523895263671875e-01 3.570958599448204041e-02 1.365905068814754486e-02 -3.176093995571136475e-01 2.128819078207015991e-01 2.152534574270248413e-02 -2.024284601211547852e-01 -1.355765853077173233e-02 2.166753411293029785e-01 -1.785672269761562347e-02 -8.961608260869979858e-02 2.056833952665328979e-01 3.624108135700225830e-01 -2.415519207715988159e-01
-2.238725274801254272e-01 -1.092480197548866272e-01 -1.382563561201095581e-01 -2.249975353479385376e-01 -1.585316956043243408e-01 2.579204179346561432e-02 -3.034194707870483398e-01 -4.230802133679389954e-02 -1.297323852777481079e-01 9.905716776847839355e-02 -1.618691533803939819e-02 3.516996502876281738e-01 -5.253815278410911560e-02 2.900376915931701660e-01 4.674711078405380249e-02 -9.778692573308944702e-02 2.215658277273178101e-01 1.441537439823150635e-01 7.471322268247604370e-02 1.295118927955627441e-01 -7.696250453591346741e-03 -2.210611850023269653e-01 -4.334110766649246216e-02 1.106552686542272568e-02 -1.393416523933410645e-01 -2.482337877154350281e-02 6.213602423667907715e-02 -6.850026547908782959e-02 2.316283620893955231e-02 -1.337745785713195801e-01 5.550710558891296387e-01 -3.244231641292572021e-02
-7.121945917606353760e-02 -4.573900997638702393e-02 6.072690337896347046e-02 -3.188937902450561523e-01 -2.264731228351593018e-01 -2.366289868950843811e-02 2.562984228134155273e-01 -1.326393187046051025e-01 -2.403780370950698853e-01 -2.570625953376293182e-02 5.428305640816688538e-02 -5.011704284697771072e-03 2.822313308715820312e-01 1.598806232213973999e-01 -2.161127775907516479e-01 3.948299214243888855e-02 1.403320282697677612e-01 -1.763175427913665771e-01 -2.281812392175197601e-02 6.234442815184593201e-02 2.147403359413146973e-01 -3.823517858982086182e-01 1.094339862465858459e-01 -4.992437362670898438e-02 -6.538642942905426025e-02 -4.872284829616546631e-02 1.382455229759216309e-01 -1.418917905539274216e-02 5.411935597658157349e-02 4.625391960144042969e-01 1.601889282464981079e-01 -8.349375426769256592e-02
1.347591876983642578e-01 -1.325455158948898315e-01 -3.550737723708152771e-02 -1.739837825298309326e-01 -1.726499050855636597e-01 -1.569676697254180908e-01 -1.450142115354537964e-01 6.844780594110488892e-02 -4.264110699295997620e-02 1.298619154840707779e-02 5.569553747773170471e-02 8.553599566221237183e-02 3.202702701091766357e-01 -2.185447365045547485e-01 9.869483113288879395e-02 1.556409988552331924e-02 1.745504438877105713e-01 2.215014249086380005e-01 -6.563436239957809448e-02 2.744994759559631348e-01 4.212478995323181152e-01 -1.312714666128158569e-01 1.181999146938323975e-01 -2.098749428987503052e-01 -4.644010215997695923e-02 -2.827965021133422852e-01 -1.208371669054031372e-01 -3.449223637580871582e-01 1.018223762512207031e-01 8.612566441297531128e-02 1.856348067522048950e-01 -4.217053297907114029e-03
2.573369257152080536e-02 -4.427360743284225464e-02 -2.064662985503673553e-03 -2.769683599472045898e-01 -9.345886111259460449e-02 -7.478880137205123901e-02 2.337788939476013184e-01 9.637890756130218506e-02 5.938026309013366699e-02 -1.450799703598022461e-01 5.288351699709892273e-02 7.734572887420654297e-02 -5.117312446236610413e-02 -7.222223281860351562e-02 -7.532608509063720703e-02 -1.027539595961570740e-01 6.692621391266584396e-03 -1.772433668375015259e-01 -2.324103116989135742e-01 9.996499121189117432e-02 -2.913235723972320557e-01 -3.538586199283599854e-01 -2.962227538228034973e-02 -1.083855703473091125e-01 -1.087599620223045349e-01 -4.370580315589904785e-01 1.432658284902572632e-01 -9.061527997255325317e-02 -1.369591504335403442e-01 1.957196444272994995e-01 3.161783516407012939e-01 -2.796013653278350830e-01
1.335156057029962540e-02 -2.593683004379272461e-01 9.226653724908828735e-02 -6.151174008846282959e-02 -1.108007878065109253e-01 -1.616476029157638550e-01 2.262340337038040161e-01 -2.413797378540039062e-02 1.878014951944351196e-02 -2.213733643293380737e-02 -1.151444688439369202e-01 9.848889708518981934e-02 5.473146587610244751e-02 -3.815953433513641357e-02 8.668453246355056763e-02 -2.426195591688156128e-01 1.567206829786300659e-01 1.115777865052223206e-01 -1.246669068932533264e-01 4.418294876813888550e-02 3.985438048839569092e-01 -1.709918677806854248e-01 3.069178760051727295e-02 -1.181910783052444458e-01 1.819566041231155396e-01 -3.183264434337615967e-01 2.696893811225891113e-01 -3.108979463577270508e-01 -7.836735993623733521e-02 1.383824944496154785e-01 2.368884086608886719e-01 3.045030236244201660e-01
7.305050641298294067e-02 1.028690952807664871e-02 2.313264757394790649e-01 -2.019083052873611450e-01 -3.544908482581377029e-03 1.011600494384765625e-01 2.125886529684066772e-01 -2.421326786279678345e-01 -1.423139125108718872e-01 2.714716792106628418e-01 -7.897567003965377808e-02 1.372772008180618286e-01 3.840715810656547546e-02 -1.410315483808517456e-01 -2.165763825178146362e-01 -2.003856003284454346e-01 5.111604556441307068e-02 -1.673920452594757080e-01 8.207118511199951172e-02 2.425443828105926514e-01 3.607840463519096375e-02 -2.567463815212249756e-01 -1.837727129459381104e-01 3.700344264507293701e-02 -6.979557871818542480e-02 -2.077614367008209229e-01 2.327870950102806091e-02 -3.440836966037750244e-01 2.766675502061843872e-02 -2.062269747257232666e-01 3.841810226440429688e-01 -4.830606654286384583e-02
3.170886635780334473e-02 -1.005628257989883423e-01 5.030350014567375183e-02 -6.447627395391464233e-02 2.053404003381729126e-01 6.648029386997222900e-02 1.540590915828943253e-02 -5.454604327678680420e-02 -1.041970103979110718e-01 -7.515786588191986084e-02 -2.923071943223476410e-02 -1.056418344378471375e-01 4.269702434539794922e-01 -2.135371863842010498e-01 1.294597685337066650e-01 -3.848576545715332031e-02 6.245360150933265686e-02 1.188916042447090149e-01 1.986852288246154785e-01 1.205345019698143005e-01 1.373660564422607422e-02 -1.678397506475448608e-01 -1.536339074373245239e-01 1.299853324890136719e-01 -1.873632371425628662e-01 -1.271019577980041504e-01 3.179278373718261719e-01 -2.399915605783462524e-01 -4.014544934034347534e-02 -1.069728657603263855e-01 5.276769399642944336e-01 1.241116598248481750e-01
-9.883450716733932495e-02 8.272826671600341797e-02 5.971762910485267639e-02 1.490987986326217651e-01 -7.847368717193603516e-02 6.412938982248306274e-02 -1.273570358753204346e-01 -2.032001018524169922e-01 9.915136545896530151e-02 2.157670855522155762e-01 1.112923249602317810e-01 1.147023811936378479e-01 3.377062380313873291e-01 -5.077916756272315979e-02 -2.618675353005528450e-04 -2.430871576070785522e-01 3.646926954388618469e-02 -8.822660893201828003e-02 -1.197701841592788696e-01 9.010311961174011230e-02 4.071115553379058838e-01 -4.224045276641845703e-01 -1.456117182970046997e-01 2.229515016078948975e-01 -3.036841563880443573e-02 -2.411369830369949341e-01 7.818795740604400635e-02 7.279127091169357300e-02 -1.412572413682937622e-01 2.835418283939361572e-02 3.070169091224670410e-01 3.830512287095189095e-03
1.215304061770439148e-01 2.079678177833557129e-01 9.408918209373950958e-03 -1.427107453346252441e-01 9.625402092933654785e-02 -1.423296481370925903e-01 -2.295574918389320374e-02 3.022342026233673096e-01 -1.745272576808929443e-01 6.214065849781036377e-02 -1.578583847731351852e-03 4.361949563026428223e-01 5.681170150637626648e-02 -1.243859380483627319e-01 -1.121121570467948914e-01 -2.610739767551422119e-01 8.072450011968612671e-02 -2.593166753649711609e-02 5.045563355088233948e-02 3.728233277797698975e-01 8.756509423255920410e-02 -3.728713989257812500e-01 -4.891356825828552246e-02 1.345573514699935913e-01 1.093878820538520813e-01 -1.151552870869636536e-01 2.091890126466751099e-01 9.795386344194412231e-02 -5.327194184064865112e-02 1.079063415527343750e-01 2.297935336828231812e-01 1.196351647377014160e-01
-1.650144457817077637e-01 -1.492304503917694092e-01 1.040705963969230652e-01 1.906870901584625244e-01 7.641644682735204697e-03 2.317537963390350342e-01 -6.536050140857696533e-02 2.032972127199172974e-01 -8.406467735767364502e-02 -1.405629795044660568e-02 1.923511177301406860e-01 1.058251261711120605e-01 2.112216874957084656e-02 5.485834181308746338e-02 1.926424726843833923e-02 -3.917282912880182266e-03 3.629580438137054443e-01 9.656738489866256714e-02 -1.598440483212471008e-02 3.518843352794647217e-01 3.292725384235382080e-01 -4.254336655139923096e-01 -1.043393537402153015e-01 1.202595308423042297e-01 -4.929777607321739197e-02 -1.999051123857498169e-01 1.584480106830596924e-01 6.836259365081787109e-02 -3.669909760355949402e-02 -1.192563623189926147e-01 2.666667997837066650e-01 7.666292786598205566e-02
7.489199936389923096e-02 -3.637748584151268005e-02 -1.206085160374641418e-01 -4.826067015528678894e-02 6.830973923206329346e-02 1.059491783380508423e-01 -8.206347934901714325e-03 -1.679234653711318970e-01 -6.135172676295042038e-03 -6.389567628502845764e-03 9.612300992012023926e-02 3.473476171493530273e-01 2.931900918483734131e-01 -2.716619670391082764e-01 -1.058547645807266235e-01 -7.669500261545181274e-02 2.335452139377593994e-01 -1.062822863459587097e-01 -8.199190348386764526e-02 4.260585010051727295e-01 5.390069261193275452e-02 -2.074456214904785156e-02 -7.630658894777297974e-02 1.347581595182418823e-01 -2.983188815414905548e-02 -5.324289202690124512e-02 3.930626809597015381e-01 2.598987706005573273e-02 -1.969124823808670044e-01 -8.696411550045013428e-02 3.096147477626800537e-01 2.066783756017684937e-01
-1.225465461611747742e-01 -1.203438732773065567e-02 -2.026665508747100830e-01 -2.001110464334487915e-02 7.442139834165573120e-02 8.497800678014755249e-02 1.522198319435119629e-01 -3.524850606918334961e-01 -2.047162652015686035e-01 -2.727915905416011810e-02 -5.439938977360725403e-02 -1.315945014357566833e-02 2.349733710289001465e-01 -2.904962748289108276e-02 -1.912843883037567139e-01 -2.503914386034011841e-02 3.027241826057434082e-01 -5.362173542380332947e-02 3.137554600834846497e-02 1.974094361066818237e-01 -3.111468553543090820e-01 -1.105110812932252884e-02 2.097445130348205566e-01 -7.033143192529678345e-02 -1.178127620369195938e-02 -1.657005995512008667e-01 2.669546604156494141e-01 -1.321249157190322876e-01 -7.076598238199949265e-03 1.663693487644195557e-01 3.797763288021087646e-01 -2.747846543788909912e-01
-1.298386752605438232e-01 -5.781954526901245117e-02 -2.019475400447845459e-01 4.235660284757614136e-02 -1.950243562459945679e-01 2.809237129986286163e-02 2.766487300395965576e-01 1.436655968427658081e-01 4.607523232698440552e-02 -4.559154808521270752e-02 -6.060198880732059479e-03 8.914316445589065552e-02 -1.177053377032279968e-01 -3.882675468921661377e-01 -2.893162518739700317e-02 -1.018173620104789734e-01 1.933956742286682129e-01 -1.729728728532791138e-01 -2.472901940345764160e-01 2.738454043865203857e-01 -6.877113133668899536e-02 -1.352888941764831543e-01 5.929599702358245850e-02 2.636296302080154419e-02 4.456589743494987488e-02 -3.071779310703277588e-01 2.716487646102905273e-01 1.082606688141822815e-01 -1.876177936792373657e-01 9.517189860343933105e-02 3.599779307842254639e-01 1.637687534093856812e-01
-6.283315271139144897e-02 -5.841092392802238464e-02 -1.180186122655868530e-01 4.755032435059547424e-02 -1.255930662155151367e-01 2.532644569873809814e-01 -9.114473313093185425e-02 -1.277250424027442932e-02 -1.222628802061080933e-01 1.083510667085647583e-01 -1.466576606035232544e-01 3.367064595222473145e-01 2.386485487222671509e-01 2.099859714508056641e-01 8.294044435024261475e-02 -2.184707373380661011e-01 2.280925586819648743e-02 1.540236324071884155e-01 -2.707507014274597168e-01 6.575778871774673462e-02 -1.386463344097137451e-01 -1.410911977291107178e-01 2.667054906487464905e-02 5.366148054599761963e-02 8.433059602975845337e-02 -6.342018395662307739e-02 2.076492905616760254e-01 -2.787942588329315186e-01 -3.163355886936187744e-01 -4.495963454246520996e-02 4.373929202556610107e-01 2.941945567727088928e-02
8.311490714550018311e-02 -1.148356646299362183e-01 -3.752551674842834473e-01 -2.361545264720916748e-01 -1.710355579853057861e-01 -5.161416530609130859e-02 7.042849063873291016e-02 -3.807348012924194336e-02 -8.155149966478347778e-02 2.550564706325531006e-01 1.844257861375808716e-01 1.522680968046188354e-01 1.214979216456413269e-01 -9.875074774026870728e-02 -1.977871656417846680e-01 -1.141377016901969910e-01 -2.218488790094852448e-02 -9.231834113597869873e-02 -1.889560520648956299e-01 -7.920137792825698853e-02 2.139673233032226562e-01 -1.315540522336959839e-01 -1.495199948549270630e-01 -3.274170756340026855e-01 -1.060495078563690186e-01 2.122153341770172119e-02 4.079614877700805664e-01 1.335250772535800934e-02 -6.624032557010650635e-02 3.131555858999490738e-03 3.330411314964294434e-01 -4.656683281064033508e-02
-1.560232937335968018e-01 -4.315214231610298157e-02 -2.768766582012176514e-01 -1.658710092306137085e-01 1.350203305482864380e-01 -1.812932640314102173e-02 1.825152039527893066e-01 5.799063481390476227e-03 -2.200175672769546509e-01 -3.559410199522972107e-02 7.333342730998992920e-02 -8.187046274542808533e-03 2.210574597120285034e-01 5.416464060544967651e-02 1.459659188985824585e-01 7.221526652574539185e-02 -1.927593722939491272e-02 -1.643555164337158203e-01 -1.522481590509414673e-01 2.391818314790725708e-01 -1.952423751354217529e-01 -3.618608415126800537e-01 -2.480648458003997803e-02 -1.637503691017627716e-02 -1.760153323411941528e-01 -3.273694813251495361e-01 1.282061338424682617e-01 -2.052188292145729065e-02 -7.793423533439636230e-02 2.865648865699768066e-01 2.533748745918273926e-01 3.148893117904663086e-01
1.524518281221389771e-01 -2.179822698235511780e-02 7.433158904314041138e-02 -5.194658413529396057e-02 -4.102309942245483398e-01 1.143932789564132690e-01 -5.514449626207351685e-02 -2.186127007007598877e-01 1.220733523368835449e-01 5.635884031653404236e-02 -1.096829175949096680e-01 1.940527409315109253e-01 1.925109922885894775e-01 -2.959378622472286224e-02 2.186348587274551392e-01 -3.269331157207489014e-02 3.445130884647369385e-01 -8.482849597930908203e-02 -1.422635316848754883e-01 3.690469861030578613e-01 -9.794665500521659851e-03 2.748394943773746490e-02 1.617419719696044922e-01 -5.485460162162780762e-02 1.595949083566665649e-01 -3.141145110130310059e-01 6.590387970209121704e-02 -2.136788098141551018e-03 -1.256579756736755371e-01 3.070569634437561035e-01 1.690447628498077393e-01 4.246889054775238037e-02
1.056560054421424866e-01 -5.833854153752326965e-02 -5.675514042377471924e-02 -8.505588769912719727e-02 -1.050563529133796692e-01 3.161633312702178955e-01 7.199674099683761597e-02 -1.161754578351974487e-01 5.495654046535491943e-02 -1.530380547046661377e-01 -1.435007601976394653e-01 -6.086993962526321411e-03 3.299477696418762207e-01 3.971711546182632446e-02 -8.967983722686767578e-02 1.534487754106521606e-01 -9.993878751993179321e-02 1.125613749027252197e-01 -2.434644848108291626e-01 3.426719307899475098e-01 -1.055957823991775513e-01 -1.498486101627349854e-01 4.640399292111396790e-02 -5.929759144783020020e-02 2.852937281131744385e-01 -2.934159338474273682e-01 -4.845092073082923889e-02 -4.982819035649299622e-02 -2.107009142637252808e-01 1.591382324695587158e-01 4.178824722766876221e-01 3.010583296418190002e-02
1.911368817090988159e-01 -9.758470952510833740e-02 -2.088460475206375122e-01 -2.130648493766784668e-01 3.205157220363616943e-01 2.092419266700744629e-01 3.518955409526824951e-02 -3.612308800220489502e-01 -1.038622781634330750e-01 -5.896922200918197632e-02 -1.736483126878738403e-01 -3.109462186694145203e-02 1.707465946674346924e-01 -3.586872518062591553e-01 -4.709788598120212555e-03 2.494974620640277863e-02 3.591242060065269470e-02 1.078471243381500244e-01 1.020669564604759216e-01 1.494355946779251099e-01 9.998004138469696045e-02 -1.519604325294494629e-01 4.167647659778594971e-02 -9.660812467336654663e-02 -1.980614811182022095e-01 -6.189752370119094849e-02 2.287046164274215698e-01 6.208670511841773987e-02 -3.877278184518218040e-03 2.088752388954162598e-01 3.835974335670471191e-01 -5.488785728812217712e-02
6.395155191421508789e-02 -2.557027339935302734e-01 1.202704980969429016e-01 -2.372191697359085083e-01 4.544924572110176086e-02 -7.764900475740432739e-02 -2.092125713825225830e-01 9.453940391540527344e-02 -6.180453300476074219e-02 7.877191156148910522e-02 -1.673267781734466553e-01 -7.299277931451797485e-02 5.916370823979377747e-02 -2.846250534057617188e-01 1.350697875022888184e-01 8.057273924350738525e-02 3.421443998813629150e-01 -9.110441803932189941e-02 -2.883194759488105774e-02 1.414364427328109741e-01 8.848791569471359253e-02 -9.967210888862609863e-02 -9.274769574403762817e-03 -6.348027288913726807e-02 -5.663563683629035950e-02 -3.971062600612640381e-01 1.371767818927764893e-01 2.001769244670867920e-01 -2.131078988313674927e-01 1.626135706901550293e-01 3.165017664432525635e-01 2.940880060195922852e-01
-3.413157537579536438e-02 -1.818165369331836700e-02 -2.946867048740386963e-01 4.116668179631233215e-02 -2.534959614276885986e-01 -2.583580091595649719e-02 9.996681660413742065e-02 -7.517762482166290283e-02 -6.711605936288833618e-02 1.072071567177772522e-01 -9.746710956096649170e-02 3.264750242233276367e-01 1.485223621129989624e-01 -4.121550917625427246e-01 -1.509118080139160156e-01 -2.574599906802177429e-02 -1.335144136101007462e-02 2.423449605703353882e-02 -3.022963702678680420e-01 -5.553009454160928726e-03 5.261295661330223083e-02 -2.455180287361145020e-01 3.331714496016502380e-02 -3.491194546222686768e-01 7.163573801517486572e-02 -9.963155537843704224e-02 2.230780273675918579e-01 5.209380760788917542e-02 1.480649113655090332e-01 -2.075503617525100708e-01 2.653749585151672363e-01 2.764211408793926239e-02
-1.771805137395858765e-01 5.840943008661270142e-02 -1.164851337671279907e-01 -2.281264662742614746e-01 -4.590212926268577576e-02 9.667107462882995605e-02 9.950275719165802002e-02 -1.476460993289947510e-01 -1.966608911752700806e-01 -6.284841895103454590e-02 -1.077659502625465393e-01 4.502807185053825378e-02 3.084424138069152832e-01 -3.883894905447959900e-02 -4.502753540873527527e-02 6.487887352705001831e-02 1.518238782882690430e-01 2.489388547837734222e-02 -3.265208303928375244e-01 -2.405028194189071655e-01 -3.052301108837127686e-01 -4.088513553142547607e-01 1.908826977014541626e-01 -1.869885325431823730e-01 6.908060610294342041e-02 -1.416721642017364502e-01 1.447228789329528809e-01 1.416830569505691528e-01 6.550267338752746582e-02 -6.603523343801498413e-02 3.184922635555267334e-01 -3.847222030162811279e-02
-2.309920489788055420e-01 -8.254696428775787354e-02 -2.348732948303222656e-01 1.649527251720428467e-02 -1.831777393817901611e-01 2.452015280723571777e-01 3.571722507476806641e-01 -1.059054285287857056e-01 7.098362594842910767e-02 1.170113682746887207e-01 -2.148456498980522156e-02 9.072535485029220581e-02 -3.305841237306594849e-02 7.139185816049575806e-02 1.215667352080345154e-01 2.803987264633178711e-02 9.998816996812820435e-02 1.304091513156890869e-01 3.768613189458847046e-02 -2.328768558800220490e-02 3.184835314750671387e-01 -2.361302673816680908e-01 3.558433055877685547e-02 1.461197272874414921e-03 2.297954401001334190e-03 -2.063659280538558960e-01 4.017442092299461365e-02 -3.496104106307029724e-02 -1.953412778675556183e-02 2.243300080299377441e-01 4.123151898384094238e-01 3.862458169460296631e-01
2.537611722946166992e-01 2.236211597919464111e-01 3.359466418623924255e-02 -2.056603729724884033e-01 1.267376989126205444e-01 1.409742385149002075e-01 -3.795962780714035034e-02 -1.657891869544982910e-01 8.709105104207992554e-02 -1.688049361109733582e-02 8.042058348655700684e-02 3.909163177013397217e-02 2.063986957073211670e-01 1.067907735705375671e-01 -2.066539600491523743e-02 -2.228751033544540405e-01 1.890302002429962158e-01 -1.433148235082626343e-01 -3.069128394126892090e-01 -1.173910796642303467e-01 1.002775803208351135e-01 -5.811953544616699219e-02 2.348945140838623047e-01 1.787601155228912830e-03 2.464382946491241455e-01 -9.323611110448837280e-02 2.922886312007904053e-01 -2.294379323720932007e-01 2.200702577829360962e-01 2.233579009771347046e-01 3.353893756866455078e-01 7.858636975288391113e-02
3.912984579801559448e-02 1.477192714810371399e-02 7.899943739175796509e-02 -1.882331073284149170e-01 1.325168311595916748e-01 -1.490722410380840302e-02 -5.428097397089004517e-02 -2.069052681326866150e-02 -7.546928524971008301e-02 -3.972965478897094727e-02 -2.318551540374755859e-01 4.019396901130676270e-01 2.116848379373550415e-01 -4.640308395028114319e-02 6.765941530466079712e-02 -1.456868201494216919e-01 3.607856035232543945e-01 -2.807839773595333099e-02 1.061550229787826538e-01 -1.871054023504257202e-01 4.209033250808715820e-01 -1.548568606376647949e-01 9.110177867114543915e-03 -1.557380706071853638e-01 -1.697799889370799065e-03 -9.030627086758613586e-03 1.896277368068695068e-01 -1.451864987611770630e-01 1.285531520843505859e-01 1.211475394666194916e-02 3.387261331081390381e-01 2.209710478782653809e-01
6.352737545967102051e-03 -2.264433912932872772e-02 -1.465358957648277283e-02 1.495589911937713623e-01 8.511845767498016357e-02 3.223122656345367432e-02 3.453248739242553711e-02 -1.726650744676589966e-01 -1.949862241744995117e-01 -1.328692883253097534e-01 1.281805336475372314e-01 3.254039287567138672e-01 9.432570636272430420e-02 8.272060006856918335e-02 -7.484123110771179199e-02 -5.819575861096382141e-02 1.211003288626670837e-01 3.708718344569206238e-02 -7.706405967473983765e-02 1.133851855993270874e-01 7.984416931867599487e-02 -3.292282521724700928e-01 -1.794158667325973511e-01 -2.586818933486938477e-01 2.351927906274795532e-01 -1.478274613618850708e-01 2.886563241481781006e-01 -1.375190615653991699e-01 8.742927759885787964e-02 4.465641081333160400e-01 3.148940205574035645e-01 -2.284750156104564667e-02
2.393138594925403595e-02 4.267677664756774902e-02 -4.149980098009109497e-02 7.234849967062473297e-03 2.121016234159469604e-01 9.767976403236389160e-02 1.631656885147094727e-01 -4.749319553375244141e-01 -1.642242372035980225e-01 1.640856266021728516e-01 -2.150611281394958496e-01 -1.513468008488416672e-02 2.137416154146194458e-01 -3.050863146781921387e-01 -1.076357439160346985e-01 -1.006937623023986816e-01 2.216679602861404419e-02 -1.795550137758255005e-01 -2.290582358837127686e-01 1.693641692399978638e-01 2.100292146205902100e-01 -1.961869448423385620e-01 -2.951125381514430046e-03 8.077733963727951050e-02 -2.449399046599864960e-02 -9.536678344011306763e-02 1.623274236917495728e-01 -1.694650202989578247e-01 9.870221465826034546e-02 2.631506323814392090e-01 2.845210134983062744e-01 2.309213951230049133e-02
-1.045757010579109192e-01 -7.410061359405517578e-02 -1.968079358339309692e-01 -3.998162448406219482e-01 -1.121254414319992065e-01 5.290477722883224487e-02 -1.568028330802917480e-01 3.202580660581588745e-02 -1.296870559453964233e-01 2.102769911289215088e-02 -9.460445493459701538e-02 -8.563619107007980347e-02 2.739906497299671173e-02 -8.112926781177520752e-02 2.380094677209854126e-01 8.826573193073272705e-02 8.658734709024429321e-02 1.586584188044071198e-02 3.370632603764533997e-02 7.000279426574707031e-02 2.798501169309020042e-03 -2.274281382560729980e-01 1.043797582387924194e-01 3.903455659747123718e-02 2.425607591867446899e-01 -3.804052174091339111e-01 3.997384011745452881e-01 -8.293974399566650391e-02 -1.306190937757492065e-01 -3.460377454757690430e-02 3.320760726928710938e-01 -2.490050941705703735e-01
-1.870434172451496124e-02 1.998178809881210327e-01 -1.239629834890365601e-01 -8.939848281443119049e-03 -1.666275262832641602e-01 6.059149280190467834e-02 1.477183997631072998e-01 -3.954661637544631958e-02 -3.789944648742675781e-01 1.831987798213958740e-01 2.137218564748764038e-01 -2.140530385076999664e-02 -4.393242299556732178e-02 -1.378662288188934326e-01 -7.297713309526443481e-02 -2.852137386798858643e-01 3.820162117481231689e-01 -2.452919334173202515e-01 -1.204888671636581421e-01 3.547240421175956726e-02 -1.050249487161636353e-01 -1.357845067977905273e-01 -4.724701121449470520e-02 -9.863312542438507080e-02 8.215987682342529297e-02 -2.980755269527435303e-01 3.247079253196716309e-01 -1.739744395017623901e-01 1.531244516372680664e-01 8.029535412788391113e-02 1.843087673187255859e-01 -6.109229288995265961e-03
1.474306285381317139e-01 -1.496586366556584835e-03 -1.743318438529968262e-01 -8.541496098041534424e-02 1.911044269800186157e-01 1.159492358565330505e-01 1.241799816489219666e-01 -2.643506824970245361e-01 -2.326836735010147095e-01 -2.392085194587707520e-01 3.281677141785621643e-02 7.799405604600906372e-02 -5.100452899932861328e-02 -5.218029394745826721e-02 -3.820509649813175201e-03 -2.117810398340225220e-01 3.283534646034240723e-01 -2.589041367173194885e-02 2.895687893033027649e-02 1.668654084205627441e-01 1.515269726514816284e-01 -3.127441108226776123e-01 5.087739601731300354e-02 -2.187707126140594482e-01 1.711529344320297241e-01 -7.898702472448348999e-02 1.566869914531707764e-01 6.103044003248214722e-02 -9.245453029870986938e-02 4.645012319087982178e-01 1.949862688779830933e-01 -4.550865292549133301e-02
-2.890422567725181580e-02 -1.350888609886169434e-01 -1.218302696943283081e-01 1.901690289378166199e-02 -2.239377982914447784e-02 2.405419349670410156e-01 -1.506358385086059570e-01 -7.472303509712219238e-02 5.409547127783298492e-03 -1.082268878817558289e-01 -2.206880599260330200e-01 1.426142305135726929e-01 4.388948380947113037e-01 -2.898219786584377289e-02 -8.805668354034423828e-02 -1.979206316173076630e-02 -8.359471708536148071e-02 1.637697666883468628e-01 -3.376442790031433105e-01 2.797131538391113281e-01 -4.018041491508483887e-02 -1.540008932352066040e-01 1.426617382094264030e-03 8.737838268280029297e-02 3.398957252502441406e-01 -1.562061011791229248e-01 1.833103783428668976e-02 2.837779372930526733e-02 2.117494121193885803e-02 3.546611219644546509e-02 4.368860125541687012e-01 6.332542002201080322e-02
-8.877296000719070435e-02 9.820368140935897827e-02 5.435543507337570190e-02 -9.566486626863479614e-02 -1.397898197174072266e-01 -1.858132146298885345e-02 1.780012622475624084e-02 4.381008620839565992e-04 5.485966801643371582e-03 -7.639056444168090820e-02 5.237028002738952637e-03 2.454308420419692993e-01 3.447597920894622803e-01 -4.565835744142532349e-02 -7.150047272443771362e-02 -3.498499514535069466e-03 1.624378263950347900e-01 6.655926257371902466e-02 1.495089083909988403e-01 -4.634592309594154358e-02 1.967635303735733032e-01 1.429793611168861389e-02 5.460909754037857056e-02 -1.649153530597686768e-01 4.234383702278137207e-01 -9.477676451206207275e-02 4.936659336090087891e-02 -3.102074861526489258e-01 9.233371913433074951e-02 -7.230245042592287064e-03 5.802870392799377441e-01 3.594147041440010071e-02
1.403492093086242676e-01 -1.004602983593940735e-01 -8.428504690527915955e-03 4.090851172804832458e-02 1.430582720786333084e-02 -1.235851272940635681e-01 3.094314411282539368e-02 -1.853716224431991577e-01 -1.175620928406715393e-01 -1.527176201343536377e-01 -2.313635051250457764e-01 -3.921310231089591980e-02 -8.281162381172180176e-02 -1.147707328200340271e-01 -1.028644517064094543e-01 -6.378050893545150757e-03 1.039801239967346191e-01 2.284465134143829346e-01 1.362016052007675171e-02 1.834618598222732544e-01 2.698305547237396240e-01 -8.339010179042816162e-02 -6.619772315025329590e-02 -3.198959827423095703e-01 1.119670495390892029e-01 -1.686977595090866089e-01 3.101721107959747314e-01 -3.240743279457092285e-01 1.334181576967239380e-01 2.410739362239837646e-01 4.322960674762725830e-01 -8.037750422954559326e-02
-1.827727407217025757e-01 1.407967656850814819e-01 -1.721483767032623291e-01 -1.162263005971908569e-01 9.017839282751083374e-02 1.170049384236335754e-01 1.033990755677223206e-01 -8.861682564020156860e-02 -1.477761417627334595e-01 1.723023876547813416e-02 4.533217754215002060e-03 -3.223279491066932678e-02 1.136839613318443298e-01 -5.937224626541137695e-02 5.593056604266166687e-02 -2.351078391075134277e-02 1.319313198328018188e-01 -3.040202707052230835e-02 1.319761155173182487e-03 5.212783217430114746e-01 1.902391947805881500e-02 -2.745849192142486572e-01 2.298733741044998169e-01 -2.736005932092666626e-02 -7.489381730556488037e-02 -5.313214659690856934e-02 5.123636722564697266e-01 1.626360565423965454e-01 -5.587368737906217575e-03 -2.090647583827376366e-03 1.334304660558700562e-01 -2.920367717742919922e-01
-2.835494279861450195e-01 8.859635889530181885e-02 -4.181523993611335754e-02 -1.046751718968153000e-02 -2.400817722082138062e-02 2.377931773662567139e-01 -2.435398660600185394e-02 -1.033761054277420044e-01 -1.152261793613433838e-01 -1.927954703569412231e-01 -4.433145746588706970e-02 1.921763867139816284e-01 3.474721610546112061e-01 1.229997947812080383e-01 -2.273115143179893494e-02 1.184190139174461365e-01 2.394892275333404541e-01 -4.286325722932815552e-02 8.182952553033828735e-02 3.126281499862670898e-01 -3.604922816157341003e-02 -2.021714895963668823e-01 1.535740792751312256e-01 6.074665114283561707e-03 -2.238864451646804810e-01 -4.517299830913543701e-01 3.348467946052551270e-01 -4.359520971775054932e-02 1.351362280547618866e-02 1.983129233121871948e-02 3.271532431244850159e-02 -4.966822266578674316e-02
-1.567487716674804688e-01 -3.423457443714141846e-01 2.076833844184875488e-01 -6.224332004785537720e-02 1.002062857151031494e-01 5.143841728568077087e-02 -2.082210928201675415e-01 -1.998500898480415344e-02 9.110452979803085327e-02 -5.040897801518440247e-02 7.486789673566818237e-02 5.358448997139930725e-02 -7.651276141405105591e-02 2.343300580978393555e-01 1.721818372607231140e-02 2.067981213331222534e-01 2.411059737205505371e-01 -1.462004706263542175e-02 -2.013819217681884766e-01 1.606560200452804565e-01 6.007685884833335876e-02 -2.780829370021820068e-01 6.419356167316436768e-02 1.044756993651390076e-01 -1.826068945229053497e-02 -4.070999622344970703e-01 1.806280165910720825e-01 4.415981471538543701e-02 -9.548455476760864258e-02 -2.765068784356117249e-02 3.919157683849334717e-01 2.164002060890197754e-01
5.508334934711456299e-02 1.662232875823974609e-01 -4.863592237234115601e-02 -3.084116429090499878e-02 9.612988680601119995e-02 -1.157781034708023071e-01 -1.406861934810876846e-02 -2.875485718250274658e-01 -2.089981138706207275e-01 -1.477411389350891113e-01 1.932733803987503052e-01 9.265629202127456665e-02 -2.331610769033432007e-02 -1.428557676263153553e-03 -1.004071533679962158e-01 -9.038852155208587646e-02 1.639984995126724243e-01 1.431441754102706909e-01 -1.943748593330383301e-01 2.906937003135681152e-01 -5.139229819178581238e-02 -1.163949072360992432e-01 -1.580130122601985931e-02 -2.374959886074066162e-01 2.058870643377304077e-01 -2.973271906375885010e-01 1.294545680284500122e-01 -1.642894744873046875e-01 7.198707014322280884e-02 4.277966022491455078e-01 3.530066311359405518e-01 -1.963034458458423615e-02
4.211940243840217590e-02 -7.501070946455001831e-02 2.559784948825836182e-01 -2.927997708320617676e-01 -1.534486114978790283e-01 7.590631395578384399e-02 2.963319979608058929e-02 -2.227507531642913818e-01 5.389031767845153809e-02 4.457408562302589417e-02 -3.687299787998199463e-02 5.628423765301704407e-02 2.443748340010643005e-02 2.147902399301528931e-01 -3.234224617481231689e-01 3.839359385892748833e-03 1.400876045227050781e-01 2.479209005832672119e-01 -8.196376264095306396e-02 -8.245691657066345215e-02 1.527157574892044067e-01 -5.397456139326095581e-02 3.294973075389862061e-02 -3.191124275326728821e-02 2.653347095474600792e-03 -5.052543804049491882e-02 1.667332649230957031e-01 -1.276536732912063599e-01 1.104662120342254639e-01 3.054210841655731201e-01 5.536147952079772949e-01 1.385481208562850952e-01
4.205332323908805847e-02 -5.020775645971298218e-02 -1.633198559284210205e-01 -1.147281751036643982e-01 -1.115256547927856445e-02 8.512730151414871216e-02 5.155641213059425354e-02 2.397908568382263184e-01 -3.310761228203773499e-02 -2.575864493846893311e-01 -1.347066462039947510e-01 2.777050137519836426e-01 4.361680746078491211e-01 -1.904184818267822266e-01 -1.242489665746688843e-01 -5.267185345292091370e-02 3.315354287624359131e-01 -6.341765075922012329e-02 4.711908102035522461e-02 3.857444226741790771e-01 -1.489935666322708130e-01 -1.702881306409835815e-01 -7.298643887042999268e-02 -1.091109961271286011e-01 7.974503189325332642e-02 -3.747390210628509521e-02 3.741077706217765808e-02 1.315609365701675415e-02 -2.024174928665161133e-01 6.648053228855133057e-02 2.226941138505935669e-01 -2.078751027584075928e-01
6.232047919183969498e-03 -1.448343694210052490e-02 -1.195587366819381714e-01 -2.400369048118591309e-01 4.815490543842315674e-02 8.166117966175079346e-02 1.432739794254302979e-01 -2.399804890155792236e-01 -2.046704739332199097e-01 9.350953623652458191e-03 8.556199818849563599e-02 3.513229638338088989e-02 3.875804245471954346e-01 3.040974028408527374e-03 5.862998217344284058e-02 1.821048408746719360e-01 5.927967280149459839e-02 5.285121873021125793e-02 -3.091390803456306458e-02 1.848386079072952271e-01 1.311427950859069824e-01 -3.962615132331848145e-01 6.173545867204666138e-02 -1.326832734048366547e-02 -7.797919958829879761e-02 4.714708775281906128e-02 1.215801239013671875e-01 2.437461316585540771e-01 -2.678853571414947510e-01 1.940889358520507812e-01 3.190885186195373535e-01 -2.999810874462127686e-01
1.352665871381759644e-01 4.580073431134223938e-02 2.178950048983097076e-02 -2.425440102815628052e-01 -1.499947309494018555e-01 -7.228260394185781479e-03 -1.511740684509277344e-01 -3.290966525673866272e-02 1.697251759469509125e-02 -4.924307391047477722e-02 1.227795928716659546e-01 5.557999014854431152e-02 -3.451803326606750488e-02 -3.536314368247985840e-01 -1.544111371040344238e-01 -1.870704740285873413e-01 4.687007144093513489e-02 -1.677222549915313721e-01 2.848396301269531250e-01 1.748481243848800659e-01 9.851681441068649292e-02 -4.626098275184631348e-01 2.607342600822448730e-02 2.188829779624938965e-01 1.764696091413497925e-01 -3.662518560886383057e-01 1.369036287069320679e-01 -1.605758070945739746e-01 2.419757843017578125e-02 4.231432080268859863e-02 1.619866043329238892e-01 1.228536069393157959e-01
1.965181529521942139e-01 -2.155680805444717407e-01 -1.343626528978347778e-01 2.463090717792510986e-01 -2.028970420360565186e-02 -4.079821519553661346e-03 2.568425610661506653e-02 -3.625823855400085449e-01 1.567719504237174988e-02 -6.641335785388946533e-02 -9.379328787326812744e-02 3.274062648415565491e-02 6.128187105059623718e-02 -3.637070581316947937e-02 -1.576785147190093994e-01 -6.166620925068855286e-02 1.759970188140869141e-01 1.293760389089584351e-01 1.080107316374778748e-01 1.055884733796119690e-01 8.014493435621261597e-02 -3.380942642688751221e-01 5.484320595860481262e-02 -1.361922770738601685e-01 5.508428812026977539e-02 -1.169835105538368225e-01 1.962082982063293457e-01 -5.742463842034339905e-02 3.315103426575660706e-02 3.459426164627075195e-01 5.130885839462280273e-01 -1.071605598554015160e-03
8.501876890659332275e-02 -2.608243376016616821e-02 -8.255137503147125244e-02 -3.426709771156311035e-01 -3.880097717046737671e-02 -3.048204351216554642e-03 4.939337447285652161e-02 1.323149204254150391e-01 -3.787652030587196350e-02 -1.614078879356384277e-01 3.397489711642265320e-02 5.344221368432044983e-02 8.188698440790176392e-02 -3.867889940738677979e-02 -6.017370522022247314e-02 1.014332473278045654e-01 4.062910377979278564e-01 2.695395946502685547e-01 -1.383266746997833252e-01 -1.500656828284263611e-02 3.723871409893035889e-01 -1.082470118999481201e-01 -1.440936028957366943e-01 -1.967618018388748169e-01 1.314852982759475708e-01 -8.131079375743865967e-02 1.093074083328247070e-01 -2.520491182804107666e-01 2.675650417804718018e-01 8.719370514154434204e-02 2.440031915903091431e-01 2.961819171905517578e-01
2.683171331882476807e-01 -1.835874170064926147e-01 -1.176145821809768677e-01 1.001527756452560425e-01 1.089577004313468933e-01 -1.058592926710844040e-02 -1.369452774524688721e-01 -1.987968236207962036e-01 -2.165248543024063110e-01 -4.689359664916992188e-02 1.370559036731719971e-01 1.463815420866012573e-01 -9.388667345046997070e-02 4.688855633139610291e-02 -1.306373476982116699e-01 5.996790900826454163e-02 1.918002367019653320e-01 1.846647858619689941e-01 2.155462745577096939e-03 1.787517815828323364e-01 -5.055954679846763611e-02 -1.113457009196281433e-01 9.142724424600601196e-02 -2.051648348569869995e-01 2.724663317203521729e-01 -3.041833043098449707e-01 2.239187359809875488e-01 -2.800568044185638428e-01 7.623640447854995728e-02 1.807861030101776123e-01 4.208529889583587646e-01 3.126487601548433304e-03
-2.619071900844573975e-01 -1.520623862743377686e-01 -2.138701230287551880e-01 -4.158116281032562256e-01 -1.265460103750228882e-01 -3.456810489296913147e-02 -8.587928116321563721e-02 -7.444484531879425049e-02 -1.537720263004302979e-01 -2.331185340881347656e-02 1.879101060330867767e-02 9.213029593229293823e-02 3.688498139381408691e-01 2.881335094571113586e-02 1.164896488189697266e-01 3.572154324501752853e-03 1.118514537811279297e-01 -1.870879679918289185e-01 -2.580719888210296631e-01 -7.257100194692611694e-02 -2.144087255001068115e-01 -2.095937430858612061e-01 9.965334832668304443e-02 -2.418341115117073059e-02 -5.717508122324943542e-02 -2.244695872068405151e-01 3.857137262821197510e-01 -1.700812950730323792e-02 7.902596890926361084e-02 -8.316220715641975403e-03 2.067326456308364868e-01 -6.673222780227661133e-02
-3.925395384430885315e-02 -2.205799520015716553e-01 -1.934799998998641968e-01 -2.526504695415496826e-01 -1.689843982458114624e-01 -5.890040472149848938e-02 -8.545458316802978516e-02 7.930932939052581787e-02 3.120763413608074188e-02 -1.068931892514228821e-01 -9.547302871942520142e-02 -2.895079366862773895e-02 1.995749026536941528e-01 3.115794248878955841e-02 2.328265160322189331e-01 2.312779240310192108e-02 2.727144956588745117e-01 -1.416759043931961060e-01 -4.513788595795631409e-02 3.444192185997962952e-02 -6.520369648933410645e-02 -1.651635169982910156e-01 -2.318898960947990417e-02 8.535770326852798462e-02 -6.636622361838817596e-03 -4.230402410030364990e-01 4.051249623298645020e-01 -2.794975787401199341e-02 2.355630546808242798e-01 -1.311870068311691284e-01 3.466541171073913574e-01 -1.059026569128036499e-01
-1.139451861381530762e-01 5.484358966350555420e-02 5.045620724558830261e-02 -2.010903656482696533e-01 -9.394412487745285034e-02 7.281225174665451050e-02 -1.121702417731285095e-02 -1.862518340349197388e-01 -7.147422991693019867e-03 -5.656595528125762939e-02 -1.842558234930038452e-01 -5.823628604412078857e-02 2.400629967451095581e-02 3.790683448314666748e-01 -1.320758461952209473e-01 1.887060701847076416e-01 1.235932707786560059e-01 3.330251872539520264e-01 -7.012939453125000000e-02 -2.031471347436308861e-03 1.983903199434280396e-01 -2.759473919868469238e-01 1.124213784933090210e-01 -1.276180595159530640e-01 1.365278512239456177e-01 -1.413577646017074585e-01 2.312476038932800293e-01 -3.025707602500915527e-02 1.845652610063552856e-01 2.180712074041366577e-01 4.283229112625122070e-01 1.433202028274536133e-01
-1.430551111698150635e-01 5.888220295310020447e-02 -1.601494848728179932e-01 -2.380795329809188843e-01 -1.184420427307486534e-03 1.931644231081008911e-01 -9.598208963871002197e-02 1.516217440366744995e-01 4.774258285760879517e-02 1.422099173069000244e-01 -7.091484218835830688e-02 1.704503297805786133e-01 3.333091735839843750e-02 -2.352308034896850586e-01 -2.553005516529083252e-01 -1.153804212808609009e-01 -1.348748356103897095e-01 1.585282236337661743e-01 2.136876434087753296e-01 6.374801695346832275e-02 -1.545191854238510132e-01 -1.856117397546768188e-01 1.786062270402908325e-01 8.438961207866668701e-02 1.338273882865905762e-01 -2.532817721366882324e-01 1.382708847522735596e-01 -1.672375202178955078e-01 -4.834085330367088318e-02 4.506331384181976318e-01 3.246197700500488281e-01 4.868516698479652405e-02
-9.859775006771087646e-02 2.352174520492553711e-01 -7.799899578094482422e-02 -1.162885725498199463e-01 -2.825495600700378418e-01 1.421379595994949341e-01 -4.351428151130676270e-02 -2.345254719257354736e-01 -3.480941355228424072e-01 1.625731959939002991e-02 -3.312534093856811523e-02 2.595487236976623535e-01 3.319219350814819336e-01 -1.103192791342735291e-01 -1.365730017423629761e-01 1.015150453895330429e-02 -5.779546871781349182e-02 6.224423414096236229e-04 -9.011995792388916016e-02 1.768661141395568848e-01 3.026461899280548096e-01 -1.854795664548873901e-01 1.448445469141006470e-01 1.119713634252548218e-01 1.002941876649856567e-01 -9.053412824869155884e-02 1.369357407093048096e-01 8.543954230844974518e-03 -2.826384007930755615e-01 4.155132174491882324e-02 2.860680222511291504e-01 -1.569471210241317749e-01
1.795773208141326904e-01 3.811173886060714722e-02 -4.257581755518913269e-02 -3.036129474639892578e-01 -1.271578818559646606e-01 -9.120669960975646973e-02 8.136177062988281250e-02 -3.551228642463684082e-01 -2.417844980955123901e-01 -5.617816373705863953e-02 1.246473938226699829e-01 2.146076969802379608e-02 5.477382987737655640e-02 2.215144336223602295e-01 -2.642132341861724854e-01 -1.434080898761749268e-01 1.610152572393417358e-01 -6.581645458936691284e-02 8.229552209377288818e-02 5.899595096707344055e-02 3.436990082263946533e-02 -2.944831848144531250e-01 -1.742105185985565186e-02 -1.087034195661544800e-01 -1.881301701068878174e-01 -3.422502875328063965e-01 1.103658229112625122e-01 1.690379232168197632e-01 2.413388043642044067e-01 9.364794194698333740e-02 2.543787360191345215e-01 1.717314720153808594e-01
1.149162873625755310e-01 -2.324082404375076294e-01 -2.157627791166305542e-01 -4.714431986212730408e-02 -4.036820232868194580e-01 2.062471024692058563e-02 3.364543020725250244e-01 3.805445972830057144e-03 -1.194787099957466125e-01 -1.087759584188461304e-01 -6.270469725131988525e-02 1.459252834320068359e-01 2.835217118263244629e-01 -8.825986832380294800e-02 -1.950556598603725433e-02 2.049491554498672485e-01 -5.109955370426177979e-02 -1.275143176317214966e-01 -1.710482984781265259e-01 1.533635705709457397e-01 3.275207057595252991e-02 -3.354188799858093262e-01 6.797467172145843506e-02 3.821733593940734863e-02 -6.936907768249511719e-02 -1.148003116250038147e-01 9.647040814161300659e-02 1.053278427571058273e-02 4.730870574712753296e-02 1.358429193496704102e-01 4.311186671257019043e-01 -1.547800283879041672e-02
-1.585661619901657104e-01 -9.963952004909515381e-02 7.128129899501800537e-02 1.158453300595283508e-01 2.516470104455947876e-02 2.000129520893096924e-01 -1.258872151374816895e-01 1.065914183855056763e-01 -1.289897561073303223e-01 -1.467124670743942261e-01 2.222152650356292725e-01 -7.811707258224487305e-02 -2.095475792884826660e-03 -9.069963544607162476e-02 4.642849788069725037e-02 -2.942416258156299591e-02 3.883727788925170898e-01 -3.994864597916603088e-02 -2.510410547256469727e-02 2.811693549156188965e-01 3.086458146572113037e-01 -3.857564330101013184e-01 -2.160654664039611816e-01 1.595272272825241089e-01 -3.792599588632583618e-02 -8.070511370897293091e-02 1.773350089788436890e-01 1.110734120011329651e-01 -9.292850643396377563e-02 -1.005157008767127991e-01 3.935079574584960938e-01 6.250345613807439804e-03
-7.304979860782623291e-02 2.847516164183616638e-02 -1.475685238838195801e-01 -4.433144032955169678e-01 -4.501742124557495117e-02 2.752442955970764160e-01 -1.032782271504402161e-01 6.435154005885124207e-03 -9.880493581295013428e-02 1.379326134920120239e-01 -7.201682031154632568e-02 -9.312998503446578979e-02 1.850415021181106567e-01 -1.532914936542510986e-01 -1.798871345818042755e-02 2.070816010236740112e-01 1.744781434535980225e-01 9.474937617778778076e-02 -1.308498233556747437e-01 2.901687920093536377e-01 -5.740256048738956451e-03 -1.484645605087280273e-01 1.629789471626281738e-01 3.993671387434005737e-02 1.850185729563236237e-02 -2.867881953716278076e-01 2.523851394653320312e-01 1.782801449298858643e-01 -4.336287453770637512e-02 -2.632761001586914062e-01 2.622127234935760498e-01 1.856583207845687866e-01
-2.754410505294799805e-01 -3.071277169510722160e-03 -1.147145032882690430e-01 -3.040008544921875000e-01 -3.179138600826263428e-01 8.260406553745269775e-02 -1.469988562166690826e-02 7.783148437738418579e-02 -2.386114150285720825e-01 6.521508097648620605e-02 -2.621141076087951660e-01 1.056301780045032501e-02 1.608756780624389648e-01 -7.068733125925064087e-02 2.159205079078674316e-02 1.199134364724159241e-01 3.281670436263084412e-02 -8.985911309719085693e-02 -1.685005426406860352e-01 3.010233938694000244e-01 -1.047933548688888550e-01 -3.253800272941589355e-01 -1.049516443163156509e-02 5.351352971047163010e-03 -3.419307526201009750e-03 -8.231994509696960449e-02 3.602683544158935547e-01 2.495669759809970856e-02 -7.542809471487998962e-03 -1.668710112571716309e-01 3.068909943103790283e-01 -1.556039452552795410e-01
-1.529094576835632324e-02 -2.197165787220001221e-01 -6.175414845347404480e-02 1.360824704170227051e-01 -1.258351057767868042e-01 1.261498779058456421e-01 3.458040654659271240e-01 1.416162699460983276e-01 -1.606078296899795532e-01 1.286728084087371826e-01 -9.194298833608627319e-02 7.580833137035369873e-02 1.449324786663055420e-01 7.459077239036560059e-02 -1.795380376279354095e-02 -4.122724011540412903e-02 1.701750606298446655e-01 -2.694523036479949951e-01 -2.273706942796707153e-01 6.054367125034332275e-02 1.520702242851257324e-01 -3.814507424831390381e-01 7.932212203741073608e-02 5.354699864983558655e-02 -9.595903009176254272e-02 -1.769029349088668823e-02 2.414286583662033081e-01 1.039311811327934265e-01 1.110965237021446228e-01 4.288434088230133057e-01 2.013999819755554199e-01 1.499793231487274170e-01
3.804773688316345215e-01 -1.414286643266677856e-01 8.482132107019424438e-02 -3.703232854604721069e-03 -1.119133532047271729e-01 1.762537956237792969e-01 5.182164162397384644e-02 -1.441827863454818726e-01 1.648091226816177368e-01 2.483524084091186523e-01 -6.440976262092590332e-02 -2.197852171957492828e-02 1.587496846914291382e-01 1.593216508626937866e-01 2.303811488673090935e-03 -1.460514869540929794e-02 1.943815946578979492e-01 1.404035240411758423e-01 -8.703801035881042480e-02 -1.645352095365524292e-01 7.116778939962387085e-02 -1.517649361630901694e-04 3.901983797550201416e-02 1.485284417867660522e-01 2.299256771802902222e-01 -1.128859817981719971e-01 3.616233766078948975e-01 -1.064185574650764465e-01 -1.179817169904708862e-01 1.087022423744201660e-01 5.036042928695678711e-01 9.399383515119552612e-02
1.153261512517929077e-01 -3.074014782905578613e-01 -2.004620581865310669e-01 -2.625068128108978271e-01 -3.326668441295623779e-01 9.625046700239181519e-02 1.785182505846023560e-01 -6.500444561243057251e-02 -2.254518717527389526e-01 -8.592808246612548828e-02 1.476067397743463516e-02 1.298850178718566895e-01 2.208084985613822937e-02 -9.474779665470123291e-02 -9.913497418165206909e-02 6.971863657236099243e-02 9.539195150136947632e-02 -3.787190318107604980e-01 -1.468389034271240234e-01 1.372616589069366455e-01 2.167407125234603882e-01 -3.614507317543029785e-01 -3.831582143902778625e-02 -1.701648533344268799e-01 1.883540116250514984e-02 -1.150679737329483032e-01 7.420293241739273071e-02 2.772106975317001343e-02 2.729729712009429932e-01 -1.057234592735767365e-02 1.625847965478897095e-01 7.565151900053024292e-02
7.613543421030044556e-02 -1.708163134753704071e-02 -2.728841900825500488e-01 -1.443010717630386353e-01 -1.141586601734161377e-01 -1.691377162933349609e-02 3.914223611354827881e-02 3.406801447272300720e-02 -9.707140177488327026e-02 3.386727347970008850e-02 -9.249889850616455078e-02 1.510537043213844299e-02 2.374354004859924316e-01 -2.759699821472167969e-01 -5.152170658111572266e-01 9.583074599504470825e-02 7.074032723903656006e-02 -3.160510212182998657e-02 -1.058563310652971268e-02 2.944967150688171387e-01 1.312576681375503540e-01 -1.519728451967239380e-01 5.336032062768936157e-02 1.656553447246551514e-01 2.266717255115509033e-01 6.765887141227722168e-02 1.757241636514663696e-01 -1.272529214620590210e-01 1.971504688262939453e-01 5.486081913113594055e-02 3.801443874835968018e-01 -5.670844763517379761e-02
1.555554419755935669e-01 -3.443245217204093933e-02 1.190314963459968567e-01 -2.528566718101501465e-01 -7.815711200237274170e-02 -1.389400102198123932e-02 -3.369666337966918945e-01 9.339650720357894897e-02 -6.240463629364967346e-02 7.218573987483978271e-02 -1.749964058399200439e-01 -1.135482937097549438e-01 1.888484880328178406e-02 -4.579984396696090698e-02 8.644235134124755859e-02 -8.331994712352752686e-02 4.265621304512023926e-01 -4.587315022945404053e-03 -1.510943323373794556e-01 1.464073061943054199e-01 1.037873551249504089e-01 -6.112053245306015015e-02 2.402340471744537354e-01 -1.596569120883941650e-01 1.264868490397930145e-02 -8.228079229593276978e-02 2.116684317588806152e-01 2.497053146362304688e-01 -2.672291994094848633e-01 1.788981705904006958e-01 3.224449455738067627e-01 2.302732914686203003e-01
-2.614238858222961426e-01 6.880186498165130615e-02 -1.114252060651779175e-01 -1.498934030532836914e-01 1.996780484914779663e-01 5.797309428453445435e-02 -2.984348125755786896e-02 -6.501202285289764404e-02 -8.292069286108016968e-02 -2.184935957193374634e-01 -1.285598576068878174e-01 -7.430712878704071045e-02 7.152300328016281128e-02 1.740028262138366699e-01 -3.681223094463348389e-01 9.646993130445480347e-02 2.345951199531555176e-01 3.782309941016137600e-04 -7.078392803668975830e-02 -1.964197726920247078e-03 2.581762671470642090e-01 -1.012839525938034058e-01 9.517011046409606934e-02 -3.454927504062652588e-01 -6.007158756256103516e-02 -1.637317836284637451e-01 1.290268450975418091e-01 -9.933607280254364014e-02 2.903836071491241455e-01 1.412591785192489624e-01 3.791627585887908936e-01 1.282753795385360718e-01
8.816859126091003418e-02 -2.285270541906356812e-01 -2.122325263917446136e-02 -1.122070103883743286e-01 -3.535673394799232483e-02 -1.735388487577438354e-01 1.553061157464981079e-01 -4.785824567079544067e-02 -8.957212418317794800e-02 -2.049712277948856354e-02 -1.298159211874008179e-01 2.323402315378189087e-01 1.579483896493911743e-01 2.230188250541687012e-02 2.347987294197082520e-01 -3.117635846138000488e-01 1.484803482890129089e-02 -6.162609159946441650e-02 -6.905856728553771973e-02 1.080436352640390396e-02 3.610206246376037598e-01 -2.174948304891586304e-01 -3.563177585601806641e-02 -1.432402431964874268e-01 2.518449425697326660e-01 -4.431776404380798340e-01 1.132368519902229309e-01 -1.558432877063751221e-01 7.611273787915706635e-03 6.184240803122520447e-02 2.600167989730834961e-01 1.880705803632736206e-01
9.992802888154983521e-02 -1.028148829936981201e-01 -1.471716016530990601e-01 -1.217639967799186707e-01 2.477267533540725708e-01 2.891963124275207520e-01 9.783175587654113770e-02 -2.969990484416484833e-02 -9.349212795495986938e-02 7.855886593461036682e-03 -2.942553460597991943e-01 -3.295283392071723938e-02 1.440959572792053223e-01 3.209332004189491272e-02 -1.603237390518188477e-01 2.791897393763065338e-02 1.593271493911743164e-01 6.461776047945022583e-02 -1.425036787986755371e-01 2.992850244045257568e-01 -1.174831166863441467e-01 -7.102680951356887817e-02 1.059983745217323303e-01 2.903118729591369629e-02 3.018109202384948730e-01 -2.313421219587326050e-01 1.948450207710266113e-01 2.445898056030273438e-01 -1.461357176303863525e-01 -1.227056533098220825e-01 3.891516029834747314e-01 2.052706032991409302e-01
6.054841727018356323e-02 2.567099034786224365e-01 -3.449851647019386292e-02 -3.964857757091522217e-02 -1.772368997335433960e-01 2.613484673202037811e-02 -1.751239597797393799e-01 -1.221318170428276062e-01 1.225641146302223206e-01 9.445904195308685303e-02 9.612166136503219604e-02 8.230183273553848267e-02 1.290224790573120117e-01 1.297069042921066284e-01 -4.793969169259071350e-02 8.404839038848876953e-02 7.513240724802017212e-02 1.326307803392410278e-01 -1.519684493541717529e-01 -1.275017559528350830e-01 1.365788877010345459e-01 -3.464249074459075928e-01 -2.600843608379364014e-01 6.011872738599777222e-02 -1.453254967927932739e-01 -6.750360131263732910e-02 2.399022430181503296e-01 -3.614268004894256592e-01 -6.967398524284362793e-02 1.245091930031776428e-01 4.424133598804473877e-01 2.544529736042022705e-01
1.017368119210004807e-02 2.536097541451454163e-02 2.071663737297058105e-02 2.609967440366744995e-02 5.795911327004432678e-02 1.130739077925682068e-01 9.536029398441314697e-02 -6.763836741447448730e-02 3.378028795123100281e-02 1.128998398780822754e-02 1.776940077543258667e-01 -3.850447759032249451e-02 4.654290676116943359e-01 -1.950280219316482544e-01 2.105874568223953247e-01 -2.558021545410156250e-01 -3.788340836763381958e-02 -2.428250201046466827e-02 2.519579529762268066e-01 3.324089571833610535e-02 1.545425951480865479e-01 -2.092384397983551025e-01 3.747239336371421814e-02 1.573040038347244263e-01 -4.301938414573669434e-02 -3.100299537181854248e-01 3.416270017623901367e-01 -1.703530102968215942e-01 8.753457665443420410e-02 -1.169197559356689453e-01 3.789780139923095703e-01 -2.191952057182788849e-02
-1.841093152761459351e-01 -3.134200721979141235e-02 -4.874278604984283447e-02 -3.438259363174438477e-01 -3.680704906582832336e-02 2.104718536138534546e-01 -4.738891497254371643e-02 -1.809033602476119995e-01 -2.565673924982547760e-02 6.582824047654867172e-03 -2.696803510189056396e-01 2.920659184455871582e-01 1.591883972287178040e-02 -2.346534878015518188e-01 -4.601360112428665161e-02 -2.230895310640335083e-02 1.826022416353225708e-01 -3.659196197986602783e-02 -4.055779874324798584e-01 -1.608885377645492554e-01 -1.227345466613769531e-01 -3.091062903404235840e-01 1.575416624546051025e-01 -9.857736527919769287e-03 3.157172724604606628e-02 -1.444880384951829910e-02 2.619559168815612793e-01 1.986888796091079712e-01 5.630235001444816589e-02 -1.760632172226905823e-02 2.478208094835281372e-01 -1.116034686565399170e-01
-1.182335093617439270e-01 2.051478624343872070e-02 -3.740897774696350098e-01 -2.551012039184570312e-01 -1.495147645473480225e-01 1.824428141117095947e-01 2.779523655772209167e-02 1.776438653469085693e-01 1.362719684839248657e-01 -2.324749715626239777e-02 -1.971352100372314453e-01 8.368123322725296021e-02 2.167556248605251312e-02 -2.743627727031707764e-01 -4.458913579583168030e-02 5.034426599740982056e-02 1.498440653085708618e-01 -1.598783582448959351e-02 -1.473599672317504883e-01 8.505062013864517212e-02 1.804023236036300659e-01 -4.163198769092559814e-01 1.068600937724113464e-01 -7.781627774238586426e-02 -1.382886320352554321e-01 1.566776423715054989e-03 1.715015918016433716e-01 1.525605320930480957e-01 1.894229799509048462e-01 2.664533257484436035e-01 2.613490223884582520e-01 -1.592886298894882202e-01
-2.980584204196929932e-01 -1.451705396175384521e-01 -8.336532860994338989e-02 1.192091628909111023e-01 -2.093515545129776001e-01 1.482769697904586792e-01 1.313554048538208008e-01 9.806478023529052734e-02 -4.850838333368301392e-02 4.847104847431182861e-02 -2.494032867252826691e-02 1.375556290149688721e-01 4.721296578645706177e-02 -6.692522764205932617e-02 1.872458606958389282e-01 -5.982849374413490295e-02 6.884406507015228271e-02 3.802093490958213806e-02 -3.379015624523162842e-01 -7.823370397090911865e-03 -1.194367408752441406e-01 -5.202988386154174805e-01 1.549252425320446491e-03 1.022840738296508789e-01 -1.176533922553062439e-01 -2.183031737804412842e-01 3.551877439022064209e-01 3.297733142971992493e-02 4.196397215127944946e-02 -3.893734142184257507e-02 2.331459522247314453e-01 2.107214182615280151e-01
-1.632658094167709351e-01 2.616216056048870087e-02 -4.978557825088500977e-01 -3.955394625663757324e-01 1.063605025410652161e-01 -2.291915751993656158e-02 -5.349834635853767395e-02 -1.959887295961380005e-01 -1.561854779720306396e-01 -1.841377317905426025e-01 6.082167848944664001e-02 1.456515789031982422e-01 2.666020691394805908e-01 1.347214728593826294e-01 -1.242129318416118622e-02 -1.589450240135192871e-01 9.349615871906280518e-02 7.208171486854553223e-02 -1.303045749664306641e-01 1.119574680924415588e-01 1.102376878261566162e-01 -7.073703408241271973e-02 1.979837864637374878e-01 1.398105770349502563e-01 -1.148191764950752258e-01 -2.529699802398681641e-01 3.098521232604980469e-01 -1.000208780169487000e-01 -9.469524957239627838e-03 4.377035051584243774e-02 6.841572374105453491e-02 9.027969837188720703e-02
7.504144310951232910e-02 -1.699838191270828247e-01 3.531782329082489014e-02 2.057055570185184479e-02 -9.021527320146560669e-02 1.082064285874366760e-01 2.757861018180847168e-01 -8.365421742200851440e-02 -1.727152466773986816e-01 2.556389570236206055e-01 8.124780654907226562e-02 -9.504889138042926788e-03 7.044663280248641968e-02 2.803486585617065430e-01 -1.494181621819734573e-02 -1.519942581653594971e-01 7.910719513893127441e-02 -2.961252033710479736e-01 -1.721009612083435059e-01 2.941689454019069672e-02 1.576891839504241943e-01 -4.315103292465209961e-01 -1.815578788518905640e-01 4.030567035079002380e-02 -1.665931493043899536e-01 -4.143682867288589478e-02 2.579773366451263428e-01 4.143406171351671219e-03 1.270912587642669678e-02 2.147137820720672607e-01 3.584994375705718994e-01 1.059770733118057251e-01
5.600505042821168900e-03 -9.396692365407943726e-02 1.370180249214172363e-01 -1.124520227313041687e-01 -7.885516434907913208e-02 4.153532087802886963e-01 -6.358937174081802368e-02 -3.106869012117385864e-02 9.218344092369079590e-02 3.571739885956048965e-03 4.077529162168502808e-02 -1.358956098556518555e-01 4.651270210742950439e-01 -1.061136275529861450e-01 -3.448592498898506165e-02 -1.628708839416503906e-01 2.068520039319992065e-01 2.103369832038879395e-01 -1.293836236000061035e-01 1.642168462276458740e-01 -1.029745042324066162e-01 -2.441323995590209961e-01 3.172904625535011292e-02 9.895153343677520752e-03 -1.584214568138122559e-01 -8.986651152372360229e-02 1.684268265962600708e-01 -1.434374749660491943e-01 2.284095138311386108e-01 -1.566402614116668701e-02 2.734117209911346436e-01 2.840467989444732666e-01
-1.765612065792083740e-01 2.588338963687419891e-02 -3.470415621995925903e-02 -3.356966972351074219e-01 -1.114269271492958069e-01 -1.095811054110527039e-01 3.297563642263412476e-03 -1.456669121980667114e-01 8.130647987127304077e-02 6.944096088409423828e-02 -2.315347269177436829e-02 3.020218908786773682e-01 1.172089800238609314e-01 7.266312092542648315e-02 8.395727723836898804e-02 -6.600746512413024902e-02 2.296830266714096069e-01 -5.986646935343742371e-02 4.220242146402597427e-03 -1.140718609094619751e-01 4.024386107921600342e-01 -3.981066346168518066e-01 1.454225421184673905e-04 -2.738665342330932617e-01 2.396803498268127441e-01 -1.467007845640182495e-01 1.217912361025810242e-01 -1.120428144931793213e-01 -9.143492579460144043e-02 1.783453375101089478e-01 2.513898313045501709e-01 -2.145341411232948303e-02
7.803430408239364624e-02 -1.400967091321945190e-01 6.140734255313873291e-02 -2.357949614524841309e-01 2.524304091930389404e-01 2.686734497547149658e-01 1.998476870357990265e-02 -6.330362707376480103e-02 4.185204580426216125e-02 -1.058194786310195923e-01 2.363131791353225708e-01 -2.390670925378799438e-01 2.604832351207733154e-01 -3.371254503726959229e-01 -3.956912457942962646e-02 -1.568071544170379639e-01 1.675999611616134644e-01 9.035897254943847656e-02 1.305745691061019897e-01 6.302385032176971436e-02 2.516910433769226074e-01 -2.648899257183074951e-01 -3.908447548747062683e-02 -1.124452725052833557e-01 -1.242985203862190247e-02 -1.354947686195373535e-01 3.262773156166076660e-01 -1.518483310937881470e-01 4.253023862838745117e-02 -7.436010241508483887e-02 2.605631053447723389e-01 -1.130148395895957947e-01
1.396922171115875244e-01 -1.373605877161026001e-01 -1.300694793462753296e-01 -2.002808302640914917e-01 -1.838790029287338257e-01 1.277571469545364380e-01 -3.753955662250518799e-02 -6.236046925187110901e-02 -1.919139549136161804e-02 -1.019709855318069458e-01 -7.902897149324417114e-02 -7.875864952802658081e-02 2.095581740140914917e-01 -4.339277148246765137e-01 -1.771229356527328491e-01 1.503277868032455444e-01 2.304430156946182251e-01 7.784485816955566406e-02 -1.402490139007568359e-01 2.118553817272186279e-01 3.038471564650535583e-02 -2.439265698194503784e-01 1.491170972585678101e-01 1.451942175626754761e-01 8.258410543203353882e-02 2.525508031249046326e-02 2.646779417991638184e-01 2.953303754329681396e-01 -2.505593299865722656e-01 1.299428287893533707e-02 2.908213138580322266e-01 -6.872682366520166397e-03
-2.038369476795196533e-01 3.110815957188606262e-02 -2.349456399679183960e-01 -2.534796893596649170e-01 -1.900299638509750366e-01 2.370193600654602051e-01 1.044216528534889221e-01 9.665387123823165894e-02 8.795249462127685547e-02 -2.013398408889770508e-01 -1.788606941699981689e-01 1.798383705317974091e-02 1.756040602922439575e-01 -3.243474066257476807e-01 -2.125740945339202881e-01 9.666085243225097656e-02 1.630065143108367920e-01 1.707654818892478943e-02 -6.588938087224960327e-02 8.678853511810302734e-02 1.135267019271850586e-01 -3.616943657398223877e-01 -5.542103201150894165e-03 7.111199945211410522e-02 -1.475497987121343613e-02 8.486678451299667358e-02 2.501163184642791748e-01 3.112754970788955688e-02 2.153419554233551025e-01 1.626335829496383667e-01 3.287144899368286133e-01 -1.223989576101303101e-01
-7.099946588277816772e-02 1.101917475461959839e-01 -8.090715110301971436e-02 -1.163233220577239990e-01 -9.171235561370849609e-02 4.035881906747817993e-02 1.692361682653427124e-01 -1.498963981866836548e-01 -2.217318117618560791e-01 -7.227260619401931763e-02 2.657623589038848877e-01 1.724776625633239746e-01 2.628779709339141846e-01 -1.263064742088317871e-01 -1.436014771461486816e-01 2.699401602149009705e-02 4.934172332286834717e-02 1.519642919301986694e-01 -1.649544835090637207e-01 2.687314748764038086e-01 2.538640797138214111e-01 -2.869197428226470947e-01 9.728787839412689209e-02 8.404328674077987671e-02 6.707357615232467651e-02 3.798732161521911621e-02 9.787586331367492676e-02 1.652607508003711700e-02 -2.307009845972061157e-01 2.912398874759674072e-01 4.267067015171051025e-01 -1.274594366550445557e-01
1.210566312074661255e-01 -7.014302164316177368e-02 -6.868558377027511597e-02 -1.305794529616832733e-02 2.565066516399383545e-01 9.954038262367248535e-02 1.062992513179779053e-01 -2.764329314231872559e-01 -6.320339441299438477e-02 1.322241574525833130e-01 3.199401870369911194e-02 -3.099418617784976959e-02 1.988386362791061401e-01 -1.884040832519531250e-01 5.870664492249488831e-03 1.249530091881752014e-01 2.148796170949935913e-01 3.800109922885894775e-01 -2.872130572795867920e-01 2.448886483907699585e-01 -2.417357824742794037e-02 -2.321446239948272705e-01 6.295659393072128296e-02 -7.793080806732177734e-02 1.852068603038787842e-01 -1.807699203491210938e-01 2.152061313390731812e-01 3.247756659984588623e-01 -1.932144910097122192e-01 -3.513983264565467834e-02 2.074782997369766235e-01 -5.830660462379455566e-03
1.778838783502578735e-01 -7.408554106950759888e-02 1.151000857353210449e-01 -1.809189915657043457e-01 -6.128150969743728638e-02 3.343131020665168762e-02 -1.430223435163497925e-01 -5.823491141200065613e-02 -1.841132044792175293e-01 -1.346071958541870117e-01 -7.544653117656707764e-02 7.798974961042404175e-02 -3.930063545703887939e-02 -2.963911592960357666e-01 -1.577775478363037109e-01 -1.589658111333847046e-01 1.614545285701751709e-02 -3.768606483936309814e-02 2.997135221958160400e-01 1.304308921098709106e-01 1.111388429999351501e-01 -5.448539853096008301e-01 2.719878964126110077e-02 1.456929445266723633e-01 1.121314540505409241e-01 -2.993059754371643066e-01 2.909219861030578613e-01 -1.020976230502128601e-01 1.767799071967601776e-02 2.204750664532184601e-02 7.299957424402236938e-02 2.043815851211547852e-01
-1.024995073676109314e-01 3.423460759222507477e-03 3.873832151293754578e-02 -1.216469854116439819e-01 7.293313741683959961e-03 -8.792152255773544312e-02 3.784203156828880310e-02 -7.946745306253433228e-02 -4.684196785092353821e-02 8.920736610889434814e-02 -7.942140847444534302e-02 1.709878891706466675e-01 2.937491536140441895e-01 -5.978892371058464050e-02 -2.248958218842744827e-03 1.168213561177253723e-01 -3.012471646070480347e-02 2.900458499789237976e-02 3.762312233448028564e-02 -5.875961389392614365e-03 2.485242486000061035e-01 1.065338104963302612e-01 2.060879021883010864e-01 -9.757260233163833618e-02 4.041515588760375977e-01 -1.488254368305206299e-01 -4.780326411128044128e-02 -2.038613706827163696e-01 4.794596880674362183e-02 -2.433972246944904327e-02 6.689088940620422363e-01 2.174914255738258362e-02
1.881586313247680664e-01 2.773560211062431335e-02 -2.951797656714916229e-02 9.268338233232498169e-02 2.232304587960243225e-02 -6.392848491668701172e-02 -9.073043614625930786e-02 -2.611776590347290039e-01 -1.199392825365066528e-01 -1.020983010530471802e-01 2.350499182939529419e-01 1.626195609569549561e-01 -1.066273599863052368e-01 -1.580397412180900574e-02 -1.778573989868164062e-01 -7.257028669118881226e-02 1.144326925277709961e-01 1.133965477347373962e-01 -4.157271236181259155e-02 7.816734910011291504e-02 5.395249277353286743e-02 -2.335450947284698486e-01 2.181771695613861084e-01 -1.915073096752166748e-01 1.069459393620491028e-01 -3.756394386291503906e-01 3.060425817966461182e-01 -2.785496413707733154e-01 2.009762972593307495e-01 2.076874226331710815e-01 3.674444854259490967e-01 -2.132343128323554993e-02
5.150293931365013123e-03 -1.714323759078979492e-01 2.356302440166473389e-01 -1.629461720585823059e-02 -1.031617373228073120e-01 2.372586354613304138e-02 3.814718127250671387e-02 5.625168979167938232e-02 -3.758118301630020142e-02 1.495331972837448120e-01 1.741418689489364624e-01 3.522885441780090332e-01 2.455786168575286865e-01 8.110218495130538940e-02 2.437830269336700439e-01 -1.376150269061326981e-02 3.794820904731750488e-01 -5.081739276647567749e-02 -1.693534106016159058e-01 2.071395069360733032e-01 -6.487898528575897217e-02 -2.471371553838253021e-03 -1.217038035392761230e-01 1.499454379081726074e-01 1.415439099073410034e-01 -2.209721058607101440e-01 2.125898748636245728e-01 1.825150102376937866e-01 -4.485066235065460205e-02 2.718700468540191650e-01 3.307440578937530518e-01 -4.345349222421646118e-02
-6.502025574445724487e-02 6.019939482212066650e-02 -2.058505266904830933e-01 -5.841391161084175110e-02 -1.558412984013557434e-02 3.220544382929801941e-02 2.168445140123367310e-01 1.079440191388130188e-01 -4.610400937963277102e-04 -2.875983901321887970e-02 -2.327489256858825684e-01 1.906217038631439209e-01 8.640848100185394287e-02 -2.411336004734039307e-01 -3.691220879554748535e-01 1.554866582155227661e-01 -3.102770447731018066e-02 -4.679786972701549530e-03 -1.181294471025466919e-01 2.325339019298553467e-01 1.123685017228126526e-01 -1.365968286991119385e-01 8.022696524858474731e-02 1.663395166397094727e-01 -8.467180281877517700e-02 -4.490242898464202881e-02 2.130780220031738281e-01 -2.743520215153694153e-02 1.734618097543716431e-02 4.432662427425384521e-01 4.087442755699157715e-01 1.242306679487228394e-01
-1.201805919408798218e-01 -3.757860884070396423e-02 -1.274739056825637817e-01 -1.796822100877761841e-01 -4.828660935163497925e-02 5.081501230597496033e-02 1.198356822133064270e-01 -1.852236539125442505e-01 -2.237723581492900848e-02 2.798061966896057129e-01 -3.988774120807647705e-02 7.884649187326431274e-02 2.483818084001541138e-01 -4.835539683699607849e-02 -1.484175622463226318e-01 -1.392121762037277222e-01 2.936836332082748413e-02 -5.240940023213624954e-03 -6.996601074934005737e-02 -3.743518888950347900e-02 2.624990344047546387e-01 -1.628001779317855835e-01 -2.251775860786437988e-01 -3.808062672615051270e-01 -4.738040268421173096e-02 -8.188172429800033569e-02 4.782412052154541016e-01 -1.439560055732727051e-01 -1.983460038900375366e-01 -3.199587389826774597e-02 2.726903557777404785e-01 1.362365633249282837e-01
6.012433394789695740e-02 -9.054125100374221802e-02 -6.557551771402359009e-02 -1.093554645776748657e-01 1.154460832476615906e-01 5.798522382974624634e-02 1.054799035191535950e-01 -7.486848533153533936e-02 2.040632367134094238e-01 5.298176780343055725e-02 4.705949127674102783e-02 -8.143766969442367554e-02 2.847388088703155518e-01 -1.756894886493682861e-01 5.829593539237976074e-02 -4.066171869635581970e-02 -1.889706403017044067e-01 1.087021753191947937e-01 2.291459590196609497e-02 1.191447824239730835e-01 2.380161285400390625e-01 -3.847967088222503662e-01 -2.501523792743682861e-01 -2.510173022747039795e-01 -7.746813446283340454e-02 -1.820332556962966919e-01 4.371067881584167480e-01 -1.399311125278472900e-01 7.272311020642518997e-03 -6.223871558904647827e-02 3.270190954208374023e-01 1.225382462143898010e-01
1.709186136722564697e-01 1.173239853233098984e-02 -1.709582954645156860e-01 -3.401874378323554993e-02 6.101160310208797455e-03 3.599879518151283264e-02 2.705139815807342529e-01 1.344329416751861572e-01 -2.023629695177078247e-01 -4.858133196830749512e-02 -1.645561605691909790e-01 4.820869490504264832e-02 4.333240911364555359e-02 -1.972055286169052124e-01 -3.160403966903686523e-01 -9.285690635442733765e-02 8.113219588994979858e-02 5.285692866891622543e-03 -1.945159584283828735e-01 6.913954764604568481e-02 7.848793268203735352e-02 -3.881463408470153809e-01 -5.938978120684623718e-02 9.035193175077438354e-02 -1.252958029508590698e-01 -1.640265807509422302e-02 2.044504284858703613e-01 -6.267571356147527695e-03 1.142047345638275146e-01 4.706833064556121826e-01 3.310744762420654297e-01 7.718707621097564697e-02
1.197184808552265167e-02 3.225635588169097900e-01 -4.174001142382621765e-02 -1.178659424185752869e-01 -3.203180134296417236e-01 1.663011312484741211e-02 1.227156072854995728e-01 -1.149380132555961609e-01 -2.896972596645355225e-01 7.425980176776647568e-03 8.734998852014541626e-02 1.261390149593353271e-01 -5.516951903700828552e-02 -7.855381071567535400e-02 -1.105977445840835571e-01 -1.642404794692993164e-01 5.501888990402221680e-01 6.338223814964294434e-02 -3.578903526067733765e-02 1.750392466783523560e-01 -1.517744958400726318e-01 -2.354538887739181519e-01 1.064860671758651733e-01 1.182536557316780090e-01 1.158574223518371582e-01 -2.781469821929931641e-01 3.039932064712047577e-02 -1.902873814105987549e-02 -5.266702175140380859e-02 -2.018963173031806946e-02 1.964629739522933960e-01 1.295634955167770386e-01
-1.680361926555633545e-01 -1.022533550858497620e-01 -4.336712509393692017e-02 -8.642584830522537231e-02 -1.138792186975479126e-01 2.818230688571929932e-01 6.987541168928146362e-02 -2.031104266643524170e-01 8.827539533376693726e-02 2.110160589218139648e-01 1.154158189892768860e-01 -1.032801792025566101e-01 1.992325782775878906e-01 -1.903062164783477783e-01 -1.722534000873565674e-01 -8.728059381246566772e-02 1.004495993256568909e-01 2.053359448909759521e-01 1.106549054384231567e-03 -5.152791738510131836e-03 1.627791374921798706e-01 2.632931806147098541e-02 -4.620474576950073242e-02 -3.922259211540222168e-01 -4.304754082113504410e-03 -2.885909974575042725e-01 2.333683967590332031e-01 1.647529751062393188e-01 -1.880615949630737305e-01 2.058631181716918945e-01 3.484785258769989014e-01 -1.561497896909713745e-01
-1.411344707012176514e-01 1.072012037038803101e-01 1.737861782312393188e-01 -5.068329349160194397e-02 -3.936897963285446167e-02 -8.766962587833404541e-02 1.300711333751678467e-01 -9.729281812906265259e-02 -1.821154952049255371e-01 8.647990226745605469e-02 2.826775312423706055e-01 1.904679238796234131e-01 6.644774973392486572e-02 7.853492349386215210e-02 -2.170213609933853149e-01 -3.132657334208488464e-02 2.700542509555816650e-01 -8.663263171911239624e-02 -1.537077128887176514e-02 9.130566380918025970e-03 -4.873442277312278748e-02 -1.804845482110977173e-01 9.130502492189407349e-02 2.775492891669273376e-02 -5.895300582051277161e-02 5.978244543075561523e-02 4.850175082683563232e-01 6.557638198137283325e-02 3.043640553951263428e-01 -9.991607815027236938e-02 4.498370587825775146e-01 9.126723557710647583e-02
9.251005202531814575e-02 -4.343776404857635498e-02 -3.059409558773040771e-01 -1.964757889509201050e-01 -1.655371040105819702e-01 9.204415231943130493e-02 1.050160005688667297e-01 1.589697003364562988e-01 1.588005870580673218e-01 -7.354494929313659668e-02 -7.522530108690261841e-02 6.874281913042068481e-02 -1.595672778785228729e-02 -2.656891942024230957e-01 -5.224961414933204651e-02 5.559771135449409485e-02 1.804498732089996338e-01 -3.502276167273521423e-02 -1.958589702844619751e-01 2.204368114471435547e-01 2.691811621189117432e-01 -3.513725399971008301e-01 7.015705853700637817e-02 -1.011142879724502563e-01 -6.359621137380599976e-02 -2.422099933028221130e-03 1.812659502029418945e-01 2.361479252576828003e-01 2.717276811599731445e-01 8.493272960186004639e-02 3.362577259540557861e-01 -2.211314141750335693e-01
-2.995346486568450928e-02 2.771460078656673431e-02 -1.562289893627166748e-01 -1.182066500186920166e-01 1.440213322639465332e-01 -1.522737555205821991e-02 -4.401420801877975464e-02 -4.418294876813888550e-02 -1.639946550130844116e-01 1.132779642939567566e-01 2.355240285396575928e-02 2.968881130218505859e-01 2.863662242889404297e-01 -2.233474999666213989e-01 -4.227606952190399170e-02 -2.609925866127014160e-01 1.505519300699234009e-01 -1.603259518742561340e-02 -4.421512782573699951e-02 4.799753129482269287e-01 -1.046982109546661377e-01 -1.497536301612854004e-01 -1.055844798684120178e-01 2.064656466245651245e-01 -9.824208245845511556e-05 -2.424085289239883423e-01 3.097700141370296478e-02 -1.093880739063024521e-02 -1.470170170068740845e-01 8.138134330511093140e-02 3.183957338333129883e-01 2.701879739761352539e-01
-1.053439006209373474e-01 -1.577903777360916138e-01 -2.065445482730865479e-01 -3.676387071609497070e-01 -2.367094717919826508e-02 2.034040242433547974e-01 2.055925503373146057e-02 -3.750632107257843018e-01 -2.179936617612838745e-01 2.658083736896514893e-01 1.305384039878845215e-01 3.898194059729576111e-02 8.673737198114395142e-02 -1.275778263807296753e-01 -1.213103011250495911e-01 6.922680139541625977e-02 7.492264360189437866e-02 9.337492287158966064e-02 5.734641104936599731e-02 -5.676567927002906799e-02 -1.063034236431121826e-01 -2.843760848045349121e-01 1.422440260648727417e-01 -1.119909584522247314e-01 8.196755498647689819e-02 -4.326466619968414307e-01 8.012080937623977661e-02 -5.853371322154998779e-02 -1.720430882414802909e-04 -2.818005159497261047e-02 2.149890810251235962e-01 -1.629835814237594604e-01
8.699166029691696167e-02 -1.159622892737388611e-01 1.394098699092864990e-01 -1.780938506126403809e-01 -1.601286381483078003e-01 1.294779777526855469e-01 2.704028971493244171e-02 6.840285658836364746e-02 4.153088480234146118e-02 1.042882055044174194e-01 3.342424333095550537e-02 -1.213731169700622559e-01 -1.482754498720169067e-01 -3.682089447975158691e-01 -6.274871993809938431e-03 -7.360767573118209839e-03 3.953184187412261963e-01 -4.809604957699775696e-02 -2.417501360177993774e-01 6.269665062427520752e-02 1.300187408924102783e-01 -2.207346409559249878e-01 2.101752609014511108e-01 7.498068269342184067e-03 -2.508878707885742188e-01 -1.491206735372543335e-01 3.080671429634094238e-01 8.104489743709564209e-02 -3.362025916576385498e-01 -4.755927622318267822e-02 2.421764135360717773e-01 4.989060014486312866e-02
1.790371537208557129e-01 1.441539973020553589e-01 1.006445661187171936e-01 1.259107259102165699e-03 -1.605202108621597290e-01 4.193544853478670120e-03 3.508426249027252197e-02 -8.431977778673171997e-02 -2.248723059892654419e-01 2.795844674110412598e-01 2.052394598722457886e-01 1.639783680438995361e-01 -1.122371107339859009e-02 -3.834011033177375793e-02 -5.142306536436080933e-02 -9.751643985509872437e-02 4.016006290912628174e-01 -2.129105925559997559e-01 5.107201635837554932e-02 1.735499501228332520e-01 2.073923684656620026e-02 -6.820549815893173218e-02 3.495782241225242615e-02 -1.074638776481151581e-02 3.986528515815734863e-02 -7.631907612085342407e-02 5.491608381271362305e-01 -1.211993470788002014e-01 2.495470792055130005e-01 3.956634551286697388e-02 2.401168644428253174e-01 2.178985625505447388e-02
-1.804230920970439911e-02 1.697689890861511230e-01 -1.487483382225036621e-01 -9.522873908281326294e-03 -2.824869193136692047e-02 -1.615309864282608032e-01 1.198314875364303589e-01 -2.324225902557373047e-01 -3.126244246959686279e-01 -9.924801439046859741e-02 3.222668170928955078e-02 1.449645906686782837e-01 -1.345420181751251221e-01 2.024375135079026222e-04 -2.512967288494110107e-01 3.059273585677146912e-02 1.872752308845520020e-01 1.649329215288162231e-01 -9.416738152503967285e-02 1.202758178114891052e-01 -4.667009785771369934e-02 -2.470400929450988770e-01 -1.555627882480621338e-01 -2.099901586771011353e-01 2.725203931331634521e-01 -1.232463121414184570e-01 1.047635823488235474e-01 -3.157912790775299072e-01 -7.365861535072326660e-02 2.756106555461883545e-01 3.779739737510681152e-01 4.713923204690217972e-03
-8.484841324388980865e-03 -5.386881902813911438e-02 -2.444973737001419067e-01 -2.058289647102355957e-01 -1.569014638662338257e-01 6.008503586053848267e-02 3.568263351917266846e-01 -1.277892887592315674e-01 -2.056010812520980835e-02 -7.592799514532089233e-02 -1.179964542388916016e-01 3.089912533760070801e-01 9.092675894498825073e-02 -6.527202576398849487e-02 8.510410040616989136e-02 -7.680127769708633423e-02 -1.029255166649818420e-01 -4.370762780308723450e-02 -6.213789433240890503e-02 -7.950608432292938232e-02 2.523498833179473877e-01 -2.137364745140075684e-01 7.568963617086410522e-02 -3.731015920639038086e-01 2.031579017639160156e-01 -2.032616436481475830e-01 3.330323100090026855e-01 -1.016127318143844604e-01 5.985831841826438904e-02 9.565594047307968140e-02 2.396805584430694580e-01 1.753705590963363647e-01
2.668227255344390869e-02 -1.568784005939960480e-02 -2.120856940746307373e-01 -3.545672297477722168e-01 -1.331772804260253906e-01 1.998002082109451294e-02 -2.175300195813179016e-02 1.879762411117553711e-01 -3.366194292902946472e-02 5.374483391642570496e-02 -4.912469163537025452e-02 1.184279695153236389e-01 1.423164010047912598e-01 -5.727697908878326416e-02 4.412578791379928589e-02 5.940221250057220459e-02 5.089130625128746033e-02 -1.641742885112762451e-01 -1.609254330396652222e-01 -6.311514973640441895e-02 -9.845375269651412964e-02 -9.554245322942733765e-02 1.230479963123798370e-02 7.988051325082778931e-02 -3.541039302945137024e-02 -3.257404863834381104e-01 2.993521392345428467e-01 -1.009829416871070862e-01 1.121474355459213257e-01 -2.353718131780624390e-02 5.224138498306274414e-01 -3.833210468292236328e-01
-9.777806699275970459e-02 1.585168838500976562e-01 7.484731823205947876e-02 -1.648404300212860107e-01 -2.923164889216423035e-02 -6.892298907041549683e-02 5.247816443443298340e-02 3.282297402620315552e-02 -1.168120354413986206e-01 -9.867782704532146454e-03 -5.343972891569137573e-02 2.538742423057556152e-01 2.917493581771850586e-01 -8.565647900104522705e-02 7.709228247404098511e-02 1.069580614566802979e-01 2.695147879421710968e-02 9.475093334913253784e-02 1.470998525619506836e-01 -7.912765257060527802e-03 1.987988799810409546e-01 -5.328822135925292969e-02 1.235384680330753326e-02 -2.994148433208465576e-01 3.033199608325958252e-01 -2.201340049505233765e-01 6.849963217973709106e-02 -2.466387152671813965e-01 8.602181077003479004e-02 1.415219437330961227e-02 5.814434289932250977e-01 1.303222626447677612e-01
1.182721257209777832e-01 8.242897689342498779e-02 1.160871461033821106e-01 6.418733391910791397e-03 1.746580898761749268e-01 1.152499988675117493e-01 -1.487543731927871704e-01 -4.054141342639923096e-01 -1.069629415869712830e-01 1.536561101675033569e-01 -7.744406163692474365e-02 9.799674153327941895e-02 1.809036880731582642e-01 1.089341286569833755e-02 1.495959460735321045e-01 -2.028487920761108398e-01 5.244062095880508423e-02 8.902972191572189331e-02 -2.519397437572479248e-01 7.831075787544250488e-02 -9.955090284347534180e-02 -4.566982388496398926e-01 8.707536756992340088e-02 -2.681276500225067139e-01 1.041054874658584595e-01 -2.315580099821090698e-02 1.322979629039764404e-01 -1.572968512773513794e-01 -2.270803153514862061e-01 1.319372802972793579e-01 2.751950323581695557e-01 -1.087862178683280945e-01
6.033310666680335999e-02 -1.384442392736673355e-02 -1.239278838038444519e-01 -1.128984689712524414e-01 6.837377697229385376e-02 -2.555484883487224579e-02 1.989622563123703003e-01 1.877510696649551392e-01 -1.147693395614624023e-01 -5.049049854278564453e-02 -2.045148760080337524e-01 -5.179820209741592407e-02 1.067295074462890625e-01 -1.045283377170562744e-01 1.576097905635833740e-01 9.569881111383438110e-02 1.748863607645034790e-01 -5.252547562122344971e-02 -2.965758144855499268e-01 -1.123346462845802307e-01 -5.801504943519830704e-03 -8.909451216459274292e-02 6.066167727112770081e-02 -4.715364426374435425e-02 -7.722411304712295532e-02 -4.272176921367645264e-01 3.960131406784057617e-01 -1.276610344648361206e-01 3.619311153888702393e-01 -3.959511220455169678e-02 3.466751575469970703e-01 -9.596559405326843262e-02
2.190600782632827759e-01 -1.483891997486352921e-02 -6.112738326191902161e-02 5.623531714081764221e-02 1.864567250013351440e-01 -1.152347959578037262e-02 -2.431714534759521484e-02 -2.476926147937774658e-01 1.440193057060241699e-01 2.821241915225982666e-01 1.339111626148223877e-01 4.245538264513015747e-02 1.460550874471664429e-01 -6.594408303499221802e-02 -2.072763144969940186e-01 3.495280444622039795e-02 5.498024821281433105e-02 2.887508645653724670e-02 -8.724800497293472290e-02 4.329560101032257080e-01 1.299419105052947998e-01 -1.748085021972656250e-01 2.738594636321067810e-02 -2.008683606982231140e-02 1.918561756610870361e-01 -3.222896158695220947e-01 3.856465220451354980e-01 -1.418718993663787842e-01 1.668233126401901245e-01 1.579134762287139893e-01 2.169574350118637085e-01 3.510190173983573914e-02
-5.759016051888465881e-02 9.630309045314788818e-02 -9.028615057468414307e-02 -6.376861780881881714e-02 -4.264762252569198608e-02 2.592657208442687988e-01 1.122458502650260925e-01 -2.473670244216918945e-01 -4.025033488869667053e-02 3.468790352344512939e-01 9.586544334888458252e-02 2.278651595115661621e-01 -1.479305326938629150e-01 -5.187422968447208405e-03 -1.164475604891777039e-01 -2.186344563961029053e-01 -4.713032860308885574e-03 6.969606131315231323e-02 5.509218201041221619e-02 2.004158496856689453e-01 -1.004348322749137878e-01 -3.115826249122619629e-01 -7.113496959209442139e-02 6.853912025690078735e-02 -2.364437431097030640e-01 -2.194487452507019043e-01 1.312960833311080933e-01 -2.159269452095031738e-01 2.789638191461563110e-02 -1.268005929887294769e-02 4.554931521415710449e-01 -1.571147739887237549e-01
-1.116796508431434631e-01 1.561966240406036377e-01 -1.740456074476242065e-01 -2.883848845958709717e-01 -1.329839229583740234e-01 1.166124567389488220e-01 1.281859874725341797e-01 -1.308393478393554688e-01 -3.571700453758239746e-01 7.152102887630462646e-02 1.960231959819793701e-01 9.855771064758300781e-02 2.893155217170715332e-01 -1.171095892786979675e-01 -2.238311916589736938e-01 -3.885852918028831482e-02 3.184213116765022278e-02 2.412791736423969269e-02 -1.100383102893829346e-01 2.011035978794097900e-01 2.108680605888366699e-01 -2.158226221799850464e-01 2.615703046321868896e-01 6.027403101325035095e-02 7.765192538499832153e-02 -3.732429072260856628e-02 -3.928536898456513882e-04 -9.817709028720855713e-02 -2.352610379457473755e-01 1.735996901988983154e-01 3.594255447387695312e-01 -7.751619815826416016e-02
-1.685824990272521973e-01 -1.330069303512573242e-01 -2.112126350402832031e-02 -1.410206258296966553e-01 -1.153017207980155945e-01 -1.984524130821228027e-01 1.447040736675262451e-01 -1.266604065895080566e-01 4.501277580857276917e-03 -1.151663959026336670e-01 -2.104105241596698761e-02 3.440357372164726257e-02 2.011978924274444580e-01 1.819241046905517578e-01 4.614499956369400024e-02 8.760518580675125122e-02 1.340555101633071899e-01 -9.711979329586029053e-02 1.415950208902359009e-01 7.074267417192459106e-02 1.781521886587142944e-01 -5.252859592437744141e-01 3.444339334964752197e-02 -2.415350973606109619e-01 3.032333254814147949e-01 -2.293898016214370728e-01 -4.048994928598403931e-02 -6.288895010948181152e-02 -3.322619944810867310e-02 6.098701804876327515e-02 4.041348993778228760e-01 -8.744396269321441650e-02
4.184724017977714539e-02 6.082125939428806305e-03 -1.279981285333633423e-01 -2.500228583812713623e-01 1.177074164152145386e-01 1.268950253725051880e-01 3.156528249382972717e-02 -1.062682121992111206e-01 1.126759946346282959e-01 -8.280866593122482300e-02 -5.219582095742225647e-02 4.549490287899971008e-03 2.504477500915527344e-01 -7.968673855066299438e-02 2.225680649280548096e-01 -4.199452996253967285e-01 1.336136609315872192e-01 -5.936908721923828125e-02 -3.521074950695037842e-01 2.473875731229782104e-01 -1.575783938169479370e-01 -2.520210146903991699e-01 1.941254585981369019e-01 -9.280827641487121582e-02 1.014424636960029602e-01 -1.948522478342056274e-01 -1.022098436951637268e-01 -1.824579387903213501e-01 -8.332599699497222900e-02 -2.110047079622745514e-02 3.126108646392822266e-01 1.466159522533416748e-01
2.319796830415725708e-01 -1.524550020694732666e-01 1.854312419891357422e-01 -1.486151292920112610e-02 3.173752129077911377e-02 2.182654291391372681e-02 1.066423133015632629e-01 -2.492439299821853638e-01 -8.891255408525466919e-02 -5.670891329646110535e-02 2.573608979582786560e-02 1.001209020614624023e-01 -5.390274804085493088e-03 1.152493357658386230e-01 -2.511204183101654053e-01 -9.269515424966812134e-02 -8.970129303634166718e-03 -1.159348338842391968e-01 -1.880169063806533813e-01 -8.827741444110870361e-02 3.043825030326843262e-01 -2.569605112075805664e-01 3.489804640412330627e-02 -1.653666235506534576e-02 1.753751747310161591e-02 -1.845896840095520020e-01 3.611809909343719482e-01 -1.597951054573059082e-01 2.867591679096221924e-01 1.864862591028213501e-01 4.158541560173034668e-01 9.717094898223876953e-02
-9.421680867671966553e-02 -1.234276127070188522e-02 -1.109718829393386841e-01 -2.171509712934494019e-01 -1.720954626798629761e-01 -1.932976841926574707e-01 2.469381988048553467e-01 -1.250025480985641479e-01 2.722967788577079773e-02 1.913999468088150024e-01 -1.783505976200103760e-01 2.960787117481231689e-01 8.006964623928070068e-02 1.218661814928054810e-01 -3.019955754280090332e-02 -1.303787380456924438e-01 2.572839856147766113e-01 -6.821093708276748657e-02 4.046617820858955383e-02 -4.820219427347183228e-02 2.607420682907104492e-01 -3.008086979389190674e-01 -3.487275168299674988e-02 -2.791056036949157715e-01 2.582909166812896729e-01 -1.988235861063003540e-01 1.105111539363861084e-01 -1.150717586278915405e-01 -5.545070022344589233e-02 9.344257414340972900e-02 3.299019038677215576e-01 1.647988110780715942e-01
-2.200973927974700928e-01 -2.414652705192565918e-01 -1.610040515661239624e-01 -2.847516834735870361e-01 -1.114105284214019775e-01 1.358848065137863159e-01 -6.935907900333404541e-02 -2.634261362254619598e-02 -5.302478745579719543e-02 2.816825360059738159e-02 -1.463854163885116577e-01 -1.166934445500373840e-01 2.162876725196838379e-02 -2.344475984573364258e-01 2.201090753078460693e-01 9.654736518859863281e-02 1.290163546800613403e-01 1.954664736986160278e-01 -6.697256118059158325e-02 1.110607609152793884e-01 1.614793837070465088e-01 -2.140531092882156372e-01 2.188675552606582642e-01 4.941060394048690796e-02 6.596837937831878662e-02 -2.886421084403991699e-01 1.560739427804946899e-01 6.773682683706283569e-02 -9.449042379856109619e-02 -1.442941427230834961e-01 4.019042849540710449e-01 -3.101768493652343750e-01
-8.750470727682113647e-02 -1.296744495630264282e-01 -5.704807117581367493e-02 -3.547754287719726562e-01 -2.740200459957122803e-01 4.866716638207435608e-02 -1.756945699453353882e-01 2.503859102725982666e-01 9.683497250080108643e-03 8.790767937898635864e-02 -5.052017048001289368e-02 -1.085793226957321167e-01 -1.508815139532089233e-01 -1.782619804143905640e-01 -2.252718657255172729e-01 -1.384096741676330566e-01 2.243969887495040894e-01 -4.614138230681419373e-02 -1.715321987867355347e-01 2.236964851617813110e-01 -7.744745910167694092e-02 -2.893879115581512451e-01 2.739964127540588379e-01 5.827214568853378296e-02 5.682468879967927933e-03 4.425106197595596313e-02 2.328053861856460571e-01 4.349704459309577942e-02 -2.077298909425735474e-01 -4.515117034316062927e-02 3.438374400138854980e-01 8.440868556499481201e-02
8.716464787721633911e-02 1.208236888051033020e-01 -7.535981386899948120e-02 -1.411416232585906982e-01 -1.474335193634033203e-01 2.254225499927997589e-02 -2.805218398571014404e-01 1.014057993888854980e-01 1.769890934228897095e-01 1.749584376811981201e-01 -1.874310821294784546e-01 5.874571204185485840e-02 2.893833629786968231e-02 -1.845185011625289917e-01 -6.050355359911918640e-02 -5.097480863332748413e-02 4.763004779815673828e-01 1.263470482081174850e-02 -1.151433736085891724e-01 4.122503995895385742e-01 3.283347561955451965e-02 -7.408109307289123535e-02 -2.789484709501266479e-02 -5.051254853606224060e-02 1.113862991333007812e-01 -1.425465494394302368e-01 1.848645322024822235e-02 -9.728399664163589478e-02 -2.611669003963470459e-01 2.044166475534439087e-01 3.558726310729980469e-01 4.980713594704866409e-03
2.816151976585388184e-01 -1.215478107333183289e-01 -1.582593321800231934e-01 -1.008080467581748962e-01 5.002808943390846252e-02 2.359886914491653442e-01 1.764738708734512329e-01 -4.755995869636535645e-01 2.386832609772682190e-02 1.600416302680969238e-01 -9.724725037813186646e-02 -7.591938134282827377e-03 1.146174147725105286e-01 -1.554263681173324585e-01 -1.453937739133834839e-01 -1.425862163305282593e-01 9.414861351251602173e-02 -5.482685938477516174e-02 1.351568400859832764e-01 2.285838872194290161e-01 9.878650307655334473e-03 -3.102384209632873535e-01 -2.859228290617465973e-02 -7.741321460343897343e-04 1.317642778158187866e-01 -2.643736302852630615e-01 2.161802649497985840e-01 -2.380280941724777222e-02 -1.438519805669784546e-01 2.635477185249328613e-01 1.904622465372085571e-01 1.352690812200307846e-02
-1.040787175297737122e-01 2.140195816755294800e-01 -1.926260292530059814e-01 -2.969574332237243652e-01 -2.770762741565704346e-01 -3.477259725332260132e-02 -1.152393594384193420e-01 1.540034413337707520e-01 6.854701787233352661e-02 1.904515027999877930e-01 1.399167999625205994e-02 8.282817155122756958e-02 -9.001589566469192505e-02 1.174865216016769409e-01 -2.175178080797195435e-01 -1.411543488502502441e-01 1.563737988471984863e-01 -1.352473497390747070e-01 -2.167017199099063873e-02 1.533551812171936035e-01 -8.246447145938873291e-02 -1.069591566920280457e-01 9.536641836166381836e-02 -5.464659072458744049e-03 -1.786297708749771118e-01 -3.805277347564697266e-01 2.159165889024734497e-01 -1.160214096307754517e-01 -3.309162557125091553e-01 -2.936505246907472610e-03 3.468444943428039551e-01 7.226604968309402466e-02
1.327745616436004639e-03 3.977943584322929382e-02 -1.436445862054824829e-01 -1.298581808805465698e-01 -2.084476500749588013e-01 2.310744524002075195e-01 -2.125402679666876793e-03 -8.540324121713638306e-02 1.314589008688926697e-02 -8.222770690917968750e-02 -3.735316693782806396e-01 1.414697170257568359e-01 2.226323783397674561e-01 -6.310687214136123657e-02 -9.548034518957138062e-02 1.446463167667388916e-02 2.047544345259666443e-02 7.017689943313598633e-02 -1.734694838523864746e-01 3.976176679134368896e-01 -1.643401011824607849e-02 -1.570783671922981739e-03 5.331924185156822205e-02 1.178976446390151978e-01 2.483981102705001831e-01 -3.510111570358276367e-01 1.757782511413097382e-02 1.601832360029220581e-01 -1.353535205125808716e-01 -8.455519378185272217e-02 3.935615122318267822e-01 1.601186394691467285e-01
-4.662113636732101440e-02 -1.863461434841156006e-01 -2.070684432983398438e-01 -3.478940725326538086e-01 -6.437351554632186890e-02 8.580744266510009766e-02 5.306002125144004822e-02 6.473089754581451416e-02 -4.621462151408195496e-02 1.375507414340972900e-01 5.698603019118309021e-02 -3.348203748464584351e-02 2.889329791069030762e-01 7.287731021642684937e-02 -1.221387311816215515e-01 -5.664674565196037292e-02 2.202002853155136108e-01 -3.131054937839508057e-01 -1.879262179136276245e-01 -1.152831539511680603e-01 -3.423217833042144775e-01 -2.782981693744659424e-01 8.350756764411926270e-02 -7.576557248830795288e-02 -5.704772099852561951e-02 -2.503571510314941406e-01 -3.076784312725067139e-02 -4.802931100130081177e-02 -4.291944578289985657e-02 1.068928763270378113e-01 3.848449885845184326e-01 -1.236883401870727539e-01
8.494002372026443481e-02 -6.264425814151763916e-02 -1.754164248704910278e-01 -2.057214640080928802e-02 4.305106028914451599e-02 7.778382301330566406e-02 1.860053241252899170e-01 1.089175343513488770e-01 -9.825097024440765381e-02 -2.620127797126770020e-01 4.614497721195220947e-02 8.638629317283630371e-02 -1.107854917645454407e-01 1.442773640155792236e-01 -2.027864754199981689e-01 8.385854959487915039e-02 -8.049369789659976959e-03 4.337807297706604004e-01 -1.980127952992916107e-02 6.313419900834560394e-03 1.178344264626502991e-01 -3.000961244106292725e-01 3.420822024345397949e-01 -8.660896867513656616e-02 1.667113304138183594e-01 -6.497043371200561523e-02 1.967486590147018433e-01 -1.175240278244018555e-01 7.770885527133941650e-02 1.164775788784027100e-01 4.613818824291229248e-01 4.577359650284051895e-03
-2.065806239843368530e-01 3.169379662722349167e-03 3.947369754314422607e-02 -1.733788102865219116e-01 -4.986039549112319946e-02 1.938025653362274170e-01 -2.484106868505477905e-01 4.952513426542282104e-02 8.372841030359268188e-02 -1.592087894678115845e-01 1.134253293275833130e-01 -1.256758719682693481e-01 1.361981481313705444e-01 -2.135991305112838745e-01 -8.753222227096557617e-02 -7.374393194913864136e-02 3.900350034236907959e-01 -4.420514777302742004e-02 -2.878338992595672607e-01 1.799056679010391235e-01 1.642589569091796875e-01 8.416652679443359375e-02 1.495183259248733521e-01 1.858980953693389893e-02 -8.422123640775680542e-02 -3.438830971717834473e-01 6.103393808007240295e-02 2.394524365663528442e-01 -3.341946378350257874e-02 -6.182867661118507385e-02 3.971477746963500977e-01 8.976832777261734009e-02
-1.166473329067230225e-01 -2.012758702039718628e-01 1.194188147783279419e-01 -2.761791646480560303e-01 -1.678704470396041870e-01 -8.020731806755065918e-02 3.574570640921592712e-02 -3.779193758964538574e-02 -8.944546431303024292e-02 -6.875893473625183105e-02 1.551581025123596191e-01 7.383240014314651489e-02 3.521541357040405273e-01 1.723720133304595947e-01 -1.260498017072677612e-01 4.544684663414955139e-02 6.138836964964866638e-02 -9.894777089357376099e-02 -5.545154586434364319e-02 2.301574498414993286e-01 2.050109505653381348e-01 -1.823982894420623779e-01 2.164400368928909302e-01 1.399757117033004761e-01 -9.448130428791046143e-02 1.036688834428787231e-01 2.048584520816802979e-01 -2.175727933645248413e-01 -1.781639605760574341e-01 3.995378315448760986e-01 2.782532870769500732e-01 -1.223617792129516602e-01
3.171619176864624023e-01 -1.455381065607070923e-01 3.411696478724479675e-02 -1.129036992788314819e-01 -4.150306284427642822e-01 5.188285559415817261e-02 -1.385978758335113525e-01 -1.777673661708831787e-01 -1.501444280147552490e-01 -1.084884032607078552e-01 5.790873244404792786e-02 2.622060477733612061e-01 3.859610855579376221e-01 -4.458119347691535950e-02 -5.091587454080581665e-02 5.088364705443382263e-02 9.070196747779846191e-02 -6.152500398457050323e-03 -8.519628643989562988e-02 3.213289082050323486e-01 -1.302130967378616333e-01 -2.326732873916625977e-01 -7.397936657071113586e-03 6.658327300101518631e-03 -2.253428697586059570e-01 -1.271256804466247559e-01 5.518522113561630249e-02 3.457358479499816895e-02 -9.240907616913318634e-03 -4.369492456316947937e-02 3.233687579631805420e-01 -9.110194444656372070e-02
1.437171697616577148e-01 -1.123622991144657135e-02 -3.083927035331726074e-01 1.229825094342231750e-01 -2.773127518594264984e-03 3.875305503606796265e-02 6.181886419653892517e-02 4.263438656926155090e-02 -9.324848651885986328e-02 -1.925924122333526611e-01 3.534761723130941391e-03 1.837632805109024048e-01 -5.370088294148445129e-02 7.598390430212020874e-02 -1.280177682638168335e-01 7.802813500165939331e-02 1.252040416002273560e-01 3.262976408004760742e-01 9.283463656902313232e-02 8.265570551156997681e-02 3.186967968940734863e-02 -3.602296411991119385e-01 1.931076198816299438e-01 -2.131517529487609863e-01 1.007621511816978455e-01 -6.692567467689514160e-02 2.335451841354370117e-01 -1.558973640203475952e-01 9.263644367456436157e-02 2.417882084846496582e-01 4.463929235935211182e-01 2.006144672632217407e-01
-1.229382157325744629e-01 -6.042369175702333450e-03 1.541080325841903687e-01 -8.527033030986785889e-02 9.032455086708068848e-02 -5.604945123195648193e-02 -2.744353413581848145e-01 -2.447091192007064819e-01 -1.176572144031524658e-01 5.563156306743621826e-02 -1.887822151184082031e-01 2.141502052545547485e-01 6.421616673469543457e-02 -5.698168277740478516e-02 -4.537599161267280579e-02 -9.556974470615386963e-02 2.940900325775146484e-01 -1.087493300437927246e-01 -4.606602340936660767e-02 3.243981599807739258e-01 -2.021095603704452515e-01 -1.416117846965789795e-01 -7.990261167287826538e-02 2.356930822134017944e-01 1.812611520290374756e-01 -1.162095516920089722e-01 2.400514185428619385e-01 1.085370481014251709e-01 5.141128599643707275e-02 -7.429149001836776733e-02 4.824067652225494385e-01 7.196133583784103394e-02
8.828011900186538696e-02 6.824566423892974854e-02 -1.555004864931106567e-01 5.842404812574386597e-02 3.282617405056953430e-02 1.156964898109436035e-01 7.210485637187957764e-02 -3.649857938289642334e-01 -2.246746420860290527e-01 -1.906661689281463623e-01 1.827061176300048828e-01 2.691327780485153198e-02 -4.857354238629341125e-02 3.018324822187423706e-02 -5.995051562786102295e-02 -1.635728329420089722e-01 1.055907607078552246e-01 6.571372598409652710e-02 -7.381381839513778687e-02 4.804727062582969666e-02 -2.556304819881916046e-02 -1.749729216098785400e-01 4.026792645454406738e-01 -5.484087765216827393e-02 6.436330825090408325e-02 -4.404972791671752930e-01 3.358481824398040771e-01 -2.016680985689163208e-01 7.497949153184890747e-02 1.469164341688156128e-01 2.317537218332290649e-01 -1.752772741019725800e-02
6.400479376316070557e-02 9.621114283800125122e-02 -5.831422656774520874e-02 2.181978374719619751e-01 3.297372162342071533e-02 1.061913557350635529e-02 2.709990739822387695e-01 3.031380102038383484e-02 9.919489175081253052e-02 7.027513533830642700e-02 5.539662390947341919e-02 -4.005608335137367249e-02 8.317412436008453369e-02 -2.472862415015697479e-02 7.274045050144195557e-02 -5.670623481273651123e-02 3.426135778427124023e-01 2.516784369945526123e-01 2.965644747018814087e-02 -8.615063875913619995e-02 -1.017153635621070862e-01 -2.512089014053344727e-01 -3.517074743285775185e-03 -2.152931690216064453e-01 3.266430795192718506e-01 -3.109883889555931091e-02 3.320158421993255615e-01 -1.491997689008712769e-01 -1.440891772508621216e-01 2.548617720603942871e-01 4.343551695346832275e-01 -3.474371880292892456e-02
-2.161033637821674347e-02 -1.848299354314804077e-01 -2.077788561582565308e-01 -1.942596286535263062e-01 -4.846005514264106750e-02 1.690814793109893799e-01 -2.071989327669143677e-01 1.010015755891799927e-01 -1.727417483925819397e-02 -3.083654679358005524e-02 -1.303132772445678711e-01 -3.797438740730285645e-02 6.451487541198730469e-02 2.111669164150953293e-03 2.818308472633361816e-01 3.155970945954322815e-03 2.694173716008663177e-02 -1.164860054850578308e-01 5.382656678557395935e-02 -7.984615117311477661e-02 -2.148075960576534271e-02 -2.930194139480590820e-01 7.718954235315322876e-02 5.644187331199645996e-03 9.512387216091156006e-02 -3.634211719036102295e-01 4.420987069606781006e-01 2.951935864984989166e-02 -9.748827666044235229e-02 -8.724042773246765137e-02 4.746353626251220703e-01 -3.735238313674926758e-02
4.698213934898376465e-02 -4.478060174733400345e-03 6.415197998285293579e-02 -2.171952277421951294e-01 8.500380814075469971e-02 3.493744134902954102e-01 2.144910395145416260e-02 1.404058337211608887e-01 1.874911338090896606e-01 3.552623093128204346e-02 1.738927662372589111e-01 -7.423573732376098633e-02 3.412280678749084473e-01 9.136279672384262085e-02 2.563901804387569427e-02 -3.532028794288635254e-01 1.801554113626480103e-01 1.665363311767578125e-01 -8.339617401361465454e-02 9.036801010370254517e-02 -7.256890088319778442e-02 -4.059769511222839355e-01 -7.481332123279571533e-02 3.272742778062820435e-02 -9.616799652576446533e-02 -4.358165711164474487e-02 7.338392734527587891e-02 1.749572344124317169e-02 1.651828885078430176e-01 -7.990720123052597046e-02 4.008086323738098145e-01 1.069722399115562439e-01
6.265643984079360962e-03 -2.097679972648620605e-01 -9.135501831769943237e-02 -3.421782553195953369e-01 -3.128648968413472176e-04 1.397642642259597778e-01 -1.521446406841278076e-01 2.254338003695011139e-02 -7.656454294919967651e-02 -1.035009231418371201e-02 -1.761337220668792725e-01 4.668269678950309753e-02 1.171619966626167297e-01 -2.257790789008140564e-02 3.691207766532897949e-01 4.660039767622947693e-02 5.652986094355583191e-02 1.823529787361621857e-02 -1.327645778656005859e-01 6.496214866638183594e-02 2.429538033902645111e-02 -1.541970223188400269e-01 9.345174580812454224e-02 1.236987859010696411e-01 1.849422007799148560e-01 -3.547670245170593262e-01 4.659823775291442871e-01 6.394065916538238525e-02 -7.093826681375503540e-02 -7.275810092687606812e-02 3.436172902584075928e-01 -1.097255200147628784e-01
1.726844459772109985e-01 -1.788451671600341797e-01 2.064971998333930969e-02 2.460138499736785889e-02 1.003101617097854614e-01 1.304646134376525879e-01 2.727023698389530182e-02 -3.508109450340270996e-01 2.460774630308151245e-01 1.423487216234207153e-01 1.704967021942138672e-01 1.182729378342628479e-01 2.332569472491741180e-02 -1.207472980022430420e-01 2.379067614674568176e-02 -8.870121091604232788e-02 1.878275871276855469e-01 9.532908909022808075e-03 -8.278672397136688232e-02 4.396694302558898926e-01 -3.520392626523971558e-02 -1.425536274909973145e-01 1.266700960695743561e-02 -6.879683583974838257e-02 2.342890352010726929e-01 -3.463984727859497070e-01 3.257292211055755615e-01 -1.787602715194225311e-02 7.591230422258377075e-02 1.493988335132598877e-01 2.405920922756195068e-01 -9.786807000637054443e-02
-2.663730084896087646e-01 -3.247637301683425903e-02 -1.375653296709060669e-01 -2.474787980318069458e-01 1.544575244188308716e-01 -2.302760491147637367e-03 1.132964417338371277e-01 1.256539579480886459e-02 8.203603327274322510e-02 6.666667014360427856e-02 -1.680606901645660400e-01 1.941353678703308105e-01 8.566078543663024902e-02 5.552996695041656494e-02 6.465635960921645164e-04 -2.292994558811187744e-01 2.219494879245758057e-01 1.914476975798606873e-03 1.685967147350311279e-01 -6.719392538070678711e-02 3.243720829486846924e-01 -2.127713710069656372e-01 3.804811276495456696e-04 -2.211669236421585083e-01 2.049239352345466614e-02 -2.771796882152557373e-01 1.867912411689758301e-01 -1.775591969490051270e-01 6.656876206398010254e-02 8.508720248937606812e-02 3.967603445053100586e-01 2.765704095363616943e-01
[truncated: 3,269,546 more chars]
