# Supplementary material for: The Language of Innovation
Source: PLoS One. 2020 Apr 30;15(4):e0230107. doi: 10.1371/journal.pone.0230107 (PMC7194493; doi:10.1371/journal.pone.0230107)
Supplement: S28 File — (GZ) [file pone.0230107.s028.tar.gz › 2006-2010/V2Run_6_VS_4500_embeddings2006-2010ED32.txt]

-1.685378402471542358e-01 1.499991416931152344e-01 1.891290545463562012e-01 1.158774197101593018e-01 1.456103771924972534e-01 -1.859410293400287628e-02 9.846944361925125122e-02 5.652104690670967102e-02 -4.504924640059471130e-02 -1.383406519889831543e-01 5.596322938799858093e-02 2.858915925025939941e-01 -1.720362007617950439e-01 -5.842838883399963379e-01 -2.030013203620910645e-01 -1.259345933794975281e-02 -4.287968575954437256e-01 1.376750171184539795e-01 -1.686949133872985840e-01 -6.297850608825683594e-02 1.382471434772014618e-02 5.593565851449966431e-02 -5.243946239352226257e-02 5.207503587007522583e-02 7.667439430952072144e-02 1.823766678571701050e-01 -1.037813723087310791e-01 1.269389688968658447e-01 4.656270518898963928e-02 -1.695092171430587769e-01 -6.665983796119689941e-02 -4.094989225268363953e-02
2.463337928056716919e-01 -6.984389573335647583e-02 -2.529188096523284912e-01 1.456003487110137939e-01 -5.013589747250080109e-03 -1.639291942119598389e-01 1.075621843338012695e-01 3.207444399595260620e-02 -1.154095306992530823e-01 -3.577099740505218506e-01 1.550659630447626114e-02 1.838430762290954590e-01 -3.165280520915985107e-01 -1.638217419385910034e-01 -1.958776861429214478e-01 5.518826097249984741e-02 -3.532888293266296387e-01 1.828785985708236694e-01 -1.271254867315292358e-01 4.650130122900009155e-02 1.888727545738220215e-01 3.154531493782997131e-02 -1.882055997848510742e-01 7.258389890193939209e-02 1.720251590013504028e-01 2.214643955230712891e-01 -8.747992664575576782e-02 -2.741131745278835297e-02 7.352720946073532104e-02 -1.449189335107803345e-01 -3.139403760433197021e-01 -8.584167808294296265e-03
1.396472305059432983e-01 2.904506623744964600e-01 -2.579482197761535645e-01 1.836419403553009033e-01 1.889270395040512085e-01 1.446220725774765015e-01 -1.879305243492126465e-01 9.939534962177276611e-02 1.287747770547866821e-01 1.206549480557441711e-01 6.355257332324981689e-02 3.244218230247497559e-02 -3.206014335155487061e-01 -2.787439823150634766e-01 -2.503987550735473633e-01 1.391817927360534668e-01 -7.349476963281631470e-02 1.080871969461441040e-01 -2.222055494785308838e-01 -1.418546885251998901e-01 1.263775080442428589e-01 -3.346487879753112793e-01 4.492921754717826843e-02 8.107715100049972534e-02 -1.617918759584426880e-01 2.878620326519012451e-01 -3.808066993951797485e-02 4.190836101770401001e-02 5.399279668927192688e-02 -1.638643629848957062e-02 1.134673506021499634e-01 -2.093823850154876709e-01
3.812991380691528320e-01 -1.987542770802974701e-02 1.868973113596439362e-02 1.479852497577667236e-01 4.899804592132568359e-01 5.295632407069206238e-02 -2.100603580474853516e-01 -5.440571904182434082e-02 -1.454683691263198853e-01 2.098475024104118347e-02 1.339828968048095703e-01 2.158480286598205566e-01 -2.012327313423156738e-01 -1.353449970483779907e-01 -2.361335456371307373e-01 5.373479053378105164e-02 -3.220169544219970703e-01 7.296202331781387329e-02 -1.661158353090286255e-01 7.720237225294113159e-02 2.665739059448242188e-01 3.415360301733016968e-02 -1.352928131818771362e-01 -2.361468970775604248e-01 1.284003406763076782e-01 -4.399121552705764771e-02 3.200379386544227600e-02 -2.821638807654380798e-02 1.100627705454826355e-01 8.185006678104400635e-02 9.341502189636230469e-02 4.172967746853828430e-02
-1.593805998563766479e-01 -2.005220949649810791e-01 5.730287358164787292e-02 -9.574285708367824554e-03 2.422773689031600952e-01 3.033969737589359283e-02 -1.834778934717178345e-01 -2.352226376533508301e-01 9.853202849626541138e-02 -1.553241759538650513e-01 5.340832751244306564e-03 7.736088335514068604e-02 -1.875437945127487183e-01 -3.423562943935394287e-01 -8.948495984077453613e-02 2.245804220438003540e-01 -2.244731336832046509e-01 2.655073702335357666e-01 -3.037170469760894775e-01 1.378316879272460938e-01 -2.405272424221038818e-02 -2.391061782836914062e-01 -5.238763615489006042e-02 -1.624848991632461548e-01 -9.468227624893188477e-03 1.475358754396438599e-01 7.591567188501358032e-02 7.528683543205261230e-02 3.578844666481018066e-01 -1.055826172232627869e-01 9.928515553474426270e-02 1.741674840450286865e-01
2.058360278606414795e-01 -1.641982495784759521e-01 2.245878241956233978e-02 -1.650166809558868408e-01 2.530994117259979248e-01 1.189700365066528320e-01 -1.579214483499526978e-01 -1.049207970499992371e-01 -1.494053751230239868e-01 -1.881630867719650269e-01 -1.266422308981418610e-02 2.339704483747482300e-01 -3.954605385661125183e-02 -2.312626242637634277e-01 -8.529569953680038452e-02 1.364906504750251770e-02 -3.834367692470550537e-01 3.152278363704681396e-01 -2.269881665706634521e-01 1.604305356740951538e-01 -2.318773046135902405e-02 -1.589884050190448761e-02 -2.361324280500411987e-01 -2.032484412193298340e-01 1.470536142587661743e-01 2.348890453577041626e-01 1.248658597469329834e-01 1.293324679136276245e-01 8.430607616901397705e-02 5.560161545872688293e-02 -7.265459280461072922e-03 -2.697338759899139404e-01
9.801311790943145752e-02 -5.527498945593833923e-02 -4.541190806776285172e-03 1.083940733224153519e-02 3.556071817874908447e-01 -1.480870395898818970e-01 -6.165024824440479279e-03 -9.506768733263015747e-02 -3.004068136215209961e-01 -1.704449206590652466e-01 1.771887093782424927e-01 -1.217467896640300751e-02 -2.860058099031448364e-02 -1.387920081615447998e-01 -3.060812056064605713e-01 1.988070458173751831e-02 -4.252864122390747070e-01 8.970761299133300781e-02 -3.637742400169372559e-01 -1.092381253838539124e-01 -1.185642480850219727e-01 -5.924314260482788086e-02 -5.446709692478179932e-02 -2.414754927158355713e-01 1.694595813751220703e-02 7.005780190229415894e-02 1.738648116588592529e-01 1.334012597799301147e-01 1.655564606189727783e-01 -2.172611951828002930e-01 -8.902317285537719727e-02 -1.302088797092437744e-01
3.901638463139533997e-02 -1.304503083229064941e-01 5.790341645479202271e-02 2.909537851810455322e-01 1.924512386322021484e-01 9.063653647899627686e-02 3.176892921328544617e-02 -3.470559418201446533e-02 6.989012658596038818e-02 -2.806982994079589844e-01 5.539904907345771790e-02 -1.204846706241369247e-02 -4.467740654945373535e-01 -2.725042998790740967e-01 -1.923669874668121338e-01 2.626781463623046875e-01 -1.496606469154357910e-01 2.030015438795089722e-01 -9.247901290655136108e-02 -1.472627222537994385e-01 2.728896439075469971e-01 -3.905944153666496277e-02 -9.568680077791213989e-02 -5.572863668203353882e-02 8.034932613372802734e-02 2.450181916356086731e-02 7.798564434051513672e-02 -3.221275806427001953e-01 -1.729243993759155273e-02 6.225660443305969238e-03 -1.118303313851356506e-01 -2.595682442188262939e-01
5.913326051086187363e-03 9.478059411048889160e-02 8.252723515033721924e-02 7.333075255155563354e-02 1.542007327079772949e-01 3.658914938569068909e-03 -1.978309750556945801e-01 -6.726458668708801270e-02 -2.262513786554336548e-01 -2.091378569602966309e-01 2.512977123260498047e-01 2.821600809693336487e-02 -2.453345805406570435e-01 -2.693028748035430908e-01 -2.866183221340179443e-01 1.486683487892150879e-01 -2.491620332002639771e-01 2.097887098789215088e-01 -2.070602476596832275e-01 1.338365823030471802e-01 1.092002689838409424e-01 6.344969570636749268e-02 -3.026547133922576904e-01 -2.192284166812896729e-01 1.899672788567841053e-03 -1.116591095924377441e-01 8.750765025615692139e-02 7.004960626363754272e-02 2.301433980464935303e-01 -3.828703612089157104e-02 1.909771114587783813e-01 -2.776136696338653564e-01
1.499762833118438721e-01 -3.199796378612518311e-02 1.850281506776809692e-01 -9.721507877111434937e-02 2.510132491588592529e-01 1.255552321672439575e-01 -1.591436415910720825e-01 -1.208991743624210358e-02 -1.575237363576889038e-01 -4.394464194774627686e-02 1.856687963008880615e-01 -7.709264010190963745e-02 -1.652268171310424805e-01 -2.021479904651641846e-01 -1.683423370122909546e-01 1.398347914218902588e-01 -3.301208317279815674e-01 7.999958842992782593e-02 -3.035520017147064209e-01 -8.387706428766250610e-02 -3.626907244324684143e-02 -3.484529554843902588e-01 -1.330198049545288086e-01 -4.040983915328979492e-01 3.638505563139915466e-02 8.566907793283462524e-02 -1.246718615293502808e-01 9.479373693466186523e-02 1.161556318402290344e-01 -1.944722086191177368e-01 -4.049938172101974487e-02 -2.022559493780136108e-01
1.171463429927825928e-01 2.339785695075988770e-01 -2.519419789314270020e-01 1.906889081001281738e-01 2.015733420848846436e-01 4.948949441313743591e-02 4.530195146799087524e-02 1.928197145462036133e-01 9.438522160053253174e-02 9.223803132772445679e-02 1.983420103788375854e-01 6.671645492315292358e-02 -1.272448152303695679e-01 -5.255385041236877441e-01 1.266090273857116699e-01 -8.313053846359252930e-02 -1.498485952615737915e-01 8.485583215951919556e-02 -2.057282626628875732e-01 1.409830600023269653e-01 6.785945594310760498e-02 -1.508903056383132935e-01 -6.103652343153953552e-02 4.071846231818199158e-02 -1.841019690036773682e-01 1.644820421934127808e-01 1.053050234913825989e-01 1.718876212835311890e-01 -1.060664728283882141e-01 1.418872456997632980e-02 3.637287914752960205e-01 -5.391870439052581787e-02
2.477112710475921631e-01 -4.056707769632339478e-02 -1.617003232240676880e-01 8.960075676441192627e-02 3.669728338718414307e-01 -2.093435525894165039e-01 -5.747937783598899841e-02 7.209332287311553955e-02 6.131203100085258484e-02 -1.356533765792846680e-01 2.020018734037876129e-02 1.010689511895179749e-01 -3.754142522811889648e-01 -2.728680372238159180e-01 2.357827499508857727e-02 1.109658330678939819e-01 -1.407847255468368530e-01 4.813256263732910156e-01 -9.974628686904907227e-02 1.994470506906509399e-01 5.101342499256134033e-02 -2.041384205222129822e-02 -1.648129820823669434e-01 3.575579728931188583e-03 -4.982972983270883560e-03 -1.451484411954879761e-01 -1.221635118126869202e-01 3.867205232381820679e-02 1.249165087938308716e-01 -8.161745965480804443e-02 -4.436289519071578979e-02 -2.482190728187561035e-01
1.159542277455329895e-01 -1.286646276712417603e-01 4.013355821371078491e-02 8.172632008790969849e-02 4.572758376598358154e-01 2.156307250261306763e-01 -8.084695786237716675e-02 -7.220473140478134155e-03 3.382151573896408081e-02 -3.002388775348663330e-01 3.982755169272422791e-02 1.327854692935943604e-01 -7.530375570058822632e-02 -1.691690087318420410e-01 -1.456766724586486816e-01 2.038800865411758423e-01 -3.140762150287628174e-01 1.275430023670196533e-01 -1.989800333976745605e-01 -4.993133246898651123e-02 -1.242081751115620136e-03 -1.634731441736221313e-01 -3.181563019752502441e-01 -3.243378400802612305e-01 1.895434036850929260e-02 1.063819304108619690e-01 6.591150164604187012e-02 1.902594268321990967e-01 1.969108581542968750e-01 -6.228224933147430420e-02 4.121753573417663574e-02 -7.231107354164123535e-02
-1.948591470718383789e-01 1.984236091375350952e-01 -1.065421029925346375e-01 2.391557209193706512e-03 2.290842384099960327e-01 3.869129717350006104e-02 -7.522355020046234131e-02 2.605557143688201904e-01 1.054451912641525269e-01 -2.422790974378585815e-01 1.773495972156524658e-01 -4.288646206259727478e-02 -1.866368949413299561e-01 -1.714168488979339600e-01 -1.934135258197784424e-01 2.037144303321838379e-01 -4.567351937294006348e-01 1.062162294983863831e-01 -8.718778938055038452e-02 1.829985976219177246e-01 6.427507847547531128e-02 -2.087829411029815674e-01 -4.012217000126838684e-02 2.237213030457496643e-02 1.130037456750869751e-01 2.898152768611907959e-01 -1.825863569974899292e-01 2.463032901287078857e-01 -4.779213294386863708e-02 -1.650398075580596924e-01 4.876821860671043396e-02 6.374946981668472290e-02
2.595086991786956787e-01 -3.435177206993103027e-01 6.054181233048439026e-02 1.209029704332351685e-01 2.266900241374969482e-01 -6.450697034597396851e-02 9.765401482582092285e-02 8.455323427915573120e-02 1.480380445718765259e-01 -8.694383502006530762e-02 -2.360522933304309845e-02 3.033131062984466553e-01 -3.758572340011596680e-01 -4.139951243996620178e-02 8.661876618862152100e-02 1.197370141744613647e-01 -2.861732840538024902e-01 1.831892430782318115e-01 -8.683020621538162231e-02 -2.835769020020961761e-02 2.035368531942367554e-01 -6.033094972372055054e-02 2.505909465253353119e-02 -3.264658749103546143e-01 -1.489051245152950287e-02 1.662438958883285522e-01 -1.668648272752761841e-01 -1.660638302564620972e-01 -1.865930855274200439e-01 -2.901406958699226379e-02 -1.515859067440032959e-01 -1.388918757438659668e-01
-9.136953204870223999e-02 1.246167868375778198e-01 -2.508427798748016357e-01 4.378431662917137146e-02 2.512183189392089844e-01 9.784080833196640015e-02 -7.196242921054363251e-03 1.533666104078292847e-01 1.234325468540191650e-01 4.407841712236404419e-03 1.266956627368927002e-01 -1.043203547596931458e-01 -2.614328861236572266e-01 -2.195161879062652588e-01 1.603403389453887939e-01 6.699683517217636108e-02 -3.320783972740173340e-01 -8.365414291620254517e-02 -1.563914716243743896e-01 2.931368723511695862e-02 6.156297400593757629e-02 -3.989234268665313721e-01 5.130363255739212036e-02 -1.025761812925338745e-01 -9.551194310188293457e-02 4.398002326488494873e-01 -1.060666590929031372e-01 1.489787697792053223e-01 -2.591203432530164719e-03 1.451197713613510132e-01 1.375738382339477539e-01 -1.773270517587661743e-01
1.370145082473754883e-01 2.409477829933166504e-01 -1.421130448579788208e-01 2.745976112782955170e-02 -4.582891985774040222e-02 -6.704497337341308594e-02 -2.672991752624511719e-01 1.751704216003417969e-01 1.056794356554746628e-02 -1.303562223911285400e-01 2.710140049457550049e-01 9.219742566347122192e-02 -2.663659155368804932e-01 -2.737700939178466797e-01 -1.168194506317377090e-02 -1.952881738543510437e-02 -3.178366422653198242e-01 5.806575343012809753e-02 -4.498002305626869202e-02 -3.780029481276869774e-03 1.523254066705703735e-01 -7.248619198799133301e-02 -1.589251756668090820e-01 1.988607645034790039e-02 -1.759222000837326050e-01 3.514014780521392822e-01 -1.120557487010955811e-01 4.093731939792633057e-01 -8.685313165187835693e-03 -2.112871408462524414e-01 -7.527726143598556519e-02 -5.021912977099418640e-02
2.744606733322143555e-01 7.957203686237335205e-02 1.500598192214965820e-01 1.003726269118487835e-03 2.291446477174758911e-01 -1.235782429575920105e-01 -1.160536557435989380e-01 -8.795871585607528687e-02 -9.044764935970306396e-02 1.583446864970028400e-03 7.051470875740051270e-02 1.076527982950210571e-01 -2.985233068466186523e-01 -2.474116533994674683e-01 -2.236957848072052002e-01 1.696110069751739502e-01 -4.233923554420471191e-01 4.772036895155906677e-02 1.998724788427352905e-02 -3.454504767432808876e-03 3.247550502419471741e-02 -2.030503153800964355e-01 9.909211844205856323e-02 -3.335132002830505371e-01 -6.150022149085998535e-02 -5.936472490429878235e-02 2.356436848640441895e-02 1.116898134350776672e-01 2.467332780361175537e-01 -1.098041459918022156e-01 -2.782375812530517578e-01 -1.923137307167053223e-01
3.689379990100860596e-01 -1.054128631949424744e-01 -5.075274780392646790e-02 5.679420754313468933e-02 4.622108638286590576e-01 -2.755515277385711670e-01 -7.872232049703598022e-02 6.908071041107177734e-02 -3.832246642559766769e-03 -1.912553757429122925e-01 -4.966807365417480469e-02 1.979954689741134644e-01 -2.630283832550048828e-01 -2.841048836708068848e-01 1.105952113866806030e-01 1.697116047143936157e-01 -9.263249114155769348e-03 1.396453380584716797e-01 -7.171659916639328003e-02 2.236816138029098511e-01 2.198087573051452637e-01 7.174360752105712891e-02 -1.010874584317207336e-01 4.949533194303512573e-02 7.834518700838088989e-02 2.316211909055709839e-01 7.290813140571117401e-03 1.416514515876770020e-01 -1.239613071084022522e-01 -1.054347157478332520e-01 -1.239283233880996704e-01 -1.208246275782585144e-01
9.541177004575729370e-02 -3.395798802375793457e-02 -7.265704125165939331e-02 -6.697430461645126343e-02 1.919013857841491699e-01 -9.382955729961395264e-02 -2.778652012348175049e-01 -1.216710731387138367e-01 -1.930321156978607178e-01 -9.327656775712966919e-02 1.963109076023101807e-01 1.815091967582702637e-01 -8.204143494367599487e-02 -2.262905836105346680e-01 -1.425347477197647095e-01 2.110588699579238892e-01 -2.716478109359741211e-01 1.421597898006439209e-01 -1.531272977590560913e-01 -7.915982976555824280e-03 -5.564378947019577026e-02 -1.354927569627761841e-01 1.171341687440872192e-01 -4.405463039875030518e-01 -1.482621431350708008e-01 9.122698009014129639e-02 8.427181839942932129e-02 9.623146057128906250e-02 1.637179255485534668e-01 -2.421697974205017090e-02 -2.061247453093528748e-02 -4.252535700798034668e-01
1.977300643920898438e-01 2.093624919652938843e-01 -7.034993916749954224e-02 4.659135267138481140e-02 1.878353804349899292e-01 9.426382929086685181e-02 -2.137305885553359985e-01 -1.927509531378746033e-02 -4.117339849472045898e-02 -3.174529373645782471e-01 3.789942339062690735e-02 1.912286281585693359e-01 1.106718480587005615e-01 -1.605726331472396851e-01 -1.227860301733016968e-01 1.232835203409194946e-01 -4.221250712871551514e-01 2.017990350723266602e-01 -2.981355190277099609e-01 2.995136892423033714e-03 1.687914133071899414e-01 -1.750643700361251831e-01 -2.621648311614990234e-01 -1.615681499242782593e-01 1.869114115834236145e-03 -1.797351092100143433e-01 5.155168473720550537e-02 -1.135288327932357788e-01 1.692719906568527222e-01 1.321358829736709595e-01 -1.974805444478988647e-01 -1.272870898246765137e-01
1.842562258243560791e-01 -1.828740835189819336e-01 1.185975503176450729e-02 1.948361843824386597e-01 4.605204463005065918e-01 3.541652811691164970e-03 -2.863301634788513184e-01 7.287645339965820312e-02 -2.254288196563720703e-01 4.339795932173728943e-02 -1.883604563772678375e-02 -2.532483078539371490e-02 -1.255879849195480347e-01 -1.600915789604187012e-01 -2.096692919731140137e-01 -6.383031606674194336e-02 -3.144291639328002930e-01 -9.677305817604064941e-03 -4.120483994483947754e-02 1.013462096452713013e-01 -5.241458490490913391e-02 -1.145984828472137451e-01 -9.128189831972122192e-02 -2.748638987541198730e-01 -1.600353606045246124e-02 -4.648846387863159180e-02 1.719083935022354126e-01 1.030582338571548462e-01 2.632186114788055420e-01 1.868347637355327606e-03 -1.312378942966461182e-01 -3.349477052688598633e-01
-5.291729792952537537e-02 1.115267053246498108e-01 -3.151480555534362793e-01 9.884601086378097534e-02 1.637478545308113098e-02 1.897396147251129150e-02 -2.734189927577972412e-01 1.998270004987716675e-01 -1.071592420339584351e-02 -4.007188081741333008e-01 1.392222344875335693e-01 -6.450212746858596802e-02 -2.493010163307189941e-01 -3.257289528846740723e-01 -1.341281682252883911e-01 3.389964401721954346e-01 -3.227507472038269043e-01 2.510907826945185661e-03 -1.103439033031463623e-01 -7.308025844395160675e-03 2.909515053033828735e-02 -6.486143916845321655e-02 -4.311072826385498047e-02 -7.200613617897033691e-02 -9.949752688407897949e-02 2.178358733654022217e-01 -8.867803215980529785e-02 2.573410570621490479e-01 1.492231432348489761e-02 8.652699738740921021e-02 4.111419990658760071e-02 7.498007267713546753e-02
4.732643440365791321e-02 -1.475907862186431885e-01 5.303576961159706116e-02 -6.448019295930862427e-02 3.791913688182830811e-01 1.354445219039916992e-01 -3.230769634246826172e-01 1.910103410482406616e-01 -4.746009036898612976e-02 -1.845661848783493042e-01 -1.387250870466232300e-01 -1.643311232328414917e-01 -5.194258317351341248e-02 -2.371234446763992310e-01 -1.836594492197036743e-01 1.104279309511184692e-01 -2.304194569587707520e-01 -2.530620060861110687e-02 -4.211424887180328369e-01 2.073961310088634491e-02 -1.803209036588668823e-01 -1.006694212555885315e-01 -1.942728310823440552e-01 -1.233611479401588440e-01 -5.302926525473594666e-02 2.429967522621154785e-01 8.844859898090362549e-02 4.555271938443183899e-03 1.937498599290847778e-01 -1.323411762714385986e-01 1.117474213242530823e-01 -1.192309185862541199e-01
1.676306277513504028e-01 -3.736307471990585327e-02 -8.908516168594360352e-02 1.026416271924972534e-01 3.563414216041564941e-01 -9.324337542057037354e-02 -9.566179662942886353e-02 7.688931375741958618e-02 -6.193133071064949036e-02 -3.277755975723266602e-01 7.029049843549728394e-02 5.128620658069849014e-03 -4.354632794857025146e-01 -2.683717906475067139e-01 6.102824211120605469e-02 -1.519178301095962524e-01 -3.020129203796386719e-01 2.539554834365844727e-01 6.317780911922454834e-02 1.128654461354017258e-02 6.687454879283905029e-02 -2.651981450617313385e-02 1.490607857704162598e-01 -1.895507238805294037e-02 -1.387994587421417236e-01 1.176640763878822327e-02 3.023145198822021484e-01 1.656998135149478912e-02 -9.150946885347366333e-02 1.151273697614669800e-01 1.473720222711563110e-01 -2.336756438016891479e-01
7.750345021486282349e-02 1.711256653070449829e-01 -2.605763375759124756e-01 1.224069371819496155e-01 7.474315166473388672e-02 4.099889472126960754e-02 -8.580209314823150635e-02 2.846990153193473816e-02 -2.190927863121032715e-01 -1.048113033175468445e-01 2.381246834993362427e-01 2.057062238454818726e-01 -1.295971125364303589e-01 -4.706974029541015625e-01 1.181090623140335083e-01 1.264790445566177368e-01 -1.604675948619842529e-01 -2.399717867374420166e-01 -5.095889419317245483e-02 -1.157508697360754013e-02 7.959991693496704102e-02 -3.604531884193420410e-01 -5.099499598145484924e-02 1.041153073310852051e-01 -1.376948058605194092e-01 2.769078910350799561e-01 7.899541407823562622e-02 1.345066577196121216e-01 1.640218794345855713e-01 2.178109735250473022e-01 -7.150437682867050171e-02 6.988620758056640625e-02
1.263763755559921265e-01 2.634464800357818604e-01 -4.961244761943817139e-02 1.130393221974372864e-01 1.434627175331115723e-01 2.629830501973628998e-02 -1.011512950062751770e-01 3.887440264225006104e-02 1.583143472671508789e-01 -1.104224845767021179e-02 1.677231639623641968e-01 -4.412443190813064575e-02 -3.266975283622741699e-01 -4.911705553531646729e-01 -1.691016368567943573e-02 2.875572741031646729e-01 -1.132580935955047607e-01 8.000197261571884155e-02 -1.304423511028289795e-01 -1.386258658021688461e-02 -8.612877130508422852e-02 -1.462028771638870239e-01 1.707845479249954224e-01 -9.160780906677246094e-02 -4.905143380165100098e-02 3.997314572334289551e-01 -1.874477565288543701e-01 1.905235052108764648e-01 -6.467214971780776978e-02 -1.065067946910858154e-01 4.873030632734298706e-02 -1.607344448566436768e-01
2.435150444507598877e-01 -1.159518137574195862e-01 1.283076107501983643e-01 -6.940118968486785889e-02 3.219938278198242188e-01 -7.646939158439636230e-02 -1.250444054603576660e-01 -1.410510241985321045e-01 -2.696711011230945587e-02 -1.530839651823043823e-01 1.878747716546058655e-02 1.306708157062530518e-01 -2.878819108009338379e-01 -1.167319193482398987e-01 5.030754953622817993e-03 4.939670488238334656e-02 -4.006721377372741699e-01 7.675030082464218140e-02 -2.802691459655761719e-01 -8.106218278408050537e-02 -5.402687005698680878e-03 -2.651775777339935303e-01 -1.986131668090820312e-01 -2.406731843948364258e-01 6.684483587741851807e-02 4.354413971304893494e-02 2.026895247399806976e-02 2.342027872800827026e-01 3.397254943847656250e-01 -5.774627625942230225e-02 -1.106886342167854309e-01 -9.199838340282440186e-02
8.692561835050582886e-02 -2.989786267280578613e-01 7.490023225545883179e-02 -3.551544249057769775e-02 2.015549987554550171e-01 1.069506704807281494e-01 -7.026809453964233398e-02 -1.240018084645271301e-01 -1.150469332933425903e-01 -2.889501750469207764e-01 5.601960420608520508e-02 1.490112990140914917e-01 -9.569334983825683594e-02 -3.851934671401977539e-01 -1.319359987974166870e-01 1.055345088243484497e-01 -2.950736880302429199e-01 2.203408069908618927e-02 -2.171967774629592896e-01 -2.917176857590675354e-02 1.244953721761703491e-01 -2.007827460765838623e-01 -2.691583931446075439e-01 -2.362993061542510986e-01 -5.458224564790725708e-03 1.031833887100219727e-01 1.112750694155693054e-01 -2.576368302106857300e-02 3.300398886203765869e-01 -2.203490585088729858e-01 -6.996668875217437744e-02 -9.943567961454391479e-02
-4.987807199358940125e-02 9.066644310951232910e-02 2.331554442644119263e-01 8.660259097814559937e-02 3.927554488182067871e-01 -5.677971988916397095e-02 -3.032661676406860352e-01 -1.231899186968803406e-01 -2.252141386270523071e-01 2.953514084219932556e-02 1.697879433631896973e-01 1.557191014289855957e-01 -1.308769285678863525e-01 -1.675355881452560425e-01 -2.071138918399810791e-01 9.959780424833297729e-02 -1.835470348596572876e-01 1.385703533887863159e-01 -2.822296321392059326e-01 -1.152753233909606934e-01 -6.823046505451202393e-02 -8.851645141839981079e-02 1.319511141628026962e-02 -2.743573486804962158e-01 -3.358795493841171265e-02 2.195080518722534180e-01 -5.269756540656089783e-02 4.205142706632614136e-02 2.948146462440490723e-01 -1.762772202491760254e-01 -2.411789074540138245e-02 -2.322123050689697266e-01
9.036727994680404663e-02 -2.980553805828094482e-01 1.229493543505668640e-01 8.315545320510864258e-02 2.248796075582504272e-01 1.360389441251754761e-01 -1.540448665618896484e-01 -8.270728401839733124e-03 -1.422276645898818970e-01 5.745755881071090698e-02 4.931728914380073547e-02 2.412671446800231934e-01 -3.557048738002777100e-01 -2.144289910793304443e-01 -1.776594817638397217e-01 -2.169794589281082153e-01 -3.965996205806732178e-01 2.152567356824874878e-01 -1.180364340543746948e-01 1.363808661699295044e-02 -1.015818770974874496e-02 -2.377209365367889404e-01 -1.853365898132324219e-01 -1.189423352479934692e-01 -5.032145418226718903e-03 -1.677391976118087769e-01 -3.324558213353157043e-02 1.070405989885330200e-01 1.243476867675781250e-01 -5.812786519527435303e-02 -2.521546781063079834e-01 -8.224614709615707397e-02
-1.352850161492824554e-02 -1.303496211767196655e-02 -4.499487578868865967e-01 -5.731318611651659012e-03 2.458430528640747070e-01 -2.033734619617462158e-01 -3.476007580757141113e-01 6.467184051871299744e-03 5.116546154022216797e-02 -1.543533802032470703e-01 2.497852444648742676e-01 -1.096280291676521301e-01 -7.511099427938461304e-02 -1.016614064574241638e-01 -1.155752316117286682e-01 2.106443494558334351e-01 -2.820694148540496826e-01 2.735463976860046387e-01 -3.702772855758666992e-01 1.721969842910766602e-01 4.987210035324096680e-02 1.736035570502281189e-02 -8.391946554183959961e-02 8.925990015268325806e-02 -2.028995193541049957e-02 1.165160387754440308e-01 -3.774480521678924561e-02 6.362605839967727661e-02 1.823152042925357819e-02 -1.920524388551712036e-01 6.124985590577125549e-02 2.363373711705207825e-02
2.494354397058486938e-01 -2.985239215195178986e-02 7.230454683303833008e-02 1.968351900577545166e-01 2.797038257122039795e-01 4.197480902075767517e-02 -2.556523680686950684e-01 -1.691329479217529297e-01 -2.314190268516540527e-01 -3.151455521583557129e-01 1.089020594954490662e-01 3.632665425539016724e-02 -2.419427186250686646e-01 -2.766762375831604004e-01 1.098324656486511230e-01 4.111440479755401611e-02 -2.367856204509735107e-01 3.661343753337860107e-01 -2.680420875549316406e-01 2.501648664474487305e-02 -3.457133099436759949e-02 -1.110401451587677002e-01 3.130286931991577148e-02 7.253661751747131348e-02 2.565532326698303223e-01 2.889590570703148842e-03 5.326724052429199219e-02 -3.940647467970848083e-02 1.186847984790802002e-01 1.468366980552673340e-01 -1.139732673764228821e-01 -5.340650677680969238e-02
3.518437221646308899e-02 1.587610840797424316e-01 -2.930743992328643799e-01 2.286924421787261963e-01 1.161782592535018921e-01 3.412085771560668945e-02 -1.165024936199188232e-01 -1.054661497473716736e-01 -1.580170728266239166e-02 -5.288320779800415039e-02 2.905930280685424805e-01 -3.702048957347869873e-02 -3.531901240348815918e-01 -3.401993811130523682e-01 -2.128685265779495239e-01 -1.370587479323148727e-02 -2.305490970611572266e-01 -2.155197411775588989e-02 -8.279332518577575684e-02 3.098454140126705170e-02 7.755760848522186279e-02 -2.062233090400695801e-01 9.616895765066146851e-02 -1.545316427946090698e-01 -1.098947823047637939e-01 3.641049563884735107e-01 -1.023185700178146362e-01 2.603531479835510254e-01 -2.168846502900123596e-02 -1.361143589019775391e-01 1.894202828407287598e-01 1.679320819675922394e-02
2.473816275596618652e-01 8.183233439922332764e-02 -1.137914657592773438e-01 -2.890828438103199005e-02 2.290362119674682617e-01 1.430148035287857056e-01 -1.822246760129928589e-01 -5.887155421078205109e-03 1.170722246170043945e-01 -1.771133840084075928e-01 -7.906408607959747314e-02 -1.768530160188674927e-02 -1.151048019528388977e-01 -3.971043825149536133e-01 -2.008792608976364136e-01 3.268746435642242432e-01 -3.722657263278961182e-01 1.878347247838973999e-01 -2.533078789710998535e-01 3.457361087203025818e-02 5.945022031664848328e-02 1.404186040163040161e-01 -1.637867242097854614e-01 -1.679643690586090088e-01 9.775342792272567749e-02 -2.784302085638046265e-02 -2.273277379572391510e-02 -7.669498678296804428e-03 2.848257124423980713e-01 -1.366865038871765137e-01 9.740040451288223267e-02 -6.837331503629684448e-02
1.422236091457307339e-03 -3.062615916132926941e-02 8.235076814889907837e-02 8.355185389518737793e-02 4.280001223087310791e-01 2.591816522181034088e-02 -9.006132930517196655e-02 -1.370847523212432861e-01 -8.429367840290069580e-02 -2.890444993972778320e-01 7.016055285930633545e-02 -3.113604336977005005e-02 -9.235364198684692383e-02 -1.989541798830032349e-01 -2.000589072704315186e-01 8.034521341323852539e-02 -3.731580674648284912e-01 1.388189941644668579e-01 -1.550458520650863647e-01 1.732395030558109283e-02 2.802615463733673096e-01 1.222656741738319397e-01 -8.619943261146545410e-02 1.639945954084396362e-01 1.253942698240280151e-01 1.652517020702362061e-01 -9.027710556983947754e-02 -1.260416954755783081e-01 -1.899603158235549927e-01 1.216192096471786499e-01 -2.047053128480911255e-01 -3.359729945659637451e-01
-2.390556223690509796e-02 -1.349519640207290649e-01 -2.135677784681320190e-01 1.227195188403129578e-01 1.910195350646972656e-01 1.558124125003814697e-01 -4.442000687122344971e-01 -4.974574595689773560e-02 -3.431430086493492126e-02 1.720746234059333801e-02 6.301955319941043854e-03 2.385615259408950806e-01 -2.048147767782211304e-01 -1.299515068531036377e-01 -5.096773803234100342e-02 3.293170332908630371e-01 -4.125689268112182617e-01 -9.081535041332244873e-02 9.300640784204006195e-03 6.809173524379730225e-02 1.772502660751342773e-01 -7.819215767085552216e-03 -1.342796385288238525e-01 -2.902134060859680176e-01 1.106076687574386597e-01 2.299588173627853394e-01 -4.105130955576896667e-02 1.285569667816162109e-01 8.806712925434112549e-02 -7.019876688718795776e-02 1.369025558233261108e-01 3.403298091143369675e-03
1.832110583782196045e-01 -7.014971971511840820e-02 -2.850474119186401367e-01 4.046269059181213379e-01 2.352984100580215454e-01 2.097996026277542114e-01 -6.652969121932983398e-02 7.082320004701614380e-02 2.136518508195877075e-01 4.888889566063880920e-02 8.108747005462646484e-02 -7.286017388105392456e-02 -4.384109005331993103e-02 -3.372699916362762451e-01 3.180788457393646240e-02 -8.992027491331100464e-02 -1.921104043722152710e-01 -1.677254438400268555e-01 -2.541331052780151367e-01 -1.264567226171493530e-01 1.418860256671905518e-01 -1.210180893540382385e-01 1.472050398588180542e-01 -7.191559672355651855e-02 4.470258578658103943e-02 3.876026570796966553e-01 7.837086915969848633e-02 2.216765284538269043e-01 -3.248777985572814941e-02 3.837725520133972168e-02 -7.579456269741058350e-02 1.363679999485611916e-03
-1.051195710897445679e-01 1.156248431652784348e-02 -7.179233245551586151e-03 5.494066476821899414e-01 1.305732578039169312e-01 1.696136146783828735e-01 -1.010441780090332031e-01 5.332244560122489929e-02 -4.841014742851257324e-03 -3.390409052371978760e-01 1.521927416324615479e-01 9.067423641681671143e-02 -8.229497075080871582e-02 -2.856267616152763367e-02 1.596552580595016479e-01 1.214752867817878723e-01 -1.805778294801712036e-01 -1.968764513731002808e-01 -7.890217751264572144e-02 4.171074833720922470e-03 5.077288672327995300e-02 -2.098946720361709595e-01 -2.610510587692260742e-01 7.623171806335449219e-02 -2.274872809648513794e-01 2.431152760982513428e-01 1.262779831886291504e-01 1.372162848711013794e-01 4.457093775272369385e-02 -1.136028170585632324e-01 -1.020744740962982178e-01 -2.543800175189971924e-01
4.367400705814361572e-02 -7.374845445156097412e-02 1.303180456161499023e-01 -6.731051951646804810e-02 2.317477315664291382e-01 1.533503234386444092e-01 -2.373763173818588257e-01 1.412079930305480957e-01 -2.310288511216640472e-02 -1.108263805508613586e-01 5.817954894155263901e-03 1.578996926546096802e-01 -2.826366126537322998e-01 -2.513587772846221924e-01 -7.572421431541442871e-02 6.608603894710540771e-02 -2.313372790813446045e-01 2.799938246607780457e-02 -4.712211787700653076e-01 1.209286227822303772e-01 -2.633580751717090607e-02 1.513981912285089493e-02 -2.277843356132507324e-01 -2.026174813508987427e-01 -2.009274512529373169e-01 5.641834065318107605e-02 -3.046514466404914856e-03 2.994423210620880127e-01 2.721318006515502930e-01 -1.845082789659500122e-01 -1.814690977334976196e-02 -1.365805882960557938e-02
2.113715372979640961e-02 2.595136165618896484e-01 -1.538414061069488525e-01 1.674672514200210571e-01 2.183577232062816620e-02 -2.237129770219326019e-02 2.983055077493190765e-02 1.058399528264999390e-01 1.398026645183563232e-01 -1.135444417595863342e-01 4.328382387757301331e-02 -2.220520824193954468e-01 -3.047875761985778809e-01 -5.592480897903442383e-01 -1.278319358825683594e-01 1.332023739814758301e-01 -1.591800004243850708e-01 -1.182623114436864853e-02 -2.102970629930496216e-01 -2.532808296382427216e-02 -3.412394970655441284e-02 -2.005858421325683594e-01 1.825544536113739014e-01 7.560639176517724991e-03 -6.749258935451507568e-02 3.608928322792053223e-01 -8.321664482355117798e-02 1.165159717202186584e-01 -8.050150237977504730e-03 -5.328152701258659363e-02 1.007795482873916626e-01 -1.748763322830200195e-01
7.195657491683959961e-02 3.263534605503082275e-01 -8.900000900030136108e-02 1.504947394132614136e-01 1.806647330522537231e-01 1.022443100810050964e-01 -1.009239405393600464e-01 9.478808939456939697e-02 1.965029090642929077e-01 -7.492201030254364014e-02 9.054914116859436035e-02 7.974919676780700684e-02 -3.174610435962677002e-01 -4.730813503265380859e-01 -6.835336983203887939e-02 1.539144068956375122e-01 -8.329406380653381348e-02 -2.389353758189827204e-04 -2.236178815364837646e-01 -9.287761151790618896e-02 -1.236495822668075562e-01 -2.228682935237884521e-01 8.955686539411544800e-02 -1.794816851615905762e-01 -6.080907210707664490e-02 3.795175850391387939e-01 -1.214437037706375122e-01 8.723419159650802612e-02 -7.591678202152252197e-02 -5.529759079217910767e-02 9.901857376098632812e-02 -1.557838767766952515e-01
9.170154482126235962e-02 -1.195573657751083374e-01 3.241688013076782227e-02 -2.279284298419952393e-01 3.753136098384857178e-01 2.199089974164962769e-01 -1.635808646678924561e-01 7.598184794187545776e-02 -2.244809865951538086e-01 -1.882718056440353394e-01 -1.419202703982591629e-02 1.093306168913841248e-01 -1.009426042437553406e-01 -1.827660501003265381e-01 -3.560760244727134705e-02 1.421067267656326294e-01 -3.838749825954437256e-01 -9.848073823377490044e-04 -2.990034222602844238e-01 -1.012815013527870178e-01 1.739252358675003052e-01 -1.786543056368827820e-02 -2.783256210386753082e-02 -1.576027721166610718e-01 -2.786586582660675049e-01 1.312708407640457153e-01 1.609423570334911346e-02 1.738895922899246216e-01 3.213625848293304443e-01 -2.685485407710075378e-02 -8.222331106662750244e-02 -1.246163900941610336e-02
-7.797618210315704346e-02 -1.838929392397403717e-02 4.309972003102302551e-02 -8.476677536964416504e-02 9.593050926923751831e-02 7.733455300331115723e-02 -1.651312559843063354e-01 5.627951025962829590e-02 7.157270610332489014e-02 -2.379581481218338013e-01 -9.567815810441970825e-02 1.305042505264282227e-01 -1.261911690235137939e-01 -2.783852517604827881e-01 -1.056272387504577637e-01 3.422595560550689697e-01 -2.257708013057708740e-01 2.858168482780456543e-01 -3.174663484096527100e-01 1.890678890049457550e-02 3.604957833886146545e-02 -9.335608035326004028e-02 -2.036020606756210327e-01 -2.006928026676177979e-01 2.801974304020404816e-02 3.246090710163116455e-01 4.024696350097656250e-02 1.866665482521057129e-01 1.067074015736579895e-01 -3.724576234817504883e-01 5.504918843507766724e-02 8.917183429002761841e-02
2.054019272327423096e-01 -3.956879973411560059e-01 -3.196506947278976440e-02 1.506165862083435059e-01 2.673854827880859375e-01 -2.248234003782272339e-01 -4.026775360107421875e-01 2.519832551479339600e-01 -9.325526654720306396e-02 -1.685947924852371216e-01 1.716035157442092896e-01 1.209544241428375244e-01 -2.243614792823791504e-01 -6.611622124910354614e-02 -1.925913095474243164e-01 1.238366365432739258e-01 -9.508846700191497803e-02 1.944975256919860840e-01 -1.388524919748306274e-01 1.288616936653852463e-02 1.033410131931304932e-01 -9.645098447799682617e-02 -2.690797150135040283e-01 -2.017317563295364380e-01 9.006408043205738068e-03 8.588294684886932373e-02 -2.615000121295452118e-02 1.568530350923538208e-01 -2.030924893915653229e-02 -4.377101734280586243e-02 -7.524359971284866333e-02 -3.716389834880828857e-02
-3.755837678909301758e-02 2.184398472309112549e-01 -2.858108580112457275e-01 8.575349301099777222e-02 2.473574131727218628e-01 8.428176492452621460e-02 -6.073394045233726501e-02 8.277985453605651855e-02 8.265414834022521973e-02 -8.184787631034851074e-02 1.208164691925048828e-01 2.498498745262622833e-02 -3.405742049217224121e-01 -4.085637032985687256e-01 -2.045252472162246704e-01 7.886166870594024658e-02 -1.159065812826156616e-01 8.399117738008499146e-02 -1.784814596176147461e-01 -1.163917109370231628e-01 4.850889369845390320e-02 -1.399930715560913086e-01 1.128008067607879639e-01 -1.466203182935714722e-01 -9.593160450458526611e-02 4.730045497417449951e-01 -1.014323011040687561e-01 7.313008606433868408e-02 -7.299574557691812515e-03 -1.665525510907173157e-02 1.472560763359069824e-01 -1.750242114067077637e-01
2.836905419826507568e-02 -5.463025346398353577e-02 1.476097404956817627e-01 1.029067635536193848e-01 3.513466119766235352e-01 -2.514594197273254395e-01 -2.132024765014648438e-01 1.087195007130503654e-03 2.288931459188461304e-01 -2.021929323673248291e-01 -1.125293597579002380e-01 1.806195676326751709e-01 -3.145180642604827881e-01 -1.113165318965911865e-01 -2.374467551708221436e-01 7.277224212884902954e-02 -1.514238268136978149e-01 2.281565815210342407e-01 -2.456319183111190796e-01 -1.596200019121170044e-01 3.595911711454391479e-02 -5.279125273227691650e-02 -2.232484146952629089e-02 2.388218790292739868e-01 9.330141544342041016e-02 -5.318112298846244812e-02 -1.167738959193229675e-01 -1.358560621738433838e-01 -6.231321021914482117e-02 -1.206849738955497742e-01 -2.484736293554306030e-01 -2.718890309333801270e-01
1.072208210825920105e-01 9.256754815578460693e-02 1.369016617536544800e-01 -1.224086359143257141e-01 2.278105318546295166e-01 -3.638746961951255798e-02 1.940603367984294891e-02 -1.749969902448356152e-03 7.070985436439514160e-02 -1.743766963481903076e-01 1.100492030382156372e-01 5.961566045880317688e-02 -1.756151318550109863e-01 -2.151991724967956543e-01 -1.155183017253875732e-01 5.077894777059555054e-02 -4.297543764114379883e-01 1.609150022268295288e-01 -1.607496142387390137e-01 1.885776035487651825e-02 -2.108709141612052917e-02 -1.536823958158493042e-01 -3.507372736930847168e-01 -2.987198829650878906e-01 -2.179928869009017944e-01 2.167156040668487549e-01 1.171963512897491455e-01 6.673017889261245728e-02 4.004758298397064209e-01 -3.194105625152587891e-02 2.636823058128356934e-02 -2.447375282645225525e-02
1.335057616233825684e-01 3.072557449340820312e-01 -2.375996708869934082e-01 7.932312786579132080e-02 2.256105691194534302e-01 9.826131165027618408e-02 4.788207635283470154e-02 1.000056266784667969e-01 1.126035824418067932e-01 -5.838850140571594238e-02 1.337769180536270142e-01 8.775003999471664429e-02 -1.928326487541198730e-01 -4.823268055915832520e-01 -1.293076723814010620e-01 8.925834298133850098e-02 -1.073113754391670227e-01 2.050098031759262085e-02 -1.426882743835449219e-01 -1.055925637483596802e-01 -4.928584024310112000e-02 -3.543547093868255615e-01 1.197896525263786316e-02 -8.327730745077133179e-02 -7.296449039131402969e-03 4.013532996177673340e-01 -8.830101042985916138e-02 5.050615593791007996e-02 -6.530272215604782104e-02 -1.272927075624465942e-01 1.141066104173660278e-01 -1.802342534065246582e-01
-6.369595974683761597e-02 1.600678078830242157e-02 1.750893592834472656e-01 2.052620649337768555e-01 -1.123733073472976685e-01 -3.106695711612701416e-01 -1.066265627741813660e-01 2.077747881412506104e-01 -1.930726319551467896e-01 3.479938209056854248e-02 -1.211912706494331360e-01 1.360127329826354980e-01 -4.093973040580749512e-01 -3.328168019652366638e-02 -1.235472336411476135e-01 2.324999868869781494e-01 -1.683350056409835815e-01 1.314034461975097656e-01 -1.618984043598175049e-01 -8.846493810415267944e-02 -6.389654427766799927e-02 -1.828020662069320679e-01 -2.156974971294403076e-01 -1.966428942978382111e-02 1.069490914233028889e-03 2.573837339878082275e-01 3.241671621799468994e-02 4.260232672095298767e-02 4.608177021145820618e-02 -1.367566585540771484e-01 -1.719386428594589233e-01 -4.073719978332519531e-01
-1.693359762430191040e-02 1.517872363328933716e-01 -2.195070981979370117e-01 1.070170998573303223e-01 2.265974283218383789e-01 1.690593659877777100e-01 3.168243914842605591e-02 -2.409656345844268799e-02 1.510391533374786377e-01 3.767961636185646057e-02 1.356636136770248413e-01 -8.968473225831985474e-02 -2.848754227161407471e-01 -5.768320560455322266e-01 -1.273480802774429321e-01 4.560035094618797302e-02 -1.584908068180084229e-01 3.865662030875682831e-03 -8.414833247661590576e-02 8.314488083124160767e-02 2.576316893100738525e-01 -9.983784705400466919e-02 -6.211267411708831787e-02 -1.223542913794517517e-01 -3.655584901571273804e-02 3.226714730262756348e-01 -1.095612067729234695e-02 2.826395332813262939e-01 4.022965580224990845e-02 -1.534643955528736115e-02 6.992046535015106201e-02 -1.617394089698791504e-01
6.237851828336715698e-02 -3.493650630116462708e-02 -1.650690287351608276e-01 2.290576547384262085e-01 2.068045735359191895e-01 -2.233351916074752808e-01 5.329078063368797302e-02 -3.246211111545562744e-01 -1.398324966430664062e-02 4.324480891227722168e-02 -5.044256523251533508e-02 -8.339235186576843262e-02 -1.986313313245773315e-01 -2.866150736808776855e-01 1.450403779745101929e-01 2.678132383152842522e-03 -5.215556025505065918e-01 1.245027631521224976e-01 -1.863946914672851562e-01 -2.637390606105327606e-02 1.957283914089202881e-01 1.194154471158981323e-01 -1.556814461946487427e-01 4.819265101104974747e-03 -1.384209394454956055e-01 2.396249473094940186e-01 1.781332865357398987e-02 -2.187767438590526581e-02 -3.837856650352478027e-02 1.777381300926208496e-01 -7.975795865058898926e-02 -2.085807323455810547e-01
1.915521174669265747e-01 -3.319248557090759277e-02 1.209336519241333008e-01 -1.086724177002906799e-01 4.218842387199401855e-01 6.548730283975601196e-02 1.274752765893936157e-01 1.311134397983551025e-01 -1.337991505861282349e-01 -1.745112538337707520e-01 1.631536185741424561e-01 1.063525080680847168e-01 -2.007607221603393555e-01 -1.659134775400161743e-01 1.127434778027236462e-03 5.424741189926862717e-03 -3.970994949340820312e-01 2.610018253326416016e-01 -1.832451969385147095e-01 1.942110508680343628e-01 1.271432936191558838e-01 -2.748846411705017090e-01 -1.786972731351852417e-01 -1.382122635841369629e-01 -8.337496966123580933e-02 -8.785467594861984253e-03 4.769756924360990524e-03 -5.453316960483789444e-03 3.191657960414886475e-01 -1.151200532913208008e-01 -6.021865457296371460e-02 1.452091708779335022e-02
7.767594652250409126e-04 -5.107371509075164795e-02 8.636648207902908325e-02 -1.528697460889816284e-01 4.596512019634246826e-01 -9.868084639310836792e-02 -1.082092225551605225e-01 -8.082960848696529865e-04 1.763537060469388962e-03 -2.806629985570907593e-02 6.636503338813781738e-02 2.612939476966857910e-01 -3.822091966867446899e-03 -2.664918899536132812e-01 -7.333027571439743042e-02 1.001971736550331116e-01 -3.394874632358551025e-01 6.361630558967590332e-02 -3.480422496795654297e-01 5.527254194021224976e-02 -7.238884456455707550e-03 -1.318974643945693970e-01 -1.786538809537887573e-01 -3.308520317077636719e-01 -9.992723912000656128e-02 -9.591671079397201538e-02 -1.953025534749031067e-02 9.398423135280609131e-03 3.211375474929809570e-01 -8.488041907548904419e-02 6.725275516510009766e-02 -1.925816088914871216e-01
2.114176005125045776e-01 -3.153600394725799561e-01 -1.041127145290374756e-01 2.486562728881835938e-01 7.050596177577972412e-02 4.341328516602516174e-03 -1.810793280601501465e-01 -1.764024794101715088e-01 -1.194836944341659546e-01 -1.837599128484725952e-01 -1.765368878841400146e-01 1.261246800422668457e-01 -2.397817075252532959e-01 -1.500621587038040161e-01 5.659465491771697998e-02 -9.378803521394729614e-02 -4.287113547325134277e-01 2.883968353271484375e-01 1.212908625602722168e-01 7.018736004829406738e-02 5.409360304474830627e-02 -2.592226564884185791e-01 -1.643789857625961304e-01 -1.870616376399993896e-01 -2.091589719057083130e-01 5.587852746248245239e-02 -7.590577472001314163e-03 -1.196266338229179382e-01 1.370584964752197266e-01 7.234904915094375610e-02 -8.216149359941482544e-02 -1.280898600816726685e-01
6.695757061243057251e-02 2.824228107929229736e-01 -7.508516311645507812e-02 1.648822873830795288e-01 2.410997748374938965e-01 1.544314622879028320e-01 -3.647651523351669312e-02 4.019660502672195435e-02 3.856493532657623291e-02 5.256356298923492432e-02 1.404590606689453125e-01 1.464970409870147705e-02 -2.147729992866516113e-01 -5.269993543624877930e-01 2.775807678699493408e-02 1.832791864871978760e-01 -1.285525113344192505e-01 9.085994213819503784e-02 -1.543831825256347656e-01 -1.845067143440246582e-01 2.242620289325714111e-02 -3.030935525894165039e-01 -9.415302425622940063e-03 1.629766821861267090e-02 -1.650330424308776855e-02 4.262124896049499512e-01 -2.067447267472743988e-02 9.146341681480407715e-02 -4.991266503930091858e-02 -5.106210336089134216e-02 1.654375791549682617e-01 -1.304719150066375732e-01
1.907971203327178955e-01 6.517017632722854614e-02 -8.416289836168289185e-02 -9.370981715619564056e-03 4.081522300839424133e-02 2.625341899693012238e-02 1.366641968488693237e-01 -3.129696100950241089e-02 1.731367409229278564e-01 1.506728827953338623e-01 1.501988023519515991e-01 9.993196278810501099e-02 8.531758189201354980e-02 -4.162537455558776855e-01 -1.487469971179962158e-01 1.544142663478851318e-01 -3.385460376739501953e-01 1.407791376113891602e-01 -2.338680773973464966e-01 -5.534144863486289978e-02 9.828979521989822388e-02 -3.525136113166809082e-01 -3.509851694107055664e-01 1.039559915661811829e-01 7.563274353742599487e-02 -1.759840101003646851e-01 1.918312609195709229e-01 -1.010097265243530273e-01 -3.884486481547355652e-02 -6.874310970306396484e-02 -1.469449251890182495e-01 -2.163154780864715576e-01
-8.347661048173904419e-02 1.687858402729034424e-01 -2.427863180637359619e-01 9.049702435731887817e-02 -1.780549585819244385e-01 -7.685259729623794556e-02 -2.569621205329895020e-01 6.098102778196334839e-02 -7.295138388872146606e-02 -2.525862120091915131e-02 3.877375125885009766e-01 2.466888166964054108e-02 -1.600016802549362183e-01 -2.806976139545440674e-01 -1.754054576158523560e-01 1.050040423870086670e-01 -4.156797230243682861e-01 5.411717668175697327e-02 -1.186315268278121948e-01 -9.191164746880531311e-03 1.127884257584810257e-03 -1.972773224115371704e-01 4.445730522274971008e-02 5.677355919033288956e-03 -9.930757433176040649e-02 3.680801987648010254e-01 1.221027597784996033e-01 2.832873463630676270e-01 -5.442118272185325623e-02 -2.194680646061897278e-02 -1.440763287246227264e-02 -1.095227524638175964e-01
2.232676148414611816e-01 6.492225080728530884e-02 7.651700824499130249e-02 -9.703528136014938354e-02 3.780613243579864502e-01 3.237625956535339355e-02 -1.792708337306976318e-01 -3.722069784998893738e-03 -2.580862939357757568e-01 -1.657612770795822144e-01 5.145891755819320679e-02 7.308214157819747925e-02 -2.037941664457321167e-01 -3.060742020606994629e-01 -5.950352549552917480e-02 2.023581266403198242e-01 -3.482924103736877441e-01 1.606965959072113037e-01 -3.061582893133163452e-02 -5.241728387773036957e-03 2.440855279564857483e-02 -1.869009286165237427e-01 -2.402603328227996826e-01 6.453873217105865479e-02 2.288064807653427124e-01 7.064124196767807007e-02 2.080236673355102539e-01 4.753165692090988159e-02 2.608404755592346191e-01 1.493899375200271606e-01 2.023393474519252777e-02 -1.833146214485168457e-01
-9.591633453965187073e-03 2.357163727283477783e-01 -1.867324113845825195e-01 4.678187519311904907e-02 2.109804898500442505e-01 5.321861431002616882e-02 -8.205591887235641479e-02 1.039828136563301086e-01 -8.589150384068489075e-03 4.289583116769790649e-02 2.211688011884689331e-01 8.637104928493499756e-02 -2.203208655118942261e-01 -4.755072593688964844e-01 1.874805986881256104e-02 1.710802465677261353e-01 1.650799415074288845e-03 3.894992545247077942e-02 -2.829000651836395264e-01 -1.099194437265396118e-01 -3.604532405734062195e-02 -2.626787722110748291e-01 1.938154399394989014e-01 -1.275172978639602661e-01 -1.509931404143571854e-02 3.820626735687255859e-01 -1.164253801107406616e-01 1.210535243153572083e-01 6.932158023118972778e-02 -7.940866053104400635e-02 1.212335973978042603e-01 -2.487233132123947144e-01
-6.654108874499797821e-03 -1.263013333082199097e-01 -1.344241052865982056e-01 2.339651286602020264e-01 3.906759023666381836e-01 -1.374605000019073486e-01 -8.951351791620254517e-02 -4.089155420660972595e-02 1.975539028644561768e-01 2.197092026472091675e-02 1.772804409265518188e-01 1.692932844161987305e-01 6.917403638362884521e-02 -1.188026294112205505e-01 -6.372707337141036987e-02 -3.690246865153312683e-02 -4.801639914512634277e-01 3.033030033111572266e-02 1.600844860076904297e-01 -1.164078041911125183e-01 2.783764898777008057e-01 -7.954997569322586060e-02 -7.652059197425842285e-02 3.619901137426495552e-03 -1.380262523889541626e-01 2.769601643085479736e-01 -2.784516476094722748e-02 8.282898366451263428e-02 1.360494177788496017e-02 1.543848067522048950e-01 -2.287988215684890747e-01 -2.568216323852539062e-01
1.954036392271518707e-02 2.793495357036590576e-01 -3.029612302780151367e-01 7.178550213575363159e-02 1.663787364959716797e-01 1.409997791051864624e-01 8.491882681846618652e-02 -5.806711316108703613e-02 -6.160749495029449463e-02 3.940445929765701294e-02 -2.306553907692432404e-02 -8.370333164930343628e-02 -2.073938101530075073e-01 -3.957159817218780518e-01 -2.892167866230010986e-02 5.554571375250816345e-02 -2.065651118755340576e-01 3.622154891490936279e-02 -1.913110166788101196e-01 -1.397185493260622025e-02 1.280752569437026978e-01 -3.800565004348754883e-01 -7.329534273594617844e-04 -9.501889348030090332e-02 -2.752369940280914307e-01 2.164038568735122681e-01 2.707470767199993134e-02 3.713670969009399414e-01 9.885621070861816406e-02 -1.294957101345062256e-01 7.963153719902038574e-02 -7.293014973402023315e-02
1.733845174312591553e-01 -1.124042272567749023e-01 1.442243158817291260e-01 1.507972031831741333e-01 4.734007269144058228e-02 -1.791306585073471069e-01 -2.702447474002838135e-01 8.290679752826690674e-02 -1.332892626523971558e-01 -5.229187384247779846e-02 -1.067844033241271973e-01 2.662422508001327515e-02 -2.791328430175781250e-01 -1.943124979734420776e-01 -8.118672668933868408e-02 7.439808547496795654e-02 -3.677762150764465332e-01 1.475157439708709717e-01 -1.319396942853927612e-01 -6.425997707992792130e-03 2.167231142520904541e-01 -1.999821215867996216e-01 -1.218009367585182190e-01 -4.101009368896484375e-01 -1.798779219388961792e-01 5.507719516754150391e-02 1.680087298154830933e-01 9.020785987377166748e-02 -3.099348545074462891e-01 4.933238774538040161e-02 -1.042357608675956726e-01 1.164258718490600586e-01
4.546381160616874695e-02 -1.167659163475036621e-01 -4.737833980470895767e-03 1.643978245556354523e-02 2.450362294912338257e-01 -8.444814383983612061e-02 1.486350148916244507e-01 1.572986505925655365e-02 -2.309549003839492798e-01 -1.822219789028167725e-01 1.504439860582351685e-01 1.008859053254127502e-01 -1.874303519725799561e-01 -1.039895191788673401e-01 -3.191668167710304260e-02 3.121405243873596191e-01 -3.729476928710937500e-01 1.071428731083869934e-01 -2.678012549877166748e-01 -3.036437183618545532e-02 -5.454914271831512451e-02 -3.507598042488098145e-01 -3.420285284519195557e-01 -2.608148157596588135e-01 1.037987247109413147e-01 1.019171774387359619e-01 3.315993398427963257e-02 1.305052489042282104e-01 2.144666612148284912e-01 -1.056225895881652832e-01 -2.461159136146306992e-03 -8.113047108054161072e-03
3.441854566335678101e-02 5.279942229390144348e-02 1.272500157356262207e-01 1.816303879022598267e-01 2.296933233737945557e-01 4.852098971605300903e-02 -7.879421859979629517e-02 -9.763575345277786255e-02 -1.163312792778015137e-01 2.134321257472038269e-02 1.090887412428855896e-01 1.728825271129608154e-01 -1.414113491773605347e-01 -2.204844951629638672e-01 -2.042371034622192383e-01 1.108477786183357239e-01 -3.417075276374816895e-01 1.387043744325637817e-01 -3.209524154663085938e-01 5.735553801059722900e-02 -1.544430851936340332e-01 -1.772421449422836304e-01 1.441834270954132080e-01 -4.165871739387512207e-01 -1.115849912166595459e-01 -4.312052857130765915e-03 2.025944441556930542e-01 7.582737505435943604e-02 1.882917433977127075e-01 -1.152678951621055603e-01 -7.880213111639022827e-02 -3.024637997150421143e-01
1.007304191589355469e-01 3.588660061359405518e-02 -6.559744477272033691e-02 1.028914749622344971e-01 2.765766084194183350e-01 -1.845972612500190735e-02 1.877698898315429688e-01 -5.754751339554786682e-02 3.491596877574920654e-02 -3.497383557260036469e-03 -7.885905355215072632e-02 2.002583593130111694e-01 -4.883048832416534424e-01 -2.542174756526947021e-01 -1.014428287744522095e-01 2.723490893840789795e-01 -5.658866465091705322e-02 3.604231178760528564e-01 -3.398382961750030518e-01 -1.966769397258758545e-01 1.184946894645690918e-01 2.808525785803794861e-02 -4.885127022862434387e-02 2.239315211772918701e-02 1.367680877447128296e-01 1.074398308992385864e-01 -2.266137301921844482e-02 7.399282604455947876e-02 -8.011966198682785034e-02 1.194577887654304504e-01 -7.518999278545379639e-02 -2.358140051364898682e-01
4.961220920085906982e-02 -6.854515522718429565e-02 -2.567588090896606445e-01 1.883034110069274902e-01 3.410489857196807861e-01 -2.076679468154907227e-01 1.360095739364624023e-01 -7.633219659328460693e-02 2.328969836235046387e-01 3.705978021025657654e-02 2.027060836553573608e-01 3.049636445939540863e-02 2.393485745415091515e-03 -1.628176718950271606e-01 -8.008783310651779175e-02 5.701599270105361938e-02 -4.602641761302947998e-01 1.667033284902572632e-01 -9.351395070552825928e-03 4.444530606269836426e-02 7.342981547117233276e-02 -2.219601906836032867e-02 -1.301562041044235229e-01 4.097014665603637695e-03 -2.081046998500823975e-01 3.856672048568725586e-01 -9.286734461784362793e-02 1.632010005414485931e-02 -2.871542470529675484e-03 2.443550080060958862e-01 3.363059833645820618e-02 -2.180661857128143311e-01
1.412668526172637939e-01 -1.868769824504852295e-01 2.274028770625591278e-02 1.483293473720550537e-01 9.681924432516098022e-02 2.344521880149841309e-01 2.027196250855922699e-02 5.278840661048889160e-02 2.243488729000091553e-01 -7.582966238260269165e-02 3.519358336925506592e-01 2.148948311805725098e-01 -9.211776405572891235e-02 -2.594127953052520752e-01 -6.613868474960327148e-02 -3.979574516415596008e-02 -3.940929770469665527e-01 -8.688964694738388062e-02 -1.962198615074157715e-01 2.837784588336944580e-01 7.220011204481124878e-02 -9.701871871948242188e-02 -1.540446728467941284e-01 1.682173088192939758e-02 2.405259460210800171e-01 2.240551449358463287e-02 1.547938138246536255e-01 -1.093569472432136536e-01 -5.398904439061880112e-03 4.653066769242286682e-02 -1.921041160821914673e-01 -3.054501712322235107e-01
2.602174580097198486e-01 -2.100338339805603027e-01 -2.576684355735778809e-01 1.809638440608978271e-01 3.261418640613555908e-01 -8.761172741651535034e-02 -6.104963272809982300e-02 -3.611230105161666870e-02 6.296051293611526489e-02 -2.402396202087402344e-01 1.427120715379714966e-01 -2.169702202081680298e-01 -1.776290982961654663e-01 -3.308440446853637695e-01 -2.540872693061828613e-01 -3.361645340919494629e-02 7.401761598885059357e-03 3.625004738569259644e-02 -2.192898094654083252e-01 1.066482886672019958e-01 3.359114527702331543e-01 -1.387722045183181763e-01 -2.321996092796325684e-01 -6.386672705411911011e-02 2.048557400703430176e-01 5.079657211899757385e-02 -5.164875090122222900e-02 5.851439200341701508e-03 -3.900846838951110840e-02 1.421453654766082764e-01 -9.068163484334945679e-02 -7.755978405475616455e-02
2.453929930925369263e-02 2.511430382728576660e-01 -1.037792935967445374e-01 1.165595576167106628e-01 9.150650352239608765e-02 1.735946163535118103e-02 -2.289841920137405396e-01 2.646996825933456421e-02 7.199064642190933228e-02 -7.731188088655471802e-02 2.811698615550994873e-01 -1.060462519526481628e-01 -1.633993983268737793e-01 -2.008853256702423096e-01 -7.905790209770202637e-02 2.560520172119140625e-01 -2.963012456893920898e-01 7.424892485141754150e-02 -1.373431980609893799e-01 -1.297657936811447144e-01 2.022350579500198364e-01 -1.791267395019531250e-01 -9.188481606543064117e-03 -1.416874825954437256e-01 -2.754939496517181396e-01 3.564396798610687256e-01 9.151414968073368073e-03 3.886325061321258545e-01 -6.161458045244216919e-02 -7.288352400064468384e-02 6.755680590867996216e-02 -1.412027180194854736e-01
1.396475732326507568e-01 -2.310586161911487579e-02 1.652729809284210205e-01 -1.723012770526111126e-03 1.777132302522659302e-01 -2.056160010397434235e-02 -3.606988117098808289e-02 1.069341152906417847e-01 -1.050582155585289001e-01 -2.236519753932952881e-01 6.195927038788795471e-02 2.019928954541683197e-02 -6.333066523075103760e-02 -3.285193741321563721e-01 -5.173884704709053040e-02 1.327627450227737427e-01 -2.916815578937530518e-01 2.173083871603012085e-01 -3.165310025215148926e-01 9.233855642378330231e-03 7.471558451652526855e-02 2.809044159948825836e-02 -3.264982998371124268e-01 -2.875662147998809814e-01 1.373368799686431885e-01 1.229453906416893005e-01 -2.395580755546689034e-03 2.030053436756134033e-01 3.341706991195678711e-01 -3.085562586784362793e-01 2.821171423420310020e-03 -6.237559951841831207e-03
-3.337089717388153076e-01 2.075747959315776825e-02 1.184200868010520935e-02 4.314031600952148438e-01 1.942400634288787842e-01 7.419456541538238525e-02 -4.399349540472030640e-02 1.091201975941658020e-01 9.586955606937408447e-02 -2.245919555425643921e-01 -9.247235953807830811e-02 2.411025343462824821e-03 -7.099155336618423462e-02 -1.373704522848129272e-01 2.255698740482330322e-01 9.205658733844757080e-02 -2.985769808292388916e-01 2.014817148447036743e-01 -3.510239422321319580e-01 1.706834509968757629e-02 -4.959748685359954834e-02 3.961441665887832642e-02 7.797503843903541565e-03 -9.097011387348175049e-02 -2.367133796215057373e-01 3.946704789996147156e-02 -2.803527414798736572e-01 1.757238209247589111e-01 -6.144887208938598633e-02 -1.652269810438156128e-01 -1.243667453527450562e-01 -1.191525086760520935e-01
9.650111943483352661e-02 1.169550344347953796e-01 -1.717633157968521118e-01 1.557426303625106812e-01 1.988694071769714355e-01 1.831071227788925171e-01 1.127315685153007507e-01 2.274626307189464569e-02 1.381836682558059692e-01 1.541065517812967300e-03 1.395933479070663452e-01 -6.860289257019758224e-03 -3.174409270286560059e-01 -4.382911622524261475e-01 -8.063347637653350830e-02 1.255194246768951416e-01 -1.459312289953231812e-01 -3.136525675654411316e-02 -2.039173543453216553e-01 -1.893256604671478271e-01 1.498778909444808960e-02 -2.323526144027709961e-01 -6.369387265294790268e-03 -4.827949777245521545e-02 -1.106520295143127441e-01 3.778408169746398926e-01 -5.842785164713859558e-02 2.256277799606323242e-01 1.331519894301891327e-02 7.909452915191650391e-02 3.214476406574249268e-01 -8.838155120611190796e-02
1.996115297079086304e-01 -1.478965580463409424e-01 1.718123704195022583e-01 9.458027780055999756e-02 2.319762259721755981e-01 6.332767661660909653e-03 -2.777828276157379150e-01 -9.577881544828414917e-02 -4.581247642636299133e-02 -9.227714687585830688e-02 -1.205723825842142105e-02 7.816917449235916138e-02 -4.926183819770812988e-01 -1.066854149103164673e-01 -2.701740153133869171e-02 5.416597425937652588e-02 -2.918290495872497559e-01 1.133570522069931030e-01 -7.451877743005752563e-02 -4.796399548649787903e-02 1.035333871841430664e-01 -1.445749700069427490e-01 2.396926470100879669e-02 9.590528160333633423e-02 1.754042208194732666e-01 1.878654956817626953e-01 3.096759319305419922e-04 -1.749361157417297363e-01 1.474825739860534668e-01 2.548153400421142578e-01 -2.059576660394668579e-01 -3.346852660179138184e-01
1.295337639749050140e-02 2.655012160539627075e-02 9.762388467788696289e-02 1.797693818807601929e-01 6.680381298065185547e-02 -2.321382462978363037e-01 1.128296032547950745e-01 1.527372896671295166e-01 -1.910666674375534058e-01 -1.966081000864505768e-02 -6.689680367708206177e-02 4.004890620708465576e-01 -2.432630062103271484e-01 3.018395788967609406e-02 -6.623814254999160767e-02 1.445884555578231812e-01 -4.596921205520629883e-01 2.531427443027496338e-01 -3.191382288932800293e-01 9.753246791660785675e-03 -2.371725887060165405e-01 -3.229828923940658569e-02 -1.274616271257400513e-01 -9.089457802474498749e-03 -7.144414633512496948e-02 5.217829346656799316e-02 1.774965971708297729e-01 1.569314599037170410e-01 -8.922385424375534058e-02 -1.430003531277179718e-02 2.069765031337738037e-01 -9.899101406335830688e-02
6.061777472496032715e-02 -2.543872892856597900e-01 -1.060505956411361694e-01 4.444650933146476746e-02 2.439123392105102539e-01 -1.774111092090606689e-01 -7.056636363267898560e-02 2.566057145595550537e-01 1.402045190334320068e-01 -2.294335216283798218e-01 -2.061192840337753296e-01 1.741807907819747925e-01 -1.668293029069900513e-01 -2.127592861652374268e-01 -1.409021466970443726e-01 -1.073805764317512512e-01 -3.768975436687469482e-01 -6.509917974472045898e-02 -7.780390977859497070e-02 4.197575896978378296e-02 8.763942867517471313e-02 -1.391098648309707642e-01 -1.459076553583145142e-01 -8.539955317974090576e-02 4.516940936446189880e-02 1.897049546241760254e-01 1.569681987166404724e-02 -2.025828659534454346e-01 -8.708131313323974609e-02 1.141814235597848892e-02 -4.184286296367645264e-01 -1.875173896551132202e-01
-3.571445122361183167e-02 3.593967854976654053e-02 2.152952104806900024e-01 7.333134114742279053e-02 1.729035675525665283e-01 9.084007889032363892e-02 -1.873963326215744019e-01 1.386165171861648560e-01 -1.501102447509765625e-01 3.134532645344734192e-02 1.822797805070877075e-01 1.495574861764907837e-01 1.676424033939838409e-02 -1.607922911643981934e-01 -3.979563713073730469e-02 2.856184244155883789e-01 -4.785320460796356201e-01 1.847622394561767578e-01 -3.565418422222137451e-01 1.155906021595001221e-01 1.669307053089141846e-02 7.344027608633041382e-02 9.699936211109161377e-02 -7.427197881042957306e-03 1.197417676448822021e-01 2.124193869531154633e-02 2.641973197460174561e-01 1.377980411052703857e-01 1.638010591268539429e-01 -5.534460023045539856e-02 2.932493090629577637e-01 -1.631005257368087769e-01
1.292067673057317734e-02 2.632024288177490234e-01 -2.553339302539825439e-01 1.710975319147109985e-01 1.448799967765808105e-01 1.533132046461105347e-01 5.416215956211090088e-02 7.188054919242858887e-02 1.219678372144699097e-01 -7.660740986466407776e-03 8.252007514238357544e-02 9.849344938993453979e-02 -2.549855709075927734e-01 -5.171827077865600586e-01 -2.588265947997570038e-02 1.365058273077011108e-01 -2.001391947269439697e-01 2.367610931396484375e-01 -3.186222165822982788e-02 -1.613604426383972168e-01 2.347665838897228241e-02 -2.391866892576217651e-01 1.717559546232223511e-01 -4.545095935463905334e-02 -8.894473314285278320e-02 3.452467322349548340e-01 4.979544784873723984e-03 6.920225173234939575e-02 4.536041617393493652e-02 -7.392550259828567505e-02 1.406349092721939087e-01 -1.689243912696838379e-01
5.390668287873268127e-02 -1.321062147617340088e-01 -1.953617185354232788e-01 7.086581736803054810e-02 4.872157871723175049e-01 -2.423076331615447998e-02 -9.453747421503067017e-02 3.685201704502105713e-02 8.960738778114318848e-02 -1.402359455823898315e-01 -6.723703444004058838e-02 2.839898765087127686e-01 -2.198300361633300781e-01 -5.225105956196784973e-02 -6.691463291645050049e-02 1.007946208119392395e-01 -1.355749070644378662e-01 4.720237851142883301e-01 -1.701129823923110962e-01 4.572411254048347473e-02 2.838909924030303955e-01 -2.229218743741512299e-02 1.498003751039505005e-01 -1.184331905096769333e-02 -1.130418330430984497e-01 1.198690533638000488e-01 1.371100991964340210e-01 -9.610731154680252075e-02 -1.081599593162536621e-01 -3.399115800857543945e-02 -8.878118544816970825e-02 -2.404710054397583008e-01
1.910101026296615601e-01 1.387936770915985107e-01 -9.773606806993484497e-02 -1.390854567289352417e-01 2.046027034521102905e-01 1.903905533254146576e-02 -1.071107313036918640e-01 -4.820118844509124756e-02 1.012018546462059021e-01 -1.869556903839111328e-01 -8.007612824440002441e-02 3.208456933498382568e-02 -1.749690175056457520e-01 -3.020948767662048340e-01 -1.089904308319091797e-01 1.948363333940505981e-01 -3.496370017528533936e-01 2.529450356960296631e-01 -3.632124662399291992e-01 3.507545217871665955e-02 2.266470789909362793e-01 7.467958331108093262e-02 -3.002334535121917725e-01 -2.385493665933609009e-01 6.920557469129562378e-02 -4.245347157120704651e-02 1.738805770874023438e-01 1.233673691749572754e-01 6.861659139394760132e-02 -8.882891386747360229e-02 1.938251256942749023e-01 -9.693697839975357056e-02
1.687088310718536377e-01 1.419377774000167847e-01 -2.467904239892959595e-01 1.232850328087806702e-01 2.857341766357421875e-01 -1.872828453779220581e-01 -1.962477564811706543e-01 2.533735036849975586e-01 -1.155480090528726578e-02 -1.077796891331672668e-01 2.799942195415496826e-01 -5.659345537424087524e-02 -6.143848225474357605e-02 -2.835023701190948486e-01 -1.135318428277969360e-01 6.198287755250930786e-02 -2.203041017055511475e-01 -7.017780840396881104e-02 -3.376150131225585938e-02 4.078455269336700439e-02 -6.661954522132873535e-02 -1.728892773389816284e-01 4.882536828517913818e-02 1.564168483018875122e-01 -2.341409474611282349e-01 2.220802754163742065e-01 -4.171052202582359314e-02 4.755788147449493408e-01 -5.143325775861740112e-02 -9.555687010288238525e-02 1.034406386315822601e-02 -1.567978039383888245e-02
7.683037966489791870e-02 2.027794569730758667e-01 -1.905311644077301025e-01 3.766046836972236633e-02 7.556229829788208008e-02 1.293912976980209351e-01 -1.906602829694747925e-01 9.641844080761075020e-04 8.465297520160675049e-02 -6.860365718603134155e-02 2.176347374916076660e-01 -1.735194586217403412e-02 -1.562477499246597290e-01 -3.561901748180389404e-01 -1.994788646697998047e-01 1.824207007884979248e-01 -3.283486962318420410e-01 1.506552398204803467e-01 -7.096585631370544434e-02 -2.234647609293460846e-02 1.372125446796417236e-01 -1.071168258786201477e-01 1.047938317060470581e-01 2.643143385648727417e-02 -7.129587233066558838e-02 2.051332890987396240e-01 -2.269175946712493896e-01 4.180362224578857422e-01 -1.376657485961914062e-01 -9.062309563159942627e-02 2.503307461738586426e-01 -1.769036203622817993e-01
1.665860712528228760e-01 -2.095161378383636475e-01 1.281902077607810497e-03 3.739516735076904297e-01 9.385481476783752441e-02 2.277604676783084869e-02 -1.190822869539260864e-01 -1.420414447784423828e-01 3.087583482265472412e-01 -1.631397306919097900e-01 1.524332619737833738e-04 -3.527323016896843910e-03 -2.656669728457927704e-02 3.105551190674304962e-02 -2.703295834362506866e-02 -6.058943271636962891e-02 -4.085288345813751221e-01 -1.821712404489517212e-01 -2.913798987865447998e-01 -7.805529981851577759e-02 1.420248895883560181e-01 1.501347590237855911e-02 3.633902594447135925e-02 2.269561402499675751e-02 -3.301147222518920898e-01 -2.230146201327443123e-03 1.131482236087322235e-02 -6.553245335817337036e-02 1.862790286540985107e-01 5.929211154580116272e-02 1.200670152902603149e-01 -3.707452118396759033e-01
1.795202726498246193e-03 3.292287141084671021e-02 -3.261512517929077148e-01 1.755353957414627075e-01 -1.703058928251266479e-01 4.264440014958381653e-02 -1.489019095897674561e-01 -8.711373060941696167e-02 -1.339141093194484711e-02 -4.044361039996147156e-02 -2.080094069242477417e-01 6.053606420755386353e-02 -1.967226862907409668e-01 -2.559221684932708740e-01 -1.464130729436874390e-01 1.707351058721542358e-01 -3.724393844604492188e-01 -1.095875650644302368e-01 -8.447397500276565552e-02 1.083374470472335815e-01 5.268212780356407166e-02 -9.813616424798965454e-02 -1.028665378689765930e-01 -8.842469751834869385e-02 9.817049652338027954e-02 3.643090724945068359e-01 2.561465501785278320e-01 1.370363496243953705e-02 1.118694469332695007e-01 -2.010849118232727051e-02 2.845664322376251221e-01 -3.084752857685089111e-01
1.647965312004089355e-01 -1.059743165969848633e-01 1.598834693431854248e-01 2.217762172222137451e-01 2.503113448619842529e-01 1.566298454999923706e-01 -2.333860145881772041e-03 4.566563665866851807e-02 -4.751250147819519043e-02 -3.477548062801361084e-01 1.422591954469680786e-01 -7.695034146308898926e-04 -3.609168231487274170e-01 -1.354746967554092407e-01 -1.464785337448120117e-01 8.382378146052360535e-03 -3.632325530052185059e-01 3.080998957157135010e-01 -1.162003576755523682e-01 7.481095194816589355e-02 1.542293727397918701e-01 -9.134667366743087769e-02 2.093879878520965576e-01 9.615419059991836548e-02 5.761628970503807068e-03 1.713036745786666870e-01 1.713976413011550903e-01 -5.904315784573554993e-02 -1.921044290065765381e-01 1.315842866897583008e-01 8.110698312520980835e-02 -1.726099550724029541e-01
1.450320631265640259e-01 -1.690931916236877441e-01 -1.524316370487213135e-01 6.747099012136459351e-02 8.465284109115600586e-02 1.825459152460098267e-01 9.908980131149291992e-02 1.455421447753906250e-01 -3.441093489527702332e-02 -1.147183850407600403e-01 7.521630078554153442e-02 -1.385916210711002350e-02 -6.489102542400360107e-02 -2.754997611045837402e-01 -1.410453347489237785e-03 1.505271047353744507e-01 -4.151186943054199219e-01 5.518701300024986267e-02 -4.140726625919342041e-01 1.329015493392944336e-01 4.426115006208419800e-02 -2.660563886165618896e-01 -2.009724229574203491e-01 -1.455634683370590210e-01 -4.207740724086761475e-02 -1.738635599613189697e-01 2.801385819911956787e-01 9.169460088014602661e-02 2.002749443054199219e-01 1.954249739646911621e-01 -9.850147366523742676e-02 -1.497656553983688354e-01
2.911228686571121216e-02 -2.064826637506484985e-01 1.067354902625083923e-02 -8.718416839838027954e-02 1.369495838880538940e-01 -1.247402839362621307e-02 -2.510377466678619385e-01 9.437432885169982910e-02 -1.783979237079620361e-01 -3.186246454715728760e-01 -9.057865478098392487e-03 3.310930430889129639e-01 -1.800844818353652954e-01 -5.587028339505195618e-02 -8.661727607250213623e-02 2.309630960226058960e-01 -2.742587924003601074e-01 1.318239867687225342e-01 -2.955338954925537109e-01 7.329721003770828247e-02 2.222992107272148132e-02 -3.186790347099304199e-01 -2.298029363155364990e-01 2.604488097131252289e-02 -1.830507814884185791e-01 -7.504545152187347412e-03 -3.534249961376190186e-02 -9.759647399187088013e-02 3.393892347812652588e-01 -1.247603893280029297e-01 5.023905262351036072e-02 7.471541408449411392e-03
4.758605733513832092e-02 2.464483678340911865e-01 -1.127220466732978821e-01 1.035189926624298096e-01 2.321520596742630005e-01 3.454257920384407043e-02 -1.658618003129959106e-01 1.079005450010299683e-01 -9.063233621418476105e-03 -6.069780513644218445e-02 1.258594691753387451e-01 -9.207328408956527710e-02 -2.897744774818420410e-01 -4.980956614017486572e-01 -7.735384255647659302e-02 4.918627068400382996e-02 -9.256563335657119751e-02 9.037370234727859497e-02 -1.356924623250961304e-01 -1.558419764041900635e-01 1.378968209028244019e-01 -2.811834216117858887e-01 9.708997607231140137e-02 -9.071146696805953979e-02 -9.032923728227615356e-02 4.124484062194824219e-01 -8.171689510345458984e-02 1.622892767190933228e-01 -1.501277536153793335e-01 -1.226207688450813293e-01 1.434131264686584473e-01 -7.861471921205520630e-02
2.237968742847442627e-01 -2.322911284863948822e-02 -2.098343670368194580e-01 1.901185326278209686e-02 3.951615095138549805e-01 4.057539626955986023e-02 -1.630290895700454712e-01 1.487917006015777588e-01 -1.674123853445053101e-01 2.278473377227783203e-01 2.580154873430728912e-02 -1.244320943951606750e-01 -1.280701756477355957e-01 -2.555756270885467529e-01 2.446335852146148682e-01 -2.252883762121200562e-01 -3.227833509445190430e-01 1.992863789200782776e-02 -1.932534426450729370e-01 2.335265278816223145e-01 1.638889908790588379e-01 -6.429480016231536865e-02 -1.655896604061126709e-01 -4.427107423543930054e-02 -2.063975781202316284e-01 2.544905543327331543e-01 -1.476938873529434204e-01 -6.407599896192550659e-02 3.728878125548362732e-02 6.710541993379592896e-02 -7.858862727880477905e-02 8.865533024072647095e-02
-9.098369628190994263e-02 -7.370693236589431763e-02 -2.330741733312606812e-01 3.609588146209716797e-01 2.066498547792434692e-01 -3.125196099281311035e-01 8.812271058559417725e-02 2.720472216606140137e-01 -1.448626369237899780e-01 -1.122609432786703110e-02 1.108154188841581345e-02 1.414393633604049683e-01 -3.067949712276458740e-01 6.928372383117675781e-02 1.656506583094596863e-02 7.262447476387023926e-02 -1.395321488380432129e-01 -4.312035813927650452e-02 -3.042143881320953369e-01 -1.731820255517959595e-01 1.658290624618530273e-01 -9.066388942301273346e-03 -2.710872590541839600e-01 -2.323603183031082153e-01 1.188200414180755615e-01 1.113855913281440735e-01 -2.152856905013322830e-03 1.544194668531417847e-01 1.031128764152526855e-01 4.464383795857429504e-02 9.296178817749023438e-03 -2.679560482501983643e-01
1.371710449457168579e-01 -1.020722184330224991e-02 -4.974753037095069885e-02 -4.762852564454078674e-02 2.347250878810882568e-01 1.459050029516220093e-01 -4.218259453773498535e-02 -4.473956674337387085e-02 1.867836415767669678e-01 -1.700660288333892822e-01 1.377101540565490723e-01 1.269449740648269653e-01 -8.342082798480987549e-02 -4.270297288894653320e-01 3.875697404146194458e-02 -1.477000266313552856e-01 -3.436823189258575439e-01 -1.212864182889461517e-02 -2.605713009834289551e-01 -1.546204686164855957e-01 1.589800789952278137e-02 -3.649632036685943604e-01 -2.089213877916336060e-01 -1.432549953460693359e-01 1.251848489046096802e-01 -2.959031164646148682e-01 1.044708192348480225e-01 3.960880637168884277e-02 -4.057763516902923584e-02 7.703212648630142212e-02 -1.593576520681381226e-01 -1.681426614522933960e-01
1.344564408063888550e-01 -5.085102319717407227e-01 4.358355700969696045e-02 1.524153053760528564e-01 1.212664246559143066e-01 -1.921835988759994507e-01 -4.338409006595611572e-02 -8.648797869682312012e-03 1.661068201065063477e-02 -1.279523074626922607e-01 -1.614808887243270874e-01 4.332701861858367920e-02 -3.038519322872161865e-01 -1.044589579105377197e-01 -2.056877762079238892e-01 4.035413637757301331e-02 -3.241504132747650146e-01 1.418866664171218872e-01 -1.119511872529983521e-01 6.584176421165466309e-02 1.239467188715934753e-01 7.017727196216583252e-02 -9.147032350301742554e-02 -2.590908110141754150e-01 -8.537951111793518066e-02 1.671759039163589478e-01 -2.769104763865470886e-02 1.131911501288414001e-01 -1.272213011980056763e-01 6.623749434947967529e-02 -2.117116600275039673e-01 -3.174434602260589600e-01
2.592740356922149658e-01 7.470652461051940918e-02 1.304652094841003418e-01 8.527519553899765015e-02 3.259350657463073730e-01 -1.412976253777742386e-02 -1.348390579223632812e-01 -1.818275004625320435e-01 -2.697153687477111816e-01 -1.160782724618911743e-01 -3.642022609710693359e-02 1.306012123823165894e-01 8.499547839164733887e-02 -1.732796132564544678e-01 -1.183942705392837524e-01 2.082545757293701172e-01 -2.741879820823669434e-01 -1.139743439853191376e-02 -4.681724607944488525e-01 1.544337868690490723e-01 -1.359854340553283691e-01 -1.979800015687942505e-01 1.157726626843214035e-02 -2.695627510547637939e-01 -9.554734081029891968e-02 4.370859265327453613e-02 -1.562117971479892731e-02 1.578775793313980103e-01 1.566713303327560425e-01 -1.504229307174682617e-01 -5.218020081520080566e-02 -1.051224693655967712e-01
-1.762147396802902222e-01 -6.042442470788955688e-02 1.296232193708419800e-01 3.217855691909790039e-01 -8.247835189104080200e-02 -1.821536272764205933e-01 1.844842284917831421e-01 1.047361083328723907e-02 -1.791186034679412842e-01 -1.713738963007926941e-02 -8.465979248285293579e-02 2.610307037830352783e-01 -2.221922427415847778e-01 1.898838952183723450e-02 -1.474202275276184082e-01 3.073201775550842285e-01 -2.483803331851959229e-01 1.316495239734649658e-01 -1.747701168060302734e-01 -8.719342201948165894e-02 1.685885712504386902e-02 -1.881262809038162231e-01 -3.549257814884185791e-01 2.435087924823164940e-03 -1.008958145976066589e-01 2.832540273666381836e-01 -1.503771543502807617e-01 7.687389850616455078e-02 -5.855625867843627930e-02 -1.116941645741462708e-01 -5.175234377384185791e-02 -2.844087481498718262e-01
1.564477235078811646e-01 -5.901167541742324829e-02 6.991640478372573853e-02 1.564512699842453003e-01 2.445909529924392700e-01 3.975261002779006958e-02 -2.824765145778656006e-01 1.015543416142463684e-01 -1.335946023464202881e-01 -2.511489987373352051e-01 2.646569162607192993e-02 2.290724217891693115e-01 -3.762290477752685547e-01 -1.789926588535308838e-01 -5.002024769783020020e-02 -6.385662406682968140e-02 -2.077187597751617432e-01 2.146329283714294434e-01 -9.644275158643722534e-02 -2.426413744688034058e-01 1.777504831552505493e-01 2.938114479184150696e-02 1.311943382024765015e-01 -7.675011456012725830e-02 -2.085507512092590332e-01 1.483937054872512817e-01 3.108125627040863037e-01 1.449840366840362549e-01 -2.476181387901306152e-01 7.304584234952926636e-02 -2.312444709241390228e-02 -1.167274266481399536e-01
4.737322777509689331e-02 8.254887163639068604e-02 1.881113946437835693e-01 1.084890067577362061e-01 3.032914102077484131e-01 -1.662248522043228149e-01 -2.422469854354858398e-01 -6.015475094318389893e-02 -1.265598535537719727e-01 -1.929007619619369507e-01 -9.554123133420944214e-02 6.676615029573440552e-02 -1.044133231043815613e-01 -5.413402616977691650e-02 1.717933714389801025e-01 2.037762850522994995e-01 -2.836196124553680420e-01 1.170367896556854248e-01 -3.423802852630615234e-01 8.406593650579452515e-02 1.922333836555480957e-01 1.145026995800435543e-03 2.470881491899490356e-02 -1.826996356248855591e-01 1.207259073853492737e-01 1.197967603802680969e-01 2.303055673837661743e-01 9.667726606130599976e-02 3.574634194374084473e-01 -2.550877928733825684e-01 1.404461264610290527e-01 -1.300816684961318970e-01
8.049864321947097778e-02 7.922919094562530518e-02 6.800743192434310913e-02 2.950130403041839600e-01 3.586988747119903564e-01 -1.174603775143623352e-01 -1.465874537825584412e-02 -3.928131237626075745e-02 1.909237354993820190e-02 -2.703226804733276367e-01 -1.578646302223205566e-01 2.198583334684371948e-01 -2.941503822803497314e-01 -3.249420523643493652e-01 -7.409124635159969330e-03 1.889424920082092285e-01 -1.122608780860900879e-02 2.372403293848037720e-01 -1.675607413053512573e-01 4.767972975969314575e-02 3.531594574451446533e-02 1.268712244927883148e-02 -3.304088115692138672e-02 2.336414717137813568e-02 1.831207424402236938e-01 2.425091862678527832e-01 2.551883757114410400e-01 -1.202445179224014282e-01 -7.559309899806976318e-02 6.788329780101776123e-02 -8.095339685678482056e-02 -3.133640289306640625e-01
2.065521627664566040e-01 -1.193937286734580994e-01 -1.228599622845649719e-02 1.657152622938156128e-01 2.911453843116760254e-01 -2.013103663921356201e-01 5.806349962949752808e-02 -1.113199591636657715e-01 -5.377288535237312317e-02 -5.157377570867538452e-02 3.055584430694580078e-01 5.388872697949409485e-02 -1.525987237691879272e-01 -2.454241961240768433e-01 -2.167882025241851807e-01 1.298665255308151245e-01 -1.368243247270584106e-01 2.008253335952758789e-01 -1.349119544029235840e-01 -6.094164680689573288e-03 8.885157108306884766e-02 -2.112089544534683228e-01 4.019882157444953918e-02 -4.893450736999511719e-01 -8.861181139945983887e-02 3.451830474659800529e-03 9.451103210449218750e-02 3.280827403068542480e-02 2.043248564004898071e-01 -2.477458715438842773e-01 1.186579614877700806e-01 -1.387917697429656982e-01
1.954063475131988525e-01 -1.268281228840351105e-02 -1.111465785652399063e-02 1.085521355271339417e-01 1.711757034063339233e-01 -1.124576628208160400e-01 -2.186257839202880859e-01 -6.652015447616577148e-02 7.332801818847656250e-03 -1.477278172969818115e-01 1.106606349349021912e-01 -7.623331621289253235e-03 -7.429540902376174927e-02 8.476439863443374634e-02 -2.494893223047256470e-02 2.981790006160736084e-01 -5.340660214424133301e-01 2.453669011592864990e-01 -1.100309118628501892e-01 -1.172717381268739700e-02 1.804751157760620117e-01 -8.607613295316696167e-02 -6.343763321638107300e-02 -8.121059089899063110e-02 5.018697306513786316e-02 1.032730862498283386e-01 7.472303509712219238e-02 -9.149080514907836914e-02 -3.707765042781829834e-01 -2.054503746330738068e-02 -1.380939036607742310e-01 -3.560591340065002441e-01
4.672701656818389893e-02 1.631552278995513916e-01 -1.702794283628463745e-01 3.271900489926338196e-02 2.042620033025741577e-01 -2.661004895344376564e-03 -9.359426051378250122e-02 -2.309520393610000610e-01 1.620424687862396240e-01 1.655097864568233490e-02 -1.294165849685668945e-01 2.829696051776409149e-02 -1.871340870857238770e-01 -1.526718735694885254e-01 9.119837731122970581e-02 -1.824837736785411835e-02 -3.434947431087493896e-01 -1.182916983962059021e-01 -1.027271673083305359e-01 1.148468032479286194e-01 2.616277337074279785e-01 -2.431362867355346680e-01 -1.255235224962234497e-01 -1.588661521673202515e-01 2.233057320117950439e-01 4.304169118404388428e-01 1.713266968727111816e-01 2.232419848442077637e-01 -1.222630068659782410e-01 -1.449717283248901367e-01 -2.582052722573280334e-02 -2.258642762899398804e-01
3.163385763764381409e-02 -8.185552060604095459e-02 -2.457257211208343506e-01 3.371708691120147705e-01 3.032655119895935059e-01 -3.825592696666717529e-01 -2.542584761977195740e-02 -1.084963157773017883e-01 5.216303095221519470e-02 7.738526165485382080e-02 1.918772459030151367e-01 -1.099170967936515808e-01 -2.101015001535415649e-01 -2.414992153644561768e-01 -4.146420210599899292e-02 -2.453768625855445862e-02 -3.198318183422088623e-01 4.941586777567863464e-02 3.619012981653213501e-02 -7.924174517393112183e-02 2.752010524272918701e-01 -8.436517417430877686e-02 -2.420412302017211914e-01 -1.739011728204786777e-03 -3.876296803355216980e-02 2.813592255115509033e-01 -3.843015432357788086e-02 -4.002341628074645996e-02 -7.533761858940124512e-02 1.753132194280624390e-01 -2.277504839003086090e-02 -1.751089990139007568e-01
6.667841225862503052e-02 2.740762829780578613e-01 -1.541896462440490723e-01 7.552819699048995972e-02 1.670263558626174927e-01 6.111375242471694946e-02 -4.811911843717098236e-03 3.091386333107948303e-02 2.297701500356197357e-02 2.151074819266796112e-02 9.772781282663345337e-02 -3.706973278895020485e-03 -3.283566236495971680e-01 -4.717573225498199463e-01 -1.067421734333038330e-01 1.338064223527908325e-01 -1.371480673551559448e-01 -1.169342361390590668e-02 -2.922513782978057861e-01 -1.612033247947692871e-01 -4.583984240889549255e-02 -3.314118683338165283e-01 -2.352606877684593201e-02 -9.998623281717300415e-02 -7.301419973373413086e-02 3.094658255577087402e-01 -7.528802752494812012e-02 1.762031763792037964e-01 -1.868071854114532471e-01 -3.085478395223617554e-02 1.779617667198181152e-01 -1.730742156505584717e-01
2.416663020849227905e-01 1.658753305673599243e-02 1.128766462206840515e-01 4.702431336045265198e-02 3.517287671566009521e-01 -1.880078613758087158e-01 9.234580397605895996e-02 1.878110319375991821e-01 -2.168957740068435669e-01 -1.230275779962539673e-01 2.633719742298126221e-01 8.191658556461334229e-02 -8.527699857950210571e-03 -2.272635400295257568e-01 -9.319026023149490356e-02 2.240700274705886841e-01 -2.657279372215270996e-01 2.877679765224456787e-01 -4.190140590071678162e-02 5.900719016790390015e-02 3.774446621537208557e-02 -1.119656339287757874e-01 1.681947410106658936e-01 -4.020129144191741943e-01 -5.301216244697570801e-02 -3.693213313817977905e-02 1.910457015037536621e-02 1.323939859867095947e-01 1.914564818143844604e-01 3.060357831418514252e-02 -8.101283758878707886e-02 -2.142295390367507935e-01
-7.714451290667057037e-03 -1.095841526985168457e-01 -2.695315517485141754e-02 -4.993751645088195801e-02 2.719736099243164062e-01 -1.273369342088699341e-01 -2.682032883167266846e-01 4.329964518547058105e-02 -6.419350951910018921e-02 -5.592203512787818909e-02 -8.002608269453048706e-02 1.085321381688117981e-01 -1.548795402050018311e-01 -3.588109314441680908e-01 -2.290945686399936676e-02 1.803555041551589966e-01 -2.909865081310272217e-01 1.745449304580688477e-01 -1.514603495597839355e-01 1.422709375619888306e-01 -2.821594290435314178e-02 9.334581345319747925e-02 -2.267798036336898804e-01 -3.206689953804016113e-01 -2.105911523103713989e-01 2.194033712148666382e-01 1.896630041301250458e-02 -1.707051992416381836e-01 2.863621711730957031e-01 -3.832900256384164095e-04 -2.851540148258209229e-01 -4.595127701759338379e-02
-7.587267458438873291e-02 -1.728659868240356445e-01 5.538114812225103378e-03 4.244880974292755127e-01 -5.785820260643959045e-02 -2.912023067474365234e-01 -1.413111835718154907e-01 7.649883627891540527e-02 -8.351953327655792236e-02 1.662930250167846680e-01 -6.739728897809982300e-02 3.170390129089355469e-01 -3.475746810436248779e-01 5.499742180109024048e-02 -1.831856220960617065e-01 -1.613274589180946350e-02 -4.473161697387695312e-01 1.280901730060577393e-01 -2.024216949939727783e-01 -5.046044290065765381e-02 -8.049898594617843628e-02 4.100824892520904541e-02 -1.503126472234725952e-01 -8.498711138963699341e-02 -1.355852000415325165e-02 2.401762306690216064e-01 -1.448849029839038849e-02 4.565552994608879089e-02 6.149766966700553894e-02 -3.968681208789348602e-03 5.932390689849853516e-02 -8.578678220510482788e-02
1.005632281303405762e-01 -1.062311790883541107e-02 7.467599958181381226e-02 1.652866899967193604e-01 2.219222337007522583e-01 1.201785430312156677e-01 -5.461437255144119263e-02 2.026641517877578735e-01 -2.007233910262584686e-02 -3.402084112167358398e-01 1.051808148622512817e-01 1.592913568019866943e-01 -2.352527529001235962e-01 -6.825854629278182983e-02 -2.645321376621723175e-02 -7.289800047874450684e-02 -4.470991790294647217e-01 3.594227731227874756e-01 2.357563562691211700e-02 -6.241833418607711792e-02 1.807834357023239136e-01 -4.456774517893791199e-02 8.548790961503982544e-02 1.482042670249938965e-01 -1.538592427968978882e-01 1.961189508438110352e-01 3.100546896457672119e-01 -2.780276723206043243e-02 -6.343343760818243027e-03 5.884422361850738525e-02 1.716179251670837402e-01 -2.026282399892807007e-01
3.953337073326110840e-01 1.085994392633438110e-02 -4.285188019275665283e-02 1.360149085521697998e-01 2.136026024818420410e-01 1.233634576201438904e-01 -1.983837485313415527e-01 2.097619771957397461e-01 -1.595706939697265625e-01 -2.971661388874053955e-01 1.320915520191192627e-01 2.798936665058135986e-01 -3.756934404373168945e-01 -1.807394064962863922e-02 -9.058343246579170227e-03 1.150196641683578491e-01 -3.147568106651306152e-01 2.636155188083648682e-01 -1.310199946165084839e-01 -1.560074985027313232e-01 -1.664291918277740479e-01 9.776141494512557983e-02 4.295213520526885986e-02 -5.185415968298912048e-02 -1.496465411037206650e-02 4.407281056046485901e-02 4.906708002090454102e-02 9.404520504176616669e-03 -3.161820024251937866e-02 3.610725328326225281e-02 8.815950155258178711e-02 -2.193538099527359009e-01
5.271781235933303833e-02 8.848802186548709869e-03 8.004162460565567017e-02 -1.855190694332122803e-01 2.252362221479415894e-01 -4.929398745298385620e-02 -3.081171512603759766e-01 1.747703999280929565e-01 1.204937025904655457e-01 -3.075161874294281006e-01 1.057235226035118103e-01 6.652398407459259033e-02 -7.516639679670333862e-02 -1.983799487352371216e-01 -1.205781027674674988e-01 3.086424767971038818e-01 -4.074019789695739746e-01 1.729363948106765747e-01 -1.696242690086364746e-01 1.365101337432861328e-01 2.447379529476165771e-01 -1.033897697925567627e-01 -1.305602490901947021e-02 -2.691991999745368958e-02 1.303358078002929688e-01 8.230000734329223633e-02 -4.859641939401626587e-02 -3.088226020336151123e-01 -4.227510467171669006e-02 -8.359260112047195435e-02 2.207545042037963867e-01 -6.641992181539535522e-02
-4.650444909930229187e-02 2.103169262409210205e-01 -8.683484047651290894e-02 -6.277779582887887955e-03 4.183686152100563049e-02 -1.223473325371742249e-01 -1.524157822132110596e-01 6.258957087993621826e-02 5.737456679344177246e-02 -1.445142328739166260e-01 2.199121713638305664e-01 6.337021291255950928e-02 -2.584564983844757080e-01 -4.323282241821289062e-01 -2.055109590291976929e-01 1.763461679220199585e-01 -2.172026187181472778e-01 1.620268523693084717e-01 -1.513217240571975708e-01 8.201326429843902588e-02 1.445017755031585693e-01 -4.526745900511741638e-02 -3.586755832657217979e-03 -7.487540692090988159e-02 -2.512769997119903564e-01 3.110737204551696777e-01 -4.077704250812530518e-02 4.251427948474884033e-01 -1.172355934977531433e-01 -1.016431599855422974e-01 -1.140249893069267273e-02 2.094838954508304596e-02
8.367203176021575928e-02 3.354068994522094727e-01 -2.045409977436065674e-01 1.409998387098312378e-01 1.043117716908454895e-01 7.696087658405303955e-02 -1.406868547201156616e-01 1.876374147832393646e-02 9.270948916673660278e-02 -4.411841183900833130e-02 1.820319443941116333e-01 -3.956120461225509644e-02 -2.015500813722610474e-01 -3.975275158882141113e-01 -1.382506340742111206e-01 1.208997890353202820e-01 -1.706527173519134521e-01 7.403254508972167969e-02 -2.352855205535888672e-01 1.035022661089897156e-01 7.960386574268341064e-02 -3.010647594928741455e-01 4.668418318033218384e-02 -1.377076804637908936e-01 7.879834622144699097e-03 4.639182984828948975e-01 -9.009782969951629639e-02 1.269078999757766724e-01 -9.954295121133327484e-03 2.473159693181514740e-02 1.572967171669006348e-01 -1.430339068174362183e-01
4.885059222579002380e-02 2.854718267917633057e-01 -3.305682167410850525e-02 2.088368088006973267e-01 1.412581354379653931e-01 1.574918925762176514e-01 -1.186314076185226440e-01 1.997471973299980164e-02 1.527022421360015869e-01 3.767024353146553040e-02 3.465212136507034302e-02 1.017728000879287720e-01 -3.073675036430358887e-01 -5.286182165145874023e-01 -7.282564882189035416e-03 1.727473586797714233e-01 -1.213032901287078857e-01 1.072448939085006714e-01 -2.035552263259887695e-01 -1.194064989686012268e-01 -1.617858745157718658e-02 -3.052253723144531250e-01 8.116172254085540771e-02 -1.863416470587253571e-02 -9.227203577756881714e-02 3.220295906066894531e-01 -1.544662266969680786e-01 1.017997562885284424e-01 -5.305533856153488159e-02 2.125549508491531014e-04 1.858058869838714600e-01 -7.768838107585906982e-02
-6.328544020652770996e-02 -8.925675600767135620e-02 -2.263204157352447510e-01 2.735374867916107178e-01 -4.045058973133563995e-03 -1.458919048309326172e-01 -3.943475782871246338e-01 1.231843978166580200e-01 1.204469054937362671e-01 -1.419449448585510254e-01 1.920008361339569092e-01 1.048405691981315613e-01 -1.406536102294921875e-01 -1.156880035996437073e-01 -3.011160157620906830e-02 2.815501689910888672e-01 -3.169031441211700439e-01 1.190270110964775085e-01 -2.089432179927825928e-01 1.557524055242538452e-01 -9.882757812738418579e-02 -1.687507182359695435e-01 -1.892799437046051025e-01 9.382019937038421631e-02 6.353095173835754395e-02 1.981124281883239746e-01 -1.059020459651947021e-01 1.078280285000801086e-01 -6.295348703861236572e-02 -3.294781744480133057e-01 -1.730206906795501709e-01 -1.331698987632989883e-02
2.028229683637619019e-01 -5.623647570610046387e-02 2.913076281547546387e-01 -1.549181062728166580e-02 3.311019837856292725e-01 1.263381540775299072e-01 -2.325089722871780396e-01 -1.847997158765792847e-01 -9.790504723787307739e-02 -3.102775476872920990e-02 1.274843662977218628e-01 8.111974596977233887e-02 -1.244151219725608826e-01 -3.228914141654968262e-01 -2.824803292751312256e-01 9.105712920427322388e-02 -3.476400673389434814e-01 6.527057290077209473e-02 -2.586030364036560059e-01 4.478871822357177734e-02 -2.627139389514923096e-01 -8.886759728193283081e-02 -5.072011426091194153e-02 -1.394758224487304688e-01 -1.663679629564285278e-01 6.999957561492919922e-02 1.504135578870773315e-01 1.109504476189613342e-01 1.826286129653453827e-02 -1.702507436275482178e-01 7.013592123985290527e-02 -1.445881873369216919e-01
1.812647730112075806e-01 4.894958063960075378e-02 -3.123093768954277039e-02 2.208665609359741211e-01 -4.257621616125106812e-02 2.271745055913925171e-01 2.068467438220977783e-01 1.798206269741058350e-01 1.939769983291625977e-01 5.482288450002670288e-02 1.266961842775344849e-01 9.436400234699249268e-02 -2.513701319694519043e-01 -2.716912627220153809e-01 1.042521372437477112e-01 -2.843045629560947418e-02 -1.734758913516998291e-01 -1.127925813198089600e-01 -3.110187947750091553e-01 -7.068849354982376099e-02 1.651097685098648071e-01 -9.706308692693710327e-02 1.336107030510902405e-02 -4.821965936571359634e-03 -1.821568012237548828e-01 5.095013380050659180e-01 -3.187448903918266296e-02 1.933515667915344238e-01 -1.408511400222778320e-01 2.239173278212547302e-02 -1.427204441279172897e-02 -1.975624561309814453e-01
2.157570868730545044e-01 3.875783830881118774e-02 1.395131740719079971e-02 1.928825378417968750e-01 2.418367117643356323e-01 -1.437068432569503784e-01 -1.675700396299362183e-02 -1.309229582548141479e-01 -2.533802390098571777e-01 1.697282642126083374e-01 3.824158012866973877e-01 9.481543302536010742e-02 -8.945550024509429932e-02 -8.723790943622589111e-02 -1.755636334419250488e-01 2.041944265365600586e-01 -1.944228857755661011e-01 1.432733386754989624e-01 -2.214629948139190674e-01 8.155657351016998291e-02 -1.226173900067806244e-02 -2.169788777828216553e-01 1.127158012241125107e-02 -2.848756313323974609e-01 -1.430626213550567627e-01 1.962789893150329590e-01 4.101590439677238464e-02 1.451526880264282227e-01 2.704561054706573486e-01 -1.357712298631668091e-01 -3.001308813691139221e-02 -2.546707689762115479e-01
-9.382239542901515961e-03 -7.429069280624389648e-02 -1.480286270380020142e-01 2.613067626953125000e-01 1.946952790021896362e-01 -9.858492761850357056e-02 -8.542440086603164673e-02 -5.133956670761108398e-02 5.320965126156806946e-02 -8.013831824064254761e-02 -2.382330130785703659e-04 2.933569252490997314e-01 -4.886912107467651367e-01 -3.222362995147705078e-01 1.932945251464843750e-01 -9.325323998928070068e-02 -5.305818840861320496e-02 6.002205982804298401e-02 -2.723955214023590088e-01 1.819803416728973389e-01 3.102000653743743896e-01 -9.862690418958663940e-02 -6.308165192604064941e-02 1.596678048372268677e-02 1.664541065692901611e-01 3.502080962061882019e-02 -2.304511517286300659e-01 -3.622264042496681213e-02 -1.408642977476119995e-01 -9.076493978500366211e-02 -1.140849813818931580e-01 -1.193557456135749817e-01
2.741310596466064453e-01 1.059742644429206848e-01 7.560474425554275513e-02 1.141156535595655441e-02 3.212434649467468262e-01 3.627652674913406372e-02 -7.236390560865402222e-02 -3.496490418910980225e-02 -5.750707536935806274e-02 -2.837214767932891846e-01 5.487326532602310181e-02 -1.574327647686004639e-01 -2.909451127052307129e-01 -7.351429015398025513e-02 -1.484854966402053833e-01 1.292931139469146729e-01 -3.665873706340789795e-01 1.531172543764114380e-01 -1.673009395599365234e-01 1.303585916757583618e-01 3.187849521636962891e-01 -1.190000697970390320e-01 -1.496278680860996246e-02 1.953991502523422241e-02 2.548397183418273926e-01 1.200715545564889908e-02 2.526042610406875610e-02 -2.089957445859909058e-01 6.481696385890245438e-03 -4.401928186416625977e-02 1.050482615828514099e-01 -3.387616872787475586e-01
1.497967988252639771e-01 -1.343375146389007568e-01 -9.353630989789962769e-02 2.900913953781127930e-01 3.650421202182769775e-01 8.745250105857849121e-02 -5.181103572249412537e-02 2.407702505588531494e-01 -1.365036964416503906e-01 -2.821277081966400146e-01 5.186944827437400818e-02 1.802158802747726440e-01 -2.893693447113037109e-01 -4.357064142823219299e-02 -1.219541430473327637e-01 -3.446014225482940674e-02 -4.421404600143432617e-01 8.985190093517303467e-02 7.800889015197753906e-02 -6.868628412485122681e-02 2.207437306642532349e-01 3.186867013573646545e-02 1.833300590515136719e-01 7.957237213850021362e-02 -1.601910293102264404e-01 7.646676618605852127e-03 2.050691545009613037e-01 6.998199969530105591e-02 -6.010310351848602295e-02 -3.983028698712587357e-03 -1.012649387121200562e-01 -1.983934789896011353e-01
1.507781445980072021e-01 -2.088505327701568604e-01 2.204621732234954834e-01 1.240764185786247253e-01 -1.144535318017005920e-01 -1.313266158103942871e-01 -2.111993134021759033e-01 -9.155492298305034637e-03 -1.733365282416343689e-02 -3.858775645494461060e-02 3.306094929575920105e-02 8.074240386486053467e-02 -2.195401638746261597e-01 -2.307032644748687744e-01 3.246930241584777832e-02 2.669846713542938232e-01 -3.621959388256072998e-01 -1.995745673775672913e-02 9.457081556320190430e-03 1.581034362316131592e-01 -1.182790771126747131e-01 2.361737005412578583e-02 1.094339266419410706e-01 -2.380142360925674438e-01 -1.000244915485382080e-01 2.531812489032745361e-01 8.959274739027023315e-02 -1.467918306589126587e-01 5.824057385325431824e-02 -6.358300894498825073e-02 -1.673768162727355957e-01 -4.821620583534240723e-01
7.732470333576202393e-02 -1.034875214099884033e-01 8.743182756006717682e-03 4.308432042598724365e-01 1.206811740994453430e-01 -4.936598241329193115e-02 -1.151723936200141907e-01 7.003082334995269775e-02 -1.107222884893417358e-01 -2.073370963335037231e-01 -2.384867072105407715e-01 3.035197779536247253e-02 -7.339458167552947998e-02 -3.350650370121002197e-01 -2.266717702150344849e-01 9.973996132612228394e-02 -4.832866042852401733e-02 9.859091043472290039e-02 5.892385169863700867e-02 -5.939138308167457581e-02 2.077842801809310913e-01 -4.059017598628997803e-01 -5.622253939509391785e-02 9.334013611078262329e-02 -1.956735700368881226e-01 1.768000274896621704e-01 2.169340616092085838e-03 -2.002571821212768555e-01 -1.033867057412862778e-02 -2.645108997821807861e-01 2.187513858079910278e-01 6.302446126937866211e-02
2.290708199143409729e-02 -1.834594607353210449e-01 -1.136964261531829834e-01 2.554801106452941895e-01 3.696758449077606201e-01 2.844186685979366302e-02 -2.050982555374503136e-03 -3.828383088111877441e-01 9.489123523235321045e-02 8.528705686330795288e-02 1.132889539003372192e-01 1.059367433190345764e-01 -5.647468566894531250e-02 -1.717535257339477539e-01 -7.847706228494644165e-02 -2.315044403076171875e-02 -1.506844907999038696e-01 1.178611367940902710e-01 -4.596876204013824463e-01 6.951709836721420288e-02 1.169279739260673523e-01 -1.195823326706886292e-01 -6.877511739730834961e-02 1.535904826596379280e-03 -2.031098902225494385e-01 2.012671679258346558e-01 -6.145792454481124878e-02 2.026833593845367432e-01 -3.084689751267433167e-02 1.478677392005920410e-01 -2.028215825557708740e-01 -2.187338769435882568e-01
2.912776917219161987e-02 -1.091563105583190918e-01 1.967006623744964600e-01 1.747004240751266479e-01 1.851449608802795410e-01 -2.089244276285171509e-01 -4.270923137664794922e-02 -7.566408812999725342e-02 1.034942362457513809e-02 1.197803094983100891e-01 -2.787630772218108177e-03 -7.523563690483570099e-04 -1.643076539039611816e-01 -2.786772847175598145e-01 -7.543150335550308228e-02 -7.353153824806213379e-02 -4.466037452220916748e-01 -7.996325939893722534e-02 8.397877216339111328e-02 2.347425222396850586e-01 5.343186855316162109e-01 -4.841411858797073364e-02 -1.301669776439666748e-01 -8.596205711364746094e-02 1.128205582499504089e-01 2.436983138322830200e-01 -2.672531828284263611e-02 -1.396677941083908081e-01 -3.845181316137313843e-02 -9.172105044126510620e-02 -1.067647635936737061e-01 -9.231782704591751099e-02
5.185844004154205322e-02 -6.244361400604248047e-02 1.188103407621383667e-01 1.411959081888198853e-01 2.989459037780761719e-01 -2.619448117911815643e-02 -1.255830079317092896e-01 -1.267928928136825562e-01 -2.123168297111988068e-02 -6.581065803766250610e-02 1.640783399343490601e-01 1.032380834221839905e-01 -1.103807426989078522e-02 -1.088525280356407166e-01 -3.248633444309234619e-01 2.096802145242691040e-01 -3.399745523929595947e-01 2.371152862906455994e-02 -2.559502124786376953e-01 -5.557754263281822205e-02 -1.584396213293075562e-01 -2.126948833465576172e-01 3.474995493888854980e-02 -2.991217374801635742e-01 -9.609694778919219971e-02 1.662382632493972778e-01 4.338722676038742065e-02 4.841093719005584717e-02 2.471142709255218506e-01 -1.920126229524612427e-01 1.691301725804805756e-02 -3.854071497917175293e-01
8.277546614408493042e-02 9.466347098350524902e-02 -1.366201788187026978e-01 -1.312992274761199951e-01 2.261167764663696289e-01 7.196525111794471741e-03 -4.797525703907012939e-01 3.688223659992218018e-02 -6.961863022297620773e-03 -1.000569015741348267e-01 1.131868287920951843e-01 -6.460811942815780640e-02 -2.233320176601409912e-01 -3.627936244010925293e-01 -1.660972535610198975e-01 9.360733628273010254e-02 -4.203234612941741943e-01 9.890404343605041504e-02 -1.688113659620285034e-01 -1.852444931864738464e-02 1.851179152727127075e-01 -6.904621608555316925e-03 -1.663558632135391235e-01 -1.785787791013717651e-01 7.180911302566528320e-02 -9.809096902608871460e-02 4.360119346529245377e-03 -2.833382226526737213e-02 2.040052860975265503e-01 -1.149362921714782715e-01 1.548729985952377319e-01 -1.307561993598937988e-01
1.590883135795593262e-01 -9.015545248985290527e-03 2.738814949989318848e-01 8.707472681999206543e-02 3.386787772178649902e-01 -9.856238961219787598e-02 -1.758081614971160889e-01 -1.056283712387084961e-01 -1.949476897716522217e-01 -9.655144065618515015e-02 1.206128373742103577e-01 1.603965610265731812e-01 -1.611554920673370361e-01 -2.147443294525146484e-01 -1.726896464824676514e-01 1.748924106359481812e-01 -2.887198626995086670e-01 1.698216497898101807e-01 -2.335440069437026978e-01 4.957112669944763184e-02 -2.241612970829010010e-02 -9.405861794948577881e-02 2.018793672323226929e-02 -3.862917125225067139e-01 -1.142310127615928650e-01 1.477024108171463013e-01 6.099749356508255005e-02 1.293586939573287964e-01 2.402937859296798706e-01 -9.903341531753540039e-02 -1.714938431978225708e-01 -1.580552458763122559e-01
4.298515245318412781e-02 1.796582713723182678e-02 -9.754487872123718262e-02 1.436682045459747314e-01 1.959229260683059692e-01 -7.546023279428482056e-02 1.132650151848793030e-01 -1.805345993489027023e-03 -3.734873533248901367e-01 1.260636299848556519e-01 -3.580730035901069641e-02 -2.142033427953720093e-01 -2.406441420316696167e-01 -3.813458681106567383e-01 6.468037515878677368e-02 -5.777871608734130859e-02 -4.507388174533843994e-01 -3.932172060012817383e-02 -2.348815947771072388e-01 2.964338660240173340e-02 7.055122405290603638e-02 -1.190334111452102661e-01 -1.007472276687622070e-01 6.201411038637161255e-02 -7.723099738359451294e-02 3.244248032569885254e-01 -1.930949538946151733e-01 -9.634970873594284058e-02 8.657684922218322754e-02 3.227777779102325439e-02 -6.408991664648056030e-02 1.817237287759780884e-01
3.974987193942070007e-02 -1.372504681348800659e-01 -1.699092984199523926e-01 2.481430023908615112e-01 2.678202986717224121e-01 -2.645097076892852783e-01 -8.607520163059234619e-02 -1.143067702651023865e-01 1.412483900785446167e-01 -1.641145199537277222e-01 -1.671656966209411621e-01 2.691206336021423340e-01 -3.032054603099822998e-01 -2.372388392686843872e-01 1.945133507251739502e-01 1.775604300200939178e-02 -2.200963199138641357e-01 1.293100118637084961e-01 -2.893317043781280518e-01 1.872985661029815674e-01 2.020056843757629395e-01 -9.059276431798934937e-02 -1.061695516109466553e-01 1.802574843168258667e-01 2.027694284915924072e-01 7.934524863958358765e-02 -8.065377175807952881e-02 1.835884898900985718e-02 1.324869096279144287e-01 1.661476194858551025e-01 -4.833080619573593140e-02 -1.219281926751136780e-01
9.023807197809219360e-02 2.665816843509674072e-01 -1.581492871046066284e-01 2.325734943151473999e-01 3.043758124113082886e-02 -6.533619016408920288e-02 -2.911584973335266113e-01 3.355716913938522339e-02 -1.877989852800965309e-03 -2.072801738977432251e-01 1.681250780820846558e-01 -5.206371471285820007e-02 -2.930527925491333008e-01 -3.044897317886352539e-01 -1.309251636266708374e-01 2.276976555585861206e-01 -1.718529462814331055e-01 4.126745462417602539e-02 -5.665498971939086914e-02 -6.919259205460548401e-03 2.353934347629547119e-01 -1.694298535585403442e-01 8.228722959756851196e-02 -1.291397511959075928e-01 -7.238551974296569824e-02 3.459891080856323242e-01 -3.274226188659667969e-02 3.662087917327880859e-01 4.497849196195602417e-02 -1.114615947008132935e-01 9.784289449453353882e-02 -5.348043143749237061e-02
7.822725176811218262e-02 -3.669906258583068848e-01 -1.514547318220138550e-01 2.910294570028781891e-02 3.713872283697128296e-02 9.377172100357711315e-04 3.232024610042572021e-02 1.478541940450668335e-01 -1.656373739242553711e-01 -1.703369021415710449e-01 1.797281764447689056e-02 -9.486361593008041382e-02 6.195972859859466553e-02 -3.987315893173217773e-01 3.035692311823368073e-02 1.346941292285919189e-01 -1.858473271131515503e-01 3.907317519187927246e-01 -1.238030642271041870e-01 2.723321376834064722e-04 1.598476991057395935e-02 -1.035195142030715942e-01 8.976700156927108765e-02 5.948382988572120667e-02 -1.049248874187469482e-01 2.327316999435424805e-01 -5.215497687458992004e-02 2.518952786922454834e-01 5.325495451688766479e-02 -4.194820225238800049e-01 1.303228884935379028e-01 -1.059661433100700378e-01
3.176801502704620361e-01 -2.592347562313079834e-01 2.052249461412429810e-01 1.594405770301818848e-01 9.203424304723739624e-02 -4.095983877778053284e-02 -4.000445455312728882e-02 -1.287471055984497070e-01 -1.890762150287628174e-01 2.677825093269348145e-02 -2.317727357149124146e-01 8.563463389873504639e-02 -2.756508290767669678e-01 -1.520614624023437500e-01 -3.908433765172958374e-02 -2.134572714567184448e-03 -6.065319180488586426e-01 1.772153973579406738e-01 -3.757594525814056396e-02 5.208944156765937805e-02 -5.838497728109359741e-02 -9.704998880624771118e-02 -1.264946907758712769e-01 -1.558825969696044922e-01 -1.800085604190826416e-02 4.903467744588851929e-02 -8.275589346885681152e-02 -6.275694817304611206e-02 -2.261509187519550323e-02 3.814257308840751648e-02 -1.524796336889266968e-01 -2.063631117343902588e-01
-3.133901581168174744e-02 -2.598581314086914062e-01 -1.372559070587158203e-01 2.960689067840576172e-01 1.476866751909255981e-01 -2.019281983375549316e-01 -9.445076808333396912e-03 -2.015552818775177002e-01 5.349995568394660950e-03 4.152215644717216492e-02 -1.833294034004211426e-01 2.563570737838745117e-01 -2.605227828025817871e-01 -3.247630894184112549e-01 1.329242736101150513e-01 -5.482163280248641968e-02 -3.878457844257354736e-01 6.678668782114982605e-03 -2.468809485435485840e-01 -7.979366928339004517e-02 2.499575316905975342e-01 -7.903320342302322388e-02 -7.946102321147918701e-02 4.226164147257804871e-02 -3.505328670144081116e-02 1.296562552452087402e-01 2.552334032952785492e-02 -7.832254469394683838e-02 2.418644167482852936e-02 2.327525317668914795e-01 -1.920094639062881470e-01 -1.246344596147537231e-01
1.620266288518905640e-01 1.004029996693134308e-02 1.826557517051696777e-01 -6.697733700275421143e-02 3.272759914398193359e-01 -1.742420643568038940e-01 9.824593365192413330e-02 -3.230197355151176453e-02 -5.718211457133293152e-02 -2.201351523399353027e-01 2.440459653735160828e-02 -1.240190863609313965e-01 -2.174649536609649658e-01 -3.271206915378570557e-01 -2.141139060258865356e-01 8.397768437862396240e-02 -3.397565186023712158e-01 4.415462166070938110e-02 -1.153895482420921326e-01 1.987826079130172729e-01 -7.556698750704526901e-03 -2.065800577402114868e-01 -1.519818753004074097e-01 -2.717804908752441406e-01 9.990943968296051025e-02 -1.426213085651397705e-01 -3.241003155708312988e-01 1.041094809770584106e-01 2.150868177413940430e-01 5.457153543829917908e-02 7.707646489143371582e-02 -3.791409730911254883e-02
1.398047953844070435e-01 1.946427673101425171e-01 -2.033325731754302979e-01 6.969501823186874390e-02 1.176955252885818481e-01 -5.796626582741737366e-02 -2.649574875831604004e-01 7.589302211999893188e-02 -1.204592660069465637e-01 -7.417570054531097412e-02 2.078371495008468628e-01 -2.305085957050323486e-02 -7.316288352012634277e-02 -2.865448296070098877e-01 -1.269761323928833008e-01 1.993065327405929565e-01 -1.664189547300338745e-01 4.074172303080558777e-02 -2.591114938259124756e-01 -1.527810245752334595e-01 1.485462337732315063e-01 -1.853561997413635254e-01 3.509576991200447083e-02 5.651847925037145615e-03 -1.133747845888137817e-01 3.960319161415100098e-01 -8.620370924472808838e-02 4.387974143028259277e-01 -1.409097462892532349e-01 -1.095926538109779358e-01 -1.306725889444351196e-01 3.569521941244602203e-03
1.801493018865585327e-01 -3.199563920497894287e-02 -7.285193353891372681e-02 2.241381555795669556e-01 2.555080354213714600e-01 4.476757720112800598e-02 -1.143927201628684998e-01 1.876625716686248779e-01 -8.928644657135009766e-02 -3.962490856647491455e-01 -4.360918328166007996e-02 -2.841161191463470459e-02 -3.196641802787780762e-01 -4.478393122553825378e-02 -1.570478640496730804e-02 -2.778361178934574127e-02 -4.359805583953857422e-01 2.821915149688720703e-01 2.422746084630489349e-02 -8.394125103950500488e-02 1.269218325614929199e-01 5.890605598688125610e-02 1.380387395620346069e-01 -1.279506981372833252e-01 -2.059515714645385742e-01 2.494446486234664917e-01 1.211586669087409973e-01 1.082332655787467957e-01 -9.132070839405059814e-02 1.769455671310424805e-01 8.901535719633102417e-02 -1.073651909828186035e-01
-3.595893085002899170e-01 -2.620368599891662598e-01 -4.752683639526367188e-02 2.988213598728179932e-01 1.825863569974899292e-01 2.113906294107437134e-02 9.346843510866165161e-02 -1.125193666666746140e-02 -2.660237550735473633e-01 -1.257287561893463135e-01 9.061217308044433594e-02 -9.120983071625232697e-03 1.344022005796432495e-01 -2.347086071968078613e-01 2.301102876663208008e-01 1.548498719930648804e-01 -2.730098962783813477e-01 2.623710036277770996e-01 -2.008195221424102783e-01 2.112801373004913330e-01 9.034621715545654297e-02 -2.188899070024490356e-01 4.773882683366537094e-03 -8.476764708757400513e-02 2.828836813569068909e-02 3.544126823544502258e-02 -9.237498790025711060e-02 2.246048897504806519e-01 1.276662200689315796e-01 -3.725045919418334961e-02 8.216256648302078247e-02 -2.139673382043838501e-01
3.933292329311370850e-01 7.633640617132186890e-02 4.240257665514945984e-02 -3.270573914051055908e-02 1.178986877202987671e-01 -1.168737709522247314e-01 -6.693037599325180054e-02 -1.163632050156593323e-01 8.809588104486465454e-02 -1.735197901725769043e-01 -5.285309255123138428e-02 2.376591600477695465e-02 -1.795497685670852661e-01 -1.336850374937057495e-01 -3.960608541965484619e-01 1.295411139726638794e-01 -3.841118216514587402e-01 2.423467487096786499e-01 -1.454276293516159058e-01 2.059464901685714722e-01 1.834079623222351074e-01 -7.930304110050201416e-02 -7.011082023382186890e-02 9.948213398456573486e-02 -2.359221689403057098e-02 -7.238186895847320557e-02 -9.185361117124557495e-02 -1.522433608770370483e-01 -9.736520051956176758e-02 -5.285488069057464600e-02 2.373087555170059204e-01 -3.089627027511596680e-01
1.789762675762176514e-01 -3.177220821380615234e-01 2.907468974590301514e-01 3.258432745933532715e-01 1.372898817062377930e-01 1.124202366918325424e-02 -2.446464300155639648e-01 2.446121163666248322e-02 2.817957848310470581e-02 2.178344726562500000e-01 1.668652519583702087e-02 -4.643747583031654358e-02 -2.144667804241180420e-01 -1.197173595428466797e-01 -9.676915407180786133e-02 9.875436127185821533e-02 -3.245642781257629395e-01 3.670763671398162842e-01 -1.234886571764945984e-01 1.925459690392017365e-02 1.538434773683547974e-01 -2.030999660491943359e-01 -1.964718699455261230e-01 -3.525770455598831177e-02 -2.092983387410640717e-02 3.039485961198806763e-02 1.463990062475204468e-01 1.538958400487899780e-01 1.273757070302963257e-01 -1.393166929483413696e-01 1.528912186622619629e-01 -2.836935408413410187e-02
1.798914819955825806e-01 -9.469408541917800903e-02 -8.501891046762466431e-02 1.384765356779098511e-01 1.199098974466323853e-01 5.447310209274291992e-02 -1.990778893232345581e-01 -1.430818140506744385e-01 -1.433854252099990845e-01 -2.542351186275482178e-01 1.186136901378631592e-01 1.401922758668661118e-02 -3.060646355152130127e-01 -7.287219166755676270e-02 -2.965144515037536621e-01 2.547790110111236572e-02 -3.982192873954772949e-01 2.003973722457885742e-01 -1.804129481315612793e-01 -6.583416461944580078e-02 2.030154913663864136e-01 -1.381999254226684570e-01 7.779678702354431152e-02 -2.545295283198356628e-02 1.589103937149047852e-01 -4.642643406987190247e-02 1.207624971866607666e-01 -1.321481466293334961e-01 1.282222419977188110e-01 2.338755428791046143e-01 -5.611734092235565186e-02 -3.625240623950958252e-01
-2.105974256992340088e-01 -1.350871175527572632e-01 -8.384834229946136475e-02 2.868440449237823486e-01 1.836669296026229858e-01 -2.002796232700347900e-01 -8.735346794128417969e-02 -7.774533331394195557e-02 1.394423246383666992e-01 3.245785459876060486e-02 -7.533238083124160767e-02 9.690630435943603516e-02 -2.218172699213027954e-01 -4.175803661346435547e-01 1.763709932565689087e-01 3.254239633679389954e-02 -4.079324007034301758e-01 -6.343276798725128174e-02 -1.990274637937545776e-01 5.970711354166269302e-03 2.622172534465789795e-01 1.853110790252685547e-01 -9.942334145307540894e-02 1.005475223064422607e-01 -9.435869753360748291e-02 1.249627321958541870e-01 -9.783093631267547607e-02 9.989390522241592407e-02 -1.503636389970779419e-01 1.695479750633239746e-01 5.938784219324588776e-03 -2.015716731548309326e-01
9.280372411012649536e-02 1.055600717663764954e-01 -4.878614470362663269e-02 1.812596619129180908e-01 1.026197001338005066e-01 9.587680920958518982e-03 -2.980572283267974854e-01 -1.391778886318206787e-01 1.657306253910064697e-01 -2.172169387340545654e-01 8.659561723470687866e-02 8.798486739397048950e-02 -1.169474869966506958e-01 -4.653774797916412354e-01 -1.194134354591369629e-01 -3.638078272342681885e-02 3.007395938038825989e-02 7.692618668079376221e-02 -8.770595490932464600e-02 5.876297503709793091e-02 -6.399943679571151733e-02 -2.100661993026733398e-01 6.135294213891029358e-02 1.833479851484298706e-01 -1.670479476451873779e-01 4.744655191898345947e-01 -2.872641384601593018e-02 1.694292128086090088e-01 3.480416908860206604e-02 1.766209751367568970e-01 3.616051375865936279e-02 -2.657299637794494629e-01
5.687791481614112854e-02 -9.851389378309249878e-02 8.141258358955383301e-02 3.575928509235382080e-02 9.122214466333389282e-02 -1.850303858518600464e-01 1.650015860795974731e-01 -1.737146377563476562e-01 -1.456668525934219360e-01 -2.624824345111846924e-01 -8.674047142267227173e-02 -1.091062277555465698e-02 -2.003164142370223999e-01 -3.038339018821716309e-01 1.991471648216247559e-02 -4.735119938850402832e-01 -3.081922233104705811e-01 1.673507690429687500e-01 6.404798477888107300e-02 1.688889563083648682e-01 5.220542103052139282e-02 -2.397184669971466064e-01 -1.450878381729125977e-01 -1.011811196804046631e-01 -1.809231750667095184e-02 7.611635327339172363e-02 -1.808094978332519531e-01 1.743639111518859863e-01 -1.158310547471046448e-01 -8.575142920017242432e-02 2.071535438299179077e-01 -2.106916159391403198e-01
-1.215924397110939026e-01 1.996218562126159668e-01 -2.173386961221694946e-01 2.538253068923950195e-01 2.656928002834320068e-01 1.632097363471984863e-01 -4.991304501891136169e-02 1.123676151037216187e-01 1.491212248802185059e-01 8.243568241596221924e-03 4.910021554678678513e-03 3.457305580377578735e-02 -2.685190737247467041e-01 -4.205915033817291260e-01 5.396519228816032410e-02 5.934162996709346771e-03 -2.326803654432296753e-01 1.193227828480303288e-03 -1.477029621601104736e-01 -6.351430900394916534e-03 6.268945336341857910e-02 -2.651351094245910645e-01 2.508020401000976562e-02 5.875074118375778198e-02 -7.831066846847534180e-02 4.095464050769805908e-01 4.528015106916427612e-02 2.193395644426345825e-01 -1.233510971069335938e-01 -6.466148048639297485e-02 7.691173255443572998e-02 -2.055368125438690186e-01
2.009117305278778076e-01 2.367553859949111938e-02 1.727152466773986816e-01 1.108594164252281189e-01 -2.039155364036560059e-02 -4.111627116799354553e-02 -3.250190615653991699e-01 -6.271287798881530762e-02 -1.427171984687447548e-03 1.109182834625244141e-01 -2.895473968237638474e-03 1.285007596015930176e-01 -1.807579025626182556e-02 -3.470629751682281494e-01 2.165813446044921875e-01 3.478556275367736816e-01 -3.369258642196655273e-01 2.646898627281188965e-01 6.529609113931655884e-02 -4.737848788499832153e-02 2.658854722976684570e-01 8.736849576234817505e-02 -1.293996572494506836e-01 -7.190543413162231445e-02 6.287769228219985962e-02 6.470935791730880737e-02 -2.897405251860618591e-02 2.029774338006973267e-01 2.274704426527023315e-01 -1.198108643293380737e-01 1.444049477577209473e-01 -2.455591410398483276e-01
4.213477298617362976e-02 -7.540759444236755371e-02 1.287088245153427124e-01 2.087615579366683960e-01 1.328566819429397583e-01 -1.128097996115684509e-01 -1.694259792566299438e-01 2.200416177511215210e-01 -4.969767481088638306e-02 -4.227714613080024719e-03 3.205011133104562759e-03 -1.063662953674793243e-02 -2.225800231099128723e-02 -2.977840304374694824e-01 7.309012115001678467e-02 1.056550443172454834e-01 -1.337612420320510864e-01 3.266434073448181152e-01 -3.591563701629638672e-01 -2.126686275005340576e-01 1.546822786331176758e-01 -2.353976666927337646e-01 -1.082893013954162598e-01 -5.452078208327293396e-02 1.390613466501235962e-01 -2.207469567656517029e-02 6.297172605991363525e-02 3.577235341072082520e-01 3.764770179986953735e-02 -3.461234569549560547e-01 2.206992357969284058e-01 -4.552862793207168579e-02
2.421469613909721375e-02 -9.962198324501514435e-03 1.396294590085744858e-02 1.635519415140151978e-01 2.387746572494506836e-01 -1.425161375664174557e-03 -7.406908273696899414e-02 1.275553256273269653e-01 -9.356578439474105835e-02 -3.447983264923095703e-01 4.238376393914222717e-02 2.418458759784698486e-01 -3.245862722396850586e-01 -5.078780278563499451e-02 -5.832166224718093872e-02 -8.435384184122085571e-02 -3.978591859340667725e-01 2.423522174358367920e-01 -8.252944052219390869e-02 2.501224353909492493e-02 2.530939579010009766e-01 6.955742090940475464e-02 1.076314151287078857e-01 -7.427200675010681152e-02 -1.866668909788131714e-01 9.912158548831939697e-02 2.079337835311889648e-01 1.316471695899963379e-01 -1.572224646806716919e-01 2.180489301681518555e-01 2.220108360052108765e-01 -2.235404103994369507e-01
-1.593961119651794434e-01 -6.044378504157066345e-02 -2.284685075283050537e-01 3.456260561943054199e-01 1.190149262547492981e-01 -1.337227225303649902e-01 8.581132441759109497e-02 3.030624091625213623e-01 -4.630650952458381653e-02 -6.200240924954414368e-02 1.049883142113685608e-01 1.967218331992626190e-02 -7.906225323677062988e-02 -1.898178011178970337e-01 -1.689925231039524078e-02 8.793361485004425049e-02 -9.436420351266860962e-02 2.829867601394653320e-01 -2.948742210865020752e-01 8.047922700643539429e-02 2.961060963571071625e-02 -7.556281238794326782e-02 -3.861091285943984985e-02 1.638239175081253052e-01 -2.030681222677230835e-01 2.445654571056365967e-02 -1.892181634902954102e-01 1.903147250413894653e-01 -2.684682793915271759e-02 2.349803224205970764e-02 1.063301488757133484e-01 -5.065211057662963867e-01
4.621864482760429382e-02 2.546162307262420654e-01 -1.465753763914108276e-01 2.449438273906707764e-01 -4.519026726484298706e-02 -6.077595055103302002e-02 -1.901277601718902588e-01 1.420353651046752930e-01 -7.247027754783630371e-02 -9.692884981632232666e-02 6.882031261920928955e-02 6.556352227926254272e-02 -1.052768006920814514e-01 -6.416684389114379883e-02 -2.258782684803009033e-01 2.321912050247192383e-01 -4.453376233577728271e-01 -2.256547473371028900e-02 -2.648754417896270752e-01 1.557313799858093262e-01 1.866880208253860474e-01 1.002853456884622574e-02 -9.158288687467575073e-02 8.021426200866699219e-02 -1.793918609619140625e-01 2.193401008844375610e-01 -1.502959728240966797e-01 2.336283773183822632e-01 -1.710355877876281738e-01 -3.272125422954559326e-01 -5.574525520205497742e-02 7.593242079019546509e-02
-1.212560683488845825e-01 -8.178981393575668335e-02 -2.744283378124237061e-01 1.712068617343902588e-01 1.487668603658676147e-01 -1.309577226638793945e-01 -9.333503246307373047e-02 -1.545277684926986694e-01 1.556581258773803711e-01 -8.686445653438568115e-02 4.792979732155799866e-02 1.998916417360305786e-01 -2.568168342113494873e-01 -2.219763547182083130e-01 -2.592867985367774963e-02 -1.172683909535408020e-01 -2.907900512218475342e-01 2.369709312915802002e-02 -4.634084999561309814e-01 2.198802828788757324e-01 1.247573345899581909e-01 -5.847659334540367126e-02 -2.097036540508270264e-01 5.125898867845535278e-02 7.150858640670776367e-02 2.560114562511444092e-01 -1.900326088070869446e-02 -7.021935284137725830e-02 -1.904599219560623169e-01 1.308020651340484619e-01 -7.692970335483551025e-02 -2.222155034542083740e-01
-7.019793987274169922e-02 -1.691244244575500488e-01 1.707658469676971436e-01 -9.813885204493999481e-03 2.442834526300430298e-01 2.067037113010883331e-02 -2.972570955753326416e-01 1.779616475105285645e-01 7.113331556320190430e-02 -1.459594666957855225e-01 5.852215457707643509e-03 6.936050206422805786e-02 -1.975684016942977905e-01 -1.826420724391937256e-01 3.379439236596226692e-03 9.476856142282485962e-02 -5.159310102462768555e-01 8.600569516420364380e-02 -1.151264384388923645e-01 1.144771054387092590e-01 -2.182953208684921265e-01 6.354990601539611816e-02 -1.321420520544052124e-01 -3.350360393524169922e-01 -1.959871202707290649e-01 1.688870489597320557e-01 -1.219450216740369797e-02 -3.569919615983963013e-02 2.191637903451919556e-01 8.298281580209732056e-02 -1.055523231625556946e-01 -1.694834679365158081e-01
-3.624116769060492516e-03 1.628906428813934326e-01 -2.170943319797515869e-01 6.861053407192230225e-02 1.317252814769744873e-01 -7.335866987705230713e-02 -1.951713114976882935e-01 1.850355267524719238e-01 -1.038247346878051758e-01 -2.219263464212417603e-01 2.023121714591979980e-01 -8.368744701147079468e-02 -2.045324742794036865e-01 -2.454991042613983154e-01 -2.098163962364196777e-01 5.569281801581382751e-02 -2.457830011844635010e-01 1.201167702674865723e-02 -7.602185755968093872e-02 -2.193029969930648804e-01 2.098105847835540771e-01 -1.472625732421875000e-01 9.601055830717086792e-02 7.803458720445632935e-03 -2.468168437480926514e-01 3.837066292762756348e-01 -1.336166709661483765e-01 3.176140785217285156e-01 -1.203183680772781372e-01 -1.483031511306762695e-01 1.270609498023986816e-01 -2.125666849315166473e-02
6.037773564457893372e-02 1.368329375982284546e-01 1.973851397633552551e-02 8.221193403005599976e-02 1.902370303869247437e-01 -1.798441559076309204e-01 -6.491238623857498169e-02 1.983072161674499512e-01 -1.801085770130157471e-01 -1.358190774917602539e-01 3.172082006931304932e-01 -6.886769086122512817e-02 -4.729180131107568741e-03 -3.702465891838073730e-01 -1.676863729953765869e-01 1.272003352642059326e-01 -4.730274900794029236e-03 5.969434604048728943e-02 -1.558254212141036987e-01 1.250121369957923889e-02 8.029012382030487061e-02 -6.340011954307556152e-02 -2.606272995471954346e-01 1.254888772964477539e-01 -1.964371353387832642e-01 3.981139063835144043e-01 1.308241188526153564e-01 3.684996366500854492e-01 -1.687199920415878296e-01 -9.985916316509246826e-02 7.498669624328613281e-02 -6.739344447851181030e-02
-1.501253545284271240e-01 -1.738430000841617584e-02 -1.885125935077667236e-01 2.665955424308776855e-01 2.264922112226486206e-01 -2.199772745370864868e-01 -6.388643383979797363e-02 -1.713923662900924683e-01 1.925448626279830933e-01 -3.414621949195861816e-02 4.430302605032920837e-02 1.806865185499191284e-01 -2.616794109344482422e-01 -1.759129315614700317e-01 -7.709499448537826538e-02 5.511993169784545898e-02 -3.659928143024444580e-01 9.663816541433334351e-02 -3.867310285568237305e-01 2.645726501941680908e-01 9.040156379342079163e-03 -1.366695761680603027e-02 -2.501745223999023438e-01 1.588745117187500000e-01 7.431023987010121346e-04 1.733615249395370483e-01 1.577164046466350555e-02 8.801287412643432617e-02 -1.004386544227600098e-01 1.892891079187393188e-01 -1.078622192144393921e-01 -9.799474477767944336e-02
-8.728575706481933594e-02 -2.106741964817047119e-01 -9.817897528409957886e-02 2.501695156097412109e-01 1.566393822431564331e-01 -1.908756345510482788e-01 7.844620849937200546e-04 -1.105491667985916138e-01 5.062138289213180542e-02 -1.009577792137861252e-02 -1.883998364210128784e-01 -5.714542046189308167e-02 -2.011260539293289185e-01 -3.554165661334991455e-01 1.873759329319000244e-01 -2.716128341853618622e-02 -5.084034204483032227e-01 7.209388166666030884e-02 -2.337637692689895630e-01 1.658063977956771851e-01 2.178622037172317505e-01 1.229166090488433838e-01 -4.353956505656242371e-02 1.300178468227386475e-02 -4.886585846543312073e-02 1.494042109698057175e-02 -1.024623215198516846e-01 2.927099121734499931e-03 -2.753963693976402283e-02 2.011203467845916748e-01 -7.247462123632431030e-02 -2.975116074085235596e-01
1.525203883647918701e-01 -3.858979046344757080e-02 2.248897776007652283e-02 5.208729207515716553e-02 3.339885771274566650e-01 -1.249194145202636719e-01 -2.213796973228454590e-01 -4.380230605602264404e-02 -1.846331804990768433e-01 -7.251974195241928101e-02 2.549240291118621826e-01 1.471067816019058228e-01 -1.691898256540298462e-01 -4.863345250487327576e-02 -1.751273423433303833e-01 1.740530133247375488e-02 -2.242317795753479004e-01 -2.961021382361650467e-03 -1.811320930719375610e-01 -1.549504976719617844e-02 -4.222820326685905457e-02 -2.674624621868133545e-01 2.501873672008514404e-01 -3.460059165954589844e-01 -7.011886686086654663e-02 1.521439999341964722e-01 2.726496569812297821e-02 4.815139248967170715e-02 3.271046280860900879e-01 -1.669461578130722046e-01 -7.473872601985931396e-02 -3.089644312858581543e-01
-1.325524598360061646e-01 2.226315997540950775e-02 -2.778677046298980713e-01 4.161909818649291992e-01 7.662022858858108521e-02 -4.897297173738479614e-02 -3.573821159079670906e-03 2.912043333053588867e-01 -1.250148266553878784e-01 -1.649433821439743042e-01 1.269433498382568359e-01 6.095714867115020752e-02 -2.513154447078704834e-01 -2.777668535709381104e-01 -1.817677468061447144e-01 6.959968060255050659e-02 -2.268181294202804565e-01 7.916510850191116333e-02 -1.243073418736457825e-01 3.562997579574584961e-01 1.471928507089614868e-01 -2.110802941024303436e-02 -2.097370773553848267e-01 5.127779394388198853e-02 -9.707052260637283325e-02 2.613842301070690155e-02 -2.395645380020141602e-01 8.203146606683731079e-02 -1.667541861534118652e-01 -1.286629736423492432e-01 -6.553830951452255249e-02 -7.639407366514205933e-02
-1.498158276081085205e-01 -1.604173034429550171e-01 2.184224426746368408e-01 2.794159352779388428e-01 7.435011863708496094e-02 -2.041388154029846191e-01 -1.506265904754400253e-02 4.161566495895385742e-01 -1.420393735170364380e-01 7.249938696622848511e-02 3.377964347600936890e-02 8.444926142692565918e-02 -2.761976122856140137e-01 -2.580066323280334473e-01 -1.839937083423137665e-02 -4.433074221014976501e-02 -2.649490535259246826e-01 3.107545375823974609e-01 -1.542442888021469116e-01 3.755745664238929749e-02 -1.310070157051086426e-01 -1.997333616018295288e-01 -7.398592680692672729e-02 -5.395198240876197815e-02 7.860831171274185181e-02 8.988130092620849609e-02 4.270653799176216125e-02 2.234428077936172485e-01 1.948987394571304321e-01 -1.554018110036849976e-01 1.885105371475219727e-01 -7.400337606668472290e-02
8.975959569215774536e-02 -1.124707907438278198e-01 -9.328968077898025513e-02 1.717118173837661743e-01 9.220904856920242310e-02 1.773092746734619141e-01 2.027984941378235817e-03 7.200895249843597412e-02 -3.206736147403717041e-01 1.818650811910629272e-01 6.595382839441299438e-02 -1.894338056445121765e-02 -1.470688879489898682e-01 -3.493643403053283691e-01 7.696264982223510742e-02 -1.215713191777467728e-02 -4.383779764175415039e-01 5.082350596785545349e-02 -2.334089726209640503e-01 1.767072826623916626e-01 1.828412562608718872e-01 5.501319188624620438e-03 -1.933847218751907349e-01 -7.280056178569793701e-02 -2.760379910469055176e-01 2.938551604747772217e-01 -1.134838610887527466e-01 -2.327631711959838867e-01 8.670881390571594238e-02 -2.292988076806068420e-02 -9.300240874290466309e-02 -5.179776251316070557e-02
2.749534323811531067e-02 -1.143351420760154724e-01 -6.639155000448226929e-02 2.456208318471908569e-01 3.735126256942749023e-01 -3.143107593059539795e-01 2.173998057842254639e-01 4.974929243326187134e-02 1.013161498121917248e-03 1.644873619079589844e-01 1.427429914474487305e-01 -1.797575950622558594e-01 -5.561511591076850891e-02 -3.217159807682037354e-01 -1.905435770750045776e-01 2.529776841402053833e-02 -4.559444785118103027e-01 -3.360017761588096619e-02 1.044941972941160202e-02 -1.521774083375930786e-01 2.063739001750946045e-01 -1.306385151110589504e-03 -8.485388010740280151e-02 2.110188454389572144e-02 -2.397190928459167480e-01 1.131816357374191284e-01 -4.331479594111442566e-02 7.879089564085006714e-02 2.852014079689979553e-02 1.464925110340118408e-01 -1.107476577162742615e-01 -1.212022081017494202e-01
-3.736830130219459534e-02 -1.345880180597305298e-01 -6.325533986091613770e-02 1.801956743001937866e-01 3.164849281311035156e-01 -1.234993860125541687e-01 -6.300752609968185425e-02 -2.017485052347183228e-01 3.940888494253158569e-02 1.300570070743560791e-01 -3.388199210166931152e-02 -1.384148150682449341e-01 -3.316101133823394775e-01 -3.959218561649322510e-01 1.164328381419181824e-01 -3.840672224760055542e-02 -4.888092577457427979e-01 6.532980501651763916e-02 -2.170955091714859009e-01 1.539633516222238541e-02 2.111303061246871948e-01 9.009762108325958252e-02 -2.231807820498943329e-02 7.661659270524978638e-02 -1.984552294015884399e-02 6.259770691394805908e-02 8.316312730312347412e-02 -4.174076393246650696e-02 -2.675285004079341888e-02 2.396388649940490723e-01 -1.118357181549072266e-01 -1.736464053392410278e-01
3.686580434441566467e-02 -2.358861826360225677e-02 1.703286170959472656e-01 9.511621296405792236e-02 3.905147910118103027e-01 -8.109178394079208374e-02 -5.695530399680137634e-02 -5.860281363129615784e-02 -1.401685476303100586e-01 -3.385789692401885986e-02 3.570358157157897949e-01 2.262116968631744385e-01 -5.479500815272331238e-02 -1.065072566270828247e-01 -1.534936577081680298e-01 1.379196047782897949e-01 -3.007994890213012695e-01 -6.326619535684585571e-02 -2.705474793910980225e-01 -1.174896508455276489e-01 -3.023572964593768120e-03 -1.636677235364913940e-01 8.088999986648559570e-02 -3.986940383911132812e-01 -5.179664865136146545e-02 1.177364587783813477e-01 9.408798813819885254e-02 1.091503053903579712e-01 1.117265224456787109e-01 -1.287957727909088135e-01 3.953714855015277863e-03 -3.126089572906494141e-01
-4.171201959252357483e-02 3.397958874702453613e-01 -1.394643783569335938e-01 8.611197024583816528e-02 2.232554703950881958e-01 2.707034535706043243e-02 -1.177953332662582397e-01 1.851049624383449554e-02 1.114769503474235535e-01 -6.852715462446212769e-02 1.512054651975631714e-01 7.273635268211364746e-02 -3.190575242042541504e-01 -4.003216624259948730e-01 1.282838080078363419e-02 1.652443408966064453e-01 -9.600231796503067017e-02 -3.771845251321792603e-02 -2.326065152883529663e-01 -1.130354478955268860e-01 3.897589445114135742e-02 -2.677832245826721191e-01 8.243294060230255127e-02 -1.372507661581039429e-01 -8.421918004751205444e-02 3.850505948066711426e-01 -4.872709512710571289e-02 2.218629121780395508e-01 5.636750720441341400e-03 -5.011179018765687943e-03 1.834626495838165283e-01 -1.982050389051437378e-01
-3.874710574746131897e-02 1.840993613004684448e-01 -2.023310512304306030e-01 1.524132192134857178e-01 -8.504372090101242065e-03 -6.550089456140995026e-03 -1.400899887084960938e-01 1.371091306209564209e-01 5.603455429081805050e-05 -2.970317006111145020e-01 1.261548548936843872e-01 6.865575909614562988e-02 -1.177342757582664490e-01 -1.465938836336135864e-01 7.663730531930923462e-02 3.630993366241455078e-01 -3.812940418720245361e-01 2.442517131567001343e-02 -3.569894134998321533e-01 2.240328043699264526e-01 1.859880834817886353e-01 -4.833307862281799316e-02 -1.499326527118682861e-01 -3.239551931619644165e-02 5.708429962396621704e-02 1.806757003068923950e-01 -1.917536705732345581e-01 7.480024546384811401e-02 -1.011208221316337585e-01 -3.171480000019073486e-01 4.490272700786590576e-02 6.938944756984710693e-02
2.155026793479919434e-01 2.040598541498184204e-02 1.863540709018707275e-02 2.484295144677162170e-02 1.857161335647106171e-02 -6.469126790761947632e-03 -2.458182275295257568e-01 5.290558934211730957e-02 -9.830349683761596680e-02 5.943477619439363480e-03 -1.059965491294860840e-01 1.666642129421234131e-01 -1.484247297048568726e-01 -2.380845248699188232e-01 -5.192957520484924316e-01 9.133891016244888306e-02 -4.217649698257446289e-01 2.083213031291961670e-01 -2.067138701677322388e-01 3.463143482804298401e-02 2.558126151561737061e-01 -1.087053045630455017e-01 2.619686909019947052e-02 -3.524756291881203651e-03 2.353219082579016685e-03 -2.018209546804428101e-01 -6.076832488179206848e-02 -1.475727111101150513e-01 5.250867456197738647e-02 1.516123563051223755e-01 7.774171978235244751e-02 -2.048540115356445312e-01
4.665024951100349426e-02 2.702853679656982422e-01 -1.028251945972442627e-01 1.838050186634063721e-01 2.513328790664672852e-01 6.874592602252960205e-02 -2.738647721707820892e-02 1.133799627423286438e-01 8.547674864530563354e-02 -2.210897356271743774e-01 -1.362665742635726929e-02 1.559537351131439209e-01 -1.448545008897781372e-01 -3.400838673114776611e-01 -8.262417465448379517e-02 3.691207990050315857e-02 1.112351566553115845e-02 3.775112628936767578e-01 -2.166263014078140259e-01 7.172258943319320679e-02 1.313892453908920288e-01 -2.279045581817626953e-01 6.605662405490875244e-02 -9.469470381736755371e-02 -5.131331086158752441e-02 4.326989650726318359e-01 -8.678194880485534668e-02 4.874338954687118530e-02 2.249052934348583221e-02 2.372469156980514526e-01 1.442134678363800049e-01 -1.370690315961837769e-01
-6.716310977935791016e-02 -3.325507789850234985e-02 -1.520758867263793945e-01 2.174929082393646240e-01 1.672859489917755127e-01 -2.839140295982360840e-01 8.255051821470260620e-02 5.521142855286598206e-02 1.290743052959442139e-01 -6.627558171749114990e-02 -8.594426512718200684e-02 7.905400544404983521e-02 -2.292745262384414673e-01 -2.076072841882705688e-01 6.614029407501220703e-02 -1.641024649143218994e-02 -2.487283051013946533e-01 1.438264995813369751e-01 -1.193957775831222534e-01 3.687727153301239014e-01 2.905710637569427490e-01 -1.905796825885772705e-01 1.189786568284034729e-01 -1.241397038102149963e-01 -1.503628641366958618e-01 -1.197934821248054504e-01 -7.162923365831375122e-02 3.160120248794555664e-01 -3.005459010601043701e-01 2.451343648135662079e-02 -1.265383064746856689e-01 -1.961753666400909424e-01
1.165462508797645569e-01 1.448964774608612061e-01 -3.779712617397308350e-01 1.208816561847925186e-02 1.332809627056121826e-01 1.054206714034080505e-01 -3.286466002464294434e-01 -1.107301563024520874e-01 -9.295315295457839966e-02 1.496409475803375244e-01 -2.094386518001556396e-01 6.736936420202255249e-02 -1.399946212768554688e-01 -8.660287410020828247e-02 -1.304376572370529175e-01 5.940658599138259888e-02 -5.151118040084838867e-01 -7.429435849189758301e-02 -2.482567131519317627e-01 1.060298979282379150e-01 1.066474020481109619e-01 -8.472695946693420410e-02 -1.901138126850128174e-01 -1.046923771500587463e-01 8.931083977222442627e-02 1.828303188085556030e-01 4.537637531757354736e-02 1.284036934375762939e-01 2.621671184897422791e-03 -1.530621647834777832e-01 1.644444167613983154e-01 -1.623960882425308228e-01
-9.184666909277439117e-03 -2.492378950119018555e-01 7.346659153699874878e-02 2.749943435192108154e-01 1.943103969097137451e-01 -2.184755951166152954e-01 -5.741086229681968689e-02 1.493212282657623291e-01 1.281924247741699219e-01 -9.208720922470092773e-02 1.318391114473342896e-01 8.939283341169357300e-02 -2.763235569000244141e-02 -2.678295671939849854e-01 -1.112130209803581238e-01 -2.689531445503234863e-01 -1.641324311494827271e-01 -8.781611174345016479e-02 -1.187102869153022766e-02 3.683943301439285278e-02 2.121727019548416138e-01 -3.342293500900268555e-01 8.876479417085647583e-02 6.522180885076522827e-02 2.538315355777740479e-01 -4.692233353853225708e-02 -1.757476478815078735e-01 -2.973366342484951019e-02 3.491305410861968994e-01 1.094672083854675293e-01 1.754558831453323364e-01 -2.648348510265350342e-01
-4.348683729767799377e-02 -1.820970028638839722e-01 -1.788041293621063232e-01 1.154423356056213379e-01 8.354803174734115601e-02 -3.278535604476928711e-01 -1.986952722072601318e-01 2.517177537083625793e-02 1.161832641810178757e-02 -1.700894534587860107e-02 -5.863021686673164368e-02 -8.313942700624465942e-02 -1.763928979635238647e-01 -3.750925362110137939e-01 1.172263398766517639e-01 -1.887474767863750458e-02 -4.483436048030853271e-01 -1.605721563100814819e-02 -2.255488485097885132e-01 1.563076376914978027e-01 1.648297756910324097e-01 1.774557083845138550e-01 -1.747465282678604126e-01 1.389210820198059082e-01 -8.540163189172744751e-02 1.542276442050933838e-01 7.945127040147781372e-02 -9.458497166633605957e-02 -8.633325994014739990e-02 7.540850341320037842e-02 -6.185252591967582703e-02 -3.464331626892089844e-01
3.260858356952667236e-01 -1.337658241391181946e-02 -2.872697450220584869e-02 -1.713300123810768127e-02 2.323708534240722656e-01 4.945867881178855896e-02 -2.315296083688735962e-01 -1.728282123804092407e-01 -9.852324426174163818e-02 -2.019057869911193848e-01 1.485498845577239990e-01 2.273755818605422974e-01 -2.960731089115142822e-01 -3.091830611228942871e-01 -2.101639360189437866e-01 2.017120718955993652e-01 -2.802492678165435791e-01 1.416523903608322144e-01 -2.166584134101867676e-01 1.712982952594757080e-01 1.957561075687408447e-01 -6.164740771055221558e-02 -3.826443478465080261e-02 -8.692505210638046265e-02 5.185640603303909302e-02 -1.133180856704711914e-01 -7.574178744107484818e-03 -6.392924487590789795e-02 1.414303928613662720e-01 2.074974477291107178e-01 2.005773484706878662e-01 -1.054011434316635132e-01
1.922242194414138794e-01 -2.943156361579895020e-01 -2.081635221838951111e-02 2.141669839620590210e-01 -1.528104245662689209e-01 -4.716623201966285706e-02 -6.474282592535018921e-02 1.651319563388824463e-01 -2.032544612884521484e-01 -2.651876807212829590e-01 -7.188079506158828735e-02 3.250637650489807129e-01 -3.074609637260437012e-01 -2.900063991546630859e-01 -7.528373599052429199e-02 -6.989130284637212753e-03 -1.715784370899200439e-01 3.594800233840942383e-01 -2.720134556293487549e-01 1.283353120088577271e-01 -1.817511618137359619e-01 -1.767091751098632812e-01 1.251211948692798615e-02 -1.759202405810356140e-02 -9.498370438814163208e-02 -5.450261384248733521e-02 2.095317654311656952e-02 5.581152066588401794e-02 -6.036117300391197205e-02 1.416444312781095505e-02 2.063298411667346954e-02 -1.805564761161804199e-01
1.738093942403793335e-01 -3.669763356447219849e-02 3.178707882761955261e-02 1.367656737565994263e-01 2.543928921222686768e-01 -1.075887680053710938e-02 -9.666113555431365967e-02 9.173978120088577271e-02 -3.421935439109802246e-02 -3.531280159950256348e-01 1.434514820575714111e-01 -5.679715052247047424e-02 -2.663874626159667969e-01 -1.257571727037429810e-01 -1.286738067865371704e-01 2.715682424604892731e-02 -4.769113659858703613e-01 2.237517237663269043e-01 -7.997108995914459229e-02 -6.352647673338651657e-03 2.699081301689147949e-01 1.003760769963264465e-01 2.841130793094635010e-01 -9.668738581240177155e-03 -5.452984943985939026e-02 1.474661678075790405e-01 2.369748055934906006e-01 -1.530125085264444351e-02 -1.212005242705345154e-01 1.709902137517929077e-01 6.655214726924896240e-02 -1.877213418483734131e-01
2.504701614379882812e-01 -1.075864806771278381e-01 1.325051337480545044e-01 1.062001218087971210e-03 2.583929300308227539e-01 -2.333442419767379761e-01 2.685363963246345520e-02 -5.414916574954986572e-02 -1.588853597640991211e-01 -3.936134651303291321e-02 2.207128554582595825e-01 8.458428084850311279e-02 -1.219919547438621521e-01 -1.705381721258163452e-01 -2.156498879194259644e-01 1.778744906187057495e-01 -2.126457989215850830e-01 1.156824305653572083e-01 -3.496106266975402832e-01 -1.064345762133598328e-01 6.258034706115722656e-02 -2.734172642230987549e-01 6.545586138963699341e-02 -4.244298338890075684e-01 -3.409136086702346802e-02 -5.562119185924530029e-02 1.366442292928695679e-01 5.731214210391044617e-02 9.479891508817672729e-02 -1.071789339184761047e-01 4.824753850698471069e-02 -2.724339365959167480e-01
1.660446226596832275e-01 -1.116607934236526489e-01 -1.426526010036468506e-01 2.466105073690414429e-01 3.423471748828887939e-01 -1.826762259006500244e-01 1.231505163013935089e-02 -6.641529500484466553e-02 1.725132912397384644e-01 -8.854758739471435547e-02 1.149989068508148193e-01 4.803172871470451355e-02 -2.412996068596839905e-02 -2.840933799743652344e-01 -1.636842265725135803e-02 1.416737884283065796e-01 -1.663976609706878662e-01 2.329653874039649963e-02 -2.375113219022750854e-01 1.334651410579681396e-01 1.131740808486938477e-01 -4.107962176203727722e-02 6.065949052572250366e-02 2.298589944839477539e-01 -2.539384365081787109e-01 3.410515189170837402e-01 -3.320003151893615723e-01 -2.466665953397750854e-02 -1.058697775006294250e-01 5.128631740808486938e-02 -2.630369663238525391e-01 -1.441145539283752441e-01
-1.720007658004760742e-01 -9.539669007062911987e-02 -1.884415596723556519e-01 2.451634854078292847e-01 1.597092896699905396e-01 -1.939151883125305176e-01 -2.152950968593358994e-03 -1.894084811210632324e-01 6.146582961082458496e-02 -6.286363303661346436e-02 1.444876044988632202e-01 2.096816599369049072e-01 -2.037827074527740479e-01 -2.106763720512390137e-01 4.697943851351737976e-02 -5.229439213871955872e-02 -2.003825455904006958e-01 3.536652401089668274e-02 -5.257301926612854004e-01 2.673365175724029541e-01 3.719667345285415649e-02 -5.012999475002288818e-02 -1.814994663000106812e-01 7.156947255134582520e-02 -1.200249791145324707e-02 2.520340383052825928e-01 2.327438443899154663e-02 -1.569428592920303345e-01 -1.192107573151588440e-01 1.796405166387557983e-01 5.841962620615959167e-02 -1.825489997863769531e-01
1.465749591588973999e-01 -1.151455193758010864e-02 1.620950847864151001e-01 2.783006429672241211e-01 -1.695249084150418639e-04 -3.069289326667785645e-01 -3.456919640302658081e-02 5.512740835547447205e-02 1.642580032348632812e-01 -2.175686508417129517e-01 -2.240044921636581421e-01 1.662336587905883789e-01 -2.402526438236236572e-01 -2.193921655416488647e-01 -1.532492637634277344e-01 -2.521755695343017578e-01 -3.582300841808319092e-01 1.562736332416534424e-01 -1.723191887140274048e-01 -1.326538436114788055e-02 -1.356202661991119385e-01 -1.960772424936294556e-01 -2.680694917216897011e-03 -6.219618953764438629e-03 1.012965887784957886e-01 7.896407693624496460e-02 -9.983649849891662598e-02 1.562074422836303711e-01 7.697983086109161377e-02 2.798051945865154266e-02 3.629981577396392822e-01 -4.807370156049728394e-02
8.822471648454666138e-02 -2.576080709695816040e-02 1.271625161170959473e-01 1.516305208206176758e-01 3.230230808258056641e-01 8.608403056859970093e-02 -8.163006603717803955e-02 -1.538516730070114136e-01 -9.394215792417526245e-02 -2.393512986600399017e-02 1.698387414216995239e-01 9.349281340837478638e-02 -2.081844396889209747e-02 -1.204436197876930237e-01 -1.398689448833465576e-01 -1.538660563528537750e-02 -2.805988490581512451e-01 7.315117865800857544e-02 -3.704142272472381592e-01 1.748958379030227661e-01 -4.778660368174314499e-03 -6.767472624778747559e-02 9.243886172771453857e-02 -3.727698028087615967e-01 -1.967899352312088013e-01 1.223374754190444946e-01 2.746484242379665375e-03 1.301060020923614502e-01 2.411542683839797974e-01 -2.864872515201568604e-01 -8.098600059747695923e-02 -3.273746967315673828e-01
1.075761467218399048e-01 3.024084270000457764e-01 -3.273084461688995361e-01 7.760687172412872314e-02 8.690964430570602417e-02 -8.949627727270126343e-02 -4.111810624599456787e-01 -1.148474663496017456e-01 -3.670242056250572205e-02 -1.877202242612838745e-01 -1.197066009044647217e-01 2.045678049325942993e-01 -1.756548434495925903e-01 -3.481080234050750732e-01 5.789935216307640076e-02 9.440179169178009033e-02 -3.982578516006469727e-01 5.220315605401992798e-02 -7.775715738534927368e-02 8.227405697107315063e-02 -4.163036122918128967e-02 2.328097820281982422e-02 -1.728740930557250977e-01 -1.075388025492429733e-02 2.664284110069274902e-01 2.099366858601570129e-02 1.048095673322677612e-01 1.058747842907905579e-01 8.744831383228302002e-02 -9.101004898548126221e-02 6.849881261587142944e-02 -9.094716608524322510e-02
2.786527872085571289e-01 -1.489840298891067505e-01 -7.111556828022003174e-02 -7.590968906879425049e-02 3.736468851566314697e-01 -2.340454012155532837e-01 2.914223372936248779e-01 -1.209572479128837585e-01 -1.302043795585632324e-01 -1.549165546894073486e-01 -3.451157733798027039e-02 1.720961332321166992e-01 -3.504996597766876221e-01 -3.463889062404632568e-01 -7.659274339675903320e-02 1.207389757037162781e-01 8.739422075450420380e-03 1.998515427112579346e-01 -2.139267623424530029e-01 5.876335874199867249e-02 -8.932528644800186157e-02 -1.882059127092361450e-01 -1.151365041732788086e-01 -1.427764147520065308e-01 1.182882338762283325e-01 1.914596855640411377e-01 -1.211101710796356201e-01 3.693025559186935425e-02 8.293375372886657715e-02 -1.312816590070724487e-01 1.415987499058246613e-02 5.549136549234390259e-02
1.886180974543094635e-02 3.557067513465881348e-01 -1.546535789966583252e-01 1.790915727615356445e-01 1.828264743089675903e-01 1.111121997237205505e-01 -2.962454035878181458e-02 1.097465753555297852e-01 1.499650329351425171e-01 -4.977754876017570496e-02 1.317758709192276001e-01 6.260040402412414551e-02 -2.981627285480499268e-01 -4.710105657577514648e-01 -6.950155645608901978e-02 1.699685901403427124e-01 -1.486565768718719482e-01 7.847064733505249023e-02 -1.628077477216720581e-01 -1.101075857877731323e-01 -4.834279790520668030e-02 -3.649689257144927979e-01 7.456987351179122925e-02 -1.156173646450042725e-01 -1.047122478485107422e-01 2.876893579959869385e-01 -4.319304600358009338e-02 1.340389847755432129e-01 -3.258284181356430054e-02 -7.243473827838897705e-02 9.599657356739044189e-02 -1.314147710800170898e-01
-2.092882804572582245e-02 7.492948323488235474e-02 -1.943494081497192383e-01 2.330187112092971802e-01 3.436059057712554932e-01 -1.974468678236007690e-01 1.354772746562957764e-01 -4.466110467910766602e-02 2.359483391046524048e-01 6.147415563464164734e-02 2.039175182580947876e-01 -3.904333105310797691e-03 -2.718348801136016846e-02 -2.313167899847030640e-01 -1.131022125482559204e-01 1.245298907160758972e-01 -4.212792813777923584e-01 -5.419919639825820923e-02 -7.319676876068115234e-02 -3.122046031057834625e-02 2.121309936046600342e-01 -1.625405550003051758e-01 -1.721774339675903320e-01 -1.230110414326190948e-02 -1.998697072267532349e-01 3.146195113658905029e-01 -1.210490018129348755e-01 4.963729158043861389e-02 -9.851503372192382812e-02 5.062406137585639954e-02 -1.428146362304687500e-01 -2.533949017524719238e-01
-3.771939873695373535e-02 -2.214461006224155426e-02 -2.238991111516952515e-01 2.329557538032531738e-01 3.186432719230651855e-01 -2.512779235839843750e-01 3.486439958214759827e-02 -3.531337156891822815e-02 1.510667800903320312e-01 5.429442599415779114e-02 2.443172335624694824e-01 1.117554157972335815e-01 -6.065771728754043579e-02 -3.267495036125183105e-01 -7.946497946977615356e-02 1.935418844223022461e-01 -3.776145577430725098e-01 8.808635175228118896e-02 -1.247271336615085602e-02 -1.052511036396026611e-01 2.467772960662841797e-01 -2.956977405119687319e-04 -1.649879813194274902e-01 5.250834301114082336e-02 -1.806374788284301758e-01 3.092015087604522705e-01 -1.064465120434761047e-01 4.301656410098075867e-02 -8.391024917364120483e-02 1.609628647565841675e-01 -1.454665958881378174e-01 -1.624628752470016479e-01
-1.175749525427818298e-01 -1.547248363494873047e-01 -2.888817191123962402e-01 2.643501460552215576e-01 3.429889976978302002e-01 7.468002848327159882e-03 -3.927480429410934448e-02 -3.113817572593688965e-01 1.139277815818786621e-01 -5.766815692186355591e-02 2.821183502674102783e-01 9.536641091108322144e-02 -1.145274788141250610e-01 -1.381318420171737671e-01 -1.374959796667098999e-01 -1.138051506131887436e-02 -1.685292571783065796e-01 4.718868434429168701e-02 -4.143612086772918701e-01 2.645638771355152130e-02 5.584784597158432007e-02 -9.780462831258773804e-02 -8.219702169299125671e-03 -8.129747584462165833e-03 -2.321797609329223633e-01 1.174141988158226013e-01 -4.547772184014320374e-02 2.056675031781196594e-02 1.018372699618339539e-01 1.727050244808197021e-01 -2.726540267467498779e-01 -1.895174086093902588e-01
2.768601477146148682e-02 2.325243316590785980e-02 -4.019056633114814758e-02 1.899982541799545288e-01 3.639768660068511963e-01 -5.057420209050178528e-02 6.763340532779693604e-02 -3.171752691268920898e-01 -7.572919130325317383e-02 -3.915462642908096313e-02 6.865730881690979004e-02 -4.096573218703269958e-02 -1.831077188253402710e-01 -2.259106487035751343e-01 -2.207415997982025146e-01 1.387230902910232544e-01 -2.274237573146820068e-01 2.334042787551879883e-01 -2.478183507919311523e-01 6.822679936885833740e-02 4.574811160564422607e-01 -3.392712026834487915e-02 -1.145777776837348938e-01 1.296967417001724243e-01 1.008540093898773193e-01 6.680609285831451416e-02 1.218254584819078445e-02 -7.983486354351043701e-02 -1.569614261388778687e-01 1.223231852054595947e-01 -1.037017926573753357e-01 -2.653376162052154541e-01
1.075019016861915588e-01 6.227334961295127869e-02 5.797677859663963318e-02 1.330226212739944458e-01 3.542703390121459961e-01 1.046266686171293259e-02 -3.417354524135589600e-01 8.634880185127258301e-02 -9.827049076557159424e-02 -6.617136299610137939e-02 3.092421777546405792e-02 8.188793063163757324e-02 -2.114809602499008179e-01 -1.158289238810539246e-01 -1.651991531252861023e-02 2.572317719459533691e-01 -4.849250912666320801e-01 1.568946838378906250e-01 -1.088858544826507568e-01 7.544616609811782837e-02 -9.510302543640136719e-02 6.559532135725021362e-02 -1.320321410894393921e-01 -1.034827902913093567e-01 -1.335416138172149658e-01 7.907572388648986816e-02 1.807413101196289062e-01 6.986486259847879410e-03 -4.753230605274438858e-04 -3.987265825271606445e-01 1.754638105630874634e-01 -4.466724023222923279e-02
2.080697119235992432e-01 -1.337521970272064209e-01 7.299248874187469482e-02 8.576755970716476440e-02 3.292968571186065674e-01 -2.371110171079635620e-01 -2.571010291576385498e-01 -1.791062057018280029e-01 -2.269687950611114502e-01 -2.519343197345733643e-01 3.877046108245849609e-01 -1.121490914374589920e-02 -5.836910009384155273e-02 -1.774376817047595978e-02 1.250802632421255112e-02 2.237435430288314819e-01 -2.542737126350402832e-01 2.250694632530212402e-01 -2.054707407951354980e-01 9.675572067499160767e-02 2.053141891956329346e-01 -2.378628253936767578e-01 1.204361543059349060e-01 -1.634963452816009521e-01 -8.516504615545272827e-02 -2.427254803478717804e-02 2.795296721160411835e-02 -1.217393279075622559e-01 -5.354142189025878906e-02 -3.130704537034034729e-02 -8.493985235691070557e-02 -5.063720792531967163e-02
1.363404542207717896e-01 2.542796544730663300e-02 -2.552033960819244385e-01 3.495290875434875488e-01 2.738845050334930420e-01 -6.614171713590621948e-02 3.190273046493530273e-01 -4.316096007823944092e-02 1.838652044534683228e-01 -1.376334279775619507e-01 1.032593995332717896e-01 -1.798374503850936890e-01 -1.297427862882614136e-01 -2.813117206096649170e-01 -2.220502495765686035e-01 1.570784896612167358e-01 -4.136348366737365723e-01 2.378971502184867859e-02 -1.606136411428451538e-01 -3.892578929662704468e-02 8.148052729666233063e-03 -4.024792835116386414e-02 -1.507478654384613037e-01 3.459942340850830078e-02 -1.067429222166538239e-02 1.353548914194107056e-01 -1.587717235088348389e-01 1.937169581651687622e-02 -9.824872761964797974e-02 6.933764368295669556e-02 -9.275140613317489624e-02 -2.303730398416519165e-01
2.584255635738372803e-01 -2.659791111946105957e-01 -1.404675394296646118e-01 1.363525092601776123e-01 5.182405561208724976e-02 -1.993154883384704590e-01 -6.358604133129119873e-02 1.593931317329406738e-01 -1.474354118108749390e-01 -2.370073348283767700e-01 -6.437402963638305664e-02 3.800795376300811768e-01 -3.397345244884490967e-01 -2.373941987752914429e-01 8.234201371669769287e-02 2.164260149002075195e-01 -1.169080138206481934e-01 3.079344332218170166e-01 -9.234498441219329834e-02 -2.232865430414676666e-02 -6.139333546161651611e-02 -9.301878511905670166e-02 -9.477727115154266357e-02 -8.340676128864288330e-02 -9.420500695705413818e-02 -1.358332782983779907e-01 6.112350896000862122e-02 2.384289950132369995e-01 5.623015016317367554e-02 -3.044403856620192528e-03 1.282706856727600098e-01 -2.167111337184906006e-01
-3.149162977933883667e-02 -1.356901377439498901e-01 6.818114966154098511e-02 5.925093218684196472e-02 1.580346673727035522e-01 -1.606890261173248291e-01 1.483958363533020020e-01 -4.613298550248146057e-02 -1.024128217250108719e-02 -2.173585146665573120e-01 3.110386133193969727e-01 8.564527332782745361e-02 -3.436279296875000000e-01 -1.948170363903045654e-01 -2.882118523120880127e-01 -4.747640714049339294e-02 -2.872420847415924072e-01 4.214227944612503052e-02 -1.598611027002334595e-01 3.108088076114654541e-01 2.348473817110061646e-01 -9.505114704370498657e-02 -1.844746619462966919e-01 -2.360418885946273804e-01 1.956873685121536255e-01 2.828641422092914581e-02 -6.133543327450752258e-02 -3.667282313108444214e-02 1.035757586359977722e-01 2.885190844535827637e-01 2.076559141278266907e-02 -7.568892091512680054e-02
1.498895585536956787e-01 1.557257771492004395e-01 -2.269163429737091064e-01 5.178228765726089478e-02 2.908138036727905273e-01 6.572732329368591309e-02 -3.439336121082305908e-01 -1.937472820281982422e-01 1.241081058979034424e-01 -2.706250250339508057e-01 -2.392687201499938965e-01 -1.470894068479537964e-01 -3.597559034824371338e-02 -8.939667791128158569e-02 -1.763433068990707397e-01 5.836030840873718262e-02 -5.682497024536132812e-01 1.907789520919322968e-02 -9.673878550529479980e-02 5.689230933785438538e-02 3.496769815683364868e-02 -5.029138643294572830e-03 1.207329612225294113e-02 -1.161838173866271973e-01 8.938908576965332031e-02 1.639638245105743408e-01 4.381974041461944580e-02 3.005502745509147644e-02 -6.782348453998565674e-02 -1.131743863224983215e-01 1.527587026357650757e-01 -1.177866086363792419e-01
-1.438529137521982193e-02 2.653575837612152100e-01 -8.850432932376861572e-02 6.662915647029876709e-02 1.397239565849304199e-01 7.665409147739410400e-02 -5.904179066419601440e-02 4.641630873084068298e-02 9.978725016117095947e-02 1.332414802163839340e-02 2.017041295766830444e-02 1.171036064624786377e-01 -2.199307978153228760e-01 -5.538924336433410645e-01 -1.742447912693023682e-02 1.426165103912353516e-01 -1.163238808512687683e-01 5.046475678682327271e-02 -1.586399972438812256e-01 -1.989646553993225098e-01 1.673188642598688602e-03 -3.699623942375183105e-01 1.802844740450382233e-02 5.663655698299407959e-02 -8.764946833252906799e-03 3.742631673812866211e-01 -1.075093522667884827e-01 4.171084612607955933e-02 -1.510507315397262573e-01 -1.017028987407684326e-01 2.115702480077743530e-01 -1.827393323183059692e-01
1.602366715669631958e-01 -9.256921708583831787e-02 2.332905977964401245e-01 -1.624339446425437927e-02 3.141910433769226074e-01 -1.645358651876449585e-01 9.156166017055511475e-02 -3.558475151658058167e-02 -2.093454152345657349e-01 -1.184229180216789246e-01 1.020025312900543213e-01 2.066308408975601196e-01 -4.874349534511566162e-01 -3.457308113574981689e-01 -4.925762489438056946e-02 -2.962686680257320404e-02 -9.952615201473236084e-02 1.814985126256942749e-01 -1.588370800018310547e-01 2.621024250984191895e-01 6.815527379512786865e-02 -1.609717309474945068e-01 -2.137874066829681396e-01 -1.544030457735061646e-01 -3.590176627039909363e-02 1.065428480505943298e-01 8.616545796394348145e-02 1.534727960824966431e-01 1.431177649646997452e-02 -9.036912024021148682e-02 -9.353344887495040894e-02 8.146632462739944458e-02
1.233556643128395081e-01 3.854195177555084229e-01 -2.344212383031845093e-01 1.060111075639724731e-01 9.890174865722656250e-02 1.059748157858848572e-01 -4.519518092274665833e-02 -3.017991967499256134e-02 1.976278237998485565e-02 -4.082204401493072510e-02 8.699927479028701782e-02 3.253661841154098511e-02 -2.412515580654144287e-01 -4.303136765956878662e-01 -8.916321396827697754e-02 1.068011000752449036e-01 -1.978230029344558716e-01 4.032355174422264099e-02 -1.869344115257263184e-01 -8.453544974327087402e-02 -4.605206102132797241e-02 -2.363201677799224854e-01 2.093564420938491821e-01 -9.184958785772323608e-02 -2.283291891217231750e-02 3.608896136283874512e-01 -1.450247913599014282e-01 6.596850603818893433e-02 -6.803684681653976440e-02 -1.147344782948493958e-01 2.088544070720672607e-01 -2.490376085042953491e-01
-8.510290831327438354e-02 -6.227339617908000946e-03 8.018451929092407227e-02 2.788760066032409668e-01 1.504730433225631714e-01 -2.578620016574859619e-01 -4.511352162808179855e-04 -3.124986402690410614e-02 4.889506101608276367e-02 6.690380722284317017e-02 1.393243819475173950e-01 -2.689605765044689178e-02 3.037921153008937836e-02 -3.904632925987243652e-01 -1.162587031722068787e-01 1.655935496091842651e-01 -4.628028273582458496e-01 -1.622663140296936035e-01 2.196097001433372498e-02 -1.948724314570426941e-02 3.329908549785614014e-01 -2.052651345729827881e-01 -2.351165413856506348e-01 1.328453570604324341e-01 1.809297874569892883e-02 2.281845510005950928e-01 8.040639571845531464e-03 -8.824355155229568481e-02 -3.454064950346946716e-02 2.153491377830505371e-01 1.686244271695613861e-02 -1.471708416938781738e-01
1.907496340572834015e-02 -2.998131513595581055e-01 1.001686900854110718e-01 8.505788445472717285e-02 2.378988116979598999e-01 -2.609771490097045898e-01 1.654562205076217651e-01 1.547726839780807495e-01 -1.304380744695663452e-01 -1.529629528522491455e-01 1.763655617833137512e-02 2.060368508100509644e-01 5.081800371408462524e-02 -1.933436691761016846e-01 1.422786116600036621e-01 1.273085456341505051e-02 -1.488864421844482422e-01 -2.007229626178741455e-01 -3.374782502651214600e-01 5.434679985046386719e-02 9.304527938365936279e-02 -4.364149272441864014e-01 9.684248268604278564e-02 9.334859251976013184e-02 1.391092687845230103e-01 1.381580084562301636e-01 -4.605642333626747131e-02 2.518786787986755371e-01 2.300019189715385437e-02 1.553354561328887939e-01 -8.501271158456802368e-02 -2.012527137994766235e-01
-1.664198935031890869e-01 -1.588470339775085449e-01 -2.907473742961883545e-01 2.675987780094146729e-01 2.517088651657104492e-01 -1.326853334903717041e-01 9.123781695961952209e-03 -3.183252215385437012e-01 4.785550385713577271e-02 2.916262112557888031e-02 1.603328287601470947e-01 1.119338646531105042e-01 -5.373068526387214661e-02 -1.501226723194122314e-01 9.822193533182144165e-04 -2.897392027080059052e-02 -2.976435422897338867e-01 -3.747455403208732605e-02 -5.760571360588073730e-01 1.348230093717575073e-01 4.029740393161773682e-02 -5.521352961659431458e-02 2.596024656668305397e-03 8.353196084499359131e-02 1.443462520837783813e-01 1.486572176218032837e-01 -1.713245920836925507e-02 -1.381142735481262207e-01 -6.966186314821243286e-02 1.230139285326004028e-02 -2.883681328967213631e-03 -1.480646580457687378e-01
2.719008028507232666e-01 1.459819972515106201e-01 2.562867403030395508e-01 3.161377310752868652e-01 -4.156603291630744934e-02 -1.017195880413055420e-01 -2.279668599367141724e-01 -1.861057579517364502e-01 1.277654767036437988e-01 -3.051272407174110413e-02 -6.104512512683868408e-02 1.779002845287322998e-01 -2.425534874200820923e-01 -4.067434668540954590e-01 1.627323031425476074e-01 -1.289354860782623291e-01 -2.610342204570770264e-01 -4.868207871913909912e-02 -3.011544048786163330e-01 -4.701904579997062683e-02 -1.674597337841987610e-02 1.025628894567489624e-01 6.037278845906257629e-02 1.717260777950286865e-01 -8.198043704032897949e-02 1.011716797947883606e-01 1.646406054496765137e-01 -1.654249429702758789e-01 -4.804339259862899780e-02 -8.703805506229400635e-02 -4.698589444160461426e-02 -1.719832569360733032e-01
2.129997760057449341e-01 -3.198041617870330811e-01 -1.425307430326938629e-02 1.089075878262519836e-01 4.073644876480102539e-01 -1.286831051111221313e-01 -1.211871653795242310e-01 -5.885405000299215317e-03 2.383261322975158691e-01 -2.687211334705352783e-01 -6.762772053480148315e-02 1.857021450996398926e-01 -4.513997435569763184e-01 -2.178982943296432495e-01 6.521789729595184326e-02 1.176460366696119308e-02 -2.872606515884399414e-01 1.939277201890945435e-01 -5.602652207016944885e-03 -1.461270637810230255e-02 5.966097116470336914e-02 -9.779756888747215271e-03 4.560509696602821350e-02 -4.824311658740043640e-02 -5.056731030344963074e-02 4.380271583795547485e-02 1.298725754022598267e-01 1.220989748835563660e-01 -4.997365176677703857e-02 -1.247107535600662231e-01 -1.531649976968765259e-01 -1.147586703300476074e-01
9.290565736591815948e-03 1.553978770971298218e-01 -2.624745965003967285e-01 4.765298962593078613e-02 1.167391538619995117e-01 -9.648578241467475891e-03 -2.024975121021270752e-01 5.899982154369354248e-02 6.933083385229110718e-02 -1.072412431240081787e-01 1.843699514865875244e-01 -7.540564984083175659e-02 -1.178906783461570740e-01 -3.565699458122253418e-01 -2.749744653701782227e-01 1.222038194537162781e-01 -3.278304040431976318e-01 6.724684685468673706e-02 -6.937478482723236084e-02 2.931109443306922913e-02 4.268445447087287903e-02 -2.103177756071090698e-01 2.837659418582916260e-02 -4.963967204093933105e-02 -1.310116797685623169e-01 4.708158373832702637e-01 -1.821972429752349854e-02 3.148077428340911865e-01 -6.202531233429908752e-02 -4.016019776463508606e-02 1.409217119216918945e-01 -1.680627465248107910e-01
7.453169673681259155e-02 2.421580404043197632e-01 2.707001566886901855e-02 3.265923857688903809e-01 2.071865499019622803e-01 -4.283744841814041138e-02 -1.554911583662033081e-01 3.683721646666526794e-02 1.217428967356681824e-01 -2.630290985107421875e-01 1.230426803231239319e-01 1.995544284582138062e-01 -3.057768344879150391e-01 -1.848870366811752319e-01 1.309519112110137939e-01 3.256972730159759521e-01 -8.596640825271606445e-02 1.703554391860961914e-01 -7.229524105787277222e-02 -2.373942136764526367e-01 1.679918617010116577e-01 7.535361498594284058e-02 -4.337077960371971130e-02 6.916610151529312134e-02 2.176551818847656250e-01 1.674705296754837036e-01 -7.274995092302560806e-03 1.105015277862548828e-01 9.871250018477439880e-03 8.906802535057067871e-02 -2.668095231056213379e-01 -2.505527436733245850e-01
2.767250239849090576e-01 -3.320691362023353577e-02 2.038519643247127533e-02 2.053910344839096069e-01 1.783381700515747070e-01 4.252862557768821716e-02 -1.859498918056488037e-01 1.500696986913681030e-01 -1.912274062633514404e-01 -1.948191821575164795e-01 5.987815931439399719e-02 7.574457675218582153e-02 -4.036078155040740967e-01 -5.378076434135437012e-02 4.565906710922718048e-03 -4.930178448557853699e-02 -4.402980804443359375e-01 1.418502926826477051e-01 -1.912566076498478651e-04 -5.456398241221904755e-03 1.632735729217529297e-01 3.025618195533752441e-02 1.806528419256210327e-01 -1.046339794993400574e-01 -2.725194096565246582e-01 1.543370187282562256e-01 1.947830468416213989e-01 1.100533455610275269e-01 -1.859075576066970825e-01 1.869061887264251709e-01 1.613655388355255127e-01 -8.986347168684005737e-02
3.180778026580810547e-01 -9.885966777801513672e-02 -1.454259157180786133e-01 -3.416295349597930908e-02 2.975531518459320068e-01 -2.170548308640718460e-03 1.599711030721664429e-01 7.811023294925689697e-02 4.558295384049415588e-02 -2.469347715377807617e-01 5.299961194396018982e-02 -6.919997930526733398e-02 -1.260495781898498535e-01 -1.667317450046539307e-01 -6.471187621355056763e-02 2.166344672441482544e-01 -4.259786307811737061e-01 1.621801704168319702e-01 -2.490824311971664429e-01 2.554634809494018555e-01 1.959612071514129639e-01 -4.664126783609390259e-03 -5.013122037053108215e-02 1.939780265092849731e-02 1.635386794805526733e-01 -1.356659680604934692e-01 1.225331649184226990e-01 3.477869182825088501e-02 -1.188235953450202942e-01 2.661942504346370697e-02 1.780869513750076294e-01 -3.110502660274505615e-01
1.172543019056320190e-01 -2.804245054721832275e-01 -2.540694735944271088e-02 3.041723072528839111e-01 1.988419294357299805e-01 8.736015856266021729e-02 -1.175512447953224182e-01 -1.003714948892593384e-01 -1.467790752649307251e-01 -1.948784142732620239e-01 2.711030654609203339e-02 4.635953530669212341e-02 -1.774884164333343506e-01 -3.089120388031005859e-01 6.235177442431449890e-02 -1.877655684947967529e-01 -3.198978602886199951e-01 7.288648188114166260e-02 -2.852422930300235748e-02 -1.216887086629867554e-01 -1.076006218791007996e-01 -1.227306276559829712e-01 -1.133933141827583313e-01 9.219899773597717285e-02 -2.439587861299514771e-01 -2.087948173284530640e-01 -3.283668458461761475e-01 1.769606024026870728e-02 -2.011971361935138702e-02 5.548791959881782532e-02 3.181337416172027588e-01 -1.664215922355651855e-01
1.922400444746017456e-01 1.716556772589683533e-02 1.244702711701393127e-01 1.861529052257537842e-01 3.661761283874511719e-01 6.139032542705535889e-02 -4.787558317184448242e-02 -9.490036219358444214e-02 -3.459127247333526611e-02 2.145771123468875885e-02 2.474230378866195679e-01 1.748257875442504883e-01 -3.408816084265708923e-02 -2.029222548007965088e-01 -2.850754261016845703e-01 1.184548661112785339e-01 -1.294644773006439209e-01 6.725070625543594360e-02 -3.128979206085205078e-01 6.278190761804580688e-03 -8.504985272884368896e-02 -2.115080058574676514e-01 1.118284761905670166e-01 -2.611308991909027100e-01 -1.709460616111755371e-01 9.052716940641403198e-02 2.288515120744705200e-02 2.833961322903633118e-02 2.916091382503509521e-01 -2.046895623207092285e-01 -1.072264015674591064e-01 -3.214111328125000000e-01
-1.529355794191360474e-01 -2.446021288633346558e-01 -5.456140264868736267e-02 1.238666027784347534e-01 6.920538097620010376e-02 -8.641728013753890991e-02 1.109839826822280884e-01 1.055669039487838745e-01 -4.621293768286705017e-02 -2.745355665683746338e-01 4.488357901573181152e-02 9.382285177707672119e-02 6.345316767692565918e-02 -2.437779158353805542e-01 7.687375694513320923e-02 1.491842865943908691e-01 -3.478820919990539551e-01 4.110533595085144043e-01 -2.097173482179641724e-01 -9.261866658926010132e-02 4.796925559639930725e-02 5.171856377273797989e-03 8.205080032348632812e-02 -7.195265498012304306e-03 -5.678534135222434998e-02 2.748342156410217285e-01 3.438722714781761169e-02 2.033556550741195679e-01 1.000013798475265503e-01 -4.159270524978637695e-01 1.413570493459701538e-01 -8.288133144378662109e-02
8.731288462877273560e-02 -2.426777221262454987e-02 -1.707151830196380615e-01 5.965775251388549805e-02 1.729106754064559937e-01 1.874778270721435547e-01 -1.054857075214385986e-01 -1.592399086803197861e-03 -5.545572564005851746e-02 2.097667753696441650e-01 -1.061364188790321350e-01 -8.909468352794647217e-02 -3.796000964939594269e-03 -2.932643890380859375e-01 -2.480346150696277618e-02 3.292351961135864258e-01 -3.914871811866760254e-01 -2.159636169672012329e-01 -7.172442227602005005e-02 2.551173567771911621e-01 1.140902861952781677e-01 -2.766923606395721436e-01 -1.579030901193618774e-01 1.500605698674917221e-02 6.468755751848220825e-02 3.597996532917022705e-01 4.980241134762763977e-02 8.461651206016540527e-02 4.873298481106758118e-02 -2.361825704574584961e-01 1.199425682425498962e-01 -1.446025520563125610e-01
1.415093094110488892e-01 -2.187777757644653320e-01 1.325135491788387299e-02 1.199571713805198669e-01 1.601509749889373779e-01 -1.088554039597511292e-01 -1.643167138099670410e-01 1.751972883939743042e-01 -6.989406049251556396e-02 1.515506505966186523e-01 -1.414751559495925903e-01 -1.861574687063694000e-02 -1.973668932914733887e-01 -1.693744212388992310e-01 -1.620439141988754272e-01 7.035043835639953613e-02 -4.337187409400939941e-01 2.636889815330505371e-01 -1.299763321876525879e-01 2.416496425867080688e-01 -8.733240887522697449e-03 -2.933395802974700928e-01 -1.521707861684262753e-03 -2.322573810815811157e-01 -2.004232108592987061e-01 2.547763586044311523e-01 1.110320389270782471e-01 -1.364635080099105835e-01 -1.755717098712921143e-01 1.428872197866439819e-01 -1.160556450486183167e-01 3.932445123791694641e-02
3.675174713134765625e-02 -1.050186231732368469e-01 1.081001535058021545e-01 -1.236979886889457703e-01 3.648182749748229980e-01 -5.528970807790756226e-02 -2.911617457866668701e-01 1.153602227568626404e-01 4.319056496024131775e-02 -1.568756401538848877e-01 1.199533641338348389e-01 1.177426353096961975e-01 -2.525664269924163818e-01 -2.062415927648544312e-01 -6.162429600954055786e-02 1.466290503740310669e-01 -4.727017581462860107e-01 2.573992125689983368e-02 -1.951999068260192871e-01 2.003426849842071533e-01 -2.112347260117530823e-02 -3.072961699217557907e-03 -1.758393049240112305e-01 -2.478496432304382324e-01 -1.686268001794815063e-01 1.294385045766830444e-01 1.484649032354354858e-01 -1.517585366964340210e-01 1.457969397306442261e-01 4.033422097563743591e-02 -1.382937878370285034e-01 -1.123643592000007629e-01
1.917338818311691284e-01 5.105442926287651062e-02 1.484064012765884399e-01 -7.704344391822814941e-02 1.970315873622894287e-01 -1.772574931383132935e-01 1.108690798282623291e-01 4.094710946083068848e-02 -8.059080690145492554e-02 -2.212144881486892700e-01 1.641108887270092964e-03 3.185246605426073074e-03 -2.581948339939117432e-01 -1.544416993856430054e-01 -1.620255559682846069e-01 1.039475500583648682e-01 -4.641088247299194336e-01 1.105897575616836548e-01 -1.923375874757766724e-01 1.147308200597763062e-01 6.108831241726875305e-02 -1.164276152849197388e-01 -6.224616989493370056e-02 -2.148089557886123657e-01 1.042910292744636536e-01 -1.475362479686737061e-02 -1.759785711765289307e-01 1.543415337800979614e-01 4.369321167469024658e-01 2.107983678579330444e-01 1.379508972167968750e-01 -9.731490164995193481e-03
-8.116973936557769775e-02 -1.497637480497360229e-01 -1.572431027889251709e-01 3.516640365123748779e-01 2.865960299968719482e-01 -3.742701113224029541e-01 2.161916159093379974e-02 4.547296836972236633e-02 7.010775804519653320e-02 -8.680516481399536133e-02 6.143270060420036316e-02 2.153428643941879272e-01 -2.362548708915710449e-01 -1.635824590921401978e-01 -2.371110394597053528e-02 1.123227253556251526e-01 -1.793678998947143555e-01 1.819768995046615601e-01 -1.501711905002593994e-01 -9.402332454919815063e-02 1.450011283159255981e-01 -1.626830250024795532e-01 -2.465078830718994141e-01 8.208885043859481812e-02 1.130195986479520798e-02 3.013317584991455078e-01 1.201197504997253418e-01 1.795311570167541504e-01 -3.907609730958938599e-02 2.148167043924331665e-01 -2.052949666976928711e-01 -2.009795419871807098e-02
1.778228022158145905e-02 -4.276122897863388062e-02 2.717534601688385010e-01 3.292979598045349121e-01 -8.442397229373455048e-03 -2.739915251731872559e-01 -1.485360413789749146e-01 3.009204864501953125e-01 -1.804350689053535461e-02 -6.991771608591079712e-02 1.092104539275169373e-01 1.486762147396802902e-02 4.023909103125333786e-03 -2.932755053043365479e-01 1.868119388818740845e-01 -8.055976592004299164e-03 -2.023643851280212402e-01 2.503024935722351074e-01 -3.419809341430664062e-01 -1.025442555546760559e-01 -1.261161714792251587e-01 -2.261593490839004517e-01 -5.858424305915832520e-02 -9.795986860990524292e-02 1.537449657917022705e-01 1.070142164826393127e-01 -7.072013616561889648e-02 1.629853099584579468e-01 6.773130502551794052e-03 -2.822797596454620361e-01 1.687999516725540161e-01 -5.856920778751373291e-02
1.783352717757225037e-02 -4.453975334763526917e-02 6.178023293614387512e-03 1.451549381017684937e-01 2.559535801410675049e-01 -5.588856711983680725e-02 8.090396970510482788e-02 3.734392300248146057e-02 5.362832173705101013e-02 -1.136404201388359070e-01 9.324828535318374634e-02 -2.119517177343368530e-01 7.890971750020980835e-02 -2.758731245994567871e-01 -2.546179667115211487e-02 1.995371282100677490e-01 -3.767032325267791748e-01 -8.737056702375411987e-02 -4.583226442337036133e-01 1.185709238052368164e-01 -3.008672036230564117e-02 -1.474983245134353638e-01 -1.595613211393356323e-01 -2.871502377092838287e-02 8.936675637960433960e-02 1.422809064388275146e-01 5.122865363955497742e-02 -1.029098406434059143e-02 -1.131336167454719543e-01 3.877772390842437744e-01 -1.598070412874221802e-01 -2.560018897056579590e-01
6.653946638107299805e-02 -1.518253982067108154e-01 1.085372045636177063e-01 1.650740206241607666e-01 2.432355731725692749e-01 -1.577562093734741211e-02 -3.252246677875518799e-01 1.232223957777023315e-01 -3.504047915339469910e-02 -2.027482837438583374e-01 5.836419761180877686e-02 1.731575131416320801e-01 -1.626264303922653198e-01 -8.987458050251007080e-02 -3.052232265472412109e-01 3.432523608207702637e-01 -3.529683351516723633e-01 9.611151367425918579e-02 -1.654885113239288330e-01 -5.232058838009834290e-02 -1.407222300767898560e-01 -1.290305703878402710e-01 -7.467164658010005951e-03 -1.014597639441490173e-01 -8.378090709447860718e-02 -5.204264819622039795e-02 1.697598397731781006e-01 -1.030843779444694519e-01 1.273134499788284302e-01 -2.327786386013031006e-01 2.061639577150344849e-01 -2.430467307567596436e-01
2.004706114530563354e-01 -1.158756669610738754e-02 1.028046086430549622e-01 2.232623249292373657e-01 2.693727798759937286e-02 -2.890680730342864990e-01 -1.672140359878540039e-01 -5.897891893982887268e-02 3.178546205163002014e-02 -2.103967219591140747e-01 -1.405656188726425171e-01 2.716183662414550781e-01 -7.755748927593231201e-02 -4.093004763126373291e-02 -1.482242643833160400e-01 -1.371084451675415039e-01 -3.249512612819671631e-01 -6.490135192871093750e-02 -2.131072282791137695e-01 -9.547212719917297363e-02 -1.810516975820064545e-02 -3.663433790206909180e-01 2.065375894308090210e-01 -1.966055780649185181e-01 1.189755275845527649e-01 1.943858265876770020e-01 -1.706467717885971069e-01 2.406957596540451050e-01 -5.607483908534049988e-02 1.975538134574890137e-01 1.670564115047454834e-01 8.371540904045104980e-02
-3.664825111627578735e-02 -2.716929018497467041e-01 1.088052317500114441e-01 1.858020722866058350e-01 2.289229817688465118e-02 -3.242725729942321777e-01 1.353652924299240112e-01 -4.409315809607505798e-02 -1.218103766441345215e-01 -2.643376886844635010e-01 8.098798245191574097e-02 1.302011609077453613e-01 -2.100171744823455811e-01 -2.756944000720977783e-01 -1.293826252222061157e-01 1.105641573667526245e-01 -2.442127466201782227e-01 -2.956446493044495583e-03 -2.738688290119171143e-01 3.147638738155364990e-01 2.305311709642410278e-01 -2.539995685219764709e-02 -4.520288109779357910e-02 -2.482361048460006714e-01 1.874885112047195435e-01 1.454923022538423538e-02 -2.531606256961822510e-01 2.897544950246810913e-02 7.442299276590347290e-02 1.658221930265426636e-01 -8.668891340494155884e-02 5.660615488886833191e-02
3.449694067239761353e-02 1.002584677189588547e-02 2.216254360973834991e-02 -1.625071167945861816e-01 2.921170294284820557e-01 3.603263525292277336e-03 -1.871029883623123169e-01 7.351423054933547974e-02 -5.198784172534942627e-02 -3.054718971252441406e-01 4.316098988056182861e-03 -4.890768975019454956e-02 -1.544168740510940552e-01 -2.287186384201049805e-01 1.479371488094329834e-01 1.846064925193786621e-01 -2.432837933301925659e-01 -6.345728039741516113e-02 -4.256159961223602295e-01 -1.401885300874710083e-01 -8.702471107244491577e-02 -3.038858249783515930e-02 -1.995043158531188965e-01 -2.871131002902984619e-01 -1.790078878402709961e-01 1.852205246686935425e-01 -2.566117234528064728e-02 1.399090737104415894e-01 3.557365834712982178e-01 1.920488849282264709e-02 -4.739693552255630493e-02 -7.077245414257049561e-02
-5.834248289465904236e-02 1.960341483354568481e-01 6.938087195158004761e-02 1.056081280112266541e-01 1.338111609220504761e-01 -1.259343326091766357e-01 -2.239934355020523071e-01 2.004775553941726685e-01 -2.365814000368118286e-01 -1.649770438671112061e-01 2.364806383848190308e-01 1.478039473295211792e-01 1.359807699918746948e-01 -2.171854078769683838e-01 1.253118216991424561e-01 8.595226705074310303e-02 -1.613459885120391846e-01 -1.684215366840362549e-01 -2.445853799581527710e-01 1.467788815498352051e-01 2.526645660400390625e-01 1.524002850055694580e-02 -1.481274366378784180e-01 -5.470771342515945435e-03 -2.753712236881256104e-01 5.748204886913299561e-02 -1.465757638216018677e-01 1.801182627677917480e-01 -2.184238731861114502e-01 -7.543219625949859619e-02 -1.854510158300399780e-01 -3.545462787151336670e-01
-1.582591980695724487e-02 2.131010442972183228e-01 -3.771475702524185181e-02 2.524334490299224854e-01 3.831944763660430908e-01 1.932098716497421265e-02 1.305338442325592041e-01 1.108877584338188171e-01 -2.172581851482391357e-01 7.785845664329826832e-04 3.167670071125030518e-01 -5.277115479111671448e-02 -1.862143278121948242e-01 -3.902420997619628906e-01 1.227324977517127991e-01 2.836017124354839325e-02 -6.691657006740570068e-02 -1.190504506230354309e-01 -3.063958287239074707e-01 -1.360227614641189575e-01 7.258839905261993408e-02 -2.672262191772460938e-01 -9.620640426874160767e-02 5.785613134503364563e-02 1.641945540904998779e-02 2.595467865467071533e-01 2.474835328757762909e-02 1.527244001626968384e-01 8.200143277645111084e-02 3.876408562064170837e-02 1.743378192186355591e-01 9.476652741432189941e-02
-3.332790359854698181e-02 -1.077814847230911255e-01 2.493322491645812988e-01 3.348038494586944580e-01 3.948995769023895264e-01 -2.558230757713317871e-01 -6.959089636802673340e-02 -1.838533766567707062e-02 8.286800980567932129e-02 -1.678321510553359985e-01 -1.744757145643234253e-01 1.250776499509811401e-01 5.093016847968101501e-02 -2.499769330024719238e-01 8.524812012910842896e-02 -1.717435568571090698e-01 -2.082048207521438599e-01 7.794521003961563110e-02 -4.974414035677909851e-02 -9.701377898454666138e-02 3.602669835090637207e-01 -1.805460453033447266e-01 -1.735452562570571899e-01 -8.332748711109161377e-02 6.748638302087783813e-02 1.311098933219909668e-01 -2.696260809898376465e-01 -1.719377040863037109e-01 1.048889476805925369e-02 2.607798203825950623e-02 1.337990462779998779e-01 -3.874072572216391563e-03
3.596755266189575195e-01 -1.740739941596984863e-01 5.639462172985076904e-02 1.857224404811859131e-01 2.284213006496429443e-01 -3.065369091928005219e-02 -9.167081117630004883e-02 4.516645893454551697e-02 -1.274914741516113281e-01 -2.445198595523834229e-01 -3.861039504408836365e-02 2.566493749618530273e-01 -2.542952299118041992e-01 -3.913748562335968018e-01 -3.029059618711471558e-02 1.947555094957351685e-01 -2.573161125183105469e-01 2.881392836570739746e-01 -4.671356081962585449e-02 1.288064569234848022e-01 -8.251433819532394409e-02 -1.603498607873916626e-01 -3.687157854437828064e-02 5.723837763071060181e-02 -2.416097000241279602e-02 5.533411726355552673e-02 3.013842105865478516e-01 -4.552968218922615051e-02 1.166477948427200317e-01 -1.253269314765930176e-01 -6.637559831142425537e-02 5.976593121886253357e-02
1.388260573148727417e-01 -5.504207685589790344e-03 -1.405377984046936035e-01 1.905567795038223267e-01 7.905327528715133667e-02 -1.075851991772651672e-01 1.149721294641494751e-01 -7.527229934930801392e-02 5.585539340972900391e-02 -1.045749485492706299e-01 2.821713685989379883e-01 -4.954919591546058655e-02 5.681347567588090897e-03 -3.241566717624664307e-01 1.094175851903855801e-03 8.181057125329971313e-02 -1.873726844787597656e-01 6.830342113971710205e-02 -3.995020687580108643e-01 1.534892767667770386e-01 -1.511083915829658508e-02 -2.449557185173034668e-01 -9.713127464056015015e-02 -1.753463149070739746e-01 -2.582609886303544044e-03 2.246413081884384155e-01 1.637186259031295776e-01 -1.412095129489898682e-02 -1.505803167819976807e-01 3.759367167949676514e-01 -2.874186635017395020e-01 -1.804360002279281616e-01
-8.261035382747650146e-02 2.183384448289871216e-01 1.614911258220672607e-01 4.027668237686157227e-01 2.297241091728210449e-01 -2.453737892210483551e-02 -1.568377763032913208e-02 1.784487962722778320e-01 -1.355182677507400513e-01 -1.759902238845825195e-01 6.663219630718231201e-02 -4.385511204600334167e-02 3.343835845589637756e-02 -1.572286337614059448e-01 -2.212802916765213013e-01 -4.517278447747230530e-02 -3.792778849601745605e-01 -1.721993982791900635e-01 -5.341892689466476440e-02 1.376476138830184937e-01 1.203961893916130066e-01 9.768311865627765656e-03 -1.348957270383834839e-01 1.997166723012924194e-01 -1.285214424133300781e-01 1.403928995132446289e-01 5.954937264323234558e-02 4.356198012828826904e-01 -7.168501615524291992e-02 -1.420503407716751099e-01 -2.932193875312805176e-02 -1.244924813508987427e-01
-1.856796145439147949e-01 3.699432313442230225e-02 4.168120026588439941e-02 1.520918123424053192e-02 3.075975775718688965e-01 1.984667629003524780e-01 -6.849678605794906616e-02 2.531001567840576172e-01 -1.014749333262443542e-01 -2.569198608398437500e-01 -1.739061772823333740e-01 3.429825305938720703e-01 -1.774395406246185303e-01 -2.234161198139190674e-01 -2.128379195928573608e-01 6.943790614604949951e-02 -3.076720535755157471e-01 -8.753901720046997070e-02 -2.461312711238861084e-01 -7.894244045019149780e-02 1.605123467743396759e-02 -7.878438383340835571e-02 5.546740069985389709e-02 -1.939899772405624390e-01 1.253781169652938843e-01 -2.670940011739730835e-02 3.555697202682495117e-02 -8.738295733928680420e-02 3.669734001159667969e-01 3.477416187524795532e-02 1.101471111178398132e-01 -1.186057031154632568e-01
-1.333445161581039429e-01 -4.958309233188629150e-02 -2.205020636320114136e-01 3.524156808853149414e-01 1.512570083141326904e-01 2.522364854812622070e-01 -2.839481830596923828e-02 -9.742029756307601929e-02 -2.877525091171264648e-01 -1.633466482162475586e-01 2.310758829116821289e-02 2.650633826851844788e-02 -3.343602120876312256e-01 -2.714303433895111084e-01 1.246732845902442932e-01 -1.805801689624786377e-02 -3.555438518524169922e-01 4.374691471457481384e-02 -1.536749005317687988e-01 9.775844961404800415e-02 -8.036512136459350586e-02 1.031281501054763794e-01 -3.661338612437248230e-02 1.658044755458831787e-01 -2.457979619503021240e-01 8.060627430677413940e-02 -8.521206676959991455e-02 2.371656298637390137e-01 -1.014832779765129089e-01 1.341968923807144165e-01 1.550521105527877808e-01 -8.881555497646331787e-02
1.278974413871765137e-01 -5.708650127053260803e-02 -6.791116297245025635e-02 5.025757849216461182e-02 1.896654069423675537e-01 -1.740969568490982056e-01 -6.550996750593185425e-02 9.615050256252288818e-02 4.574888944625854492e-02 2.730998396873474121e-01 -7.995788007974624634e-02 6.076915189623832703e-02 -1.099915802478790283e-01 -3.804309964179992676e-01 2.528408169746398926e-01 -1.475627422332763672e-01 -3.672762215137481689e-01 1.399884670972824097e-01 3.623657301068305969e-02 4.025584831833839417e-02 1.926525980234146118e-01 -4.088438302278518677e-02 -1.303995251655578613e-01 -1.066410765051841736e-01 -1.270658224821090698e-01 -4.649718478322029114e-02 2.311573475599288940e-01 1.971825063228607178e-01 1.761462539434432983e-01 -3.349172174930572510e-01 2.120634764432907104e-01 -2.018891572952270508e-01
2.026158571243286133e-01 -3.719448298215866089e-02 2.374973893165588379e-01 -2.700353413820266724e-02 3.270677924156188965e-01 -1.481580883264541626e-01 -4.194200038909912109e-01 3.376324847340583801e-02 -5.659282580018043518e-02 4.850218072533607483e-03 1.059148386120796204e-01 7.653810828924179077e-02 -1.379937380552291870e-01 -3.068397343158721924e-01 4.273656383156776428e-02 3.328642249107360840e-01 -4.684703052043914795e-01 2.229447662830352783e-02 -1.248469203710556030e-01 9.942018985748291016e-02 -1.992870271205902100e-01 9.094316512346267700e-02 -4.679233580827713013e-02 -1.354892738163471222e-02 -1.273418068885803223e-01 1.395795494318008423e-02 -6.918831728398799896e-03 -1.149858832359313965e-01 2.265774644911289215e-02 -1.280933469533920288e-01 -5.710094794631004333e-02 -5.174808949232101440e-02
3.843456879258155823e-02 1.246428713202476501e-01 7.925935834646224976e-02 3.466017544269561768e-02 8.079267293214797974e-02 -2.756168246269226074e-01 -8.331972174346446991e-03 -9.078506380319595337e-02 2.176115810871124268e-01 5.156987905502319336e-02 -1.778070069849491119e-02 2.655828297138214111e-01 -3.712722659111022949e-02 -3.354982435703277588e-01 1.102741882205009460e-01 1.325949430465698242e-01 -4.427219927310943604e-01 6.873492896556854248e-02 -5.591371282935142517e-02 3.558371365070343018e-01 3.350828289985656738e-01 -5.480465665459632874e-02 5.720895156264305115e-02 5.875439196825027466e-02 9.983674436807632446e-02 2.357254326343536377e-01 -1.752520948648452759e-01 -1.956646442413330078e-01 -7.079412788152694702e-02 8.396299183368682861e-02 9.939927607774734497e-02 -1.058293431997299194e-01
2.713893949985504150e-01 -1.514805108308792114e-01 2.079208008944988251e-02 -1.232884358614683151e-03 2.622763514518737793e-01 -2.216444760560989380e-01 1.009409353137016296e-01 -5.431537330150604248e-02 -1.343728452920913696e-01 -9.542978368699550629e-03 3.288258910179138184e-01 1.181997824460268021e-02 -1.016112864017486572e-01 -2.917785048484802246e-01 -1.682082414627075195e-01 2.485060691833496094e-01 -1.304762959480285645e-01 1.661551743745803833e-01 -1.682519018650054932e-01 3.297189995646476746e-02 -1.296112388372421265e-01 -6.394331343472003937e-03 1.586482077836990356e-01 -3.718043863773345947e-01 5.872701760381460190e-03 1.306208223104476929e-01 -9.908783435821533203e-02 1.335810422897338867e-01 1.620641350746154785e-01 -1.419768482446670532e-01 8.316677808761596680e-02 -3.280527591705322266e-01
2.708243429660797119e-01 -1.150737777352333069e-01 9.062722325325012207e-03 1.314214468002319336e-01 8.794992417097091675e-02 -7.606834918260574341e-02 -1.392404437065124512e-01 9.330206364393234253e-02 -1.810423135757446289e-01 -3.444238305091857910e-01 2.105710795149207115e-03 3.724308907985687256e-01 -3.680065572261810303e-01 -3.005667328834533691e-01 5.621607974171638489e-02 1.237904727458953857e-01 -1.756846345961093903e-02 3.579517304897308350e-01 -1.759115010499954224e-01 -4.338186979293823242e-02 -1.709747016429901123e-01 -2.707816660404205322e-01 -1.199824512004852295e-01 -9.502741508185863495e-03 -1.204800903797149658e-01 -1.411328464746475220e-02 1.068270727992057800e-01 9.470640867948532104e-02 7.666918449103832245e-03 -9.822658263146877289e-03 -2.671521343290805817e-02 -7.619585096836090088e-02
9.545817226171493530e-02 -7.509520649909973145e-02 -2.261647433042526245e-01 1.565491110086441040e-01 2.066500782966613770e-01 3.664872646331787109e-01 1.478015780448913574e-01 1.654082536697387695e-01 -2.668382525444030762e-01 -5.927181243896484375e-02 -4.991038143634796143e-02 -4.754097387194633484e-02 -2.481046691536903381e-02 -2.614927589893341064e-01 2.101955562829971313e-01 4.612811654806137085e-02 -3.548851907253265381e-01 -6.512185931205749512e-02 -4.013389647006988525e-01 8.548511564731597900e-02 1.738648116588592529e-01 -4.897633567452430725e-02 -1.088354289531707764e-01 -1.695944815874099731e-01 -4.434989392757415771e-02 2.194768637418746948e-01 -7.845703512430191040e-02 -2.172293215990066528e-01 -1.305595319718122482e-02 -5.376578122377395630e-02 9.706404060125350952e-02 -2.886676415801048279e-02
1.109065115451812744e-01 9.267104417085647583e-02 -5.795366689562797546e-02 1.779357641935348511e-01 1.925451755523681641e-01 8.343206346035003662e-02 -3.342081233859062195e-02 -6.033897772431373596e-02 -2.469423264265060425e-01 -2.242525666952133179e-01 -2.027451694011688232e-01 1.285281032323837280e-01 -3.805927038192749023e-01 -1.340012252330780029e-01 -1.123731881380081177e-01 -1.354957371950149536e-01 -5.025335550308227539e-01 1.570981442928314209e-01 -1.555471718311309814e-01 -4.386174306273460388e-02 5.401435121893882751e-02 1.263778954744338989e-01 1.681650131940841675e-01 -5.442125722765922546e-02 -2.304473668336868286e-01 1.564236283302307129e-01 2.688900530338287354e-01 1.170213334262371063e-02 -6.461784988641738892e-02 1.183440256863832474e-02 1.503663510084152222e-01 -4.694428667426109314e-02
5.919867195188999176e-03 -1.311644762754440308e-01 -2.735498547554016113e-01 -1.137447431683540344e-01 1.441554129123687744e-01 -3.048923611640930176e-01 -1.576483249664306641e-01 -8.378470689058303833e-02 -1.484156120568513870e-02 -1.658181250095367432e-01 -2.749864244833588600e-03 1.509216800332069397e-02 -1.750521808862686157e-01 -1.857315897941589355e-01 1.818760186433792114e-01 4.659599438309669495e-02 -2.504694461822509766e-01 1.626003533601760864e-01 -2.298892587423324585e-01 2.189407497644424438e-01 3.421165347099304199e-01 -3.923348188400268555e-01 -6.117622181773185730e-02 1.742854118347167969e-01 3.102785535156726837e-02 6.287919729948043823e-02 1.527164578437805176e-01 -1.943619400262832642e-01 1.283838897943496704e-01 3.749486058950424194e-03 -8.227607235312461853e-03 -2.083601355552673340e-01
-3.690977767109870911e-02 5.415388569235801697e-02 -1.386881321668624878e-01 3.470131158828735352e-01 2.406942993402481079e-01 -2.173344045877456665e-01 1.738871634006500244e-01 -3.877797350287437439e-02 -2.001548409461975098e-01 -1.953740715980529785e-01 4.945233836770057678e-02 5.409903824329376221e-02 -1.386992335319519043e-01 -2.098315209150314331e-01 -1.409188508987426758e-01 -1.871258616447448730e-01 -1.042831614613533020e-01 -6.882504373788833618e-02 -2.902362048625946045e-01 -1.218909844756126404e-01 -1.485223472118377686e-01 -1.981895714998245239e-01 -1.285925358533859253e-01 -8.202673494815826416e-02 -1.585729867219924927e-01 -1.106074452400207520e-01 1.784878969192504883e-01 -1.857663542032241821e-01 -6.095058098435401917e-02 -3.937460482120513916e-01 1.078404188156127930e-01 -2.096714973449707031e-01
1.681350469589233398e-01 -2.286791801452636719e-03 2.019759863615036011e-01 1.000937968492507935e-01 3.014954924583435059e-01 -2.133177369832992554e-01 -1.657337695360183716e-02 -1.242169588804244995e-01 7.018883526325225830e-02 -1.810656934976577759e-01 1.939872354269027710e-01 5.101479962468147278e-02 8.318179845809936523e-02 -3.176672160625457764e-01 5.377504974603652954e-02 1.792968809604644775e-02 -1.086067929863929749e-01 -1.543810516595840454e-01 -1.702957749366760254e-01 -3.814404830336570740e-02 7.443050295114517212e-02 -4.105015397071838379e-01 -2.751993536949157715e-01 8.823594078421592712e-03 -3.731290251016616821e-02 1.011843886226415634e-02 -1.876764148473739624e-01 3.260106742382049561e-01 -1.649856865406036377e-01 -2.309155017137527466e-01 1.850597411394119263e-01 7.795070856809616089e-02
2.132025063037872314e-01 -3.389308154582977295e-01 -1.067319232970476151e-02 2.788253724575042725e-01 -1.115473434329032898e-01 -3.089519739151000977e-01 -2.750425413250923157e-02 2.120126485824584961e-01 -2.013329416513442993e-01 -1.080544739961624146e-01 -4.594046995043754578e-02 1.611548364162445068e-01 -2.017927765846252441e-01 -3.304733037948608398e-01 -8.021575212478637695e-02 2.325359582901000977e-01 -2.399796396493911743e-01 9.768435359001159668e-02 2.616334334015846252e-02 1.116121634840965271e-01 -9.886593371629714966e-02 -3.019925653934478760e-01 9.450756758451461792e-02 -7.913780212402343750e-02 -1.806170195341110229e-01 -1.924977265298366547e-02 -1.329071372747421265e-01 1.355144679546356201e-01 -2.782200835645198822e-02 2.081892192363739014e-01 -7.641570270061492920e-02 -4.538927599787712097e-02
2.791532874107360840e-01 1.316184103488922119e-01 -1.682615727186203003e-01 3.085576891899108887e-01 6.964179873466491699e-02 -3.832906782627105713e-01 -1.278807315975427628e-02 -1.221799850463867188e-01 -2.653874456882476807e-01 -2.006003111600875854e-01 8.603073656558990479e-02 1.332455277442932129e-01 -1.836304217576980591e-01 5.257206037640571594e-03 -2.358505688607692719e-02 -5.962482467293739319e-02 -2.539035081863403320e-01 -1.555847097188234329e-02 -7.227323204278945923e-02 -2.656313590705394745e-02 8.409876376390457153e-02 -2.296382933855056763e-01 -1.382710784673690796e-02 2.771964371204376221e-01 -1.705750375986099243e-01 -1.573075950145721436e-01 1.415634006261825562e-01 -1.987395286560058594e-01 3.293921053409576416e-02 -2.080473750829696655e-01 1.298243701457977295e-01 -2.421070933341979980e-01
8.960981667041778564e-02 2.775261551141738892e-02 -1.390348002314567566e-02 2.284922599792480469e-01 3.187769949436187744e-01 -4.019566625356674194e-02 -7.869994640350341797e-02 -5.053672473877668381e-03 -1.883837580680847168e-01 -2.190655283629894257e-02 2.307213693857192993e-01 5.623871460556983948e-02 -2.046627104282379150e-01 -2.250212877988815308e-01 -1.859457194805145264e-01 1.920635998249053955e-01 -9.882540255784988403e-02 2.534782700240612030e-02 -1.274603456258773804e-01 -1.495852768421173096e-01 1.514370739459991455e-02 -7.061472535133361816e-02 1.047611832618713379e-01 -4.596717953681945801e-01 -1.527030915021896362e-01 9.844612330198287964e-02 6.233969330787658691e-02 6.638836860656738281e-02 2.404814511537551880e-01 -2.289801687002182007e-01 -8.956810086965560913e-02 -3.699812591075897217e-01
3.489138185977935791e-01 -1.765564978122711182e-01 -5.259240046143531799e-03 1.313880831003189087e-01 2.187253534793853760e-01 -3.655435889959335327e-02 -1.070120930671691895e-01 -9.022552520036697388e-02 -1.757293343544006348e-01 -2.449839711189270020e-01 1.393526792526245117e-01 -1.271660178899765015e-01 -2.192045003175735474e-01 -6.410021334886550903e-02 1.107415109872817993e-01 -3.993822261691093445e-02 -5.502361431717872620e-02 -1.718757301568984985e-01 -4.522651135921478271e-01 2.677972614765167236e-01 4.650396108627319336e-02 -1.690642833709716797e-01 -1.610595434904098511e-01 2.166550606489181519e-01 3.581067174673080444e-02 1.845450848340988159e-01 -2.628383934497833252e-01 4.481157520785927773e-04 -1.356998085975646973e-01 -1.048146113753318787e-01 2.786199748516082764e-02 -1.465176790952682495e-01
1.681066304445266724e-01 1.030007675290107727e-01 2.094943821430206299e-01 2.758006751537322998e-01 2.727096974849700928e-01 -1.218260154128074646e-01 -1.299735009670257568e-01 -1.716034710407257080e-01 -1.333456784486770630e-01 -8.312303572893142700e-02 7.446089875884354115e-04 8.518210053443908691e-02 -3.300979137420654297e-01 -2.292309552431106567e-01 -9.172083809971809387e-03 -1.220053508877754211e-01 -4.150080680847167969e-01 -3.053304366767406464e-02 5.076235160231590271e-02 4.268490970134735107e-01 -1.124692782759666443e-01 -7.062830030918121338e-02 6.033299490809440613e-02 -2.088346183300018311e-01 1.124219074845314026e-01 -4.661840945482254028e-02 1.144137829542160034e-01 1.006674021482467651e-01 1.013216562569141388e-02 -1.577393151819705963e-02 6.047563999891281128e-02 -1.797786653041839600e-01
-6.801967322826385498e-02 -6.603506207466125488e-02 2.280653566122055054e-01 -1.044606342911720276e-01 3.070959746837615967e-01 6.175111979246139526e-02 -2.172553092241287231e-01 1.563915610313415527e-01 -5.858688149601221085e-03 -2.366048470139503479e-02 2.959439158439636230e-02 2.912373282015323639e-03 -1.226128041744232178e-01 -2.040458768606185913e-01 -1.403343975543975830e-01 5.043639615178108215e-02 -3.823547661304473877e-01 1.517091598361730576e-02 -5.221742987632751465e-01 -9.363831579685211182e-02 -7.662235945463180542e-02 2.144083008170127869e-02 -8.238945901393890381e-02 -2.861062884330749512e-01 -2.834759056568145752e-01 9.388712793588638306e-02 -1.340244859457015991e-01 1.032115519046783447e-01 1.701238155364990234e-01 -1.270620990544557571e-02 -8.782196044921875000e-02 2.198082767426967621e-02
5.172478035092353821e-02 7.744891196489334106e-02 9.693828225135803223e-02 1.951879113912582397e-01 3.458484709262847900e-01 9.094227105379104614e-02 -1.953450217843055725e-02 -1.629420965909957886e-01 -3.036389350891113281e-01 -4.761680588126182556e-02 2.073396146297454834e-01 1.550313532352447510e-01 -1.137620806694030762e-01 -1.269949972629547119e-01 -1.835481822490692139e-01 9.665376693010330200e-02 -2.631413340568542480e-01 6.991946697235107422e-02 -1.760681718587875366e-01 -5.296954512596130371e-02 -1.036567706614732742e-02 -1.288500726222991943e-01 1.246556043624877930e-01 -3.474251925945281982e-01 -2.071153670549392700e-01 1.890176832675933838e-01 -2.526705339550971985e-02 8.766537904739379883e-02 2.884565889835357666e-01 -2.275457382202148438e-01 7.669005077332258224e-03 -2.693430781364440918e-01
-8.413674682378768921e-02 -8.315545320510864258e-02 -1.266509294509887695e-01 1.461990177631378174e-01 1.965022832155227661e-01 -5.806964356452226639e-03 -2.360090166330337524e-01 -9.847589582204818726e-02 3.130102157592773438e-02 1.314268708229064941e-01 -2.511600255966186523e-01 8.657900989055633545e-02 -3.823253512382507324e-01 -3.977166712284088135e-01 -7.482187449932098389e-02 1.571420580148696899e-01 -2.453822940587997437e-01 -5.517826601862907410e-02 -1.234978660941123962e-01 2.185341715812683105e-01 -2.573587000370025635e-01 -1.572691053152084351e-01 -5.726828798651695251e-02 -8.260092884302139282e-02 4.051020368933677673e-02 1.836450099945068359e-01 2.260510772466659546e-01 1.671408563852310181e-01 -1.300876736640930176e-01 -1.907612830400466919e-01 3.800712153315544128e-02 -1.567772179841995239e-01
2.501899302005767822e-01 -1.289749741554260254e-01 1.407199352979660034e-01 1.904246956110000610e-01 2.062347978353500366e-01 -1.316969245672225952e-01 8.697874844074249268e-02 -5.037883669137954712e-02 2.086117267608642578e-01 -2.505037486553192139e-01 -1.148920580744743347e-01 1.100050806999206543e-01 2.229316383600234985e-01 -2.587313950061798096e-01 2.073150575160980225e-01 -1.174503415822982788e-01 -2.130444198846817017e-01 3.296721577644348145e-01 -1.952481716871261597e-01 1.278111487627029419e-01 1.613657176494598389e-01 3.669530153274536133e-02 3.113533928990364075e-02 -1.229160577058792114e-01 -1.931125670671463013e-02 -6.899125128984451294e-02 -1.187795400619506836e-01 -4.096371680498123169e-02 1.592449545860290527e-01 -3.244679048657417297e-02 2.375420182943344116e-01 -3.660465478897094727e-01
-1.970837712287902832e-01 6.118960678577423096e-02 -2.432978898286819458e-01 2.794429063796997070e-01 2.042568773031234741e-01 -2.817623317241668701e-01 -2.207895927131175995e-02 2.650164067745208740e-02 -3.776237741112709045e-02 -8.245511353015899658e-02 6.015666574239730835e-02 1.796465367078781128e-01 -2.553711831569671631e-01 -1.764666736125946045e-01 4.648695141077041626e-02 2.014512866735458374e-01 -2.509776949882507324e-01 1.646513789892196655e-01 -8.958391100168228149e-02 1.658596098423004150e-02 1.888142228126525879e-01 -9.516754001379013062e-02 -7.970565557479858398e-02 1.994514167308807373e-01 -4.247738793492317200e-02 -6.097718607634305954e-03 -3.353051543235778809e-01 2.625868618488311768e-01 1.110985758714377880e-03 -3.851558640599250793e-02 -2.207732498645782471e-01 -3.031927049160003662e-01
1.422474980354309082e-01 -2.535153627395629883e-01 -9.176034480333328247e-02 2.818100154399871826e-01 1.663457751274108887e-01 1.518405391834676266e-03 -2.807343304157257080e-01 -1.786814928054809570e-01 -1.888990551233291626e-01 -2.752203941345214844e-01 2.015141546726226807e-01 1.978384703397750854e-01 -2.609810829162597656e-01 -1.011743322014808655e-01 -3.330989566165953875e-04 -1.653519123792648315e-01 -3.297708332538604736e-01 2.211353182792663574e-02 -1.579921990633010864e-01 3.434047102928161621e-02 -1.804468184709548950e-01 -1.466454118490219116e-01 5.282801017165184021e-02 3.833774477243423462e-02 -2.396338731050491333e-01 -1.053166985511779785e-01 -9.785608947277069092e-02 -2.109143137931823730e-02 4.114007204771041870e-02 -2.706568241119384766e-01 2.123660594224929810e-01 -9.590853005647659302e-03
2.623118460178375244e-02 -2.867389321327209473e-01 2.220632880926132202e-01 1.142623648047447205e-01 1.009230315685272217e-01 -1.447064578533172607e-01 -2.819125354290008545e-02 3.875861763954162598e-01 -8.773513138294219971e-02 -4.254912212491035461e-02 -7.577673345804214478e-02 -5.941208079457283020e-02 7.731104642152786255e-02 -5.113489627838134766e-01 1.164717506617307663e-02 8.196529000997543335e-02 -2.079810053110122681e-01 2.811648137867450714e-02 -3.052033185958862305e-01 -1.689203530550003052e-01 -6.954283267259597778e-02 -1.756229251623153687e-01 5.111241713166236877e-02 -9.495913982391357422e-02 1.431522965431213379e-01 1.674588024616241455e-01 -9.821803867816925049e-02 5.016496032476425171e-02 1.496518552303314209e-01 -2.774706780910491943e-01 7.902508974075317383e-02 -1.116907596588134766e-02
5.090254172682762146e-02 -8.116811513900756836e-02 -1.655981987714767456e-01 1.149996593594551086e-01 1.556440144777297974e-01 -1.476017385721206665e-01 1.558647863566875458e-02 -1.092543229460716248e-01 -2.427283301949501038e-02 1.972176730632781982e-01 2.883031070232391357e-01 -2.058024751022458076e-03 -7.765753567218780518e-02 -2.795107662677764893e-01 -1.698071062564849854e-01 1.526587903499603271e-01 -5.127111077308654785e-01 -7.129176985472440720e-03 1.671211421489715576e-02 -1.173815950751304626e-01 3.128881156444549561e-01 -5.669299885630607605e-02 -1.910006999969482422e-01 -6.461212784051895142e-02 -1.387929469347000122e-01 2.074733078479766846e-01 -2.018834501504898071e-01 1.639349572360515594e-02 -5.899452790617942810e-02 1.710409969091415405e-01 -1.726579964160919189e-01 -2.201095670461654663e-01
2.479304820299148560e-01 -9.680860489606857300e-02 -2.299354374408721924e-01 2.213734090328216553e-01 2.630231976509094238e-01 -2.193002849817276001e-01 2.934084534645080566e-01 2.983456477522850037e-02 1.794684529304504395e-01 -2.290986478328704834e-01 -2.016193717718124390e-01 1.551118195056915283e-01 1.980858668684959412e-02 -2.140131592750549316e-01 -1.130762249231338501e-01 1.318531185388565063e-01 -1.943106949329376221e-01 1.162420883774757385e-01 -8.358941972255706787e-02 3.944421410560607910e-01 1.538394689559936523e-01 -6.519775092601776123e-02 -3.909423016011714935e-03 -1.805234253406524658e-01 5.285928398370742798e-02 7.830936461687088013e-03 2.221654653549194336e-01 1.176020968705415726e-02 3.329759091138839722e-02 -1.867798268795013428e-01 1.056991070508956909e-01 -1.528985947370529175e-01
1.414250731468200684e-01 1.215778291225433350e-01 9.153193794190883636e-03 4.383711218833923340e-01 2.917795777320861816e-01 -1.968325674533843994e-01 -6.679351627826690674e-02 2.389453947544097900e-01 -1.239539831876754761e-01 -2.760424613952636719e-01 -6.647366681136190891e-04 1.509773135185241699e-01 3.927535377442836761e-03 -1.082266718149185181e-01 1.472026258707046509e-01 2.343421801924705505e-02 -1.238192021846771240e-01 -3.190958797931671143e-01 -7.574540376663208008e-02 1.703318580985069275e-02 -1.143378615379333496e-01 -2.962292172014713287e-02 -4.887919500470161438e-02 2.229206450283527374e-02 -1.696589142084121704e-01 2.141096740961074829e-01 -4.741374775767326355e-02 2.942392230033874512e-01 -1.139575541019439697e-01 -1.440390050411224365e-01 1.110141202807426453e-01 -2.994965314865112305e-01
8.419638127088546753e-02 5.960677936673164368e-02 3.446270152926445007e-02 1.629622280597686768e-01 2.815641462802886963e-01 -6.172528490424156189e-02 -6.613396108150482178e-02 -4.482344165444374084e-02 -1.599542237818241119e-02 -3.708447217941284180e-01 2.505904734134674072e-01 5.512271821498870850e-02 -3.934117853641510010e-01 -1.296382304280996323e-02 -8.300957083702087402e-02 3.046722896397113800e-02 -4.114730358123779297e-01 1.776187419891357422e-01 -8.904673904180526733e-02 3.695302084088325500e-02 2.879023253917694092e-01 7.194044440984725952e-02 1.152590364217758179e-01 1.055728271603584290e-01 -1.321733891963958740e-01 1.780869215726852417e-01 2.813876569271087646e-01 -7.453443855047225952e-02 -2.782472595572471619e-02 1.376981437206268311e-01 8.573551476001739502e-02 -1.487125754356384277e-01
8.200443536043167114e-02 3.954016268253326416e-01 -2.215241640806198120e-01 9.599055349826812744e-02 1.323246508836746216e-01 -6.029506772756576538e-02 -3.895585238933563232e-02 -2.093059569597244263e-02 1.046529486775398254e-01 -2.059640139341354370e-01 7.480323314666748047e-02 1.924770176410675049e-01 -2.819018363952636719e-01 -2.505616247653961182e-01 -8.029429614543914795e-02 9.332308545708656311e-03 -1.097340881824493408e-01 3.136518001556396484e-01 -1.898676455020904541e-01 -2.909250324591994286e-03 -9.672352462075650692e-04 -1.442063748836517334e-01 -9.262369573116302490e-02 -1.129312589764595032e-01 -4.852754995226860046e-03 4.459387063980102539e-01 -1.910530179738998413e-01 2.787493541836738586e-02 6.157339736819267273e-02 1.773431897163391113e-01 1.150220334529876709e-01 -1.936569809913635254e-01
-1.820406317710876465e-01 9.868202358484268188e-02 -3.399835526943206787e-02 6.500887870788574219e-02 1.268199682235717773e-01 7.704976201057434082e-02 -1.479431986808776855e-01 -5.668056756258010864e-02 1.245426908135414124e-01 1.317425221204757690e-01 -1.664340347051620483e-01 -1.572278887033462524e-01 -2.050932049751281738e-01 -4.616795182228088379e-01 3.520659357309341431e-02 1.088984385132789612e-01 -3.549056947231292725e-01 -1.415014714002609253e-01 -2.220940291881561279e-01 -6.457620859146118164e-02 2.956085503101348877e-01 3.294134140014648438e-02 -3.062192797660827637e-01 -1.440717279911041260e-01 -4.182361066341400146e-02 2.758472859859466553e-01 9.101705998182296753e-02 9.069976210594177246e-02 -1.678257137537002563e-01 1.547590550035238266e-02 9.268338978290557861e-02 -1.311643570661544800e-01
-1.241245716810226440e-01 1.244991943240165710e-01 -3.616492152214050293e-01 4.220848679542541504e-01 4.285462498664855957e-01 -1.261712908744812012e-01 8.522684127092361450e-02 6.484274566173553467e-02 2.479726076126098633e-02 -2.306321561336517334e-01 5.133576691150665283e-02 -1.116650993935763836e-03 -1.043405160307884216e-01 -1.607961654663085938e-01 1.201967671513557434e-01 1.354373842477798462e-01 -1.763801574707031250e-01 3.430326282978057861e-02 -8.155051618814468384e-02 6.211261264979839325e-03 1.499454379081726074e-01 6.554875522851943970e-02 -1.086420044302940369e-01 1.029158160090446472e-01 -1.933854818344116211e-01 1.467921435832977295e-01 -1.750974059104919434e-01 2.708054184913635254e-01 -1.666453294456005096e-02 -1.032560244202613831e-01 1.227380186319351196e-01 -2.145621329545974731e-01
1.916329562664031982e-01 -2.418835461139678955e-01 2.695511281490325928e-01 2.358810007572174072e-01 1.215237602591514587e-01 -1.625674962997436523e-01 -1.213471144437789917e-01 -5.200667306780815125e-03 -2.214009501039981842e-02 1.294257044792175293e-01 -1.839451193809509277e-01 -1.265535689890384674e-02 -5.744493380188941956e-02 -1.322803795337677002e-01 -5.737368017435073853e-02 1.176157444715499878e-01 -6.179004907608032227e-01 2.413243651390075684e-01 -1.405535042285919189e-01 -1.811318248510360718e-01 -1.649390347301959991e-02 -6.880945712327957153e-02 8.909357711672782898e-03 -8.389322459697723389e-02 -2.400747686624526978e-01 7.179059088230133057e-02 4.602454975247383118e-02 4.445489868521690369e-02 -2.229315191507339478e-01 4.192375391721725464e-02 7.281207293272018433e-02 -5.471840500831604004e-02
9.618364274501800537e-02 -2.061785608530044556e-01 1.684580445289611816e-01 2.027593702077865601e-01 1.442627906799316406e-01 -1.838746368885040283e-01 -1.076934114098548889e-01 1.757677793502807617e-01 9.807334095239639282e-02 1.120469998568296432e-02 -2.192166298627853394e-01 3.332274779677391052e-02 -1.542276144027709961e-01 -2.388680577278137207e-01 -3.461935743689537048e-02 2.088540233671665192e-02 -4.456559121608734131e-01 2.635678052902221680e-01 -7.755436748266220093e-02 1.465902775526046753e-01 -2.882489748299121857e-02 -2.466961443424224854e-01 -1.270002424716949463e-01 -1.286326497793197632e-01 -2.406100183725357056e-01 2.017329633235931396e-01 1.974113881587982178e-01 6.611240655183792114e-02 -3.135811984539031982e-01 9.047917276620864868e-02 -4.093491286039352417e-02 1.320130657404661179e-02
-5.726088955998420715e-02 1.367896646261215210e-01 -9.653314948081970215e-02 2.043936550617218018e-01 1.798671931028366089e-01 1.393873617053031921e-02 -1.190743297338485718e-01 -7.228918373584747314e-02 1.442396640777587891e-01 -1.747583299875259399e-01 2.484665624797344208e-02 -1.484139710664749146e-01 -1.684391051530838013e-01 -3.360362052917480469e-01 -1.281102150678634644e-01 -1.674408018589019775e-01 -1.346390992403030396e-01 5.119051411747932434e-02 -2.710094153881072998e-01 9.510038793087005615e-02 -3.061734698712825775e-02 -7.680272310972213745e-02 3.556095063686370850e-02 3.388936519622802734e-01 -2.730697393417358398e-01 4.375441968441009521e-01 1.757214590907096863e-02 1.352198272943496704e-01 5.273692682385444641e-02 8.793400228023529053e-02 -1.625803112983703613e-02 -3.060427010059356689e-01
-1.869208216667175293e-01 1.133682671934366226e-02 -2.490457296371459961e-01 2.668080031871795654e-01 2.511351406574249268e-01 -2.744233012199401855e-01 -9.928494691848754883e-02 6.079166755080223083e-02 1.850493997335433960e-01 -1.159633174538612366e-01 -3.164814785122871399e-02 2.600657343864440918e-01 -3.383203446865081787e-01 -5.384854227304458618e-02 5.050439015030860901e-02 3.328453004360198975e-01 -1.843453645706176758e-01 7.457295060157775879e-02 -1.786701083183288574e-01 1.154431030154228210e-01 3.216830492019653320e-01 -6.256595999002456665e-02 -4.997977055609226227e-03 -4.997936636209487915e-02 -2.250433340668678284e-02 2.289209663867950439e-01 -1.644725948572158813e-01 1.283513605594635010e-01 3.216952830553054810e-02 6.277920305728912354e-02 -1.238037645816802979e-01 -1.460016965866088867e-01
6.785108894109725952e-02 2.707618772983551025e-01 -3.974594548344612122e-02 2.049551457166671753e-01 2.244269698858261108e-01 -3.457242250442504883e-02 -5.246008560061454773e-02 1.426451355218887329e-01 3.252753615379333496e-02 -9.521392732858657837e-02 1.437260955572128296e-02 7.706439495086669922e-02 -2.807436287403106689e-01 -3.334433436393737793e-01 -1.382655203342437744e-01 -5.515222623944282532e-02 -6.352834403514862061e-02 3.518979549407958984e-01 -1.232812628149986267e-01 -7.683428376913070679e-02 -3.309089317917823792e-02 -2.078831791877746582e-01 1.719351671636104584e-02 -1.407570838928222656e-01 -5.173561349511146545e-02 4.694168865680694580e-01 -3.379114717245101929e-02 1.255853325128555298e-01 -1.091330777853727341e-02 2.609561681747436523e-01 1.640041172504425049e-01 -1.641959995031356812e-01
6.302651017904281616e-02 -1.625606119632720947e-01 2.204730063676834106e-01 2.134778052568435669e-01 -7.281585037708282471e-02 -2.612936794757843018e-01 -4.487282130867242813e-03 2.533052563667297363e-01 -1.904374957084655762e-01 1.538383681327104568e-02 1.018516197800636292e-01 7.040194422006607056e-02 -4.183385521173477173e-02 -2.548200190067291260e-01 1.146084368228912354e-01 7.291078567504882812e-02 -1.912803053855895996e-01 3.035977482795715332e-01 -3.395678997039794922e-01 -5.219686031341552734e-02 -3.931609448045492172e-03 -3.224891126155853271e-01 -4.087980091571807861e-02 -1.153769046068191528e-01 7.656183838844299316e-02 1.684855967760086060e-01 -1.704208366572856903e-02 2.551154196262359619e-01 1.449536979198455811e-01 -3.071857392787933350e-01 1.289238184690475464e-01 -5.731352046132087708e-02
1.258929073810577393e-01 3.860067948698997498e-02 8.297661691904067993e-02 5.645045265555381775e-02 4.151441156864166260e-01 1.276591718196868896e-01 -6.345181167125701904e-02 -2.003545314073562622e-01 2.446381933987140656e-02 1.050265738740563393e-03 1.760520190000534058e-01 9.623682498931884766e-02 -2.655351907014846802e-02 -1.672038733959197998e-01 3.537788242101669312e-02 4.700312390923500061e-02 -3.633119165897369385e-01 2.762715816497802734e-01 -3.386600613594055176e-01 -5.330810323357582092e-02 -1.728151887655258179e-01 1.146256085485219955e-02 -1.843425445258617401e-02 -3.162696361541748047e-01 -2.287052571773529053e-01 1.183687895536422729e-01 -3.537803888320922852e-02 1.617091894149780273e-02 2.098445147275924683e-01 -2.472012490034103394e-01 -7.732225954532623291e-02 -1.778541654348373413e-01
3.222720026969909668e-01 -4.811723530292510986e-02 1.483339220285415649e-01 2.956078648567199707e-01 -6.604659371078014374e-03 -5.267212167382240295e-02 -2.273816056549549103e-02 -2.016251534223556519e-01 3.824300132691860199e-03 -1.313671022653579712e-01 2.066820114850997925e-02 -1.066234987229108810e-02 -1.244031861424446106e-01 -1.995776146650314331e-01 7.210287451744079590e-02 9.084921330213546753e-02 -2.988781630992889404e-01 -8.238466084003448486e-02 -3.791414797306060791e-01 -6.923533976078033447e-02 2.183461934328079224e-01 1.042583771049976349e-02 -3.540627285838127136e-02 1.501958258450031281e-02 -4.149841964244842529e-01 -2.020350843667984009e-01 -7.892236113548278809e-02 -8.618889003992080688e-02 -5.689103156328201294e-02 1.084401756525039673e-01 8.187703043222427368e-02 -3.340225815773010254e-01
-4.265432059764862061e-02 -3.577687218785285950e-02 -7.897559553384780884e-02 7.263993471860885620e-02 9.311664849519729614e-02 -5.737418308854103088e-02 -1.555867046117782593e-01 -1.687360927462577820e-02 6.127756461501121521e-02 1.190071925520896912e-01 -3.405120968818664551e-02 2.226661741733551025e-01 -2.579403817653656006e-01 -3.294306695461273193e-01 6.706517189741134644e-02 -9.632662683725357056e-02 -1.950728297233581543e-01 -2.354415133595466614e-03 1.216633021831512451e-01 -5.786165222525596619e-02 1.726078689098358154e-01 -4.641966521739959717e-02 -1.382785439491271973e-01 -3.086830973625183105e-01 -2.838591039180755615e-01 -1.000127848237752914e-02 6.906382739543914795e-02 -2.738515101373195648e-02 2.654140889644622803e-01 -1.446083486080169678e-01 3.618339002132415771e-01 -4.247370958328247070e-01
1.107886061072349548e-01 8.568286150693893433e-02 -2.601038217544555664e-01 3.455514311790466309e-01 2.100502252578735352e-01 9.268122166395187378e-02 -2.553768157958984375e-01 -8.714350312948226929e-02 -2.855302393436431885e-01 -1.960106045007705688e-01 -1.979085430502891541e-02 -1.295393556356430054e-01 -3.393206000328063965e-01 -2.876217663288116455e-01 4.368248209357261658e-02 -4.281169548630714417e-02 -2.251057773828506470e-01 -1.712547987699508667e-01 -1.970919370651245117e-01 9.476603567600250244e-02 -1.296605765819549561e-01 1.544520538300275803e-02 -2.085300087928771973e-01 2.563037574291229248e-01 -1.488519017584621906e-03 1.963090002536773682e-01 -9.146892465651035309e-03 7.283531874418258667e-02 -9.199675917625427246e-02 -1.072101294994354248e-01 2.878968603909015656e-02 -1.015326157212257385e-01
-6.290731579065322876e-02 -2.162465453147888184e-01 5.826305225491523743e-02 9.340950101613998413e-02 1.848667562007904053e-01 -3.377791643142700195e-01 -1.269211471080780029e-01 -1.266086548566818237e-01 -6.927328649908304214e-04 -5.382781848311424255e-02 -8.982484787702560425e-02 7.532577961683273315e-02 8.113455772399902344e-02 -1.412402242422103882e-01 -2.656596302986145020e-01 1.957081556320190430e-01 -4.064354598522186279e-01 2.668244838714599609e-01 -8.800223469734191895e-02 -1.811952292919158936e-01 9.919919818639755249e-02 -2.193745821714401245e-01 -1.679375171661376953e-01 -1.683146804571151733e-01 -1.734350919723510742e-01 1.734424978494644165e-01 9.875686466693878174e-02 1.841838657855987549e-01 -2.315957993268966675e-01 1.481580734252929688e-01 -1.377674639225006104e-01 -1.218060329556465149e-01
1.556469351053237915e-01 -3.762416169047355652e-02 8.886280469596385956e-03 -6.826362758874893188e-02 2.445209324359893799e-01 3.873628564178943634e-03 -1.961733996868133545e-01 -8.082908578217029572e-03 -9.835804998874664307e-02 -4.417818039655685425e-02 2.602196037769317627e-01 1.678841859102249146e-01 -1.937013119459152222e-01 -3.299589157104492188e-01 -2.706875205039978027e-01 1.265121847391128540e-01 -2.007898837327957153e-01 -1.609909087419509888e-01 -7.470065355300903320e-02 -7.189953327178955078e-02 -1.046211837092414498e-04 -5.120192468166351318e-02 1.191069558262825012e-01 1.281422525644302368e-01 -2.924857139587402344e-01 3.850756883621215820e-01 -4.315407201647758484e-02 3.849146366119384766e-01 1.428962871432304382e-02 -6.143411248922348022e-02 -1.730725020170211792e-01 8.433934301137924194e-03
-6.278821080923080444e-02 1.087354794144630432e-01 -3.283447921276092529e-01 -9.101640433073043823e-02 1.659161001443862915e-01 -1.211066022515296936e-01 8.075507730245590210e-02 -1.789616197347640991e-01 2.033049613237380981e-01 -8.540064096450805664e-02 -7.321251183748245239e-02 1.380919814109802246e-01 -2.241311371326446533e-01 -1.399357169866561890e-01 -1.713802106678485870e-02 2.300308048725128174e-01 -2.840898036956787109e-01 -9.798847883939743042e-02 -1.724467724561691284e-01 5.875295400619506836e-02 1.284677535295486450e-01 -1.634840965270996094e-01 2.142230793833732605e-02 1.552077662199735641e-02 -9.570161998271942139e-02 3.594257533550262451e-01 4.470721259713172913e-02 3.189151287078857422e-01 -2.170101553201675415e-01 -1.908925361931324005e-02 1.035616919398307800e-01 -3.516427278518676758e-01
8.135236799716949463e-02 8.265222609043121338e-02 -1.834633350372314453e-01 4.751714468002319336e-01 1.067925989627838135e-01 5.267580971121788025e-02 1.547686848789453506e-02 2.302138358354568481e-01 1.032486371695995331e-02 -1.131940633058547974e-02 1.041496265679597855e-02 1.501218229532241821e-01 -1.338373720645904541e-01 -3.811588585376739502e-01 -1.374491900205612183e-01 1.053309589624404907e-01 -9.099345654249191284e-02 2.561280131340026855e-01 -2.096284031867980957e-01 -3.115241043269634247e-02 -1.168956458568572998e-01 -3.714293241500854492e-02 -5.222014710307121277e-02 -1.391678154468536377e-01 -1.864686161279678345e-01 1.207423582673072815e-01 -2.903864383697509766e-01 1.380354017019271851e-01 -3.576376941055059433e-03 1.859247088432312012e-01 -1.062085106968879700e-01 -2.984999120235443115e-01
-3.630185872316360474e-02 -1.705171018838882446e-01 1.959305256605148315e-01 2.671061158180236816e-01 3.472652137279510498e-01 -7.360764313489198685e-03 -3.262575268745422363e-01 1.406302452087402344e-01 -6.208712235093116760e-02 -4.464520514011383057e-02 2.242958247661590576e-01 7.160201668739318848e-02 -1.811788231134414673e-01 -1.199406012892723083e-01 6.809359043836593628e-02 9.052221477031707764e-02 -3.262202441692352295e-01 4.212880432605743408e-01 -1.137373745441436768e-01 1.741455122828483582e-02 1.677718460559844971e-01 1.582439094781875610e-01 1.586328744888305664e-01 -4.557190835475921631e-02 2.560252137482166290e-02 8.633560501039028168e-03 1.396768093109130859e-01 1.035227924585342407e-01 4.062581434845924377e-02 4.530750960111618042e-02 2.671701908111572266e-01 -8.980741351842880249e-02
1.370945423841476440e-01 -7.931252568960189819e-02 -2.651987671852111816e-01 1.226812526583671570e-01 1.271234452724456787e-01 -1.788609921932220459e-01 -4.254913702607154846e-02 -1.993264704942703247e-01 9.561454504728317261e-02 1.091085448861122131e-01 2.393281161785125732e-01 1.277775764465332031e-01 5.753162503242492676e-02 -3.816807568073272705e-01 -1.424532681703567505e-01 1.033292487263679504e-01 -3.022076785564422607e-01 7.147067040205001831e-02 -1.436532139778137207e-01 1.218122616410255432e-01 -6.217329762876033783e-03 1.574037671089172363e-01 -1.328613162040710449e-01 6.429939530789852142e-03 -1.863160431385040283e-01 2.180807590484619141e-01 -1.636245697736740112e-01 2.459979988634586334e-02 -3.014574348926544189e-01 -2.026250585913658142e-02 -1.334522813558578491e-01 -3.634019494056701660e-01
3.013448119163513184e-01 -4.333380982279777527e-02 -4.140464216470718384e-02 -1.857624650001525879e-01 8.801288902759552002e-02 -1.177800148725509644e-01 -5.696763470768928528e-02 4.183855056762695312e-01 5.014901049435138702e-03 -1.509205698966979980e-01 2.220502346754074097e-01 -1.409934181720018387e-02 -1.588859111070632935e-01 -2.620063424110412598e-01 7.562476396560668945e-02 -7.537683099508285522e-02 -1.216807290911674500e-01 1.344655454158782959e-01 -3.334022164344787598e-01 7.279923558235168457e-02 2.228772938251495361e-01 -8.866118639707565308e-02 -3.730984032154083252e-01 2.024822169914841652e-04 -1.550428867340087891e-01 2.305584847927093506e-01 -3.499872609972953796e-02 -2.054769098758697510e-01 -1.133014168590307236e-02 -8.910595625638961792e-02 1.297810375690460205e-01 -4.412874579429626465e-02
8.309716731309890747e-02 -2.664602100849151611e-01 2.973437309265136719e-01 1.851757913827896118e-01 4.974015429615974426e-02 -1.135282218456268311e-01 -3.164537623524665833e-02 1.405859440565109253e-01 -1.017727926373481750e-01 1.500396132469177246e-01 2.449698895215988159e-01 1.001461222767829895e-01 -7.026471942663192749e-02 -2.278383821249008179e-01 2.386070489883422852e-01 -6.918284296989440918e-02 -3.933369219303131104e-01 1.104876548051834106e-01 -1.022849231958389282e-01 -2.239170670509338379e-01 2.778797447681427002e-01 1.195573061704635620e-01 -1.040096133947372437e-01 3.641137154772877693e-03 -4.375646263360977173e-02 2.850102260708808899e-02 -2.525689080357551575e-02 1.402665823698043823e-01 1.647685468196868896e-01 -9.267976880073547363e-02 1.731055080890655518e-01 -3.509666919708251953e-01
2.999634742736816406e-01 9.358920902013778687e-02 8.094187825918197632e-02 1.954589039087295532e-02 3.886931538581848145e-01 -1.144029498100280762e-01 -5.176992416381835938e-01 3.141821548342704773e-02 -1.770964562892913818e-01 2.237549610435962677e-02 7.435780763626098633e-02 8.260834217071533203e-02 -3.022107668220996857e-02 -1.343802958726882935e-01 -4.047409072518348694e-02 2.094398289918899536e-01 -3.781000971794128418e-01 1.036887243390083313e-01 -1.600881367921829224e-01 6.965766847133636475e-02 -1.602331548929214478e-01 -7.412860542535781860e-02 -6.151732429862022400e-02 3.369059041142463684e-02 -2.614827156066894531e-01 -6.240500509738922119e-02 -3.610174870118498802e-03 1.963857747614383698e-02 1.617546379566192627e-01 -1.473555117845535278e-01 9.826997667551040649e-02 -4.456152021884918213e-02
-1.962351799011230469e-01 -5.348744615912437439e-02 -6.978661566972732544e-02 3.934582471847534180e-01 8.012381941080093384e-02 5.920390784740447998e-02 -9.170480072498321533e-02 -4.030772671103477478e-02 -1.864247322082519531e-01 -3.640566766262054443e-01 -3.571363165974617004e-02 -1.802687495946884155e-01 -8.608488738536834717e-02 -1.392396688461303711e-01 1.649703383445739746e-01 -2.720930054783821106e-02 -4.137327671051025391e-01 5.466520041227340698e-02 -2.911690771579742432e-01 7.654195278882980347e-02 2.251029014587402344e-01 -1.559106633067131042e-02 -2.868769690394401550e-03 8.393897861242294312e-02 -8.042166382074356079e-02 -1.344264447689056396e-01 -2.554122805595397949e-01 2.120397686958312988e-01 -1.001350930891931057e-03 -1.511606723070144653e-01 9.004420787096023560e-02 -1.863109022378921509e-01
1.838766336441040039e-01 -1.054635196924209595e-01 -2.473243623971939087e-01 3.589036464691162109e-01 1.221358925104141235e-01 5.836906656622886658e-02 -5.962906777858734131e-02 3.106573820114135742e-01 1.521013956516981125e-02 1.166472509503364563e-01 1.186394616961479187e-01 -1.681141108274459839e-01 -7.659295946359634399e-02 -4.190075397491455078e-01 -1.705390065908432007e-01 1.525871641933917999e-02 -5.748755484819412231e-02 8.309194445610046387e-02 -3.681055083870887756e-02 1.666977703571319580e-01 1.834306307137012482e-02 -1.443086862564086914e-01 -1.081353724002838135e-01 -9.826286882162094116e-02 -1.375686079263687134e-01 3.313845694065093994e-01 -2.285071462392807007e-01 7.930424064397811890e-02 -1.470789965242147446e-02 1.792054027318954468e-01 -5.225012078881263733e-02 -2.749601304531097412e-01
8.825936168432235718e-02 -1.267480384558439255e-02 -9.156350791454315186e-02 4.863880276679992676e-01 -2.655959688127040863e-02 -1.030865609645843506e-01 -1.501851379871368408e-01 -7.735168188810348511e-02 2.472589313983917236e-01 -5.438521131873130798e-02 5.449678376317024231e-02 2.159111648797988892e-01 1.966471523046493530e-01 -2.186610251665115356e-01 -4.401681572198867798e-02 3.962786868214607239e-02 -1.482143402099609375e-01 -1.165834348648786545e-02 -3.197175562381744385e-01 2.073193937540054321e-01 3.023453354835510254e-01 -5.750363320112228394e-02 -4.763742908835411072e-03 -1.109446734189987183e-01 -3.253381252288818359e-01 1.007615029811859131e-01 5.296653509140014648e-02 1.268150657415390015e-01 -2.545736730098724365e-01 4.937848448753356934e-02 2.948967739939689636e-02 -1.618416905403137207e-01
1.367850303649902344e-01 2.964358776807785034e-02 9.112966805696487427e-02 1.500177532434463501e-01 3.348338603973388672e-01 -6.944187730550765991e-02 -7.732618600130081177e-02 -9.604170918464660645e-03 -3.235973417758941650e-01 -1.158787775784730911e-02 1.075760051608085632e-01 2.829266786575317383e-01 -1.348168551921844482e-01 -1.241135224699974060e-01 -2.561849057674407959e-01 2.498655617237091064e-01 -1.792504787445068359e-01 5.490888655185699463e-02 -2.645862400531768799e-01 -2.684948407113552094e-02 -1.608851402997970581e-01 -7.644592970609664917e-02 2.265639305114746094e-01 -3.347528576850891113e-01 -1.531818509101867676e-01 1.620441675186157227e-01 -1.094722822308540344e-01 9.841643273830413818e-02 1.210501044988632202e-01 -1.854244619607925415e-01 -2.963684871792793274e-02 -2.149024158716201782e-01
1.925237178802490234e-01 -1.200267374515533447e-01 -8.670277893543243408e-02 1.191423088312149048e-01 5.489825457334518433e-02 -1.556461751461029053e-01 -2.119873315095901489e-01 1.586222648620605469e-01 -9.549739211797714233e-02 -3.415062129497528076e-01 -7.927744090557098389e-02 3.993582427501678467e-01 -1.965142637491226196e-01 -1.699540205299854279e-02 1.160828620195388794e-01 -2.712642773985862732e-02 -3.527361452579498291e-01 2.098490148782730103e-01 -2.025460600852966309e-01 -1.104156300425529480e-01 -2.573449611663818359e-01 -1.657436937093734741e-01 -4.502171650528907776e-02 -8.381685614585876465e-02 -2.268083244562149048e-01 2.439457550644874573e-02 1.991217769682407379e-02 3.100322484970092773e-01 6.938659399747848511e-02 -5.476978048682212830e-02 -5.817761644721031189e-02 2.574522979557514191e-02
4.689792171120643616e-03 -7.032987475395202637e-02 1.976124793291091919e-01 2.357607781887054443e-01 8.514802902936935425e-02 -1.522957235574722290e-01 -7.841738313436508179e-02 -2.620501909404993057e-03 1.020307317376136780e-01 -1.422057747840881348e-01 -1.945498585700988770e-01 2.470666319131851196e-01 -7.594208419322967529e-02 -1.966985464096069336e-01 -2.335852384567260742e-01 -1.385099589824676514e-01 -3.818694353103637695e-01 2.049098908901214600e-01 -9.294923394918441772e-02 6.418785545974969864e-03 4.907563701272010803e-02 -4.621180593967437744e-01 9.834196418523788452e-02 -1.586872190237045288e-01 3.923620656132698059e-02 4.591523669660091400e-03 -1.583046168088912964e-01 8.719920367002487183e-02 -5.540396552532911301e-03 2.231246381998062134e-01 2.744656503200531006e-01 9.690243005752563477e-02
3.125879466533660889e-01 9.753870218992233276e-02 2.809713482856750488e-01 3.098855316638946533e-01 7.959520071744918823e-02 2.496090717613697052e-02 -1.920735836029052734e-01 7.558089494705200195e-02 4.990145564079284668e-02 1.666333228349685669e-01 2.311752885580062866e-01 1.619645357131958008e-01 -1.740893423557281494e-01 -3.013469278812408447e-01 1.678639054298400879e-01 -4.604972526431083679e-02 -3.567919135093688965e-01 1.815338283777236938e-01 -1.164440214633941650e-01 -1.135933324694633484e-01 -8.253330737352371216e-02 -1.718687266111373901e-01 -1.257801055908203125e-01 -7.287727203220129013e-04 -1.657204180955886841e-01 4.846386238932609558e-02 1.358736902475357056e-01 -2.101377546787261963e-01 2.202885746955871582e-01 2.074974961578845978e-02 1.336984783411026001e-01 -9.347109496593475342e-02
-1.007198393344879150e-01 5.026153475046157837e-02 -2.509572505950927734e-01 1.556046009063720703e-01 5.494002997875213623e-02 1.101163774728775024e-01 -1.187216266989707947e-01 -4.830577969551086426e-02 1.941848695278167725e-01 1.041495874524116516e-01 -2.354105710983276367e-01 -4.172297939658164978e-02 2.682423591613769531e-02 -1.163972467184066772e-01 -3.280828520655632019e-02 1.716184467077255249e-01 -4.671888351440429688e-01 1.132183987647294998e-02 -1.195506826043128967e-01 1.710961014032363892e-01 3.807183355093002319e-02 -2.097356468439102173e-01 -1.266709268093109131e-01 -1.859737038612365723e-01 9.858801960945129395e-02 3.059107959270477295e-01 -1.190602779388427734e-02 -1.473944354802370071e-02 3.163128718733787537e-02 -1.022296696901321411e-01 1.565103381872177124e-01 -4.694853425025939941e-01
1.034358590841293335e-01 -4.705680161714553833e-02 1.173121556639671326e-01 2.711131274700164795e-01 2.990798950195312500e-01 3.368915617465972900e-02 -3.842086717486381531e-02 -2.305541783571243286e-01 -2.172104418277740479e-01 -6.557855010032653809e-02 9.199111163616180420e-02 5.189397558569908142e-02 -1.048467606306076050e-01 -8.508274704217910767e-02 -2.201649248600006104e-01 1.064379438757896423e-01 -2.968856096267700195e-01 -8.251639083027839661e-04 -3.470214009284973145e-01 -1.298780143260955811e-01 -1.129585057497024536e-01 -1.367207616567611694e-01 1.662438213825225830e-01 -3.243255317211151123e-01 -1.954841762781143188e-01 9.455787390470504761e-02 -3.486783802509307861e-02 1.000777408480644226e-01 2.566829919815063477e-01 -2.278414517641067505e-01 -2.223731763660907745e-02 -2.180556952953338623e-01
3.646612539887428284e-02 -8.218461275100708008e-02 -7.216984033584594727e-02 1.111916005611419678e-01 3.643300756812095642e-02 -3.728440403938293457e-01 -2.487462572753429413e-02 7.329739630222320557e-02 1.230545621365308762e-02 1.327574439346790314e-02 -1.867269426584243774e-01 -1.682543158531188965e-01 -1.592372208833694458e-01 -4.245524704456329346e-01 9.827142953872680664e-02 2.452592831104993820e-03 -4.643786549568176270e-01 2.310653589665889740e-02 -1.187714338302612305e-01 2.160029262304306030e-01 2.577653527259826660e-01 2.261197008192539215e-02 -2.890584468841552734e-01 1.573217213153839111e-01 -2.041026204824447632e-02 1.442034989595413208e-01 9.804474562406539917e-02 -1.625258922576904297e-01 -5.997180938720703125e-02 -2.872372418642044067e-02 6.231495738029479980e-02 -1.774704009294509888e-01
6.695757061243057251e-02 -1.414861977100372314e-01 -1.059469282627105713e-01 -9.830175340175628662e-02 2.442662566900253296e-01 -2.897967994213104248e-01 1.373542845249176025e-01 7.365016639232635498e-02 -1.973714828491210938e-01 2.775242179632186890e-02 4.654002934694290161e-02 3.737988770008087158e-01 5.171952024102210999e-02 -1.667369902133941650e-01 5.676114559173583984e-02 -5.425064265727996826e-02 -2.390794903039932251e-01 -4.760168865323066711e-02 -3.624752163887023926e-01 -2.091423422098159790e-01 2.472443729639053345e-01 -4.032889306545257568e-01 1.199346035718917847e-01 1.187227964401245117e-01 1.649645268917083740e-01 2.497463300824165344e-02 -1.333811879158020020e-01 6.862722337245941162e-02 -4.863582551479339600e-02 4.671672359108924866e-03 9.721913188695907593e-02 -1.393997669219970703e-01
4.998485371470451355e-02 -2.009803503751754761e-01 8.822247385978698730e-03 1.802151799201965332e-01 3.308314681053161621e-01 -8.009389042854309082e-02 -1.102175787091255188e-01 -4.129432514309883118e-02 1.356855928897857666e-01 4.766481369733810425e-02 1.634581536054611206e-01 -2.588272392749786377e-01 -2.331646233797073364e-01 -4.412001669406890869e-01 9.986942261457443237e-02 -1.063099945895373821e-03 -2.380362302064895630e-01 3.388285264372825623e-02 -2.160582989454269409e-01 -1.496613770723342896e-02 3.769654408097267151e-02 8.073021471500396729e-02 -1.450785249471664429e-01 6.741115450859069824e-02 -1.149490252137184143e-01 2.658022046089172363e-01 1.102027744054794312e-01 -1.174646690487861633e-01 -2.461963444948196411e-01 -6.993453949689865112e-02 -2.599910795688629150e-01 -2.007340192794799805e-01
3.913498669862747192e-02 -6.581590324640274048e-02 2.687213197350502014e-02 2.725710868835449219e-01 3.217962086200714111e-01 -2.507874928414821625e-02 3.900081291794776917e-02 1.816364675760269165e-01 -1.044499427080154419e-01 -3.118097186088562012e-01 8.906883187592029572e-03 1.764537841081619263e-01 -2.203990072011947632e-01 -1.083644255995750427e-01 1.567663550376892090e-01 3.020409345626831055e-01 -3.133158385753631592e-01 1.596753746271133423e-01 -1.040661334991455078e-01 -8.990694582462310791e-02 2.850723266601562500e-01 -1.220645457506179810e-01 -1.932180253788828850e-03 1.522925943136215210e-01 1.772716939449310303e-01 9.249874949455261230e-02 -2.193712815642356873e-02 -2.461458742618560791e-02 7.127586752176284790e-02 3.440768420696258545e-01 -1.574176996946334839e-01 -1.170254796743392944e-01
-8.587082475423812866e-02 2.495966479182243347e-02 1.538484543561935425e-01 1.811755597591400146e-01 7.882223278284072876e-02 -3.774016723036766052e-02 3.774094209074974060e-02 5.939030274748802185e-02 -1.786493360996246338e-01 -7.908762991428375244e-02 1.983064413070678711e-01 2.668749913573265076e-02 -7.976613193750381470e-02 -2.725208103656768799e-01 -7.747336477041244507e-02 -3.825180605053901672e-02 -3.646511733531951904e-01 -1.245838776230812073e-01 -9.282587468624114990e-02 -6.648895889520645142e-02 -1.229113414883613586e-01 -5.041413903236389160e-01 -9.080528467893600464e-02 4.989997670054435730e-02 -2.043988108634948730e-01 -4.931239038705825806e-02 7.564708590507507324e-02 -2.029923051595687866e-01 -3.004482984542846680e-01 -2.595666050910949707e-01 9.733711369335651398e-03 -2.573107182979583740e-01
-2.926901169121265411e-02 2.423011884093284607e-02 -4.157958030700683594e-01 1.608957201242446899e-01 3.347010016441345215e-01 1.654357314109802246e-01 -2.190273255109786987e-01 -3.143938630819320679e-02 6.563119590282440186e-02 -1.302926391363143921e-01 -1.488172709941864014e-01 1.608555912971496582e-01 -3.409700989723205566e-01 -4.174804985523223877e-01 9.652725420892238617e-03 7.871437072753906250e-02 -3.062460124492645264e-01 -8.209503442049026489e-02 2.943877596408128738e-03 6.595572084188461304e-02 6.163429003208875656e-03 -1.166763305664062500e-01 -2.633570134639739990e-02 -1.593568921089172363e-01 1.441658437252044678e-01 -1.066785752773284912e-01 7.329715043306350708e-02 1.090023294091224670e-01 -1.378824561834335327e-01 -1.188176218420267105e-02 1.586012095212936401e-01 -8.326576650142669678e-02
-1.486478596925735474e-01 1.073306147009134293e-02 8.357234299182891846e-02 1.210655085742473602e-02 1.391146481037139893e-01 3.350582718849182129e-02 3.583510965108871460e-02 2.540082037448883057e-01 -1.595889180898666382e-01 -1.968635469675064087e-01 -1.884493827819824219e-01 1.372063308954238892e-01 -2.398204207420349121e-01 -2.931532561779022217e-01 -2.522339522838592529e-01 7.841751724481582642e-02 -3.121678531169891357e-01 -1.167145296931266785e-01 -3.627326190471649170e-01 -5.687520653009414673e-02 1.263000816106796265e-01 3.350453823804855347e-02 2.334793843328952789e-02 -3.354655206203460693e-01 4.381841048598289490e-02 2.342322915792465210e-01 2.234829813241958618e-01 1.469262391328811646e-01 1.883575171232223511e-01 4.501063749194145203e-02 6.152185797691345215e-02 8.335364609956741333e-02
-1.455209851264953613e-01 3.385438770055770874e-02 -1.565102338790893555e-01 3.404645323753356934e-01 1.171820759773254395e-01 1.245072782039642334e-01 -9.037516266107559204e-02 -1.292075514793395996e-01 8.277756720781326294e-02 1.489180978387594223e-02 -1.164761260151863098e-01 5.637536570429801941e-02 -9.428733587265014648e-02 -1.542480736970901489e-01 1.026821881532669067e-02 1.486544609069824219e-01 -4.362440705299377441e-01 -2.444152683019638062e-01 -2.390369027853012085e-02 6.605390459299087524e-02 4.292273148894309998e-02 -1.754253655672073364e-01 -2.523733079433441162e-01 -6.690932810306549072e-02 6.764306128025054932e-02 3.806503713130950928e-01 1.820321194827556610e-02 1.464031189680099487e-01 8.045463263988494873e-02 -3.329364359378814697e-01 2.005484104156494141e-01 -1.411468237638473511e-01
2.023353278636932373e-01 2.128025982528924942e-03 -1.718098670244216919e-01 2.130511850118637085e-01 3.607766330242156982e-01 -1.464775949716567993e-01 1.551892906427383423e-01 -1.658910512924194336e-01 1.300685256719589233e-01 -2.769144997000694275e-02 1.352444142103195190e-01 -2.087165974080562592e-02 -2.529714629054069519e-02 -2.088477611541748047e-01 -2.894666194915771484e-01 1.246095970273017883e-01 -4.036052823066711426e-01 4.093195870518684387e-02 -1.041671782732009888e-01 -6.436999142169952393e-02 2.558190524578094482e-01 1.033183280378580093e-02 -1.853049248456954956e-01 -1.255275215953588486e-02 -1.277998685836791992e-01 3.005751967430114746e-01 -9.784851223230361938e-02 3.904313780367374420e-03 -2.092714309692382812e-01 1.382336318492889404e-01 -1.293836385011672974e-01 -1.594264209270477295e-01
1.411089301109313965e-01 -9.104751795530319214e-02 2.189859747886657715e-02 3.340636789798736572e-01 3.261865675449371338e-02 1.744858473539352417e-01 2.136595100164413452e-01 -3.772225230932235718e-02 1.500689797103404999e-02 7.132927328348159790e-02 2.163044959306716919e-01 5.746795609593391418e-02 -2.402404993772506714e-01 -2.677890062332153320e-01 -9.254017472267150879e-02 3.417005995288491249e-03 -8.263400942087173462e-02 -1.066105365753173828e-01 -3.278258442878723145e-01 -1.230663284659385681e-01 1.913938820362091064e-01 -8.063970506191253662e-02 1.049391403794288635e-01 -2.554822154343128204e-02 -5.643350630998611450e-02 5.058456063270568848e-01 2.223717048764228821e-02 1.905640959739685059e-01 -1.971768438816070557e-01 1.325805932283401489e-01 1.422553509473800659e-01 -1.398483514785766602e-01
3.412441313266754150e-01 -3.314068019390106201e-01 -1.434703264385461807e-02 1.971326768398284912e-01 1.093865633010864258e-01 2.283455990254878998e-02 -1.370957642793655396e-01 8.615642786026000977e-02 -2.673971951007843018e-01 -1.111274659633636475e-01 -1.008908003568649292e-01 3.921848237514495850e-01 -2.014560252428054810e-01 -2.781221568584442139e-01 -2.211854606866836548e-02 1.885078661143779755e-02 -1.862909793853759766e-01 2.259741872549057007e-01 -2.108044177293777466e-01 -7.219143677502870560e-03 -2.115175127983093262e-01 -3.061496913433074951e-01 1.029836535453796387e-01 2.233552746474742889e-02 1.739065162837505341e-02 1.890927436761558056e-03 -2.716698311269283295e-02 1.143403276801109314e-01 -1.149237006902694702e-01 6.832563783973455429e-03 -9.520208090543746948e-02 -1.142975762486457825e-01
-1.955603063106536865e-01 -1.723476052284240723e-01 -2.341012954711914062e-01 7.138583809137344360e-02 2.629821002483367920e-01 1.834646053612232208e-02 -1.230649352073669434e-01 7.001764327287673950e-02 -1.615161001682281494e-01 -2.206292748451232910e-02 -3.467490896582603455e-02 2.076180577278137207e-01 -9.970708191394805908e-02 -4.092817902565002441e-01 6.606111675500869751e-02 2.195569220930337906e-03 -4.191005825996398926e-01 4.706838633865118027e-03 -1.826759874820709229e-01 -2.451546117663383484e-02 8.347375318408012390e-03 -1.825066506862640381e-01 -1.480842977762222290e-01 1.497965902090072632e-01 -1.367238610982894897e-01 -2.808922827243804932e-01 1.192159056663513184e-01 -9.097200632095336914e-02 -3.026997745037078857e-01 -8.879891782999038696e-02 -7.242041826248168945e-02 -1.329693049192428589e-01
2.848776578903198242e-01 -4.153579846024513245e-02 1.583619564771652222e-01 5.981594324111938477e-02 2.402053624391555786e-01 -3.180106878280639648e-01 4.459580406546592712e-02 4.241453949362039566e-03 -1.875204890966415405e-01 -1.230036318302154541e-01 3.524775207042694092e-01 1.881594359874725342e-01 -6.688497960567474365e-02 -3.769409954547882080e-01 -1.464708894491195679e-01 2.288413792848587036e-01 -2.192218601703643799e-01 1.084759905934333801e-01 -6.013903394341468811e-02 4.461852833628654480e-02 -1.766661852598190308e-01 -7.317058742046356201e-02 -4.194385930895805359e-02 -2.912353277206420898e-01 4.105928819626569748e-03 1.550089567899703979e-02 3.704348951578140259e-02 1.406029313802719116e-01 1.092311590909957886e-01 -5.180586501955986023e-02 -2.831671014428138733e-02 -2.681752741336822510e-01
-1.177206858992576599e-01 -3.565518558025360107e-02 -1.638513803482055664e-01 2.686636149883270264e-01 2.467129379510879517e-01 -1.653856188058853149e-01 -1.277965754270553589e-01 -2.149461805820465088e-01 8.458607643842697144e-02 8.726748637855052948e-03 -2.042714655399322510e-01 1.278192102909088135e-01 -2.815485894680023193e-01 -3.550432324409484863e-01 1.872844099998474121e-01 -1.376552227884531021e-02 -2.557204961776733398e-01 1.084820255637168884e-01 -2.972136437892913818e-01 3.229778632521629333e-02 2.973828315734863281e-01 2.430366910994052887e-02 -5.439677089452743530e-02 1.675437986850738525e-01 4.505271464586257935e-02 1.294559091329574585e-01 1.046843733638525009e-02 -1.400771457701921463e-02 5.704583972692489624e-02 1.908467262983322144e-01 -1.954349726438522339e-01 -2.136361598968505859e-01
1.132670119404792786e-01 1.516962796449661255e-01 -1.498264372348785400e-01 -1.131465286016464233e-01 2.012015432119369507e-01 1.229490805417299271e-02 -2.097778916358947754e-01 3.236407786607742310e-02 1.752164810895919800e-01 -1.118487715721130371e-01 -6.131576746702194214e-02 1.543914526700973511e-01 -1.646269708871841431e-01 -3.487482070922851562e-01 -1.366272866725921631e-01 2.077400535345077515e-01 -3.498197197914123535e-01 2.278520911931991577e-01 -3.125523626804351807e-01 6.246341019868850708e-02 1.072096228599548340e-01 2.163315191864967346e-02 -1.645414531230926514e-01 -1.915119737386703491e-01 1.832220554351806641e-01 -1.250388771295547485e-01 4.205078631639480591e-02 4.219892993569374084e-02 1.196888834238052368e-01 1.453641653060913086e-01 2.710517048835754395e-01 -2.204334437847137451e-01
-5.136392638087272644e-02 -1.270130127668380737e-01 6.750391423702239990e-02 2.006929516792297363e-01 6.429757177829742432e-02 -9.815178811550140381e-02 -8.714513480663299561e-02 -5.997755751013755798e-02 1.572778224945068359e-01 -2.931175380945205688e-02 3.781614592298865318e-03 9.868049621582031250e-02 -2.269124537706375122e-01 -2.072798013687133789e-01 6.938347965478897095e-02 -1.809295266866683960e-02 -3.970791399478912354e-01 -7.284019142389297485e-02 -3.521500825881958008e-01 9.914809465408325195e-02 8.872409164905548096e-02 1.089828182011842728e-02 9.319394826889038086e-02 8.604205399751663208e-02 -5.166826248168945312e-01 -3.210538625717163086e-02 -4.921564087271690369e-02 -1.216616705060005188e-01 -1.112114414572715759e-01 2.067040055990219116e-01 -5.223883315920829773e-02 -3.354949057102203369e-01
2.856092154979705811e-01 2.320694737136363983e-02 -1.646091192960739136e-01 1.724200844764709473e-01 3.202494084835052490e-01 -1.451849192380905151e-01 -2.182245440781116486e-02 -3.494694456458091736e-02 1.225158199667930603e-01 -3.362591862678527832e-01 5.058577284216880798e-02 -7.230335474014282227e-02 -1.733286231756210327e-01 -1.936933547258377075e-01 1.468116044998168945e-01 1.700564324855804443e-01 -3.262463808059692383e-01 3.442868590354919434e-01 -1.478213071823120117e-01 9.412480890750885010e-02 1.734145879745483398e-01 -9.287886321544647217e-02 7.871363312005996704e-02 -1.430559605360031128e-01 1.270879209041595459e-01 -1.548065245151519775e-01 -2.707897499203681946e-02 -1.131720021367073059e-01 -2.111448496580123901e-01 -1.537928283214569092e-01 -1.449385136365890503e-01 -1.337473243474960327e-01
3.263587355613708496e-01 -2.211628854274749756e-02 6.488510966300964355e-02 6.940976530313491821e-02 7.154896855354309082e-02 -1.768570020794868469e-02 -2.343255281448364258e-01 -4.774462431669235229e-02 -2.451432123780250549e-02 -1.987651735544204712e-01 9.485244750976562500e-02 1.480751335620880127e-01 -1.818946599960327148e-01 -2.285735160112380981e-01 -5.159971117973327637e-01 9.413354843854904175e-02 -3.447184264659881592e-01 1.125728338956832886e-01 -1.316127628087997437e-01 5.605972185730934143e-02 1.559190750122070312e-01 1.616127230226993561e-02 -1.859845221042633057e-01 1.114525645971298218e-01 1.008185558021068573e-02 -2.738008648157119751e-02 3.606601431965827942e-02 1.184200197458267212e-01 2.374658882617950439e-01 2.290005534887313843e-01 1.489159911870956421e-01 -1.383517682552337646e-01
-2.387219816446304321e-01 -2.951998114585876465e-01 -1.883114920929074287e-03 1.541778594255447388e-01 1.821946352720260620e-01 -3.291141688823699951e-01 -2.229405753314495087e-02 8.440840244293212891e-02 4.540976881980895996e-02 -4.857541620731353760e-02 -1.370687782764434814e-01 8.067116886377334595e-02 -1.359103620052337646e-01 -2.852390408515930176e-01 -1.549185067415237427e-01 2.734508812427520752e-01 -3.228244781494140625e-01 1.283535063266754150e-01 -1.694139093160629272e-01 -3.660966455936431885e-02 1.733892410993576050e-01 -1.786792427301406860e-01 -2.755488157272338867e-01 1.219238638877868652e-01 -2.032693848013877869e-02 1.743434220552444458e-01 1.300226747989654541e-01 1.552936136722564697e-01 -5.481465160846710205e-02 2.094066888093948364e-01 -1.587826758623123169e-01 -8.499094098806381226e-02
1.934151947498321533e-01 1.688228845596313477e-01 4.222185537219047546e-02 3.494613245129585266e-02 2.663264870643615723e-01 -5.183784663677215576e-02 7.897918671369552612e-02 -9.919441491365432739e-02 1.221595052629709244e-02 -1.977055519819259644e-01 -3.205967135727405548e-03 3.557350486516952515e-02 -1.802205145359039307e-01 -1.991435885429382324e-01 -2.030500918626785278e-01 1.242910027503967285e-01 -4.642475843429565430e-01 2.443284392356872559e-01 -8.742897957563400269e-02 1.697014421224594116e-01 4.531501233577728271e-01 5.259964987635612488e-02 5.233309790492057800e-02 6.283757835626602173e-02 1.099429205060005188e-01 -8.298585191369056702e-03 -1.914758794009685516e-02 -2.018722593784332275e-01 -1.255161911249160767e-01 3.365296870470046997e-02 -5.308506079018115997e-03 -2.746077477931976318e-01
1.331063359975814819e-01 -4.956955090165138245e-02 4.370333254337310791e-02 1.398801952600479126e-01 3.643498122692108154e-01 -9.800250828266143799e-02 -1.693308800458908081e-01 8.304062485694885254e-02 -1.235769689083099365e-01 -3.678297996520996094e-01 2.956460416316986084e-02 -1.768321692943572998e-01 -2.105765044689178467e-01 -8.367054909467697144e-02 -1.058995574712753296e-01 2.623945474624633789e-02 -3.198833465576171875e-01 2.794507741928100586e-01 -2.384048998355865479e-01 -2.209153771400451660e-02 2.884522676467895508e-01 8.842227607965469360e-02 2.104337215423583984e-01 2.978697419166564941e-02 -5.509530752897262573e-02 2.007375955581665039e-01 2.460536658763885498e-01 -1.228994652628898621e-01 -1.364976465702056885e-01 1.234580129384994507e-01 5.698937922716140747e-03 -8.743710070848464966e-02
1.058211401104927063e-01 4.049751907587051392e-02 1.329210251569747925e-01 1.012765094637870789e-01 3.300069868564605713e-01 -1.778333783149719238e-01 -1.788537502288818359e-01 1.345413643866777420e-02 -2.233285903930664062e-01 -1.346767041832208633e-02 2.951731085777282715e-01 1.532942205667495728e-01 -6.069103255867958069e-02 -3.483876585960388184e-01 -9.195794165134429932e-02 2.001919746398925781e-01 -1.951119005680084229e-01 1.372419744729995728e-01 -8.990981429815292358e-02 1.233587339520454407e-01 -1.384729892015457153e-01 -1.991108059883117676e-01 2.472937479615211487e-02 -3.534410595893859863e-01 1.340201944112777710e-01 9.763506054878234863e-02 2.034490704536437988e-01 -3.332390263676643372e-02 5.155817419290542603e-02 -1.612132340669631958e-01 -5.151848122477531433e-02 -2.939540147781372070e-01
2.689321935176849365e-01 -1.956088244915008545e-01 -1.399518400430679321e-01 2.410537600517272949e-01 -5.418252944946289062e-02 -2.060356885194778442e-01 -1.926005333662033081e-01 9.863658994436264038e-02 -5.142192915081977844e-02 -5.286798998713493347e-02 -1.079177297651767731e-02 3.865166902542114258e-01 -3.297785222530364990e-01 -1.754802316427230835e-01 -1.681388020515441895e-01 -5.766404047608375549e-02 -2.142514586448669434e-01 2.420733124017715454e-01 -3.098916709423065186e-01 -1.174796223640441895e-01 -1.680752635002136230e-01 -2.085912525653839111e-01 -1.262526959180831909e-02 -2.010200619697570801e-01 -3.161292150616645813e-02 -6.962567567825317383e-03 1.314370334148406982e-01 1.104094833135604858e-01 7.105497177690267563e-03 -1.386825293302536011e-01 1.041879057884216309e-01 7.808315753936767578e-02
1.114267185330390930e-01 -1.250459700822830200e-01 8.078110218048095703e-02 3.238377869129180908e-01 3.074274398386478424e-02 -2.990361154079437256e-01 7.617477327585220337e-03 -1.221933886408805847e-01 1.220967099070549011e-01 -1.879194080829620361e-01 -9.329445660114288330e-02 4.599560052156448364e-03 -1.564447730779647827e-01 -3.181667625904083252e-01 7.407668512314558029e-03 3.980214521288871765e-02 -2.876281142234802246e-01 -2.326709926128387451e-01 -2.824164927005767822e-01 4.629923775792121887e-02 1.495418399572372437e-01 2.034241519868373871e-02 5.212703719735145569e-02 1.357921063899993896e-01 -4.466291964054107666e-01 -6.944502145051956177e-02 1.395066734403371811e-02 -4.513958841562271118e-02 5.050992965698242188e-02 1.906410157680511475e-01 1.201417371630668640e-01 -2.152680456638336182e-01
3.991920500993728638e-02 -1.046076864004135132e-01 1.689507365226745605e-01 8.536752313375473022e-02 4.231823682785034180e-01 -2.305098026990890503e-01 2.437710911035537720e-01 -7.840076088905334473e-02 4.841172695159912109e-02 -2.586148083209991455e-01 2.479904564097523689e-03 2.847737967967987061e-01 -3.483756184577941895e-01 -2.381099909543991089e-01 -5.080438032746315002e-02 2.782398648560047150e-02 -8.343396335840225220e-02 2.360827028751373291e-01 -2.214957624673843384e-01 1.246265694499015808e-02 9.613028913736343384e-02 -2.080468535423278809e-01 -1.500457376241683960e-01 -2.465972751379013062e-01 4.764721170067787170e-02 9.389159828424453735e-02 -9.507840126752853394e-02 -7.509737461805343628e-02 1.321405470371246338e-01 -1.115231513977050781e-01 -7.083031535148620605e-02 1.168604493141174316e-01
-1.740570217370986938e-01 -9.201658517122268677e-02 -1.997039616107940674e-01 4.919292330741882324e-01 1.105391085147857666e-01 -1.549193169921636581e-02 1.483505517244338989e-01 1.357328891754150391e-01 -1.060704663395881653e-01 -2.246774733066558838e-02 -4.070465266704559326e-02 1.058913171291351318e-01 -1.129639148712158203e-01 -1.203103885054588318e-01 4.188995808362960815e-02 1.686717420816421509e-01 -1.724383085966110229e-01 2.355320304632186890e-01 -2.915795445442199707e-01 1.513148564845323563e-02 4.983972292393445969e-03 -6.005987897515296936e-02 -2.196282893419265747e-02 4.034593701362609863e-02 -1.512744724750518799e-01 8.957852423191070557e-02 -1.867225021123886108e-01 2.076014131307601929e-01 2.634143829345703125e-02 1.638138107955455780e-02 -2.667836844921112061e-02 -5.076014399528503418e-01
2.037207037210464478e-01 -1.093530803918838501e-01 1.841651946306228638e-01 2.288769632577896118e-01 1.297790259122848511e-01 1.824835687875747681e-02 -2.747414708137512207e-01 -6.618942320346832275e-02 -1.172059625387191772e-01 1.895189583301544189e-01 -1.846714690327644348e-02 -8.996741473674774170e-02 -1.475551724433898926e-01 -2.797215878963470459e-01 9.029979258775711060e-02 3.529316559433937073e-02 -4.935139417648315430e-01 3.378133475780487061e-01 1.847001910209655762e-02 2.006357610225677490e-01 2.155394554138183594e-01 2.247791551053524017e-02 4.600826278328895569e-02 -2.075400799512863159e-01 8.420834690332412720e-02 2.079839445650577545e-02 -2.589414454996585846e-02 9.972299635410308838e-02 2.030277848243713379e-01 -5.837530270218849182e-02 2.026366591453552246e-01 -3.797729685902595520e-02
1.162230037152767181e-04 9.183239936828613281e-02 -1.010764017701148987e-01 1.095166504383087158e-01 1.469151377677917480e-01 -3.251592218875885010e-01 -2.019120901823043823e-01 1.306363791227340698e-01 2.392128109931945801e-01 -2.060434781014919281e-02 -1.879534274339675903e-01 1.997440457344055176e-01 -9.603498503565788269e-03 -3.507483303546905518e-01 -1.601537317037582397e-01 4.270929694175720215e-01 -2.119887322187423706e-01 2.528516203165054321e-02 -1.862738877534866333e-01 3.218141198158264160e-01 -1.468002796173095703e-01 -1.505446434020996094e-01 -1.034094914793968201e-01 -1.227252930402755737e-01 1.572535187005996704e-01 9.268763661384582520e-02 -1.630963012576103210e-02 3.647376224398612976e-02 8.635204285383224487e-02 -1.524371802806854248e-01 -1.097299531102180481e-02 -2.497677877545356750e-02
9.550161659717559814e-02 1.224610731005668640e-01 2.216903120279312134e-01 3.827777802944183350e-01 1.940842717885971069e-01 -9.298785775899887085e-02 -1.070977076888084412e-01 -1.238003466278314590e-02 -1.877266466617584229e-01 -3.633266389369964600e-01 -2.792893946170806885e-01 3.564400365576148033e-03 2.336703985929489136e-02 -2.074296921491622925e-01 -9.023484587669372559e-02 -8.762756735086441040e-02 -1.097167655825614929e-01 -1.971487551927566528e-01 -9.776227176189422607e-02 1.169105991721153259e-01 8.255847543478012085e-02 -2.278220504522323608e-01 -1.202210709452629089e-01 -5.728184059262275696e-02 -2.062743902206420898e-01 2.561892271041870117e-01 9.996564686298370361e-02 -2.763975262641906738e-01 -1.113445535302162170e-01 -8.329515159130096436e-02 9.372235834598541260e-02 -2.105887830257415771e-01
1.127791330218315125e-01 -1.119074318557977676e-02 -1.184935793280601501e-01 1.417408138513565063e-01 1.282857060432434082e-01 -6.588466465473175049e-02 -1.818877607583999634e-01 -4.629433900117874146e-02 -1.181474626064300537e-01 -2.849341928958892822e-01 9.426730126142501831e-02 1.141907796263694763e-01 2.478697150945663452e-02 -1.744122356176376343e-01 -6.416210532188415527e-02 -5.060359090566635132e-02 -4.413752555847167969e-01 -1.830520294606685638e-02 -9.807824343442916870e-02 -1.793074235320091248e-02 -5.351761728525161743e-02 1.872237771749496460e-01 1.700834780931472778e-01 1.912803351879119873e-01 -5.744666457176208496e-01 2.516905367374420166e-01 1.245212703943252563e-01 -2.941815555095672607e-02 9.042002260684967041e-02 7.856524735689163208e-02 -6.576118618249893188e-02 -7.274136692285537720e-02
2.225549332797527313e-02 7.000076025724411011e-02 -2.305953949689865112e-01 -1.648704409599304199e-01 2.669222950935363770e-01 -1.015990972518920898e-01 -1.204482391476631165e-01 4.974473267793655396e-02 2.366003952920436859e-02 1.401764750480651855e-01 -2.083718180656433105e-01 1.993522644042968750e-01 -6.900738179683685303e-02 -2.940461337566375732e-01 2.703981226659379900e-05 1.117965206503868103e-01 -3.357250392436981201e-01 -2.554661333560943604e-01 -9.645776450634002686e-02 7.054772973060607910e-02 1.307424530386924744e-02 8.338876068592071533e-02 -1.309136152267456055e-01 -1.625382304191589355e-01 -1.091067492961883545e-01 2.592151463031768799e-01 3.360101208090782166e-02 4.419764038175344467e-03 -1.490512043237686157e-01 -1.177843213081359863e-01 2.792244851589202881e-01 -4.139621555805206299e-01
1.234113276004791260e-01 4.124835133552551270e-02 -4.486572369933128357e-02 2.063927650451660156e-01 7.318325340747833252e-02 -3.379065077751874924e-03 4.930804297327995300e-02 -1.437107473611831665e-02 -2.518011927604675293e-01 2.801811993122100830e-01 -5.451739206910133362e-02 -5.223533511161804199e-02 -3.878946974873542786e-02 -3.582871854305267334e-01 1.508359163999557495e-01 1.492383778095245361e-01 -4.010269045829772949e-01 3.637410327792167664e-02 -1.876415312290191650e-01 7.634538412094116211e-02 2.795046865940093994e-01 -1.241764351725578308e-01 -3.612403199076652527e-02 -9.259984642267227173e-02 -1.918413788080215454e-01 3.914230465888977051e-01 -1.046943664550781250e-01 -1.983267068862915039e-01 9.803859889507293701e-02 -5.596349015831947327e-02 -2.192623168230056763e-01 1.461075246334075928e-02
3.168896436691284180e-01 -2.549500204622745514e-02 2.554282778874039650e-03 1.847322583198547363e-01 1.615212261676788330e-01 -2.636542320251464844e-01 -6.898026168346405029e-02 6.333598494529724121e-02 -2.087851762771606445e-01 -4.058231413364410400e-01 1.253466606140136719e-01 1.873157918453216553e-01 -3.034821450710296631e-01 -3.960244357585906982e-01 4.806080460548400879e-02 2.343719899654388428e-01 -1.210673004388809204e-01 1.541756242513656616e-01 2.935063652694225311e-02 1.268870234489440918e-01 -1.279743164777755737e-01 -3.419525176286697388e-02 1.391303390264511108e-01 -2.424473613500595093e-01 1.170420870184898376e-01 -1.028213743120431900e-02 -4.877072200179100037e-02 -6.299927830696105957e-02 1.316361129283905029e-01 1.278120279312133789e-02 -1.497301459312438965e-02 -7.889763265848159790e-02
9.700550697743892670e-03 2.294867187738418579e-01 -2.374052703380584717e-01 3.013673722743988037e-01 3.088409900665283203e-01 -3.251372650265693665e-02 -2.013029763475060463e-03 7.319765537977218628e-02 -1.964329183101654053e-01 7.892797142267227173e-02 3.362621665000915527e-01 -3.640799224376678467e-02 -2.897817194461822510e-01 -2.165946066379547119e-01 1.317037343978881836e-01 -1.184910684823989868e-01 -2.669497132301330566e-01 -8.115258812904357910e-02 -3.437186181545257568e-01 -7.388169318437576294e-02 -9.283185005187988281e-02 -1.366990953683853149e-01 8.948402106761932373e-02 2.517509460449218750e-01 -1.558746844530105591e-01 1.583134680986404419e-01 -4.843498393893241882e-02 5.946943908929824829e-02 9.093467146158218384e-02 -1.045037060976028442e-01 4.600618034601211548e-02 9.052488952875137329e-03
-1.244710907340049744e-01 -6.657797098159790039e-02 1.888652145862579346e-02 2.538286447525024414e-01 2.485120892524719238e-01 -6.136810034513473511e-02 5.674478411674499512e-02 6.847747415304183960e-02 -3.696851432323455811e-01 1.195040568709373474e-01 1.038322076201438904e-01 1.936234086751937866e-01 -1.527990400791168213e-01 -2.098005563020706177e-01 -1.962424367666244507e-01 -7.363776862621307373e-02 -3.705007731914520264e-01 -1.830811947584152222e-01 -3.075902462005615234e-01 -9.588306397199630737e-02 3.710775077342987061e-02 -1.589712053537368774e-01 2.359495162963867188e-01 1.477554589509963989e-01 -8.795944601297378540e-02 1.706576533615589142e-02 6.682345271110534668e-02 -9.657448530197143555e-02 -1.794715970754623413e-02 -2.574706375598907471e-01 -2.028654366731643677e-01 1.516673564910888672e-01
1.594350337982177734e-01 2.229187637567520142e-01 -1.010907348245382309e-02 7.985054701566696167e-02 1.286083757877349854e-01 3.716808557510375977e-02 -1.491590440273284912e-01 2.040180843323469162e-03 -5.495613813400268555e-02 -3.349511325359344482e-01 1.199894174933433533e-01 1.417807787656784058e-01 1.091322824358940125e-01 -2.062305957078933716e-01 -1.570692360401153564e-01 -6.014964729547500610e-02 -3.248144388198852539e-01 -7.641392946243286133e-02 -3.353092074394226074e-01 -1.022282838821411133e-01 4.086991772055625916e-03 8.034794777631759644e-02 1.422277688980102539e-01 1.078102588653564453e-01 -4.590988457202911377e-01 2.656349241733551025e-01 9.738492220640182495e-02 2.317807674407958984e-01 -1.920495927333831787e-02 1.276202499866485596e-01 -1.073646023869514465e-01 -2.281874045729637146e-02
1.242731977254152298e-02 -2.673788070678710938e-01 -1.216823756694793701e-01 1.181151792407035828e-01 3.460727035999298096e-01 -2.282152175903320312e-01 -2.079363763332366943e-01 8.596552163362503052e-02 2.399414926767349243e-01 -7.007503509521484375e-02 -6.724110245704650879e-02 7.220643758773803711e-02 1.203379500657320023e-02 -2.889500260353088379e-01 -4.042318835854530334e-02 -2.524631023406982422e-01 -1.661010831594467163e-01 -3.539701551198959351e-02 -1.739142388105392456e-01 -6.771945208311080933e-02 1.577607840299606323e-01 -2.096161246299743652e-01 2.198371291160583496e-01 -6.230248138308525085e-02 2.223627269268035889e-01 5.766365211457014084e-03 -1.529155075550079346e-01 -4.697252437472343445e-02 2.722621262073516846e-01 1.105881296098232269e-02 3.036521971225738525e-01 -1.722225397825241089e-01
1.245165243744850159e-02 3.463455736637115479e-01 -5.485161766409873962e-02 8.420675992965698242e-02 2.522312402725219727e-01 -2.416981756687164307e-02 -7.079216837882995605e-02 1.635906547307968140e-01 1.376802772283554077e-01 -9.525138884782791138e-02 1.831114888191223145e-01 1.568620800971984863e-01 -2.702574431896209717e-01 -3.675924539566040039e-01 1.984533295035362244e-02 3.048839606344699860e-02 -6.402752548456192017e-02 3.177773654460906982e-01 -2.078809589147567749e-01 8.259647339582443237e-02 8.191119134426116943e-02 -2.136541306972503662e-01 -2.297297678887844086e-02 -9.913845360279083252e-02 4.428024590015411377e-02 3.487827777862548828e-01 -1.103913858532905579e-01 1.029386669397354126e-01 -1.640292070806026459e-02 2.659420371055603027e-01 4.265069589018821716e-02 -2.027872204780578613e-01
-8.920558728277683258e-03 1.874257624149322510e-01 -2.479113638401031494e-02 8.602777868509292603e-02 3.190796971321105957e-01 -5.837753787636756897e-02 -1.007895767688751221e-01 9.303972125053405762e-02 2.429850101470947266e-01 -1.400236785411834717e-01 -4.519265517592430115e-02 2.745033800601959229e-01 -1.656914055347442627e-01 -3.236606344580650330e-02 3.306836187839508057e-01 9.688168764114379883e-02 -1.824131011962890625e-01 1.987019479274749756e-01 -1.988478451967239380e-01 1.212823390960693359e-01 3.307454586029052734e-01 -1.777804046869277954e-01 1.308508515357971191e-01 1.059875637292861938e-02 -6.849717348814010620e-02 1.541243195533752441e-01 -7.252820581197738647e-02 -2.046519890427589417e-03 -7.245343923568725586e-02 -1.877497881650924683e-01 -3.808207511901855469e-01 -1.580699831247329712e-01
-1.746828109025955200e-02 -1.457752194255590439e-02 -1.137727424502372742e-01 1.886217594146728516e-01 -1.142149195075035095e-01 7.462961226701736450e-02 -1.529500037431716919e-01 8.893480151891708374e-02 7.328236009925603867e-03 -1.484660208225250244e-01 2.111438214778900146e-01 6.719373911619186401e-02 -2.325267195701599121e-01 -2.407230436801910400e-01 -1.670435667037963867e-01 3.240449428558349609e-01 -3.419698774814605713e-01 5.204420536756515503e-03 -1.726086586713790894e-01 3.096665441989898682e-01 2.170944213867187500e-01 -5.268634110689163208e-02 -3.044162988662719727e-01 -7.787911593914031982e-02 -1.658046394586563110e-01 1.346796452999114990e-01 -2.356175780296325684e-01 4.613402113318443298e-02 1.563146524131298065e-02 -2.794955968856811523e-01 3.021229803562164307e-02 1.052522659301757812e-01
2.100521773099899292e-01 -7.614657282829284668e-02 -1.829713881015777588e-01 2.132790163159370422e-02 2.723048925399780273e-01 4.724164027720689774e-03 -2.334638386964797974e-01 -9.054863452911376953e-02 -3.063092231750488281e-01 -1.703608632087707520e-01 2.950748195871710777e-03 -8.061009459197521210e-03 -2.045924514532089233e-01 -2.360267192125320435e-01 -1.377349495887756348e-01 2.474719285964965820e-01 -2.456142306327819824e-01 1.476087700575590134e-02 -2.463804483413696289e-01 6.275560706853866577e-02 2.353417575359344482e-01 -8.595868130214512348e-04 5.255551636219024658e-02 -1.983104646205902100e-02 1.800995767116546631e-01 4.686174914240837097e-02 3.655075654387474060e-02 -1.071958541870117188e-01 2.997724413871765137e-01 2.342186719179153442e-01 3.016683459281921387e-01 -1.079621836543083191e-01
7.049448788166046143e-02 6.359468400478363037e-02 1.968024224042892456e-01 2.265183627605438232e-01 4.995330795645713806e-02 -1.812685132026672363e-01 -1.899354755878448486e-01 7.710450142621994019e-02 3.862021490931510925e-02 -1.166967824101448059e-01 5.837751179933547974e-02 -6.279881298542022705e-02 3.529409319162368774e-02 -3.102434277534484863e-01 1.009534224867820740e-01 1.028407514095306396e-01 -2.285069972276687622e-01 2.645057737827301025e-01 -2.770510315895080566e-01 8.670565485954284668e-02 1.306390464305877686e-01 -5.618532374501228333e-02 -3.518234938383102417e-02 -1.828635632991790771e-01 1.366180330514907837e-01 1.850553005933761597e-01 2.577974200248718262e-01 1.388079226016998291e-01 1.818261593580245972e-01 -3.782773911952972412e-01 3.156006634235382080e-01 -8.423059433698654175e-02
-5.555251985788345337e-02 -7.742255181074142456e-02 -5.681785196065902710e-02 9.491896629333496094e-02 1.273166686296463013e-01 -1.247521862387657166e-01 6.339875608682632446e-02 3.128061769530177116e-03 1.233565527945756912e-02 -1.627728193998336792e-01 -1.098060235381126404e-02 1.498914510011672974e-01 -1.822601854801177979e-01 -2.805414199829101562e-01 -7.234448939561843872e-02 7.602676004171371460e-02 -1.698115319013595581e-01 3.209396451711654663e-02 -6.026266813278198242e-01 2.783895432949066162e-01 -3.172680363059043884e-02 -5.660093948245048523e-02 -2.079932689666748047e-01 1.621683090925216675e-01 6.534938514232635498e-02 1.725093573331832886e-01 3.361407294869422913e-02 -2.849574387073516846e-01 -2.082573324441909790e-01 4.598660394549369812e-02 1.520075350999832153e-01 -2.036174833774566650e-01
-8.589565008878707886e-02 -7.237958908081054688e-02 -1.591326147317886353e-01 1.964999735355377197e-01 2.692000865936279297e-01 -1.430332511663436890e-01 -2.027411200106143951e-02 2.411919273436069489e-02 -2.114343792200088501e-01 1.464376300573348999e-01 1.088107973337173462e-01 -1.417598873376846313e-01 -1.542680561542510986e-01 -4.669399261474609375e-01 1.654719412326812744e-01 -1.364337373524904251e-02 -3.125966191291809082e-01 -5.299962684512138367e-02 -1.904948800802230835e-01 -1.052348017692565918e-01 2.895358502864837646e-01 6.459955871105194092e-02 -1.471114754676818848e-01 1.652467064559459686e-02 -1.056326478719711304e-01 2.998074889183044434e-01 -3.463558107614517212e-02 -1.854227930307388306e-01 1.042517200112342834e-01 1.737392842769622803e-01 -1.504296660423278809e-01 -6.269780546426773071e-02
1.191669479012489319e-01 6.120579689741134644e-02 1.753435432910919189e-01 4.944175481796264648e-03 4.263300001621246338e-01 1.996702998876571655e-01 -3.445458710193634033e-01 1.397348642349243164e-01 2.202730812132358551e-02 -4.871562868356704712e-02 -1.064247116446495056e-01 5.616025254130363464e-02 -4.992796480655670166e-02 -1.879275590181350708e-01 -9.282208234071731567e-02 1.226066146045923233e-02 -2.110383510589599609e-01 1.758440136909484863e-01 -2.044504284858703613e-01 -1.269433274865150452e-02 2.107641249895095825e-01 -1.484371721744537354e-02 5.139673873782157898e-02 -5.948887206614017487e-03 4.898099973797798157e-02 2.722610235214233398e-01 2.127875685691833496e-01 9.855439513921737671e-02 4.034422636032104492e-01 -1.015322208404541016e-01 5.224128067493438721e-02 -2.354719191789627075e-01
-7.352293282747268677e-02 1.345553994178771973e-01 -1.397534906864166260e-01 7.199337333440780640e-02 1.328460723161697388e-01 -1.015865355730056763e-01 -2.580292224884033203e-01 2.510629296302795410e-01 7.123387604951858521e-02 6.362610030919313431e-03 1.457637399435043335e-01 6.576061993837356567e-02 -3.978575021028518677e-02 -3.598478138446807861e-01 -2.424841225147247314e-01 1.621957868337631226e-01 -2.459852695465087891e-01 -1.072550714015960693e-01 -1.610417962074279785e-01 -5.414624512195587158e-02 1.379454731941223145e-01 -1.606106013059616089e-02 -3.530762344598770142e-02 1.775899715721607208e-02 -1.799671649932861328e-01 4.256404340267181396e-01 -2.683882117271423340e-01 3.213864862918853760e-01 9.119465947151184082e-02 -1.226985305547714233e-01 -8.542753010988235474e-02 7.780493795871734619e-02
-8.939667046070098877e-02 -2.597098238766193390e-02 1.513037234544754028e-01 -1.834936141967773438e-01 2.686718404293060303e-01 -8.294887095689773560e-02 -7.090942561626434326e-02 -6.056002900004386902e-02 -2.868692018091678619e-02 -1.686565876007080078e-01 1.717314571142196655e-01 -9.262020140886306763e-02 -3.124572038650512695e-01 -3.358426988124847412e-01 1.602518856525421143e-01 1.752277314662933350e-01 -4.283457100391387939e-01 -6.088053807616233826e-02 -2.303215861320495605e-01 1.865451931953430176e-01 -2.963127009570598602e-02 6.527695804834365845e-02 -7.391485571861267090e-02 -1.427266746759414673e-01 -7.716846466064453125e-02 2.463952153921127319e-01 1.999441236257553101e-01 -1.186294481158256531e-01 7.223863154649734497e-02 2.364949882030487061e-01 -1.275969445705413818e-01 -9.335193037986755371e-02
-1.476916074752807617e-01 -9.138721227645874023e-02 -2.115015685558319092e-01 5.381032824516296387e-01 1.672715246677398682e-01 -4.275267571210861206e-02 1.227244660258293152e-01 -5.234923213720321655e-03 -1.195795834064483643e-01 -3.384283557534217834e-02 -6.421559303998947144e-02 2.857965417206287384e-02 -7.007180899381637573e-02 -2.543389797210693359e-01 1.095730438828468323e-01 1.603840887546539307e-01 -1.757349520921707153e-01 1.748111397027969360e-01 -3.735294640064239502e-01 7.584239542484283447e-02 -1.085657742805778980e-03 7.659368216991424561e-02 8.515799790620803833e-02 1.651462465524673462e-01 -1.481585204601287842e-01 -6.204464472830295563e-03 -2.157507091760635376e-01 1.985097378492355347e-01 -4.363392014056444168e-03 -1.248371601104736328e-02 3.945425152778625488e-02 -3.258101344108581543e-01
-2.127001620829105377e-02 -1.062251105904579163e-01 2.720091640949249268e-01 1.541541516780853271e-01 2.902569808065891266e-02 -1.130644306540489197e-01 -7.518612593412399292e-02 2.604201436042785645e-01 -2.822005376219749451e-02 -1.266044229269027710e-01 6.188178807497024536e-02 -2.382159046828746796e-02 4.594460874795913696e-02 -2.807919383049011230e-01 1.521194130182266235e-01 1.236239001154899597e-01 -2.716388702392578125e-01 4.542764425277709961e-01 -2.811513543128967285e-01 -1.887763738632202148e-01 5.729373171925544739e-02 -1.512766182422637939e-01 -6.966922432184219360e-02 -9.998413920402526855e-02 -2.030149847269058228e-02 1.952034831047058105e-01 -4.210453771520406008e-04 2.650840580463409424e-01 6.388729065656661987e-02 -2.885283529758453369e-01 1.756018549203872681e-01 -2.449693158268928528e-03
5.541309341788291931e-02 2.120361179113388062e-01 -1.036425903439521790e-01 1.297445595264434814e-01 1.352623999118804932e-01 4.343516752123832703e-02 -1.751403212547302246e-01 6.864908337593078613e-02 1.355195194482803345e-01 -1.274691969156265259e-01 6.519729644060134888e-02 2.527661919593811035e-01 -2.313478440046310425e-01 -3.683724105358123779e-01 -1.927983313798904419e-01 -1.020341962575912476e-01 -1.381814032793045044e-01 2.658865153789520264e-01 -2.036596387624740601e-01 3.381717577576637268e-02 -1.031442359089851379e-01 -3.224442005157470703e-01 -4.918633028864860535e-02 -5.109396576881408691e-02 -1.756077446043491364e-02 3.853561878204345703e-01 -1.717908680438995361e-01 1.874802820384502411e-02 -4.310555756092071533e-02 2.754619717597961426e-01 1.309677958488464355e-01 -6.047322228550910950e-02
9.310530126094818115e-02 2.778973877429962158e-01 -5.815511685796082020e-04 8.058845996856689453e-02 1.710658222436904907e-01 6.286571919918060303e-02 -4.960070177912712097e-02 2.453311532735824585e-01 1.192598715424537659e-01 -5.897391214966773987e-02 -1.224571187049150467e-02 1.298638433218002319e-01 -1.533444821834564209e-01 -4.291078746318817139e-01 -1.936329007148742676e-01 -1.016012057662010193e-01 -9.065120667219161987e-02 3.232305347919464111e-01 -6.635472178459167480e-02 -1.825587078928947449e-02 2.074715308845043182e-02 -1.692257523536682129e-01 1.145453006029129028e-01 6.474565248936414719e-03 3.038641996681690216e-02 4.471226334571838379e-01 -2.139532268047332764e-01 -4.782850854098796844e-03 4.939666017889976501e-02 1.907823681831359863e-01 1.269965022802352905e-01 -2.455546408891677856e-01
2.970754504203796387e-01 -2.483345717191696167e-01 3.225686028599739075e-02 5.655300617218017578e-02 9.387592971324920654e-02 -3.038375675678253174e-01 -3.585550189018249512e-01 3.909971937537193298e-02 -1.324592903256416321e-02 -2.927363216876983643e-01 1.288123726844787598e-01 1.513550523668527603e-02 8.627711236476898193e-02 -3.696909546852111816e-01 -1.015133783221244812e-01 1.664270907640457153e-01 -3.312206864356994629e-01 1.318543776869773865e-02 -1.499911695718765259e-01 9.956651926040649414e-02 4.088419675827026367e-02 -1.255644857883453369e-01 6.538179516792297363e-02 -5.354114621877670288e-02 3.282226920127868652e-01 1.814011484384536743e-02 -9.328353218734264374e-03 -3.628594428300857544e-02 -6.452169269323348999e-02 -1.566527783870697021e-01 1.573780924081802368e-01 -1.441539730876684189e-03
2.296983301639556885e-01 3.689064085483551025e-02 1.807086169719696045e-01 4.981243237853050232e-02 2.622981369495391846e-02 -3.815371990203857422e-01 -7.235775887966156006e-02 2.071911692619323730e-01 1.065581515431404114e-01 -2.872640490531921387e-01 3.994666785001754761e-02 5.385275185108184814e-02 -2.415468394756317139e-01 -7.534932345151901245e-03 -6.968446820974349976e-02 -2.795119285583496094e-01 -4.125021994113922119e-01 1.919727176427841187e-01 -1.376404911279678345e-01 -1.076687127351760864e-01 -1.347042024135589600e-01 -2.044615000486373901e-01 7.012161612510681152e-02 3.701043128967285156e-02 -2.520796358585357666e-01 4.754886776208877563e-02 -6.901975721120834351e-02 1.511521190404891968e-01 -1.199202165007591248e-01 -9.828756004571914673e-02 1.870631724596023560e-01 -1.425750404596328735e-01
-2.421039193868637085e-01 -8.652305603027343750e-02 -1.122041195631027222e-01 1.173267886042594910e-01 6.946378853172063828e-03 -2.720343768596649170e-01 -1.592224240303039551e-01 -2.347016781568527222e-01 -3.224600106477737427e-02 -3.074026703834533691e-01 1.128956377506256104e-01 1.691082566976547241e-01 -6.998994946479797363e-02 -2.325873821973800659e-01 1.521921604871749878e-01 -2.874806225299835205e-01 -1.770213246345520020e-01 2.768461704254150391e-01 -2.499355673789978027e-01 -1.951727084815502167e-02 2.648293673992156982e-01 -3.087588846683502197e-01 -8.406437933444976807e-02 -9.473074227571487427e-02 -1.474749594926834106e-01 5.582262575626373291e-02 -1.357340365648269653e-01 5.741659924387931824e-02 1.012158393859863281e-01 -1.249758750200271606e-01 1.402795035392045975e-02 -1.624561995267868042e-01
-9.228590875864028931e-02 -1.302040666341781616e-01 -3.857479244470596313e-02 4.684418439865112305e-01 6.309556216001510620e-02 -4.368163179606199265e-03 8.874895423650741577e-02 3.424671292304992676e-02 -1.449583172798156738e-01 -3.338682055473327637e-01 -1.401748955249786377e-01 -1.280467510223388672e-01 6.000039726495742798e-02 -3.979696333408355713e-01 -6.174162402749061584e-02 6.450620945543050766e-03 -2.971813380718231201e-01 -3.230898380279541016e-01 9.818454273045063019e-03 -7.826745510101318359e-03 7.279367744922637939e-02 -5.130270123481750488e-02 -1.580162495374679565e-01 9.978816658258438110e-02 -1.146338954567909241e-01 1.351803541183471680e-01 -5.948974937200546265e-02 2.152229696512222290e-01 1.289818584918975830e-01 -2.199176549911499023e-01 8.923822641372680664e-02 -1.274303644895553589e-01
5.173038691282272339e-03 5.841787159442901611e-02 -1.174165531992912292e-01 5.088678374886512756e-02 6.474794447422027588e-02 6.485578604042530060e-03 5.139632150530815125e-02 2.248647063970565796e-01 -3.680537939071655273e-01 1.125559359788894653e-01 -5.256947502493858337e-02 4.473074525594711304e-02 -2.082886546850204468e-01 -3.491871058940887451e-01 1.812344640493392944e-01 -2.099502645432949066e-02 -4.125040769577026367e-01 6.093744188547134399e-02 -2.619746923446655273e-01 7.169838994741439819e-02 2.330787032842636108e-01 7.240623235702514648e-02 -1.249943971633911133e-01 -2.278003543615341187e-01 -2.357105910778045654e-01 2.920908927917480469e-01 -6.831479072570800781e-02 -1.559286266565322876e-01 5.133605003356933594e-02 1.065931320190429688e-01 -8.923152834177017212e-02 6.854950636625289917e-02
1.981674581766128540e-01 -5.533307790756225586e-02 -6.974062323570251465e-02 4.055669605731964111e-01 -1.679463870823383331e-02 1.771554052829742432e-01 2.304568514227867126e-02 -7.876913994550704956e-02 -2.128422856330871582e-01 -2.505683898925781250e-01 -3.778000362217426300e-03 5.454167723655700684e-02 -2.242586016654968262e-01 -1.883753389120101929e-01 2.900790423154830933e-02 -1.704517453908920288e-01 -5.026544928550720215e-01 3.540019690990447998e-02 -6.707178801298141479e-02 3.882810124196112156e-04 -2.050871849060058594e-01 -1.635122895240783691e-01 1.307951062917709351e-01 1.408009529113769531e-01 -3.413941338658332825e-02 -7.551814615726470947e-02 -2.660062611103057861e-01 -5.146541073918342590e-02 5.404735356569290161e-02 -1.360983550548553467e-01 1.663759350776672363e-01 -1.721213459968566895e-01
1.736582666635513306e-01 -2.780169248580932617e-01 -1.085435226559638977e-01 2.496496737003326416e-01 5.926683172583580017e-02 -2.381611913442611694e-01 -2.163306325674057007e-01 2.965922057628631592e-01 -5.171706527471542358e-02 -2.200549542903900146e-01 2.580665051937103271e-01 2.664590775966644287e-01 -2.252178043127059937e-01 -2.358023077249526978e-01 -1.069568619132041931e-01 2.055303454399108887e-01 -2.828719317913055420e-01 1.419004499912261963e-01 -1.512711048126220703e-01 1.811251975595951080e-02 -2.386952638626098633e-01 -1.056451201438903809e-01 -1.534104943275451660e-01 -9.461563825607299805e-02 7.742554694414138794e-02 7.227332890033721924e-02 1.756168901920318604e-01 1.065348368138074875e-02 3.090775385499000549e-02 -8.645940572023391724e-02 -7.140889298170804977e-03 -9.830417111515998840e-03
1.984174400568008423e-01 -2.425373047590255737e-01 -1.036079972982406616e-01 2.738230526447296143e-01 8.741182833909988403e-02 1.291562765836715698e-01 -1.547109242528676987e-02 -6.898726522922515869e-02 -6.206125020980834961e-03 -5.612149089574813843e-02 2.130230516195297241e-01 -1.599658839404582977e-02 -2.191983461380004883e-01 -1.536363959312438965e-01 -2.157490402460098267e-01 -8.695759810507297516e-03 -1.459357887506484985e-01 -2.244688868522644043e-01 -3.544642925262451172e-01 -7.817412912845611572e-02 1.076137423515319824e-01 -9.948938339948654175e-02 -1.544473916292190552e-01 2.317948639392852783e-01 1.378798298537731171e-02 4.309773743152618408e-01 -2.018121331930160522e-01 2.660297751426696777e-01 9.033200144767761230e-02 8.977638930082321167e-02 4.889540374279022217e-03 -5.913634970784187317e-02
-7.201206684112548828e-02 -2.968400120735168457e-01 4.685906693339347839e-02 4.965467154979705811e-01 -7.387173175811767578e-02 -1.104634813964366913e-02 -7.998459786176681519e-02 -2.938500232994556427e-02 -1.418080329895019531e-01 1.533393096178770065e-02 1.109526455402374268e-01 1.477570533752441406e-01 -2.263786643743515015e-01 -1.668418049812316895e-01 1.384664326906204224e-01 -8.377462625503540039e-02 -4.810733199119567871e-01 8.205235004425048828e-02 -1.256283223628997803e-01 -8.873280137777328491e-02 -6.073244288563728333e-02 -1.562945246696472168e-01 6.656083464622497559e-02 -3.470934927463531494e-02 -4.258913546800613403e-02 -2.282062359154224396e-02 5.787473171949386597e-02 -7.870487123727798462e-02 6.547830998897552490e-02 -2.854446172714233398e-01 2.916157543659210205e-01 -8.419054746627807617e-02
1.020047720521688461e-02 8.069778233766555786e-02 3.474579751491546631e-02 2.644232809543609619e-01 2.062945961952209473e-01 -2.625648975372314453e-01 8.284467458724975586e-02 -1.131861507892608643e-01 5.537887290120124817e-02 2.292084842920303345e-01 1.182519793510437012e-01 -4.297086223959922791e-02 -1.129951030015945435e-01 -2.569987475872039795e-01 5.399093776941299438e-02 9.505113959312438965e-02 -3.672826886177062988e-01 -3.067885711789131165e-02 9.987260214984416962e-03 -1.544576790183782578e-02 2.529064714908599854e-01 -5.980070680379867554e-02 -3.588459491729736328e-01 -6.628232449293136597e-02 -2.070089131593704224e-01 2.507331073284149170e-01 -1.671506613492965698e-01 8.189783245325088501e-02 -1.980680525302886963e-01 -1.165450438857078552e-01 -8.749359101057052612e-02 -3.019480407238006592e-01
-2.387957274913787842e-02 -5.908963456749916077e-02 8.352869749069213867e-02 1.327908486127853394e-01 2.131650596857070923e-01 -7.383100688457489014e-02 6.263504177331924438e-02 -8.962210267782211304e-03 -3.809913396835327148e-01 -1.503649055957794189e-01 -8.103512972593307495e-02 7.700075209140777588e-02 -1.110928058624267578e-01 -5.188794732093811035e-01 -1.546497195959091187e-01 -2.959640622138977051e-01 -2.036989033222198486e-01 8.927773684263229370e-02 -2.996712028980255127e-01 1.589668914675712585e-02 -3.748741373419761658e-02 -3.667034953832626343e-02 -5.600656941533088684e-02 2.186554521322250366e-01 -1.979192942380905151e-01 -2.097828835248947144e-01 -9.002361446619033813e-02 -1.726480573415756226e-02 -1.702415943145751953e-02 -1.454944163560867310e-01 -1.560673862695693970e-01 1.116706058382987976e-01
2.151014804840087891e-01 -1.351070106029510498e-01 1.469542384147644043e-01 -3.578427433967590332e-02 2.663274109363555908e-01 -1.285097301006317139e-01 -1.561279594898223877e-01 1.327166706323623657e-01 -7.371750473976135254e-02 1.424386817961931229e-02 -1.874187029898166656e-02 1.277205944061279297e-01 -2.862102389335632324e-01 -2.262397706508636475e-01 -1.952051818370819092e-01 1.880641430616378784e-01 -3.151323199272155762e-01 5.900626257061958313e-02 -2.403154969215393066e-01 2.720344960689544678e-01 -2.617778480052947998e-01 -2.080504223704338074e-02 1.635056361556053162e-02 -2.851362228393554688e-01 -2.277632802724838257e-01 2.422452718019485474e-02 5.737116560339927673e-02 -3.452014178037643433e-02 1.891344338655471802e-01 -3.579393774271011353e-02 -9.306049346923828125e-02 -2.579878866672515869e-01
1.899539679288864136e-02 3.365770876407623291e-01 -9.988128393888473511e-02 1.272072046995162964e-01 3.165263533592224121e-01 1.035228669643402100e-01 -1.545076966285705566e-01 7.885349541902542114e-02 1.021203398704528809e-01 -1.587685197591781616e-01 -1.381710823625326157e-02 8.669877052307128906e-02 -1.958292573690414429e-01 -3.665112257003784180e-01 -7.707524299621582031e-02 -3.252703323960304260e-02 -1.560412496328353882e-01 2.747186720371246338e-01 -1.953678429126739502e-01 4.431673884391784668e-02 9.894648194313049316e-02 -2.532954514026641846e-01 -2.609433373436331749e-03 -7.429312169551849365e-02 4.465990141034126282e-02 3.609677553176879883e-01 -1.651964485645294189e-01 1.779370754957199097e-01 -7.160057872533798218e-02 2.529341578483581543e-01 -1.117154136300086975e-01 -6.265493482351303101e-02
4.985912516713142395e-02 -5.915286391973495483e-02 -1.459406763315200806e-01 9.251864999532699585e-02 1.329619735479354858e-01 1.108622103929519653e-01 -1.049663498997688293e-01 1.193071156740188599e-01 -3.080206811428070068e-01 7.213639467954635620e-02 9.534887969493865967e-02 -1.817537695169448853e-01 -2.172962427139282227e-01 -3.893095254898071289e-01 2.786739468574523926e-01 3.047893568873405457e-02 -3.364951610565185547e-01 -3.525266051292419434e-02 -2.043485045433044434e-01 3.457475826144218445e-02 2.385240346193313599e-01 -1.051444411277770996e-01 -1.196958944201469421e-01 -6.264113634824752808e-02 -1.821862906217575073e-01 3.049700558185577393e-01 -9.050221741199493408e-02 -2.435441762208938599e-01 1.987414956092834473e-01 1.757508516311645508e-02 -1.068302839994430542e-01 -2.851086668670177460e-02
-7.505500223487615585e-03 -1.836399137973785400e-01 9.438186138868331909e-02 1.089202985167503357e-01 6.274302490055561066e-03 -1.675522476434707642e-01 -1.550067067146301270e-01 1.522619426250457764e-01 1.734807044267654419e-01 -4.744849726557731628e-02 -2.626251578330993652e-01 1.164187639951705933e-01 -1.756078004837036133e-01 -1.913667172193527222e-01 -1.926522850990295410e-01 2.329824492335319519e-02 -4.635775685310363770e-01 2.154304534196853638e-01 -1.296192109584808350e-01 1.841301769018173218e-01 1.021708697080612183e-01 -2.824766337871551514e-01 -2.067955881357192993e-01 -3.418871015310287476e-02 -1.128470450639724731e-01 3.176447749137878418e-01 1.468491107225418091e-01 -8.055691421031951904e-02 -1.872281879186630249e-01 4.235695302486419678e-02 -1.454834491014480591e-01 6.519134342670440674e-02
1.062600687146186829e-01 -1.556963622570037842e-01 -1.835023909807205200e-01 -4.906869307160377502e-02 1.766648143529891968e-01 -3.515146672725677490e-01 2.383482456207275391e-01 5.759383738040924072e-02 -2.445675134658813477e-01 -6.207368895411491394e-02 1.188523694872856140e-01 2.215725481510162354e-01 4.649108275771141052e-02 -2.502247691154479980e-01 -2.541968785226345062e-02 -7.885238528251647949e-02 -1.779821068048477173e-01 -8.599166176281869411e-04 -3.621563315391540527e-01 3.250657767057418823e-02 2.788905203342437744e-01 -4.079050421714782715e-01 3.437335789203643799e-02 1.866369098424911499e-01 1.022620126605033875e-01 -7.872733473777770996e-02 -1.675066165626049042e-02 1.901316493749618530e-01 2.671214193105697632e-02 3.396130353212356567e-02 8.249006420373916626e-02 -9.555543214082717896e-02
-3.404070138931274414e-01 1.700458675622940063e-01 -1.504906713962554932e-01 5.447146296501159668e-01 3.904669731855392456e-02 -2.090740799903869629e-01 2.128005400300025940e-02 1.967934221029281616e-01 -1.923455297946929932e-01 -1.419638842344284058e-01 1.573560833930969238e-01 1.846001893281936646e-01 -1.433934271335601807e-01 -1.460264921188354492e-01 1.625804156064987183e-01 7.908672094345092773e-02 -2.796606421470642090e-01 1.489486992359161377e-01 -8.156710118055343628e-02 -7.976953685283660889e-02 4.880425054579973221e-03 -1.864351779222488403e-01 -1.206265091896057129e-01 -1.060809344053268433e-01 -1.124899252317845821e-03 3.514455258846282959e-02 -1.579433828592300415e-01 8.811885863542556763e-02 1.496251672506332397e-01 -6.481574475765228271e-02 -9.880659729242324829e-02 -1.287266761064529419e-01
3.760930299758911133e-01 -4.788420349359512329e-02 -1.748260110616683960e-02 2.968079745769500732e-01 1.645260602235794067e-01 -7.259494811296463013e-02 -1.345185041427612305e-01 1.245747059583663940e-01 -1.463606059551239014e-01 7.910368032753467560e-03 -2.774399816989898682e-01 -2.916853316128253937e-02 -4.742454364895820618e-02 -2.255518883466720581e-01 -5.444651097059249878e-02 7.034970074892044067e-02 -3.373830318450927734e-01 3.463643193244934082e-01 -3.470321595668792725e-01 3.926600888371467590e-02 -8.121471107006072998e-02 -1.634674519300460815e-01 1.456034481525421143e-01 -1.887826994061470032e-02 -3.911278396844863892e-02 3.654313832521438599e-02 2.915357947349548340e-01 -3.724301932379603386e-03 1.566927880048751831e-01 6.638043560087680817e-03 -1.286764591932296753e-01 4.351922869682312012e-02
2.983841598033905029e-01 -4.491854459047317505e-02 -7.770140469074249268e-02 3.435690701007843018e-01 1.974688321352005005e-01 -1.667028516530990601e-01 -1.876630336046218872e-01 -1.991923153400421143e-01 -1.880978047847747803e-01 -3.422816470265388489e-02 -2.592121250927448273e-02 -2.304809540510177612e-02 -2.411281615495681763e-01 -3.307180404663085938e-01 3.184485137462615967e-01 -1.475751996040344238e-01 -2.551383972167968750e-01 -1.444108188152313232e-01 -1.027466207742691040e-01 -1.892923116683959961e-01 -7.646156847476959229e-02 -2.004957944154739380e-01 -1.239330992102622986e-01 -1.062152162194252014e-01 -2.634911537170410156e-01 -1.086024660617113113e-02 -6.903678923845291138e-02 -9.401547908782958984e-02 7.672689110040664673e-02 -8.291441202163696289e-02 4.499395936727523804e-02 1.084960550069808960e-01
6.608173251152038574e-02 1.020114049315452576e-01 -1.002432927489280701e-01 1.139954850077629089e-01 8.569594472646713257e-02 -1.008219737559556961e-02 -1.863742470741271973e-01 -1.974680870771408081e-01 1.044298335909843445e-01 -1.475880891084671021e-01 2.514463365077972412e-01 3.080415725708007812e-02 -2.562924623489379883e-01 -1.244447901844978333e-01 -1.544111967086791992e-01 1.890013515949249268e-01 -4.618851244449615479e-01 5.619848147034645081e-02 -4.171263873577117920e-01 5.413190647959709167e-02 1.597506701946258545e-01 3.379535302519798279e-02 -2.076715603470802307e-02 -1.958467811346054077e-01 1.778237670660018921e-01 -1.137210708111524582e-02 -7.728751003742218018e-02 -1.865843497216701508e-02 -3.220310211181640625e-01 -8.739857375621795654e-02 -9.700473397970199585e-02 1.603592485189437866e-01
2.723791599273681641e-01 -5.001964047551155090e-02 1.338915526866912842e-02 2.246554344892501831e-01 -1.310136727988719940e-02 -1.287762820720672607e-01 -2.538624107837677002e-01 1.971726566553115845e-01 -1.244988515973091125e-01 -2.608500048518180847e-02 -2.183452993631362915e-02 5.357503145933151245e-02 2.398741096258163452e-01 -2.914784252643585205e-01 6.735607981681823730e-02 -2.121331542730331421e-01 -3.568575084209442139e-01 1.129825636744499207e-01 -1.723246276378631592e-01 4.608005285263061523e-02 2.190143568441271782e-03 -2.354027777910232544e-01 -9.178202599287033081e-02 -1.041819378733634949e-01 2.780224382877349854e-01 2.367703765630722046e-01 -5.682638287544250488e-02 -1.988739520311355591e-02 1.785635389387607574e-02 -7.088337093591690063e-02 3.895029425621032715e-01 1.871444098651409149e-02
7.812143862247467041e-02 7.040039449930191040e-02 1.509261727333068848e-01 -2.240120060741901398e-02 2.372791916131973267e-01 -6.543031334877014160e-02 -3.373027145862579346e-01 1.264714598655700684e-01 -1.318817287683486938e-01 -4.739245399832725525e-02 1.325553804636001587e-01 1.280348747968673706e-01 -6.236416101455688477e-02 -2.445313036441802979e-01 -1.405486613512039185e-01 3.242020308971405029e-01 -2.015258371829986572e-01 -7.362964563071727753e-03 -1.722120940685272217e-01 1.523241996765136719e-01 3.024386987090110779e-02 -7.110081613063812256e-02 1.883699446916580200e-01 -4.029532894492149353e-02 2.726484090089797974e-02 1.001541614532470703e-01 1.741982400417327881e-01 -8.648254908621311188e-03 4.503354430198669434e-01 -2.171984910964965820e-01 1.218796521425247192e-02 -3.244040012359619141e-01
5.460245162248611450e-02 -1.376647353172302246e-01 1.609010249376296997e-01 2.137733846902847290e-01 8.472282439470291138e-02 -2.586205601692199707e-01 2.025914937257766724e-02 2.710961401462554932e-01 1.041153222322463989e-01 -9.956407546997070312e-02 -1.489483416080474854e-01 -6.559384614229202271e-02 9.566191583871841431e-02 -4.422296881675720215e-01 -4.279283806681632996e-02 -1.883849948644638062e-01 -2.750654518604278564e-01 2.363745495676994324e-02 -2.949430346488952637e-01 -1.539167165756225586e-01 9.847193211317062378e-02 -2.404547035694122314e-01 1.037128567695617676e-01 -5.523696541786193848e-02 6.445127725601196289e-02 -3.019068948924541473e-02 -2.389648705720901489e-01 2.295437082648277283e-02 2.713587582111358643e-01 -1.959131956100463867e-01 1.491491645574569702e-01 -6.363426893949508667e-02
3.239202201366424561e-01 -9.690979123115539551e-02 -1.524023115634918213e-01 2.933379113674163818e-01 1.096620410680770874e-01 -1.877404302358627319e-01 -1.716922968626022339e-01 1.876669079065322876e-01 -1.806999444961547852e-01 -1.582901775836944580e-01 -5.166429653763771057e-02 2.630803883075714111e-01 -1.539723128080368042e-01 -2.124048173427581787e-01 -2.262172549962997437e-01 7.859808206558227539e-02 -1.987144649028778076e-01 4.023120403289794922e-01 -2.669965922832489014e-01 -1.748035661876201630e-02 -2.129584848880767822e-01 -8.494535088539123535e-02 -1.370989531278610229e-01 -1.226773858070373535e-01 -1.013665795326232910e-01 -2.924317028373479843e-03 5.057611688971519470e-02 -3.870081156492233276e-02 -9.368984401226043701e-02 -1.435106992721557617e-01 -5.547646433115005493e-02 5.039048194885253906e-02
2.277788966894149780e-01 -7.477484643459320068e-02 -1.234449744224548340e-01 4.040613397955894470e-02 2.446994334459304810e-01 -1.041577532887458801e-01 -1.145310550928115845e-01 1.776164397597312927e-02 -8.594284206628799438e-02 -2.508852183818817139e-01 7.730137556791305542e-02 -1.594633907079696655e-01 -1.100616082549095154e-01 -8.888728916645050049e-02 -2.606563037261366844e-03 1.828391999006271362e-01 -3.158643543720245361e-01 1.771365404129028320e-01 -2.812259495258331299e-01 9.575247019529342651e-02 1.705640405416488647e-01 -1.900122463703155518e-01 2.861921191215515137e-01 -1.438640709966421127e-02 2.735046148300170898e-01 -1.078076288104057312e-01 -2.508439868688583374e-02 -1.216854676604270935e-01 -2.557730376720428467e-01 -1.126070469617843628e-01 -1.638575047254562378e-01 -3.358310759067535400e-01
1.506583988666534424e-01 2.408842928707599640e-02 -1.729547232389450073e-02 -6.524449680000543594e-03 1.224289461970329285e-01 -1.646115779876708984e-01 -3.139814436435699463e-01 1.315784156322479248e-01 1.539499014616012573e-01 -8.616252243518829346e-02 2.799940407276153564e-01 5.606977269053459167e-02 -2.082457542419433594e-01 -3.548745214939117432e-01 -8.254610002040863037e-02 6.180594116449356079e-02 -1.885551512241363525e-01 1.172701567411422729e-01 1.210821646964177489e-04 3.232632875442504883e-01 1.246133819222450256e-01 -6.129779852926731110e-03 1.675094217061996460e-01 -2.833901047706604004e-01 2.987329661846160889e-02 -5.143205076456069946e-02 2.184260934591293335e-01 -1.189234480261802673e-01 1.428228765726089478e-01 -2.196687310934066772e-01 1.451409310102462769e-01 -3.048718869686126709e-01
3.627177327871322632e-02 2.480163276195526123e-01 3.463707119226455688e-02 3.329885900020599365e-01 1.038219779729843140e-01 -1.084395200014114380e-01 -2.605039812624454498e-02 1.748135536909103394e-01 -1.435367465019226074e-01 -3.831664025783538818e-01 2.014430910348892212e-01 7.422419637441635132e-02 1.337130516767501831e-01 -9.181555360555648804e-02 -6.351298093795776367e-02 3.087108954787254333e-03 -3.063187003135681152e-01 -3.361436724662780762e-01 -1.127120703458786011e-01 1.290796846151351929e-01 1.160227134823799133e-01 -1.834867335855960846e-02 -1.954584941267967224e-02 -1.171326078474521637e-02 -9.007169306278228760e-02 1.161239072680473328e-01 -2.098533362150192261e-01 2.191618531942367554e-01 -6.941494345664978027e-02 -2.114203572273254395e-01 -1.652074158191680908e-01 -2.940560877323150635e-01
1.011830866336822510e-01 6.732280552387237549e-02 -3.712205290794372559e-01 3.742241114377975464e-02 2.938794791698455811e-01 4.374043084681034088e-03 -3.848593533039093018e-01 1.062462851405143738e-01 1.270797401666641235e-01 -1.258407831192016602e-01 -6.970779038965702057e-03 2.489224374294281006e-01 -1.264587342739105225e-01 -2.786951363086700439e-01 -3.738624975085258484e-02 1.852435320615768433e-01 -3.120663166046142578e-01 9.219095855951309204e-02 -2.451491653919219971e-01 3.291642665863037109e-02 1.557531654834747314e-01 -1.001452505588531494e-01 -1.313686817884445190e-01 1.321072727441787720e-01 1.667194664478302002e-01 -1.433584243059158325e-01 -1.749665141105651855e-01 1.699683964252471924e-01 1.762268878519535065e-02 -9.442523866891860962e-02 -2.223960682749748230e-02 1.524088233709335327e-01
1.169530749320983887e-01 -6.728035397827625275e-03 -2.181505225598812103e-02 6.481378525495529175e-02 1.672611385583877563e-01 -1.961925327777862549e-01 -3.347884416580200195e-01 1.276233941316604614e-01 1.388348825275897980e-02 -7.787919789552688599e-02 6.962906569242477417e-02 1.909387856721878052e-01 -1.601610891520977020e-02 -3.797372281551361084e-01 -8.581226319074630737e-02 2.429828941822052002e-01 -2.502782642841339111e-01 5.908346548676490784e-02 -1.039273142814636230e-01 1.631259024143218994e-01 7.798545062541961670e-02 2.549866735935211182e-01 1.639217287302017212e-01 -2.154943495988845825e-01 1.310384646058082581e-02 4.171230271458625793e-02 1.624200791120529175e-01 -1.142902672290802002e-01 2.813679575920104980e-01 -3.156861364841461182e-01 5.433538556098937988e-02 -2.392798662185668945e-01
1.117092296481132507e-01 2.970172762870788574e-01 -1.974049657583236694e-01 3.275244832038879395e-01 2.019265294075012207e-01 1.015527377603575587e-04 -1.899954825639724731e-01 1.430831402540206909e-01 -9.833005815744400024e-02 -1.399048417806625366e-01 1.031085550785064697e-01 7.046109437942504883e-02 -2.674022912979125977e-01 -3.593408465385437012e-01 -3.834087774157524109e-02 -6.267518550157546997e-02 -7.841359823942184448e-02 1.725980043411254883e-01 -1.653881669044494629e-01 -2.131682448089122772e-02 -7.143324613571166992e-02 -8.437187224626541138e-02 1.568709015846252441e-01 -6.406914442777633667e-02 5.479471012949943542e-02 3.670180737972259521e-01 -1.968595683574676514e-01 1.434715744107961655e-02 -6.104912236332893372e-02 1.945654004812240601e-01 -1.891394518315792084e-02 -2.855926752090454102e-01
1.003246232867240906e-01 -4.079017415642738342e-02 -1.179207116365432739e-01 7.894722372293472290e-02 9.358377009630203247e-02 -5.984096229076385498e-02 5.352490767836570740e-02 -8.003983646631240845e-03 -6.655164062976837158e-02 -8.366480469703674316e-02 1.163401156663894653e-01 1.317342966794967651e-01 -1.587138026952743530e-01 -1.670315861701965332e-01 -1.649459451436996460e-02 -5.753247439861297607e-02 -1.765161454677581787e-01 1.084736883640289307e-01 -5.663022994995117188e-01 3.934700787067413330e-01 3.205341473221778870e-02 -1.393153667449951172e-01 -2.028139978647232056e-01 5.822736769914627075e-02 1.119900643825531006e-01 1.891463249921798706e-01 1.037369966506958008e-01 -2.793586254119873047e-01 -2.315087318420410156e-01 1.310270130634307861e-01 1.348597854375839233e-01 -2.107181996107101440e-01
2.020736038684844971e-01 1.711027696728706360e-02 -1.586221158504486084e-01 1.240226030349731445e-01 4.164663851261138916e-01 -1.661224849522113800e-02 2.125785797834396362e-01 -1.941093429923057556e-02 2.683967947959899902e-01 -1.631004661321640015e-01 -2.930757962167263031e-02 -1.333032399415969849e-01 -1.887408643960952759e-01 -2.495879977941513062e-01 -2.400200963020324707e-01 5.595145374536514282e-02 -2.713572978973388672e-01 -6.080691888928413391e-02 -2.414500862360000610e-01 6.151027604937553406e-02 1.090118885040283203e-01 -5.470430478453636169e-02 -1.021022498607635498e-01 6.866732984781265259e-02 -1.341491639614105225e-01 1.600573807954788208e-01 -3.171091377735137939e-01 2.920728363096714020e-02 -2.456303387880325317e-01 1.032156199216842651e-01 -9.439536929130554199e-02 -1.696031838655471802e-01
-7.906954735517501831e-02 -9.854823350906372070e-02 -2.494943886995315552e-01 2.628167569637298584e-01 3.871808946132659912e-01 2.556151710450649261e-02 9.671920537948608398e-02 -3.433145284652709961e-01 1.684411466121673584e-01 -7.722608000040054321e-02 2.496665418148040771e-01 1.574236750602722168e-01 -7.496461272239685059e-02 -1.932942271232604980e-01 -1.326814442873001099e-01 -6.250775605440139771e-02 -3.914983570575714111e-01 -5.621979013085365295e-02 -3.833529055118560791e-01 -2.183573506772518158e-02 -7.033283263444900513e-02 -9.792933613061904907e-02 -3.512290120124816895e-02 7.953108847141265869e-02 1.876965910196304321e-02 1.121450960636138916e-01 -1.378701627254486084e-01 -5.058607831597328186e-02 1.276778429746627808e-02 1.251925081014633179e-01 -8.809833973646163940e-02 7.022537291049957275e-02
3.466322720050811768e-01 -1.707608252763748169e-01 -1.297911703586578369e-01 9.062650799751281738e-02 1.004631370306015015e-01 8.628749102354049683e-02 -2.189184576272964478e-01 1.617529094219207764e-01 -2.105975300073623657e-01 -2.104060798883438110e-01 4.867517203092575073e-02 2.576485574245452881e-01 -2.283255606889724731e-01 -3.203305602073669434e-01 -4.115625470876693726e-02 2.195896059274673462e-01 -2.751112282276153564e-01 2.568109929561614990e-01 -6.980166584253311157e-02 -1.864418387413024902e-01 -8.922564983367919922e-02 -1.177082359790802002e-01 1.764858365058898926e-01 1.894776821136474609e-01 -1.819523796439170837e-02 -7.245361059904098511e-02 1.499366164207458496e-01 7.887853682041168213e-02 -1.696417629718780518e-01 1.461036950349807739e-01 8.031684160232543945e-02 -1.047533079981803894e-01
1.038351207971572876e-01 -1.551611274480819702e-01 4.649400338530540466e-02 2.626578807830810547e-01 1.581465750932693481e-01 3.542962297797203064e-02 8.680262416601181030e-02 -5.170706287026405334e-02 -2.255548834800720215e-01 -1.297840625047683716e-01 9.157206863164901733e-02 1.941218376159667969e-01 -2.662289738655090332e-01 -3.115985393524169922e-01 1.589922755956649780e-01 -1.008243262767791748e-01 -1.295102536678314209e-01 -4.948309436440467834e-02 -1.085884869098663330e-01 -1.625441312789916992e-01 -2.845475077629089355e-01 -4.332780838012695312e-01 9.683288633823394775e-02 -9.274890273809432983e-02 -1.148961558938026428e-01 -2.065781876444816589e-02 -2.244259566068649292e-01 -8.217892795801162720e-02 1.125692054629325867e-01 -9.789437800645828247e-02 2.574910819530487061e-01 -1.920952945947647095e-01
7.800397276878356934e-02 8.789273351430892944e-02 -4.432786628603935242e-02 2.827312648296356201e-01 3.809116780757904053e-01 -1.105043757706880569e-02 -3.459862619638442993e-02 8.197693526744842529e-02 -1.479290518909692764e-02 -2.920164167881011963e-01 -4.452380537986755371e-02 2.751550972461700439e-01 -3.715828955173492432e-01 -3.318392038345336914e-01 5.371745675802230835e-02 2.891647517681121826e-01 -1.137643903493881226e-01 1.770381629467010498e-01 -5.527427420020103455e-02 -3.271080553531646729e-02 1.270747482776641846e-01 6.827222555875778198e-02 1.005124747753143311e-01 1.733284890651702881e-01 1.732844263315200806e-01 7.040186226367950439e-02 -2.383853122591972351e-02 1.030852571129798889e-01 6.656954996287822723e-03 2.596862912178039551e-01 -1.147646680474281311e-01 -1.306962966918945312e-01
1.266174614429473877e-01 1.309683639556169510e-02 -8.107384294271469116e-02 -8.639641106128692627e-02 1.503204107284545898e-01 -9.555198252201080322e-02 -1.152671128511428833e-01 1.345429271459579468e-01 -3.539119288325309753e-02 -1.346899271011352539e-01 2.761388421058654785e-01 1.462245434522628784e-01 -1.475876867771148682e-01 -2.999803125858306885e-01 -1.079755946993827820e-01 1.428471654653549194e-01 -1.941506713628768921e-01 9.202800691127777100e-02 -4.662081971764564514e-02 -8.021813631057739258e-02 8.855845779180526733e-02 -6.045800447463989258e-02 3.263182938098907471e-01 1.534036099910736084e-01 -3.844928741455078125e-01 3.997782766819000244e-01 4.231411591172218323e-02 2.654400765895843506e-01 5.946704745292663574e-02 -2.022977322340011597e-01 -1.511195600032806396e-01 -4.786952212452888489e-02
3.034431636333465576e-01 -2.236987054347991943e-01 4.838936403393745422e-02 -4.491459205746650696e-02 3.137918710708618164e-01 -1.125242281705141068e-02 -2.665425837039947510e-02 7.931698113679885864e-02 -1.126891672611236572e-01 -2.778022587299346924e-01 9.691652655601501465e-02 3.104703724384307861e-01 -2.710644006729125977e-01 -3.805045783519744873e-01 6.097121164202690125e-03 1.532999426126480103e-01 -1.030116081237792969e-01 3.838997781276702881e-01 -1.169592812657356262e-01 1.469323411583900452e-02 -5.334414076060056686e-03 -1.617515683174133301e-01 -2.185786329209804535e-02 -2.374414503574371338e-01 1.418443322181701660e-01 9.217570722103118896e-02 -6.744085997343063354e-02 4.057928547263145447e-02 -3.383169695734977722e-02 -1.132699996232986450e-01 -8.146339654922485352e-02 -1.083677262067794800e-02
-9.243423491716384888e-02 4.317570477724075317e-02 -1.256181597709655762e-01 2.661533355712890625e-01 7.481545209884643555e-02 5.617740005254745483e-02 -8.676423877477645874e-02 1.384537816047668457e-01 4.464653506875038147e-02 -1.729604750871658325e-01 3.123911619186401367e-01 -2.886083535850048065e-02 -3.413426876068115234e-01 -3.323763608932495117e-01 -1.759222596883773804e-01 2.072093784809112549e-01 -2.101389467716217041e-01 -2.499330043792724609e-02 5.730876699090003967e-02 -1.923030242323875427e-02 3.194832801818847656e-01 -1.670141220092773438e-01 6.013549491763114929e-02 -5.282431375235319138e-03 2.743612509220838547e-03 2.446580976247787476e-01 -1.334436386823654175e-01 3.881435096263885498e-01 -2.676191274076700211e-03 -1.458301842212677002e-01 4.398493841290473938e-02 -5.234496667981147766e-02
3.010203316807746887e-02 5.751258693635463715e-03 -3.214425444602966309e-01 6.312912702560424805e-02 2.243068069219589233e-01 -1.350285857915878296e-01 -1.302888542413711548e-01 -7.607318460941314697e-02 -3.526674509048461914e-01 1.618889719247817993e-01 -8.191599696874618530e-02 2.425832301378250122e-01 -4.319096729159355164e-02 -2.092032581567764282e-01 -9.346652776002883911e-02 -6.289522349834442139e-02 -3.087510466575622559e-01 -7.528365403413772583e-02 -2.501676082611083984e-01 -7.827240973711013794e-02 2.472761571407318115e-01 -2.522690296173095703e-01 -9.441225789487361908e-03 9.670722484588623047e-02 -2.440551817417144775e-01 -1.844256371259689331e-02 4.012291505932807922e-02 -5.325209721922874451e-02 1.545294672250747681e-01 -2.506918609142303467e-01 -2.202603816986083984e-01 1.498608291149139404e-01
9.125286340713500977e-02 3.157960250973701477e-02 -6.913836300373077393e-02 1.449434459209442139e-01 1.871150732040405273e-01 -1.686823181807994843e-02 1.779140532016754150e-02 1.078450353816151619e-03 -3.848206400871276855e-01 6.285042315721511841e-02 -5.427486728876829147e-03 -3.511696681380271912e-02 -1.655772477388381958e-01 -1.550408154726028442e-01 3.086745440959930420e-01 1.799409985542297363e-01 -2.944862544536590576e-01 1.028685644268989563e-01 -2.025616616010665894e-01 6.118761748075485229e-02 2.364844828844070435e-01 -2.636433392763137817e-02 -4.277407377958297729e-02 -1.271687746047973633e-01 -3.022364675998687744e-01 4.203171133995056152e-01 -3.417424857616424561e-02 -1.908231079578399658e-01 7.616060972213745117e-02 -2.529932558536529541e-01 -6.187141686677932739e-02 -3.051433339715003967e-02
-1.908506006002426147e-01 -2.599925100803375244e-01 3.163088858127593994e-02 1.779975444078445435e-01 4.156459122896194458e-02 2.054456770420074463e-01 2.089538984000682831e-02 4.617926478385925293e-02 -1.979295462369918823e-01 -2.341429591178894043e-01 5.446021910756826401e-03 1.304363161325454712e-01 -7.042877376079559326e-02 -2.667050063610076904e-01 -2.188098877668380737e-01 -7.390431314706802368e-02 -1.600635498762130737e-01 4.475351050496101379e-02 -3.038642406463623047e-01 3.386143147945404053e-01 1.308509707450866699e-01 -1.276539266109466553e-01 2.778694033622741699e-02 1.626386791467666626e-01 -1.750865280628204346e-01 1.856080740690231323e-01 -5.788663029670715332e-02 -2.195207327604293823e-01 -2.060036808252334595e-01 -6.871269643306732178e-02 3.122331202030181885e-01 -1.405923515558242798e-01
3.316174745559692383e-01 -1.936632208526134491e-02 -3.041312843561172485e-02 -1.591888070106506348e-01 -1.441236436367034912e-01 -1.897053606808185577e-02 -1.546027790755033493e-02 -9.618319571018218994e-02 1.669665873050689697e-01 -6.894814968109130859e-02 -1.347905546426773071e-01 1.188301295042037964e-01 -2.586030662059783936e-01 -4.148312807083129883e-01 3.390705958008766174e-02 2.004836499691009521e-02 -2.087916582822799683e-01 9.748594462871551514e-02 -3.075641393661499023e-01 6.360453367233276367e-02 3.935995101928710938e-01 -3.484494388103485107e-01 -1.521659269928932190e-02 1.068334579467773438e-01 -4.014686122536659241e-02 1.041498184204101562e-01 -1.475313454866409302e-01 -7.693380117416381836e-02 1.111270189285278320e-01 -1.292713880538940430e-01 8.234446495771408081e-02 -1.078365445137023926e-01
-4.649658128619194031e-02 -1.205433085560798645e-01 -8.812556415796279907e-02 2.075566053390502930e-01 1.742866635322570801e-01 -1.378575861454010010e-01 -1.450257189571857452e-02 1.715176105499267578e-01 -2.285162359476089478e-01 -2.723597288131713867e-01 -2.159853726625442505e-01 1.190305203199386597e-01 9.698259085416793823e-02 -2.509002685546875000e-01 -1.329335942864418030e-02 1.246523037552833557e-01 -2.297333776950836182e-01 1.001259312033653259e-01 1.533650159835815430e-01 -4.324654117226600647e-02 1.523244380950927734e-01 -3.090822100639343262e-01 4.222207888960838318e-02 -5.982166156172752380e-02 -2.860833108425140381e-01 3.077265918254852295e-01 -1.337938904762268066e-01 -2.608590126037597656e-01 8.502925932407379150e-02 -1.583558320999145508e-01 2.195370793342590332e-01 -1.512714922428131104e-01
-2.018202282488346100e-02 -7.898283749818801880e-02 -7.229071576148271561e-03 1.125140711665153503e-01 6.458883732557296753e-02 1.612545549869537354e-02 -1.979361325502395630e-01 -1.388581586070358753e-03 3.722368925809860229e-02 2.854493074119091034e-02 -4.069548249244689941e-01 9.338936209678649902e-02 -8.941999077796936035e-02 -1.970377266407012939e-01 7.073012739419937134e-02 -1.601396650075912476e-01 -5.616574883460998535e-01 1.778932362794876099e-01 -1.786974370479583740e-01 9.641145169734954834e-02 3.096791207790374756e-01 -1.586337983608245850e-01 -1.261362880468368530e-01 4.304059315472841263e-03 -5.621051043272018433e-02 2.010232210159301758e-01 -3.587248921394348145e-02 -6.528952717781066895e-02 -3.783340379595756531e-02 -1.572871804237365723e-01 1.751970052719116211e-01 -2.274137884378433228e-01
8.395309746265411377e-02 -3.001324534416198730e-01 1.527375634759664536e-02 2.767272591590881348e-01 1.667007058858871460e-01 -1.752098649740219116e-01 -4.004963114857673645e-02 -2.562787532806396484e-01 -1.457173377275466919e-01 1.519267912954092026e-02 -2.436131387948989868e-01 8.960682153701782227e-02 -2.091264575719833374e-01 -2.745920419692993164e-01 1.014648750424385071e-02 1.749714165925979614e-01 -5.494285225868225098e-01 6.668397039175033569e-02 3.300206735730171204e-03 1.071841940283775330e-01 -4.942370951175689697e-02 -6.671784073114395142e-02 2.983575314283370972e-02 -1.282960623502731323e-01 4.482726752758026123e-02 -4.862750414758920670e-03 3.360436856746673584e-02 2.290874719619750977e-02 -1.744465678930282593e-01 1.240351647138595581e-01 -1.810940802097320557e-01 -1.929681152105331421e-01
1.666891872882843018e-01 -2.749972045421600342e-01 8.808876387774944305e-03 -1.171879377216100693e-02 -3.491682931780815125e-02 -2.495199441909790039e-01 -1.258150488138198853e-01 1.237924471497535706e-01 1.243302524089813232e-01 -1.792051345109939575e-01 4.836358502507209778e-02 1.777475476264953613e-01 -1.783547550439834595e-02 -3.913856446743011475e-01 -1.137942597270011902e-01 3.429660499095916748e-01 -4.003008604049682617e-01 6.668341159820556641e-02 -1.567508876323699951e-01 1.749130338430404663e-01 1.128380373120307922e-01 -1.521267294883728027e-01 -6.238652765750885010e-02 -4.570290818810462952e-02 2.113070785999298096e-01 4.500208422541618347e-02 7.544101774692535400e-02 3.624379634857177734e-02 1.753433421254158020e-02 -1.289909183979034424e-01 3.190208077430725098e-01 -4.529477655887603760e-02
1.356597244739532471e-01 -1.373858749866485596e-01 8.668548613786697388e-02 3.249112367630004883e-01 8.719066530466079712e-02 2.154875844717025757e-01 -1.732711046934127808e-01 -1.307382434606552124e-01 -7.510942965745925903e-02 -1.968864649534225464e-01 -5.336714908480644226e-03 -5.362800788134336472e-03 -2.135591506958007812e-01 -2.567920088768005371e-01 1.989875733852386475e-02 -1.812027543783187866e-01 -4.416776299476623535e-01 -9.726734831929206848e-03 -1.753164976835250854e-01 4.352109506726264954e-02 -1.121040061116218567e-01 -1.657101958990097046e-01 4.469418898224830627e-02 1.921960562467575073e-01 -2.065575271844863892e-01 -3.265185654163360596e-01 -2.482382059097290039e-01 8.742292970418930054e-02 -1.008592844009399414e-01 -1.183626651763916016e-01 2.967335842549800873e-02 -9.417182952165603638e-02
9.508249163627624512e-02 3.797669708728790283e-02 -4.234403967857360840e-01 1.847451031208038330e-01 3.051275312900543213e-01 -3.649424389004707336e-02 -9.874452650547027588e-02 -1.978361755609512329e-01 -4.936494678258895874e-02 -6.365165859460830688e-02 -2.553675174713134766e-01 3.392533957958221436e-02 -1.762334555387496948e-01 -2.600571513175964355e-01 1.755630038678646088e-02 2.916432917118072510e-01 -2.692000269889831543e-01 1.064394973218441010e-02 -2.648624777793884277e-02 4.640243202447891235e-02 1.285209804773330688e-01 -1.704262942075729370e-01 -1.738281548023223877e-02 -2.453596591949462891e-01 1.466476470232009888e-01 1.080088242888450623e-01 2.168524861335754395e-01 6.106467917561531067e-02 -7.543392479419708252e-02 -2.256944030523300171e-01 1.101928800344467163e-01 -2.041018605232238770e-01
8.551194518804550171e-02 -3.724353611469268799e-01 6.214946880936622620e-02 1.817986816167831421e-01 1.276782602071762085e-01 -1.651153266429901123e-01 -2.453662306070327759e-01 3.027792572975158691e-01 1.016046404838562012e-01 -1.129043400287628174e-01 2.172254025936126709e-01 3.244334831833839417e-02 -2.693874239921569824e-01 -1.821639537811279297e-01 -6.065716035664081573e-03 1.848704665899276733e-01 -2.490503340959548950e-01 1.245510131120681763e-01 -2.183836400508880615e-01 6.870788335800170898e-02 -1.237825825810432434e-01 -2.663047611713409424e-01 -8.512661606073379517e-02 -1.464187204837799072e-01 1.909083575010299683e-01 2.125034034252166748e-01 9.772484749555587769e-02 -1.754286885261535645e-01 -1.224779114127159119e-01 -3.576944395899772644e-02 -1.540521532297134399e-01 -5.938142165541648865e-02
1.932424604892730713e-01 -4.732101038098335266e-02 2.100372463464736938e-01 5.722593143582344055e-02 6.706485152244567871e-02 -3.956092894077301025e-01 -1.608887612819671631e-01 1.358410567045211792e-01 2.787229716777801514e-01 -4.178334176540374756e-01 5.440970137715339661e-02 9.272462874650955200e-02 -3.579219430685043335e-02 -1.071877479553222656e-01 -4.529732838273048401e-02 -3.194012641906738281e-01 -3.356372117996215820e-01 1.718019396066665649e-01 -1.325171589851379395e-01 -5.560592189431190491e-02 1.290025562047958374e-01 -1.929055452346801758e-01 7.003089040517807007e-02 -1.207071542739868164e-01 -2.556160986423492432e-01 -1.302478020079433918e-03 -6.937684118747711182e-02 -3.300619497895240784e-02 -3.072525747120380402e-02 -1.127791255712509155e-01 6.209366768598556519e-02 -4.586653038859367371e-02
3.110704421997070312e-01 9.884295612573623657e-02 1.959195584058761597e-01 2.509124875068664551e-01 1.204055100679397583e-01 -4.427444934844970703e-02 -1.192017868161201477e-01 -1.305388212203979492e-01 2.031264007091522217e-01 -1.014216095209121704e-01 -7.871622592210769653e-02 6.157476827502250671e-02 -3.117224276065826416e-01 -3.371211290359497070e-01 -9.430133551359176636e-02 -9.859588742256164551e-02 -3.166048824787139893e-01 1.547077596187591553e-01 -2.459810674190521240e-01 -1.335017830133438110e-01 4.309636354446411133e-02 3.411898016929626465e-01 -1.275491863489151001e-01 1.287616789340972900e-01 -2.415094077587127686e-01 -7.250393927097320557e-02 -7.206629216670989990e-02 9.723937138915061951e-03 3.132670000195503235e-02 -1.033148691058158875e-01 1.388110518455505371e-01 -5.706217139959335327e-03
4.054178018122911453e-03 -3.640078753232955933e-02 1.754795610904693604e-01 -1.369707584381103516e-01 2.447429448366165161e-01 -2.167688123881816864e-02 -2.303867042064666748e-01 -5.557765066623687744e-02 -3.604805795475840569e-03 1.062481850385665894e-02 2.485010959208011627e-02 -8.553381264209747314e-02 -3.308293223381042480e-01 -2.371994405984878540e-01 2.156321108341217041e-01 7.681940495967864990e-02 -4.966153204441070557e-01 -2.351798675954341888e-02 -1.555657237768173218e-01 8.919869363307952881e-02 7.670969516038894653e-02 7.005709409713745117e-02 -1.585650146007537842e-01 -1.180310472846031189e-01 -2.158706933259963989e-01 3.508628904819488525e-01 1.140209883451461792e-01 -1.348295360803604126e-01 6.488294899463653564e-02 1.612082868814468384e-01 -1.655566245317459106e-01 -1.367621719837188721e-01
5.777783691883087158e-02 -1.978465169668197632e-01 2.640733420848846436e-01 1.613924652338027954e-01 8.526756614446640015e-02 -9.289384633302688599e-02 -5.029927939176559448e-02 3.516885936260223389e-01 1.215487793087959290e-01 -2.205464541912078857e-01 -8.940340578556060791e-02 -1.464235484600067139e-01 -7.137988507747650146e-02 -3.660631477832794189e-01 1.536646783351898193e-01 1.515848487615585327e-01 -2.145556360483169556e-01 1.284649521112442017e-01 -3.320439457893371582e-01 -1.346320956945419312e-01 6.833735853433609009e-02 -1.424642503261566162e-01 1.498248279094696045e-01 -2.410351186990737915e-01 7.587409019470214844e-02 5.066166166216135025e-03 -2.288788370788097382e-02 5.103921145200729370e-02 9.593099355697631836e-02 -3.053989410400390625e-01 1.822767853736877441e-01 -7.108226418495178223e-03
1.159774735569953918e-01 1.023716852068901062e-01 -3.299842476844787598e-01 1.199265420436859131e-01 2.779363691806793213e-01 -9.401672519743442535e-03 -2.915978431701660156e-01 -9.591500461101531982e-02 1.280672103166580200e-01 -6.979248672723770142e-02 -5.570957809686660767e-02 1.488820612430572510e-01 -2.009464353322982788e-01 -2.530761361122131348e-01 -1.220171153545379639e-01 2.308508753776550293e-02 -2.963708341121673584e-01 -7.628890126943588257e-02 -2.256469102576375008e-03 3.836988210678100586e-01 4.825068265199661255e-02 -5.506454780697822571e-02 -9.117090702056884766e-02 -2.156832367181777954e-01 2.260719239711761475e-01 1.141502261161804199e-01 7.569081336259841919e-02 8.512502163648605347e-02 2.332977801561355591e-01 -1.966310292482376099e-01 1.654654890298843384e-01 -1.271999478340148926e-01
3.093258440494537354e-01 4.493397474288940430e-02 1.402726620435714722e-01 2.580004930496215820e-01 9.872598201036453247e-02 -6.720848381519317627e-02 -1.553418189287185669e-01 -1.401613503694534302e-01 -1.829172521829605103e-01 -1.510581076145172119e-01 1.022642925381660461e-01 2.133378438884392381e-04 -3.791780769824981689e-01 -2.607046961784362793e-01 -1.905274838209152222e-01 -1.453192234039306641e-01 -3.623568415641784668e-01 -2.823028527200222015e-02 -3.620731295086443424e-04 2.443263530731201172e-01 -1.622529625892639160e-01 6.202545482665300369e-03 1.790939718484878540e-01 -1.782906055450439453e-01 2.362326681613922119e-01 1.300569251179695129e-02 5.121937766671180725e-02 1.933436691761016846e-01 1.714071631431579590e-01 -1.146250963211059570e-01 8.817368187010288239e-03 -3.901462256908416748e-02
-3.370732367038726807e-01 -1.043794443830847740e-03 -2.146397680044174194e-01 1.932371109724044800e-01 2.176788598299026489e-01 1.978178620338439941e-01 -7.337506860494613647e-02 2.042311280965805054e-01 1.563523858785629272e-01 -1.624843031167984009e-01 1.752117425203323364e-01 -9.292914532124996185e-03 -1.732946783304214478e-01 -3.293220102787017822e-01 3.565870970487594604e-02 3.270620703697204590e-01 -2.458231151103973389e-01 2.748253569006919861e-02 -9.777696430683135986e-02 -8.454898372292518616e-03 2.381246685981750488e-01 -2.716635465621948242e-01 -1.403459757566452026e-01 1.082599386572837830e-01 -1.610361412167549133e-02 8.496262133121490479e-02 -1.975506544113159180e-01 9.588910639286041260e-02 -4.775195382535457611e-03 -1.896608918905258179e-01 1.279098689556121826e-01 1.448654104024171829e-02
1.042341142892837524e-01 2.421563258394598961e-04 -1.243910342454910278e-01 4.052211344242095947e-01 1.117108911275863647e-01 -1.623945534229278564e-01 -9.251143783330917358e-02 -8.004216849803924561e-02 4.445490241050720215e-02 -3.947041928768157959e-02 5.457164719700813293e-02 1.982106268405914307e-01 1.337027996778488159e-01 -2.145153284072875977e-01 -1.009387299418449402e-01 1.681751571595668793e-02 -2.344581484794616699e-01 -1.814572662115097046e-01 -2.170815020799636841e-01 1.674874871969223022e-01 3.694740235805511475e-01 -6.561531126499176025e-02 1.505508869886398315e-01 -1.583329141139984131e-01 -3.634782731533050537e-01 -5.450748838484287262e-03 -3.233944624662399292e-02 2.062136679887771606e-01 -1.766692548990249634e-01 1.687476634979248047e-01 1.749117113649845123e-02 -2.194134294986724854e-01
-1.203151047229766846e-01 2.838229835033416748e-01 5.437366664409637451e-02 3.316193521022796631e-01 1.427747309207916260e-01 1.288404613733291626e-01 -1.201792061328887939e-01 2.574614286422729492e-01 -6.796198338270187378e-02 -4.465572163462638855e-02 2.997345924377441406e-01 8.329087868332862854e-03 -7.095045596361160278e-02 -3.993021547794342041e-01 5.615230649709701538e-02 -5.483767017722129822e-02 -3.171023130416870117e-01 -1.573945432901382446e-01 -5.448244512081146240e-02 -5.217574536800384521e-02 4.461210593581199646e-02 -2.124858051538467407e-01 8.702575415372848511e-02 -6.197941489517688751e-03 -1.717311590909957886e-01 3.450210094451904297e-01 9.157439321279525757e-02 2.203692942857742310e-01 -7.882888615131378174e-02 2.586568333208560944e-02 -9.476938843727111816e-02 7.310395594686269760e-03
1.632080227136611938e-01 -1.867381483316421509e-01 -2.831858396530151367e-01 1.803916543722152710e-01 3.990941941738128662e-01 -1.720474213361740112e-01 2.055753916501998901e-01 -6.374921649694442749e-02 1.676435768604278564e-01 6.206553801894187927e-02 1.852251887321472168e-01 1.361355483531951904e-01 -1.331747919321060181e-01 -2.690176963806152344e-01 -5.855014175176620483e-02 8.178889751434326172e-02 -3.382027745246887207e-01 1.197199448943138123e-01 -2.460712566971778870e-02 -1.273586899042129517e-01 2.737421989440917969e-01 1.220115497708320618e-01 2.330463193356990814e-02 1.828114241361618042e-01 -1.386716663837432861e-01 2.074384242296218872e-01 -1.526503413915634155e-01 1.350380927324295044e-01 -1.341134309768676758e-01 4.027750343084335327e-02 -7.928366959095001221e-02 -8.072637766599655151e-02
7.110415399074554443e-02 -8.365194499492645264e-02 4.621557891368865967e-02 2.330787479877471924e-01 -6.642267690040171146e-04 -7.684240490198135376e-02 -1.520419120788574219e-01 -1.267299652099609375e-01 1.412181109189987183e-01 -2.311783581972122192e-01 5.462666507810354233e-03 -4.823269322514533997e-03 -3.493738174438476562e-01 -3.800558149814605713e-01 1.055063307285308838e-01 4.908476769924163818e-02 -3.260592818260192871e-01 -3.200222551822662354e-02 -3.305622637271881104e-01 3.014474511146545410e-01 2.270086109638214111e-01 5.989892780780792236e-02 -5.342927575111389160e-02 4.404295235872268677e-02 -7.282578200101852417e-02 7.600507885217666626e-02 -1.850188709795475006e-02 -9.333694726228713989e-02 1.430928409099578857e-01 2.684633433818817139e-01 -2.212508171796798706e-01 6.234994158148765564e-02
3.333809599280357361e-02 1.077412664890289307e-01 5.466379597783088684e-02 1.494518965482711792e-01 3.755518794059753418e-01 7.499078661203384399e-02 -2.214884385466575623e-02 -1.245490983128547668e-01 -2.279609292745590210e-01 -7.131998986005783081e-02 1.231572329998016357e-01 1.637740582227706909e-01 -9.873211383819580078e-02 -8.344190567731857300e-02 -2.515915930271148682e-01 1.455615758895874023e-01 -2.509050369262695312e-01 1.458315849304199219e-01 -3.044159412384033203e-01 -1.838592463172972202e-03 -8.196726441383361816e-02 -9.348722547292709351e-02 3.649320825934410095e-02 -4.055337905883789062e-01 -2.115670889616012573e-01 1.566492021083831787e-01 -3.489388525485992432e-02 4.571274667978286743e-02 2.011850029230117798e-01 -1.653079241514205933e-01 -9.049627929925918579e-02 -3.038289546966552734e-01
9.702096879482269287e-02 -5.094980821013450623e-02 -1.881856098771095276e-02 1.193476691842079163e-01 -8.863860368728637695e-02 -5.339067578315734863e-01 -2.005393058061599731e-02 1.638654321432113647e-01 9.209120273590087891e-02 -1.535781323909759521e-01 -1.089521870017051697e-01 3.041961491107940674e-01 -1.326868217438459396e-02 -3.649017512798309326e-01 1.442059595137834549e-02 2.229043692350387573e-01 -2.647000253200531006e-01 -1.392671256326138973e-03 -2.245609760284423828e-01 1.067966297268867493e-01 -7.978729158639907837e-02 -1.309181749820709229e-01 1.168997287750244141e-01 -1.464611738920211792e-01 1.183463819324970245e-02 1.740991175174713135e-01 -1.319158375263214111e-01 5.052495747804641724e-02 -1.407373696565628052e-01 1.968329250812530518e-01 -1.820048391819000244e-01 3.041606396436691284e-02
1.410993188619613647e-01 -2.415281236171722412e-01 2.387152798473834991e-02 9.605993330478668213e-02 2.952046990394592285e-01 -1.283730864524841309e-01 1.531107574701309204e-01 -6.197582185268402100e-02 1.776748299598693848e-01 8.135849982500076294e-02 1.160339638590812683e-01 -1.954333484172821045e-01 -3.039202690124511719e-01 -3.538662791252136230e-01 1.900520175695419312e-02 -2.618398144841194153e-02 -2.722024917602539062e-01 1.013959124684333801e-01 -2.519372105598449707e-01 2.210784144699573517e-02 7.953940890729427338e-03 2.317760512232780457e-02 5.057480931282043457e-02 8.835810422897338867e-02 -1.793990284204483032e-01 3.492007851600646973e-01 8.374314010143280029e-02 -2.893132157623767853e-02 -2.250322103500366211e-01 -7.574588060379028320e-02 -2.060298770666122437e-01 -2.290523797273635864e-01
3.477087318897247314e-01 1.204540506005287170e-01 1.930175870656967163e-01 4.162121117115020752e-01 2.644450403749942780e-03 -3.575491160154342651e-02 7.019715383648872375e-03 -1.165885329246520996e-01 -3.227820619940757751e-03 -1.707847267389297485e-01 6.983812153339385986e-02 5.700537562370300293e-02 -1.705524623394012451e-01 -4.555607438087463379e-01 9.612959623336791992e-02 -1.480452865362167358e-01 -3.680763840675354004e-01 8.893372118473052979e-02 -1.497970819473266602e-01 -4.179575294256210327e-02 -4.487116262316703796e-02 1.780800521373748779e-01 -1.414539515972137451e-01 1.463801860809326172e-01 -1.847223341464996338e-01 -1.039627566933631897e-01 6.153324618935585022e-02 -1.145061030983924866e-01 1.778050884604454041e-02 -3.335680812597274780e-02 1.624708324670791626e-01 -4.116844758391380310e-02
8.419007062911987305e-02 2.397142350673675537e-01 1.245817169547080994e-02 3.227437138557434082e-01 1.373707354068756104e-01 -5.106809362769126892e-02 -1.592605561017990112e-01 -7.441484183073043823e-02 4.693105444312095642e-02 -2.181386798620223999e-01 5.485650897026062012e-02 -1.548148989677429199e-01 -2.308411896228790283e-01 -2.369163185358047485e-01 -1.058823838829994202e-01 -9.561251848936080933e-02 -2.872283756732940674e-02 2.977287769317626953e-02 -3.175526559352874756e-01 -2.254206873476505280e-02 -7.469840347766876221e-02 -1.925569921731948853e-01 5.084493383765220642e-02 1.654479801654815674e-01 -2.348091006278991699e-01 3.261333703994750977e-01 -6.953936070203781128e-02 3.115803301334381104e-01 9.958260506391525269e-02 2.387476414442062378e-01 -6.470853835344314575e-02 -2.490386068820953369e-01
1.175021380186080933e-01 3.837951226159930229e-03 -4.237845838069915771e-01 1.940545439720153809e-01 2.100230008363723755e-01 -6.694801151752471924e-02 -2.845542505383491516e-02 -1.170719116926193237e-01 6.165038421750068665e-02 3.082048520445823669e-02 2.297935634851455688e-01 -8.076848089694976807e-02 -4.674020037055015564e-02 -4.070742428302764893e-01 -8.211129344999790192e-03 2.724006175994873047e-01 -3.154224455356597900e-01 -2.870910055935382843e-02 -5.791912786662578583e-03 -1.141316890716552734e-01 1.033359915018081665e-01 -1.792715978808701038e-03 -1.430826932191848755e-01 -7.866883277893066406e-02 -1.367005258798599243e-01 2.046365439891815186e-01 -2.673648595809936523e-01 3.208819776773452759e-02 -8.541930466890335083e-02 9.528795629739761353e-02 -1.411447525024414062e-01 -2.819310128688812256e-01
2.068002223968505859e-01 1.841900348663330078e-01 2.488068342208862305e-01 3.245877027511596680e-01 1.441500633955001831e-01 -2.718477323651313782e-02 -3.250818699598312378e-02 -4.125636070966720581e-03 -1.344627514481544495e-02 -7.973849028348922729e-02 -3.041188418865203857e-01 1.380804777145385742e-01 -2.210816554725170135e-02 -2.721776962280273438e-01 -2.933842130005359650e-02 1.398590952157974243e-01 -5.049240589141845703e-01 1.648916006088256836e-01 -5.005704611539840698e-02 -4.310902673751115799e-03 8.947186917066574097e-02 -8.068582415580749512e-02 -3.033731831237673759e-03 -4.056637734174728394e-02 9.053717553615570068e-02 2.441000007092952728e-02 3.396027386188507080e-01 7.681435905396938324e-03 1.413065642118453979e-01 -3.514103963971138000e-02 -2.677140533924102783e-01 -4.982377588748931885e-02
3.751675486564636230e-01 -2.975261807441711426e-01 -4.977758973836898804e-02 2.704685330390930176e-01 2.386041134595870972e-01 -1.082577109336853027e-01 -2.681854367256164551e-01 5.115937069058418274e-02 -1.142778713256120682e-02 7.763320207595825195e-02 -1.937980353832244873e-01 -2.597386203706264496e-02 -1.044419184327125549e-01 -1.943755894899368286e-01 -8.235267363488674164e-03 -5.216267332434654236e-02 -3.777371942996978760e-01 1.774101406335830688e-01 -1.814255118370056152e-01 -4.187759757041931152e-02 -2.032613456249237061e-01 -2.207064777612686157e-01 7.721869647502899170e-02 -1.826077848672866821e-01 -2.526389360427856445e-01 -1.549205332994461060e-01 1.005279347300529480e-01 6.682964414358139038e-02 -5.245598778128623962e-02 3.287607058882713318e-02 -5.116607621312141418e-02 -9.498855471611022949e-02
-1.009501814842224121e-01 -8.356546610593795776e-02 -1.221472322940826416e-01 3.447277545928955078e-01 2.758414112031459808e-02 -3.091375902295112610e-02 8.758953958749771118e-02 8.978111296892166138e-02 -1.972463726997375488e-01 -1.753982156515121460e-01 2.183611877262592316e-02 -2.200517244637012482e-02 1.638077497482299805e-01 -3.764635026454925537e-01 1.465778797864913940e-01 1.142335683107376099e-02 -3.324045240879058838e-01 3.076475262641906738e-01 3.769239783287048340e-02 -3.272487968206405640e-02 5.626807361841201782e-02 -1.970376223325729370e-01 -4.264535382390022278e-02 -1.399397253990173340e-01 3.314687311649322510e-02 1.543124765157699585e-01 6.122787948697805405e-03 4.929771646857261658e-03 -1.166382730007171631e-01 -3.976284861564636230e-01 6.668246537446975708e-02 -3.141006827354431152e-01
1.526611447334289551e-01 -2.277191132307052612e-01 -2.776964008808135986e-01 1.366050392389297485e-01 4.258573949337005615e-01 -3.228232562541961670e-01 3.759743645787239075e-02 -2.119538001716136932e-02 1.817055344581604004e-01 -6.488045305013656616e-02 3.470755741000175476e-02 1.502057909965515137e-01 -1.057972684502601624e-01 -2.952733635902404785e-01 -1.472676396369934082e-01 2.995949611067771912e-02 -1.606439203023910522e-01 7.559835910797119141e-02 2.363932691514492035e-02 -8.876826614141464233e-02 1.630397439002990723e-01 1.154997870326042175e-01 -8.771462738513946533e-02 -5.991770327091217041e-02 -3.463294208049774170e-01 1.931422650814056396e-01 -6.021147593855857849e-02 1.385768968611955643e-02 1.016033813357353210e-02 9.088246524333953857e-02 -1.472565531730651855e-01 -2.781970798969268799e-01
-1.373290270566940308e-01 -9.203334897756576538e-02 -1.969307214021682739e-01 5.316759347915649414e-01 1.756428480148315430e-01 -6.978872232139110565e-03 8.200377970933914185e-02 1.753760278224945068e-01 -9.969091415405273438e-02 -3.246011584997177124e-02 3.396705910563468933e-02 9.331712126731872559e-02 -1.028828546404838562e-01 -1.721549779176712036e-01 -5.450750235468149185e-03 1.612157970666885376e-01 -1.776381134986877441e-01 9.564384073019027710e-02 -2.768678069114685059e-01 -6.646447628736495972e-02 3.524778038263320923e-02 -2.614297531545162201e-02 4.036737233400344849e-02 1.383929997682571411e-01 -1.119969934225082397e-01 4.104794934391975403e-02 -1.876989603042602539e-01 2.721389234066009521e-01 5.217572301626205444e-02 5.736259743571281433e-02 -8.152732253074645996e-02 -4.637567102909088135e-01
5.054241418838500977e-01 -2.783001400530338287e-02 2.004883997142314911e-02 -5.117835104465484619e-02 1.527890115976333618e-01 2.551314420998096466e-03 3.083631023764610291e-02 -1.088174059987068176e-01 -1.728359162807464600e-01 -1.009039133787155151e-01 -3.563900291919708252e-01 -1.049185246229171753e-01 -2.515936791896820068e-01 -1.152886599302291870e-01 -6.388318538665771484e-02 6.349185854196548462e-02 -4.646060168743133545e-01 6.688039749860763550e-02 1.415848825126886368e-02 -6.523059308528900146e-02 1.999332308769226074e-01 -7.142587006092071533e-02 -8.812238276004791260e-02 -1.006358489394187927e-01 -1.173023730516433716e-01 -7.955681532621383667e-02 -8.069287240505218506e-02 3.908314928412437439e-02 1.335895657539367676e-01 3.943180665373802185e-02 1.912453174591064453e-01 -2.645179629325866699e-01
1.510193496942520142e-01 -1.265147775411605835e-01 1.309542506933212280e-01 1.307037621736526489e-01 3.133601248264312744e-01 -4.125950112938880920e-02 -2.677361369132995605e-01 3.961244598031044006e-02 -1.949644535779953003e-01 -2.104779630899429321e-01 -6.294988840818405151e-02 -1.771615445613861084e-01 -4.042132794857025146e-01 -6.074072420597076416e-02 1.575374901294708252e-01 9.374055266380310059e-02 -3.123149573802947998e-01 1.981449872255325317e-01 -1.900880485773086548e-01 -9.167686849832534790e-02 1.552246212959289551e-01 -1.223084237426519394e-02 1.157616600394248962e-01 8.086957037448883057e-02 -5.245381593704223633e-02 1.411209404468536377e-01 2.334501594305038452e-01 -1.936334744095802307e-02 3.464795276522636414e-02 1.645803302526473999e-01 4.647918045520782471e-03 -3.226260542869567871e-01
1.180820539593696594e-01 1.652920395135879517e-01 -1.592936366796493530e-01 -2.112947851419448853e-01 -4.752568900585174561e-02 -1.695209145545959473e-01 8.039677888154983521e-02 1.649178713560104370e-01 1.265902351588010788e-02 -1.196524724364280701e-01 -5.490838736295700073e-02 1.150201037526130676e-01 -6.213492155075073242e-02 -4.782100021839141846e-01 7.031903136521577835e-03 3.572072088718414307e-02 -2.253157794475555420e-01 -3.124656854197382927e-03 -3.142845332622528076e-01 2.142983973026275635e-01 2.107376605272293091e-01 9.265591949224472046e-02 -6.038119271397590637e-02 1.459757089614868164e-01 -4.111494868993759155e-02 1.265531331300735474e-01 6.306888069957494736e-03 -1.248612417839467525e-03 3.947871625423431396e-01 -3.165440633893013000e-02 -1.219316720962524414e-01 -3.107496798038482666e-01
-5.828946828842163086e-02 -5.707135051488876343e-02 -2.148529291152954102e-01 3.038465976715087891e-01 3.812439739704132080e-01 -1.838508248329162598e-01 3.713539242744445801e-02 -2.520635426044464111e-01 9.834185987710952759e-02 7.684630900621414185e-02 8.366755396127700806e-02 7.255631685256958008e-02 -1.467325240373611450e-01 -2.673019766807556152e-01 -4.259105399250984192e-02 -2.518828026950359344e-03 -4.040924608707427979e-01 5.255758017301559448e-02 -2.090660631656646729e-01 -2.143676020205020905e-02 2.078529596328735352e-01 -1.351848524063825607e-02 -2.515467107295989990e-01 1.192978546023368835e-01 1.048011854290962219e-01 1.805697232484817505e-01 -8.971992880105972290e-02 -4.590114951133728027e-02 -1.418856531381607056e-01 1.319682747125625610e-01 -1.529507935047149658e-01 -2.058017700910568237e-01
-9.718202985823154449e-03 1.435486227273941040e-01 -1.833133697509765625e-01 1.938007026910781860e-01 8.220432698726654053e-02 -1.854859441518783569e-01 -9.121946990489959717e-03 1.699760705232620239e-01 -2.937280535697937012e-01 -9.310905635356903076e-02 3.154912889003753662e-01 9.959466755390167236e-02 9.685122966766357422e-02 -2.787072062492370605e-01 -2.846759259700775146e-01 1.666829735040664673e-01 -2.870731353759765625e-01 -8.608060330152511597e-02 -1.160444617271423340e-01 -9.034447371959686279e-02 -3.685898706316947937e-02 2.997669950127601624e-02 -3.803442791104316711e-02 8.973349630832672119e-02 -1.132280677556991577e-01 3.099728822708129883e-01 -1.913308501243591309e-01 3.939521312713623047e-01 4.113072156906127930e-02 9.714358299970626831e-02 -2.555589750409126282e-02 -4.496658965945243835e-02
-4.598857089877128601e-02 -1.536782085895538330e-01 -1.245773881673812866e-01 1.500204801559448242e-01 2.617835402488708496e-01 -3.075108230113983154e-01 1.332232058048248291e-01 -1.099013090133666992e-01 1.803445070981979370e-01 -1.015042234212160110e-02 1.801584959030151367e-01 2.234696000814437866e-01 -2.191077917814254761e-03 -2.283671051263809204e-01 -6.893209647387266159e-03 9.118534624576568604e-02 -4.391778409481048584e-01 1.434317082166671753e-01 6.286031007766723633e-02 -1.321445256471633911e-01 2.674103379249572754e-01 1.700004190206527710e-02 -9.020502865314483643e-02 -7.040539383888244629e-02 -1.867172867059707642e-01 2.649318277835845947e-01 -1.163892149925231934e-01 1.016935780644416809e-01 -1.476386748254299164e-02 1.841112524271011353e-01 -3.044044971466064453e-02 -2.899044752120971680e-01
3.139209449291229248e-01 -8.221980184316635132e-02 1.865460723638534546e-01 1.502031087875366211e-01 1.909351944923400879e-01 -2.445232868194580078e-01 -2.762856483459472656e-01 -8.776257187128067017e-02 -2.060034722089767456e-01 -1.861471235752105713e-01 1.935360580682754517e-01 5.949438735842704773e-02 -2.095566391944885254e-01 -1.595630794763565063e-01 -9.754811972379684448e-02 1.558965593576431274e-01 -3.364712893962860107e-01 1.302410215139389038e-01 -1.249682977795600891e-01 6.396466493606567383e-02 -1.437111198902130127e-01 -2.252336591482162476e-01 3.017264604568481445e-02 -3.758704662322998047e-01 -1.008089855313301086e-01 -5.576121155172586441e-03 1.082353591918945312e-01 2.009118944406509399e-01 7.465371396392583847e-03 -1.165640912950038910e-02 -8.148934692144393921e-02 -5.664969608187675476e-02
9.649901837110519409e-02 -4.091295227408409119e-02 1.449082493782043457e-01 4.969422891736030579e-02 1.984127312898635864e-01 -2.210926562547683716e-01 -1.379896402359008789e-01 3.335129469633102417e-02 -1.715105921030044556e-01 -1.354992738924920559e-03 3.561170101165771484e-01 1.836665421724319458e-01 -1.195710673928260803e-01 -1.500077396631240845e-01 -2.647363543510437012e-01 1.515410542488098145e-01 -1.932435631752014160e-01 2.545765340328216553e-01 -2.407042682170867920e-01 -6.512770801782608032e-02 8.612619340419769287e-02 -2.404587268829345703e-01 -2.375492639839649200e-02 -4.191985428333282471e-01 4.009483754634857178e-02 1.225891411304473877e-01 1.163066998124122620e-01 5.572522804141044617e-02 9.147676825523376465e-02 -1.155543997883796692e-01 -2.441740408539772034e-02 -2.754554152488708496e-01
-1.306321099400520325e-02 6.023974716663360596e-02 -2.237960845232009888e-01 5.544582605361938477e-01 2.345512658357620239e-01 -7.049784809350967407e-02 8.026122301816940308e-02 2.854084372520446777e-01 1.803306862711906433e-02 5.233301222324371338e-02 8.610804565250873566e-03 4.850873723626136780e-02 -9.940905123949050903e-02 -1.752119809389114380e-01 -1.307850629091262817e-01 8.417797088623046875e-02 -4.498915374279022217e-02 1.418560296297073364e-01 -1.888714879751205444e-01 -1.267291009426116943e-01 -5.303774401545524597e-02 -6.864450871944427490e-02 7.186932861804962158e-02 -4.328081384301185608e-02 -1.102499663829803467e-01 1.698042452335357666e-01 -1.714415401220321655e-01 9.066946804523468018e-02 8.919268846511840820e-02 9.084972739219665527e-02 -7.065618038177490234e-02 -4.819730818271636963e-01
3.238458931446075439e-01 9.112430363893508911e-02 -1.704745590686798096e-01 -1.405697166919708252e-01 1.233985945582389832e-01 -1.304722279310226440e-01 1.817648112773895264e-01 2.247599363327026367e-01 1.596648991107940674e-01 -1.364471316337585449e-01 1.312914937734603882e-01 6.435023248195648193e-02 -1.586747169494628906e-01 -2.725466489791870117e-01 2.677960693836212158e-02 -4.045954346656799316e-02 -3.972606360912322998e-01 -1.416093558073043823e-01 -4.289471507072448730e-01 -1.401747018098831177e-01 2.012277953326702118e-03 -1.092382296919822693e-01 -2.581873834133148193e-01 -9.371637552976608276e-02 2.724873088300228119e-02 -1.193224936723709106e-01 7.739945501089096069e-02 -3.562474995851516724e-02 1.209873855113983154e-01 8.130750060081481934e-02 -6.052052602171897888e-03 -2.060841917991638184e-01
2.657961472868919373e-02 -6.997219473123550415e-02 -1.098386291414499283e-02 1.622176468372344971e-01 3.053798675537109375e-01 8.543197065591812134e-02 -1.061137244105339050e-01 1.282868981361389160e-01 -1.566164046525955200e-01 -2.483728975057601929e-01 -6.465119076892733574e-04 9.676375985145568848e-02 -5.016516447067260742e-01 6.153748370707035065e-03 -1.000112742185592651e-01 -5.819111317396163940e-02 -2.653658688068389893e-01 2.230564504861831665e-01 -1.610861569643020630e-01 -5.979593843221664429e-02 1.705364882946014404e-01 -3.828330710530281067e-02 2.323187738656997681e-01 -1.351365149021148682e-01 -1.555847376585006714e-01 4.724627733230590820e-02 1.670088469982147217e-01 1.249862983822822571e-01 -2.013685405254364014e-01 -4.692609608173370361e-02 2.658314108848571777e-01 -2.077908664941787720e-01
7.788006961345672607e-02 1.087033655494451523e-03 -1.156053245067596436e-01 2.180759608745574951e-01 2.606334388256072998e-01 -4.724898338317871094e-01 -1.598357707262039185e-01 2.565508484840393066e-01 -1.486213505268096924e-02 9.771750867366790771e-02 -1.267711520195007324e-01 3.690744638442993164e-01 -1.652844250202178955e-01 -1.205685585737228394e-01 1.587422564625740051e-02 -2.029497921466827393e-02 -9.352274984121322632e-02 8.685656636953353882e-02 -2.026909440755844116e-01 -5.198569595813751221e-02 5.426140036433935165e-03 5.078280717134475708e-02 -2.942633628845214844e-01 4.852394573390483856e-03 -2.234607748687267303e-02 1.858175545930862427e-01 -4.727349150925874710e-03 1.019003391265869141e-01 -4.911101236939430237e-02 3.419773280620574951e-02 -1.834173798561096191e-01 -3.375456333160400391e-01
1.686258763074874878e-01 1.743219047784805298e-01 -1.239111274480819702e-01 2.670034579932689667e-02 2.326058447360992432e-01 -1.019055992364883423e-01 -2.619826197624206543e-01 -1.247508265078067780e-02 -2.514874935150146484e-02 -2.468830943107604980e-01 1.248417645692825317e-01 1.795376837253570557e-01 -3.520200252532958984e-01 -1.793182939291000366e-01 -1.499538719654083252e-01 3.312287926673889160e-01 -3.575516343116760254e-01 2.540166974067687988e-01 -2.485374063253402710e-01 1.730282977223396301e-02 6.174666061997413635e-02 -2.620584890246391296e-02 -3.831047937273979187e-02 1.231630519032478333e-01 1.360420286655426025e-01 -1.226257309317588806e-01 -1.775540038943290710e-02 -1.373940557241439819e-01 -1.511100977659225464e-01 -2.018355429172515869e-01 1.753104850649833679e-02 -4.432443156838417053e-02
1.641500145196914673e-01 -9.856475144624710083e-02 -7.469233870506286621e-02 2.671784460544586182e-01 2.569511532783508301e-01 -1.342457234859466553e-01 -1.854628697037696838e-02 1.262151598930358887e-01 -2.561691999435424805e-01 -2.294149100780487061e-01 -1.845100522041320801e-01 5.391458049416542053e-02 8.398727327585220337e-02 -3.655703961849212646e-01 -4.731756448745727539e-02 1.737741976976394653e-01 -1.409218907356262207e-01 -5.279807001352310181e-02 1.709970235824584961e-01 -1.205874010920524597e-01 2.354122549295425415e-01 -3.196681737899780273e-01 2.729055844247341156e-02 8.238109201192855835e-02 -1.846914142370223999e-01 1.662618815898895264e-01 -1.136388629674911499e-01 -2.745939791202545166e-01 4.979563131928443909e-02 -1.256153434514999390e-01 2.270949184894561768e-01 -7.907852530479431152e-02
1.798869222402572632e-01 -6.329134106636047363e-02 2.055501341819763184e-01 1.373668909072875977e-01 1.237384974956512451e-01 -9.695530682802200317e-02 -2.947151064872741699e-01 1.244032084941864014e-01 -3.295974060893058777e-02 2.521944604814052582e-02 1.102744340896606445e-01 1.121548563241958618e-01 8.894147351384162903e-03 -2.925629317760467529e-01 1.256035733968019485e-02 1.976056545972824097e-01 -4.292253851890563965e-01 3.171948194503784180e-01 -3.160110861063003540e-02 -1.431703120470046997e-01 -1.685405373573303223e-01 5.146808177232742310e-02 -8.484277874231338501e-02 -8.682957850396633148e-03 -1.483882665634155273e-01 1.601110845804214478e-01 8.361730724573135376e-02 -5.644727125763893127e-02 3.754476904869079590e-01 -2.373615205287933350e-01 7.738845050334930420e-02 -1.354080438613891602e-01
1.126060411334037781e-01 -3.911594301462173462e-02 1.484770476818084717e-01 1.224355250597000122e-01 1.886432766914367676e-01 1.059379354119300842e-01 -2.136680334806442261e-01 5.762266367673873901e-02 -3.243560194969177246e-01 -2.380807846784591675e-01 4.915851354598999023e-02 1.336463987827301025e-01 -1.197868883609771729e-01 -2.439042031764984131e-01 -2.573096752166748047e-01 1.667530536651611328e-01 -3.521288335323333740e-01 1.379606723785400391e-01 -1.538289934396743774e-01 -5.687827616930007935e-02 -2.130830138921737671e-01 -2.173757702112197876e-01 -6.549761444330215454e-02 -2.687937021255493164e-02 -1.455915719270706177e-01 -2.266606539487838745e-01 1.138374283909797668e-01 -1.024982854723930359e-01 1.763235181570053101e-01 -1.160504966974258423e-01 1.384843587875366211e-01 -2.749225199222564697e-01
6.593498587608337402e-02 -4.956468939781188965e-02 -2.278075367212295532e-01 1.536448746919631958e-01 8.125276118516921997e-02 2.268768101930618286e-02 -2.342748641967773438e-01 1.823045909404754639e-01 8.904445567168295383e-04 -2.142681628465652466e-01 -8.445039391517639160e-02 1.631701290607452393e-01 -2.843151986598968506e-01 -3.359982073307037354e-01 2.157963663339614868e-01 2.657800614833831787e-01 -2.690932452678680420e-01 3.357100114226341248e-02 -2.778116464614868164e-01 2.793442308902740479e-01 8.018735796213150024e-02 -1.742208003997802734e-01 1.190150436013936996e-02 2.376221865415573120e-01 2.531721591949462891e-01 -9.172300994396209717e-02 -1.542875915765762329e-01 -2.133213169872760773e-02 -5.126881971955299377e-02 5.366135388612747192e-03 -7.624021172523498535e-02 -6.688169389963150024e-02
-2.275090217590332031e-01 -8.260975778102874756e-02 -1.707499325275421143e-01 4.452423751354217529e-01 -1.403941772878170013e-02 -1.291123926639556885e-01 4.851149767637252808e-02 2.104582637548446655e-02 -6.411378830671310425e-02 -3.152153789997100830e-01 -5.960016325116157532e-02 -1.649921983480453491e-01 -7.501060515642166138e-02 -2.553990781307220459e-01 1.847223639488220215e-01 7.736486196517944336e-02 -4.253241121768951416e-01 -1.640187203884124756e-01 -1.322639137506484985e-01 -9.037541225552558899e-03 2.153000533580780029e-01 7.119953632354736328e-02 -3.841422498226165771e-03 1.425161026418209076e-02 -1.298090368509292603e-01 1.034261360764503479e-01 -1.612681150436401367e-01 2.606063485145568848e-01 -6.654690019786357880e-03 -4.403165355324745178e-02 7.964025437831878662e-02 -2.057449370622634888e-01
1.769075691699981689e-01 3.420628011226654053e-01 -2.622047066688537598e-01 -6.901752203702926636e-02 2.837979495525360107e-01 -2.319989353418350220e-01 -3.610389232635498047e-01 -1.725899986922740936e-02 -5.320852156728506088e-03 -8.461748808622360229e-02 -1.432559639215469360e-01 2.846083641052246094e-01 -1.614942252635955811e-01 -2.004423737525939941e-01 5.081555340439081192e-03 3.127834200859069824e-01 -2.468730211257934570e-01 2.092257738113403320e-01 -1.137333512306213379e-01 5.884920712560415268e-03 1.520244926214218140e-01 -3.752981498837471008e-02 -3.757563233375549316e-02 9.619202464818954468e-03 1.083866804838180542e-01 -9.580857306718826294e-02 -1.384761631488800049e-01 1.485307961702346802e-01 -2.639622986316680908e-02 -1.100729033350944519e-01 -1.386795639991760254e-01 -4.915219917893409729e-02
2.571489512920379639e-01 -4.567787051200866699e-02 -1.414243131875991821e-01 1.022937446832656860e-01 2.599816620349884033e-01 6.491667032241821289e-02 -9.184210561215877533e-03 -6.346874684095382690e-02 -5.197809264063835144e-02 -1.842230558395385742e-01 1.892664730548858643e-01 -8.058040589094161987e-02 -8.941037952899932861e-02 -1.704973429441452026e-01 -2.955266237258911133e-01 2.410542517900466919e-01 -3.794456124305725098e-01 2.464980632066726685e-02 -1.486111134290695190e-01 2.685294449329376221e-01 3.000433743000030518e-01 4.092992097139358521e-02 -1.154458802193403244e-02 1.323146466165781021e-02 -5.929875001311302185e-02 -2.548878788948059082e-01 -1.317120492458343506e-01 -1.216091066598892212e-01 -5.426647886633872986e-02 5.667795240879058838e-02 1.792784631252288818e-01 -3.069782257080078125e-01
4.005452245473861694e-02 -1.378341317176818848e-01 3.128100037574768066e-01 2.357385754585266113e-01 1.216909661889076233e-01 -1.073456853628158569e-01 -1.233121454715728760e-01 3.533117175102233887e-01 5.384521093219518661e-03 9.195609390735626221e-02 -5.223951116204261780e-02 3.454332426190376282e-02 6.589585542678833008e-02 -3.157831132411956787e-01 -2.888280153274536133e-02 -5.770979821681976318e-02 -1.178456544876098633e-01 1.684206277132034302e-01 -3.989163041114807129e-01 -1.649866402149200439e-01 9.776168316602706909e-02 -1.973977386951446533e-01 1.054125502705574036e-01 -1.787824034690856934e-01 6.702939420938491821e-02 3.526712581515312195e-02 -2.742245197296142578e-01 8.038350939750671387e-02 1.546865105628967285e-01 -1.432180702686309814e-01 2.787300050258636475e-01 -9.613404422998428345e-02
1.589534878730773926e-01 -9.793388098478317261e-02 -2.569268643856048584e-01 2.625332474708557129e-01 2.332341670989990234e-01 1.984563618898391724e-01 1.230938136577606201e-01 3.584929406642913818e-01 -1.734483987092971802e-01 2.565290965139865875e-02 2.339902818202972412e-01 1.221641898155212402e-01 8.129449561238288879e-03 -1.474041640758514404e-01 -1.381578296422958374e-01 1.915466785430908203e-02 -1.973039060831069946e-01 1.891841590404510498e-01 -2.535717785358428955e-01 -2.267441526055335999e-02 -1.409230381250381470e-01 -5.315641686320304871e-02 -7.764773070812225342e-02 -1.272331923246383667e-01 -6.873120367527008057e-02 2.458937764167785645e-01 -1.550928950309753418e-01 1.127034053206443787e-01 -2.033952325582504272e-01 7.522565871477127075e-02 -1.621722579002380371e-01 -3.022949993610382080e-01
1.124065592885017395e-01 1.900913417339324951e-01 -1.457709670066833496e-01 4.575662314891815186e-02 1.561017036437988281e-01 1.380610466003417969e-02 -1.705712527036666870e-01 5.932403728365898132e-02 2.136366814374923706e-01 -1.287178844213485718e-01 2.967059314250946045e-01 -6.640738993883132935e-02 -1.620207428932189941e-01 -3.149893581867218018e-01 -2.185682356357574463e-01 9.703480452299118042e-02 -1.430643945932388306e-01 5.379990488290786743e-02 -9.704182296991348267e-02 -1.182843837887048721e-02 4.003776311874389648e-01 -1.626940667629241943e-01 9.793191403150558472e-02 -1.294836401939392090e-01 -7.295440137386322021e-02 2.434708923101425171e-01 -1.060270369052886963e-01 3.522574603557586670e-01 -9.614761173725128174e-02 2.291939035058021545e-02 1.964089125394821167e-01 -1.976970881223678589e-01
2.677460312843322754e-01 -2.288918793201446533e-01 1.681736707687377930e-01 2.272467911243438721e-01 -4.079964756965637207e-02 -2.117711156606674194e-01 -2.016398459672927856e-01 -5.096371099352836609e-02 6.653904169797897339e-02 8.539832383394241333e-02 8.126374334096908569e-02 2.254009544849395752e-01 -1.119855493307113647e-01 -3.447960913181304932e-01 2.152706086635589600e-01 -2.931706979870796204e-02 -3.029144704341888428e-01 1.197817176580429077e-01 -1.864759027957916260e-01 -2.256755679845809937e-01 1.442124396562576294e-01 2.305222004652023315e-01 -1.469169706106185913e-01 -4.039460793137550354e-02 -4.015687108039855957e-02 1.455124467611312866e-01 1.071963310241699219e-01 4.927773401141166687e-02 2.596128880977630615e-01 -1.475211828947067261e-01 9.739515185356140137e-02 -1.848222911357879639e-01
-7.057527452707290649e-02 5.366048961877822876e-02 -2.070382684469223022e-01 5.796290636062622070e-01 2.954370975494384766e-01 5.028872191905975342e-02 1.164629757404327393e-01 5.483511462807655334e-02 -1.037805303931236267e-01 -1.815129518508911133e-01 2.383650690317153931e-01 9.445603191852569580e-02 -1.211352273821830750e-02 -2.565157115459442139e-01 -9.986475855112075806e-02 -7.112092524766921997e-02 -1.460321545600891113e-01 -1.108175888657569885e-01 -1.613663136959075928e-01 3.260990381240844727e-01 1.404529213905334473e-01 -6.676533818244934082e-02 -1.108407303690910339e-01 -4.241721704602241516e-02 -1.565289944410324097e-01 1.437387317419052124e-01 -6.593162566423416138e-02 -2.777371555566787720e-02 -4.954153671860694885e-02 -1.379423886537551880e-01 1.638744771480560303e-01 1.166797131299972534e-01
2.492376863956451416e-01 1.105527430772781372e-01 -1.422491371631622314e-01 2.460177838802337646e-01 3.492710739374160767e-02 8.559557795524597168e-02 1.530265957117080688e-01 -8.217797428369522095e-02 -3.803879320621490479e-01 1.514019519090652466e-01 -7.189406454563140869e-02 -4.811971634626388550e-02 -8.342956006526947021e-02 -1.960819363594055176e-01 9.989304840564727783e-02 9.907331317663192749e-02 -2.942912578582763672e-01 1.801767945289611816e-02 -3.909186422824859619e-01 1.061582639813423157e-01 3.037215173244476318e-01 -1.578816771507263184e-01 7.714226841926574707e-02 -5.197051912546157837e-02 -7.856854051351547241e-02 3.076682388782501221e-01 -6.260795518755912781e-03 -2.099836617708206177e-01 7.685866672545671463e-03 -1.849920153617858887e-01 9.099768102169036865e-02 3.881574794650077820e-02
1.243446618318557739e-01 5.292640998959541321e-02 1.005705744028091431e-01 7.938449829816818237e-02 2.999927103519439697e-01 1.980926990509033203e-01 -2.574986815452575684e-01 1.467537581920623779e-01 -2.679087221622467041e-01 -2.407068461179733276e-01 -3.191376477479934692e-02 7.195965945720672607e-02 -1.026243567466735840e-01 -2.597779035568237305e-01 -1.802040189504623413e-01 -7.605591416358947754e-02 -4.057257175445556641e-01 7.121711038053035736e-03 -3.307776525616645813e-02 2.146729379892349243e-01 7.079148292541503906e-02 -1.162615492939949036e-01 -8.704343810677528381e-03 -3.376141786575317383e-01 7.952790707349777222e-02 -5.766131449490785599e-03 5.010557174682617188e-02 2.499435395002365112e-01 2.500933408737182617e-01 -8.592605590820312500e-02 8.773936331272125244e-02 -5.155430361628532410e-02
1.750803142786026001e-01 5.049810558557510376e-02 -7.284986972808837891e-02 -1.316180974245071411e-01 2.821401655673980713e-01 2.076641023159027100e-01 -3.122799694538116455e-01 6.736060231924057007e-02 -2.147233299911022186e-02 -1.800250560045242310e-01 -8.068007975816726685e-02 7.378984242677688599e-02 -1.890109628438949585e-01 -3.073945939540863037e-01 1.946079917252063751e-02 1.741992495954036713e-02 -3.179334700107574463e-01 1.314190775156021118e-01 -3.517361581325531006e-01 1.486342102289199829e-01 2.255485951900482178e-01 -8.793326467275619507e-02 -1.016976684331893921e-01 -1.756975352764129639e-01 2.293667942285537720e-01 -1.441032160073518753e-02 1.744754016399383545e-01 1.813300102949142456e-01 1.626338660717010498e-01 3.539684787392616272e-02 1.445621699094772339e-01 -1.222300976514816284e-01
2.605923414230346680e-01 -1.920824199914932251e-01 9.643134661018848419e-03 2.810741364955902100e-01 2.229539901018142700e-01 4.696545377373695374e-02 -1.161450520157814026e-01 2.207871973514556885e-01 7.389774546027183533e-03 -2.232619374990463257e-01 6.927236914634704590e-02 -5.233538895845413208e-02 -2.612755401059985161e-03 -5.594768002629280090e-02 -2.025039643049240112e-01 1.894998103380203247e-01 -3.784556686878204346e-01 -4.320914298295974731e-02 -1.016539782285690308e-01 1.599670052528381348e-01 -7.026042789220809937e-02 -9.480033814907073975e-02 -2.570055238902568817e-02 -8.698856085538864136e-02 5.028892681002616882e-02 1.664121001958847046e-01 -1.806811392307281494e-01 2.414449490606784821e-02 -1.353793293237686157e-01 -5.282807946205139160e-01 1.544380065752193332e-04 -2.067457325756549835e-02
7.457564771175384521e-02 -4.654434043914079666e-03 9.079279005527496338e-02 1.354390978813171387e-01 1.577531993389129639e-01 -8.733084052801132202e-02 -1.559626460075378418e-01 2.205017954111099243e-01 7.722827792167663574e-02 3.320061787962913513e-02 -9.410917758941650391e-02 -7.319067418575286865e-02 -1.066542491316795349e-01 -1.910437047481536865e-01 -1.691832542419433594e-01 -4.521014541387557983e-02 -3.594089448451995850e-01 3.809010088443756104e-01 -5.818062275648117065e-02 2.177503257989883423e-01 -4.973097518086433411e-02 -3.949409723281860352e-01 -9.056362509727478027e-02 -3.143378198146820068e-01 -2.235176116228103638e-01 8.902212232351303101e-02 8.794313669204711914e-02 -8.733652532100677490e-02 -2.587812244892120361e-01 3.408522903919219971e-02 -1.416381299495697021e-01 -1.029190868139266968e-01
-4.893459752202033997e-02 -1.242467314004898071e-01 -1.259023249149322510e-01 2.213901579380035400e-01 8.586148917675018311e-02 9.671217761933803558e-03 -1.003333777189254761e-01 1.184018328785896301e-01 1.957951486110687256e-02 -2.904800176620483398e-01 -1.464568525552749634e-01 2.906700074672698975e-01 -1.367104500532150269e-01 -3.497913777828216553e-01 2.731433212757110596e-01 1.907174885272979736e-01 -2.028850913047790527e-01 1.975232660770416260e-01 -3.677908480167388916e-01 2.105210125446319580e-01 3.533152490854263306e-02 -9.621027112007141113e-02 -1.607105731964111328e-01 1.295665055513381958e-01 2.133119478821754456e-02 9.888467378914356232e-03 -2.047817260026931763e-01 -2.546012215316295624e-02 -2.271521836519241333e-01 -8.259239792823791504e-02 -1.525242179632186890e-01 -7.293716818094253540e-02
2.769522666931152344e-01 -5.164687521755695343e-03 1.036505103111267090e-01 1.938503086566925049e-01 2.035947442054748535e-01 -1.315574049949645996e-01 2.268150821328163147e-02 3.086667358875274658e-01 -2.015221118927001953e-01 -3.694009501487016678e-03 -9.860766679048538208e-02 -1.570599228143692017e-01 1.352434395812451839e-03 -1.335479319095611572e-01 1.336680352687835693e-01 -3.499215096235275269e-02 -4.391377270221710205e-01 -1.009784489870071411e-01 -5.575030297040939331e-02 -4.527840763330459595e-03 2.728875577449798584e-01 -1.869958825409412384e-02 -1.105325296521186829e-01 7.551378011703491211e-02 -4.353190362453460693e-01 1.407395154237747192e-01 -1.837577968835830688e-01 -4.643437266349792480e-02 1.264510005712509155e-01 -1.979307681322097778e-01 -8.843716979026794434e-02 -3.649627044796943665e-02
3.363372012972831726e-02 3.129984736442565918e-01 -2.894361317157745361e-01 1.529335677623748779e-01 1.351089775562286377e-01 1.258605569601058960e-01 -1.299763936549425125e-02 -1.391957607120275497e-02 3.254449367523193359e-02 -1.448094248771667480e-01 2.474599033594131470e-01 -4.775016009807586670e-02 -2.469880580902099609e-01 -3.966332077980041504e-01 -5.410109087824821472e-02 -4.335712641477584839e-03 -1.760430485010147095e-01 1.868516057729721069e-01 -2.411917448043823242e-01 -1.046138182282447815e-01 -2.868154260795563459e-04 -3.856697976589202881e-01 1.113703474402427673e-01 -1.716989874839782715e-01 -4.496807977557182312e-02 2.529844939708709717e-01 5.038690939545631409e-02 1.843341886997222900e-01 -2.806053683161735535e-02 2.615935634821653366e-03 1.092813685536384583e-01 -1.074400544166564941e-01
2.974740602076053619e-02 1.599043756723403931e-01 -9.484895318746566772e-02 1.132440492510795593e-01 1.991991102695465088e-01 9.824843704700469971e-02 -1.479061990976333618e-01 2.849950268864631653e-02 -3.794603049755096436e-01 8.683373779058456421e-02 6.582096219062805176e-02 -1.092655509710311890e-01 2.457880973815917969e-02 -3.955251276493072510e-01 1.898076832294464111e-01 -9.873577207326889038e-02 -3.418191671371459961e-01 7.189436256885528564e-02 -1.536321640014648438e-01 3.498459933325648308e-03 2.129806876182556152e-01 2.860908862203359604e-03 -2.124252319335937500e-01 9.273827821016311646e-02 -8.990478515625000000e-02 3.214693963527679443e-01 1.208767518401145935e-01 -2.301826030015945435e-01 2.035558223724365234e-01 8.786482363939285278e-02 1.161917746067047119e-01 -1.506233662366867065e-01
2.395506650209426880e-01 2.221586555242538452e-02 -8.035616017878055573e-03 2.012813985347747803e-01 1.333534419536590576e-01 -1.080143675208091736e-01 -2.341603338718414307e-01 -9.500582702457904816e-03 -5.723977833986282349e-02 2.777619101107120514e-02 5.918270722031593323e-02 -4.274985566735267639e-02 -5.159739870578050613e-03 -1.177222654223442078e-01 4.808314889669418335e-02 2.084966450929641724e-01 -4.924745857715606689e-01 3.771870732307434082e-01 -1.788818091154098511e-01 9.983836673200130463e-03 2.317607104778289795e-01 7.280078530311584473e-02 9.968120604753494263e-02 -1.820379309356212616e-02 1.153937503695487976e-01 -8.606275171041488647e-02 1.284418553113937378e-01 -3.439187258481979370e-02 3.072672188282012939e-01 3.627792000770568848e-02 3.447072803974151611e-01 -9.481643140316009521e-02
2.116333097219467163e-01 1.528974324464797974e-01 -8.026219159364700317e-02 -1.590649783611297607e-01 1.409685760736465454e-01 2.028745263814926147e-01 -1.464642584323883057e-01 -9.237240254878997803e-02 1.917593367397785187e-02 -5.347976461052894592e-02 3.485555574297904968e-02 4.210700839757919312e-02 -1.544886827468872070e-01 -2.687037587165832520e-01 -1.379063874483108521e-01 1.510165333747863770e-01 -4.184423089027404785e-01 2.337364256381988525e-01 -3.157030045986175537e-01 5.247760936617851257e-02 3.522374331951141357e-01 -6.956874579191207886e-02 -1.002170667052268982e-01 -1.453047692775726318e-01 7.703248411417007446e-02 -7.482231408357620239e-02 8.416912704706192017e-02 1.238830480724573135e-02 2.072704583406448364e-01 5.429105088114738464e-02 2.109763324260711670e-01 -2.521114051342010498e-01
1.137665584683418274e-01 6.610880792140960693e-02 -8.902186155319213867e-02 2.710537910461425781e-01 1.653180569410324097e-01 -5.657529830932617188e-02 -1.801373623311519623e-02 4.486104846000671387e-02 -1.096220463514328003e-01 -3.016279935836791992e-01 1.663484126329421997e-01 1.227216329425573349e-02 -4.092453420162200928e-01 -3.819838911294937134e-02 -1.228292137384414673e-01 -8.045133203268051147e-02 -4.726328551769256592e-01 1.423477232456207275e-01 -9.535752236843109131e-02 -3.485363721847534180e-02 1.351259350776672363e-01 5.686191469430923462e-02 2.412908673286437988e-01 1.152409147471189499e-02 -8.395504206418991089e-02 1.519799232482910156e-01 2.729000449180603027e-01 -6.265340000391006470e-02 -1.556182354688644409e-01 1.805201768875122070e-01 5.844021961092948914e-02 -2.110452055931091309e-01
8.403268642723560333e-03 -2.399707734584808350e-01 2.243781983852386475e-01 3.036911189556121826e-01 9.962864965200424194e-02 -1.388482004404067993e-01 -2.258249223232269287e-01 -8.373257517814636230e-02 8.173974603414535522e-02 1.126748025417327881e-01 1.903133392333984375e-01 -1.569030061364173889e-02 -1.337501108646392822e-01 -1.559275239706039429e-01 3.120960593223571777e-01 3.876216709613800049e-02 -4.685695171356201172e-01 1.265844851732254028e-01 9.174531325697898865e-03 -4.715386033058166504e-02 3.141558170318603516e-01 2.050438076257705688e-01 2.071940153837203979e-02 -4.414886981248855591e-02 -1.109123080968856812e-01 1.538024544715881348e-01 2.662722393870353699e-02 -9.574650973081588745e-02 1.327522993087768555e-01 -1.732872426509857178e-02 1.234848871827125549e-01 -2.357892394065856934e-01
8.700636029243469238e-02 1.126076504588127136e-01 -1.711672842502593994e-01 -1.769212782382965088e-01 1.088594868779182434e-01 -1.632385402917861938e-01 -4.984846455045044422e-04 1.326897442340850830e-01 8.232296258211135864e-02 -1.303656399250030518e-01 -1.288652513176202774e-02 7.552669942378997803e-02 -1.784583777189254761e-01 -4.456457793712615967e-01 9.622710943222045898e-02 -7.522615790367126465e-02 -1.506998687982559204e-01 -2.530567348003387451e-01 -2.407286614179611206e-01 8.824215084314346313e-02 1.463289707899093628e-01 1.232106890529394150e-02 -2.025307528674602509e-02 7.066252827644348145e-02 -5.889753252267837524e-02 7.332704961299896240e-02 -8.979886025190353394e-02 -9.951840154826641083e-03 5.050776600837707520e-01 -4.161484912037849426e-02 -1.921461671590805054e-01 -3.127630650997161865e-01
-4.245195165276527405e-02 5.254008248448371887e-02 1.030873879790306091e-01 1.439739763736724854e-01 1.819575130939483643e-01 2.398832701146602631e-02 -1.503573656082153320e-01 6.874266546219587326e-03 8.210431039333343506e-02 -2.305921018123626709e-01 1.451024860143661499e-01 -1.109048575162887573e-01 -2.702382504940032959e-01 -3.826576471328735352e-01 -1.763530075550079346e-01 -5.588889494538307190e-02 5.164622887969017029e-02 2.512663975358009338e-02 -3.052203953266143799e-01 -7.712074369192123413e-02 -1.003611609339714050e-01 -7.649753987789154053e-02 7.900787144899368286e-02 2.743203639984130859e-01 -1.808942854404449463e-01 3.482706844806671143e-01 -3.665790706872940063e-02 2.740911543369293213e-01 1.967517882585525513e-01 1.446434408426284790e-01 5.951927229762077332e-02 -2.594430446624755859e-01
-1.708767749369144440e-02 -1.379402875900268555e-01 -1.814931929111480713e-01 2.458207011222839355e-01 4.208473861217498779e-01 -2.256226986646652222e-01 5.738271772861480713e-02 3.533728420734405518e-02 2.862657904624938965e-01 7.970480620861053467e-02 2.300535887479782104e-01 1.671219021081924438e-01 -2.402874268591403961e-02 -1.292390078306198120e-01 -6.665573269128799438e-02 3.960302844643592834e-02 -3.676398992538452148e-01 3.534559160470962524e-02 -3.767427057027816772e-02 -8.275219798088073730e-02 2.916994392871856689e-01 -8.811696618795394897e-02 -5.607869103550910950e-02 1.738442108035087585e-02 -1.844911426305770874e-01 2.929936349391937256e-01 -1.190645471215248108e-01 7.600372284650802612e-02 6.403771787881851196e-02 1.753112375736236572e-01 -1.177564412355422974e-01 -1.810915768146514893e-01
-1.705911159515380859e-01 -1.598403304815292358e-01 5.500213056802749634e-02 3.925605863332748413e-02 7.257770746946334839e-02 -2.482003122568130493e-01 -1.563638448715209961e-01 -1.538994461297988892e-01 -4.293771926313638687e-03 -3.903606832027435303e-01 6.283205002546310425e-02 1.428093016147613525e-01 -1.044524461030960083e-01 -2.227487266063690186e-01 1.723632961511611938e-01 -3.832049369812011719e-01 -2.977751791477203369e-01 1.909712553024291992e-01 -1.173802539706230164e-01 1.088197808712720871e-03 1.928562372922897339e-01 -2.171750515699386597e-01 4.484735056757926941e-02 -1.580432802438735962e-01 5.484867468476295471e-02 1.784682124853134155e-01 -2.101437300443649292e-01 5.626557394862174988e-02 1.503563374280929565e-01 -6.720902770757675171e-02 4.379966855049133301e-02 -2.246295064687728882e-01
1.356370151042938232e-01 -2.552947402000427246e-01 -2.723343968391418457e-01 -1.376776397228240967e-01 2.634070217609405518e-01 2.299834489822387695e-01 -3.870607353746891022e-03 5.993976816534996033e-02 2.672572731971740723e-01 -2.185938954353332520e-01 1.379594653844833374e-01 -2.512067731004208326e-04 -2.696075141429901123e-01 -3.273002803325653076e-01 -2.052786797285079956e-01 7.301058620214462280e-02 -3.513270020484924316e-01 2.014528214931488037e-02 -1.938694864511489868e-01 1.045982018113136292e-01 1.217817664146423340e-01 -1.328227669000625610e-01 -5.127891153097152710e-02 1.292376816272735596e-01 7.511292397975921631e-02 -7.435297966003417969e-02 -5.035973712801933289e-02 -1.650145500898361206e-01 1.126768216490745544e-01 9.287188202142715454e-02 5.742259696125984192e-02 -2.053638547658920288e-01
-1.547761112451553345e-01 -1.502003520727157593e-02 -2.450529932975769043e-01 1.655190438032150269e-01 3.037715852260589600e-01 2.425004243850708008e-01 3.445539623498916626e-03 -5.927863065153360367e-03 6.432103365659713745e-02 1.151585429906845093e-01 -5.311613902449607849e-02 -5.981379002332687378e-02 -3.457230329513549805e-01 -3.420564234256744385e-01 2.195157576352357864e-03 6.557499617338180542e-02 -2.720330357551574707e-01 -1.469294726848602295e-01 -9.594714641571044922e-02 6.926222145557403564e-02 5.165896937251091003e-02 -1.516312211751937866e-01 -1.750727593898773193e-01 -1.497395932674407959e-01 2.808161452412605286e-02 2.426600009202957153e-01 1.814804226160049438e-02 3.947319090366363525e-02 -2.495423704385757446e-02 -2.799120843410491943e-01 3.047668337821960449e-01 -2.255399674177169800e-01
9.826140105724334717e-02 2.470022886991500854e-01 -2.864513695240020752e-01 2.218948155641555786e-01 5.008509010076522827e-02 1.701888293027877808e-01 -1.005971152335405350e-02 -4.213393665850162506e-03 -9.897262603044509888e-02 3.473380953073501587e-02 -3.874504566192626953e-02 -1.499779224395751953e-01 -1.969380378723144531e-01 -1.867111474275588989e-01 1.349913626909255981e-01 2.013208419084548950e-01 -3.679242432117462158e-01 -7.029754668474197388e-02 -9.623903781175613403e-02 1.460211426019668579e-01 1.914886385202407837e-01 3.109415248036384583e-02 -1.998209357261657715e-01 -2.230800986289978027e-01 -5.997708067297935486e-02 3.878310322761535645e-01 -1.640785858035087585e-02 -9.646560996770858765e-02 2.843969762325286865e-01 -1.669418811798095703e-01 7.622380554676055908e-02 -1.506251096725463867e-01
1.507490575313568115e-01 -1.524316817522048950e-01 -2.136023789644241333e-01 -1.122425273060798645e-01 2.904036641120910645e-01 5.221651867032051086e-02 -2.001443505287170410e-02 7.722470164299011230e-02 -6.087872385978698730e-02 -2.899727821350097656e-01 1.287529319524765015e-01 -7.741814479231834412e-04 -3.861520290374755859e-01 -3.302477598190307617e-01 -4.552514851093292236e-02 1.327841281890869141e-01 -2.251594811677932739e-01 -7.806931436061859131e-02 -1.639258712530136108e-01 1.247362196445465088e-01 3.122129142284393311e-01 -2.905185148119926453e-02 -1.713158935308456421e-01 -6.910487264394760132e-02 2.181992083787918091e-01 1.070579886436462402e-01 -2.531073689460754395e-01 -1.132503375411033630e-01 5.715923011302947998e-02 -1.678670011460781097e-02 -1.860511749982833862e-01 -1.197783872485160828e-01
4.581828787922859192e-02 -6.050239503383636475e-02 3.099776059389114380e-02 2.083315281197428703e-03 -1.532154679298400879e-01 -3.920806944370269775e-01 -1.298043280839920044e-01 -1.318538468331098557e-02 1.989786326885223389e-02 -7.170908153057098389e-02 -1.241707578301429749e-01 6.324692815542221069e-02 -6.003163754940032959e-02 -2.309939712285995483e-01 -6.877368688583374023e-02 -3.681187052279710770e-03 -4.773094952106475830e-01 6.361348181962966919e-02 -1.793796867132186890e-01 1.056713014841079712e-01 -4.747116565704345703e-02 -5.486578345298767090e-01 1.417284160852432251e-01 -3.746841847896575928e-02 1.053387895226478577e-01 1.045014858245849609e-01 -4.525006935000419617e-02 1.541274040937423706e-01 -7.121801376342773438e-02 1.738842427730560303e-01 1.436554938554763794e-01 -9.294642508029937744e-02
1.649800129234790802e-02 1.679306179285049438e-01 -5.528554692864418030e-02 -1.239831466227769852e-02 4.276811182498931885e-01 -3.264199709519743919e-03 -5.060108751058578491e-02 2.792323194444179535e-02 7.191027980297803879e-03 1.343018859624862671e-01 -2.096272259950637817e-01 2.121797949075698853e-01 -1.744159311056137085e-01 -3.578415811061859131e-01 3.301538154482841492e-02 -1.963753439486026764e-02 -4.948072135448455811e-01 -1.226258128881454468e-01 -1.929073967039585114e-02 -2.581414282321929932e-01 1.297070272266864777e-02 8.332680910825729370e-02 -4.409229010343551636e-02 4.784491285681724548e-02 5.617776885628700256e-02 8.135565370321273804e-02 7.070625573396682739e-02 1.070196107029914856e-01 -2.366670370101928711e-01 6.256432086229324341e-02 2.028417140245437622e-01 -2.225590348243713379e-01
-1.517425570636987686e-02 -2.176591008901596069e-02 8.633075654506683350e-02 2.084010392427444458e-01 1.101165637373924255e-02 -3.962654173374176025e-01 1.610071063041687012e-01 1.042270436882972717e-01 -9.378362447023391724e-02 -3.142025172710418701e-01 -7.197305560111999512e-02 3.696693181991577148e-01 -3.171068727970123291e-01 -1.199095547199249268e-01 5.163041129708290100e-02 3.817468509078025818e-02 -1.594196408987045288e-01 -1.939389556646347046e-01 -1.714221686124801636e-01 -8.148321509361267090e-02 2.789603173732757568e-01 -2.144117206335067749e-01 9.582602977752685547e-02 1.927906461060047150e-02 8.125238120555877686e-03 2.869018316268920898e-01 7.158774882555007935e-02 1.906705647706985474e-01 -3.394724056124687195e-02 1.060560792684555054e-01 -1.158707663416862488e-01 -6.311102956533432007e-02
9.468528628349304199e-02 1.102874055504798889e-01 -1.978379487991333008e-01 -3.298788145184516907e-02 2.640834450721740723e-01 1.487367153167724609e-01 -3.172159492969512939e-01 1.715654134750366211e-02 -7.803642749786376953e-02 -2.110460847616195679e-01 -9.106376767158508301e-02 1.750980615615844727e-01 -2.261933088302612305e-01 -2.556658685207366943e-01 -1.161555871367454529e-01 -7.950624451041221619e-03 -2.717067599296569824e-01 1.286995261907577515e-01 -1.735603213310241699e-01 3.515708073973655701e-02 2.769070267677307129e-01 -1.428073644638061523e-01 -6.609988957643508911e-02 -2.817243337631225586e-01 1.987398415803909302e-01 8.914420753717422485e-02 1.427149176597595215e-01 -6.715147942304611206e-02 3.175611495971679688e-01 3.521862998604774475e-02 2.008695602416992188e-01 -9.425068646669387817e-02
1.251252442598342896e-01 -1.886174827814102173e-01 1.388256400823593140e-01 -3.629472106695175171e-02 -3.592354804277420044e-02 1.306106429547071457e-02 -2.288488447666168213e-01 1.094377115368843079e-01 1.555996946990489960e-02 6.911903619766235352e-03 -2.243983149528503418e-01 9.319340437650680542e-02 -1.722809374332427979e-01 -2.122266888618469238e-01 1.044037044048309326e-01 -1.296860426664352417e-01 -4.466441273689270020e-01 1.185375228524208069e-01 -1.518366038799285889e-01 2.766983211040496826e-02 3.212028145790100098e-01 -3.381515741348266602e-01 -1.552371680736541748e-01 7.204709202051162720e-02 -5.442458018660545349e-02 3.278928995132446289e-01 -1.119188815355300903e-01 -2.403954565525054932e-01 -6.619753688573837280e-02 -1.453799754381179810e-01 6.343219429254531860e-02 -7.808244228363037109e-02
9.992830455303192139e-02 -1.488513797521591187e-01 7.144455611705780029e-02 1.624447256326675415e-01 2.181970477104187012e-01 -9.952598810195922852e-02 -1.991313546895980835e-01 1.035603731870651245e-01 -1.114168763160705566e-01 -1.814160794019699097e-01 -1.154909506440162659e-01 -2.141564711928367615e-02 -9.540721774101257324e-02 -3.674208521842956543e-01 3.460319340229034424e-02 2.116082757711410522e-01 -2.141246795654296875e-01 -1.688281744718551636e-01 -8.185761421918869019e-02 2.689580321311950684e-01 -2.401407982688397169e-05 2.612579613924026489e-02 2.832755744457244873e-01 -3.633681535720825195e-01 -1.608254462480545044e-01 3.832702711224555969e-02 3.578209504485130310e-02 -1.252643167972564697e-01 2.169037982821464539e-02 -1.712358742952346802e-01 -2.547020316123962402e-01 -2.719323635101318359e-01
-5.725266411900520325e-02 2.513160556554794312e-02 1.177385300397872925e-01 1.495277136564254761e-01 9.830107539892196655e-02 -3.880030810832977295e-01 -2.258635312318801880e-01 7.112062722444534302e-02 -1.602309197187423706e-01 -7.641137391328811646e-02 -1.232231184840202332e-01 1.131293475627899170e-01 1.635668575763702393e-01 -3.524683415889739990e-01 1.052122842520475388e-02 1.862167865037918091e-01 -2.384571582078933716e-01 1.020288616418838501e-01 -1.491762138903141022e-02 -2.807789668440818787e-02 1.785855293273925781e-01 -1.680899858474731445e-01 2.054372162092477083e-04 -1.353563815355300903e-01 7.981038093566894531e-02 2.197581678628921509e-01 1.312454342842102051e-01 2.082899361848831177e-01 2.200204282999038696e-01 -3.036508858203887939e-01 3.043974339962005615e-01 5.497583374381065369e-02
-1.244927719235420227e-01 -6.632336229085922241e-02 4.417726397514343262e-02 9.458731114864349365e-02 -7.928652316331863403e-02 -5.710624456405639648e-01 3.017177060246467590e-02 1.482765283435583115e-02 -2.491480484604835510e-02 -2.512674033641815186e-01 -8.511900156736373901e-02 2.075293511152267456e-01 -2.348317652940750122e-01 -3.541361391544342041e-01 5.884111300110816956e-02 5.133726447820663452e-02 -5.507267639040946960e-02 -1.510851830244064331e-01 -1.573574542999267578e-01 1.185422912240028381e-01 2.060965895652770996e-01 -3.253926038742065430e-01 1.266090869903564453e-01 -5.600814893841743469e-02 -1.938902423717081547e-03 2.179052084684371948e-01 1.293253805488348007e-02 5.005539208650588989e-02 -6.452344357967376709e-02 9.137284010648727417e-02 -5.736383050680160522e-02 -1.918099820613861084e-01
2.885522842407226562e-01 -1.343067288398742676e-01 -3.206111490726470947e-01 1.278536021709442139e-01 3.027925491333007812e-01 -2.172208428382873535e-01 9.531702101230621338e-02 -4.153968766331672668e-02 1.453081667423248291e-01 -9.413918852806091309e-02 -2.391221560537815094e-02 1.271927654743194580e-01 -1.336326003074645996e-01 -3.502091169357299805e-01 -9.480367600917816162e-02 -2.190748974680900574e-02 -1.826835721731185913e-01 4.413268715143203735e-02 3.212521970272064209e-02 2.265748754143714905e-02 -8.872620761394500732e-03 7.035192847251892090e-02 -8.881868422031402588e-02 -1.316467300057411194e-02 -2.186804711818695068e-01 3.579333722591400146e-01 -1.058366522192955017e-01 2.785945497453212738e-02 -4.878382012248039246e-02 1.789159625768661499e-01 -2.526812851428985596e-01 -3.115665614604949951e-01
1.249936595559120178e-01 2.544874548912048340e-01 -3.336635828018188477e-01 2.244739234447479248e-01 1.565636098384857178e-01 -1.351591013371944427e-02 -2.911537885665893555e-01 9.475217014551162720e-02 2.667905986309051514e-01 6.447887513786554337e-03 6.284870207309722900e-02 -7.626841776072978973e-03 -1.710864752531051636e-01 -3.785144984722137451e-01 -2.046659737825393677e-01 2.144896537065505981e-01 -2.220216393470764160e-01 -5.110285058617591858e-02 1.747687906026840210e-02 8.326870203018188477e-02 9.030725806951522827e-03 -9.466849267482757568e-02 2.272131852805614471e-02 -2.319524586200714111e-01 1.316415518522262573e-01 2.399387508630752563e-01 -1.094684824347496033e-01 1.394315212965011597e-01 -7.410909235477447510e-02 -1.871802657842636108e-01 -1.018880903720855713e-01 -1.550620198249816895e-01
3.240223526954650879e-01 -1.507282108068466187e-01 6.264884024858474731e-02 8.584859780967235565e-03 2.871519327163696289e-01 -1.243531256914138794e-01 1.490111500024795532e-01 -1.065564602613449097e-01 -1.977966427803039551e-01 -1.200077682733535767e-01 1.773871928453445435e-01 2.500884234905242920e-01 -9.740927815437316895e-02 -2.393817901611328125e-01 -1.963281780481338501e-01 3.825194239616394043e-01 -2.367783635854721069e-01 2.572102248668670654e-01 -7.541065663099288940e-02 -1.015940755605697632e-01 -2.651956456247717142e-04 -1.546277403831481934e-01 -4.667811095714569092e-02 -2.912646830081939697e-01 -8.098501712083816528e-02 2.606046199798583984e-02 9.811975061893463135e-03 1.846660971641540527e-01 1.671771258115768433e-01 -3.306515142321586609e-02 -3.490051627159118652e-02 -1.295040994882583618e-01
3.989507257938385010e-02 1.055128127336502075e-01 -2.374769933521747589e-02 2.043598741292953491e-01 1.228575259447097778e-01 6.160101667046546936e-02 -2.335258275270462036e-01 -6.986527144908905029e-02 9.836195409297943115e-02 -1.712872684001922607e-01 1.812636703252792358e-01 -2.592793107032775879e-02 -1.796504557132720947e-01 -2.827734351158142090e-01 -6.626764684915542603e-02 -1.112499758601188660e-01 -1.533208764158189297e-03 6.360591202974319458e-02 -3.193662762641906738e-01 1.128492280840873718e-01 -8.137816935777664185e-02 -1.678855270147323608e-01 1.035995334386825562e-01 1.849027723073959351e-01 -1.547651886940002441e-01 5.209462046623229980e-01 6.504065543413162231e-02 2.741771936416625977e-01 6.351558119058609009e-02 4.687280952930450439e-02 -2.227394841611385345e-02 -2.917576432228088379e-01
-6.415151059627532959e-02 -1.659947186708450317e-01 2.442387491464614868e-02 2.758091986179351807e-01 1.000697687268257141e-01 -1.658380031585693359e-01 -7.558894157409667969e-02 -2.405994981527328491e-01 4.573160409927368164e-02 -2.107444107532501221e-01 5.091803148388862610e-02 -3.611482307314872742e-02 -1.528206914663314819e-01 -3.459233939647674561e-01 3.379940241575241089e-02 -5.557473748922348022e-03 -2.192234247922897339e-01 -1.714825630187988281e-01 -2.697865068912506104e-01 -1.167299449443817139e-01 1.011142358183860779e-01 -7.121508568525314331e-02 -5.866609886288642883e-02 -2.501839213073253632e-02 -4.614637494087219238e-01 -7.020011544227600098e-02 2.742448449134826660e-01 -4.035627841949462891e-02 -6.570167839527130127e-02 1.549496501684188843e-01 1.330047566443681717e-02 -2.991575300693511963e-01
1.750330626964569092e-01 -1.755665093660354614e-01 1.271905452013015747e-01 -1.498277671635150909e-02 1.993996053934097290e-01 -3.056561946868896484e-01 -2.982853166759014130e-02 1.446221303194761276e-02 -8.635022491216659546e-02 -1.389369666576385498e-01 5.138524770736694336e-01 4.341075569391250610e-02 -2.543840706348419189e-01 -2.568008005619049072e-01 -1.470990478992462158e-01 -9.349483996629714966e-02 -2.596940398216247559e-01 1.256150901317596436e-01 -1.002756804227828979e-01 -1.836318895220756531e-02 -2.375999465584754944e-02 -1.657942533493041992e-01 -1.722501665353775024e-01 -3.334572613239288330e-01 1.036719302646815777e-03 5.494951736181974411e-03 -1.102796792984008789e-01 1.047931332141160965e-02 2.324119955301284790e-01 4.345253854990005493e-02 -3.974043205380439758e-02 -4.257826879620552063e-02
1.042247191071510315e-02 6.664171814918518066e-02 4.696638509631156921e-02 9.940234571695327759e-02 6.269045919179916382e-02 -3.244968056678771973e-01 -4.452170804142951965e-02 5.696256831288337708e-02 1.824629902839660645e-01 2.809842303395271301e-02 1.206576004624366760e-01 3.107166290283203125e-02 -1.152063831686973572e-01 -4.421986639499664307e-01 1.300306245684623718e-02 -5.330656468868255615e-02 -4.459807574748992920e-01 -1.219347119331359863e-02 6.215838715434074402e-02 2.649543285369873047e-01 3.943149447441101074e-01 -1.259948760271072388e-01 -1.837258785963058472e-01 1.422694325447082520e-01 -8.217657357454299927e-02 1.381640434265136719e-01 -4.080051928758621216e-02 -1.410512328147888184e-01 -6.931989639997482300e-02 7.438688725233078003e-02 2.338828332722187042e-02 -2.252211272716522217e-01
-6.856603920459747314e-02 -4.168058745563030243e-03 -2.664479911327362061e-01 -2.094789780676364899e-02 2.652699053287506104e-01 -1.542029678821563721e-01 -7.127373665571212769e-02 5.764679610729217529e-02 -3.018629252910614014e-01 -1.781489849090576172e-01 -5.378682911396026611e-02 3.093520402908325195e-01 5.887087807059288025e-02 -3.184758424758911133e-01 1.024414971470832825e-01 -1.071318835020065308e-01 -5.150968432426452637e-01 -1.738404855132102966e-02 -1.475571095943450928e-01 1.917910389602184296e-02 -4.715596511960029602e-02 -2.168767452239990234e-01 -2.681332640349864960e-02 1.712389737367630005e-01 -4.986398667097091675e-02 -1.777749359607696533e-01 -4.231738392263650894e-03 -7.158139348030090332e-02 -1.119279041886329651e-01 -4.060568660497665405e-02 -2.290978729724884033e-01 4.535767715424299240e-03
9.375722706317901611e-02 -4.590619821101427078e-03 2.134927362203598022e-02 2.007389366626739502e-01 3.603375554084777832e-01 1.020831894129514694e-02 -8.628132753074169159e-03 1.327433437108993530e-01 -7.224527746438980103e-02 -2.481067627668380737e-01 3.913671523332595825e-02 1.373635977506637573e-01 -3.380320370197296143e-01 -1.063791662454605103e-01 1.629103906452655792e-02 6.030450016260147095e-02 -4.762033224105834961e-01 2.282311618328094482e-01 9.634727239608764648e-02 -1.197360977530479431e-01 1.239045336842536926e-01 -5.686637014150619507e-03 2.608396112918853760e-01 -3.139819949865341187e-02 -1.809930205345153809e-01 2.251012772321701050e-01 2.406071275472640991e-01 3.866861760616302490e-02 -1.399488896131515503e-01 1.045160666108131409e-01 6.400797516107559204e-02 -1.477296799421310425e-01
9.460745751857757568e-02 2.354651093482971191e-01 -1.134481281042098999e-01 2.518877387046813965e-01 2.249078005552291870e-01 -3.450815007090568542e-02 -1.685533374547958374e-01 4.945229738950729370e-02 8.494507521390914917e-03 -2.507426142692565918e-01 1.803417950868606567e-01 1.433849781751632690e-01 -2.634788751602172852e-01 -3.186258077621459961e-01 -6.387424468994140625e-02 -1.181662231683731079e-01 1.057012844830751419e-02 2.561537623405456543e-01 -2.055145800113677979e-01 -1.364198178052902222e-01 2.888913825154304504e-02 -1.322058588266372681e-01 -3.920507058501243591e-02 -9.068940579891204834e-02 1.309892684221267700e-01 3.968282341957092285e-01 -1.443052589893341064e-01 6.877826899290084839e-02 -1.235034391283988953e-01 2.308214604854583740e-01 1.920192390680313110e-01 -1.068108826875686646e-01
2.704856097698211670e-01 2.047726139426231384e-02 7.448559999465942383e-02 1.028180867433547974e-01 3.204288706183433533e-02 4.675688967108726501e-02 -5.920103564858436584e-02 -1.285124868154525757e-01 1.601397432386875153e-02 -2.004845589399337769e-01 -8.741614967584609985e-02 1.993329972028732300e-01 7.580976188182830811e-02 -1.821459382772445679e-01 -4.876779764890670776e-02 1.821606419980525970e-02 -3.765280246734619141e-01 -1.713289022445678711e-01 -4.013406634330749512e-01 -9.189990907907485962e-02 3.563905954360961914e-01 -2.717049978673458099e-02 2.293680161237716675e-01 -1.671859622001647949e-02 -4.193623661994934082e-01 -6.657623499631881714e-02 1.072973012924194336e-02 1.382439397275447845e-02 1.669266074895858765e-01 4.702084138989448547e-02 1.584901064634323120e-01 -2.277842722833156586e-02
6.296025216579437256e-02 1.141080707311630249e-01 -1.675365567207336426e-01 3.704106211662292480e-01 3.519704639911651611e-01 -1.254507601261138916e-01 -2.638937346637248993e-02 8.698683232069015503e-02 7.998171448707580566e-02 2.043480239808559418e-02 6.628268212080001831e-02 1.750257462263107300e-01 -1.662095189094543457e-01 -1.160582229495048523e-01 1.891737431287765503e-01 1.097174286842346191e-01 -1.818386167287826538e-01 5.973472446203231812e-02 -1.767970174551010132e-01 1.482524126768112183e-01 4.149906337261199951e-01 -1.048344597220420837e-01 7.386412937194108963e-03 1.255023479461669922e-01 -1.332906037569046021e-01 1.526048779487609863e-01 -2.501658797264099121e-01 1.824243813753128052e-01 -7.448474317789077759e-02 -2.564539015293121338e-02 -3.023492097854614258e-01 -1.252100467681884766e-01
5.189171433448791504e-02 3.403676152229309082e-01 -1.822466850280761719e-01 1.655556708574295044e-01 1.009761318564414978e-01 1.258084177970886230e-01 -1.398749649524688721e-01 6.319632381200790405e-02 1.480501443147659302e-01 -1.473483443260192871e-01 1.876395195722579956e-01 7.233026623725891113e-02 -1.520861387252807617e-01 -4.631441533565521240e-01 -1.129013895988464355e-01 -1.847891695797443390e-02 -1.119109839200973511e-01 1.254110131412744522e-02 -1.557099968194961548e-01 -2.546664886176586151e-02 3.525558114051818848e-02 -3.705968856811523438e-01 1.500126719474792480e-01 -1.499029695987701416e-01 -9.414748102426528931e-02 3.729204237461090088e-01 -7.430854439735412598e-02 4.766610264778137207e-02 -3.532021492719650269e-02 1.336265006102621555e-03 1.396344453096389771e-01 -1.971067339181900024e-01
1.217127963900566101e-01 1.800884604454040527e-01 1.459939032793045044e-01 5.098840966820716858e-02 4.284496903419494629e-01 -7.845530286431312561e-03 -1.732306927442550659e-01 -3.042379021644592285e-02 -1.586409062147140503e-01 4.154009371995925903e-02 9.393646568059921265e-02 1.760707646608352661e-01 -1.123276501893997192e-01 -1.059763431549072266e-01 -1.741838268935680389e-02 6.990210711956024170e-02 -2.136071026325225830e-01 1.275293827056884766e-01 -3.028793632984161377e-01 1.494781672954559326e-01 -3.976876661181449890e-02 -1.715617924928665161e-01 3.042804300785064697e-01 -2.447422742843627930e-01 -4.046589136123657227e-02 1.644139289855957031e-01 1.162139549851417542e-01 8.676596730947494507e-02 3.120927214622497559e-01 -2.624923288822174072e-01 6.620313227176666260e-02 -1.966142654418945312e-01
1.143126487731933594e-01 -1.059903725981712341e-01 1.005090251564979553e-01 1.957091987133026123e-01 -1.527022123336791992e-01 -1.023193970322608948e-01 -2.859117686748504639e-01 1.242883652448654175e-01 -1.695050150156021118e-01 -7.657425105571746826e-02 1.092241927981376648e-01 6.146781891584396362e-02 7.549474388360977173e-02 -2.260269820690155029e-01 -1.128031834959983826e-01 -1.496243923902511597e-01 -2.983076572418212891e-01 8.825989067554473877e-02 -1.959875971078872681e-01 1.510998234152793884e-02 1.801189929246902466e-01 -8.494476974010467529e-02 3.220464568585157394e-03 -3.455178737640380859e-01 2.578762173652648926e-01 2.141840606927871704e-01 4.713343083858489990e-02 1.479614824056625366e-01 8.898870873963460326e-05 -1.808313280344009399e-01 3.982227742671966553e-01 -1.785275042057037354e-01
7.665191590785980225e-02 1.238850527442991734e-03 1.244167909026145935e-01 9.006825834512710571e-02 9.020944684743881226e-02 -2.116288691759109497e-01 1.604206301271915436e-02 1.866403818130493164e-01 1.425384730100631714e-01 -8.026740700006484985e-02 -1.805811524391174316e-01 1.071617007255554199e-01 2.975368313491344452e-02 -2.717781364917755127e-01 -1.662771552801132202e-01 -2.777177691459655762e-01 -3.704678714275360107e-01 6.641061604022979736e-02 -3.727789819240570068e-01 -1.928917765617370605e-01 1.688533276319503784e-01 -2.142720222473144531e-01 9.537678211927413940e-02 -1.260640323162078857e-01 1.379237771034240723e-01 -9.481464512646198273e-03 -1.792761087417602539e-01 1.655029365792870522e-03 9.860667586326599121e-02 -8.844830095767974854e-02 3.772756755352020264e-01 -6.129803881049156189e-02
-5.782048404216766357e-02 -6.234707683324813843e-02 -1.931620687246322632e-01 7.844371348619461060e-02 1.551903039216995239e-01 -3.541877567768096924e-01 -1.938788741827011108e-01 4.472770914435386658e-02 6.758094578981399536e-02 -3.973404690623283386e-02 -1.945990920066833496e-01 -1.842874288558959961e-01 -2.326412200927734375e-01 -3.926419317722320557e-01 1.147801172919571400e-03 -6.955041736364364624e-02 -3.564450144767761230e-01 4.946018382906913757e-02 -2.808641195297241211e-01 1.510949432849884033e-01 2.196982949972152710e-01 2.466910332441329956e-01 -1.949570178985595703e-01 7.135191559791564941e-02 -9.455881267786026001e-02 9.285886585712432861e-02 8.736089617013931274e-02 -8.339731395244598389e-02 -1.529531180858612061e-02 4.082814231514930725e-02 -7.142869383096694946e-02 -2.156066894531250000e-01
2.709642946720123291e-01 -1.573216021060943604e-01 -3.633910045027732849e-02 2.294366508722305298e-01 -7.260301709175109863e-02 -3.303195815533399582e-03 -2.034294605255126953e-01 1.354293227195739746e-01 -2.416019588708877563e-01 -1.366683244705200195e-01 -8.395358175039291382e-02 3.964642882347106934e-01 -3.868472948670387268e-02 -2.840393185615539551e-01 1.342728734016418457e-01 -5.191044416278600693e-03 -2.313809841871261597e-01 9.089075773954391479e-02 -2.601540088653564453e-01 -8.110640197992324829e-02 -2.264807522296905518e-01 -3.361261785030364990e-01 9.632055647671222687e-03 -1.474205702543258667e-01 1.587048918008804321e-01 9.146140515804290771e-02 -3.250901401042938232e-02 2.060913741588592529e-01 -3.651041537523269653e-02 -4.660038650035858154e-02 1.953219175338745117e-01 2.126409485936164856e-02
2.684240639209747314e-01 -8.751764893531799316e-02 2.214168608188629150e-01 2.708563804626464844e-01 -4.296278581023216248e-02 -6.241867318749427795e-02 -1.959494799375534058e-01 -4.512576758861541748e-02 1.147252544760704041e-01 -6.289754807949066162e-02 9.394558519124984741e-02 3.167438805103302002e-01 -1.547222584486007690e-01 -4.021535813808441162e-01 3.527672030031681061e-03 -7.267665863037109375e-02 -2.762196660041809082e-01 1.095353215932846069e-01 -2.972720861434936523e-01 3.386280313134193420e-02 -1.819014102220535278e-01 1.516982167959213257e-01 -1.687478721141815186e-01 1.263565272092819214e-01 -3.683092445135116577e-02 -7.639712840318679810e-02 7.377868145704269409e-02 -1.249602288007736206e-01 1.088524088263511658e-01 -1.442099064588546753e-01 2.935004234313964844e-01 -9.539711475372314453e-02
2.067679464817047119e-01 -5.415128916501998901e-02 -1.481303125619888306e-01 1.160707548260688782e-01 2.108480334281921387e-01 -1.595367044210433960e-01 -1.147063001990318298e-01 -6.457335501909255981e-02 -2.463930696249008179e-01 -2.025305479764938354e-01 1.921941190958023071e-01 2.579169869422912598e-01 -2.146517634391784668e-01 -4.088092446327209473e-01 6.080488115549087524e-02 8.989679813385009766e-02 -2.237604558467864990e-01 2.355663180351257324e-01 4.882410913705825806e-02 2.424242496490478516e-01 -1.484593898057937622e-01 -1.752052754163742065e-01 2.963706552982330322e-01 -2.244123667478561401e-01 1.385039538145065308e-01 -2.940214984118938446e-02 -1.999642234295606613e-03 7.437116652727127075e-02 7.322762906551361084e-02 -9.473443776369094849e-02 3.133024647831916809e-02 -5.429508537054061890e-02
1.018784642219543457e-01 7.281798869371414185e-02 -5.139191448688507080e-02 4.879520237445831299e-01 4.010095000267028809e-01 -1.003068313002586365e-01 2.260734289884567261e-01 1.127796992659568787e-01 1.547053456306457520e-01 2.213060297071933746e-02 2.016802690923213959e-02 -1.751718223094940186e-01 -1.561496108770370483e-01 -2.606564760208129883e-01 -2.201205939054489136e-01 -6.324783712625503540e-02 -2.992527186870574951e-01 1.418595667928457260e-03 -5.412474647164344788e-02 -1.493111103773117065e-01 -2.842656895518302917e-02 6.983624398708343506e-02 -5.496983602643013000e-02 -1.304239779710769653e-01 1.258952170610427856e-01 1.234423667192459106e-01 -1.611022800207138062e-01 1.472750306129455566e-01 7.581853866577148438e-02 3.087848983705043793e-02 -1.728944182395935059e-01 -2.297119051218032837e-01
6.258653849363327026e-02 -1.938251107931137085e-01 3.526658415794372559e-01 2.262407243251800537e-01 1.087736431509256363e-02 6.068273633718490601e-02 4.810611158609390259e-02 1.521610170602798462e-01 -1.174456104636192322e-01 -2.158356755971908569e-01 8.263542503118515015e-02 3.246723115444183350e-01 -3.353961929678916931e-02 -1.869715452194213867e-01 4.406932368874549866e-02 2.425014972686767578e-01 -3.285229206085205078e-01 1.612946987152099609e-01 -1.394371539354324341e-01 -2.062708884477615356e-01 2.596424221992492676e-01 -5.193139240145683289e-02 7.058695773594081402e-04 5.881119519472122192e-02 -8.975072205066680908e-02 -2.231854759156703949e-02 -1.229906007647514343e-01 4.205453209578990936e-03 2.981216907501220703e-01 -1.532481610774993896e-01 2.762195765972137451e-01 -4.875123500823974609e-02
1.707863211631774902e-01 7.721226662397384644e-02 1.296697277575731277e-02 2.645741701126098633e-01 4.497137665748596191e-01 3.493510186672210693e-02 -1.469539403915405273e-01 1.046082675457000732e-01 -9.869795292615890503e-02 -3.047075271606445312e-01 -9.284064173698425293e-03 1.972887516021728516e-01 -2.971496284008026123e-01 -7.918694615364074707e-02 7.926981896162033081e-02 1.633515208959579468e-01 -2.241547554731369019e-01 2.874204143881797791e-02 -1.015390455722808838e-01 1.638929247856140137e-01 8.825725317001342773e-02 -1.458837389945983887e-01 8.641462773084640503e-02 1.266142632812261581e-02 -9.998580813407897949e-02 -4.921393096446990967e-02 9.107182174921035767e-02 1.022785454988479614e-01 -2.200447469949722290e-01 3.884160518646240234e-01 -3.966590762138366699e-02 -1.805334240198135376e-01
2.714816033840179443e-01 4.175201803445816040e-02 -2.199692651629447937e-02 2.307738065719604492e-01 2.849102914333343506e-01 -3.370206356048583984e-01 -2.225319743156433105e-01 -4.229811578989028931e-02 1.322915032505989075e-02 -1.280681639909744263e-01 -1.038989573717117310e-01 9.653390944004058838e-02 -3.146091997623443604e-01 1.156858503818511963e-01 -1.441527754068374634e-01 -1.335402429103851318e-01 -2.136561572551727295e-01 1.221098154783248901e-01 -2.667339146137237549e-01 -2.588525041937828064e-02 1.098022703081369400e-02 -2.260729819536209106e-01 -3.159562125802040100e-02 2.776834070682525635e-01 -2.188373953104019165e-01 -1.208814308047294617e-01 2.392439693212509155e-01 -7.925460813567042351e-04 1.182092204689979553e-01 -1.694862693548202515e-01 1.071104183793067932e-01 -3.817894309759140015e-02
8.625557273626327515e-02 7.960780709981918335e-02 -2.735584378242492676e-01 1.973180025815963745e-01 3.904919922351837158e-01 -8.478678762912750244e-02 1.687241643667221069e-01 1.641506515443325043e-02 2.907241880893707275e-01 5.206450819969177246e-02 1.066733077168464661e-01 -8.433868736028671265e-02 -5.445052683353424072e-02 -2.299305647611618042e-01 -2.902157008647918701e-01 5.282953754067420959e-02 -4.177788496017456055e-01 9.133434295654296875e-02 -1.031011641025543213e-01 -5.912819877266883850e-02 8.403976261615753174e-02 -3.414587303996086121e-02 -2.353572100400924683e-01 4.968470335006713867e-02 -4.583452641963958740e-02 2.038738131523132324e-01 -1.828805804252624512e-01 8.845771849155426025e-02 -1.424625962972640991e-01 -5.408427119255065918e-02 -1.161594465374946594e-01 -2.252223342657089233e-01
2.333591319620609283e-02 -2.669784426689147949e-01 -5.294139031320810318e-03 3.103408962488174438e-03 1.658995002508163452e-01 -3.313263505697250366e-02 1.390766352415084839e-01 5.653225630521774292e-02 -4.951338097453117371e-02 3.415987268090248108e-02 -9.201570600271224976e-02 3.099518120288848877e-01 1.629930175840854645e-02 -2.552062869071960449e-01 6.312452256679534912e-02 -3.651482462882995605e-01 -2.995012402534484863e-01 2.256539613008499146e-01 -1.257720291614532471e-01 8.280638139694929123e-04 1.329357177019119263e-01 -2.661356925964355469e-01 -3.513745591044425964e-02 8.325774222612380981e-02 -6.079643964767456055e-02 9.343576431274414062e-02 -3.145544975996017456e-02 -2.137224525213241577e-01 8.440288901329040527e-02 -1.211146786808967590e-01 1.160861104726791382e-01 -4.675939679145812988e-01
8.391980826854705811e-02 -2.141903191804885864e-01 -6.223498284816741943e-02 3.517606854438781738e-01 3.331247866153717041e-01 -4.227955341339111328e-01 8.245185948908329010e-03 -4.174455627799034119e-02 8.875755220651626587e-02 -2.414299873635172844e-03 4.681687057018280029e-02 2.642364613711833954e-02 9.896042197942733765e-02 -3.598556518554687500e-01 -4.236220568418502808e-02 3.098112642765045166e-01 -1.993717551231384277e-01 2.856911858543753624e-03 2.813296578824520111e-02 3.342584008350968361e-03 8.945873938500881195e-03 -2.208211421966552734e-01 -1.272763758897781372e-01 8.704935759305953979e-02 -1.779466122388839722e-01 6.495974957942962646e-02 1.205840036273002625e-01 1.569766402244567871e-01 -1.222923584282398224e-02 1.578816473484039307e-01 -2.339861989021301270e-01 -1.096365451812744141e-01
6.123899668455123901e-02 4.737894609570503235e-02 -8.259642124176025391e-02 2.045923173427581787e-01 9.719084948301315308e-02 -2.448790818452835083e-01 -7.262278348207473755e-03 -2.760049402713775635e-01 4.892529174685478210e-02 -2.889324910938739777e-02 2.129344791173934937e-01 9.153223037719726562e-02 -8.989358693361282349e-02 -2.408672720193862915e-01 -1.156824901700019836e-01 -6.486659497022628784e-02 -3.116599023342132568e-01 -6.252116709947586060e-02 -3.107589781284332275e-01 -3.025867044925689697e-01 8.035983145236968994e-02 1.991106867790222168e-01 -1.406876295804977417e-01 7.190884649753570557e-02 9.101294726133346558e-02 2.420339435338973999e-01 -1.997812241315841675e-01 2.603191733360290527e-01 -1.919796764850616455e-01 6.636670231819152832e-02 1.174646914005279541e-01 -2.630731165409088135e-01
-1.923171989619731903e-02 -4.641778767108917236e-02 1.275328397750854492e-01 7.710935175418853760e-02 3.729449212551116943e-01 -1.244925409555435181e-01 -1.345163136720657349e-01 -1.255609840154647827e-01 -1.439617425203323364e-01 -2.394424378871917725e-02 3.130614161491394043e-01 2.546209841966629028e-02 -2.141270339488983154e-01 -9.524062275886535645e-02 -9.029297530651092529e-02 5.977749079465866089e-02 -2.004295289516448975e-01 1.082848981022834778e-01 -3.622052967548370361e-01 1.422460004687309265e-02 -1.823734939098358154e-01 -2.177814692258834839e-01 1.083989292383193970e-01 -3.128764629364013672e-01 -1.983826160430908203e-01 1.010144427418708801e-01 2.513224631547927856e-02 3.154872730374336243e-02 1.632272899150848389e-01 -2.105445265769958496e-01 6.023537367582321167e-02 -3.175004422664642334e-01
3.705854415893554688e-01 2.064714282751083374e-01 7.966206222772598267e-02 2.889938354492187500e-01 5.127251520752906799e-02 -2.521648071706295013e-02 -2.255173772573471069e-02 2.763655185699462891e-01 -2.328031659126281738e-01 6.857878714799880981e-02 1.037472300231456757e-02 -7.531914860010147095e-02 1.106725931167602539e-01 -1.871182322502136230e-01 1.129929199814796448e-01 -1.686216890811920166e-02 -3.304643332958221436e-01 -3.300060331821441650e-02 -2.057736665010452271e-01 1.226932555437088013e-01 2.501331567764282227e-01 -1.510645747184753418e-01 -1.147821992635726929e-01 -4.455347359180450439e-02 -3.353066146373748779e-01 5.852074176073074341e-02 -2.660934329032897949e-01 -2.270512431859970093e-01 -7.003790698945522308e-03 -1.227100118994712830e-01 -4.121111705899238586e-03 -5.874373391270637512e-02
1.063650920987129211e-01 1.601098105311393738e-02 5.813491716980934143e-02 1.668084263801574707e-01 3.895756900310516357e-01 -1.017187139950692654e-03 -3.945162147283554077e-02 -1.836817562580108643e-01 -2.216074317693710327e-01 -9.074769914150238037e-02 2.043394744396209717e-01 9.146829694509506226e-02 -5.965068191289901733e-02 -1.083497554063796997e-01 -1.858371198177337646e-01 6.359289586544036865e-02 -2.069095373153686523e-01 3.785629197955131531e-02 -4.365445971488952637e-01 -1.171109527349472046e-01 -8.125620335340499878e-02 -1.559034436941146851e-01 5.523829162120819092e-02 -2.928639352321624756e-01 -1.662250906229019165e-01 7.920473814010620117e-03 -8.073374629020690918e-02 1.338854879140853882e-01 2.221976369619369507e-01 -2.785964906215667725e-01 -5.662155523896217346e-02 -2.413006573915481567e-01
-1.067138761281967163e-01 4.174860194325447083e-02 5.545343831181526184e-02 1.704738885164260864e-01 -3.859890997409820557e-02 -3.899080455303192139e-01 -2.019326835870742798e-01 -1.578207463026046753e-01 1.336028277873992920e-01 1.526741385459899902e-01 6.605052854865789413e-03 -4.851920157670974731e-02 2.664947323501110077e-02 -3.670980930328369141e-01 1.022505667060613632e-02 -8.854912221431732178e-02 -5.213489532470703125e-01 5.145677179098129272e-02 -5.330893024802207947e-02 9.152036905288696289e-02 3.445561528205871582e-01 -4.155016317963600159e-02 -1.304582953453063965e-01 2.897441014647483826e-02 -4.847729206085205078e-02 1.266710609197616577e-01 -4.593292996287345886e-02 -2.802947536110877991e-02 3.570521622896194458e-02 -1.223081815987825394e-02 2.351639606058597565e-02 -3.182982802391052246e-01
[truncated: 3,278,275 more chars]
