# Supplementary material for: The Language of Innovation
Source: PLoS One. 2020 Apr 30;15(4):e0230107. doi: 10.1371/journal.pone.0230107 (PMC7194493; doi:10.1371/journal.pone.0230107)
Supplement: S28 File — (GZ) [file pone.0230107.s028.tar.gz › 2006-2010/V2Run_7_VS_4500_embeddings2006-2010ED32.txt]

-6.370371580123901367e-02 2.113561779260635376e-01 -3.393189609050750732e-02 7.399357855319976807e-02 -1.953298598527908325e-01 -1.037853062152862549e-01 5.043716430664062500e-01 -2.906788699328899384e-02 8.498098701238632202e-02 1.436870545148849487e-01 3.096564710140228271e-01 -1.521519124507904053e-01 -8.481597155332565308e-02 -2.071486860513687134e-01 -1.519683450460433960e-01 -5.986160784959793091e-02 5.777605250477790833e-02 -1.135554015636444092e-01 5.845596268773078918e-02 -1.043111160397529602e-01 -2.555235922336578369e-01 4.237557575106620789e-02 -1.746236085891723633e-01 -1.948045790195465088e-01 -8.582533150911331177e-02 -1.724230945110321045e-01 2.238715626299381256e-02 -1.863887161016464233e-01 2.176596224308013916e-02 -2.212855964899063110e-01 -8.551831543445587158e-02 -3.487733304500579834e-01
6.451325118541717529e-02 1.073614880442619324e-01 -1.015323698520660400e-01 -6.131865456700325012e-02 -4.767108261585235596e-01 4.366431850939989090e-03 2.366025298833847046e-01 -9.616934508085250854e-02 3.283787373220548034e-05 2.415734156966209412e-02 2.970826327800750732e-01 9.713423997163772583e-02 -1.590005755424499512e-01 -6.369562447071075439e-02 -2.206653505563735962e-01 1.755689829587936401e-01 -7.989745587110519409e-03 2.516053020954132080e-01 1.952722221612930298e-01 -1.716993451118469238e-01 -1.476447135210037231e-01 -2.190294563770294189e-01 5.215945467352867126e-02 -6.124148145318031311e-02 -2.219306230545043945e-01 1.566188782453536987e-01 2.032098323106765747e-01 -9.234528988599777222e-02 -1.064418032765388489e-01 -1.528849452733993530e-01 -2.254225462675094604e-01 2.329378873109817505e-01
-1.385585665702819824e-01 7.212814688682556152e-02 -2.355433404445648193e-01 1.723919510841369629e-01 -3.098628520965576172e-01 2.755875885486602783e-01 1.044649258255958557e-01 8.097644150257110596e-02 -1.653791815042495728e-01 5.149065051227807999e-03 2.962196767330169678e-01 -3.292182683944702148e-01 -1.107346788048744202e-01 -2.756870388984680176e-01 -6.579709053039550781e-02 -8.603172004222869873e-02 -8.764899522066116333e-02 8.731956779956817627e-02 1.523411273956298828e-01 -1.002920344471931458e-01 1.485825628042221069e-01 2.038255184888839722e-01 2.562524937093257904e-02 -1.543720662593841553e-01 9.225538000464439392e-03 -1.049980223178863525e-01 3.452630937099456787e-01 -8.820386230945587158e-02 1.022312119603157043e-01 -1.534000188112258911e-01 -2.432602345943450928e-01 -9.759708493947982788e-02
-6.283534318208694458e-02 -4.327560588717460632e-02 -1.361117213964462280e-01 3.245468735694885254e-01 -4.481711685657501221e-01 8.187687397003173828e-02 2.690700441598892212e-02 -2.192109636962413788e-02 5.423230677843093872e-02 -2.336227148771286011e-01 3.323673605918884277e-01 -3.768803179264068604e-01 -1.111206784844398499e-01 -2.759842760860919952e-02 2.459231205284595490e-02 1.254589557647705078e-01 1.882994621992111206e-01 1.385974735021591187e-01 2.357937768101692200e-02 -1.950869411230087280e-01 -1.856733709573745728e-01 -2.541319131851196289e-01 -1.804217100143432617e-01 1.024791821837425232e-01 9.087148308753967285e-02 -1.116636171936988831e-01 7.152417302131652832e-02 -1.505537480115890503e-01 -6.751494109630584717e-02 -1.605743914842605591e-01 3.440340608358383179e-02 8.153042197227478027e-02
8.471602201461791992e-02 1.554020643234252930e-01 4.127947613596916199e-02 1.897090077400207520e-01 -3.998560607433319092e-01 -1.701499074697494507e-01 7.170105725526809692e-02 -1.472796797752380371e-01 1.452731192111968994e-01 2.263585329055786133e-01 4.109834730625152588e-01 -3.493762314319610596e-01 8.104717731475830078e-02 1.053069252520799637e-03 -1.501592397689819336e-01 -1.424637436866760254e-01 2.633759975433349609e-01 1.755842268466949463e-01 1.261026263236999512e-01 -1.256231665611267090e-01 -1.066824346780776978e-01 9.363733232021331787e-02 -2.278987020254135132e-01 -4.859456047415733337e-02 -3.541913349181413651e-03 -1.670822650194168091e-01 5.373309552669525146e-02 4.502570722252130508e-03 -1.208559721708297729e-01 1.711723208427429199e-01 -1.316845715045928955e-01 -6.459803134202957153e-02
8.756042271852493286e-02 2.852408289909362793e-01 -2.160337567329406738e-01 1.403597146272659302e-01 -3.913334310054779053e-01 -2.995062619447708130e-02 1.469302773475646973e-01 -2.073309296974912286e-04 1.001360416412353516e-01 1.818372160196304321e-01 4.327243268489837646e-01 -2.900654375553131104e-01 -1.071231439709663391e-01 8.336817473173141479e-02 9.875161573290824890e-03 -1.899282634258270264e-02 -5.341205373406410217e-02 2.803218066692352295e-01 6.935384124517440796e-02 -1.828554421663284302e-01 -2.794936485588550568e-02 -2.563907802104949951e-01 2.515713497996330261e-02 -2.286267876625061035e-01 2.078799456357955933e-01 3.932267054915428162e-02 -8.030666969716548920e-03 -2.509181853383779526e-03 -6.376173347234725952e-02 -4.671817645430564880e-02 4.282528907060623169e-02 2.087935805320739746e-01
-1.651063114404678345e-01 3.066746294498443604e-01 1.535412371158599854e-01 2.689349055290222168e-01 -3.711166381835937500e-01 -9.838841855525970459e-02 2.101043909788131714e-01 -1.898567527532577515e-01 3.492203727364540100e-02 -6.211132556200027466e-02 3.067035675048828125e-01 -6.275551766157150269e-02 -2.053294032812118530e-01 -3.472251445055007935e-02 4.663436859846115112e-02 -1.585454195737838745e-01 -1.089729275554418564e-02 3.004187047481536865e-01 1.450001727789640427e-02 -2.303649634122848511e-01 -6.188781186938285828e-02 -1.108996048569679260e-01 -1.478377580642700195e-01 -1.880283355712890625e-01 6.386298686265945435e-02 -3.587499260902404785e-01 -8.471699059009552002e-02 -1.367868334054946899e-01 -1.767507009208202362e-02 -5.449353251606225967e-03 3.505450114607810974e-02 6.485521048307418823e-02
1.498405039310455322e-01 5.771337077021598816e-02 -2.060360163450241089e-01 -2.059846967458724976e-01 -3.692932724952697754e-01 -1.172298938035964966e-01 3.513410687446594238e-01 -1.816908419132232666e-01 1.865981817245483398e-01 -1.288155652582645416e-02 2.310234159231185913e-01 -3.006572127342224121e-01 -1.753415316343307495e-01 2.660979516804218292e-02 -2.182871103286743164e-02 1.179955229163169861e-01 -5.286191403865814209e-02 1.354315578937530518e-01 1.921098977327346802e-01 -7.028210908174514771e-02 -3.143347501754760742e-01 -1.892631314694881439e-02 -1.563325524330139160e-01 4.812388494610786438e-02 -1.339793354272842407e-01 -1.894772797822952271e-01 -7.115031778812408447e-02 -1.926670074462890625e-01 1.416548341512680054e-01 -1.636264175176620483e-01 -4.835640266537666321e-02 -1.550656259059906006e-01
3.093032166361808777e-02 2.109952867031097412e-01 2.057388275861740112e-01 2.315231114625930786e-01 -1.129979640245437622e-01 7.104615122079849243e-02 1.522358357906341553e-01 4.189567640423774719e-02 1.366991549730300903e-01 7.156027853488922119e-02 4.741902947425842285e-01 -3.166157007217407227e-01 1.245529428124427795e-01 -1.374656856060028076e-01 1.567444801330566406e-01 9.802094846963882446e-02 2.321500182151794434e-01 2.135582566261291504e-01 -8.082225173711776733e-02 -1.389435380697250366e-01 -1.610166579484939575e-01 -2.941372394561767578e-01 -8.076208829879760742e-02 3.097026795148849487e-02 1.951941251754760742e-01 -2.564318180084228516e-01 5.073862150311470032e-02 -1.807701885700225830e-01 3.149344027042388916e-02 -6.817959994077682495e-02 9.017094224691390991e-02 -1.430980768054723740e-02
-1.331875175237655640e-01 1.396876126527786255e-01 1.946016997098922729e-01 2.614525556564331055e-01 -3.841947913169860840e-01 -1.782405972480773926e-01 3.258872330188751221e-01 -1.656855046749114990e-01 -2.789674140512943268e-02 1.862235814332962036e-01 2.409528940916061401e-01 -3.677979111671447754e-01 -1.362925767898559570e-01 -1.657497584819793701e-01 -4.484410211443901062e-02 7.282885909080505371e-02 -6.254997570067644119e-03 6.680841743946075439e-02 5.511866509914398193e-02 -2.060812711715698242e-01 -4.592296201735734940e-03 -2.417803406715393066e-01 -5.116310343146324158e-02 -9.449046850204467773e-02 9.000957012176513672e-02 -2.070371359586715698e-01 7.468759268522262573e-02 -8.282019197940826416e-02 -6.007654964923858643e-02 1.191474124789237976e-01 1.877571195363998413e-01 1.576081961393356323e-01
-8.752283453941345215e-02 1.883683055639266968e-01 1.063743904232978821e-01 1.207388043403625488e-01 -3.247720003128051758e-01 1.977241784334182739e-01 4.162084460258483887e-01 -3.895169496536254883e-02 -4.738320410251617432e-02 1.651457399129867554e-01 1.787228584289550781e-01 -3.723827302455902100e-01 7.138199359178543091e-02 -7.539308071136474609e-02 9.214287251234054565e-02 -8.862242847681045532e-02 -5.438325926661491394e-02 -6.181827187538146973e-02 7.200937718152999878e-02 -4.813694581389427185e-02 -2.230553701519966125e-02 3.231367170810699463e-01 -1.461569871753454208e-02 2.794949337840080261e-02 -4.821304231882095337e-02 2.837152779102325439e-02 3.286265432834625244e-01 -1.922156810760498047e-01 -1.364523470401763916e-01 -2.309607714414596558e-01 2.479621767997741699e-02 -2.086931467056274414e-01
1.124661881476640701e-02 5.712740868330001831e-02 8.523254096508026123e-02 1.883800476789474487e-01 -2.264361679553985596e-01 -6.121250614523887634e-02 2.224044352769851685e-01 1.180464699864387512e-01 1.986634433269500732e-01 -2.820267155766487122e-02 3.727351427078247070e-01 -1.170874685049057007e-01 -5.135050415992736816e-02 1.469977945089340210e-02 -1.852533072233200073e-01 -1.514296699315309525e-02 -7.976909726858139038e-02 2.984533011913299561e-01 2.066775560379028320e-01 2.808832563459873199e-02 -1.952012181282043457e-01 -3.590014278888702393e-01 2.413258552551269531e-01 2.978888750076293945e-01 -3.496887907385826111e-02 -2.512084841728210449e-01 2.161217331886291504e-01 -6.047063320875167847e-02 7.103127986192703247e-02 -5.494281277060508728e-02 -7.754683494567871094e-02 -1.531659513711929321e-01
7.152713835239410400e-02 2.339264154434204102e-01 5.497548356652259827e-02 2.074107974767684937e-01 -4.306177496910095215e-01 -1.124462485313415527e-01 -4.571422934532165527e-02 4.800589382648468018e-02 5.914906784892082214e-02 3.885643556714057922e-02 4.261539578437805176e-01 -2.875104248523712158e-01 -1.485017091035842896e-01 -2.057815194129943848e-01 -2.124672234058380127e-01 -4.336998611688613892e-02 9.581706672906875610e-02 1.874309480190277100e-01 -3.985379356890916824e-03 -2.469109147787094116e-01 -4.304011911153793335e-02 -1.199290528893470764e-01 -1.240279003977775574e-01 -1.007916498929262161e-02 2.479882389307022095e-01 -2.844148874282836914e-01 7.798530161380767822e-02 1.828786171972751617e-02 9.629485011100769043e-02 4.872585460543632507e-02 6.472851336002349854e-02 9.641389548778533936e-02
-1.816774159669876099e-01 4.764822721481323242e-01 -7.070444524288177490e-02 -4.485060926526784897e-03 -1.555895507335662842e-01 2.862040400505065918e-01 6.721422821283340454e-02 -1.444483697414398193e-01 -1.171875447034835815e-01 2.807016372680664062e-01 4.603038728237152100e-01 -2.218457013368606567e-01 -5.767500400543212891e-02 -1.809160262346267700e-01 -9.709922969341278076e-02 1.564715951681137085e-01 1.301029175519943237e-01 1.404485851526260376e-01 1.768994480371475220e-01 1.148974709212779999e-02 1.580093428492546082e-02 -3.541501984000205994e-02 4.073057789355516434e-03 -4.581159353256225586e-02 -1.548861861228942871e-01 -1.492012590169906616e-01 7.738612592220306396e-02 6.806229054927825928e-02 -1.570684462785720825e-02 -1.455225050449371338e-01 -1.588910818099975586e-01 -6.786543130874633789e-02
-1.136503815650939941e-01 3.203549385070800781e-01 -2.193183153867721558e-01 1.154520511627197266e-01 -2.638959288597106934e-01 7.058536261320114136e-02 4.459269642829895020e-01 -9.482322633266448975e-02 3.522787094116210938e-01 -1.322790533304214478e-01 7.532001286745071411e-02 1.557038351893424988e-02 -6.078330427408218384e-02 -6.799775641411542892e-03 -7.548768818378448486e-02 8.431315422058105469e-02 1.558871269226074219e-01 2.537265419960021973e-01 3.344425186514854431e-02 -2.174459695816040039e-01 -3.183133900165557861e-02 -6.242961809039115906e-02 2.032282799482345581e-01 2.186273485422134399e-01 -6.446462869644165039e-02 -1.305421888828277588e-01 -4.546505585312843323e-02 -2.816209793090820312e-01 -6.197378505021333694e-03 -1.388534158468246460e-01 -1.501194387674331665e-01 3.132072463631629944e-02
-9.392978996038436890e-02 4.203144013881683350e-01 2.935532294213771820e-02 -5.754284560680389404e-02 -3.843341171741485596e-01 8.049003779888153076e-02 3.144503235816955566e-01 1.018550172448158264e-01 -7.367132604122161865e-02 -3.172750771045684814e-02 2.028050720691680908e-01 -2.919871509075164795e-01 -3.064532764256000519e-02 -1.817166060209274292e-01 2.009643800556659698e-02 4.719398915767669678e-02 -6.975338794291019440e-03 -1.186849474906921387e-01 6.197971105575561523e-02 1.626754999160766602e-01 2.350162416696548462e-01 1.691522747278213501e-01 -7.215498387813568115e-02 -1.196719780564308167e-01 -4.005329392384737730e-04 -2.995633780956268311e-01 1.929465532302856445e-01 -6.224843487143516541e-02 -2.212473005056381226e-02 -2.741197943687438965e-01 -1.420710682868957520e-01 -5.490265786647796631e-02
7.416989188641309738e-03 3.399723172187805176e-01 -6.622952967882156372e-02 -8.064471930265426636e-02 -3.214808702468872070e-01 2.211600244045257568e-01 1.646284759044647217e-01 -1.429903954267501831e-01 -1.099293157458305359e-01 3.289118111133575439e-01 3.096348941326141357e-01 -1.322774738073348999e-01 -1.439437828958034515e-02 -2.705832421779632568e-01 -2.526984810829162598e-01 -1.719180494546890259e-01 1.231446191668510437e-01 -1.057188026607036591e-02 9.467218816280364990e-02 2.421107888221740723e-02 1.328534185886383057e-01 -8.401176333427429199e-02 1.783142983913421631e-01 1.348804682493209839e-02 1.542965173721313477e-01 -1.259136497974395752e-01 2.342582494020462036e-01 -1.602883189916610718e-01 5.904612690210342407e-02 -1.056810021400451660e-01 -1.486499905586242676e-01 -1.862694174051284790e-01
-6.897261738777160645e-02 -2.935431525111198425e-02 2.431891299784183502e-02 2.347886115312576294e-01 -4.665658473968505859e-01 -1.152533367276191711e-01 2.869601845741271973e-01 -9.693177789449691772e-02 -1.714047975838184357e-02 1.233295723795890808e-02 3.167568743228912354e-01 -1.484250426292419434e-01 2.624915540218353271e-02 -5.639742687344551086e-02 1.867689043283462524e-01 -4.447333514690399170e-02 1.857315152883529663e-01 -4.609819129109382629e-02 6.985991448163986206e-02 -8.791374415159225464e-02 -1.220231652259826660e-01 -2.327775210142135620e-01 2.290921285748481750e-02 -1.002996563911437988e-01 -4.432496428489685059e-02 -4.790525436401367188e-01 -5.187741294503211975e-02 -1.381735354661941528e-01 -1.867239028215408325e-01 6.629833020269870758e-03 4.776564985513687134e-02 1.819152086973190308e-01
-6.294523179531097412e-02 5.022756755352020264e-02 -1.631435155868530273e-01 1.139896884560585022e-01 -1.347288787364959717e-01 5.328497290611267090e-02 6.392405927181243896e-02 4.882466048002243042e-02 2.201603949069976807e-01 4.784965887665748596e-02 3.292410969734191895e-01 -5.974309146404266357e-02 -1.935355067253112793e-01 3.526480868458747864e-02 8.888497017323970795e-03 -1.099709793925285339e-01 6.233977153897285461e-02 2.915195524692535400e-01 1.561267971992492676e-01 -3.448148071765899658e-01 -4.473253339529037476e-02 -2.629905641078948975e-01 1.183005049824714661e-01 2.651516497135162354e-01 1.078738495707511902e-01 -1.911456733942031860e-01 4.052786529064178467e-01 -2.058633714914321899e-01 -7.017012685537338257e-03 1.538164447993040085e-02 -2.446064949035644531e-01 1.015509441494941711e-01
-1.079861223697662354e-01 1.916844695806503296e-01 2.174322307109832764e-01 1.496423780918121338e-01 -3.767705559730529785e-01 8.934664726257324219e-02 3.965718746185302734e-01 -7.051538676023483276e-02 -1.527428720146417618e-02 1.186037361621856689e-01 3.467684686183929443e-01 -3.295971155166625977e-01 -1.890896558761596680e-01 -7.201623171567916870e-02 1.216774806380271912e-01 -5.300771910697221756e-03 1.025283187627792358e-01 -6.850092858076095581e-02 -1.047962605953216553e-01 -1.021734550595283508e-01 -1.813050806522369385e-01 -8.964192867279052734e-02 3.982964903116226196e-02 -1.614613831043243408e-01 -2.802997268736362457e-02 -2.707666158676147461e-01 -1.119840666651725769e-01 -2.246942669153213501e-01 -6.038137711584568024e-03 1.484995186328887939e-01 1.675651408731937408e-03 7.987195253372192383e-02
-6.167568266391754150e-02 2.311857193708419800e-01 -6.465111672878265381e-02 4.103009123355150223e-03 -4.341638386249542236e-01 -8.303072303533554077e-02 1.791881322860717773e-01 1.153796166181564331e-01 9.706416726112365723e-02 1.444617472589015961e-02 4.380055963993072510e-01 -2.287470996379852295e-01 -1.716620102524757385e-02 -1.642169654369354248e-01 7.838903367519378662e-02 3.181468844413757324e-01 1.499643772840499878e-01 5.373720824718475342e-02 4.260840639472007751e-02 -1.799863725900650024e-01 1.067879982292652130e-02 -2.690688371658325195e-01 -3.062472641468048096e-01 -1.369017176330089569e-02 -9.827204048633575439e-02 -1.124438047409057617e-01 -1.462780237197875977e-01 1.010129079222679138e-01 -4.517828300595283508e-02 -1.050981581211090088e-01 1.270830780267715454e-01 -9.899895638227462769e-03
-9.607016295194625854e-02 2.932367920875549316e-01 -1.735588759183883667e-01 2.348039299249649048e-01 -3.180652260780334473e-01 -1.457385420799255371e-01 2.223883569240570068e-01 7.659076713025569916e-03 2.141490876674652100e-01 -3.534182533621788025e-02 2.028800845146179199e-01 -2.854129374027252197e-01 -7.783758640289306641e-02 3.768929094076156616e-02 3.578616678714752197e-02 1.438856869935989380e-01 -6.890420615673065186e-02 -9.417511522769927979e-02 -2.285178601741790771e-01 -1.231477111577987671e-01 -2.477360367774963379e-01 -2.232800722122192383e-01 -1.234879717230796814e-01 -6.424058228731155396e-02 7.845352590084075928e-02 -3.838081657886505127e-01 9.858103096485137939e-02 -5.715002492070198059e-02 -1.838780343532562256e-01 -1.905605942010879517e-02 1.119802892208099365e-02 1.898960322141647339e-01
-8.967159688472747803e-02 3.283689618110656738e-01 -1.094843223690986633e-01 -4.594348371028900146e-02 -1.743604093790054321e-01 1.540194302797317505e-01 8.327241241931915283e-02 -2.404547482728958130e-01 -7.611250877380371094e-02 1.260098367929458618e-01 3.978268206119537354e-01 -7.010245323181152344e-02 -1.237754672765731812e-01 -2.135526388883590698e-01 4.106978594791144133e-04 -1.486951410770416260e-01 2.641867697238922119e-01 7.378189265727996826e-02 3.848127722740173340e-01 1.938158646225929260e-03 2.272888123989105225e-01 1.372831873595714569e-02 -1.139425411820411682e-01 -4.326793178915977478e-02 9.293997287750244141e-02 -1.493912339210510254e-01 7.889036834239959717e-02 -1.591814160346984863e-01 -3.740788251161575317e-02 -3.001337349414825439e-01 -1.978996694087982178e-01 -9.092666208744049072e-03
1.653283834457397461e-01 6.889231503009796143e-02 1.956253647804260254e-01 2.921409308910369873e-01 -3.739962577819824219e-01 3.278703987598419189e-02 1.331460028886795044e-01 -4.564902186393737793e-02 1.502214670181274414e-01 3.177877366542816162e-01 3.171702027320861816e-01 -8.155735582113265991e-02 -2.454033046960830688e-01 -1.507464349269866943e-01 -1.671285629272460938e-01 -1.630357652902603149e-01 7.805266231298446655e-02 1.604937463998794556e-01 1.131684109568595886e-01 -1.706114225089550018e-02 -2.021109163761138916e-01 1.133269281126558781e-03 -1.863547861576080322e-01 -1.119723692536354065e-01 2.564099431037902832e-01 -1.520559042692184448e-01 2.251780778169631958e-02 3.307890146970748901e-03 -2.061201184988021851e-01 -4.451613500714302063e-02 2.133637368679046631e-01 -5.329181626439094543e-02
-1.714913994073867798e-01 -2.076434195041656494e-01 -1.107458919286727905e-01 5.374184623360633850e-02 -1.086858063936233521e-01 1.497501581907272339e-01 2.614651322364807129e-01 -5.757101252675056458e-02 1.791225969791412354e-01 1.526156663894653320e-01 2.701876163482666016e-01 -3.142583966255187988e-01 -3.100991547107696533e-01 2.925386652350425720e-02 3.148644268512725830e-01 1.321353018283843994e-01 -7.487935945391654968e-04 2.201552987098693848e-01 1.239852756261825562e-01 -7.288434356451034546e-02 -1.974501833319664001e-02 -3.649288415908813477e-01 1.947471871972084045e-02 -4.169545322656631470e-02 -2.458177506923675537e-01 -1.264684498310089111e-01 1.533444523811340332e-01 -9.354242682456970215e-02 -1.271069198846817017e-01 -9.504158794879913330e-02 -6.648677587509155273e-02 -1.500808149576187134e-01
-1.382836252450942993e-01 1.291331797838211060e-01 1.204129382967948914e-01 -2.046108990907669067e-01 -5.396168828010559082e-01 2.222319990396499634e-01 2.796386182308197021e-01 -1.411349922418594360e-01 -1.610714346170425415e-01 1.877543479204177856e-01 7.301788777112960815e-02 -3.846021592617034912e-01 -1.815493702888488770e-01 6.555664539337158203e-02 -6.191144511103630066e-02 -5.850976705551147461e-02 -1.121777445077896118e-01 4.158326610922813416e-02 1.937941610813140869e-01 -7.456486672163009644e-02 1.547884047031402588e-01 4.294192790985107422e-02 -9.765788167715072632e-02 -4.042980074882507324e-02 -7.831270247697830200e-02 -1.227151304483413696e-01 5.751230940222740173e-02 -2.640714868903160095e-02 6.252752244472503662e-02 -2.116705849766731262e-02 8.279002457857131958e-02 -2.817333936691284180e-01
6.565326452255249023e-02 1.709064245223999023e-01 -1.033029556274414062e-01 1.949746459722518921e-01 -2.539020478725433350e-01 3.521029949188232422e-01 2.545421123504638672e-01 2.120210975408554077e-01 1.431711390614509583e-02 2.175344973802566528e-01 3.689807057380676270e-01 -2.551430463790893555e-01 2.017417177557945251e-02 -2.163361459970474243e-01 1.074544037692248821e-03 2.032985212281346321e-03 4.977996647357940674e-02 -4.213980957865715027e-02 2.506522536277770996e-01 -9.580518305301666260e-02 2.047835588455200195e-01 4.945295676589012146e-02 -4.272491857409477234e-02 8.742545545101165771e-02 1.012392565608024597e-01 -2.160776704549789429e-01 1.351794898509979248e-01 5.830074101686477661e-02 2.091381996870040894e-01 -1.817831248044967651e-01 -1.814314424991607666e-01 -7.211041450500488281e-02
8.799977600574493408e-03 2.062495797872543335e-01 -1.044562458992004395e-01 1.303110569715499878e-01 -4.782737195491790771e-01 -1.266576945781707764e-01 1.772664040327072144e-01 -2.466791272163391113e-01 -1.979066291823983192e-03 9.591546654701232910e-02 2.314005941152572632e-01 -2.487391233444213867e-01 5.640744045376777649e-02 -1.658549457788467407e-01 -1.149341836571693420e-01 -4.130863025784492493e-02 1.302206367254257202e-01 1.934842765331268311e-01 1.964867115020751953e-01 -1.869486272335052490e-01 -1.714143157005310059e-01 -2.606662213802337646e-01 -1.186238303780555725e-01 -1.433244943618774414e-01 1.277073472738265991e-01 -3.104021251201629639e-01 5.067861452698707581e-02 -1.103539615869522095e-01 1.028753351420164108e-03 1.173660606145858765e-01 1.370940208435058594e-01 -4.830193892121315002e-02
-2.107756771147251129e-02 3.264718055725097656e-01 -1.104464158415794373e-01 2.279966622591018677e-01 -3.030725419521331787e-01 -1.202771812677383423e-01 1.203089281916618347e-01 -1.270271986722946167e-01 1.383359283208847046e-01 3.276886641979217529e-01 3.221228718757629395e-01 -1.642727255821228027e-01 -4.430163651704788208e-03 -1.851290464401245117e-01 -1.426903307437896729e-01 -1.465167552232742310e-01 1.562795042991638184e-01 2.583757042884826660e-01 1.696886681020259857e-02 -2.352312654256820679e-01 4.636358097195625305e-02 -2.549821138381958008e-01 -1.390219181776046753e-01 -2.691928483545780182e-02 4.876261949539184570e-02 -2.106477320194244385e-01 -5.778589099645614624e-02 -1.403499990701675415e-01 -1.128191798925399780e-01 6.229430809617042542e-02 1.935470253229141235e-01 -2.447411417961120605e-02
-1.583218425512313843e-01 2.082757055759429932e-01 2.538615763187408447e-01 1.634320914745330811e-01 -3.690589666366577148e-01 4.284049943089485168e-02 9.482406079769134521e-02 3.599648177623748779e-02 3.317554667592048645e-02 1.275761425495147705e-01 2.110066264867782593e-01 -3.910991251468658447e-01 -1.542003452777862549e-01 -2.066021263599395752e-01 7.188077270984649658e-02 -1.074732840061187744e-01 7.642480731010437012e-02 1.252046674489974976e-01 -4.733692109584808350e-02 -2.984216809272766113e-02 1.075935922563076019e-02 -2.465624213218688965e-01 -5.896374210715293884e-02 -2.916638553142547607e-01 -4.172223154455423355e-03 -3.161495029926300049e-01 -2.863567508757114410e-02 -1.623806357383728027e-01 -2.334700226783752441e-01 2.789773978292942047e-02 1.287342160940170288e-01 1.446316391229629517e-01
-2.752493694424629211e-02 3.557027503848075867e-02 -1.490404754877090454e-01 2.285147458314895630e-01 -4.219984114170074463e-01 -1.288425475358963013e-01 1.871067285537719727e-01 -1.922077983617782593e-01 2.700538933277130127e-01 1.320864856243133545e-01 1.508387625217437744e-01 -1.229651793837547302e-01 -3.073252364993095398e-02 8.782136440277099609e-02 -9.221549145877361298e-03 7.169914990663528442e-02 2.916650772094726562e-01 8.618474006652832031e-02 -6.623373180627822876e-02 -2.668013870716094971e-01 -1.053205281496047974e-01 -3.621360361576080322e-01 -2.440301328897476196e-01 -1.433239877223968506e-01 3.968647494912147522e-02 -1.606070548295974731e-01 -3.482444584369659424e-02 -1.386415772140026093e-02 -2.286417186260223389e-01 1.349869370460510254e-01 -1.517295986413955688e-01 -4.570626467466354370e-02
1.165408194065093994e-01 2.040490210056304932e-01 3.597207739949226379e-02 7.555838674306869507e-02 -1.464195102453231812e-01 6.330579519271850586e-02 -2.972027659416198730e-02 -1.650255322456359863e-01 9.915259480476379395e-02 -1.554712653160095215e-01 6.124434471130371094e-01 -2.183759808540344238e-01 -1.351498067378997803e-01 -1.253589540719985962e-01 -1.071679964661598206e-01 1.277682022191584110e-03 3.013309836387634277e-01 2.909283339977264404e-01 1.541029778309166431e-03 3.224560618400573730e-02 -2.352116815745830536e-02 5.043790116906166077e-02 5.070551857352256775e-02 1.066133975982666016e-01 4.100685939192771912e-02 -9.318284690380096436e-02 3.477508947253227234e-02 3.109191916882991791e-02 -3.129850327968597412e-02 -2.764010429382324219e-01 -1.733030974864959717e-01 -2.617312967777252197e-01
2.144312858581542969e-01 -9.932810440659523010e-03 -1.663902699947357178e-01 -1.972643099725246429e-02 -3.216388523578643799e-01 2.023808425292372704e-03 -1.176104601472616196e-02 -1.937662810087203979e-02 1.686292290687561035e-01 1.039964333176612854e-01 4.683530330657958984e-01 -2.325246781110763550e-01 -1.848477274179458618e-01 7.111390680074691772e-02 8.620318770408630371e-02 -1.777099519968032837e-01 8.491731435060501099e-02 2.150555998086929321e-01 2.977387979626655579e-02 -1.753242462873458862e-01 4.635489545762538910e-03 -3.693953752517700195e-01 -3.987890668213367462e-03 6.669246405363082886e-02 -1.800581216812133789e-01 -2.595688402652740479e-01 1.581837832927703857e-01 -3.487891703844070435e-02 -6.280265748500823975e-02 -1.912177354097366333e-01 1.958210468292236328e-01 -7.235123775899410248e-03
-7.407502084970474243e-02 2.543270885944366455e-01 3.394576534628868103e-02 1.367973238229751587e-01 -2.943524122238159180e-01 1.580440849065780640e-01 2.070254087448120117e-01 5.890145152807235718e-02 -1.994157768785953522e-02 1.781782954931259155e-01 3.136123120784759521e-01 -2.045763880014419556e-01 5.276838317513465881e-02 -2.660355865955352783e-01 -2.422574162483215332e-01 7.153070997446775436e-03 -7.101860363036394119e-03 2.481327578425407410e-02 2.817362844944000244e-01 -4.769252985715866089e-02 2.524992525577545166e-01 2.473513036966323853e-01 2.275404632091522217e-01 -1.152238696813583374e-01 -7.065372169017791748e-02 -1.342629045248031616e-01 1.381531655788421631e-01 -6.052638217806816101e-02 2.504353597760200500e-02 -2.732049226760864258e-01 -1.381286233663558960e-01 -1.869343370199203491e-01
-3.655659034848213196e-02 1.381254047155380249e-01 8.553297817707061768e-02 8.393996953964233398e-02 -1.588128507137298584e-01 -2.451685629785060883e-02 1.914530396461486816e-01 -2.304895222187042236e-02 3.305898979306221008e-02 9.647825360298156738e-02 5.928856134414672852e-01 -3.162903487682342529e-01 4.964994266629219055e-02 -7.825937122106552124e-02 -1.910047680139541626e-01 1.481555216014385223e-02 1.581321060657501221e-01 2.007507234811782837e-01 2.591730058193206787e-01 -7.722016423940658569e-02 -2.419658601284027100e-01 -8.379909396171569824e-02 -6.071102619171142578e-02 6.398995965719223022e-02 1.846534460783004761e-01 -2.270382344722747803e-01 -5.822431296110153198e-03 -1.271339482627809048e-03 -1.071236282587051392e-01 -1.624898910522460938e-01 2.316136658191680908e-01 7.730891555547714233e-02
1.103200316429138184e-01 2.068577855825424194e-01 -1.193131878972053528e-01 -2.426296323537826538e-01 -2.713004052639007568e-01 -7.050002366304397583e-02 1.138394325971603394e-01 -1.688436977565288544e-02 -1.171716954559087753e-02 -5.206165462732315063e-02 3.355151712894439697e-01 -4.079059362411499023e-01 -6.360746175050735474e-02 2.075093239545822144e-01 9.672047197818756104e-02 1.512573361396789551e-01 -1.718324571847915649e-01 1.699697822332382202e-01 -1.134552806615829468e-01 -1.875643730163574219e-01 -1.567721813917160034e-01 -1.443983167409896851e-01 -4.430320858955383301e-02 2.528065117076039314e-03 -4.932594671845436096e-02 -2.412267029285430908e-01 9.668013453483581543e-02 -1.672909855842590332e-01 -6.800987571477890015e-02 -3.441215455532073975e-01 -1.995100229978561401e-01 6.556444615125656128e-02
-1.190930902957916260e-01 -2.283006906509399414e-02 1.048908848315477371e-02 1.184604316949844360e-01 -2.255919277667999268e-01 -3.127564862370491028e-02 7.479183375835418701e-02 -8.968166075646877289e-03 1.042689457535743713e-01 5.146114900708198547e-02 5.336573123931884766e-01 -2.579714357852935791e-01 -1.533858925104141235e-01 -2.323953807353973389e-01 -5.761453881859779358e-02 -1.832806505262851715e-02 9.576684236526489258e-02 2.935431003570556641e-01 3.063210248947143555e-01 2.721706628799438477e-01 6.394734233617782593e-02 3.109576739370822906e-02 -9.957910515367984772e-03 -2.088884860277175903e-01 8.383064717054367065e-02 -2.017477452754974365e-01 1.172907948493957520e-01 1.606780737638473511e-01 6.788218766450881958e-02 -4.461934044957160950e-02 -2.176395207643508911e-01 1.193768680095672607e-01
-1.115993559360504150e-01 2.244716733694076538e-01 1.004216074943542480e-01 1.764864027500152588e-01 -3.069722950458526611e-01 1.249802410602569580e-01 2.241917997598648071e-01 4.789860919117927551e-03 -1.784007251262664795e-01 1.712572425603866577e-01 2.541916370391845703e-01 -1.026276201009750366e-01 -7.251221686601638794e-02 1.180917397141456604e-01 -1.543937996029853821e-02 5.069789662957191467e-02 -2.393605113029479980e-01 2.251402474939823151e-03 -1.403649896383285522e-02 -7.200393080711364746e-02 3.077437281608581543e-01 2.870615012943744659e-02 4.872577264904975891e-02 1.946072578430175781e-01 -1.679048389196395874e-01 -3.072419166564941406e-01 4.133787453174591064e-01 -1.728085684590041637e-03 -4.593284800648689270e-02 -2.868437767028808594e-01 -3.397915139794349670e-02 5.219735321588814259e-04
-1.441844105720520020e-01 3.155778348445892334e-02 4.233059659600257874e-02 -1.364703327417373657e-01 -2.679283916950225830e-01 9.754724800586700439e-02 2.395618408918380737e-01 2.190842032432556152e-01 -5.656899511814117432e-02 4.745302498340606689e-01 3.737690299749374390e-02 -1.221132278442382812e-01 -1.445446759462356567e-01 1.561663895845413208e-01 3.257664293050765991e-02 -6.730736047029495239e-02 1.613944023847579956e-01 1.879903823137283325e-01 2.450906485319137573e-02 8.028127253055572510e-03 9.711837768554687500e-02 -1.012313738465309143e-01 -1.442896127700805664e-01 -5.156638473272323608e-02 8.734866976737976074e-02 -8.074389398097991943e-02 2.962783277034759521e-01 2.328157126903533936e-01 -8.293645083904266357e-02 -1.734184920787811279e-01 -3.194538652896881104e-01 -2.742282152175903320e-01
9.970517456531524658e-02 1.840553730726242065e-01 -9.069535881280899048e-03 2.594320774078369141e-01 -3.763870298862457275e-01 -1.003249883651733398e-01 7.585962861776351929e-02 -4.701305925846099854e-02 -2.297128438949584961e-01 1.761010289192199707e-01 2.044601440429687500e-01 -3.108092844486236572e-01 -7.430914044380187988e-02 -2.554917037487030029e-01 -1.769069731235504150e-01 -7.710494846105575562e-02 2.240331172943115234e-01 2.272873073816299438e-01 -1.831655390560626984e-02 -3.745459020137786865e-02 -1.338909417390823364e-01 -1.545508056879043579e-01 -1.362741738557815552e-01 -6.591325253248214722e-02 3.237421214580535889e-01 -1.588661670684814453e-01 9.219837188720703125e-02 -3.923480212688446045e-02 -2.926028072834014893e-01 1.364815165288746357e-03 6.849312037229537964e-02 -1.262317970395088196e-02
-5.724769830703735352e-02 3.026929199695587158e-01 6.123521830886602402e-03 2.388460934162139893e-01 -8.517605066299438477e-02 3.783802986145019531e-01 2.743746936321258545e-01 8.681832253932952881e-02 -5.837411154061555862e-03 1.609979271888732910e-01 3.117432296276092529e-01 -2.976852953433990479e-01 -6.612282246351242065e-02 -1.381240487098693848e-01 -1.462911814451217651e-02 -1.413878332823514938e-02 -1.156024485826492310e-01 1.282172203063964844e-01 1.451165378093719482e-01 -1.063353121280670166e-01 2.859649956226348877e-01 9.774798899888992310e-02 -6.000950559973716736e-02 -1.111160870641469955e-02 1.539999395608901978e-01 -2.410637140274047852e-01 2.141169905662536621e-01 -3.808050230145454407e-02 1.001440286636352539e-01 -2.289809733629226685e-01 -1.162471324205398560e-01 -1.297179609537124634e-01
-8.769631385803222656e-02 1.063361540436744690e-01 -6.069167330861091614e-02 1.446770578622817993e-01 -2.815132737159729004e-01 2.653702497482299805e-01 2.529598474502563477e-01 2.145030051469802856e-01 1.885049790143966675e-02 2.358956784009933472e-01 3.217704296112060547e-01 -2.645101547241210938e-01 1.428574137389659882e-02 -1.967001855373382568e-01 -1.326814852654933929e-02 -1.060139760375022888e-01 -7.068344950675964355e-02 3.628890588879585266e-02 3.621319830417633057e-01 -1.056034564971923828e-01 1.642394363880157471e-01 1.206573769450187683e-01 -1.066208258271217346e-01 8.005466312170028687e-03 5.455337837338447571e-02 -2.958642244338989258e-01 2.500181496143341064e-01 5.631358921527862549e-02 1.652168184518814087e-01 -1.281668692827224731e-01 -8.194410800933837891e-02 -9.328420460224151611e-02
2.041383534669876099e-01 1.459240913391113281e-01 -6.994624435901641846e-02 3.328145444393157959e-01 -2.697760760784149170e-01 -1.743398457765579224e-01 2.146736383438110352e-01 -9.611316956579685211e-03 -2.003264278173446655e-01 2.095606178045272827e-01 2.950479388236999512e-01 -2.186148464679718018e-01 -4.472341015934944153e-02 -2.908452749252319336e-01 -1.160302385687828064e-01 -3.938402608036994934e-02 -7.403314858675003052e-02 2.494489848613739014e-01 -1.700771041214466095e-02 -1.425642073154449463e-01 -5.809728056192398071e-02 -6.323345750570297241e-02 -2.918902933597564697e-01 -2.693186998367309570e-01 4.118190612643957138e-03 -1.937525868415832520e-01 -2.907698228955268860e-02 -1.822348125278949738e-02 -1.649671643972396851e-01 -6.339023262262344360e-02 1.677339971065521240e-01 -4.690816567745059729e-04
4.655539989471435547e-02 4.167359173297882080e-01 -4.187022894620895386e-02 2.160736322402954102e-01 -2.844840586185455322e-01 -1.378820985555648804e-01 6.874749064445495605e-02 -6.405570358037948608e-02 1.061726510524749756e-01 1.610106527805328369e-01 3.718969523906707764e-01 -2.780816555023193359e-01 -1.417763084173202515e-01 -2.005203068256378174e-01 -3.379912972450256348e-01 -1.334985792636871338e-01 2.383496016263961792e-01 4.624578729271888733e-02 9.607139974832534790e-02 7.307063043117523193e-02 -2.586225867271423340e-01 1.060224324464797974e-01 -5.681173130869865417e-02 -1.495567113161087036e-01 8.692268282175064087e-02 -1.024539619684219360e-01 8.442062139511108398e-02 5.492466315627098083e-02 4.062561318278312683e-02 -2.966675383504480124e-04 -2.354513108730316162e-02 -1.187762692570686340e-01
-8.497527241706848145e-02 2.690885066986083984e-01 -2.239211350679397583e-01 1.513652801513671875e-01 -2.663572430610656738e-01 -3.758677244186401367e-01 5.762614309787750244e-02 -8.704042434692382812e-02 6.951001286506652832e-02 1.828000098466873169e-01 2.627474963665008545e-01 -1.170001104474067688e-01 -2.577122151851654053e-01 -2.715010382235050201e-02 -5.277021601796150208e-02 8.104275166988372803e-02 3.222041130065917969e-01 2.261977046728134155e-01 -2.036120444536209106e-01 -1.245223060250282288e-01 6.358407437801361084e-02 -9.576860815286636353e-02 1.717790365219116211e-01 -3.353446722030639648e-02 -6.336583197116851807e-02 -2.920575141906738281e-01 9.534786641597747803e-02 -1.299947053194046021e-01 3.176056593656539917e-02 8.257631212472915649e-02 -2.183427512645721436e-01 -1.119897421449422836e-02
-1.704937219619750977e-02 2.270608693361282349e-01 -9.039451181888580322e-02 2.314945757389068604e-01 -3.634570837020874023e-01 2.515191733837127686e-01 1.699643880128860474e-01 8.511893451213836670e-02 2.865375950932502747e-02 6.071291118860244751e-02 3.017097711563110352e-01 -2.472520321607589722e-01 1.005052868276834488e-02 -2.820166051387786865e-01 -1.101705152541399002e-02 -1.748002618551254272e-01 -1.096562519669532776e-01 8.223801851272583008e-02 2.617941796779632568e-01 -7.213316857814788818e-02 2.748434841632843018e-01 1.317768096923828125e-01 9.017061442136764526e-03 4.291668534278869629e-02 2.030281163752079010e-02 -2.271116226911544800e-01 2.283581793308258057e-01 1.783184334635734558e-02 1.026764363050460815e-01 -2.691734433174133301e-01 -6.564000248908996582e-02 -9.380012750625610352e-02
-2.643884904682636261e-02 7.365353405475616455e-02 5.757699161767959595e-02 -9.492140263319015503e-02 -3.901316225528717041e-01 -1.889069378376007080e-01 7.902956753969192505e-02 -1.227385327219963074e-01 7.707621157169342041e-02 -5.848564673215150833e-03 1.605664193630218506e-01 -2.694492638111114502e-01 1.661008223891258240e-02 1.884483397006988525e-01 1.784267090260982513e-02 5.115258693695068359e-02 5.957118049263954163e-02 4.269801080226898193e-01 2.290235310792922974e-01 -1.760273128747940063e-01 -2.025658786296844482e-01 4.633927345275878906e-02 1.566269993782043457e-01 3.240673243999481201e-02 -2.401199042797088623e-01 -3.089749217033386230e-01 1.737887114286422729e-01 -1.082351524382829666e-02 5.657340213656425476e-02 4.216511175036430359e-02 -2.651225030422210693e-01 -1.802699863910675049e-01
-1.898633539676666260e-01 1.353713423013687134e-01 5.697335116565227509e-03 2.107847630977630615e-01 -4.733144342899322510e-01 -2.022620439529418945e-01 9.287966787815093994e-02 5.880253389477729797e-02 -3.026481345295906067e-02 1.145349368453025818e-01 3.606395423412322998e-01 -1.949758082628250122e-01 1.891576200723648071e-01 -1.396663039922714233e-01 -1.692405641078948975e-01 7.793302647769451141e-03 9.673603810369968414e-03 1.955852806568145752e-01 5.965685471892356873e-02 -1.973303705453872681e-01 -1.629203408956527710e-01 -2.700602412223815918e-01 -7.163286954164505005e-02 -1.235916838049888611e-01 2.559427022933959961e-01 -2.340829670429229736e-01 -8.788383007049560547e-02 -5.700556188821792603e-02 -8.679433912038803101e-02 6.741978973150253296e-02 -2.853685058653354645e-02 -1.146610006690025330e-01
-2.113787978887557983e-01 2.380527406930923462e-01 -1.347987949848175049e-01 1.013424899429082870e-02 -3.288869857788085938e-01 3.681833744049072266e-01 2.631302177906036377e-01 1.882988512516021729e-01 6.536504626274108887e-02 1.613294929265975952e-01 3.040133416652679443e-01 -3.074107468128204346e-01 -7.087974250316619873e-02 -2.260394543409347534e-01 -4.107011191081255674e-04 -1.789801865816116333e-01 -8.588229864835739136e-02 -8.459973149001598358e-03 2.644465565681457520e-01 -1.487279236316680908e-01 1.458114087581634521e-01 1.659892648458480835e-01 -1.397366728633642197e-02 -1.523738820105791092e-02 6.405729800462722778e-02 -1.789690554141998291e-01 1.156391054391860962e-01 2.926298417150974274e-02 5.093552544713020325e-02 -1.391157507896423340e-01 -2.178464643657207489e-02 -7.110211253166198730e-02
1.937974691390991211e-01 2.432258129119873047e-01 -5.439895391464233398e-02 -9.983208030462265015e-02 -5.316857099533081055e-01 -8.599391579627990723e-02 3.548791632056236267e-02 -1.668828725814819336e-01 1.358123719692230225e-01 3.444347381591796875e-01 9.773863852024078369e-02 -7.269342243671417236e-02 -1.602973788976669312e-01 -1.885434687137603760e-01 1.316100358963012695e-01 1.537619531154632568e-01 -4.661624506115913391e-02 8.262306451797485352e-02 -4.460025578737258911e-02 -1.256075501441955566e-01 -1.902067661285400391e-01 1.004781946539878845e-01 1.728727668523788452e-01 -1.468863040208816528e-01 -1.136096194386482239e-01 -2.670886814594268799e-01 2.736323513090610504e-02 2.549197673797607422e-01 -7.847537845373153687e-02 -3.888103738427162170e-02 -1.722311824560165405e-01 7.230216264724731445e-02
1.252277009189128876e-02 1.960327178239822388e-01 -7.838155329227447510e-02 9.414620697498321533e-02 -2.977635562419891357e-01 2.754250466823577881e-01 1.686658859252929688e-01 -5.444286391139030457e-02 5.060388520359992981e-02 4.915972426533699036e-02 2.481745481491088867e-01 -3.249901235103607178e-01 -4.428462684154510498e-02 -1.212692782282829285e-01 -7.791452854871749878e-02 1.036318391561508179e-01 -6.125647202134132385e-02 -2.464075945317745209e-02 1.518678516149520874e-01 -1.150571629405021667e-01 2.559644877910614014e-01 3.362990319728851318e-01 1.178325414657592773e-01 9.757927805185317993e-02 3.133395686745643616e-02 -3.537487685680389404e-01 2.409928590059280396e-01 -2.474910579621791840e-02 -1.607687920331954956e-01 -2.754619717597961426e-01 -9.233634918928146362e-03 -1.245182380080223083e-01
8.353676646947860718e-02 6.150431185960769653e-02 -2.636199295520782471e-01 -1.657662242650985718e-01 -8.273603767156600952e-02 1.098249256610870361e-01 3.806444704532623291e-01 -7.371312379837036133e-02 -6.405089516192674637e-03 -1.118540391325950623e-01 1.901618093252182007e-01 -3.867655396461486816e-01 -8.761042356491088867e-02 -7.871429622173309326e-02 -1.590833961963653564e-01 1.821052134037017822e-01 -1.962157189846038818e-01 1.072820723056793213e-01 6.718056648969650269e-02 7.672773790545761585e-04 1.883498579263687134e-01 -2.372452467679977417e-01 1.103094592690467834e-01 -4.134889319539070129e-02 5.238704383373260498e-02 -3.052554726600646973e-01 4.421370849013328552e-02 -6.994548439979553223e-02 -3.349026441574096680e-01 -1.690309345722198486e-01 -2.128644138574600220e-01 -5.842639878392219543e-02
-1.653374359011650085e-02 2.375870347023010254e-01 -1.700703948736190796e-01 2.518993020057678223e-01 -2.671174108982086182e-01 -2.165752202272415161e-01 3.516213595867156982e-01 -3.532377257943153381e-02 -6.475227326154708862e-02 8.449199795722961426e-02 4.261969029903411865e-01 -1.212358549237251282e-01 1.074811890721321106e-01 -1.821465790271759033e-01 -9.494786709547042847e-02 -9.181743860244750977e-02 6.499804556369781494e-02 9.822908788919448853e-02 -8.842736482620239258e-02 -2.217803299427032471e-01 -4.706447571516036987e-02 -3.368453979492187500e-01 -1.978320181369781494e-01 6.330409646034240723e-02 2.366876602172851562e-01 -1.411600112915039062e-01 5.323192477226257324e-02 -5.794396623969078064e-03 1.087886989116668701e-01 2.302191592752933502e-02 -1.303635686635971069e-01 -5.713353864848613739e-03
-7.596981525421142578e-02 1.713418215513229370e-01 -1.190434396266937256e-02 -2.940437290817499161e-03 -2.430552989244461060e-01 -1.334164291620254517e-02 6.055472046136856079e-02 -2.028695046901702881e-01 -3.596042096614837646e-02 1.416543722152709961e-01 5.029607415199279785e-01 -2.269962728023529053e-01 9.912474453449249268e-02 -2.096794396638870239e-01 -8.564232289791107178e-02 -1.105605959892272949e-01 -5.188593268394470215e-02 2.156990207731723785e-02 -5.482019484043121338e-02 -3.146387934684753418e-01 -1.508042812347412109e-01 -2.467987835407257080e-01 -1.545040607452392578e-01 -2.188875973224639893e-01 2.352885007858276367e-01 -2.975127995014190674e-01 5.867047980427742004e-02 -1.145536974072456360e-01 -1.083833202719688416e-01 7.102404534816741943e-02 -3.282784484326839447e-03 1.536280959844589233e-01
-1.970966756343841553e-01 1.778622418642044067e-01 -1.996567696332931519e-01 -1.534143555909395218e-02 -3.643493056297302246e-01 5.371677130460739136e-02 2.079839855432510376e-01 -1.522325444966554642e-02 4.323932826519012451e-01 5.129711329936981201e-02 6.001552566885948181e-03 -1.989453732967376709e-01 -8.259310573339462280e-02 1.422171592712402344e-01 -1.651755571365356445e-01 -1.070087626576423645e-01 7.645865529775619507e-02 1.644225269556045532e-01 1.301494836807250977e-01 -1.157993078231811523e-01 -1.081888601183891296e-01 -3.498612940311431885e-01 -2.781890705227851868e-02 -2.496850639581680298e-01 -1.534482538700103760e-01 -2.567035853862762451e-01 -9.472112357616424561e-02 1.254402697086334229e-01 -1.731931604444980621e-02 -2.335379272699356079e-02 -1.638478785753250122e-01 1.140516474843025208e-01
-1.209958195686340332e-01 1.170965582132339478e-01 -2.694861777126789093e-02 1.313740164041519165e-01 -3.341898620128631592e-01 3.119093477725982666e-01 2.804004549980163574e-01 7.311411201953887939e-02 -5.143838748335838318e-02 8.990837633609771729e-02 1.960972547531127930e-01 -3.449309170246124268e-01 -8.418636023998260498e-02 -1.777292639017105103e-01 6.817131489515304565e-02 -4.269431345164775848e-03 2.963932044804096222e-02 -9.715569764375686646e-02 2.500496208667755127e-01 -1.652870327234268188e-01 5.396945402026176453e-02 2.369117289781570435e-01 4.815109074115753174e-02 5.130014568567276001e-02 6.308494508266448975e-02 -2.317093312740325928e-01 2.316135913133621216e-01 1.320801209658384323e-02 2.437682896852493286e-01 -2.745128571987152100e-01 -3.437086194753646851e-02 -1.939560472965240479e-01
-2.997508272528648376e-02 -9.417830407619476318e-02 -1.162461489439010620e-01 -6.748666614294052124e-02 -4.243912398815155029e-01 -4.071610569953918457e-01 2.840026319026947021e-01 8.868841826915740967e-02 1.904029697179794312e-01 9.672496467828750610e-02 1.664240658283233643e-01 -1.109155490994453430e-01 1.990979770198464394e-03 -8.677829056978225708e-03 6.606670469045639038e-02 2.352348566055297852e-01 6.129505857825279236e-02 2.379845678806304932e-01 2.686968743801116943e-01 -3.589897453784942627e-01 1.845575571060180664e-01 8.547185361385345459e-02 -7.490690797567367554e-02 -6.712646782398223877e-02 8.988150954246520996e-02 -1.136739831417798996e-02 -5.304517596960067749e-02 3.674788400530815125e-02 -1.743122339248657227e-01 -1.319350749254226685e-01 1.387528181076049805e-01 3.813169314526021481e-04
5.542211234569549561e-02 1.883484274148941040e-01 -8.016057312488555908e-03 6.657025218009948730e-02 -3.007113039493560791e-01 3.038880228996276855e-01 2.486986219882965088e-01 -2.463345825672149658e-01 -1.544421911239624023e-01 3.283757567405700684e-01 3.132601082324981689e-01 -1.274402737617492676e-01 3.401042520999908447e-02 -2.587791383266448975e-01 -3.697383031249046326e-02 -1.053478941321372986e-01 1.150867193937301636e-01 1.639761775732040405e-01 1.562627404928207397e-01 1.405057869851589203e-02 1.587705910205841064e-01 1.706805527210235596e-01 1.296365559101104736e-01 -1.960067152976989746e-01 1.254078596830368042e-01 -4.088268801569938660e-02 -2.398130297660827637e-02 -1.005936414003372192e-01 -1.919318735599517822e-02 -2.207881957292556763e-01 -2.261445969343185425e-01 -1.494761705398559570e-01
2.248842567205429077e-01 5.224572494626045227e-02 -1.272193044424057007e-01 3.218429982662200928e-01 -2.359587550163269043e-01 -1.998252868652343750e-01 1.608035117387771606e-01 -3.750312328338623047e-02 1.227822825312614441e-01 -1.417624205350875854e-02 3.863216936588287354e-01 -3.587905168533325195e-01 -1.262015849351882935e-01 -1.079004630446434021e-01 1.377918422222137451e-01 3.153914213180541992e-02 5.491328239440917969e-02 3.292137086391448975e-01 1.682353615760803223e-01 -1.134551987051963806e-01 6.514609605073928833e-02 -2.905795872211456299e-01 -3.066873550415039062e-02 3.449989482760429382e-02 -5.362903699278831482e-03 -2.258590161800384521e-01 2.703727595508098602e-02 1.541146263480186462e-02 -3.508623316884040833e-02 -1.817923337221145630e-01 1.208237782120704651e-01 1.377881020307540894e-01
-8.756358921527862549e-02 1.217422559857368469e-01 -6.981895770877599716e-03 1.682336032390594482e-01 -3.335115909576416016e-01 3.854192495346069336e-01 2.465792894363403320e-01 5.187414214015007019e-02 -5.552379786968231201e-02 8.943960070610046387e-02 2.873189449310302734e-01 -3.205540478229522705e-01 -3.711296617984771729e-02 -2.141796946525573730e-01 -7.309562712907791138e-02 -1.683243960142135620e-01 -1.977738738059997559e-01 -1.227707713842391968e-01 2.385341972112655640e-01 -7.561691105365753174e-02 3.115117363631725311e-02 3.286937996745109558e-02 -5.882491916418075562e-02 4.952184110879898071e-02 1.051500737667083740e-01 -3.165347576141357422e-01 1.674459278583526611e-01 -3.401644900441169739e-02 1.817067116498947144e-01 -1.724808216094970703e-01 -4.902930557727813721e-02 -1.348703652620315552e-01
-5.518195033073425293e-02 5.586845427751541138e-02 -5.350379273295402527e-03 3.315780311822891235e-02 -2.333076447248458862e-01 7.604013383388519287e-02 1.266121715307235718e-01 1.045044437050819397e-01 2.136033475399017334e-01 1.714099198579788208e-02 1.284901350736618042e-01 -9.042934328317642212e-02 -1.536708027124404907e-01 9.141542762517929077e-02 4.530996084213256836e-02 3.740353882312774658e-01 -1.300993263721466064e-01 6.356385350227355957e-02 1.518586128950119019e-01 -1.482422947883605957e-01 2.347770631313323975e-01 -1.157777905464172363e-01 -3.313929587602615356e-02 -3.739695530384778976e-03 4.536629468202590942e-02 -5.311868786811828613e-01 1.388981640338897705e-01 -9.824480116367340088e-02 -3.320045769214630127e-01 -1.625240594148635864e-01 -2.675712406635284424e-01 -6.298543512821197510e-02
1.396676991134881973e-02 1.369953155517578125e-01 9.105986356735229492e-02 1.742604188621044159e-02 -2.985567748546600342e-01 2.886787950992584229e-01 1.272320300340652466e-01 -2.206268906593322754e-02 -4.448461532592773438e-02 4.109622538089752197e-02 2.994372546672821045e-01 -3.428178429603576660e-01 -1.440114229917526245e-01 -3.450396955013275146e-01 5.326282978057861328e-02 1.702805012464523315e-01 4.569067154079675674e-03 -7.902397960424423218e-02 1.469749808311462402e-01 -2.941627288237214088e-03 3.391050994396209717e-01 7.850304991006851196e-02 1.528920382261276245e-01 -5.743850395083427429e-02 8.947433531284332275e-02 -1.475706696510314941e-01 3.160031139850616455e-01 -3.178704902529716492e-02 -1.129632666707038879e-01 -1.352790445089340210e-01 3.830590844154357910e-02 -2.488594651222229004e-01
-2.630713768303394318e-02 -5.928926914930343628e-02 -3.712852299213409424e-01 7.600916177034378052e-02 -5.205439925193786621e-01 9.878104180097579956e-02 1.497495472431182861e-01 -1.735583990812301636e-01 1.752998083829879761e-01 6.779225170612335205e-02 7.976190745830535889e-02 -1.212611570954322815e-01 -3.639029264450073242e-01 -1.268893629312515259e-01 -1.617150008678436279e-01 9.815464913845062256e-02 2.902652509510517120e-02 5.771859362721443176e-02 -6.765798479318618774e-02 -5.421521142125129700e-02 -1.980735361576080322e-01 1.327693741768598557e-02 6.340439617633819580e-02 -1.523896604776382446e-01 1.315429657697677612e-01 -3.014561831951141357e-01 -8.756956458091735840e-02 -1.501726806163787842e-01 1.106418669223785400e-01 -5.995103716850280762e-02 -1.887462735176086426e-01 9.991712123155593872e-02
-7.227379083633422852e-02 2.671355605125427246e-01 1.120077595114707947e-01 4.693745449185371399e-02 -4.177456200122833252e-01 -2.026087641716003418e-01 1.521269977092742920e-01 -1.580245643854141235e-01 3.872337937355041504e-02 -3.862287476658821106e-02 3.430402278900146484e-01 -2.115045934915542603e-01 -2.747128903865814209e-02 -3.599252700805664062e-01 -6.803681701421737671e-02 -2.505433559417724609e-01 1.233322322368621826e-01 2.054158598184585571e-01 1.121927867643535137e-03 -1.956362873315811157e-01 -2.595842629671096802e-02 -2.867690920829772949e-01 -6.044382974505424500e-02 3.945914655923843384e-02 7.441231608390808105e-02 -1.420902907848358154e-01 1.590294539928436279e-01 -5.029341671615839005e-03 9.999509900808334351e-03 1.565145254135131836e-01 -4.702267050743103027e-02 1.422453820705413818e-01
5.022765137255191803e-03 1.688955426216125488e-01 4.476217180490493774e-02 2.215743660926818848e-01 -4.050264656543731689e-01 -4.279367998242378235e-02 3.073916137218475342e-01 2.812741138041019440e-02 -5.331618711352348328e-02 4.980164393782615662e-02 2.970250248908996582e-01 -2.550258934497833252e-01 -8.450329303741455078e-02 -1.450379006564617157e-02 9.822570532560348511e-02 9.176996536552906036e-03 1.480743736028671265e-01 -2.012628503143787384e-02 -5.405787378549575806e-02 -2.483449429273605347e-01 -2.312747389078140259e-02 -1.016841530799865723e-01 -3.677156940102577209e-02 -4.018592536449432373e-01 1.511173229664564133e-02 -4.199216365814208984e-01 4.050409793853759766e-02 -5.034663900732994080e-02 -5.381209030747413635e-02 1.187751889228820801e-01 4.575509577989578247e-02 1.517970710992813110e-01
4.209390655159950256e-02 1.337437480688095093e-01 -4.088977575302124023e-01 -3.142152354121208191e-02 -1.599525213241577148e-01 -5.357846617698669434e-02 2.347384989261627197e-01 2.273505032062530518e-01 -1.251087710261344910e-02 1.003757268190383911e-01 3.352479934692382812e-01 -1.438857465982437134e-01 -7.532934099435806274e-02 2.646906860172748566e-02 -3.384872153401374817e-02 5.561567470431327820e-02 -1.054474338889122009e-01 3.218507766723632812e-01 2.098138034343719482e-01 -3.730660378932952881e-01 -2.159964144229888916e-01 2.586236223578453064e-03 3.521932661533355713e-02 7.779820263385772705e-02 -1.383023560047149658e-01 -3.012523055076599121e-01 1.435835212469100952e-01 -7.378411293029785156e-02 1.325069814920425415e-01 -3.846317902207374573e-02 -7.122997660189867020e-03 -1.268056929111480713e-01
-1.334037724882364273e-02 4.459536820650100708e-02 -1.508220285177230835e-01 1.246537938714027405e-01 -2.269059419631958008e-01 1.170084029436111450e-01 1.456529349088668823e-01 -5.656109750270843506e-02 1.830310225486755371e-01 -4.826203733682632446e-02 2.056835740804672241e-01 -8.656127005815505981e-02 -1.934734731912612915e-02 1.760872602462768555e-01 -1.699706166982650757e-02 2.021124511957168579e-01 -6.252431124448776245e-02 -3.838876262307167053e-02 3.147137463092803955e-01 -1.522157192230224609e-01 2.146741300821304321e-01 -1.812984049320220947e-01 5.906326696276664734e-02 -2.685318328440189362e-02 8.765274286270141602e-02 -2.965146303176879883e-01 6.093985959887504578e-02 -1.674154698848724365e-01 -2.920588850975036621e-01 -2.817110121250152588e-01 -4.244000017642974854e-01 -1.700800061225891113e-01
2.301198244094848633e-02 -6.876558810472488403e-02 -2.438082247972488403e-01 -1.662549823522567749e-01 -3.680286109447479248e-01 -2.866783924400806427e-02 1.007250025868415833e-01 9.808403253555297852e-02 2.013910561800003052e-01 -2.171715646982192993e-01 4.833515286445617676e-01 1.642511785030364990e-02 -7.541903108358383179e-02 -1.771673560142517090e-01 -2.640430256724357605e-02 -3.331160917878150940e-02 5.089290440082550049e-02 9.624303877353668213e-02 5.337951704859733582e-02 -4.170002043247222900e-01 7.693406194448471069e-02 -6.590801477432250977e-02 -1.552394032478332520e-01 8.312405645847320557e-02 3.014128208160400391e-01 -8.064968883991241455e-02 -3.248458355665206909e-02 -3.352212533354759216e-02 -1.092290878295898438e-01 -2.220465391874313354e-01 2.002722211182117462e-02 9.458103217184543610e-03
2.484448254108428955e-01 1.670936495065689087e-01 -1.219836696982383728e-01 4.463129118084907532e-02 -2.324275970458984375e-01 -8.908240497112274170e-02 2.547291219234466553e-01 1.137029528617858887e-01 2.344347536563873291e-01 9.419996291399002075e-02 4.338972866535186768e-01 -8.423691987991333008e-02 -4.936043545603752136e-02 2.065624743700027466e-01 -1.562414169311523438e-01 -1.199940964579582214e-02 1.047511547803878784e-01 2.985878288745880127e-01 -8.747769519686698914e-03 -2.684290111064910889e-01 3.653219342231750488e-02 1.605825871229171753e-01 -2.018487900495529175e-01 8.142857998609542847e-02 -9.782595932483673096e-02 -2.802352234721183777e-02 5.807595700025558472e-02 -1.413902938365936279e-01 -1.234139502048492432e-02 -2.667925059795379639e-01 -2.448301613330841064e-01 -1.144943460822105408e-01
1.205337196588516235e-01 3.139180243015289307e-01 -4.106243140995502472e-03 3.968341276049613953e-02 -3.731866478919982910e-01 1.560092270374298096e-01 7.738894224166870117e-02 -1.044960618019104004e-01 -1.898876875638961792e-01 1.747344285249710083e-01 4.037281572818756104e-01 -2.035000771284103394e-01 -1.239592880010604858e-01 -1.776002496480941772e-01 -2.196404896676540375e-02 -1.417361497879028320e-01 1.038169860839843750e-01 -5.789598077535629272e-02 3.754875808954238892e-02 -2.081162184476852417e-01 2.586243450641632080e-01 2.005485743284225464e-01 1.410313546657562256e-01 -5.699539929628372192e-02 7.731322944164276123e-02 -1.360965073108673096e-01 1.309419274330139160e-01 -4.537506029009819031e-02 8.471640199422836304e-02 -3.022096753120422363e-01 -1.783667504787445068e-01 -5.673769861459732056e-02
-6.129381060600280762e-02 3.913314342498779297e-01 -2.183664776384830475e-02 2.538304328918457031e-01 -2.767302691936492920e-01 -1.296885758638381958e-01 1.343386471271514893e-01 1.853945478796958923e-02 5.124678090214729309e-02 5.595049634575843811e-02 2.701922357082366943e-01 -2.331162095069885254e-01 -5.944253131747245789e-02 -4.244163632392883301e-01 -2.400144934654235840e-01 -1.418600529432296753e-01 1.524669080972671509e-01 1.102073416113853455e-01 1.720339953899383545e-01 -2.425736188888549805e-01 -2.231203764677047729e-01 -2.044700980186462402e-01 -1.262181103229522705e-01 1.796112954616546631e-02 7.650556415319442749e-02 -6.165106967091560364e-02 6.212100852280855179e-04 -9.591571986675262451e-02 -7.972384989261627197e-02 3.339130058884620667e-02 1.153297871351242065e-01 -2.468463033437728882e-02
-1.887173205614089966e-02 3.372249901294708252e-01 3.134279698133468628e-02 4.916765913367271423e-02 -1.173322349786758423e-01 -1.258106678724288940e-01 2.282434552907943726e-01 -1.008264571428298950e-01 -1.178294718265533447e-01 1.431706100702285767e-01 -9.231103211641311646e-02 9.208514820784330368e-04 -2.751865386962890625e-01 -1.545259542763233185e-02 -2.054952383041381836e-01 -1.468462795019149780e-01 -1.985280029475688934e-02 1.546525508165359497e-01 1.689434796571731567e-01 -1.406596004962921143e-01 -2.003489583730697632e-01 8.332514017820358276e-02 -8.839741349220275879e-02 -1.124934703111648560e-01 7.572170346975326538e-03 -3.307189345359802246e-01 2.308207601308822632e-01 2.057917267084121704e-01 -2.683966755867004395e-01 -3.456416130065917969e-01 -9.449785947799682617e-02 -2.496379315853118896e-01
-1.534735411405563354e-01 1.473744958639144897e-01 7.586149126291275024e-02 2.180420756340026855e-01 -3.932458460330963135e-01 1.883874833583831787e-01 1.527421474456787109e-01 1.559089273214340210e-01 8.863100409507751465e-02 1.559988111257553101e-01 2.405126690864562988e-01 -3.148851096630096436e-01 -9.512664750218391418e-03 -2.693654596805572510e-02 5.905644595623016357e-02 -9.634235501289367676e-02 -1.201198026537895203e-01 5.424499139189720154e-02 1.452911943197250366e-01 1.922619529068470001e-02 1.783612817525863647e-01 1.770210564136505127e-01 1.360499411821365356e-01 6.895263493061065674e-02 7.078049331903457642e-02 -2.396938502788543701e-01 3.141517341136932373e-01 1.528403908014297485e-02 1.135882809758186340e-01 -2.909096181392669678e-01 -1.571624577045440674e-01 -2.280383706092834473e-01
3.880072534084320068e-01 1.176245138049125671e-01 -2.115212529897689819e-01 3.562893718481063843e-02 -2.995384633541107178e-01 -8.677894622087478638e-02 1.864094883203506470e-01 7.543945312500000000e-02 1.647447645664215088e-01 -5.825225263833999634e-02 1.849940121173858643e-01 -4.868527650833129883e-01 -4.787513613700866699e-02 -5.750574544072151184e-02 6.069319322705268860e-02 6.529436260461807251e-02 1.768886148929595947e-01 3.004153072834014893e-01 4.227056354284286499e-02 -4.037249088287353516e-02 -6.609928607940673828e-02 -3.146851360797882080e-01 1.221145167946815491e-01 -3.651906549930572510e-02 -1.725090742111206055e-01 -1.863544881343841553e-01 1.219890080392360687e-02 -9.287618100643157959e-02 -9.112595766782760620e-02 -5.251529440283775330e-02 -7.206784188747406006e-02 -4.967203736305236816e-02
-1.692534834146499634e-01 -1.786356791853904724e-03 -4.105514660477638245e-02 2.285532802343368530e-01 -4.739403128623962402e-01 -1.680180728435516357e-01 1.687160283327102661e-01 6.989615503698587418e-03 3.027228713035583496e-01 1.165738562121987343e-03 1.613104790449142456e-01 -3.319327905774116516e-02 -8.396562933921813965e-02 -3.358091115951538086e-01 1.160352453589439392e-01 7.554608583450317383e-02 -3.009558096528053284e-02 3.913448154926300049e-01 -1.578432321548461914e-01 -4.893015697598457336e-02 -5.155261233448982239e-02 -4.542013257741928101e-02 1.657545417547225952e-01 -8.981198072433471680e-02 -2.187896817922592163e-01 -1.556037962436676025e-01 -1.773491129279136658e-02 2.526167333126068115e-01 -1.307306289672851562e-01 9.744030423462390900e-03 -4.433099925518035889e-02 -3.635042160749435425e-02
3.936232626438140869e-02 2.436297982931137085e-01 2.101122774183750153e-02 -7.475073635578155518e-02 -2.283901274204254150e-01 1.209760606288909912e-01 2.558505833148956299e-01 -1.632937416434288025e-02 3.760527670383453369e-01 6.115403398871421814e-02 1.835745573043823242e-01 1.069218143820762634e-01 -2.322736084461212158e-01 -5.944143980741500854e-02 -3.285982906818389893e-01 1.068069040775299072e-01 -7.241507619619369507e-02 2.208136916160583496e-01 2.334100753068923950e-02 -3.055778145790100098e-02 -2.397612184286117554e-01 -2.021250128746032715e-01 9.316026419401168823e-02 3.593473136425018311e-02 5.822924897074699402e-02 -2.559807896614074707e-01 -1.055800318717956543e-01 -2.452990859746932983e-01 -2.258619219064712524e-01 -2.094555348157882690e-01 -1.135680302977561951e-01 1.468891203403472900e-01
-7.230456173419952393e-02 1.191998552531003952e-02 -7.009901106357574463e-02 2.811825871467590332e-01 -2.838461473584175110e-02 -1.880978643894195557e-01 3.900234401226043701e-02 4.910470917820930481e-02 2.040648832917213440e-02 1.529101133346557617e-01 3.177210688591003418e-01 -3.029969334602355957e-01 3.451757133007049561e-02 -2.819868326187133789e-01 3.112103939056396484e-01 -1.461069136857986450e-01 1.008055582642555237e-01 2.472564578056335449e-01 -1.325748562812805176e-01 -1.976647675037384033e-01 -2.519751787185668945e-01 -8.397246152162551880e-02 -2.129573374986648560e-02 -1.669078916311264038e-01 -1.382829342037439346e-02 -1.490981578826904297e-01 6.964479386806488037e-02 -9.790150076150894165e-02 -3.217497169971466064e-01 -2.468922883272171021e-01 7.714784145355224609e-02 1.448716372251510620e-01
-2.076754160225391388e-02 1.795559227466583252e-01 -3.728347271680831909e-02 1.560306847095489502e-01 -2.907425165176391602e-01 3.153469562530517578e-01 2.548010945320129395e-01 9.380974620580673218e-02 9.407323668710887432e-04 1.386219412088394165e-01 2.643425166606903076e-01 -4.748960733413696289e-01 -7.283081114292144775e-02 -1.527548879384994507e-01 -3.842592611908912659e-02 -1.013469994068145752e-01 -1.735746115446090698e-01 -6.658886373043060303e-02 2.428730428218841553e-01 -3.431900590658187866e-02 1.692921072244644165e-01 8.111845701932907104e-02 8.551016449928283691e-02 -1.927372254431247711e-02 -3.493097424507141113e-02 -1.545782238245010376e-01 1.641818284988403320e-01 4.338067770004272461e-02 1.589614301919937134e-01 -2.424273788928985596e-01 -1.742066442966461182e-01 -1.513175666332244873e-01
-9.476307779550552368e-02 2.476612627506256104e-01 -6.367742270231246948e-02 -5.902346596121788025e-02 -1.030203551054000854e-01 -5.224249139428138733e-02 3.025014996528625488e-01 1.133807376027107239e-01 2.618831396102905273e-01 -6.950223445892333984e-02 1.972758919000625610e-01 -9.862829744815826416e-02 -2.380259633064270020e-01 -2.135964855551719666e-02 1.782136708498001099e-01 2.129137963056564331e-01 4.569272324442863464e-02 3.610112071037292480e-01 9.958647936582565308e-02 -2.193630039691925049e-01 -1.910510510206222534e-01 -1.507055908441543579e-01 1.036878675222396851e-02 1.474349796772003174e-01 -1.886997669935226440e-01 -2.610266804695129395e-01 1.421991288661956787e-01 -2.936427891254425049e-01 2.185045508667826653e-03 -8.010903745889663696e-02 -1.165077313780784607e-01 -2.155918180942535400e-01
4.515922442078590393e-02 2.937802970409393311e-01 6.568539422005414963e-03 1.454672068357467651e-01 -7.928442955017089844e-02 -7.659024745225906372e-02 1.691191345453262329e-01 5.744501948356628418e-02 1.305257529020309448e-01 -8.764155209064483643e-02 3.907643556594848633e-01 -5.344724655151367188e-01 2.651228569447994232e-03 -4.664189182221889496e-03 -1.360707730054855347e-01 1.260561197996139526e-01 2.666368782520294189e-01 1.943635791540145874e-01 1.689120680093765259e-01 -1.432482153177261353e-01 -6.390839070081710815e-02 -1.329976171255111694e-01 4.704234376549720764e-02 -2.101930230855941772e-02 1.897957473993301392e-01 -3.938517346978187561e-02 1.024561375379562378e-01 2.651706710457801819e-02 -1.614458560943603516e-01 -1.583663523197174072e-01 2.543617188930511475e-01 -4.378507286310195923e-02
6.498941779136657715e-02 2.464106082916259766e-01 -4.898829758167266846e-02 1.647781133651733398e-01 -1.672247946262359619e-01 1.476112902164459229e-01 2.501581609249114990e-01 -4.591915756464004517e-02 -3.155023157596588135e-01 2.906452417373657227e-01 2.285113781690597534e-01 -2.448839992284774780e-01 -1.843818575143814087e-01 -6.041807681322097778e-02 -1.309226900339126587e-01 4.471771046519279480e-02 2.381278425455093384e-01 -9.966617822647094727e-02 1.224731206893920898e-01 -4.432636126875877380e-02 2.783404886722564697e-01 -9.680736809968948364e-02 -4.848645254969596863e-02 2.330967597663402557e-02 1.499811001121997833e-02 -6.480414420366287231e-02 1.910654604434967041e-01 -2.258882522583007812e-01 3.464643657207489014e-02 -1.833118200302124023e-01 -1.360358446836471558e-01 -3.456425070762634277e-01
-5.648266896605491638e-02 1.797563284635543823e-01 -1.497979611158370972e-01 1.504174433648586273e-03 -1.423166990280151367e-01 1.413013190031051636e-01 1.063170284032821655e-01 -7.513811439275741577e-02 -1.488601602613925934e-02 3.143219649791717529e-01 3.931627571582794189e-01 -3.864426016807556152e-01 8.408910036087036133e-02 -2.096544951200485229e-01 2.399972639977931976e-02 -1.082500144839286804e-01 1.227566599845886230e-01 -7.192806154489517212e-02 1.320837587118148804e-01 -6.173338368535041809e-02 3.321375250816345215e-01 1.464500725269317627e-01 1.450444310903549194e-01 -1.528286188840866089e-02 9.640407562255859375e-02 -1.949661970138549805e-01 1.391557455062866211e-01 1.373549271374940872e-02 -3.228548169136047363e-02 -2.359527647495269775e-01 -2.455939799547195435e-01 -2.005152553319931030e-01
-1.830858439207077026e-01 -3.873506933450698853e-02 1.348867081105709076e-02 -2.549848854541778564e-01 -2.601306140422821045e-01 8.560405671596527100e-02 2.388567626476287842e-01 1.388641893863677979e-01 -1.978255808353424072e-02 5.899475142359733582e-02 -2.447864860296249390e-01 -3.676748871803283691e-01 -2.612648718059062958e-02 -2.047551125288009644e-01 -7.528723776340484619e-02 1.986246556043624878e-01 2.494489587843418121e-02 1.559531390666961670e-01 1.270210295915603638e-01 -4.414248839020729065e-02 -7.988257706165313721e-02 -1.910001933574676514e-01 3.567046672105789185e-02 -2.638803422451019287e-01 1.966547071933746338e-01 -3.932302594184875488e-01 8.349806815385818481e-02 -2.187472283840179443e-01 1.922802184708416462e-03 -3.971141576766967773e-02 -1.004888862371444702e-01 -2.124757617712020874e-01
-3.848619060590863228e-03 1.719176024198532104e-02 5.452819541096687317e-02 -2.227605134248733521e-02 -2.458629161119461060e-01 -3.085181582719087601e-03 3.942899405956268311e-02 1.318060904741287231e-01 1.405294090509414673e-01 2.208056598901748657e-01 3.371831178665161133e-01 -1.746454238891601562e-01 -1.929090172052383423e-01 -3.850061893463134766e-01 -3.545216983184218407e-03 2.570701539516448975e-01 1.134252920746803284e-01 2.007113099098205566e-01 -1.882444620132446289e-01 1.663083881139755249e-01 2.132784277200698853e-01 2.546267807483673096e-01 -1.347041875123977661e-02 -2.456495352089405060e-02 -1.516002882272005081e-02 -2.976104319095611572e-01 1.578914523124694824e-01 -4.543563723564147949e-02 -2.862447686493396759e-02 -3.073023557662963867e-01 2.685893699526786804e-02 1.160711199045181274e-01
-2.392634004354476929e-02 -4.230891913175582886e-02 -1.125139966607093811e-01 4.767450690269470215e-02 -2.082027047872543335e-01 1.006816923618316650e-01 3.795432150363922119e-01 -6.287705618888139725e-03 2.636876106262207031e-01 8.983601629734039307e-02 2.525305747985839844e-01 -3.230818212032318115e-01 -1.953834593296051025e-01 8.735994249582290649e-02 1.996035128831863403e-01 -9.546251036226749420e-03 -3.162401914596557617e-02 3.982912302017211914e-01 -6.099722348153591156e-03 -1.817172020673751831e-02 3.125011175870895386e-02 -2.271629422903060913e-01 -8.533083647489547729e-02 -1.047824546694755554e-01 -1.665365099906921387e-01 -5.169190466403961182e-02 4.869066551327705383e-02 -1.422469317913055420e-01 1.857472956180572510e-01 -1.601337045431137085e-01 -2.058765590190887451e-01 -2.593223154544830322e-01
-1.797278784215450287e-02 2.055917382240295410e-01 1.040091551840305328e-02 -9.902890026569366455e-02 -3.200550973415374756e-01 -4.133823215961456299e-01 1.805026829242706299e-01 8.850415050983428955e-02 2.127065211534500122e-01 -6.691990047693252563e-02 3.486330509185791016e-01 -1.658053100109100342e-01 9.151936508715152740e-03 -1.611359715461730957e-01 1.288227178156375885e-02 -5.767984315752983093e-02 6.788498163223266602e-02 3.833798458799719810e-03 -1.339508779346942902e-02 -1.848274171352386475e-01 8.326970040798187256e-02 -2.533026933670043945e-01 -1.255155205726623535e-01 1.084647402167320251e-01 2.807759344577789307e-01 -2.694966197013854980e-01 7.146164029836654663e-02 1.295982152223587036e-01 -2.254358828067779541e-01 -7.933352142572402954e-02 1.520518958568572998e-01 -1.194991245865821838e-01
5.282471701502799988e-02 3.260603919625282288e-02 9.666893631219863892e-02 8.440205454826354980e-02 -2.830520570278167725e-01 -1.624293774366378784e-01 7.822494208812713623e-02 6.101052835583686829e-02 4.956420511007308960e-02 1.890733987092971802e-01 2.809371948242187500e-01 -2.706159055233001709e-01 -3.413338065147399902e-01 -1.092305183410644531e-01 -3.735301196575164795e-01 -1.162975281476974487e-01 3.757451474666595459e-01 2.030899226665496826e-01 -1.881114691495895386e-01 -8.760368078947067261e-02 -2.127397656440734863e-01 -1.651709526777267456e-01 -1.222738772630691528e-01 -1.393115818500518799e-01 5.116880685091018677e-02 -1.542232036590576172e-01 8.413892239332199097e-02 2.954764664173126221e-02 8.015906065702438354e-02 5.003977566957473755e-02 -1.986744999885559082e-02 -1.241471990942955017e-01
-1.382824331521987915e-01 2.583830654621124268e-01 4.616658017039299011e-02 1.746205240488052368e-01 -2.288173735141754150e-01 2.673670053482055664e-01 1.413124799728393555e-01 1.042646914720535278e-01 1.152273081243038177e-02 2.093646675348281860e-01 3.222262263298034668e-01 -2.522959709167480469e-01 -1.163745671510696411e-01 -2.730806469917297363e-01 -6.804273277521133423e-02 -9.733477234840393066e-02 1.569572463631629944e-02 -7.318258285522460938e-02 1.925553977489471436e-01 -1.814455240964889526e-01 2.851789891719818115e-01 1.984572708606719971e-01 9.737081080675125122e-02 -3.632932202890515327e-03 1.991514675319194794e-02 -2.741847634315490723e-01 2.628174722194671631e-01 -7.616302371025085449e-02 1.192052587866783142e-01 -1.603934019804000854e-01 -1.252668946981430054e-01 -3.544110432267189026e-02
7.108074426651000977e-02 8.115328848361968994e-02 -4.933028668165206909e-02 -1.631402596831321716e-02 -3.338382840156555176e-01 1.037791520357131958e-01 2.349489927291870117e-01 -2.878333628177642822e-01 1.906060576438903809e-01 -1.240533217787742615e-01 2.113155126571655273e-01 -2.876471579074859619e-01 -1.347902230918407440e-02 8.588943630456924438e-02 -3.341387510299682617e-01 -1.837840974330902100e-01 8.430995047092437744e-02 3.614055365324020386e-02 -2.489424794912338257e-01 9.365914762020111084e-02 2.161220610141754150e-01 -4.309933260083198547e-02 -1.653486788272857666e-01 -8.741799741983413696e-02 -1.105597466230392456e-01 -2.178756892681121826e-01 1.903016120195388794e-01 -1.083663180470466614e-01 -2.882577776908874512e-01 -1.524525135755538940e-01 4.555186722427606583e-03 -1.287719011306762695e-01
-1.981524080038070679e-01 2.175662219524383545e-01 -1.032669693231582642e-01 -3.762767463922500610e-02 -3.598063290119171143e-01 9.044340997934341431e-02 1.059679314494132996e-02 8.925951085984706879e-03 7.962752878665924072e-02 1.321671754121780396e-01 1.293836236000061035e-01 7.447493076324462891e-02 -1.241024583578109741e-01 -2.104678452014923096e-01 1.086570993065834045e-01 -2.461440488696098328e-02 -1.039725020527839661e-01 3.153023719787597656e-01 -2.059758603572845459e-01 -3.338542878627777100e-01 -9.052680432796478271e-02 2.718798816204071045e-01 1.608118861913681030e-01 4.110178723931312561e-02 -4.085505008697509766e-02 -1.288377642631530762e-01 7.188634574413299561e-02 -2.726475708186626434e-03 -3.805064558982849121e-01 -1.425283849239349365e-01 -2.879915833473205566e-01 -5.126977805048227310e-03
2.158798649907112122e-02 8.736053854227066040e-02 -5.081014335155487061e-02 -1.530644446611404419e-01 -3.494917154312133789e-01 -1.087934002280235291e-01 2.325317412614822388e-01 -1.365015506744384766e-01 2.257684171199798584e-01 1.384746134281158447e-01 2.897658944129943848e-01 6.896805018186569214e-02 -2.585368156433105469e-01 -5.346973240375518799e-02 8.968877047300338745e-02 1.942978352308273315e-01 7.108921557664871216e-02 1.504653990268707275e-01 2.175057679414749146e-01 -3.162199556827545166e-01 8.973418921232223511e-02 -1.389532387256622314e-01 -1.923525780439376831e-01 -5.389988888055086136e-03 3.315565586090087891e-01 -2.466110140085220337e-01 -1.197964996099472046e-01 9.953566640615463257e-02 -3.090312890708446503e-02 -1.089594587683677673e-01 1.608546674251556396e-01 -1.084036529064178467e-01
1.585215330123901367e-01 1.852872073650360107e-01 -1.786512583494186401e-01 -3.831506147980690002e-02 -3.852778971195220947e-01 -1.177316159009933472e-01 3.405498862266540527e-01 -4.616018384695053101e-02 3.609426021575927734e-01 -1.354102343320846558e-01 1.051705032587051392e-01 -4.285140708088874817e-02 -1.811452060937881470e-01 2.251762896776199341e-02 -5.777225643396377563e-02 5.558300018310546875e-02 8.540952950716018677e-02 2.308055013418197632e-01 -6.282674614340066910e-03 -1.080403625965118408e-01 -7.014460861682891846e-02 -9.255230426788330078e-02 1.882692277431488037e-01 -2.109909951686859131e-01 -5.632821470499038696e-02 -2.376687973737716675e-01 -8.187761902809143066e-02 -2.942888736724853516e-01 -1.645507812500000000e-01 8.492573164403438568e-03 -2.786391079425811768e-01 -4.478004574775695801e-02
-2.137156277894973755e-01 2.580058202147483826e-02 -3.061380423605442047e-02 2.671934962272644043e-01 -3.422108292579650879e-01 -2.614546939730644226e-02 1.944829523563385010e-01 -3.695358708500862122e-02 -6.274839863181114197e-03 2.310132384300231934e-01 2.630998492240905762e-01 -2.465868145227432251e-01 -1.097717955708503723e-01 -1.100121764466166496e-03 -6.628052145242691040e-02 -9.188006818294525146e-02 -1.498877108097076416e-01 2.830779552459716797e-01 9.207884222269058228e-02 -1.446955949068069458e-01 -7.448450475931167603e-02 -8.100547641515731812e-02 -1.179034113883972168e-01 -2.853965163230895996e-01 1.132638473063707352e-02 -3.654154241085052490e-01 2.251471579074859619e-01 -1.426064074039459229e-01 -7.513912022113800049e-02 1.997135281562805176e-01 1.141218543052673340e-01 1.153841614723205566e-01
2.094281464815139771e-01 8.934954553842544556e-02 -1.769369989633560181e-01 -8.573366701602935791e-02 -4.120247364044189453e-01 5.571904405951499939e-02 8.886653184890747070e-02 -1.926724314689636230e-01 1.130763664841651917e-01 1.493030488491058350e-01 1.344701349735260010e-01 -2.129025943577289581e-02 -1.770039051771163940e-01 -6.224979087710380554e-02 5.835410580039024353e-02 9.671320021152496338e-02 1.090363785624504089e-01 1.653815805912017822e-02 3.513390198349952698e-02 -3.292737603187561035e-01 -1.918801814317703247e-01 1.384686082601547241e-01 4.386197030544281006e-02 -3.407648950815200806e-02 -6.298191845417022705e-02 -8.215290307998657227e-02 -4.546664282679557800e-02 3.300822675228118896e-01 -3.844669461250305176e-01 -2.619798779487609863e-01 -2.646808326244354248e-01 -2.994895540177822113e-02
-1.747201681137084961e-01 -1.021802350878715515e-01 -3.084515333175659180e-01 2.751894891262054443e-01 -1.506085097789764404e-01 6.146856117993593216e-03 3.191969990730285645e-01 -1.514569371938705444e-01 1.566977202892303467e-01 1.551440805196762085e-01 1.991685628890991211e-01 -7.836212217807769775e-02 -2.398994863033294678e-01 4.436989128589630127e-02 2.536532282829284668e-01 2.825236134231090546e-02 -3.748212940990924835e-03 2.887076437473297119e-01 -5.015473067760467529e-02 -6.909001618623733521e-02 -2.042431384325027466e-01 -1.705081611871719360e-01 5.994267389178276062e-02 -2.168567180633544922e-01 -1.202708706259727478e-01 -1.158593744039535522e-01 1.587938815355300903e-01 -1.413784772157669067e-01 7.471735589206218719e-03 -2.855097353458404541e-01 -1.427986472845077515e-01 -1.854844838380813599e-01
3.723384812474250793e-02 2.136642932891845703e-01 -8.620942011475563049e-03 3.384346067905426025e-01 -1.486997902393341064e-01 -1.593065112829208374e-01 1.471880227327346802e-01 6.226269528269767761e-03 2.294904887676239014e-01 -2.927730046212673187e-02 1.137962564826011658e-01 -4.084602296352386475e-01 -1.469566524028778076e-01 -2.643583118915557861e-01 1.989869922399520874e-01 -1.841447949409484863e-01 2.219868302345275879e-01 2.468329966068267822e-01 1.851809769868850708e-01 -1.048879772424697876e-01 -1.911837607622146606e-01 2.384509891271591187e-02 -1.443204656243324280e-02 -2.149071544408798218e-01 1.123077049851417542e-01 -1.040180325508117676e-01 6.678288429975509644e-02 -2.319181114435195923e-01 -1.944760680198669434e-01 -9.429339319467544556e-02 3.792153298854827881e-02 4.490423947572708130e-02
1.440300494432449341e-01 7.712252438068389893e-02 -1.478820592164993286e-01 -9.089543670415878296e-02 -3.204574286937713623e-01 -5.656987056136131287e-02 2.081094831228256226e-01 3.642359375953674316e-02 1.969914436340332031e-01 -1.173903644084930420e-01 2.161673903465270996e-01 -1.725335121154785156e-01 -1.467574089765548706e-01 -5.324969813227653503e-02 2.279669344425201416e-01 -1.982961893081665039e-01 -5.423415452241897583e-02 3.886684477329254150e-01 3.497170507907867432e-01 -3.018791973590850830e-01 -1.992794722318649292e-01 -8.586077392101287842e-02 2.970058843493461609e-02 7.202059775590896606e-02 -1.102614700794219971e-01 -1.533624082803726196e-01 7.769549638032913208e-02 -1.585064530372619629e-01 2.450978383421897888e-02 -1.541588008403778076e-01 -4.387113079428672791e-02 -1.848815530538558960e-01
-5.264334380626678467e-02 1.162642911076545715e-01 2.373006790876388550e-01 3.053534626960754395e-01 -3.825221061706542969e-01 -5.068947374820709229e-02 7.723355293273925781e-02 -2.239406704902648926e-01 -1.469821631908416748e-01 7.660695165395736694e-02 4.028560221195220947e-01 -2.613424658775329590e-01 -4.877157509326934814e-02 -5.218171700835227966e-02 -9.448045492172241211e-02 -1.359395980834960938e-01 -5.394047498703002930e-02 7.842876017093658447e-02 -1.819639354944229126e-01 -1.524437814950942993e-01 4.046203196048736572e-02 -2.473811805248260498e-01 1.012650728225708008e-01 -1.160179972648620605e-01 -1.581467539072036743e-01 -3.294634222984313965e-01 1.024973392486572266e-02 -2.259180843830108643e-01 7.574830204248428345e-03 2.015803940594196320e-02 -3.782023489475250244e-02 -4.941370338201522827e-03
-4.668019711971282959e-02 9.789067506790161133e-02 -1.416774839162826538e-01 -6.331977434456348419e-03 -2.628751099109649658e-02 -5.492039769887924194e-02 1.810200512409210205e-01 -2.000643610954284668e-01 7.379431277513504028e-02 -3.421879559755325317e-02 3.774599432945251465e-01 -1.928353756666183472e-01 -2.140369117259979248e-01 -1.264662947505712509e-02 -1.325377169996500015e-02 3.748643100261688232e-01 6.146321073174476624e-02 3.259217143058776855e-01 -1.073051318526268005e-01 -8.883491903543472290e-02 -2.788301743566989899e-02 -1.375235617160797119e-01 -6.201899796724319458e-02 2.511176280677318573e-02 -7.513827644288539886e-03 -3.385669291019439697e-01 -1.497929394245147705e-01 -2.266619056463241577e-01 6.850297749042510986e-02 -3.110015988349914551e-01 -2.192291915416717529e-01 1.647008210420608521e-01
1.171213686466217041e-01 -9.047921001911163330e-02 5.621794238686561584e-02 -5.385720869526267052e-04 -3.504306674003601074e-01 1.628497540950775146e-01 1.057647615671157837e-01 7.633145153522491455e-02 8.436064422130584717e-02 2.200599312782287598e-01 1.686555594205856323e-01 -4.633485078811645508e-01 -1.467127501964569092e-01 -2.481426596641540527e-01 -2.016262710094451904e-01 8.496620506048202515e-02 6.750505417585372925e-02 9.510202705860137939e-02 1.429431587457656860e-01 2.214314192533493042e-01 1.465279757976531982e-01 2.064702063798904419e-01 2.347165904939174652e-02 1.342651098966598511e-01 9.726545959711074829e-02 -1.670021861791610718e-01 5.654219910502433777e-02 -6.634583324193954468e-02 -2.730688750743865967e-01 -1.679103970527648926e-01 -1.706734150648117065e-01 1.906991899013519287e-01
-4.036330059170722961e-02 2.025323547422885895e-02 -1.926605403423309326e-01 1.106588393449783325e-01 -2.203848063945770264e-01 -6.534179300069808960e-02 1.387456953525543213e-01 3.811544924974441528e-02 4.143353924155235291e-02 -2.838853048160672188e-03 1.490597277879714966e-01 -2.629927098751068115e-01 -1.960337311029434204e-01 -2.689321525394916534e-02 -1.516128182411193848e-01 1.926183700561523438e-01 -8.835446089506149292e-02 1.751266270875930786e-01 1.127742901444435120e-01 -7.371769100427627563e-02 1.985208839178085327e-01 3.832333534955978394e-02 -3.404971212148666382e-02 2.105474472045898438e-02 -1.220014095306396484e-01 -3.002917468547821045e-01 -5.523428320884704590e-02 -8.106794208288192749e-02 -3.355774879455566406e-01 -2.358502000570297241e-01 -5.204662084579467773e-01 -1.725990474224090576e-01
-1.624091118574142456e-01 1.526788473129272461e-01 -2.679100073873996735e-02 1.200482398271560669e-01 -2.497363239526748657e-01 3.106650412082672119e-01 1.584101468324661255e-01 1.188751831650733948e-01 -2.476851269602775574e-02 1.609757840633392334e-01 2.826964557170867920e-01 -2.086095660924911499e-01 -6.390235573053359985e-02 -3.606882691383361816e-01 9.356011450290679932e-02 -1.202233508229255676e-02 -1.229035258293151855e-01 5.533637851476669312e-02 1.809103637933731079e-01 -1.068298742175102234e-01 1.074129566550254822e-01 2.177039384841918945e-01 -7.189850788563489914e-03 7.038474828004837036e-02 2.065882980823516846e-01 -2.595817744731903076e-01 2.257655709981918335e-01 -8.871667087078094482e-02 1.719399988651275635e-01 -3.033460974693298340e-01 -3.902190178632736206e-02 -1.605735868215560913e-01
-2.541708014905452728e-02 1.911449730396270752e-01 1.504159569740295410e-01 1.505251228809356689e-01 -3.734845519065856934e-01 -1.650058329105377197e-01 3.320781588554382324e-01 -1.047520488500595093e-01 -1.832228153944015503e-02 -1.105387732386589050e-01 3.768895566463470459e-01 -1.980956792831420898e-01 -1.453833468258380890e-02 -6.131399422883987427e-02 4.757562279701232910e-02 -2.563992142677307129e-01 -2.652676403522491455e-02 -1.129346042871475220e-01 -2.264569252729415894e-01 -1.403177231550216675e-01 -3.523094952106475830e-02 -1.511871367692947388e-01 1.877566128969192505e-01 -6.121277809143066406e-02 -4.053450748324394226e-02 -2.502425014972686768e-01 8.675342053174972534e-02 -3.151885867118835449e-01 3.965661674737930298e-02 -1.251484006643295288e-01 1.531830877065658569e-01 6.625168025493621826e-02
8.158271759748458862e-02 -8.238672465085983276e-02 -3.922601044178009033e-02 1.294087916612625122e-01 -3.082362115383148193e-01 3.106946311891078949e-02 1.641219407320022583e-01 3.829898312687873840e-02 -3.611777722835540771e-02 -1.907704323530197144e-01 4.446415603160858154e-01 -2.174536287784576416e-01 -1.154956892132759094e-01 -1.792712807655334473e-01 -3.532269597053527832e-01 -7.396546751260757446e-02 6.137827411293983459e-02 9.259954094886779785e-02 -3.487080335617065430e-02 -5.049318820238113403e-02 -2.003382891416549683e-01 -2.862122654914855957e-01 2.448326535522937775e-02 -1.339849233627319336e-01 4.341017827391624451e-02 -1.963854283094406128e-01 -4.254852607846260071e-02 6.629054248332977295e-02 -3.860888481140136719e-01 1.362648010253906250e-01 -1.132673248648643494e-01 4.068775102496147156e-02
-1.167158707976341248e-01 -1.390462815761566162e-01 -2.362847328186035156e-01 -2.821262180805206299e-02 -5.049895644187927246e-01 -7.367751002311706543e-02 -1.923900097608566284e-02 2.048494294285774231e-02 1.095006912946701050e-01 1.921557337045669556e-01 1.256599575281143188e-01 -1.692949235439300537e-01 -1.081621348857879639e-01 -1.999455839395523071e-01 -5.614276602864265442e-02 1.748417466878890991e-01 3.390050679445266724e-02 9.993084520101547241e-02 -9.230947494506835938e-02 -2.284404933452606201e-01 2.721990272402763367e-02 7.185226678848266602e-02 1.221950426697731018e-01 -1.012128032743930817e-02 -1.881714910268783569e-01 -3.662002086639404297e-01 -1.605669260025024414e-01 1.820446699857711792e-01 -3.455553054809570312e-01 4.597693681716918945e-02 -1.655993163585662842e-01 -1.620154455304145813e-02
-2.100227922201156616e-01 -5.066223815083503723e-02 -2.044917643070220947e-01 1.068909838795661926e-01 -1.456158012151718140e-01 2.546815276145935059e-01 2.881073653697967529e-01 4.334259778261184692e-03 1.775674521923065186e-01 6.866738200187683105e-02 2.117910087108612061e-01 -3.840265572071075439e-01 -2.066351026296615601e-01 -3.782197088003158569e-02 2.577176392078399658e-01 6.572901457548141479e-02 1.270750537514686584e-02 3.807241320610046387e-01 -7.052914798259735107e-02 -1.290302723646163940e-01 -5.909334495663642883e-02 -1.775968819856643677e-01 -4.844818264245986938e-02 -9.400001913309097290e-02 -5.571247264742851257e-02 -1.457236856222152710e-01 -1.958691887557506561e-02 -1.049187481403350830e-01 1.041403934359550476e-01 -1.438515931367874146e-01 -2.640269696712493896e-01 -1.939440369606018066e-01
-5.648645013570785522e-02 -1.223853696137666702e-02 -2.064966857433319092e-01 1.829634159803390503e-01 -3.561550676822662354e-01 -2.279035374522209167e-02 1.633148640394210815e-01 -3.002012334764003754e-02 3.818598389625549316e-02 2.339052408933639526e-01 2.724877595901489258e-01 -1.851541548967361450e-01 -2.591908574104309082e-01 -2.121117524802684784e-02 2.321100085973739624e-01 1.107829213142395020e-01 7.034491747617721558e-02 4.306467771530151367e-01 -1.279037725180387497e-02 -3.213399648666381836e-02 3.808619081974029541e-02 -3.278325498104095459e-01 2.469106316566467285e-01 -6.162733584642410278e-02 -1.998631283640861511e-02 -1.220041438937187195e-01 -9.042032808065414429e-02 -4.527980834245681763e-02 1.786458641290664673e-01 -1.452366709709167480e-01 7.410366088151931763e-02 -1.335155814886093140e-01
-1.642020493745803833e-01 1.318439245223999023e-01 4.685658216476440430e-02 -1.460110545158386230e-01 -2.402377426624298096e-01 -2.804400920867919922e-01 -5.177955701947212219e-02 -1.775151491165161133e-02 2.093151658773422241e-01 6.973738968372344971e-02 3.601817488670349121e-01 -3.174846172332763672e-01 -1.880161650478839874e-02 -5.348215624690055847e-02 -1.684651076793670654e-01 -4.615031182765960693e-03 4.071186780929565430e-01 1.344831585884094238e-01 1.503215730190277100e-01 7.280782610177993774e-02 -2.569089233875274658e-01 -1.141716986894607544e-01 -9.564276784658432007e-02 -4.661564901471138000e-02 7.607578486204147339e-02 -8.737570047378540039e-02 -2.588110044598579407e-02 -1.437993794679641724e-01 -1.374672073870897293e-02 -3.156593441963195801e-01 -1.963390260934829712e-01 -8.202537894248962402e-02
8.031165227293968201e-03 2.841800451278686523e-01 -3.459991514682769775e-02 2.529264055192470551e-02 -2.385990768671035767e-01 4.192336201667785645e-01 1.337524354457855225e-01 -1.810690760612487793e-01 -9.218504652380943298e-03 2.824709713459014893e-01 4.154161810874938965e-01 -2.004091292619705200e-01 -1.711509525775909424e-01 -1.520624458789825439e-01 -9.455965459346771240e-02 -1.228834837675094604e-01 1.051788255572319031e-01 4.128057882189750671e-02 1.250856667757034302e-01 -8.500275760889053345e-02 1.958077549934387207e-01 -9.033532813191413879e-03 1.620395630598068237e-01 4.466039687395095825e-02 8.122614771127700806e-02 -4.061210155487060547e-02 1.572746259626001120e-04 -1.660429388284683228e-01 -3.518489748239517212e-02 -1.439731121063232422e-01 -2.481226325035095215e-01 -2.079687714576721191e-01
-3.949407860636711121e-02 1.470823287963867188e-01 6.561332195997238159e-02 7.155873626470565796e-02 -3.992598354816436768e-01 3.892986774444580078e-01 1.104690209031105042e-01 9.954512119293212891e-02 4.788883496075868607e-03 1.880287677049636841e-01 4.278396964073181152e-01 -2.681095898151397705e-01 7.058464735746383667e-02 -1.682161837816238403e-01 -2.826057933270931244e-02 -7.899235934019088745e-02 1.452202070504426956e-02 7.098671793937683105e-02 2.169987112283706665e-01 -4.190168529748916626e-02 1.859960258007049561e-01 2.049791663885116577e-01 7.545743882656097412e-02 -8.163651078939437866e-02 6.309934426099061966e-03 -2.233577668666839600e-01 1.413961201906204224e-01 -7.479991763830184937e-02 6.007124856114387512e-02 -1.714044362306594849e-01 -2.258183211088180542e-01 -3.347338736057281494e-02
-1.179052814841270447e-01 1.252891570329666138e-01 -4.167860839515924454e-03 1.625356823205947876e-01 -2.571382522583007812e-01 3.394798338413238525e-01 2.910804450511932373e-01 1.535763442516326904e-01 -1.127753481268882751e-01 1.793817281723022461e-01 2.219976186752319336e-01 -3.520401120185852051e-01 -4.629286937415599823e-03 -2.698081731796264648e-01 5.445555970072746277e-02 -6.933965533971786499e-02 -7.213462889194488525e-02 1.889622397720813751e-02 2.152547836303710938e-01 -6.461075693368911743e-02 1.444743871688842773e-01 7.659491896629333496e-02 2.536324784159660339e-02 -2.018112689256668091e-02 7.205108553171157837e-02 -2.088856697082519531e-01 2.903974652290344238e-01 1.408416479825973511e-01 1.169204711914062500e-01 -2.824821174144744873e-01 -5.649463832378387451e-02 -1.485711336135864258e-01
-9.612126648426055908e-02 2.640142142772674561e-01 -2.264249920845031738e-01 7.144928723573684692e-02 -2.084700763225555420e-01 1.162260305136442184e-02 3.342145308852195740e-02 -2.474690079689025879e-01 -7.300235331058502197e-02 9.557192772626876831e-02 4.422421753406524658e-01 -7.473831530660390854e-03 -1.880340427160263062e-01 -8.195059001445770264e-02 -1.856916397809982300e-01 -1.094847247004508972e-01 1.768052875995635986e-01 1.822137236595153809e-01 7.354562729597091675e-02 -1.420712564140558243e-02 -2.258690893650054932e-01 8.711792528629302979e-02 2.275640815496444702e-01 -4.586319625377655029e-02 1.548725813627243042e-01 -1.227709501981735229e-01 1.010602638125419617e-01 2.591461837291717529e-01 -6.649361550807952881e-02 -1.937891393899917603e-01 -3.067243099212646484e-01 -1.582450866699218750e-01
-1.369034200906753540e-01 6.095111742615699768e-02 3.229453414678573608e-02 2.798915505409240723e-01 -2.716985046863555908e-01 -2.103092148900032043e-02 2.726339697837829590e-01 -2.805673889815807343e-02 6.575680524110794067e-02 1.928204745054244995e-01 2.501151859760284424e-01 -2.522629797458648682e-01 -1.355663035064935684e-02 2.422985853627324104e-03 5.357490852475166321e-02 -8.956986479461193085e-03 1.416157633066177368e-01 3.412094414234161377e-01 -1.579880714416503906e-01 -1.705744266510009766e-01 -6.356137990951538086e-02 -3.951086476445198059e-02 -6.599034368991851807e-02 -2.531983554363250732e-01 2.611540853977203369e-01 -3.677389025688171387e-01 6.397506222128868103e-03 -9.266759455204010010e-02 -1.355245411396026611e-01 -2.965943887829780579e-02 2.405484467744827271e-01 1.554724872112274170e-01
-2.166427671909332275e-02 2.442149072885513306e-01 -1.766489148139953613e-01 1.052669733762741089e-01 -4.927564561367034912e-01 1.096534952521324158e-01 3.420302867889404297e-01 2.619771286845207214e-02 2.944971621036529541e-02 1.455010473728179932e-01 1.546273827552795410e-01 -9.035246074199676514e-02 1.010122592560946941e-03 8.917099237442016602e-02 5.579591915011405945e-02 6.178508326411247253e-02 -2.783938050270080566e-01 -9.235617518424987793e-02 -5.339621007442474365e-02 -1.588775366544723511e-01 2.054377943277359009e-01 1.423197239637374878e-01 8.377999812364578247e-02 -9.381487220525741577e-02 1.173901259899139404e-01 -1.196388825774192810e-01 3.376623392105102539e-01 8.038344234228134155e-02 6.777098774909973145e-02 -2.865492999553680420e-01 -8.260985463857650757e-02 -1.469724178314208984e-01
-2.011292725801467896e-01 3.659296035766601562e-02 2.923796176910400391e-01 2.717700600624084473e-01 -2.220274060964584351e-01 -8.754278533160686493e-03 1.657516211271286011e-01 -7.108277827501296997e-02 1.273397952318191528e-01 9.374010562896728516e-02 2.875096797943115234e-01 -2.801226675510406494e-01 -1.449801325798034668e-01 -6.288446485996246338e-02 1.320205032825469971e-01 -1.522644013166427612e-01 3.189355507493019104e-02 -2.472366206347942352e-02 -1.766615658998489380e-01 -2.425927519798278809e-01 1.661181747913360596e-01 -4.947440698742866516e-02 2.469948120415210724e-02 -1.662213355302810669e-01 5.924554169178009033e-02 -4.666876196861267090e-01 8.165071904659271240e-02 -2.626095414161682129e-01 -8.583658933639526367e-02 9.012334048748016357e-02 2.825300768017768860e-02 4.522529244422912598e-02
-3.730146680027246475e-03 5.186693370342254639e-02 -2.500938475131988525e-01 -1.404144018888473511e-01 -1.196729242801666260e-01 -3.357111243531107903e-03 3.235519826412200928e-01 -5.154248792678117752e-03 1.638331450521945953e-02 1.694045588374137878e-02 1.127898469567298889e-01 -7.877452671527862549e-02 -1.560935229063034058e-01 -1.161027178168296814e-01 -3.049076497554779053e-01 -7.285614311695098877e-02 6.721585243940353394e-02 4.004726409912109375e-01 2.785123288631439209e-01 -3.257972300052642822e-01 -8.884701132774353027e-02 2.388262934982776642e-02 1.425823867321014404e-01 2.531890571117401123e-01 -4.478923231363296509e-02 -1.429111808538436890e-01 2.789597511291503906e-01 -8.038199506700038910e-03 -1.485299021005630493e-01 -2.399269342422485352e-01 -1.376035809516906738e-01 1.429282478056848049e-03
1.612387597560882568e-01 -9.535342454910278320e-02 4.891468212008476257e-02 -1.412455737590789795e-01 -2.045235484838485718e-01 -8.722669631242752075e-02 8.974393457174301147e-02 6.771243363618850708e-02 1.441747248172760010e-01 2.619238197803497314e-02 4.242433011531829834e-01 -5.235254764556884766e-01 -1.382636129856109619e-01 1.741440743207931519e-01 3.351103886961936951e-02 8.019343018531799316e-02 1.082028746604919434e-01 2.180859744548797607e-01 4.555746167898178101e-02 -1.206246241927146912e-01 -1.683638393878936768e-01 -1.890199035406112671e-01 -1.056578680872917175e-01 5.621270462870597839e-02 3.639072179794311523e-02 -1.923227906227111816e-01 2.865670062601566315e-02 -7.746868580579757690e-02 1.640364825725555420e-01 -3.121098875999450684e-01 -1.479181349277496338e-01 -4.827239364385604858e-02
-6.075073964893817902e-03 5.091073364019393921e-02 -1.309648305177688599e-01 -2.671286277472972870e-02 -2.353376597166061401e-01 2.867636382579803467e-01 2.323313206434249878e-01 -1.233366206288337708e-01 3.172905445098876953e-01 3.271354436874389648e-01 1.148387864232063293e-01 -1.396646797657012939e-01 -1.720743030309677124e-01 4.432382993400096893e-03 1.900777816772460938e-01 1.239641308784484863e-01 1.006389483809471130e-01 3.091582953929901123e-01 2.683166414499282837e-02 -5.448608845472335815e-02 -2.930954396724700928e-01 -2.335803657770156860e-01 -5.264281295239925385e-03 -1.028387099504470825e-01 -1.119218245148658752e-01 -5.287406966090202332e-02 5.738024786114692688e-02 -2.233462482690811157e-01 -3.263929858803749084e-02 -1.616316139698028564e-01 -2.498135417699813843e-01 -1.806346029043197632e-01
-9.840691834688186646e-02 3.723606234416365623e-03 -1.820510998368263245e-02 1.406131535768508911e-01 -1.416848152875900269e-01 6.493248790502548218e-02 4.827154874801635742e-01 -1.001106724143028259e-01 2.602334618568420410e-01 -7.921355962753295898e-02 3.408650159835815430e-01 -1.554163396358489990e-01 1.053895875811576843e-01 -1.839637309312820435e-01 -1.360451895743608475e-02 -1.676965318620204926e-02 1.035996377468109131e-01 7.123409211635589600e-02 -7.126479595899581909e-02 -1.688441820442676544e-02 -9.991478174924850464e-02 -8.755748718976974487e-02 2.981972694396972656e-01 -2.616183757781982422e-01 9.563473053276538849e-03 -2.990686297416687012e-01 -3.880859166383743286e-02 -1.517343074083328247e-01 -3.036870360374450684e-01 1.041763946413993835e-01 -1.556175500154495239e-01 7.464509457349777222e-02
-7.195430248975753784e-02 -2.734575569629669189e-01 2.363279610872268677e-01 2.202645093202590942e-01 -1.386134419590234756e-02 -1.426545786671340466e-03 3.675148785114288330e-01 -1.126535236835479736e-01 8.428182452917098999e-02 8.542918413877487183e-02 2.083124369382858276e-01 -3.090371787548065186e-01 -2.104889452457427979e-01 -1.460651010274887085e-01 -1.230641305446624756e-01 -3.330617025494575500e-02 2.013946920633316040e-01 -7.753287255764007568e-02 1.650420427322387695e-01 -2.357433736324310303e-01 1.150592416524887085e-01 -9.579607099294662476e-02 7.597396150231361389e-03 8.525156974792480469e-02 -8.775973320007324219e-02 -2.415334284305572510e-01 2.231215089559555054e-01 3.327594995498657227e-01 -7.006704807281494141e-02 9.754273295402526855e-02 -1.518138051033020020e-01 9.685029089450836182e-02
4.567270725965499878e-02 1.250075697898864746e-01 -2.040998637676239014e-01 -1.764476895332336426e-01 -1.231947317719459534e-01 1.113355509005486965e-03 3.204632401466369629e-01 4.248853400349617004e-02 9.395457059144973755e-02 -1.054602563381195068e-01 1.613136380910873413e-01 -2.951170550659298897e-03 1.448096036911010742e-01 -6.582675874233245850e-02 2.229817360639572144e-01 -1.224268078804016113e-01 -3.695110557600855827e-03 1.993263214826583862e-01 -2.334600314497947693e-02 -2.455669343471527100e-01 2.393633127212524414e-01 1.896833768114447594e-03 4.276366904377937317e-02 -9.265530854463577271e-02 1.212705578655004501e-02 -2.606646418571472168e-01 2.365483194589614868e-01 -2.453744858503341675e-01 -3.486225306987762451e-01 -2.712294757366180420e-01 -3.111506402492523193e-01 -9.666641056537628174e-02
-7.691320031881332397e-03 -1.126036867499351501e-01 -5.335868149995803833e-02 -3.192207962274551392e-02 -8.682046830654144287e-02 -1.011351868510246277e-01 3.763408064842224121e-01 -1.230194494128227234e-01 2.613307237625122070e-01 3.250727951526641846e-01 1.031947731971740723e-01 -4.290820956230163574e-01 -1.843958348035812378e-01 2.795544564723968506e-01 -1.671209484338760376e-01 1.784037947654724121e-01 -3.669451549649238586e-02 1.892250925302505493e-01 1.313442587852478027e-01 -1.582463681697845459e-01 6.745263934135437012e-02 -1.636109873652458191e-02 1.973872259259223938e-02 -1.417674422264099121e-01 7.791660726070404053e-02 -9.319272637367248535e-02 4.969175904989242554e-03 1.298386044800281525e-02 -2.432364672422409058e-01 -1.230438202619552612e-01 -2.516297698020935059e-01 1.044260859489440918e-01
-1.865985393524169922e-01 1.702260375022888184e-01 3.226778805255889893e-01 2.126716822385787964e-01 -3.794631958007812500e-01 -2.527748234570026398e-02 1.550189703702926636e-01 -7.703253626823425293e-02 2.082626335322856903e-02 1.875733435153961182e-01 3.383279740810394287e-01 -3.049991130828857422e-01 -1.122047901153564453e-01 -5.355263873934745789e-02 4.167868569493293762e-02 1.632376201450824738e-02 -5.480101704597473145e-02 1.154810860753059387e-01 -7.211811840534210205e-02 -1.364706754684448242e-01 1.242408761754631996e-03 -6.594247370958328247e-02 1.482766419649124146e-01 -3.260300457477569580e-01 2.254618518054485321e-02 -3.714409172534942627e-01 -2.577908104285597801e-03 2.342630177736282349e-02 -1.241581737995147705e-01 8.834793418645858765e-02 9.838549792766571045e-02 8.342801034450531006e-02
5.670243501663208008e-02 1.264284551143646240e-01 9.280749410390853882e-02 2.853494584560394287e-01 -1.080865487456321716e-01 -2.199380099773406982e-02 2.178019881248474121e-01 -7.562471181154251099e-02 2.254285514354705811e-01 -7.434285432100296021e-02 5.331000089645385742e-01 -3.343514502048492432e-01 3.230857849121093750e-02 -1.758071035146713257e-01 -1.753785312175750732e-01 7.152354717254638672e-02 2.802473306655883789e-01 2.343162447214126587e-01 1.613774001598358154e-01 -8.820205181837081909e-02 -7.380221784114837646e-02 -5.215196404606103897e-03 -1.540384590625762939e-01 -8.087998628616333008e-02 1.071090400218963623e-01 -1.196099668741226196e-01 3.191945329308509827e-02 -1.862521283328533173e-02 5.346317216753959656e-02 -2.373111546039581299e-01 1.262144148349761963e-01 5.029673222452402115e-03
-1.182981655001640320e-01 8.081801235675811768e-02 1.005989909172058105e-01 2.288426905870437622e-01 -4.370478987693786621e-01 -7.884615659713745117e-02 1.378224492073059082e-01 5.604290217161178589e-02 1.479927748441696167e-01 4.359584674239158630e-02 3.327988088130950928e-01 -2.391500174999237061e-01 -7.581298053264617920e-02 -1.964544206857681274e-01 3.855380788445472717e-02 6.083600595593452454e-02 1.697969138622283936e-01 1.631041765213012695e-01 -8.567846566438674927e-02 -1.348683685064315796e-01 -9.762535989284515381e-02 -1.684302985668182373e-01 -6.201945990324020386e-02 -2.802279293537139893e-01 1.273178309202194214e-02 -3.282890915870666504e-01 1.293814331293106079e-01 -2.351091355085372925e-01 -1.319287568330764771e-01 1.237612068653106689e-01 1.238014847040176392e-01 1.646307408809661865e-01
-2.314202189445495605e-01 -2.621689252555370331e-02 -1.362488269805908203e-01 5.916939117014408112e-03 -3.401253223419189453e-01 3.034455887973308563e-02 3.234966397285461426e-01 -1.467313021421432495e-01 6.061943992972373962e-02 -6.436089426279067993e-02 1.488644629716873169e-01 -2.378575950860977173e-01 -2.583143115043640137e-02 3.263437747955322266e-02 -3.630238473415374756e-01 -3.143350407481193542e-02 5.540718883275985718e-02 4.710574075579643250e-02 5.741463974118232727e-02 1.092596575617790222e-01 2.641865611076354980e-01 -1.487807333469390869e-01 -9.496620297431945801e-02 -7.911268621683120728e-02 -2.403245717287063599e-01 -9.967881441116333008e-02 1.136299669742584229e-01 7.841306924819946289e-02 -4.061374366283416748e-01 -2.893154025077819824e-01 6.988412700593471527e-03 1.136453170329332352e-02
1.573891788721084595e-01 4.694373905658721924e-02 -1.543645113706588745e-01 -2.697638869285583496e-01 -1.606475859880447388e-01 -1.774391233921051025e-01 3.119027614593505859e-01 2.399428337812423706e-01 3.744591772556304932e-02 9.620059281587600708e-02 1.560312658548355103e-01 -2.215948104858398438e-01 -1.306510865688323975e-01 -1.746374070644378662e-01 -1.012795269489288330e-01 -5.965941399335861206e-02 1.265199631452560425e-01 2.767231762409210205e-01 1.268234997987747192e-01 -8.992823958396911621e-02 2.194255031645298004e-02 -1.604559421539306641e-01 2.969719469547271729e-01 2.109580785036087036e-01 -1.680725067853927612e-01 -2.291714102029800415e-01 1.849644333124160767e-01 -6.218839809298515320e-02 -1.659652739763259888e-01 -2.039617598056793213e-01 -2.151513397693634033e-01 9.393998235464096069e-02
2.645495347678661346e-02 3.293246924877166748e-01 1.019689813256263733e-01 6.504628062248229980e-02 -2.575758397579193115e-01 1.994542181491851807e-01 1.624321937561035156e-02 -8.795604854822158813e-02 -1.338641941547393799e-01 1.446273922920227051e-01 2.842516899108886719e-01 -3.142067193984985352e-01 -1.931980066001415253e-02 -2.267523407936096191e-01 -1.867708712816238403e-01 -1.093672811985015869e-01 1.461279988288879395e-01 6.476052850484848022e-02 3.412163555622100830e-01 -1.767888367176055908e-01 2.243191599845886230e-01 9.836074709892272949e-02 1.370630711317062378e-01 -5.863321200013160706e-02 1.451488286256790161e-01 -1.151812449097633362e-01 1.531328707933425903e-01 -5.779852345585823059e-02 6.211161613464355469e-02 -2.714326977729797363e-01 -2.068435102701187134e-01 -9.056489169597625732e-02
-5.715296417474746704e-02 2.370589524507522583e-01 3.695014119148254395e-02 2.825445532798767090e-01 -2.218274921178817749e-01 -1.449906080961227417e-01 2.734671235084533691e-01 -1.054171845316886902e-01 -1.940334439277648926e-01 -2.780529204756021500e-03 1.535549163818359375e-01 -2.567029893398284912e-01 -1.061666756868362427e-01 -3.249548673629760742e-01 6.667592562735080719e-03 -2.332246899604797363e-01 8.027960546314716339e-03 -3.974945843219757080e-02 1.914909780025482178e-01 -1.276493668556213379e-01 -4.413435235619544983e-02 -1.692961454391479492e-01 1.292013227939605713e-01 1.142199188470840454e-01 -2.443827390670776367e-01 2.915935032069683075e-02 -1.500041633844375610e-01 2.544563412666320801e-01 -1.359366923570632935e-01 -2.993958592414855957e-01 -1.819425672292709351e-01 2.788520790636539459e-02
-1.190714444965124130e-02 -4.408587701618671417e-03 -2.886510193347930908e-01 2.054112032055854797e-02 -3.555088341236114502e-01 8.118881285190582275e-02 2.904593944549560547e-01 1.193690951913595200e-02 3.418636918067932129e-01 4.082936048507690430e-02 9.948233142495155334e-03 -2.301630377769470215e-01 5.336251575499773026e-03 3.003179468214511871e-02 -7.187628746032714844e-02 -3.857144620269536972e-03 7.580501586198806763e-02 2.412606477737426758e-01 -1.713903993368148804e-01 -2.796624898910522461e-01 -1.518284976482391357e-01 -3.246998786926269531e-01 -1.986096613109111786e-03 -2.653538584709167480e-01 1.188340261578559875e-01 -2.053227424621582031e-01 4.585985094308853149e-03 -5.167407914996147156e-02 -1.082870587706565857e-01 -5.145096406340599060e-02 -1.012197807431221008e-01 2.585741877555847168e-01
-5.961854755878448486e-02 -5.377166438847780228e-03 -1.309172064065933228e-01 -2.499088197946548462e-01 -2.075751870870590210e-01 5.444735288619995117e-02 3.103190064430236816e-01 8.036391437053680420e-02 4.667990654706954956e-02 3.512687981128692627e-02 8.160151541233062744e-02 -2.051314860582351685e-01 3.812400624155998230e-02 -5.005434527993202209e-02 -2.908255159854888916e-01 -6.867684423923492432e-02 -2.844994887709617615e-02 2.094821184873580933e-01 1.024779975414276123e-01 -1.532314866781234741e-01 -3.705515712499618530e-02 -1.271221637725830078e-01 2.748734951019287109e-01 -3.416017442941665649e-02 -6.828761845827102661e-02 -3.708947896957397461e-01 -8.252461999654769897e-02 -2.465554773807525635e-01 -3.995971977710723877e-01 -1.836200356483459473e-01 -2.154446989297866821e-01 6.595097947865724564e-03
7.647617161273956299e-02 1.221453249454498291e-01 1.024133786559104919e-01 2.198173999786376953e-01 -2.007449567317962646e-01 5.792799592018127441e-02 3.369412422180175781e-01 -6.379146873950958252e-02 -1.246539726853370667e-01 7.296816259622573853e-02 3.458782136440277100e-01 -3.324593305587768555e-01 3.060916066169738770e-01 3.927933424711227417e-02 -2.512924373149871826e-01 -1.516013294458389282e-01 1.385936588048934937e-01 7.580310851335525513e-02 1.147660687565803528e-01 -2.011641412973403931e-01 5.026818439364433289e-02 -3.115883767604827881e-01 -1.246504560112953186e-01 1.074495986104011536e-01 -1.007898710668087006e-02 -2.710279524326324463e-01 -1.598714441061019897e-01 -9.239172190427780151e-02 3.269791230559349060e-02 -4.843547567725181580e-02 -3.902577608823776245e-02 9.434068202972412109e-02
9.879284352064132690e-02 2.785712480545043945e-01 -1.446918696165084839e-01 5.890168249607086182e-02 -3.089191317558288574e-01 1.761611849069595337e-01 1.145236790180206299e-01 -2.001647949218750000e-01 -8.998316526412963867e-02 2.953310012817382812e-01 3.980066478252410889e-01 -7.209289073944091797e-02 -2.561424672603607178e-01 -1.455330252647399902e-01 -1.594028919935226440e-01 -2.158137261867523193e-01 -8.967004716396331787e-02 -3.776052221655845642e-02 2.111254036426544189e-01 -1.410385221242904663e-01 2.804635763168334961e-01 2.686940319836139679e-02 1.278877351433038712e-02 -5.154735222458839417e-02 6.203332450240850449e-03 -1.235986873507499695e-01 2.124526947736740112e-01 -1.943968608975410461e-02 -1.870063715614378452e-04 -1.168117970228195190e-01 -1.452678442001342773e-01 -1.979343593120574951e-01
-1.482816338539123535e-01 -1.200732737779617310e-01 -1.886502802371978760e-01 6.167065352201461792e-03 -1.865250617265701294e-01 1.177575588226318359e-01 3.750313818454742432e-01 -1.328307669609785080e-02 1.692737191915512085e-01 2.504855394363403320e-01 2.361645996570587158e-01 -2.348665744066238403e-01 -1.790773719549179077e-01 3.530535474419593811e-02 2.918459177017211914e-01 1.447527110576629639e-01 1.443586051464080811e-01 3.063604235649108887e-01 -1.314678341150283813e-01 -1.074620615690946579e-02 -2.131696790456771851e-02 -1.528157591819763184e-01 8.718555420637130737e-02 -1.664095669984817505e-01 -1.685428023338317871e-01 -1.873418241739273071e-01 5.327930301427841187e-02 -2.767294347286224365e-01 -2.789570204913616180e-02 -1.462630331516265869e-01 -1.234552562236785889e-01 -1.586815267801284790e-01
8.605530858039855957e-02 3.440774679183959961e-01 2.926765978336334229e-01 5.502261593937873840e-02 -6.129390001296997070e-02 -3.411275520920753479e-02 2.893395125865936279e-01 -8.928544819355010986e-02 6.834026426076889038e-02 -3.367053717374801636e-02 -3.436121717095375061e-02 -2.768212556838989258e-01 -2.854387164115905762e-01 -1.549193412065505981e-01 -7.553130853921175003e-03 -1.026517972350120544e-01 6.460065394639968872e-02 1.903252303600311279e-01 8.405103534460067749e-02 -3.306719958782196045e-01 -1.701050996780395508e-01 1.397879719734191895e-01 4.051025211811065674e-02 1.456344127655029297e-01 -3.546224907040596008e-02 -7.868886739015579224e-02 -1.514022201299667358e-01 1.415378302335739136e-01 -1.813864409923553467e-01 -2.644301652908325195e-01 -9.332692623138427734e-02 -3.148843050003051758e-01
-2.194902673363685608e-02 -1.480646729469299316e-01 2.318435460329055786e-01 -4.780993238091468811e-02 -2.849257588386535645e-01 -1.299031674861907959e-01 1.144002526998519897e-01 -7.087314128875732422e-02 3.122189640998840332e-01 5.996795743703842163e-02 3.342090845108032227e-01 -2.968428432941436768e-01 1.345105171203613281e-01 2.517816722393035889e-01 1.499457061290740967e-01 1.190979704260826111e-01 1.818520724773406982e-01 7.233425229787826538e-02 1.302143484354019165e-01 -1.513005048036575317e-01 -1.989506632089614868e-01 -1.610963493585586548e-01 3.943715617060661316e-02 1.629161238670349121e-01 1.984875649213790894e-03 -1.695884019136428833e-01 2.784822136163711548e-02 6.463447213172912598e-02 -7.636701315641403198e-02 -3.770466446876525879e-01 -1.744565963745117188e-01 4.917097836732864380e-02
-1.404444873332977295e-01 -7.357474416494369507e-02 -9.567501395940780640e-02 3.288060724735260010e-01 -2.353847026824951172e-01 -1.265060454607009888e-01 -9.933244436979293823e-02 -1.564814001321792603e-01 2.756184935569763184e-01 1.452342867851257324e-01 3.209715709090232849e-03 -3.889177441596984863e-01 -2.063638418912887573e-01 -9.061294049024581909e-02 -1.338605489581823349e-02 -2.265304774045944214e-01 3.337211161851882935e-02 9.760466963052749634e-02 -9.874090552330017090e-02 -1.882736086845397949e-01 -2.968642413616180420e-01 -1.534192264080047607e-01 9.046048671007156372e-02 9.751366078853607178e-02 1.144220009446144104e-01 -3.174344897270202637e-01 -7.080710679292678833e-02 -5.042536556720733643e-02 -1.657880097627639771e-01 -6.145228818058967590e-02 -2.515992820262908936e-01 -6.445451173931360245e-03
2.418652921915054321e-01 -1.337648928165435791e-01 -1.185907721519470215e-01 5.519761145114898682e-02 -2.324350178241729736e-01 -4.821468889713287354e-02 2.652577459812164307e-01 5.102550983428955078e-02 1.496728360652923584e-01 9.511601924896240234e-02 4.123699963092803955e-01 -2.892536222934722900e-01 1.593198440968990326e-02 9.664367139339447021e-02 8.172823488712310791e-02 1.736217439174652100e-01 2.378913015127182007e-01 1.471812129020690918e-01 -1.641536206007003784e-01 -1.973560601472854614e-01 -1.421559751033782959e-01 -2.658542394638061523e-01 -8.308410644531250000e-02 5.126305297017097473e-02 -1.568412333726882935e-01 -1.917067319154739380e-01 -8.540396392345428467e-02 -4.821169748902320862e-02 -2.036917954683303833e-03 -3.109574913978576660e-01 6.490606069564819336e-02 -1.707330495119094849e-01
-1.113112121820449829e-01 7.171425223350524902e-02 -1.734800040721893311e-01 -2.117441445589065552e-01 -8.497407287359237671e-02 -1.350017338991165161e-01 2.613275647163391113e-01 1.051628366112709045e-01 -1.232989877462387085e-01 -6.481749564409255981e-02 9.846851974725723267e-02 -3.285174667835235596e-01 -1.382454782724380493e-01 -8.571263402700424194e-02 -1.641548424959182739e-01 -8.887510746717453003e-03 -1.317370086908340454e-01 2.141226828098297119e-01 1.423632055521011353e-01 2.909892797470092773e-02 2.945150434970855713e-02 -9.721149504184722900e-02 2.114451825618743896e-01 4.713417962193489075e-03 1.555644273757934570e-01 -3.986883163452148438e-01 1.399353332817554474e-02 -6.737671047449111938e-02 -2.646842896938323975e-01 -2.456053644418716431e-01 -2.841355800628662109e-01 -2.717787921428680420e-01
2.307704240083694458e-01 1.225163191556930542e-01 -1.336456835269927979e-01 1.890721321105957031e-01 -2.471904605627059937e-01 3.612183034420013428e-01 3.234077394008636475e-01 6.528918445110321045e-02 -4.465466365218162537e-02 9.298891574144363403e-02 1.187759339809417725e-01 -9.638123959302902222e-02 -4.490950703620910645e-02 5.079153552651405334e-02 -2.978896349668502808e-02 -2.097287774085998535e-01 -1.234295312315225601e-02 2.450530230998992920e-02 2.931005358695983887e-01 -9.515131823718547821e-03 1.526776254177093506e-01 -4.252472426742315292e-03 1.322050988674163818e-01 -2.198416888713836670e-01 1.262865066528320312e-01 -2.749499380588531494e-01 2.751498520374298096e-01 -3.121570348739624023e-01 2.258526906371116638e-02 -2.254441231489181519e-01 -4.755423218011856079e-02 -2.073375753752770834e-06
-1.428316831588745117e-01 1.472736746072769165e-01 1.656119972467422485e-01 -2.803391963243484497e-02 5.979062989354133606e-02 1.517909392714500427e-02 3.607070147991180420e-01 1.537679731845855713e-01 1.252247393131256104e-01 1.669459044933319092e-01 2.157250046730041504e-02 -5.992074310779571533e-02 -4.051067680120468140e-02 -7.272653281688690186e-02 1.644858904182910919e-02 1.161376908421516418e-01 6.437232345342636108e-02 2.144594341516494751e-01 -1.424812078475952148e-01 -3.912010192871093750e-01 1.122604832053184509e-01 -3.642211258411407471e-01 2.201090157032012939e-01 1.258635707199573517e-02 2.303730696439743042e-01 -2.432510554790496826e-01 -8.365821093320846558e-03 2.072131186723709106e-01 1.027383282780647278e-01 -3.291975259780883789e-01 -6.379106640815734863e-02 9.084503352642059326e-02
-4.767386242747306824e-02 2.250557988882064819e-01 -7.077758014202117920e-02 5.382379144430160522e-02 -3.007333278656005859e-01 1.933488547801971436e-01 3.943937122821807861e-01 1.070888936519622803e-01 -6.997433304786682129e-02 1.423635929822921753e-01 1.273813992738723755e-01 -2.842461764812469482e-01 -2.318197041749954224e-01 -2.396014630794525146e-01 9.977915138006210327e-02 6.959472666494548321e-04 -2.550620399415493011e-02 -9.433314949274063110e-02 1.801484376192092896e-01 9.575086832046508789e-02 1.566242277622222900e-01 2.485208660364151001e-01 9.706524014472961426e-02 -5.071718245744705200e-03 -1.048493385314941406e-01 -2.701638042926788330e-01 3.295259475708007812e-01 5.165077745914459229e-03 -1.290616244077682495e-01 -1.935709267854690552e-01 -5.625622346997261047e-02 -6.512425094842910767e-02
-1.855604350566864014e-01 -6.725399196147918701e-02 -1.133701652288436890e-01 1.801882833242416382e-01 -7.662685960531234741e-02 -6.863896548748016357e-02 1.070988252758979797e-01 -4.679297283291816711e-02 2.690947353839874268e-01 1.290904730558395386e-01 2.453705966472625732e-01 -4.273611903190612793e-01 -7.856599986553192139e-02 -8.738809823989868164e-02 1.236747670918703079e-02 -2.074252516031265259e-01 1.498592197895050049e-01 1.070144250988960266e-01 1.110535413026809692e-01 -6.307101249694824219e-02 -9.421759843826293945e-02 1.854984313249588013e-01 -7.450392842292785645e-02 -1.956349164247512817e-01 -2.181408228352665901e-03 -4.130605608224868774e-03 -3.866145312786102295e-01 -1.201857551932334900e-01 -2.595891058444976807e-01 -3.557418286800384521e-01 -4.052727296948432922e-02 -7.565189898014068604e-02
-7.112047076225280762e-02 2.327125817537307739e-01 -4.194715619087219238e-02 3.432737588882446289e-01 -2.241552472114562988e-01 -2.590670585632324219e-01 -4.766165092587471008e-02 -8.262214809656143188e-02 1.577050983905792236e-01 2.832909673452377319e-02 5.553901195526123047e-02 -3.366179466247558594e-01 -1.437667906284332275e-01 -2.837108671665191650e-01 1.147240921854972839e-01 -2.298412024974822998e-01 6.462612003087997437e-02 -1.655032159760594368e-03 1.553720682859420776e-01 -3.353762924671173096e-01 -1.745365262031555176e-01 4.994396120309829712e-02 1.467410624027252197e-01 -1.620880663394927979e-01 -1.732165515422821045e-01 -4.021289292722940445e-03 1.951760947704315186e-01 1.187867969274520874e-01 -8.491824567317962646e-02 -1.555241346359252930e-01 -1.325066834688186646e-01 -1.810281276702880859e-01
-1.358432620763778687e-01 1.091800406575202942e-01 -1.596883386373519897e-01 4.273048043251037598e-02 -1.269749552011489868e-01 1.562113463878631592e-01 3.285140991210937500e-01 -1.279391795396804810e-01 1.035560220479965210e-01 1.468601077795028687e-01 1.658173650503158569e-01 -3.593522012233734131e-01 -2.674230337142944336e-01 -7.003202289342880249e-02 2.727614045143127441e-01 1.781103760004043579e-01 4.464047402143478394e-02 2.529037296772003174e-01 -1.170310825109481812e-01 -3.021398186683654785e-02 -1.104153022170066833e-01 -2.351022809743881226e-01 1.612677872180938721e-01 -1.337364017963409424e-01 -2.793916165828704834e-01 -4.475183412432670593e-02 8.705514669418334961e-02 -1.542189419269561768e-01 -2.823542058467864990e-02 -2.302271127700805664e-01 -5.292004719376564026e-02 -2.146543860435485840e-01
1.220921576023101807e-01 7.852735929191112518e-03 -1.029858589172363281e-01 4.112143442034721375e-02 -2.217182219028472900e-01 1.664273589849472046e-01 1.309742778539657593e-01 2.410860359668731689e-01 -7.113643735647201538e-02 1.051576212048530579e-01 -1.114277355372905731e-02 -8.710227161645889282e-02 -2.869924604892730713e-01 -3.130815625190734863e-01 5.712656769901514053e-03 -1.317225694656372070e-01 2.028555981814861298e-02 1.075316872447729111e-02 2.679607570171356201e-01 -2.113169878721237183e-01 -7.051774114370346069e-02 -9.959883987903594971e-02 -6.450065970420837402e-02 1.323039084672927856e-01 -1.686252057552337646e-01 -2.526785433292388916e-01 2.096660733222961426e-01 9.135079383850097656e-02 -4.175183176994323730e-01 -1.092055663466453552e-01 -1.372233778238296509e-01 -3.095120191574096680e-01
1.397010236978530884e-01 8.730047196149826050e-02 2.631121687591075897e-02 -2.413334101438522339e-01 -2.024408280849456787e-01 1.860080957412719727e-01 6.573349237442016602e-02 -1.635102927684783936e-01 -3.362436965107917786e-02 1.741428673267364502e-01 4.612100124359130859e-01 -1.851771324872970581e-01 -2.629927694797515869e-01 -1.997966170310974121e-01 -1.357905119657516479e-01 -1.578811369836330414e-02 3.025264739990234375e-01 -2.461154572665691376e-02 2.177768945693969727e-01 -1.541634835302829742e-02 1.220182776451110840e-01 -8.832999318838119507e-02 -1.056110337376594543e-01 -6.945187598466873169e-02 -6.891511380672454834e-02 -3.794800862669944763e-02 1.424075216054916382e-01 1.332011967897415161e-01 -5.611265450716018677e-02 -4.614969715476036072e-02 -2.523194253444671631e-01 -3.308183550834655762e-01
6.579893082380294800e-02 1.805122047662734985e-01 -1.052995398640632629e-01 -3.745748996734619141e-01 -1.758254170417785645e-01 -2.462885715067386627e-02 3.615317344665527344e-01 1.920630782842636108e-01 5.065494030714035034e-02 -1.336604356765747070e-01 2.719577550888061523e-01 -2.050669342279434204e-01 -5.388382077217102051e-02 -1.927393078804016113e-01 -1.222981363534927368e-01 -2.354087866842746735e-02 -4.453683644533157349e-02 3.082319200038909912e-01 1.461255699396133423e-01 -1.356553435325622559e-01 4.757218062877655029e-02 6.591680645942687988e-02 2.848668955266475677e-02 2.102234028279781342e-02 8.053250610828399658e-02 -2.156870961189270020e-01 1.534171402454376221e-01 3.048961050808429718e-02 -2.945786416530609131e-01 -2.701983749866485596e-01 -1.926646828651428223e-01 -3.982920572161674500e-02
2.053516805171966553e-01 -2.350303111597895622e-03 1.102322489023208618e-01 1.970662921667098999e-01 -1.816762983798980713e-01 -6.472624838352203369e-02 3.496906161308288574e-01 3.082253970205783844e-02 1.247379109263420105e-01 -8.494546264410018921e-02 3.275378942489624023e-01 -2.553127408027648926e-01 -1.534011512994766235e-01 -3.365553617477416992e-01 -2.290005683898925781e-01 2.380873076617717743e-02 1.290033310651779175e-01 2.003341615200042725e-01 -4.536837711930274963e-02 2.727200044319033623e-03 -2.167453058063983917e-02 -2.306792885065078735e-01 -4.014109820127487183e-02 -3.552275896072387695e-01 1.580692976713180542e-01 -1.635700762271881104e-01 -6.040664017200469971e-02 -1.268138457089662552e-02 -1.950030475854873657e-01 1.653301566839218140e-01 1.067135855555534363e-02 3.466123715043067932e-03
3.952461853623390198e-02 2.345661967992782593e-01 -1.410535164177417755e-02 3.330252319574356079e-02 -2.034112960100173950e-01 1.898263990879058838e-01 5.819478631019592285e-02 -1.544047743082046509e-01 -1.600252538919448853e-01 2.665999531745910645e-01 3.786692619323730469e-01 -1.167566925287246704e-01 -1.546105593442916870e-01 -3.543808758258819580e-01 -1.604025959968566895e-01 -1.061943769454956055e-01 3.659462183713912964e-02 -4.980387911200523376e-02 9.052561968564987183e-02 -1.900390982627868652e-01 2.780826985836029053e-01 6.542304158210754395e-02 8.966337889432907104e-02 -3.113692812621593475e-02 -5.323388427495956421e-02 -2.540902793407440186e-01 1.239277347922325134e-01 -4.065775498747825623e-02 1.209154278039932251e-01 -2.816393971443176270e-01 -2.049409896135330200e-01 -1.953736394643783569e-01
4.729027301073074341e-02 2.451906502246856689e-01 -6.152711436152458191e-02 4.777189344167709351e-03 -1.887546777725219727e-01 1.358928382396697998e-01 2.238694131374359131e-01 -7.979824393987655640e-02 4.255651030689477921e-03 3.010446727275848389e-01 1.378367990255355835e-01 -1.285766661167144775e-01 -3.179392516613006592e-01 -3.980511799454689026e-02 -1.241011098027229309e-01 -1.310892999172210693e-01 2.090393602848052979e-01 -2.547084912657737732e-02 5.842669680714607239e-02 -2.771698832511901855e-01 2.883556485176086426e-01 1.938300281763076782e-01 2.463612705469131470e-02 -5.352384597063064575e-02 -3.213215246796607971e-02 -7.827008515596389771e-02 1.741775423288345337e-01 -2.096820920705795288e-01 1.081810519099235535e-01 -5.704803392291069031e-03 -1.042992398142814636e-01 -4.571358859539031982e-01
8.048622310161590576e-02 4.774635285139083862e-02 -2.565016448497772217e-01 -2.885493040084838867e-01 -1.687163412570953369e-01 -5.581109598278999329e-02 2.777484953403472900e-01 1.952251046895980835e-01 4.257658123970031738e-02 -1.255320608615875244e-01 3.781151473522186279e-01 -2.106449902057647705e-01 -8.171272464096546173e-03 -1.455432623624801636e-01 -1.256816554814577103e-02 -2.853743173182010651e-02 5.185645818710327148e-02 2.680961787700653076e-01 9.885853528976440430e-02 -1.437312662601470947e-01 5.289170145988464355e-02 -1.182735562324523926e-01 1.252564787864685059e-01 7.503870874643325806e-02 3.216687357053160667e-03 -3.090999126434326172e-01 1.223061084747314453e-01 3.691067546606063843e-02 -3.812229633331298828e-01 -1.189731284976005554e-01 -2.311136126518249512e-01 1.844430528581142426e-02
1.055123563855886459e-02 6.388803571462631226e-02 -8.830673247575759888e-02 -2.358914017677307129e-01 -1.233193501830101013e-01 -1.432675588876008987e-02 2.659774720668792725e-01 9.768199920654296875e-02 -1.151056587696075439e-02 -4.175217077136039734e-02 1.164663285017013550e-01 -3.618254661560058594e-01 -8.075170218944549561e-02 -3.615568205714225769e-02 -3.478633761405944824e-01 -9.912309236824512482e-03 -9.892018884420394897e-02 1.849927455186843872e-01 1.699313074350357056e-01 1.239587739109992981e-02 -1.338292062282562256e-01 -2.366023063659667969e-01 1.953511834144592285e-01 3.928549960255622864e-02 8.902347832918167114e-02 -3.246247768402099609e-01 -1.276645436882972717e-02 -8.180530369281768799e-02 -3.289956450462341309e-01 -2.464948296546936035e-01 -2.287929207086563110e-01 -1.822982728481292725e-01
-8.172906935214996338e-02 2.855962812900543213e-01 2.878728806972503662e-01 1.465240269899368286e-01 -3.348292708396911621e-01 -2.914994396269321442e-02 2.733870148658752441e-01 2.341594174504280090e-02 1.682831346988677979e-02 1.730771213769912720e-01 2.879379093647003174e-01 -2.072812020778656006e-01 -1.204546317458152771e-01 -2.385904341936111450e-01 2.048716098070144653e-01 -2.310911566019058228e-02 6.270114332437515259e-02 9.806414693593978882e-02 -1.148777157068252563e-01 -7.011017948389053345e-02 -8.438958972692489624e-02 -1.014805063605308533e-01 2.005255073308944702e-01 -2.244427502155303955e-01 7.886365801095962524e-02 -3.271757662296295166e-01 1.131929233670234680e-01 -1.825790405273437500e-01 -1.370893120765686035e-01 9.594594687223434448e-02 6.296824663877487183e-02 1.344305127859115601e-01
1.093861758708953857e-01 1.587182730436325073e-01 -1.077516227960586548e-01 -2.713129855692386627e-02 -1.933990120887756348e-01 2.902591526508331299e-01 2.021083831787109375e-01 7.198572903871536255e-02 -4.040303081274032593e-02 -5.477690603584051132e-03 2.202509343624114990e-01 3.455727919936180115e-02 -3.756148815155029297e-01 -9.280281513929367065e-02 -1.420279741287231445e-01 -5.444810539484024048e-02 3.153679668903350830e-01 6.147892400622367859e-02 7.810943573713302612e-02 -1.736868321895599365e-01 1.120131649076938629e-02 -1.037309318780899048e-02 -2.174893468618392944e-01 6.873829662799835205e-02 -1.096030846238136292e-01 -2.134774327278137207e-01 2.325245141983032227e-01 1.334874182939529419e-01 -1.508356034755706787e-01 -3.582210540771484375e-01 -2.366845905780792236e-01 -1.740147173404693604e-01
-3.047731937840580940e-03 2.055686265230178833e-01 -8.301551640033721924e-02 2.032170742750167847e-01 -2.394491136074066162e-01 -2.278020232915878296e-01 1.348549574613571167e-01 9.780713915824890137e-02 2.540113329887390137e-01 2.768421769142150879e-01 -2.892362140119075775e-02 -3.514063060283660889e-01 -2.196323424577713013e-01 -3.757205009460449219e-01 1.408424675464630127e-01 -9.875073283910751343e-02 7.289986312389373779e-02 8.512024581432342529e-02 -6.702902913093566895e-02 -1.710359156131744385e-01 -1.351877301931381226e-01 9.017759561538696289e-02 1.217752844095230103e-01 -5.249198526144027710e-02 -1.518788337707519531e-01 -2.320675253868103027e-01 1.460189819335937500e-01 1.805842965841293335e-01 -6.409894675016403198e-02 6.763723492622375488e-02 -2.368695586919784546e-01 -4.624862968921661377e-02
-1.548836827278137207e-01 -1.387710422277450562e-01 -4.831264168024063110e-02 -7.610733807086944580e-02 -3.121716380119323730e-01 2.168715298175811768e-01 1.719410568475723267e-01 -6.458018720149993896e-02 1.489762663841247559e-01 -1.959958346560597420e-03 2.544870376586914062e-01 -1.782473623752593994e-01 8.721613138914108276e-02 -1.266514044255018234e-02 -2.911686301231384277e-01 4.343468323349952698e-02 2.017960418015718460e-03 1.331055462360382080e-01 -2.078466564416885376e-01 -3.653730452060699463e-02 2.473158091306686401e-01 -2.448127120733261108e-01 -8.277907967567443848e-02 -1.600577533245086670e-01 1.138899940997362137e-02 -1.872868090867996216e-01 2.764481306076049805e-01 6.542408466339111328e-02 -4.214088618755340576e-01 -2.004747241735458374e-01 8.402148634195327759e-02 2.591408789157867432e-02
-1.267226040363311768e-01 4.309069737792015076e-02 -1.840834915637969971e-01 2.217080593109130859e-01 -1.564213633537292480e-01 -8.553773164749145508e-02 2.763761281967163086e-01 -9.845041483640670776e-02 1.008061692118644714e-02 -1.099512204527854919e-01 1.566517204046249390e-01 -1.414457857608795166e-01 -5.105398595333099365e-02 7.985919713973999023e-02 -3.806448727846145630e-02 2.607723176479339600e-01 -2.333339452743530273e-01 -8.058448322117328644e-03 1.794783324003219604e-01 -1.951113194227218628e-01 8.368329703807830811e-02 5.372310429811477661e-02 -9.965036809444427490e-02 -2.568648457527160645e-01 3.320255130529403687e-02 -3.678652346134185791e-01 7.559981197118759155e-02 5.329137668013572693e-02 -2.970925271511077881e-01 -2.798866331577301025e-01 -3.447009325027465820e-01 -7.084430009126663208e-02
1.724000424146652222e-01 -7.396160811185836792e-02 -1.759473532438278198e-01 -1.438938677310943604e-01 -1.402132362127304077e-01 -1.849378496408462524e-01 2.939548492431640625e-01 -1.714752987027168274e-02 7.789140939712524414e-02 -6.904651224613189697e-02 1.847749203443527222e-01 -3.395596444606781006e-01 -1.987349987030029297e-02 -8.201910555362701416e-02 -1.986555755138397217e-01 4.883499443531036377e-02 -2.435430288314819336e-01 2.640603184700012207e-01 6.731577962636947632e-02 5.602665618062019348e-02 -3.627267479896545410e-02 -1.870948374271392822e-01 1.468556970357894897e-01 5.158981308341026306e-03 -6.611585617065429688e-02 -3.487241566181182861e-01 7.033595442771911621e-02 -5.863999947905540466e-02 -3.087858259677886963e-01 -2.931461930274963379e-01 -1.943636983633041382e-01 -1.236143261194229126e-01
-2.829776704311370850e-01 2.095558345317840576e-01 2.421516925096511841e-01 1.232315376400947571e-01 -4.862912595272064209e-01 -7.019322365522384644e-02 1.052000150084495544e-01 -7.334183156490325928e-02 2.279162779450416565e-02 2.082647085189819336e-01 3.168475329875946045e-01 -1.498015820980072021e-01 -1.072544530034065247e-01 -1.493127942085266113e-01 8.813040703535079956e-02 -6.768059730529785156e-02 1.339037669822573662e-03 -5.526106059551239014e-02 -9.707409888505935669e-02 -1.923634856939315796e-01 1.187354419380426407e-02 -9.152271598577499390e-02 2.504187263548374176e-02 -2.592102587223052979e-01 -6.025540828704833984e-02 -3.118794560432434082e-01 3.412757813930511475e-02 -2.198026329278945923e-01 -4.297451302409172058e-02 8.782001212239265442e-03 2.272840142250061035e-01 -4.105889797210693359e-02
1.518139429390430450e-02 1.758009940385818481e-01 6.397797260433435440e-03 1.141686439514160156e-01 -2.301584184169769287e-01 1.920046806335449219e-01 2.292048037052154541e-01 8.341933600604534149e-03 -1.059691086411476135e-01 1.669647842645645142e-01 3.716951608657836914e-01 -2.639141678810119629e-01 -4.910342767834663391e-02 -2.667225003242492676e-01 -7.170971948653459549e-03 -2.753516286611557007e-02 -1.871515661478042603e-01 -7.675611227750778198e-02 2.962761521339416504e-01 -7.343554496765136719e-02 1.340399831533432007e-01 1.585452854633331299e-01 -2.481200173497200012e-02 4.250622540712356567e-02 9.398230910301208496e-02 -3.254409134387969971e-01 2.642151117324829102e-01 -4.877331852912902832e-02 1.389376968145370483e-01 -2.542855739593505859e-01 -1.206543445587158203e-01 -1.643110513687133789e-01
-1.488984972238540649e-01 2.150489240884780884e-01 1.523187309503555298e-01 -1.111628934741020203e-01 -1.579902917146682739e-01 7.675482332706451416e-02 1.653074473142623901e-01 -2.143431305885314941e-01 3.557348623871803284e-02 5.648994445800781250e-02 4.290581941604614258e-01 -1.470644026994705200e-01 -6.270828098058700562e-02 -1.173553690314292908e-01 -2.697137296199798584e-01 -4.967854544520378113e-02 4.125220775604248047e-01 9.503590315580368042e-02 1.892990022897720337e-01 1.008597463369369507e-01 -8.884733170270919800e-02 3.080343455076217651e-02 -4.814730957150459290e-02 -2.480915561318397522e-02 5.061594024300575256e-02 -7.985936105251312256e-02 8.733412623405456543e-02 1.684038788080215454e-01 -1.095863953232765198e-01 -2.897752523422241211e-01 -2.702581882476806641e-01 -1.946158558130264282e-01
8.250029385089874268e-02 1.244116853922605515e-02 4.548541083931922913e-02 2.455126643180847168e-01 -3.124929070472717285e-01 -2.787260897457599640e-02 1.648945063352584839e-01 -1.898336857557296753e-01 3.414561748504638672e-01 -1.098554879426956177e-01 3.017632961273193359e-01 -3.919325470924377441e-01 2.792038917541503906e-01 -1.662746444344520569e-02 1.209942921996116638e-01 8.749729394912719727e-02 5.603181570768356323e-02 8.487189561128616333e-02 -1.283460408449172974e-01 -1.226571947336196899e-01 -1.850772798061370850e-01 -1.594208478927612305e-01 -3.987738862633705139e-02 4.968715831637382507e-02 -6.535010784864425659e-02 -1.960311383008956909e-01 1.817847788333892822e-01 1.549413800239562988e-01 -4.971916228532791138e-02 -2.547854781150817871e-01 -1.427533328533172607e-01 4.552972316741943359e-02
8.229134231805801392e-02 1.855040490627288818e-01 -5.298803001642227173e-02 9.065984934568405151e-02 -3.017021119594573975e-01 3.425589799880981445e-01 2.237456291913986206e-01 1.453711241483688354e-01 -1.182145848870277405e-01 1.441152244806289673e-01 2.099448740482330322e-01 -3.399405181407928467e-01 1.876152604818344116e-01 -1.535344421863555908e-01 1.454167068004608154e-01 -1.899864524602890015e-01 -4.431197419762611389e-02 7.072902470827102661e-02 3.348908424377441406e-01 -1.755596995353698730e-01 9.276811778545379639e-02 -4.012190550565719604e-02 1.322595775127410889e-01 4.325369745492935181e-02 -5.009820684790611267e-02 -3.007251620292663574e-01 9.126788377761840820e-02 -2.318029105663299561e-01 3.753186436370015144e-03 -1.295754015445709229e-01 -7.779331505298614502e-02 2.117463015019893646e-02
-2.731916606426239014e-01 -1.420421749353408813e-01 -5.316096544265747070e-02 -1.908389031887054443e-01 -2.202581167221069336e-01 -1.086589992046356201e-01 2.079588770866394043e-01 -5.037066712975502014e-02 -1.044809892773628235e-01 3.440696746110916138e-03 9.741897135972976685e-02 7.429146766662597656e-02 -2.833578586578369141e-01 -1.666416376829147339e-01 -1.052784640341997147e-02 -1.626231968402862549e-01 -6.700082868337631226e-02 5.365768074989318848e-02 1.794773340225219727e-01 -1.188840940594673157e-01 -2.572045326232910156e-01 -3.110752813518047333e-02 9.691764414310455322e-02 1.978304088115692139e-01 1.477476954460144043e-01 -3.420064449310302734e-01 1.592155545949935913e-01 -1.476144790649414062e-01 -2.307369709014892578e-01 -2.876884639263153076e-01 -3.264910578727722168e-01 -3.715788200497627258e-02
-8.853999525308609009e-02 2.561659365892410278e-02 5.993376951664686203e-03 7.254668325185775757e-02 -3.492380380630493164e-01 1.419237852096557617e-01 9.698575735092163086e-02 3.942479193210601807e-02 1.552709490060806274e-01 9.513737261295318604e-02 4.123918414115905762e-01 -3.841226100921630859e-01 -1.414583474397659302e-01 -2.588174343109130859e-01 -9.081912040710449219e-02 2.113119959831237793e-01 1.000564992427825928e-01 1.711462289094924927e-01 8.050465583801269531e-02 3.288901448249816895e-01 1.253703888505697250e-02 -1.157920900732278824e-02 -8.305757492780685425e-02 -9.252828359603881836e-02 1.981986500322818756e-02 -5.451870616525411606e-03 1.670780926942825317e-01 5.840051919221878052e-02 -1.633910536766052246e-01 -2.593679726123809814e-01 -2.204378880560398102e-02 2.157640755176544189e-01
-1.416492611169815063e-01 1.127952262759208679e-01 -2.362332120537757874e-02 -6.824243813753128052e-02 -1.349627822637557983e-01 1.369003299623727798e-02 2.336245030164718628e-01 1.591709256172180176e-01 -1.225985214114189148e-01 1.365042030811309814e-01 1.998484432697296143e-01 -1.282566785812377930e-01 -2.106902748346328735e-01 -2.374279797077178955e-01 -3.393172472715377808e-02 2.495020329952239990e-01 6.350333243608474731e-02 -9.235397726297378540e-02 2.328148931264877319e-01 -5.172575116157531738e-01 -5.747495964169502258e-02 -1.147200167179107666e-01 2.094731777906417847e-01 -1.883455514907836914e-01 7.400633394718170166e-02 5.937037244439125061e-02 -1.089778169989585876e-01 -8.886913210153579712e-02 4.351029545068740845e-02 -1.858772337436676025e-01 -2.019570767879486084e-01 2.707737386226654053e-01
-2.186522446572780609e-02 -3.482584655284881592e-02 -1.630518436431884766e-01 -2.181032001972198486e-01 -1.803455203771591187e-01 -1.010625287890434265e-01 2.300449758768081665e-01 4.743338748812675476e-02 2.872390300035476685e-02 -1.178806424140930176e-01 2.572918832302093506e-01 -3.571633100509643555e-01 -1.316244751214981079e-01 -1.470971405506134033e-01 -4.016808867454528809e-01 1.265984177589416504e-01 -1.591833829879760742e-01 1.845552623271942139e-01 -2.628469094634056091e-02 4.782580770552158356e-03 -1.269835233688354492e-01 -1.328913569450378418e-01 1.659246832132339478e-01 -8.408384770154953003e-02 4.440835490822792053e-02 -3.087892234325408936e-01 5.944684892892837524e-02 -5.013066902756690979e-02 -2.236422300338745117e-01 -2.301220148801803589e-01 -2.123331576585769653e-01 -1.466135829687118530e-01
7.141702622175216675e-02 4.926968365907669067e-02 -8.394559845328330994e-03 1.505884379148483276e-01 -3.293716609477996826e-01 1.430597342550754547e-02 2.535743117332458496e-01 -6.611233949661254883e-02 8.129364997148513794e-02 -1.607857048511505127e-01 5.214855670928955078e-01 -2.486035972833633423e-01 9.781550616025924683e-02 5.942919850349426270e-02 2.304944396018981934e-01 2.751643396914005280e-02 1.479943543672561646e-01 2.216144353151321411e-01 5.983642116189002991e-02 -1.956274062395095825e-01 -1.138134375214576721e-01 -2.372573912143707275e-01 -1.875800192356109619e-01 -1.915023475885391235e-02 7.993632555007934570e-02 -1.062710359692573547e-01 1.400205790996551514e-01 -1.076321527361869812e-01 1.225545182824134827e-01 -2.611601054668426514e-01 -2.240511402487754822e-02 9.436077624559402466e-02
-4.870976880192756653e-02 9.646321833133697510e-02 -5.969994142651557922e-02 1.593905985355377197e-01 -4.647448062896728516e-01 -2.775269746780395508e-01 2.035647928714752197e-01 1.884630173444747925e-01 2.066615074872970581e-01 2.489964067935943604e-01 2.581235766410827637e-02 8.378052711486816406e-02 -3.448818027973175049e-01 3.346770256757736206e-02 6.338133662939071655e-02 -5.142785981297492981e-02 1.838640123605728149e-01 1.516822278499603271e-01 8.777142316102981567e-02 -1.188448965549468994e-01 -1.585360765457153320e-01 -2.704334557056427002e-01 1.131787672638893127e-01 -6.956053525209426880e-02 -1.220098957419395447e-01 -1.636420786380767822e-01 -1.348989456892013550e-01 -3.255128487944602966e-02 9.600114822387695312e-02 -2.255928218364715576e-01 -8.365974575281143188e-02 -1.663749814033508301e-01
-5.269427597522735596e-02 -9.382637590169906616e-02 -1.928825229406356812e-01 -2.198628522455692291e-02 -1.272105872631072998e-01 7.244045287370681763e-02 3.458943367004394531e-01 -9.900590777397155762e-02 2.239633649587631226e-01 4.219339787960052490e-02 2.720835506916046143e-01 -3.667320013046264648e-01 -2.065469324588775635e-01 -1.295550540089607239e-02 2.739008367061614990e-01 9.178045392036437988e-02 4.331602528691291809e-02 3.953909873962402344e-01 2.879600226879119873e-02 -1.180524006485939026e-01 -8.060205727815628052e-02 -1.810525655746459961e-01 2.897354029119014740e-02 -1.132907047867774963e-01 -8.442959189414978027e-02 -1.883383281528949738e-02 2.711321227252483368e-02 -1.997671276330947876e-01 -4.672620445489883423e-02 -2.697082757949829102e-01 -1.925892084836959839e-01 -1.644770801067352295e-01
-1.021024361252784729e-01 1.614126265048980713e-01 1.996834129095077515e-01 7.547872513532638550e-02 -3.507955372333526611e-01 -1.497987508773803711e-01 1.970413327217102051e-01 -2.189484685659408569e-01 -1.275966018438339233e-01 9.864829480648040771e-02 3.802236616611480713e-01 -2.542416751384735107e-01 -1.489450037479400635e-01 -1.312816143035888672e-02 -7.335107028484344482e-02 -1.591040343046188354e-01 5.156562477350234985e-02 1.249677836894989014e-01 -2.152240425348281860e-01 -1.614473462104797363e-01 -5.157857760787010193e-02 -2.222897708415985107e-01 4.900959134101867676e-02 -1.156913265585899353e-01 -1.019623726606369019e-01 -3.420633375644683838e-01 1.070104911923408508e-01 -2.728191912174224854e-01 1.192456483840942383e-02 -7.476850878447294235e-03 1.593690216541290283e-01 3.620219184085726738e-03
1.021475270390510559e-01 5.400259420275688171e-02 -1.118492633104324341e-01 2.781077660620212555e-02 -8.089520037174224854e-02 3.619077056646347046e-02 4.094044566154479980e-01 -4.239436611533164978e-02 7.860428094863891602e-02 6.123509258031845093e-03 6.177258118987083435e-02 -2.296874672174453735e-02 -7.641401886940002441e-02 -4.175768792629241943e-02 -2.352945357561111450e-01 1.804710179567337036e-01 -3.116584382951259613e-02 3.668798506259918213e-02 1.965302228927612305e-01 -1.347366869449615479e-01 1.219424828886985779e-01 -9.359049797058105469e-02 -7.047864049673080444e-02 1.553313434123992920e-01 -3.299273550510406494e-02 -3.123844265937805176e-01 2.951508760452270508e-01 -2.652199268341064453e-01 -2.118291556835174561e-01 -2.585503160953521729e-01 -4.041634202003479004e-01 -2.168211936950683594e-01
6.592702865600585938e-02 1.016103848814964294e-01 -8.352999389171600342e-02 -4.420267045497894287e-01 -1.335414499044418335e-01 -1.728119142353534698e-02 2.727376520633697510e-01 1.450020670890808105e-01 5.151770263910293579e-02 -8.852263540029525757e-02 3.217439055442810059e-01 -1.876228153705596924e-01 -4.306013137102127075e-02 -1.317579448223114014e-01 -1.107745543122291565e-01 -1.413647532463073730e-01 -5.045923963189125061e-02 2.726015150547027588e-01 1.384029388427734375e-01 -2.177351266145706177e-01 1.132868975400924683e-01 -3.992674872279167175e-03 2.246675454080104828e-02 -3.304745629429817200e-02 7.584916800260543823e-02 -2.903048396110534668e-01 2.160669565200805664e-01 -2.732686465606093407e-03 -3.425106406211853027e-01 -2.219261974096298218e-01 -6.979593634605407715e-02 5.208011716604232788e-02
-8.075738698244094849e-02 -2.097454965114593506e-01 1.222726777195930481e-01 9.665300697088241577e-02 -1.568900793790817261e-01 -1.363130509853363037e-01 1.166745200753211975e-01 1.802643388509750366e-01 2.838185429573059082e-01 1.349762231111526489e-01 1.352746039628982544e-01 -5.651098862290382385e-02 -1.922005414962768555e-01 -3.658354282379150391e-01 1.326333880424499512e-01 1.933858543634414673e-01 2.640970610082149506e-02 1.208179816603660583e-02 1.030796766281127930e-01 -4.122308194637298584e-01 -1.693961322307586670e-01 -3.035064339637756348e-01 -2.231807634234428406e-02 -1.225703880190849304e-01 -4.537971690297126770e-02 -2.161635160446166992e-01 8.064860105514526367e-02 1.513687372207641602e-01 1.686547100543975830e-01 -1.418833881616592407e-01 -2.087937146425247192e-01 4.182889685034751892e-02
-2.103020697832107544e-01 2.045025080442428589e-01 1.027825027704238892e-01 2.270280867815017700e-01 -4.066406488418579102e-01 1.387137174606323242e-02 1.423493921756744385e-01 1.284699141979217529e-01 -7.368741929531097412e-02 1.351020634174346924e-01 1.972533762454986572e-01 -2.913756370544433594e-01 -1.267324835062026978e-01 -3.718452155590057373e-02 -1.639982499182224274e-02 4.711000621318817139e-02 5.207265168428421021e-02 1.340242773294448853e-01 -3.752202913165092468e-02 -2.924814820289611816e-01 -8.073861151933670044e-02 -4.277272894978523254e-02 -1.554632280021905899e-02 -2.316918224096298218e-01 3.478137403726577759e-02 -3.767558038234710693e-01 6.774631887674331665e-02 -1.761176288127899170e-01 -2.725572586059570312e-01 1.565261036157608032e-01 1.831117570400238037e-01 3.358466178178787231e-02
4.357220605015754700e-02 7.157575339078903198e-02 -8.113946020603179932e-02 1.663513034582138062e-01 -3.400922119617462158e-01 -1.046362370252609253e-01 1.744914203882217407e-01 -1.373201757669448853e-01 -2.696051262319087982e-02 6.284219771623611450e-02 3.309278488159179688e-01 -1.507593393325805664e-01 2.055582962930202484e-02 -2.753314375877380371e-01 1.009908393025398254e-01 3.300492763519287109e-01 2.850119769573211670e-01 9.071601927280426025e-02 2.722517549991607666e-01 1.715637445449829102e-01 -5.524918809533119202e-02 7.742603123188018799e-02 3.594049811363220215e-02 -6.120146065950393677e-02 -1.954039633274078369e-01 -8.867116272449493408e-02 2.076244205236434937e-01 2.790088392794132233e-02 -6.816750764846801758e-02 -3.187266290187835693e-01 9.557045251131057739e-02 1.952622979879379272e-01
1.002097427845001221e-01 1.811051815748214722e-01 -9.591530263423919678e-02 2.145817130804061890e-01 -2.037067264318466187e-01 8.016815781593322754e-02 3.131496310234069824e-01 -4.078985378146171570e-02 1.892811506986618042e-01 6.404575891792774200e-03 3.247538208961486816e-01 -9.070169925689697266e-02 7.208205759525299072e-02 -2.832268774509429932e-01 -1.240720301866531372e-01 -1.901531517505645752e-01 1.117088943719863892e-01 2.333487421274185181e-01 9.165862202644348145e-02 -3.036895394325256348e-01 -7.960089296102523804e-02 -2.355181127786636353e-01 9.425936639308929443e-02 2.002884149551391602e-01 -8.556933701038360596e-02 -2.747968770563602448e-02 8.675201982259750366e-02 -1.648591160774230957e-01 6.092190369963645935e-02 2.311657071113586426e-01 -2.895269393920898438e-01 -7.494837045669555664e-02
-2.677633240818977356e-02 2.023763507604598999e-01 1.211648713797330856e-02 9.811041504144668579e-02 -1.913729757070541382e-01 2.996905446052551270e-01 3.308339118957519531e-01 5.453382804989814758e-02 -1.100484281778335571e-01 1.144468635320663452e-01 3.033712804317474365e-01 -3.062770664691925049e-01 -1.181777268648147583e-01 -1.834279000759124756e-01 -1.029187696985900402e-04 -1.563738435506820679e-01 -1.865273714065551758e-01 -7.050461322069168091e-02 3.942483663558959961e-01 -1.199580579996109009e-01 2.323686704039573669e-02 6.223028153181076050e-02 -2.810302376747131348e-02 -1.126420944929122925e-01 3.015400841832160950e-02 -1.844244748353958130e-01 3.156465590000152588e-01 -2.695319242775440216e-02 6.637584418058395386e-02 -2.420401126146316528e-01 -1.619686931371688843e-02 -2.388313971459865570e-02
5.243673548102378845e-02 9.368557482957839966e-02 -7.589598745107650757e-02 3.341355919837951660e-02 -2.691947519779205322e-01 9.252687543630599976e-02 2.862313687801361084e-01 -4.498548805713653564e-02 8.750820159912109375e-02 1.933341473340988159e-02 3.139939606189727783e-01 -1.187321841716766357e-01 -1.798205673694610596e-01 7.625785470008850098e-02 2.721178531646728516e-02 3.830364346504211426e-01 -6.419694423675537109e-02 -2.770472317934036255e-02 1.552248448133468628e-01 -1.709367781877517700e-01 2.136782854795455933e-01 1.000263392925262451e-01 -6.238587573170661926e-02 -4.718537908047437668e-03 5.768408253788948059e-02 -3.705946803092956543e-01 6.271573901176452637e-02 -1.805354803800582886e-01 -2.583603262901306152e-01 -1.686068773269653320e-01 -3.056685924530029297e-01 -1.634072810411453247e-01
-1.781264692544937134e-01 -4.541927017271518707e-03 -1.582499891519546509e-01 3.122842125594615936e-02 -3.255979716777801514e-01 5.450572445988655090e-02 2.550710439682006836e-01 -2.804485708475112915e-02 7.086801528930664062e-02 -1.078331843018531799e-01 2.121065258979797363e-01 -1.291577070951461792e-01 -1.788484305143356323e-01 1.253304332494735718e-01 -3.315983712673187256e-02 1.473621279001235962e-01 -1.291819661855697632e-01 9.984871745109558105e-02 2.519243657588958740e-01 -1.537113040685653687e-01 1.900885105133056641e-01 5.801178514957427979e-02 -6.451910734176635742e-02 -8.437829092144966125e-03 3.031243942677974701e-02 -3.962270915508270264e-01 -8.916416205465793610e-03 -1.993654221296310425e-01 -2.466710954904556274e-01 -1.465842574834823608e-01 -3.990910351276397705e-01 -1.474345773458480835e-01
1.133978366851806641e-01 1.165195181965827942e-01 -1.106057390570640564e-01 -1.230943351984024048e-01 -2.230381667613983154e-01 -2.307367324829101562e-02 3.009847700595855713e-01 1.430200189352035522e-01 8.020877838134765625e-02 -1.599479615688323975e-01 1.761339157819747925e-01 -6.274826824665069580e-02 1.047136858105659485e-01 -8.828108757734298706e-02 2.430141270160675049e-01 3.264365717768669128e-02 -2.331903669983148575e-03 1.179231554269790649e-01 2.461064793169498444e-02 -2.269454151391983032e-01 1.156566813588142395e-01 4.389958083629608154e-02 3.104520589113235474e-02 -1.278085261583328247e-01 -3.953614458441734314e-02 -1.812278628349304199e-01 2.156514674425125122e-01 -3.340960144996643066e-01 -4.427338838577270508e-01 -3.084309995174407959e-01 -2.055807262659072876e-01 -1.201404780149459839e-01
3.392400592565536499e-02 -9.142434597015380859e-02 -1.369709074497222900e-01 -1.821980476379394531e-01 -2.927965521812438965e-01 -4.156883060932159424e-02 1.112922579050064087e-01 6.825596839189529419e-02 1.841083541512489319e-02 -3.470142558217048645e-02 2.872934043407440186e-01 -4.261679649353027344e-01 -6.192414090037345886e-02 -1.259882748126983643e-02 1.440757233649492264e-02 1.339688301086425781e-01 -1.823194324970245361e-01 3.030141294002532959e-01 2.739948406815528870e-02 -1.628967076539993286e-01 -1.695122718811035156e-01 -9.694971377030014992e-04 -2.558133304119110107e-01 1.483101397752761841e-01 -1.126163005828857422e-01 -2.451110631227493286e-01 4.408583417534828186e-02 -1.741390824317932129e-01 -1.867655962705612183e-01 -2.723571658134460449e-01 -2.493947744369506836e-01 3.714091703295707703e-02
-2.554211914539337158e-01 1.274435669183731079e-01 -3.441810607910156250e-02 1.533024907112121582e-01 -1.209693625569343567e-01 4.121410474181175232e-02 2.135780155658721924e-01 -1.472960114479064941e-01 1.154777333140373230e-01 1.902988702058792114e-01 4.144468009471893311e-01 -2.781610190868377686e-01 -2.628514766693115234e-01 -1.604339629411697388e-01 -7.734939455986022949e-02 -8.526952564716339111e-02 1.937278807163238525e-01 2.921861410140991211e-01 -7.937654107809066772e-02 1.125026419758796692e-01 -2.379529327154159546e-01 -5.642998218536376953e-02 1.389282941818237305e-02 -2.310172915458679199e-01 2.277551777660846710e-02 -2.739889323711395264e-01 7.378896232694387436e-03 1.769339591264724731e-01 -1.826780438423156738e-01 -2.473215758800506592e-02 6.758435070514678955e-02 5.184330418705940247e-02
-2.011648714542388916e-01 -1.870590001344680786e-01 1.084499061107635498e-01 -2.990651503205299377e-02 -3.420565724372863770e-01 -1.948905885219573975e-01 1.309001743793487549e-01 7.710437476634979248e-02 -1.278356015682220459e-01 -8.276437968015670776e-02 4.443807899951934814e-01 -3.009223341941833496e-01 -3.009317219257354736e-01 -4.730764403939247131e-02 2.163749653846025467e-03 9.800755977630615234e-02 8.749597519636154175e-02 1.996740400791168213e-01 -2.194714844226837158e-01 -2.201110357418656349e-03 3.335170075297355652e-02 -2.567616999149322510e-01 6.311417557299137115e-03 3.958587348461151123e-02 -1.237986050546169281e-02 -2.641379535198211670e-01 5.121444910764694214e-02 -2.486549466848373413e-01 1.428649276494979858e-01 -6.535649765282869339e-03 -3.145522251725196838e-02 -5.667162127792835236e-03
2.351229041814804077e-01 5.825399979948997498e-02 -2.028069496154785156e-01 3.196905553340911865e-02 -2.054634839296340942e-01 -8.160859346389770508e-02 3.239237070083618164e-01 7.866229861974716187e-02 -3.380383364856243134e-03 1.412561386823654175e-01 4.084914922714233398e-01 5.264853686094284058e-02 -1.120275557041168213e-01 6.117151677608489990e-02 -6.107787042856216431e-02 1.117706075310707092e-01 -1.899057775735855103e-01 7.454461604356765747e-02 1.198808476328849792e-01 -1.404215544462203979e-01 7.090862840414047241e-02 7.342788577079772949e-02 -3.149979412555694580e-01 -6.458062678575515747e-02 -3.368410468101501465e-02 -2.551920413970947266e-01 1.524986624717712402e-01 -6.002078950405120850e-02 -2.152357250452041626e-01 -2.707784175872802734e-01 -3.249817788600921631e-01 -9.572459012269973755e-02
-2.635884284973144531e-02 4.883196949958801270e-02 -1.745971590280532837e-01 2.496115267276763916e-01 -5.384900569915771484e-01 -1.613879352807998657e-01 2.106919139623641968e-01 9.176395833492279053e-02 2.198167294263839722e-01 1.175954844802618027e-02 2.460802793502807617e-01 -9.260384738445281982e-02 -2.906146347522735596e-01 5.079658702015876770e-02 1.339582651853561401e-01 -1.096435785293579102e-01 2.244476377964019775e-01 5.581845343112945557e-02 -4.089311137795448303e-02 -1.808986514806747437e-01 -4.296285659074783325e-02 -1.896991580724716187e-01 2.072260379791259766e-01 2.270293794572353363e-02 -3.844742849469184875e-02 -5.191912502050399780e-02 -5.705719441175460815e-02 8.480676263570785522e-02 1.202070787549018860e-01 -6.889971345663070679e-02 -2.358606606721878052e-01 -2.051379531621932983e-01
2.025070488452911377e-01 -2.553674206137657166e-02 1.645091474056243896e-01 1.117964461445808411e-02 -3.652846515178680420e-01 -1.557576353661715984e-03 1.212926730513572693e-01 8.925529569387435913e-02 1.179960146546363831e-01 -1.317456066608428955e-01 4.581541121006011963e-01 -2.756218016147613525e-01 8.728742599487304688e-02 -3.349543362855911255e-02 -6.276181340217590332e-02 -9.418288245797157288e-03 -2.038559317588806152e-02 1.246173456311225891e-01 1.240312978625297546e-01 -7.244126498699188232e-02 8.502776175737380981e-02 -2.201307713985443115e-01 -1.612014025449752808e-01 3.358679637312889099e-02 5.183518305420875549e-02 -9.105844050645828247e-02 -1.812709718942642212e-01 -2.366024851799011230e-01 5.626262724399566650e-02 -1.138620898127555847e-01 -4.435244202613830566e-01 1.143469586968421936e-01
-1.444009714759886265e-03 -1.094625294208526611e-01 4.202815145254135132e-02 4.905567318201065063e-02 -3.074961006641387939e-01 1.124832332134246826e-01 5.339129641652107239e-02 -5.499481782317161560e-02 9.713245183229446411e-02 1.060330197215080261e-01 3.877701163291931152e-01 -3.485972583293914795e-01 -2.036127001047134399e-01 -4.880465567111968994e-03 1.498657371848821640e-02 1.553945243358612061e-01 1.079042777419090271e-01 6.677462160587310791e-02 9.954106807708740234e-02 1.915895491838455200e-01 -1.938063502311706543e-01 1.694201827049255371e-01 -9.421020746231079102e-02 -1.766583770513534546e-01 -2.156895846128463745e-01 -1.625156551599502563e-01 3.026670590043067932e-02 1.335753053426742554e-01 -5.680892616510391235e-02 -4.385727345943450928e-01 -1.499854866415262222e-02 2.361973375082015991e-01
-1.591709405183792114e-01 1.679285317659378052e-01 1.086483523249626160e-02 1.010009571909904480e-01 -1.447230726480484009e-01 3.719898164272308350e-01 3.553235232830047607e-01 9.340364485979080200e-02 -8.228024095296859741e-02 1.502703577280044556e-01 2.240039557218551636e-01 -3.153055310249328613e-01 -1.261364966630935669e-01 -2.378122657537460327e-01 1.338931471109390259e-01 -5.221791192889213562e-02 -1.466844975948333740e-01 -1.767893694341182709e-02 2.789312303066253662e-01 -8.318293839693069458e-02 4.206073284149169922e-02 7.113032042980194092e-02 1.191754639148712158e-01 7.790871709585189819e-02 7.991287857294082642e-02 -2.626710236072540283e-01 2.689202129840850830e-01 7.961611263453960419e-03 8.533491194248199463e-02 -2.409918457269668579e-01 -1.277897357940673828e-01 -8.169865608215332031e-02
6.347037851810455322e-02 1.537690311670303345e-02 -1.733538657426834106e-01 2.911975085735321045e-01 -4.644770026206970215e-01 5.406944081187248230e-02 3.332551717758178711e-01 -1.541124582290649414e-01 1.128402650356292725e-01 2.750416472554206848e-02 3.686718940734863281e-01 -7.092130929231643677e-02 1.116467863321304321e-01 -1.341414153575897217e-01 -3.460008278489112854e-02 -5.900195613503456116e-02 5.486457049846649170e-02 2.424861192703247070e-01 -5.795727297663688660e-02 -9.734647721052169800e-02 1.848386600613594055e-02 -2.786870896816253662e-01 1.097906976938247681e-01 2.093028128147125244e-01 1.083672419190406799e-01 -7.908680289983749390e-02 1.680029332637786865e-01 -1.071152165532112122e-01 -5.005661398172378540e-02 2.147019505500793457e-01 -1.335900872945785522e-01 -7.196677476167678833e-02
6.430926173925399780e-02 1.384538710117340088e-01 -1.325660049915313721e-01 1.411015242338180542e-01 -2.564536631107330322e-01 3.286168873310089111e-01 2.816051542758941650e-01 8.264113962650299072e-02 -1.110621616244316101e-01 1.396783739328384399e-01 3.812507688999176025e-01 -3.030810952186584473e-01 -7.051210850477218628e-03 -3.002997040748596191e-01 4.767196625471115112e-02 3.710157051682472229e-02 -1.410062015056610107e-01 5.030810367316007614e-03 1.772140860557556152e-01 -4.759561270475387573e-02 1.008495315909385681e-01 1.724003255367279053e-01 1.584680564701557159e-02 -7.313251495361328125e-03 3.851324692368507385e-02 -2.428665012121200562e-01 1.662460267543792725e-01 -4.056427627801895142e-02 1.839015781879425049e-01 -3.048335611820220947e-01 -6.442518532276153564e-02 -4.437880963087081909e-02
-4.087552055716514587e-02 -5.770279467105865479e-02 1.380685865879058838e-01 -4.845808073878288269e-02 -1.649132966995239258e-01 -8.875101804733276367e-02 2.069863528013229370e-01 -1.303247809410095215e-01 8.038923889398574829e-02 -1.262135952711105347e-01 1.621672213077545166e-01 -4.350314140319824219e-01 -2.661746740341186523e-01 7.366251200437545776e-02 -1.321814209222793579e-01 2.465485185384750366e-01 -1.770799010992050171e-01 1.212345510721206665e-01 1.995370090007781982e-01 -1.633967608213424683e-01 1.472094804048538208e-01 1.283844858407974243e-01 -2.330539934337139130e-02 -2.251025438308715820e-01 1.742553315125405788e-03 -1.997497528791427612e-01 6.510534137487411499e-02 1.215313374996185303e-02 -2.352613508701324463e-01 -1.616044342517852783e-01 -3.698061108589172363e-01 -1.475308388471603394e-01
3.757645934820175171e-02 -2.607723176479339600e-01 8.328657597303390503e-02 -1.086801383644342422e-02 -2.268096208572387695e-01 8.458035439252853394e-02 1.676116287708282471e-01 1.935148537158966064e-01 5.441122874617576599e-02 2.261851727962493896e-01 1.012838408350944519e-01 -1.212589517235755920e-01 1.566801816225051880e-01 -2.298228442668914795e-01 -4.341528564691543579e-02 -1.318610608577728271e-01 2.658997774124145508e-01 -5.012598261237144470e-02 1.179939582943916321e-01 -2.309802472591400146e-01 -1.527847349643707275e-01 1.729181781411170959e-02 3.624799847602844238e-01 6.586620211601257324e-02 1.964577585458755493e-01 -1.902802735567092896e-01 3.572630509734153748e-02 -5.180880054831504822e-02 -2.554045021533966064e-01 -2.215265631675720215e-01 -3.606150448322296143e-01 2.641091309487819672e-02
-6.818805634975433350e-02 9.945200383663177490e-02 -5.670550093054771423e-02 -3.774928152561187744e-01 -1.792952120304107666e-01 -8.023373782634735107e-02 2.172030508518218994e-01 9.381053596735000610e-02 6.323136854916810989e-03 -1.634393483400344849e-01 2.818676233291625977e-01 -1.011837944388389587e-01 1.176662668585777283e-01 -2.078697085380554199e-01 -1.308753248304128647e-02 -4.917760193347930908e-02 -4.215616360306739807e-02 2.880914509296417236e-01 9.719516336917877197e-02 -1.639457643032073975e-01 6.492180377244949341e-02 1.260238587856292725e-01 8.537182211875915527e-02 -5.210776254534721375e-02 -7.047861069440841675e-02 -1.715414673089981079e-01 2.391508519649505615e-01 -1.022401303052902222e-01 -3.784427344799041748e-01 -4.005993306636810303e-01 -1.007271558046340942e-01 -4.486314952373504639e-02
4.968590661883354187e-02 -1.645174436271190643e-02 -9.105163067579269409e-02 -7.918637990951538086e-02 -1.220410168170928955e-01 2.742934525012969971e-01 7.486442476511001587e-02 -8.214416354894638062e-02 3.022172451019287109e-01 -5.711467564105987549e-02 9.260114282369613647e-02 -3.162734210491180420e-01 7.673691213130950928e-02 -1.801209524273872375e-02 -7.160802185535430908e-02 1.918542832136154175e-01 -6.188267841935157776e-02 1.712856739759445190e-01 4.879554733633995056e-02 -3.347619771957397461e-01 -2.117591202259063721e-01 -6.731882691383361816e-02 1.114656478166580200e-01 -2.452860623598098755e-01 3.783694207668304443e-01 -3.008527755737304688e-01 2.188600748777389526e-01 4.861222580075263977e-02 -6.425460427999496460e-02 -1.192606016993522644e-01 -9.707645326852798462e-02 -2.181143313646316528e-01
-1.318497359752655029e-01 -4.596633464097976685e-02 -1.500587612390518188e-01 8.107062429189682007e-02 -3.993336260318756104e-01 7.623580843210220337e-02 2.069751322269439697e-01 -3.727014735341072083e-02 4.535637795925140381e-01 4.412338137626647949e-02 2.587209641933441162e-01 -5.905696377158164978e-02 -1.595360189676284790e-01 2.273681201040744781e-02 -8.918274939060211182e-02 2.484714426100254059e-02 1.546573936939239502e-01 2.303292602300643921e-01 9.292791783809661865e-02 -1.107128486037254333e-01 -1.438402086496353149e-01 -2.635677456855773926e-01 1.338753253221511841e-01 1.305007785558700562e-01 -9.550411254167556763e-02 -1.935355067253112793e-01 6.609290093183517456e-02 -2.459959089756011963e-01 -4.529634863138198853e-02 6.828689575195312500e-02 -2.237554639577865601e-01 -1.950891762971878052e-01
3.349863365292549133e-02 2.563268542289733887e-01 -8.798535168170928955e-02 1.171749606728553772e-01 -2.535529732704162598e-01 2.533014714717864990e-01 6.529027968645095825e-02 -8.265854418277740479e-02 2.779229311272501945e-03 2.857110202312469482e-01 3.698421120643615723e-01 -3.086667656898498535e-01 -3.762515634298324585e-02 -1.991951614618301392e-01 -1.051147505640983582e-01 -4.757086932659149170e-02 1.168620064854621887e-01 7.863397896289825439e-02 1.298536360263824463e-01 -1.309484243392944336e-02 2.071621119976043701e-01 2.844479382038116455e-01 1.515448745340108871e-02 -1.202849075198173523e-01 1.901300996541976929e-02 -2.318500131368637085e-01 7.434903085231781006e-02 -1.432253271341323853e-01 6.341151893138885498e-02 -3.279738128185272217e-01 -1.448637843132019043e-01 -1.261934787034988403e-01
2.364229969680309296e-02 -1.326279640197753906e-01 -1.522752195596694946e-01 1.748596876859664917e-02 -3.998209536075592041e-01 2.233450114727020264e-01 -6.191021576523780823e-02 5.420784279704093933e-02 -1.348548978567123413e-01 -3.905366407707333565e-03 3.488962054252624512e-01 -9.529872238636016846e-02 -1.965439319610595703e-01 -6.814123690128326416e-02 4.019637778401374817e-02 6.543063372373580933e-02 -9.997913986444473267e-02 4.009083509445190430e-01 3.640371263027191162e-01 -9.988147020339965820e-02 -4.703607410192489624e-02 -1.132630035281181335e-01 1.234597116708755493e-01 5.193144455552101135e-02 -5.180700123310089111e-02 -3.134397566318511963e-01 4.125481843948364258e-02 -1.772816926240921021e-01 5.757396295666694641e-02 -1.909158825874328613e-01 -9.447509795427322388e-02 -1.213009357452392578e-01
-6.656921654939651489e-02 -1.781164705753326416e-01 -1.126079484820365906e-01 1.582668125629425049e-01 -1.414441466331481934e-01 1.024886295199394226e-01 2.816144526004791260e-01 -1.819440126419067383e-01 2.603560388088226318e-01 2.131034284830093384e-01 1.555988043546676636e-01 -2.804522514343261719e-01 -1.584725230932235718e-01 -3.119518794119358063e-02 3.007033169269561768e-01 3.612081706523895264e-02 3.041516430675983429e-02 3.672575950622558594e-01 -1.447425186634063721e-01 2.189357392489910126e-02 -1.024978887289762497e-02 -2.290948629379272461e-01 1.285561919212341309e-01 -9.981948882341384888e-02 -1.638828516006469727e-01 -1.915076673030853271e-01 1.129570156335830688e-01 -2.120135426521301270e-01 -5.102594569325447083e-02 -2.223006337881088257e-01 -1.357890963554382324e-01 -1.459525674581527710e-01
-5.874555557966232300e-02 3.766917064785957336e-02 1.137644648551940918e-01 -1.232436448335647583e-01 4.975589690729975700e-04 -1.670150160789489746e-01 3.643780052661895752e-01 2.447061240673065186e-02 1.090025603771209717e-01 -3.234285488724708557e-02 4.780681431293487549e-01 -2.354011833667755127e-01 -2.624278068542480469e-01 1.182848662137985229e-01 5.941268429160118103e-02 1.636201739311218262e-01 7.671149796806275845e-04 2.327563017606735229e-01 4.793224483728408813e-02 -2.031154036521911621e-01 -1.954881995916366577e-01 -2.079994082450866699e-01 7.547692861407995224e-03 1.770220547914505005e-01 2.476806789636611938e-01 -1.217195987701416016e-01 -2.784507721662521362e-02 1.925993710756301880e-02 2.162195742130279541e-02 -3.262686729431152344e-01 -2.901840582489967346e-02 -3.394720377400517464e-03
-2.704997360706329346e-01 2.024579644203186035e-01 5.050946772098541260e-02 5.413856357336044312e-02 -1.207571551203727722e-01 1.750196702778339386e-02 2.499936819076538086e-01 -9.083301573991775513e-02 1.621192991733551025e-01 -1.634386479854583740e-01 -1.801186054944992065e-01 -1.375644057989120483e-01 -8.036420494318008423e-02 1.194946840405464172e-01 -5.135249346494674683e-02 -1.472810208797454834e-01 2.166413962841033936e-01 3.900747001171112061e-02 1.533925384283065796e-01 -1.583011299371719360e-01 -2.156559191644191742e-02 -2.983317375183105469e-01 8.950654417276382446e-02 -3.002569675445556641e-01 1.427452117204666138e-01 -3.542022109031677246e-01 1.155131533741950989e-01 1.877557635307312012e-01 -5.019816756248474121e-02 -3.343982100486755371e-01 -2.037493288516998291e-01 -1.016456559300422668e-01
-1.599550247192382812e-01 1.762936860322952271e-01 2.363756597042083740e-01 2.555721104145050049e-01 -4.069405198097229004e-01 -5.396234989166259766e-02 1.431294232606887817e-01 -3.189535439014434814e-02 -1.218954380601644516e-02 1.562721729278564453e-01 1.550829410552978516e-01 -2.941488921642303467e-01 -9.134033322334289551e-02 -1.346488576382398605e-02 1.146831959486007690e-01 -5.952856317162513733e-02 -1.191560551524162292e-01 6.612746417522430420e-02 -1.189190894365310669e-01 -2.288072854280471802e-01 9.963762713596224785e-04 -1.451629996299743652e-01 8.128691464662551880e-02 -2.935167551040649414e-01 7.089082896709442139e-02 -4.157603681087493896e-01 3.042558953166007996e-02 -2.204598188400268555e-01 -1.375267654657363892e-01 3.930976614356040955e-02 1.502635329961776733e-01 -4.916739463806152344e-02
-8.685971051454544067e-02 1.463481336832046509e-01 1.451320713385939598e-03 3.667244613170623779e-01 -7.740433514118194580e-02 -1.931544989347457886e-01 2.378931790590286255e-01 -9.527969360351562500e-02 -4.349390044808387756e-03 1.191902458667755127e-01 1.561718583106994629e-01 -3.473340868949890137e-01 -6.341665983200073242e-02 -2.984977364540100098e-01 -3.431536629796028137e-02 -1.872588545083999634e-01 9.805949032306671143e-02 1.344524323940277100e-01 2.423319667577743530e-01 -8.083171397447586060e-02 -6.084011495113372803e-02 -1.478382498025894165e-01 2.247714623808860779e-02 1.519113481044769287e-01 -2.199205905199050903e-01 -9.862875193357467651e-02 -1.061487123370170593e-01 2.434039711952209473e-01 -4.793011397123336792e-02 -2.454186528921127319e-01 -1.791675835847854614e-01 -2.713474035263061523e-01
4.586061928421258926e-03 6.575211137533187866e-02 -6.898827105760574341e-02 1.029012538492679596e-02 -2.165828347206115723e-01 1.632120758295059204e-01 2.070464193820953369e-01 -1.002561375498771667e-01 1.799204349517822266e-01 5.754823610186576843e-02 4.088666737079620361e-01 -3.446621894836425781e-01 -1.698130071163177490e-01 -2.900026440620422363e-01 -9.222913533449172974e-02 6.564480811357498169e-02 1.145125031471252441e-01 -1.208874862641096115e-02 -1.081033349037170410e-01 1.293258965015411377e-01 6.631989032030105591e-02 2.027367204427719116e-01 -1.951041072607040405e-01 -1.772115528583526611e-01 1.218939051032066345e-01 -1.615907102823257446e-01 1.483612656593322754e-01 3.086671829223632812e-01 -1.197072193026542664e-01 -1.821058988571166992e-01 -7.712129503488540649e-02 2.204246968030929565e-01
-1.613089255988597870e-02 -7.830276340246200562e-02 -7.710950076580047607e-02 -6.016701832413673401e-02 -3.496039509773254395e-01 -5.337332934141159058e-02 3.266929388046264648e-01 -6.321552395820617676e-02 2.457282394170761108e-01 9.296788834035396576e-03 1.158009991049766541e-01 -1.700311303138732910e-01 -4.558759331703186035e-01 -5.272338539361953735e-02 -1.478311568498611450e-01 -1.014743372797966003e-01 1.174613311886787415e-01 8.044029027223587036e-02 -2.447846084833145142e-01 -5.626377649605274200e-03 -1.108632534742355347e-01 -1.115974262356758118e-01 -4.306999593973159790e-02 -1.316347718238830566e-01 1.349444091320037842e-01 -3.734048306941986084e-01 -1.707176715135574341e-01 -1.154537424445152283e-01 -3.700745478272438049e-02 -9.001108258962631226e-02 -2.291307896375656128e-01 1.283329129219055176e-01
1.487599015235900879e-01 -7.068452984094619751e-02 4.088508710265159607e-02 1.661404967308044434e-01 -3.200561702251434326e-01 -1.230986341834068298e-01 2.268120497465133667e-01 2.082354947924613953e-02 1.016909852623939514e-01 -8.067438378930091858e-03 5.178946852684020996e-01 -1.310571432113647461e-01 -4.303829371929168701e-02 -2.540985047817230225e-01 -1.513218134641647339e-01 1.120042726397514343e-01 1.542513817548751831e-01 1.837272047996520996e-01 -1.089679226279258728e-01 -1.689264364540576935e-02 -1.668984889984130859e-01 -1.965141892433166504e-01 -1.003369763493537903e-01 -2.705384492874145508e-01 2.389432191848754883e-01 -1.829562187194824219e-01 -2.045598253607749939e-02 -6.862107664346694946e-02 -2.270453125238418579e-01 7.075148820877075195e-02 -6.627095490694046021e-02 1.983021944761276245e-02
8.121190965175628662e-02 2.105932123959064484e-02 9.863363206386566162e-02 2.855736613273620605e-01 -3.455639183521270752e-01 -1.507494971156120300e-02 1.384684294462203979e-01 -2.031235396862030029e-01 -2.981553785502910614e-02 2.223592996597290039e-01 3.122217357158660889e-01 -1.691747754812240601e-01 2.780673503875732422e-01 -4.347842931747436523e-02 -9.502134472131729126e-02 -6.807069480419158936e-02 -3.088716417551040649e-02 1.626608073711395264e-01 1.403744220733642578e-01 -8.199676871299743652e-02 -3.229383379220962524e-02 -3.581494688987731934e-01 -7.784497737884521484e-02 1.735413223505020142e-01 6.858152896165847778e-02 -2.307511717081069946e-01 -1.189387589693069458e-01 -9.540562331676483154e-02 -1.088450774550437927e-01 -2.705997228622436523e-01 -3.101256303489208221e-02 2.563852667808532715e-01
9.064470976591110229e-02 7.678761333227157593e-02 -2.941954731941223145e-01 3.163750842213630676e-02 -2.229616194963455200e-01 5.366592109203338623e-02 1.778950691223144531e-01 1.149152293801307678e-01 1.373949497938156128e-01 -7.363829761743545532e-02 1.936792582273483276e-01 -5.252400878816843033e-03 -2.620773315429687500e-01 -1.746434271335601807e-01 6.639054417610168457e-02 8.252904564142227173e-02 1.961422711610794067e-02 2.425200045108795166e-01 6.390632688999176025e-02 -2.350069582462310791e-01 9.018015861511230469e-02 1.381180137395858765e-01 2.455715388059616089e-01 7.224953919649124146e-02 -5.139331147074699402e-02 -4.779784977436065674e-01 -2.356577292084693909e-02 -6.772302836179733276e-02 -3.018963932991027832e-01 -1.209602057933807373e-01 -2.572246789932250977e-01 9.600690007209777832e-02
-1.212082989513874054e-02 2.604916393756866455e-01 8.796869777143001556e-03 2.284200638532638550e-01 -2.540958225727081299e-01 -3.359026908874511719e-01 1.607017666101455688e-01 -2.748490869998931885e-02 1.869509965181350708e-01 1.148876249790191650e-01 2.627240121364593506e-02 -2.648776769638061523e-01 -6.456640362739562988e-02 -4.864739775657653809e-01 2.406457439064979553e-02 -1.126670744270086288e-03 1.420372724533081055e-01 -8.406755328178405762e-02 -8.996846526861190796e-02 -1.851118355989456177e-01 -1.615165323019027710e-01 7.073517888784408569e-02 1.427639573812484741e-01 -8.455507457256317139e-03 -2.267280220985412598e-01 -1.621953397989273071e-01 1.168730929493904114e-01 1.323608905076980591e-01 7.527204602956771851e-02 -2.052149474620819092e-01 -1.357235163450241089e-01 -1.382881700992584229e-01
1.690642237663269043e-01 1.826630681753158569e-01 -5.837856326252222061e-03 -1.890665888786315918e-01 -1.568192243576049805e-01 -1.614396125078201294e-01 2.427625507116317749e-01 2.519634962081909180e-01 -5.283319205045700073e-02 -5.145496875047683716e-02 4.959851503372192383e-01 -1.032232716679573059e-01 8.443430811166763306e-02 1.271554231643676758e-01 -5.244864895939826965e-02 -4.874548688530921936e-02 -1.480557471513748169e-01 4.483641311526298523e-02 4.006683826446533203e-02 -3.416830301284790039e-01 7.372004538774490356e-02 -2.191086858510971069e-01 5.646269768476486206e-02 -3.230095654726028442e-02 1.585013270378112793e-01 -1.992870569229125977e-01 -7.947856187820434570e-02 -7.386133819818496704e-02 -1.165206506848335266e-01 -2.399837374687194824e-01 -1.523905694484710693e-01 -2.602239847183227539e-01
-1.833331286907196045e-01 1.981884054839611053e-02 1.773678511381149292e-01 1.892996281385421753e-01 -2.312845587730407715e-01 -4.592846706509590149e-02 8.154935389757156372e-02 -1.327939778566360474e-01 2.187539786100387573e-01 1.634177863597869873e-01 4.492327272891998291e-01 -2.802250683307647705e-01 -3.611372411251068115e-01 1.406362652778625488e-02 -8.662236854434013367e-03 -1.148871332406997681e-01 2.011728584766387939e-01 8.791557699441909790e-02 -8.395580202341079712e-02 3.331962972879409790e-03 -1.836664825677871704e-01 -1.647568941116333008e-01 1.542291790246963501e-01 -1.409170776605606079e-01 8.248867094516754150e-02 -3.386270999908447266e-01 5.381722003221511841e-03 1.806905567646026611e-01 -3.050976991653442383e-02 -4.386473819613456726e-02 4.971072822809219360e-02 -2.776035480201244354e-02
-1.637205481529235840e-01 3.031324781477451324e-02 2.682778835296630859e-01 2.076008319854736328e-01 -9.748513996601104736e-02 -2.279832661151885986e-01 1.441932171583175659e-01 1.487568467855453491e-01 3.941371738910675049e-01 1.563464701175689697e-01 7.908937335014343262e-02 4.763332381844520569e-02 -7.346631586551666260e-02 -2.071635276079177856e-01 1.057775616645812988e-01 1.006992459297180176e-01 -1.181697100400924683e-02 3.764059767127037048e-02 -2.837175689637660980e-02 -1.638607233762741089e-01 4.090039804577827454e-02 -1.811653375625610352e-01 1.055320948362350464e-01 -1.701699793338775635e-01 5.731018260121345520e-02 -8.410674333572387695e-02 1.826060861349105835e-01 9.495320171117782593e-02 -3.902088850736618042e-02 -2.797577679157257080e-01 -4.816032052040100098e-01 1.630996316671371460e-01
9.127686172723770142e-02 7.302189618349075317e-02 1.903378665447235107e-01 -7.615549117326736450e-02 -3.625829517841339111e-01 -6.565827876329421997e-02 2.196105569601058960e-01 -9.151395410299301147e-02 5.494499951601028442e-02 -4.992302507162094116e-02 2.427002191543579102e-01 -1.832674294710159302e-01 3.394497558474540710e-02 -4.831894859671592712e-02 -1.592780500650405884e-01 -6.660509109497070312e-02 7.710194587707519531e-02 1.573228240013122559e-01 3.097843527793884277e-01 -1.083742529153823853e-01 -8.969630300998687744e-02 -2.320553511381149292e-01 1.698101498186588287e-02 8.904402703046798706e-02 3.034557998180389404e-01 -1.290550678968429565e-01 -1.039393171668052673e-01 -2.139217108488082886e-01 -4.473365470767021179e-02 1.416176091879606247e-02 -4.538088440895080566e-01 1.966303139925003052e-01
1.931704133749008179e-01 1.522728353738784790e-01 9.936244040727615356e-02 6.082477420568466187e-02 -2.522495388984680176e-01 -3.621200472116470337e-02 1.691746711730957031e-01 1.702035218477249146e-01 -1.121251806616783142e-01 4.091293513774871826e-01 3.638175725936889648e-01 -1.585694253444671631e-01 -6.466292589902877808e-02 -2.909997105598449707e-01 -7.101701945066452026e-02 3.566065430641174316e-02 4.261612892150878906e-02 1.536815911531448364e-01 1.745307594537734985e-01 -8.586376160383224487e-02 -1.818004250526428223e-01 -3.428611531853675842e-02 -2.434552758932113647e-01 -1.558050066232681274e-01 2.638584673404693604e-01 -2.349866628646850586e-01 -6.193128228187561035e-02 -1.566827595233917236e-01 -1.307490170001983643e-01 1.157067120075225830e-01 -2.608807757496833801e-02 -7.295535504817962646e-02
2.391429096460342407e-01 1.757727414369583130e-01 3.431834280490875244e-01 -5.029324814677238464e-02 -3.400547504425048828e-01 2.325125224888324738e-02 2.459275722503662109e-01 -1.264442950487136841e-01 -1.370474696159362793e-01 1.551728546619415283e-01 6.725877523422241211e-02 8.850800991058349609e-02 -1.970876604318618774e-01 -1.663017123937606812e-01 1.080029606819152832e-01 6.286867707967758179e-02 1.638326793909072876e-01 5.654674395918846130e-02 -6.888799834996461868e-03 -3.578475117683410645e-02 1.392012834548950195e-01 -2.063013762235641479e-01 -4.491885751485824585e-02 1.569425500929355621e-02 5.482769012451171875e-02 -2.613263130187988281e-01 3.146582543849945068e-01 -9.761373512446880341e-03 -1.351502686738967896e-01 -1.269054263830184937e-01 -1.533888131380081177e-01 -3.711601495742797852e-01
-2.646959424018859863e-01 2.086347341537475586e-01 8.492549508810043335e-02 1.095325350761413574e-01 -4.385673105716705322e-01 2.162738740444183350e-01 2.907201349735260010e-01 -1.058648675680160522e-01 2.606315165758132935e-02 -2.535654976963996887e-02 1.311638951301574707e-01 -5.727311223745346069e-02 -1.469354629516601562e-01 -1.169455051422119141e-01 -2.364616692066192627e-01 4.526737704873085022e-02 -4.735149443149566650e-02 -2.295512892305850983e-02 1.837483644485473633e-01 -1.568450778722763062e-01 1.815394908189773560e-01 7.930311560630798340e-02 -7.827734947204589844e-02 2.994857355952262878e-02 -1.494556218385696411e-01 -1.400838345289230347e-01 3.594136238098144531e-01 -6.468889117240905762e-02 -5.076005682349205017e-02 -5.057236552238464355e-02 1.852876693010330200e-01 -3.084299564361572266e-01
-1.166592985391616821e-01 -9.204950183629989624e-02 -7.236415147781372070e-02 -1.988554596900939941e-01 -2.965735830366611481e-02 -8.303072303533554077e-02 1.415088623762130737e-01 -1.582232266664505005e-01 3.773933276534080505e-02 3.084567189216613770e-02 2.290157601237297058e-02 -2.313893437385559082e-01 -2.093601822853088379e-01 -1.899932026863098145e-01 -3.011541664600372314e-01 5.333854258060455322e-02 1.563289165496826172e-01 -8.967770636081695557e-02 2.619304955005645752e-01 -5.232544541358947754e-01 1.227640956640243530e-01 -1.755107343196868896e-01 -2.743185125291347504e-02 -1.324342191219329834e-01 -1.163281053304672241e-01 -2.341071814298629761e-01 5.780937895178794861e-02 5.779425427317619324e-02 -1.246960163116455078e-01 -2.033853977918624878e-01 -2.629448473453521729e-01 1.013411283493041992e-01
-5.761149525642395020e-02 -3.244293108582496643e-02 -2.501596510410308838e-01 1.378674805164337158e-01 -2.761122286319732666e-01 -4.447824507951736450e-02 3.138521611690521240e-01 -1.158054992556571960e-01 2.393701523542404175e-01 1.751713007688522339e-01 4.112296402454376221e-01 -1.382916122674942017e-01 -2.489721328020095825e-01 -1.406484842300415039e-01 5.395400896668434143e-02 -1.439666450023651123e-01 2.115610241889953613e-01 1.236980929970741272e-01 1.675093919038772583e-02 -9.784144908189773560e-02 -9.016503393650054932e-02 -4.141514897346496582e-01 4.371180757880210876e-02 1.691332757472991943e-01 -6.835396587848663330e-02 -1.878259479999542236e-01 -1.703872461803257465e-03 6.629864871501922607e-02 1.278491914272308350e-01 1.064798049628734589e-02 -2.326239366084337234e-03 -3.731507807970046997e-02
8.575211465358734131e-02 1.211539655923843384e-01 -7.130729407072067261e-02 -1.220510601997375488e-01 -1.956948637962341309e-01 -3.111254051327705383e-02 1.078728735446929932e-01 4.790517687797546387e-01 1.589759141206741333e-01 -1.665739417076110840e-01 4.697068929672241211e-01 4.446914419531822205e-02 -2.317087538540363312e-02 -5.970417335629463196e-02 -3.178231790661811829e-02 -8.286403119564056396e-02 -1.010682657361030579e-01 1.547068357467651367e-01 5.093453079462051392e-02 -2.044314891099929810e-01 1.624468415975570679e-01 -9.155017137527465820e-02 -1.108920201659202576e-02 -1.866502761840820312e-01 -4.366130381822586060e-02 -2.508633136749267578e-01 -3.911719471216201782e-02 -3.307853266596794128e-02 -1.378627419471740723e-01 -2.662783563137054443e-01 -2.296500504016876221e-01 -1.778072565793991089e-01
-4.126179963350296021e-02 4.239517822861671448e-02 1.865542493760585785e-02 -8.138759434223175049e-02 -1.761396080255508423e-01 1.627586930990219116e-01 -6.642660126090049744e-03 -1.687320023775100708e-01 -5.996697023510932922e-02 2.649141550064086914e-01 6.816922128200531006e-02 -6.957395374774932861e-02 -2.679078280925750732e-01 -1.902626454830169678e-01 1.080121546983718872e-01 1.386438459157943726e-01 1.594726443290710449e-01 2.023361474275588989e-01 1.166625879704952240e-02 -2.661617994308471680e-01 3.199264407157897949e-01 -1.146895736455917358e-01 -6.173987686634063721e-02 -8.153405785560607910e-02 6.226459518074989319e-02 -1.038927212357521057e-01 4.091955125331878662e-01 1.570404917001724243e-01 -1.355838179588317871e-01 -1.473180204629898071e-01 -1.002948731184005737e-01 -4.014196097850799561e-01
1.794713288545608521e-01 -8.529394119977951050e-02 -1.396231651306152344e-01 3.016141057014465332e-01 -2.035926133394241333e-01 -5.987882241606712341e-02 -8.449611812829971313e-02 1.024177521467208862e-01 6.367068737745285034e-02 2.260599583387374878e-01 3.867306411266326904e-01 -2.334667295217514038e-01 -7.842327654361724854e-02 -2.102234810590744019e-01 -6.679543852806091309e-02 -4.494109004735946655e-02 1.237257942557334900e-01 -1.751971058547496796e-02 2.157426029443740845e-01 -6.349841505289077759e-02 1.078945933841168880e-03 -3.412782251834869385e-01 -1.871213763952255249e-01 -1.679403036832809448e-01 -6.106458976864814758e-02 -2.633216381072998047e-01 3.243007361888885498e-01 -2.202428318560123444e-02 -1.890569478273391724e-01 2.694582380354404449e-02 7.136093825101852417e-02 7.189394533634185791e-02
8.741789311170578003e-02 1.748291850090026855e-01 -1.715035177767276764e-02 7.973901927471160889e-02 -1.893625259399414062e-01 2.038778066635131836e-01 4.178021252155303955e-01 -3.573301434516906738e-02 9.165441989898681641e-02 -8.930421620607376099e-02 5.159226059913635254e-02 -1.352763324975967407e-01 -1.225798055529594421e-01 1.272090524435043335e-01 1.841280013322830200e-01 -1.822892278432846069e-01 4.612700641155242920e-02 2.627820074558258057e-01 5.327464267611503601e-02 1.428349018096923828e-01 1.696552522480487823e-02 -6.519344449043273926e-02 1.188042312860488892e-01 -4.484513774514198303e-02 1.703931391239166260e-01 -2.055936306715011597e-01 2.093792557716369629e-01 2.780783176422119141e-01 -1.448745876550674438e-01 -3.208659589290618896e-01 -9.287972748279571533e-02 -3.550734817981719971e-01
-3.278099894523620605e-01 8.888750523328781128e-02 -2.915286421775817871e-01 -2.103878557682037354e-02 -4.628082737326622009e-02 -1.244342178106307983e-01 2.854514718055725098e-01 -1.374689675867557526e-02 3.621642291545867920e-01 3.043524026870727539e-01 1.751062087714672089e-02 -4.000278115272521973e-01 5.391022656112909317e-03 -2.240172177553176880e-01 -1.564407907426357269e-02 -6.528141349554061890e-02 1.200052350759506226e-01 1.046822518110275269e-01 7.020563632249832153e-02 -1.147066801786422729e-01 1.613975614309310913e-01 4.415671899914741516e-02 2.760135233402252197e-01 -1.227175369858741760e-01 2.146598547697067261e-01 -1.761827804148197174e-02 3.249602392315864563e-02 -6.092773005366325378e-02 -1.258922964334487915e-01 -1.555763930082321167e-01 8.467892557382583618e-02 6.563476053997874260e-04
-2.813968360424041748e-01 -1.077023297548294067e-01 -1.036947518587112427e-01 1.858088970184326172e-01 -6.195338070392608643e-02 -5.669246986508369446e-02 2.202842384576797485e-01 -1.712854206562042236e-01 1.212814599275588989e-01 1.143649667501449585e-01 4.464748203754425049e-01 -1.291798353195190430e-01 -5.949534848332405090e-02 -8.322990685701370239e-02 -2.024320065975189209e-01 3.392155840992927551e-02 5.120974779129028320e-02 1.982733607292175293e-01 -1.499142614193260670e-03 -3.343323990702629089e-02 -3.356859385967254639e-01 -1.373196244239807129e-01 -3.099827095866203308e-02 -3.708594739437103271e-01 7.573570311069488525e-02 -3.077979385852813721e-01 -3.886282816529273987e-02 3.647357970476150513e-02 -2.147302627563476562e-01 -1.266228556632995605e-01 6.316330283880233765e-02 8.250702172517776489e-03
-1.719466745853424072e-01 1.434335019439458847e-03 4.924183338880538940e-02 -1.027461141347885132e-01 -1.795497238636016846e-01 -1.270337998867034912e-01 2.189664840698242188e-01 1.879882812500000000e-01 1.331364661455154419e-01 1.753715723752975464e-01 2.336285710334777832e-01 -4.461072981357574463e-01 -1.114850565791130066e-01 2.332884967327117920e-01 -1.748065948486328125e-01 2.254383563995361328e-01 6.073693931102752686e-02 4.877376556396484375e-02 -6.901787966489791870e-02 -1.732747256755828857e-01 -6.670093163847923279e-03 2.499343268573284149e-02 6.821922957897186279e-02 3.956798464059829712e-02 2.085758447647094727e-01 3.717664256691932678e-02 2.094311118125915527e-01 -1.557005792856216431e-01 -2.838789224624633789e-01 4.117786511778831482e-02 -3.572434484958648682e-01 -6.958849728107452393e-02
-6.286355853080749512e-02 9.013130515813827515e-02 3.654042482376098633e-01 2.564404606819152832e-01 -3.411818146705627441e-01 -2.559527195990085602e-02 1.988246291875839233e-01 -7.185444980859756470e-02 1.332275755703449249e-02 -1.092535108327865601e-01 3.693074882030487061e-01 -2.458487898111343384e-01 -1.985870897769927979e-01 -8.776209503412246704e-02 -1.357632689177989960e-02 -1.224184781312942505e-01 -1.439721286296844482e-01 -1.200063228607177734e-01 -8.590304292738437653e-03 -2.285526245832443237e-01 -4.227275401353836060e-02 -1.669178456068038940e-01 1.177660301327705383e-01 -1.904802918434143066e-01 -2.394463717937469482e-01 -2.543286383152008057e-01 8.248358964920043945e-02 -2.338210046291351318e-01 2.107141725718975067e-02 2.597276307642459869e-02 6.137515604496002197e-02 -4.059625323861837387e-03
-6.333208084106445312e-02 2.128378488123416901e-02 -2.052958905696868896e-01 2.997199296951293945e-01 -4.922270774841308594e-01 -8.180064707994461060e-02 1.382396072149276733e-01 8.718028664588928223e-02 2.454791069030761719e-01 1.890509277582168579e-01 3.093226253986358643e-01 1.614002734422683716e-01 -1.676703095436096191e-01 -1.283833570778369904e-02 6.598114967346191406e-02 -8.349332213401794434e-02 1.834168136119842529e-01 2.244789004325866699e-01 3.295378061011433601e-03 -2.324157953262329102e-01 -9.960200637578964233e-02 -2.029944360256195068e-01 1.505427211523056030e-01 1.338427513837814331e-01 -1.851979643106460571e-02 -1.933366358280181885e-01 1.005885750055313110e-01 4.355946183204650879e-02 1.513610780239105225e-01 -1.051088944077491760e-01 3.240284975618124008e-03 -1.306279599666595459e-01
-1.003570556640625000e-01 1.619797945022583008e-01 -1.021085307002067566e-01 2.467929199337959290e-02 -1.955155134201049805e-01 1.509466320276260376e-01 2.603163719177246094e-01 1.333757117390632629e-02 2.581277117133140564e-02 9.544908069074153900e-03 1.938086301088333130e-01 -2.215151488780975342e-01 -2.193628400564193726e-01 -2.947189845144748688e-02 -2.941168248653411865e-01 7.674864679574966431e-02 -1.754577159881591797e-01 8.851926773786544800e-02 -5.763756111264228821e-02 -1.038082093000411987e-01 1.902571916580200195e-01 -1.817373484373092651e-01 -2.617383599281311035e-01 -1.707801371812820435e-01 -4.827843606472015381e-02 -8.218971639871597290e-02 1.845420300960540771e-01 2.265849113464355469e-01 -2.795867621898651123e-01 -3.353734612464904785e-01 2.972829639911651611e-01 4.252383857965469360e-02
-1.231748014688491821e-01 -9.593570232391357422e-02 -1.102056428790092468e-01 2.992737293243408203e-02 -1.078420430421829224e-01 3.935635834932327271e-02 3.691878616809844971e-01 -1.577268540859222412e-01 2.837838232517242432e-01 1.304248124361038208e-01 2.100719660520553589e-01 -1.636076420545578003e-01 -1.088304668664932251e-01 4.039795603603124619e-03 2.557942867279052734e-01 -1.029056310653686523e-01 -1.043130978941917419e-01 3.899554312229156494e-01 -1.374573409557342529e-01 8.128314465284347534e-02 -9.136765450239181519e-02 -2.943195402622222900e-01 -3.505669010337442160e-04 -1.318387389183044434e-01 3.558420343324542046e-03 -2.421321868896484375e-01 2.605517506599426270e-01 3.900221735239028931e-02 -1.446534786373376846e-02 -2.745478749275207520e-01 4.413807764649391174e-02 -1.597504019737243652e-01
3.759734705090522766e-02 -2.489381134510040283e-01 -3.252986073493957520e-02 -1.844193935394287109e-01 -3.079306781291961670e-01 -1.222899779677391052e-01 1.310608685016632080e-01 1.599534004926681519e-01 2.156586349010467529e-01 1.286450624465942383e-01 3.078049719333648682e-01 -1.251793652772903442e-01 -1.336237043142318726e-01 2.432570233941078186e-02 -3.617611229419708252e-01 1.010305508971214294e-01 2.560044825077056885e-01 2.011524438858032227e-01 -6.571124494075775146e-02 -1.949171870946884155e-01 -7.787980884313583374e-02 2.028563618659973145e-02 1.284025460481643677e-01 9.843675792217254639e-02 -1.265711635351181030e-01 -2.038681507110595703e-01 -6.488508731126785278e-02 -9.230135381221771240e-02 8.624187856912612915e-02 -3.658085763454437256e-01 -1.444651186466217041e-01 5.109874531626701355e-02
-1.621649116277694702e-01 2.273959666490554810e-02 1.704344153404235840e-01 6.876011192798614502e-02 -3.149283528327941895e-01 1.893199831247329712e-01 5.372180342674255371e-01 -1.434805095195770264e-01 6.783928722143173218e-02 2.151034474372863770e-01 -1.126544028520584106e-01 -8.328371495008468628e-02 -1.263999342918395996e-01 6.050224229693412781e-02 1.892464160919189453e-01 7.990710437297821045e-03 3.369787931442260742e-01 1.167525872588157654e-01 -5.096860975027084351e-02 -2.153850942850112915e-01 -1.192555017769336700e-02 1.401597261428833008e-01 3.450138121843338013e-02 -2.440575659275054932e-01 -8.692507445812225342e-02 -1.513073742389678955e-01 2.007365524768829346e-01 1.006485670804977417e-01 -1.713660210371017456e-01 -2.262384630739688873e-03 -4.684891179203987122e-02 5.119963083416223526e-03
-1.441634446382522583e-01 4.694929346442222595e-02 -1.824099421501159668e-01 1.149237751960754395e-01 -2.504161298274993896e-01 -3.954095393419265747e-02 1.241762116551399231e-01 4.543473944067955017e-02 -1.314526796340942383e-01 2.655173838138580322e-01 1.040202304720878601e-01 5.316253751516342163e-02 -1.097576990723609924e-01 -1.399815678596496582e-01 -1.570297926664352417e-01 2.690346837043762207e-01 2.394250184297561646e-01 -1.841434985399246216e-01 -6.961876899003982544e-02 -2.873966991901397705e-01 -6.751189357601106167e-04 -1.151878237724304199e-01 -1.998736709356307983e-01 -1.607797592878341675e-01 2.214542329311370850e-01 -2.628145515918731689e-01 1.794189065694808960e-01 7.355277240276336670e-02 2.484045773744583130e-01 -1.792699098587036133e-01 -3.320090174674987793e-01 -3.374011442065238953e-02
-1.744809448719024658e-01 -3.509759157896041870e-02 -2.037018239498138428e-01 1.453282982110977173e-01 -2.944761514663696289e-01 -4.968070983886718750e-02 3.035246729850769043e-01 -2.756580337882041931e-02 2.662111520767211914e-01 9.633143991231918335e-02 4.607621207833290100e-02 1.741299331188201904e-01 -2.816373109817504883e-01 -2.024658173322677612e-01 3.540976345539093018e-02 -1.806474477052688599e-01 3.723736107349395752e-02 -3.774554282426834106e-02 2.157251685857772827e-01 -6.329622864723205566e-02 -2.587563358247280121e-02 -2.496303915977478027e-01 2.767393887042999268e-01 -1.285275816917419434e-01 1.834236085414886475e-01 -1.222889274358749390e-01 2.058239281177520752e-01 -4.881362617015838623e-02 -1.831775307655334473e-01 4.557703807950019836e-02 -3.412116765975952148e-01 4.473298415541648865e-02
-2.190273627638816833e-02 -2.152967303991317749e-01 -7.189639657735824585e-02 4.088234901428222656e-02 -1.766115278005599976e-01 5.897745117545127869e-02 3.204651176929473877e-01 3.730633482336997986e-02 4.129682108759880066e-02 -9.074165672063827515e-02 3.971549123525619507e-02 -1.519253253936767578e-01 1.374208331108093262e-01 -1.107108443975448608e-01 -1.797864399850368500e-02 2.921255528926849365e-01 3.513251841068267822e-01 1.684157699346542358e-01 -7.846264541149139404e-02 -1.882979124784469604e-01 -1.638115197420120239e-01 -2.065802365541458130e-01 1.468105465173721313e-01 -7.683735340833663940e-02 -1.644776463508605957e-01 -2.042254358530044556e-01 4.022887647151947021e-01 2.245613932609558105e-01 3.687551477923989296e-03 -1.274688094854354858e-01 -2.401570230722427368e-01 -1.040794476866722107e-01
-1.469596475362777710e-01 1.639080792665481567e-01 2.922663092613220215e-01 2.924142777919769287e-01 -3.628302812576293945e-01 -1.864873059093952179e-02 2.163887917995452881e-01 -1.042085587978363037e-01 -5.974217504262924194e-02 8.999250084161758423e-02 2.151748090982437134e-01 -2.866948544979095459e-01 -2.356478273868560791e-01 1.188581436872482300e-02 1.397924572229385376e-01 -2.566816098988056183e-02 1.065686643123626709e-01 -1.236408725380897522e-01 -3.725180029869079590e-02 -1.130107343196868896e-01 4.291144758462905884e-02 -2.098787128925323486e-01 1.495503187179565430e-01 -2.639377415180206299e-01 -4.335789382457733154e-02 -3.473379313945770264e-01 -4.384521022439002991e-02 -2.033328562974929810e-01 -1.583068072795867920e-01 -2.276480197906494141e-02 5.168852955102920532e-02 4.623153805732727051e-02
-3.031854890286922455e-02 1.747225373983383179e-01 1.415246725082397461e-01 -8.701878041028976440e-02 -1.701681315898895264e-01 -1.289054453372955322e-01 4.787249863147735596e-01 5.091645196080207825e-02 -6.887406110763549805e-02 -2.015646733343601227e-02 1.629551649093627930e-01 -1.136750653386116028e-01 1.898339763283729553e-02 1.008239910006523132e-01 -7.836557179689407349e-02 -2.157699763774871826e-01 1.740148961544036865e-01 3.029204905033111572e-01 -2.105633318424224854e-01 -1.611608825623989105e-02 1.031912118196487427e-01 -1.719101071357727051e-01 -4.658455774188041687e-02 1.217225715517997742e-01 1.484863609075546265e-01 -4.327124729752540588e-02 3.607645630836486816e-01 2.418196387588977814e-02 6.117809936404228210e-02 -3.137107789516448975e-01 -2.661960422992706299e-01 6.524467468261718750e-02
-1.993663758039474487e-01 -1.377624869346618652e-01 -1.513753831386566162e-01 2.901930809020996094e-01 -2.484289407730102539e-01 1.083613000810146332e-02 3.323823511600494385e-01 3.080072402954101562e-01 3.241473138332366943e-01 1.280009001493453979e-01 2.012784034013748169e-01 -2.239256054162979126e-01 1.078842505812644958e-01 -6.803301721811294556e-02 -9.861492365598678589e-02 1.094805374741554260e-01 -2.365788631141185760e-02 1.058282107114791870e-01 3.969423100352287292e-02 6.296916306018829346e-02 -1.104163527488708496e-01 -1.330774724483489990e-01 2.507405728101730347e-02 -8.120721578598022461e-02 -6.538289040327072144e-02 -3.621217608451843262e-01 4.501053690910339355e-02 -1.453084349632263184e-01 6.663402915000915527e-02 -9.157537668943405151e-02 -5.905652069486677647e-04 3.017925620079040527e-01
1.169731840491294861e-01 -1.453162916004657745e-02 1.055217459797859192e-01 2.382187992334365845e-01 -3.868436217308044434e-01 -6.259264796972274780e-02 1.096617951989173889e-01 -1.513762325048446655e-01 -3.839851543307304382e-02 6.637787073850631714e-02 2.585547268390655518e-01 -1.915687024593353271e-01 -7.145307958126068115e-02 -3.383396267890930176e-01 1.385828759521245956e-02 9.820738434791564941e-02 -8.689242601394653320e-02 1.226714029908180237e-01 6.215791031718254089e-02 -1.802207678556442261e-01 -1.879016309976577759e-01 -1.198028847575187683e-01 -2.886666953563690186e-01 -3.108919858932495117e-01 2.991028726100921631e-01 -8.322805166244506836e-02 -1.178193558007478714e-02 -9.742148965597152710e-02 -2.820184230804443359e-01 5.724989622831344604e-02 -1.052164062857627869e-01 -4.884549975395202637e-02
-2.140160202980041504e-01 1.490064710378646851e-01 2.743293344974517822e-01 1.975390315055847168e-01 -4.606700837612152100e-01 8.441629260778427124e-02 1.160345897078514099e-01 9.017652273178100586e-02 4.851860925555229187e-02 1.453736275434494019e-01 2.382025718688964844e-01 -2.739567458629608154e-01 -1.769972294569015503e-01 -5.907786265015602112e-02 1.060473620891571045e-01 -5.489182844758033752e-02 8.309444040060043335e-02 7.582202553749084473e-03 -8.825024962425231934e-02 -1.650066673755645752e-01 6.272349972277879715e-03 -6.018506363034248352e-02 1.492094155400991440e-02 -2.320435494184494019e-01 4.514545574784278870e-02 -3.888711333274841309e-01 1.325410306453704834e-01 -1.211015656590461731e-01 -2.359636127948760986e-01 1.045750081539154053e-01 1.017321497201919556e-01 1.012804210186004639e-01
1.463128477334976196e-01 1.169313490390777588e-01 -1.421912461519241333e-01 1.219488531351089478e-01 -2.905244827270507812e-01 1.114497482776641846e-01 1.649800837039947510e-01 2.040731161832809448e-02 7.473648339509963989e-02 1.197374761104583740e-01 3.881371915340423584e-01 -2.558054625988006592e-01 -4.315258562564849854e-01 -1.782498806715011597e-01 -4.146587476134300232e-02 4.066624864935874939e-02 -4.000367224216461182e-02 -4.887643828988075256e-02 -3.957968577742576599e-02 1.776712983846664429e-01 -1.408133655786514282e-02 2.048471570014953613e-01 1.686343103647232056e-01 3.848128020763397217e-02 1.328569799661636353e-01 -2.605902552604675293e-01 2.662275135517120361e-01 1.259964108467102051e-01 -1.129090413451194763e-01 -6.808477640151977539e-02 -2.414961904287338257e-02 2.202718257904052734e-01
5.639722198247909546e-02 5.849986150860786438e-02 5.033074319362640381e-02 -9.788785874843597412e-02 -1.773372441530227661e-01 -1.736244857311248779e-01 7.560727000236511230e-02 -1.496196389198303223e-01 1.043372154235839844e-01 1.727740019559860229e-01 -6.172400340437889099e-02 -5.197058916091918945e-01 1.056076865643262863e-02 -2.201601862907409668e-01 7.584384828805923462e-02 2.115774154663085938e-01 5.358033254742622375e-02 -1.310892105102539062e-01 3.560631275177001953e-01 -1.767557412385940552e-01 -1.701046675443649292e-01 -2.314092218875885010e-01 1.189867332577705383e-01 -2.027288526296615601e-01 -1.322992295026779175e-01 -1.428377181291580200e-01 -4.244777187705039978e-02 6.944982334971427917e-03 -5.582685023546218872e-02 -2.247404605150222778e-01 -2.614877820014953613e-01 -1.633981056511402130e-02
8.258032053709030151e-02 1.607010215520858765e-01 1.047326922416687012e-01 -1.728871837258338928e-02 -2.855372428894042969e-01 9.274473041296005249e-02 3.116440176963806152e-01 1.758137345314025879e-01 -1.436599344015121460e-01 1.274461150169372559e-01 1.461033374071121216e-01 4.791812971234321594e-03 -2.675001919269561768e-01 -6.613603979349136353e-02 6.909844279289245605e-02 1.130631342530250549e-01 7.458078861236572266e-02 2.267155349254608154e-01 2.369465827941894531e-01 -8.412698656320571899e-02 -1.447694450616836548e-01 -1.378986984491348267e-02 5.104145035147666931e-02 2.716692984104156494e-01 -5.770988017320632935e-02 -3.194234371185302734e-01 1.627202332019805908e-01 3.340673819184303284e-02 -2.421516925096511841e-01 -1.068540513515472412e-01 -3.543390035629272461e-01 -1.996909081935882568e-01
-1.200383380055427551e-01 1.986224949359893799e-01 1.141841337084770203e-01 2.155702859163284302e-01 -1.139770969748497009e-01 2.621285989880561829e-02 3.412557244300842285e-01 2.886590920388698578e-02 1.323801130056381226e-01 3.364346548914909363e-02 -7.723002880811691284e-02 -2.058177888393402100e-01 -2.330490052700042725e-01 -3.618215769529342651e-02 -2.605455368757247925e-02 -1.293563246726989746e-01 2.913775444030761719e-01 1.228448748588562012e-01 1.364053934812545776e-01 -1.971352249383926392e-01 -1.154248788952827454e-01 -4.278511106967926025e-01 1.869044601917266846e-01 -9.501805156469345093e-02 1.531537473201751709e-01 -1.430363059043884277e-01 2.880881428718566895e-01 1.977701634168624878e-01 -6.883896142244338989e-02 2.934212982654571533e-02 8.742446452379226685e-02 -1.964242011308670044e-01
-1.363585293292999268e-01 5.663756281137466431e-02 -1.884051859378814697e-01 2.973061501979827881e-01 -1.786099672317504883e-01 -4.347880929708480835e-02 6.545345485210418701e-02 -1.771336197853088379e-01 7.963304221630096436e-02 2.233333885669708252e-01 1.371484100818634033e-01 -3.818430900573730469e-01 -1.287068724632263184e-01 -4.198633134365081787e-01 -1.522551327943801880e-01 -5.110592022538185120e-02 -1.581703871488571167e-02 4.444357007741928101e-02 1.645344309508800507e-02 -3.849939703941345215e-01 -7.973647862672805786e-02 8.515345305204391479e-02 -1.719426177442073822e-02 -6.006936728954315186e-02 -3.104750514030456543e-01 6.569517403841018677e-02 2.254564315080642700e-01 1.541718542575836182e-01 5.642141215503215790e-03 -3.454249352216720581e-02 2.258770167827606201e-02 -1.031753234565258026e-02
-5.915359035134315491e-02 1.842137277126312256e-01 -1.092227995395660400e-01 1.062676385045051575e-01 -3.111643791198730469e-01 1.204638625495135784e-03 1.775247454643249512e-01 -6.863304227590560913e-02 2.992026042193174362e-03 3.696003928780555725e-03 9.147556126117706299e-02 -2.393624186515808105e-01 -1.204109415411949158e-01 1.188583821058273315e-01 -2.906994521617889404e-02 2.609421312808990479e-01 -9.797842055559158325e-02 1.405310183763504028e-01 1.732519865036010742e-01 -1.386358141899108887e-01 3.248562812805175781e-01 7.409747689962387085e-02 -1.293720602989196777e-01 -1.225768774747848511e-01 1.277198940515518188e-01 -3.592519462108612061e-01 -6.753453612327575684e-02 -2.707232534885406494e-01 -2.939010262489318848e-01 -1.934393793344497681e-01 -2.728734910488128662e-01 1.395703200250864029e-02
-1.783296167850494385e-01 1.295036450028419495e-02 6.246110051870346069e-02 -1.136526688933372498e-01 -1.275209784507751465e-01 -2.180208116769790649e-01 3.114331066608428955e-01 2.817740142345428467e-01 1.482514739036560059e-01 -1.771151423454284668e-01 3.924179971218109131e-01 -1.637655496597290039e-01 -3.373266756534576416e-01 -1.494633313268423080e-02 9.093682281672954559e-03 -9.128163009881973267e-02 1.295062899589538574e-01 -1.798436492681503296e-01 2.217862308025360107e-01 -2.061278223991394043e-01 -2.963704802095890045e-02 -9.941304475069046021e-02 1.322889626026153564e-01 2.127641737461090088e-01 -3.677598387002944946e-02 -2.313167303800582886e-01 7.562277466058731079e-02 1.101209148764610291e-01 -7.870866358280181885e-02 -1.707507818937301636e-01 -8.383407443761825562e-02 1.582269370555877686e-01
-1.514051556587219238e-01 -1.121726334095001221e-01 -1.211620271205902100e-01 8.865788578987121582e-02 -2.523127198219299316e-01 -1.087106764316558838e-02 2.284777462482452393e-01 -2.216466888785362244e-02 -1.984533220529556274e-01 2.717845141887664795e-01 1.086992472410202026e-01 2.610996179282665253e-02 -1.029010638594627380e-01 -7.767783105373382568e-02 4.708014428615570068e-02 -1.197496727108955383e-01 2.311511039733886719e-01 7.869768887758255005e-02 -6.325978040695190430e-02 -1.700085401535034180e-01 1.805543005466461182e-01 -2.471689432859420776e-01 -2.335136383771896362e-01 3.441484645009040833e-02 2.061566710472106934e-01 -1.078093796968460083e-01 3.568999171257019043e-01 6.755536794662475586e-02 -2.625454366207122803e-01 -2.118585109710693359e-01 -1.933293342590332031e-01 -2.955740690231323242e-01
-1.220985949039459229e-01 -1.753464937210083008e-01 -1.386553794145584106e-01 9.072076529264450073e-02 -1.061023771762847900e-01 3.277401998639106750e-02 2.583355307579040527e-01 -9.301392361521720886e-03 9.063322097063064575e-02 2.357243448495864868e-01 2.465443760156631470e-01 -3.561108112335205078e-01 -1.188151687383651733e-01 -2.161755226552486420e-02 1.674180179834365845e-01 1.942937374114990234e-01 3.590523451566696167e-02 3.647453486919403076e-01 -1.419989764690399170e-02 2.786945365369319916e-02 -1.391274780035018921e-01 -2.554981112480163574e-01 -5.115218833088874817e-02 5.361600965261459351e-02 -1.594897955656051636e-01 -1.243968605995178223e-01 -3.381019458174705505e-02 -1.768949925899505615e-01 1.335775479674339294e-02 -3.441110551357269287e-01 -1.923408359289169312e-01 -2.482456117868423462e-01
-1.426405366510152817e-02 2.404385358095169067e-01 -1.202808022499084473e-01 5.641489848494529724e-02 -3.082872629165649414e-01 2.981126904487609863e-01 1.144084110856056213e-01 1.099610254168510437e-01 -9.375451190862804651e-05 -3.122600913047790527e-02 2.152925431728363037e-01 -2.122297734022140503e-01 1.004654541611671448e-01 -2.087684869766235352e-01 1.228263601660728455e-01 -1.164914295077323914e-02 -6.028172746300697327e-02 2.132550254464149475e-02 3.236532509326934814e-01 -2.387969344854354858e-01 1.048638299107551575e-01 -2.606298075988888741e-03 1.222324371337890625e-02 -1.342091336846351624e-02 -8.716508001089096069e-02 -3.574877977371215820e-01 1.053866297006607056e-01 -2.406936585903167725e-01 1.282080113887786865e-01 -3.619136214256286621e-01 -4.863836243748664856e-02 1.501978933811187744e-01
1.180378198623657227e-01 6.962497532367706299e-02 7.852552831172943115e-02 -1.944282650947570801e-02 -1.404007077217102051e-01 4.770226404070854187e-02 3.705148398876190186e-01 -7.251287251710891724e-02 1.022891327738761902e-01 1.190824210643768311e-01 3.627834320068359375e-01 -2.735110223293304443e-01 -1.058511510491371155e-01 -1.920074075460433960e-01 -1.231071576476097107e-01 7.861448079347610474e-02 -2.586482763290405273e-01 1.217234060168266296e-01 -6.879873573780059814e-02 3.108851015567779541e-01 8.279420435428619385e-02 2.355959862470626831e-01 1.229005008935928345e-01 -5.065616592764854431e-02 1.643261760473251343e-01 -2.609969377517700195e-01 -1.431459374725818634e-02 3.946061059832572937e-02 -1.865552067756652832e-01 -2.474559098482131958e-01 -3.603379055857658386e-02 -2.287526875734329224e-01
-2.532333508133888245e-02 1.485512703657150269e-01 -1.089230626821517944e-01 5.733975768089294434e-02 -1.532184183597564697e-01 1.947469562292098999e-01 2.283638268709182739e-01 -7.719650864601135254e-02 -2.498735636472702026e-01 2.902851440012454987e-02 2.011170536279678345e-01 -4.333722963929176331e-02 -1.268952935934066772e-01 -1.048011034727096558e-01 7.287789136171340942e-02 2.008888125419616699e-01 5.929943546652793884e-02 8.297303318977355957e-02 1.736051142215728760e-01 -9.193146973848342896e-02 1.208005249500274658e-01 -8.310709893703460693e-02 3.319448232650756836e-02 1.468635052442550659e-01 6.828723847866058350e-02 -4.057225286960601807e-01 1.868706047534942627e-01 2.025239169597625732e-01 -3.780160844326019287e-01 -2.550424039363861084e-01 -1.545259505510330200e-01 -3.067174553871154785e-01
1.772637665271759033e-02 -1.279131025075912476e-01 -2.130307704210281372e-01 5.951113998889923096e-02 -2.497363686561584473e-01 -3.938394784927368164e-02 1.221777573227882385e-01 -3.282845020294189453e-01 2.626336216926574707e-01 -2.088648527860641479e-01 -8.740169554948806763e-02 -2.354153543710708618e-01 -1.683859080076217651e-01 -2.502808272838592529e-01 6.174223497509956360e-02 -9.406618773937225342e-03 3.498606756329536438e-02 2.919410169124603271e-01 1.224998291581869125e-02 -2.264385074377059937e-01 3.337811306118965149e-02 -1.562947779893875122e-01 1.645064651966094971e-01 -3.205912113189697266e-01 1.676775068044662476e-01 -2.543087899684906006e-01 -1.766105997376143932e-03 1.558379363268613815e-02 -8.457307517528533936e-02 -1.642678678035736084e-01 -2.027195096015930176e-01 1.253000050783157349e-01
2.682856284081935883e-02 2.589697763323783875e-02 -1.097030937671661377e-01 1.536226719617843628e-01 -2.396725267171859741e-01 -6.426708400249481201e-02 3.514961302280426025e-01 -4.151220992207527161e-02 2.931454479694366455e-01 3.966574743390083313e-02 -5.917071551084518433e-02 -1.457399874925613403e-01 -4.644570350646972656e-01 -1.679489910602569580e-01 -1.681107580661773682e-01 1.158383637666702271e-01 2.089014649391174316e-02 1.958969980478286743e-01 -4.813038557767868042e-02 1.238450501114130020e-02 1.131144072860479355e-02 -4.453662410378456116e-02 1.582947373390197754e-01 -1.607507914304733276e-01 2.161954762414097786e-03 -4.260844290256500244e-01 -7.443960756063461304e-02 -6.293781101703643799e-02 2.643548510968685150e-02 -1.437160074710845947e-01 -1.687191575765609741e-01 2.076229602098464966e-01
3.045163489878177643e-02 2.884400077164173126e-02 -2.304251790046691895e-01 1.828817129135131836e-01 -2.444536983966827393e-01 2.407362461090087891e-01 3.056426346302032471e-01 6.453841179609298706e-02 -1.035447269678115845e-01 6.313132494688034058e-02 1.024844273924827576e-01 -3.980141133069992065e-02 -7.515210658311843872e-02 6.314908713102340698e-02 -7.652848958969116211e-02 -1.123285517096519470e-01 1.148712262511253357e-01 1.883052885532379150e-01 2.406945079565048218e-02 3.598709404468536377e-02 2.802799940109252930e-01 1.026328802108764648e-01 1.007308214902877808e-01 -2.238747328519821167e-01 1.011686250567436218e-01 -4.207160770893096924e-01 2.076014280319213867e-01 -2.629173099994659424e-01 -3.794038295745849609e-02 -3.222025632858276367e-01 -4.551477357745170593e-02 -1.866242140531539917e-01
-1.767497360706329346e-01 3.193171620368957520e-01 -1.157470792531967163e-01 -1.839832514524459839e-01 -1.938460022211074829e-01 9.439543634653091431e-02 1.061174944043159485e-01 8.208426833152770996e-02 -9.817268699407577515e-03 5.313808098435401917e-02 2.670893371105194092e-01 -9.152572602033615112e-02 -3.221368491649627686e-01 -1.200233846902847290e-01 4.636362940073013306e-02 8.297032117843627930e-02 5.341561883687973022e-02 1.911370158195495605e-01 2.236130535602569580e-01 -1.723738163709640503e-01 -1.022720187902450562e-01 4.042512178421020508e-02 1.457232981920242310e-01 3.060055971145629883e-01 5.118490383028984070e-02 -1.828393489122390747e-01 2.433751374483108521e-01 -2.117004394531250000e-01 -2.371229231357574463e-01 -1.475789248943328857e-01 -2.845695912837982178e-01 -7.899264805018901825e-03
1.210486292839050293e-01 8.831566572189331055e-02 5.085588619112968445e-02 1.516553312540054321e-01 -2.169770896434783936e-01 3.511662185192108154e-01 1.665799617767333984e-01 1.720850765705108643e-01 5.986718088388442993e-02 1.029752865433692932e-01 2.851783931255340576e-01 -2.421388328075408936e-01 2.396855503320693970e-01 -1.897016763687133789e-01 1.586080938577651978e-01 -1.574468910694122314e-01 -5.793327465653419495e-02 9.108385443687438965e-02 2.520494759082794189e-01 -1.787244975566864014e-01 1.187150403857231140e-01 -2.178200986236333847e-03 3.268465027213096619e-02 -1.217454150319099426e-01 -1.831703335046768188e-01 -2.625744640827178955e-01 1.066363304853439331e-01 -1.631361544132232666e-01 1.040538027882575989e-01 -2.659219503402709961e-01 -2.553101181983947754e-01 4.854680970311164856e-02
1.004898697137832642e-01 1.583481132984161377e-01 5.123630538582801819e-02 3.784599006175994873e-01 -3.284068405628204346e-01 -2.240384072065353394e-01 5.129034444689750671e-02 -3.091517835855484009e-02 1.632393002510070801e-01 2.396637201309204102e-01 -4.029881581664085388e-02 -2.705227732658386230e-01 -1.792247295379638672e-01 -4.135534465312957764e-01 3.709313645958900452e-02 -1.785447597503662109e-01 4.375960305333137512e-02 4.699210822582244873e-02 2.174635604023933411e-02 -2.741058468818664551e-01 -1.502567529678344727e-01 4.948813840746879578e-02 9.001169353723526001e-02 -1.675722561776638031e-02 -2.727643847465515137e-01 5.168463569134473801e-03 5.832330137491226196e-02 1.105454936623573303e-01 -1.576151251792907715e-01 -1.317326426506042480e-01 -1.167604401707649231e-01 -5.503036081790924072e-02
-2.466246634721755981e-01 7.528900355100631714e-02 1.049912273883819580e-01 3.031073510646820068e-01 -3.669950664043426514e-01 6.473211199045181274e-02 1.789169311523437500e-01 6.979799270629882812e-02 1.363794133067131042e-02 9.630002826452255249e-02 3.657729625701904297e-01 -2.541839480400085449e-01 -1.160149127244949341e-01 -2.496730685234069824e-01 9.780357033014297485e-02 3.341462463140487671e-03 -9.476441144943237305e-02 9.287633001804351807e-02 2.143491525202989578e-03 -2.481503188610076904e-01 1.204323256388306618e-03 -7.368431240320205688e-02 -9.200670570135116577e-02 -1.916859894990921021e-01 2.201260626316070557e-01 -3.037007749080657959e-01 -2.434279955923557281e-02 -4.821915552020072937e-02 -2.014102488756179810e-01 2.063920199871063232e-01 1.509537082165479660e-02 6.922635436058044434e-02
-1.121028214693069458e-01 -2.861191704869270325e-02 4.885231703519821167e-02 -1.226738244295120239e-01 -3.625021502375602722e-02 1.467587202787399292e-01 7.076530158519744873e-02 -9.959176182746887207e-02 4.185304790735244751e-02 -5.099020898342132568e-02 -1.365259569138288498e-02 -3.591103255748748779e-01 -6.280291825532913208e-02 -6.083400547504425049e-02 -1.113689020276069641e-01 1.897325813770294189e-01 -1.680382192134857178e-01 1.101124808192253113e-01 7.187233120203018188e-02 -1.412309408187866211e-01 -1.342561244964599609e-01 -4.206708669662475586e-01 1.225850731134414673e-01 -2.259962111711502075e-01 4.598538577556610107e-02 -3.462513685226440430e-01 4.247944951057434082e-01 -1.417183876037597656e-01 -2.566464245319366455e-02 -2.756746709346771240e-01 3.858755901455879211e-02 -1.208670511841773987e-01
-9.354854375123977661e-02 -2.195110470056533813e-01 -7.249188423156738281e-02 5.580946803092956543e-03 -2.895554900169372559e-01 -1.954893767833709717e-01 2.032730728387832642e-01 -3.313761949539184570e-02 2.809409797191619873e-01 3.227432966232299805e-01 1.555521190166473389e-01 -3.462321162223815918e-01 7.371209561824798584e-02 -1.471079289913177490e-01 2.112926840782165527e-01 2.844545990228652954e-02 1.260922104120254517e-01 -6.674211472272872925e-02 6.299748271703720093e-02 6.941825151443481445e-02 2.456709444522857666e-01 -7.344783842563629150e-02 2.894001901149749756e-01 -2.160623818635940552e-01 2.409412562847137451e-01 -6.307403557002544403e-03 4.433574900031089783e-02 7.125101983547210693e-03 -1.485029160976409912e-01 -2.200143337249755859e-01 3.201383724808692932e-02 -1.291892528533935547e-01
2.099073491990566254e-02 1.189388111233711243e-01 -2.464727312326431274e-01 1.382415927946567535e-02 -2.877948284149169922e-01 1.919301599264144897e-01 4.645308256149291992e-01 -1.190789565443992615e-01 -6.247865036129951477e-02 1.141303777694702148e-02 7.167496532201766968e-02 -9.389045089483261108e-02 -8.045621216297149658e-02 -6.570680439472198486e-02 -2.718778327107429504e-02 -3.689302131533622742e-02 2.810233235359191895e-01 2.882179021835327148e-01 -1.422284245491027832e-01 2.642284929752349854e-01 1.561922878026962280e-01 5.092175677418708801e-03 -1.381325423717498779e-01 -2.792106010019779205e-02 2.357038408517837524e-01 -2.486675232648849487e-01 1.979345232248306274e-01 1.022191643714904785e-01 -5.984869971871376038e-02 -2.558793127536773682e-01 -5.330973863601684570e-02 -9.314398467540740967e-02
-4.376395046710968018e-02 -4.356149584054946899e-02 -8.616593480110168457e-02 -1.002162578515708447e-03 -1.999331265687942505e-01 -1.916746497154235840e-01 1.720390468835830688e-01 -1.860482841730117798e-01 3.376798629760742188e-01 7.058065384626388550e-02 1.166726276278495789e-02 4.183458536863327026e-02 -1.497931480407714844e-01 -1.047986745834350586e-01 1.276430785655975342e-01 2.836690470576286316e-02 -6.413155049085617065e-02 2.763652801513671875e-01 2.445160448551177979e-01 -8.369039744138717651e-02 6.748650223016738892e-02 1.204577982425689697e-01 3.563573583960533142e-02 -2.775530815124511719e-01 3.374522551894187927e-02 -4.671674072742462158e-01 -7.325902581214904785e-02 -1.864704936742782593e-01 -1.539841145277023315e-01 -1.807506829500198364e-01 -2.302042692899703979e-01 2.507443130016326904e-01
-7.913558930158615112e-02 1.425530612468719482e-01 2.359638735651969910e-02 1.515235751867294312e-01 -3.168961703777313232e-01 2.599645256996154785e-01 3.842961043119430542e-02 -2.639217115938663483e-02 -3.859694674611091614e-02 4.366150498390197754e-01 3.202226758003234863e-01 1.028488352894783020e-01 -8.666721731424331665e-02 3.166081011295318604e-02 -2.447025924921035767e-01 1.904053986072540283e-02 4.598302394151687622e-02 -9.332197718322277069e-03 1.401468217372894287e-01 -1.751130223274230957e-01 1.306446939706802368e-01 -8.334454894065856934e-02 2.475820668041706085e-02 -2.744087874889373779e-01 -2.371568605303764343e-02 3.567173378542065620e-03 4.696014896035194397e-02 -6.887973099946975708e-02 1.220360398292541504e-01 -3.953898251056671143e-01 3.818330913782119751e-02 -2.703333199024200439e-01
3.974938765168190002e-02 1.038621664047241211e-01 -4.768533259630203247e-02 -1.660889983177185059e-01 -3.188779950141906738e-01 6.174936145544052124e-02 8.927353471517562866e-02 1.785479187965393066e-01 -3.020334243774414062e-02 3.568621277809143066e-01 2.153936773538589478e-01 -1.771154105663299561e-01 -2.703515887260437012e-01 -2.116132974624633789e-01 -1.595451831817626953e-01 1.801731288433074951e-01 -6.669921427965164185e-02 5.340807512402534485e-02 1.910268962383270264e-01 1.067984029650688171e-01 8.561696112155914307e-02 3.304520547389984131e-01 -9.815134108066558838e-03 1.905677095055580139e-02 4.190542921423912048e-02 -1.341856122016906738e-01 2.843626774847507477e-02 -1.891633719205856323e-01 -1.411369293928146362e-01 -4.027265012264251709e-01 -1.411443650722503662e-01 -6.601696368306875229e-03
5.522396042943000793e-02 3.083684444427490234e-01 -1.702447682619094849e-01 1.066314354538917542e-01 -2.606554925441741943e-01 2.322946786880493164e-01 1.448536571115255356e-02 2.569884061813354492e-01 -2.434439212083816528e-02 2.152039706707000732e-01 8.295816928148269653e-02 -1.192960813641548157e-01 -6.859174370765686035e-02 -8.193610608577728271e-02 -8.477976545691490173e-03 -2.312494069337844849e-01 -1.465453803539276123e-01 2.251753583550453186e-02 2.318794876337051392e-01 -2.643753588199615479e-01 -1.064457893371582031e-01 -1.818187534809112549e-01 -2.135062813758850098e-01 6.006383523344993591e-02 -1.299134492874145508e-01 -1.875419914722442627e-01 2.413064390420913696e-01 -6.655704230070114136e-02 -2.707674503326416016e-01 -2.592266798019409180e-01 -1.600976586341857910e-01 -1.424288898706436157e-01
-1.919505596160888672e-01 -7.408405095338821411e-02 -1.845182776451110840e-01 1.911210119724273682e-01 -3.093445673584938049e-02 -2.964174747467041016e-02 1.279506534337997437e-01 -4.117946699261665344e-02 3.411509692668914795e-01 1.359907239675521851e-01 3.040417432785034180e-01 -3.580399155616760254e-01 -1.751286089420318604e-01 -1.768833249807357788e-01 1.812747865915298462e-01 -6.831635534763336182e-02 9.728246182203292847e-02 3.304391801357269287e-01 -1.260910648852586746e-02 -1.171474829316139221e-01 -1.610469669103622437e-01 2.804908202961087227e-03 3.930449113249778748e-02 -3.899975866079330444e-02 -2.222695052623748779e-01 -1.762962341308593750e-01 -1.995589286088943481e-01 -2.018191367387771606e-01 -1.156081482768058777e-01 -2.449116557836532593e-01 7.467921823263168335e-02 -1.033627986907958984e-01
-2.910239621996879578e-02 2.556496858596801758e-01 -4.089649319648742676e-01 2.992595732212066650e-02 -2.011711597442626953e-01 -1.484724730253219604e-01 2.913850545883178711e-01 5.938473716378211975e-02 2.408396452665328979e-01 5.375391617417335510e-02 6.490127649158239365e-03 -1.042785272002220154e-01 2.777326293289661407e-02 -1.243859529495239258e-01 -9.925702214241027832e-02 1.161598488688468933e-01 -6.539821624755859375e-02 9.961571544408798218e-02 2.413031458854675293e-01 -3.888248279690742493e-02 1.343728154897689819e-01 9.912358969449996948e-02 -1.801352351903915405e-01 -2.893476746976375580e-02 1.802154332399368286e-01 -1.834223866462707520e-01 1.312463581562042236e-01 -1.967202574014663696e-01 -2.543512582778930664e-01 -2.735323607921600342e-01 -2.253588438034057617e-01 -2.363287359476089478e-01
1.211651340126991272e-01 2.299023717641830444e-01 -3.756053745746612549e-03 -1.627684682607650757e-01 -2.227392792701721191e-01 3.390072658658027649e-02 1.313634514808654785e-01 -2.077531814575195312e-01 9.788632392883300781e-02 1.263049244880676270e-01 1.144605576992034912e-01 -3.308745026588439941e-01 -2.103595435619354248e-01 -2.647176384925842285e-01 -2.871821820735931396e-01 5.946495383977890015e-02 1.801627725362777710e-01 8.287701010704040527e-02 -1.337179690599441528e-01 -2.232300192117691040e-01 2.117593586444854736e-01 -2.405291348695755005e-01 -3.973710536956787109e-02 1.146838292479515076e-01 1.258129924535751343e-01 8.201659470796585083e-02 2.291481792926788330e-01 -2.268341183662414551e-01 -1.389642357826232910e-01 -1.921993792057037354e-01 1.749568283557891846e-01 9.208539128303527832e-02
3.802815824747085571e-02 2.212359569966793060e-03 -1.740095317363739014e-01 -7.817702740430831909e-02 2.870253659784793854e-02 1.179990731179714203e-02 1.682418733835220337e-01 6.083890912123024464e-04 2.542680501937866211e-01 1.647089719772338867e-01 9.361269325017929077e-02 -5.060582756996154785e-01 -5.372023582458496094e-02 -1.541024446487426758e-01 4.495833441615104675e-02 -8.795048296451568604e-02 2.658604979515075684e-01 -5.951614119112491608e-03 -1.833356320858001709e-01 -4.026266038417816162e-01 3.689239546656608582e-02 2.256646603345870972e-01 2.080560773611068726e-01 -1.855630427598953247e-01 1.793878674507141113e-01 -2.105758041143417358e-01 -8.470886200666427612e-02 4.433361813426017761e-02 -7.972840964794158936e-02 -1.416078805923461914e-01 -1.148586496710777283e-01 -1.347234249114990234e-01
-2.721840739250183105e-01 3.536911681294441223e-02 3.201602399349212646e-02 2.602895796298980713e-01 -1.325602829456329346e-01 1.120307762175798416e-02 1.836525648832321167e-01 -1.398183256387710571e-01 -2.848560549318790436e-02 1.107272692024707794e-02 3.399916589260101318e-01 -2.975715994834899902e-01 -9.010775387287139893e-02 -2.814631164073944092e-01 6.295433640480041504e-02 -6.727498024702072144e-02 -3.199873864650726318e-02 2.174516469240188599e-01 -1.050747558474540710e-01 -1.947953552007675171e-02 -3.426927924156188965e-01 -2.773770829662680626e-03 3.457906190305948257e-03 -1.663794070482254028e-01 1.596509963274002075e-01 -4.170090258121490479e-01 1.248379424214363098e-01 1.891847550868988037e-01 -1.239809207618236542e-02 -1.193626374006271362e-01 1.143052205443382263e-01 3.016822598874568939e-02
1.367938667535781860e-01 1.701405793428421021e-01 1.199542805552482605e-01 5.295141413807868958e-02 -6.927782297134399414e-02 -2.061882428824901581e-02 3.259046077728271484e-01 -5.107188224792480469e-02 -1.223338767886161804e-01 -1.012712195515632629e-01 -1.373744904994964600e-01 -1.590091288089752197e-01 -3.727355599403381348e-01 -2.019594013690948486e-01 -2.393171787261962891e-01 -1.199481189250946045e-01 1.003580912947654724e-01 2.770080566406250000e-01 9.529060125350952148e-02 -1.315927505493164062e-01 -9.156276285648345947e-02 -1.046434417366981506e-01 5.013057589530944824e-02 -1.590837091207504272e-01 1.354741305112838745e-01 -1.350992918014526367e-01 6.368932127952575684e-02 2.679009735584259033e-01 -1.972823888063430786e-01 -2.495608031749725342e-01 -1.745107620954513550e-01 -3.096758723258972168e-01
1.478793025016784668e-01 3.490413129329681396e-01 -2.939556539058685303e-01 1.595197767019271851e-01 -3.395673930644989014e-01 2.511635981500148773e-02 1.809639930725097656e-01 1.077057421207427979e-01 8.531740307807922363e-02 -9.110318869352340698e-02 6.834528595209121704e-02 -2.048800289630889893e-01 -1.348638832569122314e-01 5.550689622759819031e-02 2.420134656131267548e-02 -1.198796331882476807e-01 6.219774112105369568e-02 -1.489759087562561035e-01 9.431904554367065430e-02 -1.235481500625610352e-01 -5.650382861495018005e-02 -2.366090938448905945e-02 -3.205192983150482178e-01 1.590870879590511322e-02 -1.172398775815963745e-01 -9.102980047464370728e-02 2.350201606750488281e-01 -1.808828264474868774e-01 -1.406103968620300293e-01 -3.522171676158905029e-01 -1.293388903141021729e-01 -2.412587255239486694e-01
-7.484973967075347900e-02 -5.413053929805755615e-02 1.326235360465943813e-03 -1.446484327316284180e-01 -2.685011625289916992e-01 -3.981008008122444153e-02 9.073109365999698639e-03 1.927299052476882935e-02 -1.150299981236457825e-01 -1.749005913734436035e-02 -3.564702055882662535e-04 1.390359997749328613e-01 -1.765972822904586792e-01 -2.529464364051818848e-01 -1.091341897845268250e-01 -2.280621416866779327e-02 -1.427439302206039429e-01 -3.745831781998276711e-03 9.201561659574508667e-02 -7.879685610532760620e-02 -9.861738979816436768e-02 -1.576759815216064453e-01 -1.021990031003952026e-01 -1.955068111419677734e-01 2.806551456451416016e-01 -3.030143082141876221e-01 3.308889865875244141e-01 -3.599827289581298828e-01 -5.652792751789093018e-02 -3.772993981838226318e-01 -2.038637697696685791e-01 -2.021196484565734863e-01
-1.148582994937896729e-01 1.132853999733924866e-01 1.504565030336380005e-01 2.063455879688262939e-01 -4.780865013599395752e-01 7.301899045705795288e-02 1.513759791851043701e-01 1.244032662361860275e-02 1.120101064443588257e-01 -3.965708985924720764e-02 2.838295102119445801e-01 -1.894997060298919678e-01 -1.855079978704452515e-01 -1.739359945058822632e-01 1.357519626617431641e-01 2.042559534311294556e-02 8.424893766641616821e-02 1.093343715183436871e-03 -9.978331625461578369e-02 -1.708603948354721069e-01 7.223783433437347412e-02 -1.428900063037872314e-01 2.474221885204315186e-01 -2.650842666625976562e-01 9.010994434356689453e-02 -3.839392066001892090e-01 -3.632763400673866272e-02 -1.962675303220748901e-01 -1.923506334424018860e-02 3.325622901320457458e-02 1.901845037937164307e-01 3.607172891497612000e-02
9.996188431978225708e-02 2.138244174420833588e-02 -8.144348114728927612e-02 2.915493249893188477e-01 -4.661178886890411377e-01 -1.804074943065643311e-01 7.107891887426376343e-02 4.894433077424764633e-03 -2.262831665575504303e-02 1.256071776151657104e-01 1.368464529514312744e-01 5.446531996130943298e-02 -1.969591230154037476e-01 -2.489581704139709473e-01 5.446324124932289124e-02 -9.878671914339065552e-02 1.612555384635925293e-01 3.349468410015106201e-01 -1.658181995153427124e-01 -4.719669371843338013e-02 -7.952758460305631161e-04 -3.502490520477294922e-01 8.859463036060333252e-02 -2.069820612668991089e-01 -1.845568604767322540e-02 -8.481876552104949951e-02 2.638517506420612335e-02 1.973572075366973877e-01 3.186520189046859741e-02 -2.396959438920021057e-02 -3.059231340885162354e-01 -8.891292661428451538e-02
-1.582262963056564331e-01 7.803575694561004639e-02 1.582075953483581543e-01 9.237006306648254395e-02 -2.231578677892684937e-01 -3.815679624676704407e-02 8.980435132980346680e-02 1.092628911137580872e-01 3.874219655990600586e-01 1.133809015154838562e-01 -1.598664931952953339e-02 -6.258586049079895020e-02 -2.040093243122100830e-01 -2.258547246456146240e-01 -8.883576840162277222e-03 1.058167666196823120e-01 -5.058484524488449097e-02 3.280407190322875977e-02 1.007988601922988892e-01 -4.269507825374603271e-01 6.333988159894943237e-03 -2.496942430734634399e-01 2.824567630887031555e-02 -7.872562855482101440e-02 1.834472566843032837e-01 -1.890291869640350342e-01 -9.497346729040145874e-02 1.222077906131744385e-01 1.989129930734634399e-01 -1.051401048898696899e-01 -3.993054032325744629e-01 1.554161310195922852e-01
-2.662817835807800293e-01 -1.387142986059188843e-01 -2.196338623762130737e-01 2.349641621112823486e-01 -9.743555635213851929e-02 1.670175045728683472e-01 8.683491498231887817e-02 -3.099458292126655579e-02 3.058670759201049805e-01 2.090963572263717651e-01 1.773251742124557495e-01 -1.232875362038612366e-01 9.731774777173995972e-02 -1.226878836750984192e-01 -2.240695059299468994e-01 -1.554703265428543091e-01 2.459152787923812866e-02 3.066870383918285370e-02 -1.513161323964595795e-02 -2.694233655929565430e-01 -9.097896516323089600e-02 -1.873301267623901367e-01 -1.235699430108070374e-01 -2.180060297250747681e-01 2.267955094575881958e-01 -3.268384933471679688e-01 -1.812152713537216187e-01 -8.071145974099636078e-03 -1.823183149099349976e-01 -1.431832313537597656e-01 2.280101738870143890e-02 -2.274648249149322510e-01
5.870220437645912170e-02 -1.237891148775815964e-02 1.460480410605669022e-02 6.283624470233917236e-02 -7.376311719417572021e-02 1.722255051136016846e-01 2.056325674057006836e-01 2.399171441793441772e-01 2.154832333326339722e-01 2.080035060644149780e-01 2.954612970352172852e-01 -2.621321082115173340e-01 -1.048403009772300720e-01 -2.861556708812713623e-01 -7.793069630861282349e-02 2.405488491058349609e-01 2.349069416522979736e-01 1.287051737308502197e-01 2.020708657801151276e-02 1.886647939682006836e-01 1.681540012359619141e-01 1.107042953372001648e-01 -1.706135272979736328e-02 -1.590207368135452271e-01 8.095629513263702393e-02 -1.154438257217407227e-01 1.256824880838394165e-01 4.765764251351356506e-02 -2.657436132431030273e-01 -2.621963620185852051e-01 -1.806254833936691284e-01 2.664003968238830566e-01
-1.738597303628921509e-01 2.541494071483612061e-01 2.192105948925018311e-01 1.516772508621215820e-01 -3.604335784912109375e-01 1.905292621813714504e-03 5.714270099997520447e-02 -3.089803457260131836e-02 5.757738277316093445e-02 1.224553585052490234e-01 2.606249451637268066e-01 -2.813187837600708008e-01 -1.798264682292938232e-01 -8.348304778337478638e-02 1.607899516820907593e-01 6.769504398107528687e-02 -4.422293603420257568e-02 8.743489533662796021e-02 1.891036704182624817e-02 -2.894258499145507812e-01 -2.078590448945760727e-03 -1.340964287519454956e-01 -2.302865497767925262e-02 -3.072300553321838379e-01 6.455709692090749741e-03 -4.332688152790069580e-01 1.024853289127349854e-01 -1.118464097380638123e-01 -1.353788077831268311e-01 9.451252222061157227e-02 5.592858791351318359e-02 1.306509971618652344e-01
3.820252045989036560e-02 -3.935162723064422607e-02 -9.479949623346328735e-02 -3.003894090652465820e-01 -2.074667364358901978e-01 -1.262190286070108414e-03 2.196535915136337280e-01 -1.199220046401023865e-01 1.560415029525756836e-01 -2.514644898474216461e-02 2.348452359437942505e-01 -4.374814629554748535e-01 -1.855354607105255127e-01 -6.848715245723724365e-02 -4.112487137317657471e-01 1.051853075623512268e-01 -6.607075780630111694e-02 1.304870992898941040e-01 -4.312487319111824036e-02 -5.711027607321739197e-02 -3.082579933106899261e-02 -4.924731701612472534e-02 2.257972210645675659e-01 -1.706479638814926147e-01 -2.062023122562095523e-04 -1.887618601322174072e-01 -4.590998217463493347e-02 6.945160776376724243e-02 -1.089015826582908630e-01 -1.670944690704345703e-01 -2.998122870922088623e-01 -1.380120515823364258e-01
-3.126950562000274658e-02 -9.362870454788208008e-02 2.738888263702392578e-01 -5.911617539823055267e-03 -2.602454125881195068e-01 -6.957650184631347656e-02 2.243782579898834229e-01 1.500321775674819946e-01 3.445607051253318787e-02 2.113236039876937866e-01 4.491794854402542114e-02 -1.426543295383453369e-01 -9.373436868190765381e-02 8.241836912930011749e-03 -1.353353112936019897e-01 -8.200784772634506226e-02 2.831052541732788086e-01 -1.737761348485946655e-01 6.597850471735000610e-02 -2.061503082513809204e-01 -3.786313533782958984e-02 1.097758337855339050e-01 3.572054803371429443e-01 8.208666741847991943e-02 1.136666685342788696e-01 -2.298891991376876831e-01 -6.681806594133377075e-02 -2.048645019531250000e-01 -1.892597228288650513e-01 -4.287405014038085938e-01 -1.172405183315277100e-01 1.306590139865875244e-01
8.509395271539688110e-02 1.564919389784336090e-02 -2.080469429492950439e-01 -1.766873598098754883e-01 -1.360059529542922974e-01 -1.720622330904006958e-01 2.629837393760681152e-01 -6.179636716842651367e-02 2.061236649751663208e-01 9.570522606372833252e-02 2.678536176681518555e-01 -1.623239666223526001e-01 -3.540224209427833557e-02 -1.140247192233800888e-02 -3.033081889152526855e-01 -5.288787558674812317e-02 -3.229315280914306641e-01 5.092503130435943604e-02 -1.983353495597839355e-02 6.739844381809234619e-02 1.982411183416843414e-02 -1.325949579477310181e-01 -1.337674260139465332e-02 2.017332240939140320e-02 -9.408487379550933838e-02 -5.231471657752990723e-01 8.519485592842102051e-02 -1.728602051734924316e-01 -1.217373088002204895e-01 -1.643633693456649780e-01 -1.854645907878875732e-01 -1.572645008563995361e-01
3.876583874225616455e-01 4.729955643415451050e-02 -7.269464433193206787e-02 -1.308581531047821045e-01 -1.623705029487609863e-01 2.255672216415405273e-01 2.133118361234664917e-01 -1.244021579623222351e-01 4.473366588354110718e-02 1.404941920191049576e-02 3.164016008377075195e-01 -7.434678822755813599e-02 -3.611807525157928467e-01 -1.356024760752916336e-02 -6.271016597747802734e-02 6.847597658634185791e-02 -5.106969177722930908e-02 2.940207123756408691e-01 6.105221807956695557e-02 -2.324137091636657715e-01 -2.627943158149719238e-01 -3.123582340776920319e-02 1.815145760774612427e-01 4.052236303687095642e-02 -8.405077457427978516e-02 -2.610739171504974365e-01 1.280094236135482788e-01 -1.812288463115692139e-01 2.422873862087726593e-02 -2.422960251569747925e-01 6.639119237661361694e-02 -1.332476548850536346e-02
1.060264483094215393e-01 -1.144423186779022217e-01 7.310926914215087891e-02 1.788606047630310059e-01 -2.891638278961181641e-01 1.344865560531616211e-01 4.638031423091888428e-01 -2.162151783704757690e-01 4.168874770402908325e-02 6.983861327171325684e-02 -5.625960417091846466e-03 -1.910689845681190491e-02 -1.097627431154251099e-01 7.566897571086883545e-02 -6.344593316316604614e-02 1.675424724817276001e-02 3.854378163814544678e-01 -3.393743932247161865e-02 -1.919387839734554291e-02 -2.146101444959640503e-01 -1.920701861381530762e-01 1.433415412902832031e-01 3.570119291543960571e-02 -3.083869814872741699e-01 -1.284378170967102051e-01 -1.473403275012969971e-01 2.770359218120574951e-01 1.062880381941795349e-01 -1.323611587285995483e-01 -2.215417474508285522e-01 -4.739779606461524963e-02 -2.481285110116004944e-02
-6.746309995651245117e-02 1.813133209943771362e-01 4.425634630024433136e-03 -2.373455092310905457e-02 -2.879650890827178955e-01 5.245026573538780212e-02 3.127940595149993896e-01 -3.482096642255783081e-02 2.038230299949645996e-01 1.575123667716979980e-01 3.334091603755950928e-01 -3.865537345409393311e-01 -2.536423206329345703e-01 -1.008001714944839478e-01 6.623673439025878906e-02 1.032942309975624084e-01 2.499262988567352295e-02 1.904166787862777710e-01 6.480674445629119873e-02 2.543434798717498779e-01 5.763576552271842957e-02 1.673478633165359497e-01 2.048677802085876465e-01 1.227358654141426086e-01 1.735644880682229996e-03 -9.125988185405731201e-02 2.716187238693237305e-01 3.606834635138511658e-02 1.323250681161880493e-01 -2.312592864036560059e-01 7.505148649215698242e-02 8.126491308212280273e-02
7.572106271982192993e-02 3.110994026064872742e-02 -2.104254961013793945e-01 3.579539954662322998e-01 -2.199810445308685303e-01 -1.417243480682373047e-01 5.525897443294525146e-02 1.607060134410858154e-01 -1.412591803818941116e-02 4.978181794285774231e-02 2.503314316272735596e-01 -3.349826931953430176e-01 -1.239961758255958557e-01 -2.815189063549041748e-01 -1.412089765071868896e-01 -1.184740215539932251e-01 5.118219554424285889e-02 -1.699724942445755005e-01 1.519445031881332397e-01 7.524264603853225708e-02 4.410779511090368032e-04 -3.773919045925140381e-01 -1.964692920446395874e-01 -1.286794692277908325e-01 1.076798811554908752e-01 -4.809922724962234497e-02 2.317559123039245605e-01 -1.429735571146011353e-01 -1.371348798274993896e-01 3.157932683825492859e-02 -2.341247536242008209e-02 -2.260879576206207275e-01
-4.966375231742858887e-02 1.060727834701538086e-01 2.627224475145339966e-02 3.645034041255712509e-03 -1.076039001345634460e-01 1.285503357648849487e-01 2.514480948448181152e-01 3.164361044764518738e-02 1.869256198406219482e-01 2.953988611698150635e-01 2.401072531938552856e-01 -2.927272319793701172e-01 -2.966714203357696533e-01 -2.260532081127166748e-01 3.914782311767339706e-03 1.062690839171409607e-01 1.207704097032546997e-01 6.718627363443374634e-02 3.546186909079551697e-02 2.078737914562225342e-01 1.494828909635543823e-01 1.694451421499252319e-01 -1.991174668073654175e-01 -6.317542493343353271e-02 3.669241815805435181e-02 -2.049572393298149109e-02 1.542141437530517578e-01 3.285941779613494873e-01 -2.239984720945358276e-01 -2.217260152101516724e-01 -2.921252548694610596e-01 2.864869125187397003e-02
1.041926965117454529e-01 4.726257920265197754e-02 -1.353002190589904785e-01 1.972420141100883484e-02 -2.944233119487762451e-01 -8.911252766847610474e-02 2.761653065681457520e-01 1.113250013440847397e-02 3.708387538790702820e-02 4.043681547045707703e-02 2.829515337944030762e-01 -9.843155741691589355e-02 -3.326423466205596924e-02 1.161515265703201294e-01 4.007479175925254822e-03 3.709233105182647705e-01 -1.223622933030128479e-01 1.089727208018302917e-01 1.274969428777694702e-01 -5.679607018828392029e-02 1.988514214754104614e-01 8.424805477261543274e-03 -1.155190840363502502e-01 -4.850740730762481689e-02 -3.379660472273826599e-02 -2.920004725456237793e-01 1.108471751213073730e-01 -2.700694501399993896e-01 -1.635077893733978271e-01 -3.710696399211883545e-01 -3.192584216594696045e-01 -1.123178675770759583e-01
-4.208178818225860596e-02 1.748374700546264648e-01 -7.679902017116546631e-02 2.097831368446350098e-01 -5.824155807495117188e-01 1.469614207744598389e-01 1.460504680871963501e-01 9.555091150104999542e-03 1.303177922964096069e-01 3.503463417291641235e-02 1.594980508089065552e-01 -1.289189159870147705e-01 -8.227785676717758179e-02 1.562096625566482544e-01 -5.707613006234169006e-02 6.790987681597471237e-03 -3.413694202899932861e-01 -2.710600197315216064e-02 -6.238339841365814209e-02 -8.529991656541824341e-02 2.334181666374206543e-01 -1.265131053514778614e-03 1.971079409122467041e-01 5.191731080412864685e-02 3.583411453291773796e-03 -7.394152134656906128e-02 2.536256313323974609e-01 -2.640486881136894226e-02 5.106311663985252380e-02 -3.035421073436737061e-01 -1.478190571069717407e-01 -1.709213703870773315e-01
9.989187866449356079e-02 8.967040106654167175e-03 -8.740311861038208008e-02 1.666761338710784912e-01 -4.917356967926025391e-01 -7.732527703046798706e-02 1.649886965751647949e-01 1.675688847899436951e-02 2.888297438621520996e-01 1.972619295120239258e-01 9.606261737644672394e-03 2.043417654931545258e-02 -3.544993996620178223e-01 -1.196252107620239258e-01 1.192667484283447266e-01 -1.719552129507064819e-01 3.260616064071655273e-01 9.295973181724548340e-02 7.438731845468282700e-03 -1.637356877326965332e-01 -6.830034404993057251e-02 -3.456800580024719238e-01 1.245714649558067322e-01 -7.141451537609100342e-02 -5.847498401999473572e-02 -1.351015865802764893e-01 -8.055048435926437378e-02 -1.263483017683029175e-01 5.031445622444152832e-02 -9.092500060796737671e-02 -1.088877171277999878e-01 -1.387017667293548584e-01
-4.870169237256050110e-02 -8.190121501684188843e-03 -8.620216697454452515e-02 -1.177213042974472046e-01 -2.328819185495376587e-01 1.720084808766841888e-02 5.562788844108581543e-01 -4.686019197106361389e-02 2.434107810258865356e-01 -1.409208178520202637e-01 5.553964897990226746e-02 -1.342897266149520874e-01 -3.766214251518249512e-01 5.005437880754470825e-02 -1.741699315607547760e-02 4.516304936259984970e-03 2.585321962833404541e-01 -6.700398027896881104e-02 -2.452638745307922363e-02 8.308980613946914673e-02 -1.413723230361938477e-01 -6.326091941446065903e-03 1.013738587498664856e-01 -8.055558428168296814e-03 2.662811875343322754e-01 -2.141366451978683472e-01 7.303237449377775192e-03 4.041790217161178589e-02 -2.380400747060775757e-01 -2.203900963068008423e-01 -1.084572169929742813e-02 -1.794436126947402954e-01
-1.223892122507095337e-01 6.944202631711959839e-02 6.813143938779830933e-02 2.420114874839782715e-01 -3.817865252494812012e-01 -2.085887789726257324e-01 2.723617255687713623e-01 -5.691824108362197876e-02 1.132096797227859497e-01 -7.970089465379714966e-02 4.108221232891082764e-01 -1.055093631148338318e-01 -6.169717758893966675e-02 -1.836874634027481079e-01 4.352495819330215454e-02 -1.854048520326614380e-01 2.039055153727531433e-02 -6.057042255997657776e-02 -2.043855935335159302e-01 -1.327047944068908691e-01 -2.615602500736713409e-02 -3.115232586860656738e-01 1.780841313302516937e-02 -4.771571978926658630e-02 -1.792787313461303711e-01 -2.898491024971008301e-01 1.816860958933830261e-02 -2.571526765823364258e-01 1.566420793533325195e-01 2.661431208252906799e-02 -1.278490107506513596e-02 -7.477083057165145874e-02
-1.318467594683170319e-02 1.856081932783126831e-02 -1.163597628474235535e-01 -2.658264636993408203e-01 -2.278085649013519287e-01 -7.223322521895170212e-03 2.633208930492401123e-01 6.786786764860153198e-02 -1.175521090626716614e-01 -2.636141702532768250e-02 9.006845951080322266e-02 -2.889822721481323242e-01 -6.372713297605514526e-02 -1.527252644300460815e-01 -1.689649969339370728e-01 -6.853447854518890381e-02 -1.174394339323043823e-01 3.311671018600463867e-01 2.579320073127746582e-01 8.516702800989151001e-02 -2.998226846102625132e-04 -1.398168206214904785e-01 2.018768936395645142e-01 8.612443506717681885e-02 -1.266005188226699829e-01 -3.357695639133453369e-01 8.484926819801330566e-02 -1.053878143429756165e-01 -3.314501941204071045e-01 -2.290691137313842773e-01 -2.068898826837539673e-01 -7.375618070363998413e-02
-4.482344537973403931e-02 1.776609420776367188e-01 2.321349270641803741e-02 1.478267163038253784e-01 -2.386159747838973999e-01 -1.638167947530746460e-01 2.449569255113601685e-01 -1.218701619654893875e-02 9.309997409582138062e-02 6.535931676626205444e-02 5.468109250068664551e-01 -3.107311725616455078e-01 8.475047349929809570e-02 5.330361798405647278e-02 4.685612767934799194e-02 2.760050892829895020e-01 1.618359535932540894e-01 1.253985613584518433e-01 2.106006294488906860e-01 -7.175797224044799805e-02 -8.838737756013870239e-02 4.933677613735198975e-03 3.016994893550872803e-02 -4.664478078484535217e-02 2.055188268423080444e-01 -1.133837178349494934e-01 4.117313772439956665e-02 6.945089995861053467e-02 2.059308625757694244e-02 -2.809143960475921631e-01 2.099600583314895630e-01 -1.258699893951416016e-01
1.155616268515586853e-01 -1.415390223264694214e-01 -5.082438886165618896e-02 -1.207121610641479492e-01 -1.890473514795303345e-01 -1.024028509855270386e-01 2.771396040916442871e-01 8.030728995800018311e-02 -5.723787099123001099e-02 -3.605886548757553101e-02 -7.844711095094680786e-02 -1.980630308389663696e-01 -5.519708991050720215e-02 -1.711219847202301025e-01 -1.680082678794860840e-01 2.002225071191787720e-01 -8.393038809299468994e-02 2.100901305675506592e-01 6.244633346796035767e-02 -7.941985130310058594e-02 -1.489039212465286255e-01 -2.241866439580917358e-01 1.862593144178390503e-01 -2.617627382278442383e-01 9.200243651866912842e-02 -3.400844335556030273e-01 3.313165903091430664e-01 -2.240979373455047607e-01 -7.665380835533142090e-02 -1.746883243322372437e-01 -8.884721435606479645e-03 -3.342984914779663086e-01
-2.461712062358856201e-01 -9.312564879655838013e-02 3.290216624736785889e-02 -1.871247291564941406e-01 -3.587615787982940674e-01 -2.050051540136337280e-01 2.319254279136657715e-01 -5.594378709793090820e-02 6.807751208543777466e-02 1.937789283692836761e-02 2.517441511154174805e-01 -1.361422240734100342e-01 -1.563658118247985840e-01 8.201258629560470581e-02 -6.401941180229187012e-02 1.986028999090194702e-01 9.088521450757980347e-02 3.471677601337432861e-01 1.430826485157012939e-01 -1.013559848070144653e-01 -4.065187647938728333e-02 -2.665601968765258789e-01 -6.577341817319393158e-03 2.468253821134567261e-01 -2.851967141032218933e-02 -2.295616269111633301e-01 1.310036517679691315e-02 -2.387295812368392944e-01 1.809056699275970459e-01 -2.439574897289276123e-01 -9.017077833414077759e-02 -3.290627151727676392e-02
-5.085143446922302246e-02 3.458520025014877319e-02 1.346792280673980713e-01 2.879845798015594482e-01 -2.657363414764404297e-01 4.588067159056663513e-02 6.767918169498443604e-02 5.798134952783584595e-02 2.638469934463500977e-01 -4.629376530647277832e-02 4.511492252349853516e-01 -2.414874285459518433e-01 2.034986168146133423e-01 3.184132277965545654e-02 4.882669821381568909e-02 1.258635967969894409e-01 5.573256313800811768e-02 1.628415584564208984e-01 8.568532764911651611e-02 -3.213759064674377441e-01 -2.275406569242477417e-01 -2.666727006435394287e-01 7.016462832689285278e-02 1.182505786418914795e-01 7.676856219768524170e-02 -1.510050743818283081e-01 9.966072440147399902e-02 1.191904619336128235e-01 4.086115583777427673e-02 -2.842158079147338867e-01 -2.761731483042240143e-02 4.616156592965126038e-02
5.247657373547554016e-02 1.304161995649337769e-01 -9.035339578986167908e-03 -1.034623757004737854e-01 -2.282786071300506592e-01 -4.991878569126129150e-02 1.281864345073699951e-01 -7.824136316776275635e-02 1.422338485717773438e-01 -9.223657846450805664e-02 1.667633801698684692e-01 -8.496577292680740356e-02 -3.447179496288299561e-01 -8.830866217613220215e-02 -3.334121778607368469e-02 -8.917073905467987061e-02 -9.752999991178512573e-02 2.727849483489990234e-01 1.747942268848419189e-01 -1.991582065820693970e-01 -4.513374716043472290e-02 1.900652498006820679e-01 1.442108899354934692e-01 -1.163451448082923889e-01 -1.094144396483898163e-02 -4.874636828899383545e-01 -1.382879912853240967e-02 -1.437108665704727173e-01 -2.469188123941421509e-01 -4.726241156458854675e-02 -3.171181678771972656e-01 2.094022184610366821e-01
6.572433561086654663e-02 1.989478431642055511e-02 -6.133215501904487610e-02 -1.696397662162780762e-01 -2.878614962100982666e-01 -8.153084665536880493e-02 2.380050867795944214e-01 -5.319134891033172607e-02 1.393707394599914551e-01 1.241944283246994019e-01 2.969645261764526367e-01 -4.529660940170288086e-01 -2.095568552613258362e-02 1.774325966835021973e-01 9.083896875381469727e-02 2.392048388719558716e-01 3.109314851462841034e-02 2.650222778320312500e-01 -5.100212246179580688e-02 -1.941320449113845825e-01 -2.344347238540649414e-01 -1.044091954827308655e-01 -9.907745569944381714e-02 1.940203607082366943e-01 4.296873137354850769e-02 -6.805524975061416626e-02 -1.225093659013509750e-02 1.156782079488039017e-02 -4.579017683863639832e-02 -3.251312077045440674e-01 -2.205955535173416138e-01 -1.032889448106288910e-02
-1.444648504257202148e-01 -1.565848141908645630e-01 -2.759739458560943604e-01 -9.392251074314117432e-02 -9.310684353113174438e-02 -1.860522925853729248e-01 2.073287516832351685e-01 -2.170362882316112518e-02 1.224104315042495728e-01 1.917977184057235718e-01 2.665391266345977783e-01 -3.233332931995391846e-01 -1.366664171218872070e-01 -1.351400930434465408e-02 1.963334679603576660e-01 9.751928597688674927e-02 1.455957069993019104e-02 3.647234439849853516e-01 -1.413063853979110718e-01 -3.797787055373191833e-02 -5.197609961032867432e-02 -2.235605716705322266e-01 -1.776906102895736694e-01 -6.491492688655853271e-02 -8.993376046419143677e-02 -2.227284312248229980e-01 1.356231570243835449e-01 -2.349748164415359497e-01 2.745477296411991119e-02 -2.859213948249816895e-01 -1.575881838798522949e-01 -8.280469477176666260e-02
-1.214105561375617981e-01 1.699553281068801880e-01 1.233558505773544312e-01 2.322969585657119751e-01 -2.922543883323669434e-01 -1.935284286737442017e-01 2.214120477437973022e-01 -1.415718793869018555e-01 1.159829571843147278e-01 1.353069096803665161e-01 3.315826356410980225e-01 -2.386992126703262329e-01 -1.778709739446640015e-01 -1.271185744553804398e-02 -1.088632568717002869e-01 -7.466786354780197144e-02 5.473305657505989075e-02 -1.097696274518966675e-02 -6.281152367591857910e-02 -4.828706011176109314e-02 -4.409951623529195786e-03 -1.011893302202224731e-01 1.168745011091232300e-01 -3.285299539566040039e-01 -2.304955571889877319e-01 -3.314356207847595215e-01 8.087165653705596924e-03 -3.451087176799774170e-01 -3.913496062159538269e-02 1.381336711347103119e-02 7.247204333543777466e-02 1.303555667400360107e-01
-1.091970130801200867e-01 1.516355723142623901e-01 -1.217032670974731445e-01 1.362798362970352173e-01 -3.491808474063873291e-01 -3.632791340351104736e-01 1.365326493978500366e-01 -3.070188313722610474e-02 1.192051544785499573e-01 2.417946457862854004e-01 1.171741113066673279e-01 -1.335309632122516632e-02 -3.951214253902435303e-01 -7.847335189580917358e-02 6.070418655872344971e-02 -2.031848877668380737e-01 3.811242058873176575e-02 1.944508552551269531e-01 -1.947411745786666870e-01 -2.480630129575729370e-01 -4.309767112135887146e-02 -2.142228186130523682e-01 2.182527184486389160e-01 -8.130650967359542847e-02 -9.243499487638473511e-02 -1.156287416815757751e-01 1.286873221397399902e-01 1.326204985380172729e-01 6.565055996179580688e-02 -1.701208204030990601e-01 -1.771169751882553101e-01 5.462700873613357544e-02
4.752459377050399780e-02 -3.108315914869308472e-02 1.347676813602447510e-01 -2.177368253469467163e-01 -1.508253067731857300e-01 -9.474825859069824219e-02 2.384456843137741089e-01 -5.083322525024414062e-02 1.764584332704544067e-02 -8.417584933340549469e-03 -8.343964070081710815e-02 -3.310501575469970703e-01 -6.239322572946548462e-02 -2.140012383460998535e-02 -1.746934652328491211e-01 9.239934384822845459e-02 -7.477580010890960693e-02 1.041473299264907837e-01 1.346820313483476639e-02 -7.571618258953094482e-02 -8.265558630228042603e-02 -1.166992709040641785e-01 1.975178569555282593e-01 -2.776691019535064697e-01 1.606788188219070435e-01 -4.652280509471893311e-01 3.413668572902679443e-01 -2.376554459333419800e-01 -7.594171166419982910e-02 -8.086387813091278076e-02 -1.033347100019454956e-01 -2.872729599475860596e-01
7.438399642705917358e-02 2.048238366842269897e-01 -3.238737583160400391e-02 1.515421271324157715e-01 -4.084568023681640625e-01 -1.183109655976295471e-01 3.322874605655670166e-01 3.090291749686002731e-03 4.929741472005844116e-02 2.517766552045941353e-04 2.438835650682449341e-01 -2.187635004520416260e-01 1.004387587308883667e-01 -9.250938147306442261e-02 -1.083766371011734009e-01 -8.733387291431427002e-02 1.851048022508621216e-01 2.363963127136230469e-01 3.581874445080757141e-02 -3.193715214729309082e-01 -5.795898288488388062e-02 -2.140922695398330688e-01 2.176885902881622314e-01 1.387804299592971802e-01 -4.307341761887073517e-03 1.142307668924331665e-01 1.272519826889038086e-01 -1.431919187307357788e-01 -3.331815078854560852e-02 2.205700874328613281e-01 -1.660744994878768921e-01 -2.303874194622039795e-01
1.413406878709793091e-01 2.176216989755630493e-01 -1.430228054523468018e-01 -2.086590230464935303e-02 -2.168562561273574829e-01 1.100717857480049133e-01 1.976127773523330688e-01 2.207184135913848877e-01 -1.552307307720184326e-01 1.384919881820678711e-01 -2.066740998998284340e-03 -3.119148500263690948e-02 -2.354766875505447388e-01 -1.694158762693405151e-01 1.077383011579513550e-01 -7.005663216114044189e-02 -6.838188972324132919e-03 8.203368633985519409e-02 1.284676492214202881e-01 -2.235424965620040894e-01 -1.026791259646415710e-01 -1.089359670877456665e-01 -2.258044667541980743e-02 7.216054946184158325e-02 -1.127435415983200073e-01 -2.398894429206848145e-01 1.257926672697067261e-01 2.657034806907176971e-02 -4.940666854381561279e-01 -3.655062913894653320e-01 -6.933903694152832031e-02 -2.219719737768173218e-01
2.214136533439159393e-02 -2.776080369949340820e-02 -2.738435566425323486e-01 2.243616431951522827e-01 -1.823663860559463501e-01 2.564444392919540405e-02 1.003288775682449341e-01 5.341149121522903442e-02 2.143488824367523193e-01 -5.224768072366714478e-02 1.890805810689926147e-01 -5.751742720603942871e-01 7.597033679485321045e-02 2.315122447907924652e-02 7.236912846565246582e-02 -2.062702029943466187e-01 1.951041072607040405e-01 3.695630654692649841e-02 -2.129192650318145752e-02 -1.358530819416046143e-01 -1.075786277651786804e-01 -1.001498550176620483e-01 3.623929619789123535e-02 -1.898075491189956665e-01 1.616038195788860321e-02 -2.341028451919555664e-01 -2.106081843376159668e-01 -5.694570019841194153e-02 -1.276395171880722046e-01 -3.229504823684692383e-01 2.050772495567798615e-02 1.275736242532730103e-01
2.165730111300945282e-02 2.047416418790817261e-01 -1.022091433405876160e-01 1.322366446256637573e-01 -1.653515696525573730e-01 5.774984136223793030e-02 1.101731434464454651e-01 -1.846128553152084351e-01 2.658382058143615723e-01 1.706000119447708130e-01 4.244669675827026367e-01 -1.053761094808578491e-01 5.422872491180896759e-03 -3.043871223926544189e-01 -4.548414796590805054e-02 9.832753241062164307e-02 2.208767533302307129e-01 -9.943753480911254883e-02 2.673041820526123047e-01 9.102122485637664795e-02 -1.422703564167022705e-01 -1.146832033991813660e-01 2.482919096946716309e-01 8.719173073768615723e-02 9.781951457262039185e-02 -1.108597144484519958e-01 2.284009009599685669e-01 4.124391824007034302e-02 -1.410290151834487915e-01 -5.335412919521331787e-02 -2.294421046972274780e-01 2.552501261234283447e-01
-5.744830518960952759e-02 -3.226924240589141846e-01 9.276711940765380859e-02 1.035256404429674149e-02 -1.893216818571090698e-01 2.189494818449020386e-01 2.857417464256286621e-01 -2.076827138662338257e-01 -4.053482785820960999e-02 1.513206958770751953e-01 2.568873763084411621e-02 -1.823943108320236206e-01 -9.631575085222721100e-03 -1.803207248449325562e-01 7.935936003923416138e-02 1.014034971594810486e-01 -8.792993426322937012e-02 2.001310437917709351e-01 8.946213126182556152e-02 -2.365385591983795166e-01 -5.118870362639427185e-02 -1.335167884826660156e-01 -1.725264787673950195e-01 -2.238138616085052490e-01 1.492556333541870117e-01 -7.291536778211593628e-02 4.153193533420562744e-01 2.684713900089263916e-01 -1.001455485820770264e-01 -3.502640128135681152e-02 -2.372845560312271118e-01 1.259878724813461304e-01
-3.415197506546974182e-02 -1.177215501666069031e-01 -8.242115378379821777e-02 -1.548223942518234253e-01 -2.870349586009979248e-01 -1.066185301169753075e-03 1.115775778889656067e-01 -1.112936064600944519e-02 -7.505861669778823853e-02 1.738442331552505493e-01 1.349541246891021729e-01 -1.577909290790557861e-01 8.226692676544189453e-02 2.372659146785736084e-01 1.446647644042968750e-01 -2.841446548700332642e-03 1.283710300922393799e-01 1.399116218090057373e-01 1.435935646295547485e-01 -1.680918186902999878e-01 1.028048023581504822e-01 -2.836824655532836914e-01 1.792096942663192749e-01 -4.773151278495788574e-01 1.016114000231027603e-02 -1.597262322902679443e-01 1.396509408950805664e-01 5.774213373661041260e-02 -6.330101937055587769e-02 -3.120006322860717773e-01 -1.919936388731002808e-02 -3.319520950317382812e-01
-9.478283673524856567e-02 -2.299565821886062622e-02 -1.261553615331649780e-01 1.121701523661613464e-01 -7.978825271129608154e-02 -4.166095703840255737e-02 1.903982758522033691e-01 1.732047200202941895e-01 2.141200453042984009e-01 1.876970529556274414e-01 2.144050151109695435e-01 -2.443694472312927246e-01 -2.582035660743713379e-01 -2.945671677589416504e-01 -1.608996242284774780e-01 9.800522774457931519e-02 -1.386625766754150391e-01 -8.841155469417572021e-02 1.506861764937639236e-02 3.312876820564270020e-01 1.770712994039058685e-02 -4.778879228979349136e-03 -7.384936511516571045e-02 -9.398012608289718628e-02 2.570808827877044678e-01 -1.132948845624923706e-01 2.365818470716476440e-01 1.130112186074256897e-01 -1.071015596389770508e-01 -4.399836659431457520e-01 -6.531144678592681885e-02 -5.749133974313735962e-02
-1.811302900314331055e-01 -5.717908591032028198e-02 3.320370614528656006e-02 2.488316409289836884e-02 -2.380836904048919678e-01 1.853384077548980713e-01 2.822612226009368896e-01 -1.744506806135177612e-01 1.906721442937850952e-01 5.880940333008766174e-02 2.974073290824890137e-01 -2.205344587564468384e-01 2.496776729822158813e-02 1.022529304027557373e-01 -2.703393697738647461e-01 2.700370550155639648e-02 -8.608846366405487061e-02 2.739250063896179199e-01 -2.069764025509357452e-02 -1.283130496740341187e-01 3.329889476299285889e-01 -8.056841790676116943e-02 -1.219637971371412277e-02 -3.043122291564941406e-01 -1.108588576316833496e-01 4.231173370499163866e-04 1.322153955698013306e-01 3.674588352441787720e-02 -3.630751073360443115e-01 -1.271268725395202637e-01 -9.241604804992675781e-02 -4.643861204385757446e-02
8.747677505016326904e-02 7.892818003892898560e-02 -7.669398188591003418e-02 3.134147226810455322e-01 -3.287256062030792236e-01 -1.127261146903038025e-01 2.228306531906127930e-01 1.659292727708816528e-01 1.471842974424362183e-01 1.368765830993652344e-01 4.063797891139984131e-01 -2.539940550923347473e-02 -1.135812699794769287e-01 9.061489254236221313e-02 2.010309882462024689e-02 1.802802085876464844e-02 2.199470996856689453e-01 -1.442291736602783203e-01 -6.472668051719665527e-02 -2.019079625606536865e-01 -7.151376456022262573e-02 -2.320609241724014282e-01 2.772990763187408447e-01 1.238813549280166626e-01 -1.467485278844833374e-01 -2.372183799743652344e-01 9.644704312086105347e-02 -2.836823761463165283e-01 1.170525997877120972e-01 -9.286375343799591064e-02 1.630958286114037037e-03 2.772748470306396484e-02
-9.680293500423431396e-02 3.628416219726204872e-03 -1.061655133962631226e-01 1.088136434555053711e-01 -3.978238105773925781e-01 1.635364592075347900e-01 4.917586445808410645e-01 -2.060277163982391357e-01 -8.517452329397201538e-02 -3.748796135187149048e-02 7.259918004274368286e-02 -9.187681972980499268e-02 -9.064443409442901611e-02 -1.415556669235229492e-01 -2.703413665294647217e-01 -2.010820955038070679e-01 1.180507764220237732e-01 -1.194443628191947937e-01 -1.450239494442939758e-02 9.325613826513290405e-02 1.863544881343841553e-01 2.727415226399898529e-02 -9.945300966501235962e-02 1.296327859163284302e-01 -5.229647736996412277e-03 -3.025873005390167236e-01 2.402353733777999878e-01 -3.511876612901687622e-02 -3.313842788338661194e-02 -9.922597557306289673e-02 3.706700634211301804e-03 -2.707579433917999268e-01
-3.419351875782012939e-01 -2.094788104295730591e-01 1.314061731100082397e-01 -9.123040735721588135e-02 -4.754801690578460693e-01 2.165408432483673096e-01 4.216765463352203369e-01 -4.434296488761901855e-02 1.375076025724411011e-01 -7.932112365961074829e-02 2.075338661670684814e-01 4.210783541202545166e-02 -1.285206675529479980e-01 -7.723831385374069214e-02 -9.325774759054183960e-02 -1.939789354801177979e-01 1.375927180051803589e-01 -5.004218965768814087e-02 5.643454566597938538e-02 2.259147586300969124e-03 -8.901438862085342407e-02 -1.113442629575729370e-01 9.628125280141830444e-02 -7.333645969629287720e-02 -3.646074235439300537e-02 -1.138412803411483765e-01 -7.010240852832794189e-02 1.625532507896423340e-01 -2.026400119066238403e-01 -2.181032001972198486e-01 3.360118716955184937e-02 -1.643909066915512085e-01
2.309640310704708099e-02 -1.690872758626937866e-01 2.689565159380435944e-02 2.192509174346923828e-02 -1.663070172071456909e-01 7.170578092336654663e-02 2.982390858232975006e-02 -1.758466362953186035e-01 -2.997604757547378540e-02 2.881358563899993896e-01 1.924076229333877563e-01 -5.676582828164100647e-02 3.344257548451423645e-02 1.045960634946823120e-01 2.004053071141242981e-02 -1.120131164789199829e-01 1.063585951924324036e-01 2.499073147773742676e-01 2.821360826492309570e-01 -2.231847643852233887e-01 3.184034824371337891e-01 -1.359892487525939941e-01 5.359132587909698486e-02 -3.233807086944580078e-01 1.888609230518341064e-01 -1.556806415319442749e-01 2.022366970777511597e-01 -2.061231434345245361e-01 5.146806687116622925e-02 -2.604370117187500000e-01 2.405435964465141296e-02 -3.332329988479614258e-01
-3.041283786296844482e-01 7.216010987758636475e-02 2.289796024560928345e-01 -6.022212281823158264e-02 -1.397668719291687012e-01 -6.884734146296977997e-03 2.295376956462860107e-01 -4.823990166187286377e-03 3.531213104724884033e-02 1.089564636349678040e-01 1.425488442182540894e-01 -9.092452377080917358e-02 -1.091540902853012085e-01 -3.031302988529205322e-01 -1.291483044624328613e-01 9.794621914625167847e-02 8.536224812269210815e-02 -8.495154231786727905e-02 3.144929707050323486e-01 -3.922715783119201660e-01 -1.406321674585342407e-01 -1.464458256959915161e-01 9.205784648656845093e-02 -1.687597483396530151e-01 1.090199947357177734e-01 1.702284216880798340e-01 -2.084265947341918945e-01 -1.655934751033782959e-01 -1.252790819853544235e-02 -2.944319248199462891e-01 -2.264252603054046631e-01 8.282657712697982788e-02
2.688966132700443268e-02 7.917616516351699829e-02 6.181185692548751831e-02 5.523847416043281555e-03 -3.929398059844970703e-01 2.823208868503570557e-01 1.556882560253143311e-01 1.788563728332519531e-01 -3.204501792788505554e-02 9.382876753807067871e-02 1.678399890661239624e-01 -2.357246577739715576e-01 2.135450690984725952e-01 -2.288933247327804565e-01 1.158966273069381714e-01 -1.034109294414520264e-01 -2.934683300554752350e-02 2.120173871517181396e-01 3.515040576457977295e-01 -1.568339765071868896e-01 2.226750105619430542e-01 -3.348352760076522827e-02 9.523513726890087128e-03 2.979503385722637177e-02 -8.941593021154403687e-02 -2.196694314479827881e-01 6.033816933631896973e-02 -1.676549464464187622e-01 1.168221756815910339e-01 -3.503891527652740479e-01 -1.119228973984718323e-01 2.326199784874916077e-02
-3.037833869457244873e-01 -1.001518145203590393e-01 -1.107757911086082458e-01 -1.140028983354568481e-01 -2.677904665470123291e-01 -2.071996182203292847e-01 1.011669933795928955e-01 1.485183238983154297e-01 -2.725254558026790619e-02 1.369345188140869141e-01 1.443757712841033936e-01 -1.555536501109600067e-02 -2.841870486736297607e-01 -1.465263515710830688e-01 -8.865609019994735718e-02 -5.426301434636116028e-02 6.663179397583007812e-02 3.393430709838867188e-01 2.616550028324127197e-01 -1.729824692010879517e-01 1.510209143161773682e-01 6.055055186152458191e-02 -5.191412754356861115e-03 2.987730801105499268e-01 -2.203728258609771729e-01 -1.948986500501632690e-01 2.546227872371673584e-01 -1.926346272230148315e-01 -5.264793708920478821e-02 -1.936317533254623413e-01 -9.268417954444885254e-02 -2.780261822044849396e-02
-1.323761940002441406e-01 1.443797796964645386e-01 5.641949921846389771e-02 -1.598925888538360596e-01 -2.450716197490692139e-01 1.920151263475418091e-01 1.124839410185813904e-01 -7.367379218339920044e-02 -2.553272247314453125e-02 -3.627328202128410339e-02 5.066916942596435547e-01 -1.265742033720016479e-01 -1.069135516881942749e-01 -1.708840280771255493e-01 -2.637656331062316895e-01 -1.215454414486885071e-01 3.797954618930816650e-01 1.369706392288208008e-01 9.542418271303176880e-02 -2.119949832558631897e-02 1.987539930269122124e-03 -1.260228455066680908e-01 -1.555847674608230591e-01 -7.877366244792938232e-02 1.129688099026679993e-01 5.339126661419868469e-02 8.384088426828384399e-02 1.627822220325469971e-01 -1.568297594785690308e-01 -1.342346668243408203e-01 -3.123169541358947754e-01 -1.000728383660316467e-01
1.920505166053771973e-01 -1.324216127395629883e-01 -6.904128193855285645e-02 1.598403900861740112e-01 -1.278081238269805908e-01 -1.847423166036605835e-01 2.356864959001541138e-01 3.367879986763000488e-02 -1.961001940071582794e-02 -9.824137203395366669e-03 4.226893782615661621e-01 -4.506827890872955322e-01 6.981055438518524170e-02 4.938026890158653259e-02 1.022573336958885193e-01 5.630697309970855713e-02 1.869223117828369141e-01 2.468486875295639038e-02 5.776418000459671021e-02 -1.812329888343811035e-01 -1.285101324319839478e-01 -2.428308278322219849e-01 -1.243821457028388977e-01 -8.794089406728744507e-02 -7.484090328216552734e-02 1.730782096274197102e-03 2.133675515651702881e-01 -1.520499289035797119e-01 -9.107717871665954590e-02 -3.547994494438171387e-01 7.769814133644104004e-02 1.415475457906723022e-01
-1.684153079986572266e-01 1.542269736528396606e-01 7.431534677743911743e-02 2.641336321830749512e-01 -1.510074138641357422e-01 -9.797362238168716431e-02 1.252859383821487427e-01 6.081565842032432556e-02 2.426028698682785034e-01 8.726674318313598633e-02 1.549706310033798218e-01 -4.851910769939422607e-01 8.134087175130844116e-02 -4.665638804435729980e-01 5.941492319107055664e-02 -1.552358120679855347e-01 2.512581348419189453e-01 1.086922958493232727e-01 1.163735464215278625e-01 -1.979469656944274902e-01 -1.545236110687255859e-01 6.443047523498535156e-02 4.899070784449577332e-02 -6.740073114633560181e-02 -2.143139541149139404e-01 5.240438506007194519e-02 8.265512064099311829e-03 -1.990330033004283905e-02 -1.342377364635467529e-01 -6.638984382152557373e-02 -7.076439261436462402e-02 -6.100125983357429504e-02
1.632910519838333130e-01 6.713248789310455322e-02 -6.808854173868894577e-03 -4.281350672245025635e-01 -1.941488981246948242e-01 -1.417320370674133301e-01 2.847414314746856689e-01 1.401484161615371704e-01 2.780186384916305542e-02 -8.388496935367584229e-02 3.258116543292999268e-01 -1.238352879881858826e-01 -2.453414648771286011e-01 -5.286782979965209961e-02 -2.308477759361267090e-01 -1.855309158563613892e-01 3.392216935753822327e-02 3.154180049896240234e-01 1.917927712202072144e-02 -2.672916948795318604e-01 5.018216744065284729e-02 2.150753699243068695e-02 -7.318164408206939697e-02 3.363418206572532654e-02 -4.116879403591156006e-02 -1.353050619363784790e-01 1.826854795217514038e-01 6.968907266855239868e-02 -8.655188232660293579e-02 -3.123167455196380615e-01 3.236975520849227905e-02 -2.740571647882461548e-02
-1.242105662822723389e-01 -1.040526479482650757e-01 -7.588346954435110092e-03 -1.283396780490875244e-01 -3.696602284908294678e-01 5.900584161281585693e-03 2.611598670482635498e-01 -6.497918814420700073e-02 -1.036864146590232849e-01 -8.089926093816757202e-02 2.600424885749816895e-01 -2.935453653335571289e-01 9.666855633258819580e-02 1.197521761059761047e-01 -2.630499899387359619e-01 2.725503034889698029e-02 -1.231819689273834229e-01 3.367211297154426575e-02 -1.001004204154014587e-01 4.512258991599082947e-02 2.011003047227859497e-01 -5.313787236809730530e-02 5.164825171232223511e-02 -2.370301187038421631e-01 -1.172767356038093567e-01 -3.503942489624023438e-01 -2.856871485710144043e-02 -6.672210991382598877e-02 -3.311674594879150391e-01 -2.311044186353683472e-01 -1.824219971895217896e-01 -1.214873492717742920e-01
1.011340841650962830e-01 1.862715780735015869e-01 -3.889043815433979034e-03 2.112902700901031494e-01 -2.509496808052062988e-01 -4.962085932493209839e-02 6.874096393585205078e-02 2.793110609054565430e-01 4.282563924789428711e-02 1.524463891983032227e-01 2.232073098421096802e-01 -4.440018236637115479e-01 -1.706809252500534058e-01 -6.376571953296661377e-02 1.656096577644348145e-01 -2.224992066621780396e-01 5.042342096567153931e-02 1.297543346881866455e-01 1.544082164764404297e-01 -8.487524092197418213e-02 -2.100117653608322144e-01 -5.046143010258674622e-02 -1.861310005187988281e-01 -2.877573370933532715e-01 1.317896395921707153e-01 -3.376812860369682312e-02 -1.335416734218597412e-01 6.368554383516311646e-02 -1.463443487882614136e-01 -2.800475955009460449e-01 -5.150175467133522034e-02 1.505191773176193237e-01
5.527602881193161011e-02 3.308352231979370117e-01 -1.085760593414306641e-01 1.277639269828796387e-01 -2.413725107908248901e-01 1.750426441431045532e-01 1.030888110399246216e-01 -1.495052576065063477e-01 4.082923755049705505e-02 1.997202932834625244e-01 3.321193158626556396e-01 -1.228018924593925476e-01 -4.735537245869636536e-02 -8.499442040920257568e-02 -2.267172187566757202e-01 -2.688045799732208252e-02 1.105504408478736877e-01 -1.210198551416397095e-01 1.083453670144081116e-01 -1.335727125406265259e-01 1.800311654806137085e-01 -3.538709878921508789e-02 -1.174421906471252441e-01 -1.126439198851585388e-01 1.328938640654087067e-02 -3.414016962051391602e-02 2.468603253364562988e-01 -5.852942913770675659e-02 1.070542186498641968e-01 -1.051587313413619995e-01 -3.398323655128479004e-01 -4.343575537204742432e-01
2.214586883783340454e-01 -5.206428840756416321e-02 -6.690584123134613037e-02 8.759174495935440063e-02 -1.536639034748077393e-01 -1.623032540082931519e-01 3.735341727733612061e-01 1.562813073396682739e-01 -3.620590316131711006e-03 6.158954277634620667e-02 4.806680977344512939e-01 -1.202230229973793030e-01 1.611369103193283081e-01 -1.342414505779743195e-02 -2.107049077749252319e-01 6.916853040456771851e-02 9.790093638002872467e-03 7.260361313819885254e-02 -3.994628414511680603e-02 1.113569736480712891e-01 -4.901142045855522156e-02 -2.981414198875427246e-01 -1.620960831642150879e-01 -2.367852032184600830e-01 1.266602724790573120e-01 -1.508581638336181641e-01 -2.640620991587638855e-02 -1.069252789020538330e-01 -2.745367288589477539e-01 -1.014294102787971497e-01 -1.417602449655532837e-01 -2.188158929347991943e-01
1.249447092413902283e-01 1.106425449252128601e-01 -1.196443885564804077e-01 -1.032195016741752625e-01 -1.124914884567260742e-01 1.294111311435699463e-01 1.421373188495635986e-01 1.015444770455360413e-01 -9.961117804050445557e-02 -1.312290783971548080e-02 -3.687064722180366516e-02 -1.094737946987152100e-01 -3.035915791988372803e-01 -1.891662776470184326e-01 1.731363125145435333e-02 -1.504703760147094727e-01 4.427808150649070740e-02 2.041841000318527222e-01 2.182440906763076782e-01 -1.524388045072555542e-01 -1.012222021818161011e-01 -1.167212799191474915e-01 -1.827292330563068390e-02 -5.642677843570709229e-02 -1.137718781828880310e-01 -3.195826411247253418e-01 1.284996420145034790e-01 4.530111327767372131e-02 -4.809823632240295410e-01 -3.078232705593109131e-01 -6.204524636268615723e-02 -3.277697861194610596e-01
5.792894959449768066e-02 2.185302078723907471e-01 1.231984142214059830e-02 4.001341462135314941e-01 -1.894493401050567627e-01 -2.120315134525299072e-01 1.074574887752532959e-01 -1.142378598451614380e-01 9.091410040855407715e-02 6.332429498434066772e-02 -3.761484846472740173e-02 -2.504115700721740723e-01 -6.887889653444290161e-02 -4.949766695499420166e-01 -2.245762012898921967e-02 -1.156560108065605164e-01 7.508161664009094238e-02 1.270908564329147339e-01 1.153183728456497192e-01 -2.981219589710235596e-01 -1.685512661933898926e-01 5.342214368283748627e-03 6.467799097299575806e-02 3.623671457171440125e-02 -1.245721280574798584e-01 -1.286301761865615845e-01 -5.826726183295249939e-02 1.420049220323562622e-01 -2.369852922856807709e-02 -2.664154767990112305e-01 -3.393540531396865845e-02 -2.386363893747329712e-01
8.945283293724060059e-02 6.457010656595230103e-02 -5.872755497694015503e-02 6.970398128032684326e-02 -3.191309571266174316e-01 3.042562603950500488e-01 1.736140698194503784e-01 6.701754033565521240e-02 1.078406423330307007e-01 1.547729820013046265e-01 2.058441787958145142e-01 -1.857375502586364746e-01 1.050741598010063171e-01 -2.543577849864959717e-01 1.612813472747802734e-01 -1.454185098409652710e-01 -1.006836742162704468e-01 9.715356677770614624e-02 3.524159491062164307e-01 -7.067910581827163696e-02 2.139800339937210083e-01 -1.679206453263759613e-02 2.363122999668121338e-02 -1.620486527681350708e-01 -1.216779127717018127e-01 -2.965608239173889160e-01 1.916302293539047241e-01 -2.651584148406982422e-01 1.589609235525131226e-01 -1.474823355674743652e-01 -1.883679330348968506e-01 3.431072086095809937e-02
3.147030249238014221e-02 5.630549415946006775e-02 -8.385475724935531616e-02 1.205966770648956299e-01 -2.237055301666259766e-01 3.825250864028930664e-01 1.593116670846939087e-01 1.411360967904329300e-02 4.936404898762702942e-02 1.351107060909271240e-01 2.822602689266204834e-01 -3.280096650123596191e-01 1.585018187761306763e-01 -8.080740272998809814e-02 2.056709676980972290e-01 -2.044809907674789429e-01 -1.053189560770988464e-01 6.458822637796401978e-02 3.002018928527832031e-01 -1.902054399251937866e-01 1.567160487174987793e-01 -8.562276512384414673e-02 -3.707251697778701782e-02 5.902320262975990772e-04 -7.468442618846893311e-02 -2.237606495618820190e-01 1.228963583707809448e-01 -2.025843262672424316e-01 6.024013459682464600e-02 -3.031304478645324707e-01 -2.147926092147827148e-01 1.800621114671230316e-02
-2.050083428621292114e-01 -2.104000560939311981e-02 -5.369362607598304749e-02 7.455990463495254517e-02 -3.827210515737533569e-02 -2.926979959011077881e-01 5.327908694744110107e-02 -1.985665559768676758e-01 1.671679466962814331e-01 -7.586034946143627167e-03 4.486667513847351074e-01 -2.801976799964904785e-01 -2.292821258306503296e-01 -1.561559885740280151e-01 -1.021112427115440369e-01 1.895461790263652802e-02 1.552179306745529175e-01 6.710298359394073486e-02 2.056164592504501343e-01 -1.385651230812072754e-01 2.093782089650630951e-02 -3.862124979496002197e-01 2.188494652509689331e-01 -9.603682905435562134e-02 3.360161185264587402e-02 -5.240717157721519470e-02 5.508091673254966736e-02 2.200544625520706177e-02 8.718241751194000244e-02 -2.586527466773986816e-01 -1.996303498744964600e-01 7.475113868713378906e-02
-1.836429238319396973e-01 -1.099436357617378235e-01 1.174109727144241333e-01 -8.478038012981414795e-02 -2.379308491945266724e-01 -3.641207888722419739e-02 1.264169365167617798e-01 9.456369280815124512e-02 1.250092983245849609e-01 1.990628838539123535e-01 1.174577996134757996e-01 -2.432125061750411987e-02 -1.102355718612670898e-01 -3.422346115112304688e-01 1.536429077386856079e-01 4.175943881273269653e-02 4.744323715567588806e-02 3.093193471431732178e-01 1.152301952242851257e-02 -2.203684151172637939e-01 -2.305673509836196899e-01 -2.381595671176910400e-01 1.352815181016921997e-01 -2.316769957542419434e-01 -3.902361914515495300e-02 -1.395476907491683960e-01 1.934014558792114258e-01 2.341049909591674805e-01 2.477278113365173340e-01 -8.077985048294067383e-02 -2.495364099740982056e-01 -2.328886240720748901e-01
-2.907067239284515381e-01 2.716978266835212708e-02 7.229598611593246460e-02 -1.231015846133232117e-01 3.196046501398086548e-02 2.335548028349876404e-02 2.322883754968643188e-01 1.088481172919273376e-01 -5.862032622098922729e-02 2.126462906599044800e-01 1.007511764764785767e-01 -2.265544235706329346e-02 -1.250953674316406250e-01 -3.385526835918426514e-01 -1.811651438474655151e-01 -9.354103356599807739e-03 1.578796356916427612e-01 1.894053071737289429e-01 -6.921210885047912598e-02 -4.839728176593780518e-01 -6.448387168347835541e-03 -9.800237417221069336e-02 5.929842591285705566e-02 9.328258037567138672e-02 -1.521231383085250854e-01 -3.353199064731597900e-01 -9.766365587711334229e-02 7.419412489980459213e-03 -1.143739223480224609e-01 -3.463816940784454346e-01 6.743223965167999268e-02 6.069342140108346939e-03
-1.741641014814376831e-02 -1.411206573247909546e-01 7.809898257255554199e-02 -2.446618676185607910e-02 -6.565327197313308716e-02 2.443443424999713898e-02 3.179318308830261230e-01 -2.015275210142135620e-01 -7.877377420663833618e-02 1.992859989404678345e-01 1.918853074312210083e-02 -2.657239139080047607e-01 -2.223591804504394531e-01 -1.269556432962417603e-01 1.860650256276130676e-02 -1.295429766178131104e-01 2.866023778915405273e-01 1.832269728183746338e-01 3.994708880782127380e-02 -1.537499278783798218e-01 2.140906751155853271e-01 -2.325840527191758156e-03 -1.153137385845184326e-01 -3.765844181180000305e-02 9.675241261720657349e-02 -4.926055297255516052e-02 1.315984874963760376e-01 2.234173417091369629e-01 -2.542545795440673828e-01 -3.324073553085327148e-01 -3.515233993530273438e-01 -2.183168232440948486e-01
-1.165693067014217377e-02 -1.292936205863952637e-01 8.408589661121368408e-02 -4.022960364818572998e-02 -4.413004219532012939e-01 7.446099072694778442e-02 2.072704136371612549e-01 -1.781963557004928589e-01 1.413007825613021851e-01 2.036516740918159485e-02 2.646397054195404053e-01 -1.366424560546875000e-01 2.346687018871307373e-01 -1.331466585397720337e-01 -2.543754875659942627e-01 9.471156448125839233e-02 -1.884951740503311157e-01 4.043643549084663391e-02 -1.407832950353622437e-01 -3.400347754359245300e-02 2.146098613739013672e-01 -1.672803312540054321e-01 1.375793386250734329e-02 -2.060336917638778687e-01 -2.034027427434921265e-01 -1.697839349508285522e-01 1.653192788362503052e-01 8.592064678668975830e-02 -2.582129240036010742e-01 -2.604583799839019775e-01 1.507359892129898071e-01 -8.321920782327651978e-02
-3.106203675270080566e-02 2.074221223592758179e-01 1.731439530849456787e-01 4.820126295089721680e-02 -1.430395245552062988e-01 1.532305777072906494e-01 1.567520350217819214e-01 6.710222363471984863e-02 2.300854325294494629e-01 -2.231065882369875908e-03 -1.479947715997695923e-01 -2.409076392650604248e-01 -1.999167054891586304e-01 3.173842269461601973e-04 4.129036329686641693e-03 -2.127328962087631226e-01 1.410161554813385010e-01 2.117347419261932373e-01 -3.384717926383018494e-02 -2.635893821716308594e-01 9.059394150972366333e-02 -4.043241441249847412e-01 6.039132922887802124e-02 -9.457957744598388672e-02 -2.794124931097030640e-02 -3.069139420986175537e-01 2.925016880035400391e-01 3.068158328533172607e-01 -6.022003665566444397e-02 -1.230660229921340942e-01 -5.263490229845046997e-02 -1.293863207101821899e-01
-8.184426277875900269e-02 1.203741803765296936e-01 -1.604223996400833130e-01 2.419003397226333618e-01 -2.769271731376647949e-01 -2.835880517959594727e-01 1.770263314247131348e-01 -2.941558659076690674e-01 1.423634439706802368e-01 1.389374285936355591e-01 4.418612122535705566e-01 6.714734435081481934e-02 -2.796907722949981689e-01 -1.198415160179138184e-01 -5.994565039873123169e-02 -6.936918944120407104e-02 8.556929230690002441e-02 2.576061487197875977e-01 -3.779997304081916809e-02 -7.634124159812927246e-02 -4.235723055899143219e-03 -7.909758388996124268e-02 2.674711942672729492e-01 -5.353520624339580536e-03 -1.722211986780166626e-01 -2.106910198926925659e-01 1.408689916133880615e-01 1.277163177728652954e-01 -1.510678790509700775e-02 -7.159594446420669556e-02 -6.380037963390350342e-02 2.921216562390327454e-02
1.020880937576293945e-01 2.133726030588150024e-01 -1.239568218588829041e-01 1.549099236726760864e-01 -4.329269528388977051e-01 -2.192959561944007874e-02 4.274159669876098633e-01 5.349828302860260010e-02 -9.074990451335906982e-02 2.383616417646408081e-01 3.708462044596672058e-02 -4.062079638242721558e-02 6.441985070705413818e-02 2.356214970350265503e-01 -7.321937382221221924e-02 -7.857281714677810669e-02 5.537920631468296051e-03 1.510177850723266602e-01 -5.580916628241539001e-02 -5.001634731888771057e-02 3.385778367519378662e-01 -2.151971124112606049e-02 3.970683738589286804e-02 1.982149481773376465e-01 1.114586293697357178e-01 -5.898854136466979980e-02 1.515997499227523804e-01 -8.207902312278747559e-02 -5.001559853553771973e-02 -3.308230936527252197e-01 -2.027123123407363892e-01 -9.422480314970016479e-02
2.786139585077762604e-02 1.054173707962036133e-01 -9.875080548226833344e-03 1.422946155071258545e-01 -9.962610155344009399e-02 -1.560448706150054932e-01 2.273231297731399536e-01 -7.664183527231216431e-02 3.002016246318817139e-01 1.280812770128250122e-01 -1.354253888130187988e-01 -3.972486257553100586e-01 -1.411705911159515381e-01 -5.287911742925643921e-02 1.227542012929916382e-02 -2.169191539287567139e-01 3.441831469535827637e-01 1.414140313863754272e-02 -7.006733864545822144e-02 -2.620609402656555176e-01 2.846453152596950531e-02 -1.591014564037322998e-01 2.506941258907318115e-01 -1.385408919304609299e-02 1.159529015421867371e-02 -2.256331592798233032e-01 2.451868355274200439e-02 3.127774894237518311e-01 -2.038930058479309082e-01 -1.172291412949562073e-01 -9.718841314315795898e-02 -1.664079576730728149e-01
-8.486022800207138062e-02 1.967425346374511719e-01 -3.056408464908599854e-01 -3.345274180173873901e-02 -9.182501584291458130e-02 3.078162483870983124e-02 2.034085243940353394e-01 -1.144684255123138428e-01 1.404313892126083374e-01 1.809730231761932373e-01 1.286281496286392212e-01 -4.681777209043502808e-02 -1.865203082561492920e-01 -2.707065828144550323e-02 -7.408221065998077393e-02 3.580684363842010498e-01 -1.310904473066329956e-01 1.762183010578155518e-01 2.191777713596820831e-02 -1.492152065038681030e-01 1.273484081029891968e-01 1.055298224091529846e-01 1.597072812728583813e-03 -1.191237568855285645e-01 5.317204073071479797e-02 -2.563896477222442627e-01 6.072997674345970154e-02 -1.097759325057268143e-02 -2.889023125171661377e-01 -3.289335668087005615e-01 -3.723211288452148438e-01 -2.001959830522537231e-01
-1.873907893896102905e-01 -1.749157607555389404e-01 -5.762342363595962524e-02 -2.168819159269332886e-01 -4.554829299449920654e-01 2.065494060516357422e-01 3.187879621982574463e-01 -1.324303001165390015e-01 -3.814302384853363037e-02 -3.629511967301368713e-02 -1.249153912067413330e-01 -2.031470239162445068e-01 -8.389530330896377563e-02 -1.769555211067199707e-01 -1.455421466380357742e-02 -1.541500836610794067e-01 2.783547639846801758e-01 1.044248268008232117e-01 2.697004675865173340e-01 -9.843294322490692139e-02 -1.537169069051742554e-01 -1.566772162914276123e-01 -5.420652776956558228e-02 -2.177336998283863068e-02 1.169438511133193970e-01 -3.085411190986633301e-01 -5.476199835538864136e-02 1.623583137989044189e-01 -1.196853294968605042e-01 -1.198628395795822144e-01 9.486840106546878815e-03 -5.703204125165939331e-02
-1.111779808998107910e-01 -9.214852750301361084e-02 -4.028236959129571915e-03 2.750573158264160156e-01 -3.980066478252410889e-01 -1.024341210722923279e-01 3.191226422786712646e-01 6.905185291543602943e-04 7.024816423654556274e-02 4.980535060167312622e-02 4.114424288272857666e-01 -1.110999807715415955e-01 -6.034531816840171814e-02 1.952457986772060394e-02 -1.016013976186513901e-02 -5.587147921323776245e-02 4.631583392620086670e-02 -5.655179545283317566e-02 -1.185392439365386963e-01 -2.073432877659797668e-02 -2.490181922912597656e-01 -1.940511018037796021e-01 1.473844796419143677e-01 -2.936365008354187012e-01 2.349232286214828491e-01 -3.100502789020538330e-01 -1.356367487460374832e-02 -5.354443565011024475e-03 -2.013840079307556152e-01 6.813073903322219849e-02 -9.761188924312591553e-02 5.243292450904846191e-02
1.992720216512680054e-01 3.550120294094085693e-01 -1.659698933362960815e-01 -7.952532917261123657e-02 -3.605618774890899658e-01 2.244829237461090088e-01 2.044194638729095459e-01 1.848178207874298096e-01 -3.931265696883201599e-02 4.977908357977867126e-02 2.585260570049285889e-01 -2.971237301826477051e-01 1.645443737506866455e-01 -1.865792572498321533e-01 1.081645712256431580e-01 -4.005047306418418884e-02 5.732113961130380630e-03 7.003558427095413208e-02 2.512983381748199463e-01 -1.952105760574340820e-01 1.459859609603881836e-01 -6.123492121696472168e-02 1.093402225524187088e-02 5.542404577136039734e-02 -1.056753173470497131e-01 -2.423939406871795654e-01 7.488354295492172241e-02 -2.265565693378448486e-01 1.151642128825187683e-01 -1.772454977035522461e-01 -3.767727315425872803e-02 -4.803909361362457275e-02
-1.176130026578903198e-01 2.114952355623245239e-02 2.966865338385105133e-02 2.601846680045127869e-02 -4.047117829322814941e-01 1.500322967767715454e-01 4.074605405330657959e-01 -9.819705039262771606e-02 -3.688112646341323853e-02 -4.699384793639183044e-02 2.570479214191436768e-01 -2.117789089679718018e-01 1.203607991337776184e-01 -6.796663254499435425e-02 -2.690544724464416504e-01 2.270202711224555969e-02 7.754558464512228966e-04 7.665175199508666992e-02 -2.532994449138641357e-01 6.545337289571762085e-02 2.877561450004577637e-01 -8.850532025098800659e-02 -1.167455241084098816e-01 -1.312610357999801636e-01 -1.305362433195114136e-01 -1.370875090360641479e-01 3.203295916318893433e-02 7.295458763837814331e-02 -3.517687916755676270e-01 -2.243024110794067383e-01 -3.196823224425315857e-02 -5.116122961044311523e-02
8.506265282630920410e-02 -4.038209468126296997e-02 1.705205626785755157e-02 -5.312992632389068604e-02 -2.512813508510589600e-01 2.230634354054927826e-02 2.289195805788040161e-01 -1.364386230707168579e-01 3.949539661407470703e-01 4.250366985797882080e-02 1.403440833091735840e-01 -2.329355031251907349e-01 -4.638607501983642578e-01 -2.035161256790161133e-01 -1.850075125694274902e-01 5.315952375531196594e-02 6.717261672019958496e-02 1.830311119556427002e-01 -6.628849357366561890e-02 -9.356666356325149536e-02 -6.386180967092514038e-02 2.208139374852180481e-02 1.931316256523132324e-01 -6.208682060241699219e-02 8.136952668428421021e-02 -2.559981942176818848e-01 1.314751245081424713e-02 -8.466193079948425293e-02 -6.137860193848609924e-02 7.442181557416915894e-02 -2.600897252559661865e-01 2.732021212577819824e-01
1.886972412467002869e-02 -1.062949746847152710e-01 1.416409462690353394e-01 -3.398844227194786072e-02 -4.067018330097198486e-01 -4.831977933645248413e-02 1.538788825273513794e-01 1.258582770824432373e-01 -5.595240369439125061e-02 1.917235255241394043e-01 7.022754848003387451e-02 3.594836965203285217e-02 6.567974388599395752e-02 -1.958441734313964844e-01 -2.802609801292419434e-01 -5.497132614254951477e-02 2.230134010314941406e-01 -7.835270464420318604e-02 2.004054486751556396e-01 -2.989881038665771484e-01 -9.052693843841552734e-02 2.305652573704719543e-02 3.311103582382202148e-01 -7.374370098114013672e-02 9.185436367988586426e-02 -1.675031185150146484e-01 -1.728779077529907227e-02 -6.066357344388961792e-02 -2.979007661342620850e-01 -3.016866743564605713e-01 -1.451072692871093750e-01 1.974833607673645020e-01
3.392139077186584473e-02 1.967919021844863892e-01 1.104844808578491211e-01 5.960156396031379700e-02 -2.670905888080596924e-01 1.744867414236068726e-01 1.118846014142036438e-01 6.195922940969467163e-02 -1.212783008813858032e-01 2.716323435306549072e-01 -4.932387173175811768e-02 -3.040243312716484070e-02 -2.708239853382110596e-01 -1.774019896984100342e-01 -1.181009784340858459e-01 6.169927865266799927e-02 1.679584383964538574e-01 2.611987292766571045e-01 -8.435537666082382202e-02 -3.074637353420257568e-01 -1.193341091275215149e-01 1.377563476562500000e-01 -1.817269474267959595e-01 8.436615020036697388e-02 -2.371220588684082031e-01 -2.080884128808975220e-01 1.226308103650808334e-02 4.237496107816696167e-02 -3.858969509601593018e-01 -1.829266548156738281e-01 -2.256432622671127319e-01 -7.476536929607391357e-02
1.481574866920709610e-02 -1.790843009948730469e-01 -2.629763185977935791e-01 1.403087377548217773e-01 -2.444020062685012817e-01 2.997854910790920258e-02 2.487528920173645020e-01 -2.345796376466751099e-01 2.261362522840499878e-01 2.349977940320968628e-01 1.812312453985214233e-01 -2.341993302106857300e-01 -2.988843619823455811e-01 -1.664241701364517212e-01 2.696499228477478027e-02 -1.222971593961119652e-03 -1.106367483735084534e-01 9.138262271881103516e-02 -9.251679293811321259e-03 -2.239318937063217163e-01 7.538004219532012939e-02 -3.659970760345458984e-01 4.798001050949096680e-02 1.147580295801162720e-01 6.858290731906890869e-02 -2.882717251777648926e-01 -2.113126963376998901e-01 1.210176646709442139e-01 5.063744727522134781e-03 -6.031147390604019165e-02 7.150746881961822510e-02 8.779215812683105469e-02
-1.645220220088958740e-01 -3.362079709768295288e-02 -5.342272296547889709e-02 2.308589071035385132e-01 -9.898738563060760498e-02 1.572621911764144897e-01 3.351524770259857178e-01 -8.578477054834365845e-02 2.325468212366104126e-01 -1.363775432109832764e-01 -1.487360000610351562e-01 -1.055709421634674072e-01 7.630833983421325684e-02 -6.639426201581954956e-02 -3.546087443828582764e-01 5.973871424794197083e-02 2.518661916255950928e-01 1.987605355679988861e-02 1.053762212395668030e-01 -8.429764769971370697e-03 4.341617971658706665e-02 -2.783030271530151367e-01 -7.259147614240646362e-02 8.027843385934829712e-02 5.638839676976203918e-02 -4.099743664264678955e-01 1.488146185874938965e-01 -2.148636057972908020e-02 -1.425997465848922729e-01 -2.993595898151397705e-01 1.189753115177154541e-01 -1.786449551582336426e-01
-1.260818447917699814e-02 1.563956737518310547e-01 2.573684602975845337e-02 -2.706564068794250488e-01 -1.252700239419937134e-01 -7.061903923749923706e-02 1.956608742475509644e-01 -2.829718887805938721e-01 -9.852434508502483368e-03 -3.560717403888702393e-02 6.124895215034484863e-01 -1.026621013879776001e-01 1.316146403551101685e-01 5.414805188775062561e-02 1.743177324533462524e-01 1.864057332277297974e-01 2.709819674491882324e-01 2.222033292055130005e-01 1.499161720275878906e-01 -3.246834501624107361e-02 9.660245268605649471e-04 -2.693141438066959381e-02 3.899951232597231865e-03 -6.701556593179702759e-02 1.168520748615264893e-01 -1.787754148244857788e-01 1.814724504947662354e-01 -1.148264184594154358e-01 -1.225849613547325134e-02 -1.554976105690002441e-01 -1.432746946811676025e-01 -4.284066334366798401e-02
-1.896844804286956787e-01 -1.088063791394233704e-01 1.368758082389831543e-01 2.021787613630294800e-01 -3.574295714497566223e-02 -2.341578453779220581e-01 1.928395479917526245e-01 1.660005599260330200e-01 3.574613332748413086e-01 2.188000828027725220e-01 2.418821901082992554e-01 -3.288310170173645020e-01 -1.780141144990921021e-01 -2.189429700374603271e-01 4.700241610407829285e-02 -1.405397951602935791e-01 4.481647163629531860e-02 -1.323602497577667236e-01 1.597425639629364014e-01 -3.185513913631439209e-01 8.702132850885391235e-02 -1.141356229782104492e-01 5.666504800319671631e-02 -2.704391479492187500e-01 -1.395955085754394531e-01 3.757481649518013000e-02 -6.097462773323059082e-02 -6.914386153221130371e-02 9.939835220575332642e-02 -2.086562812328338623e-01 -3.541426733136177063e-02 -1.751621253788471222e-02
-6.629899144172668457e-02 1.094372943043708801e-01 1.718947142362594604e-01 3.474049270153045654e-01 -2.281750142574310303e-01 -2.095203399658203125e-01 1.445425599813461304e-01 9.103891998529434204e-02 -6.359695643186569214e-02 9.042456001043319702e-02 2.909824848175048828e-01 -3.675747513771057129e-01 -9.944324195384979248e-02 -2.298873476684093475e-02 5.772200599312782288e-02 -1.390440165996551514e-01 2.193933427333831787e-01 1.286565661430358887e-01 -7.454802840948104858e-02 -5.603745207190513611e-02 -2.248018234968185425e-01 -4.754159599542617798e-02 2.110047042369842529e-01 -3.306642472743988037e-01 1.338480859994888306e-01 -1.942914277315139771e-01 3.916846588253974915e-02 -1.569803655147552490e-01 -1.854899972677230835e-01 -1.216867044568061829e-01 -5.485120788216590881e-02 1.704557090997695923e-01
-8.395590633153915405e-02 -2.717939577996730804e-02 6.224551470950245857e-04 6.187189370393753052e-02 -4.915930330753326416e-02 -1.531004756689071655e-01 1.331001818180084229e-01 8.754466474056243896e-02 8.964926004409790039e-03 4.216220974922180176e-02 9.706900268793106079e-02 -3.103281259536743164e-01 -2.487716972827911377e-01 -3.581393361091613770e-01 -1.729923933744430542e-01 8.995789289474487305e-02 3.088079951703548431e-02 -1.755200773477554321e-01 -1.827769726514816284e-02 -6.214343309402465820e-01 -1.388514339923858643e-01 -6.823866814374923706e-02 1.416016668081283569e-01 -2.213387936353683472e-01 -8.252444118261337280e-02 -2.819537743926048279e-02 1.508942097425460815e-01 5.752401053905487061e-02 9.317611902952194214e-02 -1.211153790354728699e-01 -1.434712707996368408e-01 -1.119033023715019226e-01
-2.805952355265617371e-02 1.661925911903381348e-01 -1.812201589345932007e-01 8.721867203712463379e-02 -3.248498141765594482e-01 -1.540643572807312012e-01 2.441177070140838623e-01 -1.073310822248458862e-01 5.818324163556098938e-02 2.473698109388351440e-01 1.772662848234176636e-01 -9.760365635156631470e-02 -5.161265730857849121e-01 -1.319635212421417236e-01 -9.856678545475006104e-02 -2.014790773391723633e-01 8.940747939050197601e-03 2.249272316694259644e-01 -6.869045644998550415e-02 -1.066678836941719055e-01 1.887784572318196297e-03 -2.190670967102050781e-01 2.300045341253280640e-01 -9.253317117691040039e-02 -1.493293046951293945e-01 -2.143183797597885132e-01 2.997470647096633911e-02 1.146047785878181458e-01 1.105721294879913330e-01 1.057551875710487366e-01 -4.521714523434638977e-02 -8.476332575082778931e-02
-7.229767739772796631e-02 -1.470506340265274048e-01 1.161055825650691986e-02 -1.195200607180595398e-01 -2.138918638229370117e-01 -1.931444853544235229e-01 2.241842150688171387e-01 7.132794708013534546e-02 -5.179740116000175476e-02 4.246646165847778320e-02 4.017584025859832764e-01 -1.074492186307907104e-01 -3.268399536609649658e-01 8.611547201871871948e-02 -2.608493156731128693e-02 1.079890653491020203e-01 1.839133352041244507e-01 2.896477580070495605e-01 -7.034163177013397217e-02 -1.741351932287216187e-01 -5.950739979743957520e-02 -8.649933338165283203e-02 -1.075766086578369141e-01 7.687032222747802734e-02 -5.440710484981536865e-02 -1.926988363265991211e-01 -6.140052154660224915e-02 -2.776571214199066162e-01 1.883856058120727539e-01 -3.561078906059265137e-01 -2.024335712194442749e-01 1.028154119849205017e-01
-5.895510315895080566e-02 -1.132753342390060425e-01 2.219468168914318085e-02 1.990426331758499146e-01 -3.744710981845855713e-02 -1.396009474992752075e-01 2.131479680538177490e-01 2.553663253784179688e-01 -1.839272677898406982e-02 -1.533032506704330444e-01 4.469442367553710938e-01 -2.722816467285156250e-01 -6.547867506742477417e-02 -1.610822975635528564e-01 7.244799286127090454e-02 1.946653053164482117e-02 5.082574486732482910e-01 3.501781821250915527e-02 -4.281701054424047470e-03 -8.833144605159759521e-02 -1.376421302556991577e-01 -1.460935622453689575e-01 1.644016653299331665e-01 -1.799852102994918823e-01 -8.313222974538803101e-02 -1.896403580904006958e-01 3.880371525883674622e-02 -1.365390717983245850e-01 -6.030105799436569214e-02 -1.466141939163208008e-01 -1.455899029970169067e-01 4.486874118447303772e-02
-4.302818328142166138e-02 1.554012000560760498e-01 3.046333491802215576e-01 5.209949985146522522e-02 -2.329711467027664185e-01 2.550265192985534668e-02 3.069292604923248291e-01 -1.040375083684921265e-01 -7.898763753473758698e-03 2.236013114452362061e-01 8.120524883270263672e-02 7.906235009431838989e-02 -4.813097044825553894e-02 -1.095082461833953857e-01 1.302709579467773438e-01 1.441014856100082397e-01 2.017873525619506836e-01 2.231274545192718506e-01 -1.129978746175765991e-01 -7.034193724393844604e-02 1.643691807985305786e-01 -6.156456843018531799e-02 -1.788192838430404663e-01 6.858156528323888779e-03 2.285658419132232666e-01 -1.365102082490921021e-01 2.758356630802154541e-01 -2.225358970463275909e-02 -7.508239150047302246e-02 -1.288129836320877075e-01 -2.545803785324096680e-01 -4.450030028820037842e-01
-1.053283512592315674e-01 7.695460319519042969e-02 8.983866125345230103e-02 -5.987507104873657227e-02 -2.697622179985046387e-01 -5.114781204611063004e-03 1.590763628482818604e-01 -7.646361738443374634e-02 8.027382194995880127e-02 2.118741720914840698e-01 4.236971735954284668e-01 -1.322641819715499878e-01 4.638944566249847412e-02 -2.193485051393508911e-01 -1.017268970608711243e-01 9.149088710546493530e-02 3.680929839611053467e-01 3.545697629451751709e-01 2.741067707538604736e-01 9.003074467182159424e-02 -1.896196305751800537e-01 1.015762891620397568e-02 -3.963979706168174744e-02 1.510821580886840820e-01 -4.439714178442955017e-02 -5.482196062803268433e-02 3.460556864738464355e-01 -5.952464044094085693e-02 -5.115421023219823837e-03 -1.182983815670013428e-01 4.954870790243148804e-02 -1.968685165047645569e-02
-5.179575830698013306e-02 6.504750251770019531e-02 7.766227424144744873e-02 1.491408050060272217e-01 1.539068017154932022e-02 -9.901374578475952148e-02 3.897131681442260742e-01 -3.338636830449104309e-02 -1.206077728420495987e-02 -1.006105169653892517e-01 4.814381599426269531e-01 -3.729193508625030518e-01 -1.810107752680778503e-02 -2.380536943674087524e-01 4.572241753339767456e-02 -1.451578438282012939e-01 2.878542244434356689e-01 8.442083746194839478e-02 3.200345486402511597e-02 -5.901934951543807983e-02 -2.616693079471588135e-01 -4.758074413985013962e-03 2.079480588436126709e-01 -2.593710124492645264e-01 3.853251039981842041e-02 -9.862493723630905151e-02 1.898539811372756958e-02 -8.793041110038757324e-02 -1.217736229300498962e-01 -1.005404219031333923e-01 -6.469894945621490479e-02 1.362766921520233154e-01
1.780035197734832764e-01 1.991293430328369141e-01 -1.414392441511154175e-01 1.378680616617202759e-01 -3.531787097454071045e-01 3.649210929870605469e-01 1.545526236295700073e-01 1.900674402713775635e-01 1.624369621276855469e-01 1.091441810131072998e-01 2.025625705718994141e-01 -1.385890096426010132e-01 4.391162097454071045e-02 -1.527174115180969238e-01 1.806832700967788696e-01 -9.794301539659500122e-02 -5.431004241108894348e-02 1.601330488920211792e-01 2.518867850303649902e-01 -1.878615468740463257e-01 4.622165486216545105e-02 4.406364634633064270e-02 5.286363419145345688e-03 -6.883267313241958618e-02 -9.375168383121490479e-02 -2.824357151985168457e-01 2.272818982601165771e-01 -1.867590397596359253e-01 2.552838250994682312e-02 -1.807982325553894043e-01 -2.230988144874572754e-01 -1.064195185899734497e-01
1.543325334787368774e-01 -3.390089794993400574e-02 -1.995593309402465820e-02 -3.377227783203125000e-01 -8.880140632390975952e-02 -7.783969491720199585e-02 2.688229382038116455e-01 1.530233621597290039e-01 7.414644211530685425e-02 -6.503091752529144287e-02 4.371266067028045654e-01 -2.035722285509109497e-01 -2.596037983894348145e-01 -9.720836579799652100e-02 -2.231591492891311646e-01 -1.152183562517166138e-01 -8.112853765487670898e-02 2.847386598587036133e-01 8.309078216552734375e-02 -3.317483961582183838e-01 1.228350698947906494e-01 -3.283151611685752869e-02 -8.506441861391067505e-02 -2.385350503027439117e-02 -1.131467744708061218e-01 -8.312217891216278076e-02 2.083421051502227783e-01 1.670153439044952393e-01 -1.666435748338699341e-01 -1.171211749315261841e-01 7.279495894908905029e-02 -4.893669858574867249e-02
2.486741989850997925e-01 9.258543699979782104e-02 -1.292119622230529785e-01 6.883031129837036133e-02 -1.729532778263092041e-01 -9.874749183654785156e-02 2.807329297065734863e-01 6.651750952005386353e-02 -6.646948307752609253e-02 1.683393716812133789e-01 4.291903376579284668e-01 2.484651096165180206e-02 -8.032243698835372925e-02 8.318616449832916260e-02 -2.411388233304023743e-02 1.088253557682037354e-01 -1.739846318960189819e-01 -6.447866559028625488e-03 -1.002955716103315353e-03 -4.815718531608581543e-02 4.561423510313034058e-02 2.629528939723968506e-02 -2.442697882652282715e-01 1.781383752822875977e-01 5.599662289023399353e-02 -1.923670023679733276e-01 3.307301402091979980e-01 -1.938305646181106567e-01 -1.146484613418579102e-01 -1.918572783470153809e-01 -3.858116865158081055e-01 -1.708189696073532104e-01
1.588134020566940308e-01 9.861709922552108765e-02 -2.056973986327648163e-02 -1.326984912157058716e-01 -2.420144230127334595e-01 -1.078614816069602966e-01 8.108028769493103027e-02 8.271511644124984741e-02 -5.426202341914176941e-02 -5.329604446887969971e-02 2.818312048912048340e-01 -3.229235485196113586e-02 3.385784924030303955e-01 -2.325285375118255615e-01 4.962468147277832031e-02 2.600220143795013428e-01 1.064759772270917892e-02 2.118344455957412720e-01 2.516036294400691986e-02 -2.580148875713348389e-01 1.757355481386184692e-01 -8.077783510088920593e-03 -5.129273608326911926e-02 -1.415399909019470215e-01 -1.771269738674163818e-01 -1.308010071516036987e-01 1.397287696599960327e-01 -2.577751278877258301e-01 -3.378729522228240967e-01 -1.910044848918914795e-01 -1.667762547731399536e-01 -2.442329674959182739e-01
1.521144658327102661e-01 -9.359300881624221802e-02 -2.059866786003112793e-01 1.985194087028503418e-01 -2.368360757827758789e-01 7.219980657100677490e-02 2.679752707481384277e-01 -6.813819706439971924e-02 2.052346169948577881e-01 2.283548377454280853e-02 3.900862634181976318e-01 -3.673831373453140259e-02 -3.907909691333770752e-01 -3.589275479316711426e-02 3.156841099262237549e-01 -1.600338965654373169e-01 5.680359899997711182e-02 2.495256662368774414e-01 -5.198524147272109985e-02 -1.156462058424949646e-01 -7.342725992202758789e-02 -2.434841394424438477e-01 1.073567271232604980e-01 6.879737228155136108e-02 1.921875774860382080e-02 -4.864915460348129272e-02 1.645270586013793945e-01 9.487176313996315002e-03 8.674493432044982910e-02 -2.511301934719085693e-01 -7.821877487003803253e-03 -1.001108586788177490e-01
1.118162740021944046e-02 2.137441784143447876e-01 5.176189169287681580e-02 2.953580915927886963e-01 -2.172296941280364990e-01 -1.169690489768981934e-02 2.059942483901977539e-01 1.163489446043968201e-01 1.934635490179061890e-01 -1.032697036862373352e-02 -1.098709478974342346e-01 -1.345985801890492439e-03 4.176390171051025391e-02 -3.096138499677181244e-02 -5.803764611482620239e-02 -1.014324203133583069e-01 3.343279063701629639e-01 -4.521630331873893738e-02 2.070420794188976288e-02 -2.963426709175109863e-01 1.405982971191406250e-01 -3.195073008537292480e-01 4.031473025679588318e-02 -3.969183936715126038e-02 -2.024006992578506470e-01 -2.302334010601043701e-01 3.653225600719451904e-01 1.781130880117416382e-01 -1.601932048797607422e-01 -2.535835802555084229e-01 -9.787426143884658813e-02 9.583023190498352051e-02
3.605880439281463623e-01 5.900705605745315552e-02 -1.651557832956314087e-01 -9.639786928892135620e-02 -1.925835162401199341e-01 1.779659092426300049e-01 2.738609015941619873e-01 -8.964116126298904419e-02 9.543449431657791138e-02 1.568716913461685181e-01 2.146319001913070679e-01 -1.103061959147453308e-01 -2.281600832939147949e-01 -3.258449584245681763e-02 2.640037611126899719e-02 2.711232937872409821e-02 4.098373278975486755e-02 4.144838452339172363e-01 3.473940491676330566e-01 -2.132127434015274048e-01 -7.905602455139160156e-02 -3.226935118436813354e-02 1.829626262187957764e-01 7.522710412740707397e-02 -7.602193951606750488e-02 -2.293577641248703003e-01 1.823688894510269165e-01 -4.902354627847671509e-02 9.760908037424087524e-02 -2.048422396183013916e-01 -6.760678719729185104e-03 -2.035930054262280464e-03
2.187368273735046387e-02 1.233077272772789001e-01 -7.062185555696487427e-02 1.956664174795150757e-01 -3.859307765960693359e-01 2.430817335844039917e-01 -1.236060285009443760e-03 -5.384123884141445160e-03 -2.583291232585906982e-01 2.120799422264099121e-01 2.468622773885726929e-01 -3.746817260980606079e-02 -9.969043731689453125e-02 -9.404066205024719238e-02 -3.047578334808349609e-01 4.101555794477462769e-03 1.746752113103866577e-01 -1.400196105241775513e-01 1.010689064860343933e-01 -1.444196999073028564e-01 2.098115086555480957e-01 -2.249422818422317505e-01 1.734445691108703613e-01 -2.867525517940521240e-01 -8.045925945043563843e-02 2.075558714568614960e-02 -1.767109893262386322e-02 -1.397100277245044708e-02 -2.142845652997493744e-02 -3.277344107627868652e-01 -1.449505705386400223e-02 -2.089008241891860962e-01
1.604473404586315155e-02 1.121127307415008545e-01 -1.080217212438583374e-01 2.392875105142593384e-01 -2.628814578056335449e-01 -1.054481267929077148e-01 2.714792788028717041e-01 1.921262964606285095e-02 3.392477333545684814e-02 1.596460938453674316e-01 3.886042237281799316e-01 -6.759335100650787354e-02 -2.622498869895935059e-01 -3.662469238042831421e-02 -2.449582517147064209e-02 -2.653636038303375244e-01 1.164165213704109192e-01 1.965194344520568848e-01 3.182476386427879333e-02 -3.531686961650848389e-01 -9.776834398508071899e-02 -3.095772862434387207e-01 2.160355448722839355e-01 2.456658035516738892e-01 -1.527399756014347076e-02 -1.205554008483886719e-01 -6.795356748625636101e-04 -1.544622778892517090e-01 7.677946239709854126e-02 7.277505844831466675e-02 -2.083063498139381409e-02 -3.330156439915299416e-03
-2.363823652267456055e-01 3.522459268569946289e-01 2.485571242868900299e-02 4.856913536787033081e-02 -1.410292685031890869e-01 1.578824967145919800e-01 9.576804190874099731e-02 -5.964366346597671509e-02 -2.511473894119262695e-01 2.854672074317932129e-01 3.366862535476684570e-01 -2.252369821071624756e-01 3.714198246598243713e-02 -8.951576799154281616e-02 -1.937068998813629150e-01 -3.786749020218849182e-02 -2.429067157208919525e-02 1.425781939178705215e-02 1.774448007345199585e-01 -1.516730338335037231e-01 2.043483108282089233e-01 7.954598963260650635e-02 8.937855064868927002e-02 1.630828529596328735e-01 1.254012137651443481e-01 -2.909642159938812256e-01 6.688660383224487305e-02 -8.303236681967973709e-04 -1.058199107646942139e-01 -2.260311990976333618e-01 -2.509088516235351562e-01 -1.856376081705093384e-01
-2.256334722042083740e-01 -8.634382486343383789e-02 -4.193123430013656616e-02 -1.175917461514472961e-01 -4.374093115329742432e-01 2.342970222234725952e-01 4.246425032615661621e-01 1.055765599012374878e-01 6.553325057029724121e-02 -7.866898924112319946e-02 -5.482463166117668152e-03 -1.355652958154678345e-01 -2.327494621276855469e-01 -5.480896309018135071e-02 -1.975894570350646973e-01 -5.109932739287614822e-03 3.031595945358276367e-01 -3.189808223396539688e-03 9.729467332363128662e-02 8.719969540834426880e-02 -2.961093001067638397e-02 -1.475023329257965088e-01 -8.783234283328056335e-03 -2.396830320358276367e-01 -1.412035524845123291e-01 6.595027446746826172e-02 -8.217100054025650024e-02 -1.441432982683181763e-01 -2.774829864501953125e-01 -1.670939475297927856e-01 -3.057570010423660278e-02 -1.280976831912994385e-01
-1.164028048515319824e-01 -2.944588894024491310e-03 1.452607363462448120e-01 -9.349664300680160522e-02 -1.605715602636337280e-01 2.839093208312988281e-01 3.422533869743347168e-01 -1.371271759271621704e-01 2.492043524980545044e-01 1.498820334672927856e-01 3.427631258964538574e-01 -2.334465384483337402e-01 5.901901423931121826e-02 1.944976896047592163e-01 -2.666074037551879883e-01 -1.052679419517517090e-01 -6.814963370561599731e-02 3.729956969618797302e-02 -5.440442636609077454e-02 -1.694069057703018188e-02 1.698658168315887451e-01 -1.842938363552093506e-01 -7.311482727527618408e-02 -1.882120966911315918e-01 -4.868812486529350281e-02 -7.682649791240692139e-02 1.008435115218162537e-01 1.997934728860855103e-01 -3.140737414360046387e-01 -2.431022673845291138e-01 1.198966614902019501e-02 -7.162891328334808350e-02
-5.641506239771842957e-02 -1.333170980215072632e-01 7.872262597084045410e-02 -1.439828723669052124e-01 -8.428177796304225922e-03 -8.417072147130966187e-02 5.678359866142272949e-01 8.127672225236892700e-02 -7.733695209026336670e-02 -1.540676206350326538e-01 2.619045674800872803e-01 -1.468687206506729126e-01 -1.844947338104248047e-01 -2.764066681265830994e-02 -3.948823735117912292e-02 -1.709773391485214233e-01 1.160431653261184692e-01 1.588587164878845215e-01 1.484097838401794434e-01 -2.647657692432403564e-01 2.540221437811851501e-02 4.487434029579162598e-02 -6.892781704664230347e-02 -1.242526173591613770e-01 4.989868495613336563e-03 -3.598560765385627747e-02 3.265497684478759766e-01 1.922083199024200439e-01 -5.943274870514869690e-02 -3.561001420021057129e-01 3.525927662849426270e-02 1.674407161772251129e-02
-2.937430748715996742e-03 -1.139328554272651672e-01 1.705775409936904907e-01 1.955623272806406021e-03 -3.071934282779693604e-01 -2.615183778107166290e-02 1.901665627956390381e-01 1.649566143751144409e-01 2.643568515777587891e-01 1.149485185742378235e-01 6.528069823980331421e-02 -1.925670206546783447e-01 -6.981059908866882324e-02 -3.518663942813873291e-01 -5.064145922660827637e-01 1.625462770462036133e-01 7.898563891649246216e-02 1.863280087709426880e-01 -6.305994838476181030e-02 -1.620125323534011841e-01 2.024257369339466095e-02 -4.997955262660980225e-02 7.651070505380630493e-02 7.154690474271774292e-02 -1.403629332780838013e-01 -7.557485252618789673e-02 1.928168684244155884e-01 -2.267101258039474487e-01 2.158480733633041382e-01 -2.254633978009223938e-02 -3.070814069360494614e-03 -1.316177397966384888e-01
-1.223854571580886841e-01 -6.546424329280853271e-02 3.021944761276245117e-01 2.424802780151367188e-01 -2.746022865176200867e-02 2.089255303144454956e-01 4.425757229328155518e-01 -2.718971483409404755e-02 1.162614524364471436e-01 8.779802918434143066e-02 5.788178741931915283e-02 -4.255240261554718018e-01 -8.737515658140182495e-03 -3.036437369883060455e-02 -2.313438951969146729e-01 -1.090860143303871155e-01 1.893007010221481323e-01 5.294859036803245544e-02 1.097127571702003479e-01 -2.749200165271759033e-01 5.986486375331878662e-02 -9.937995672225952148e-02 -1.116464063525199890e-01 1.440468281507492065e-01 2.969146147370338440e-02 -2.786806784570217133e-03 4.050810262560844421e-02 2.097319513559341431e-01 -1.681524813175201416e-01 -8.563435077667236328e-02 -2.384198755025863647e-01 7.507491856813430786e-02
-6.863494962453842163e-02 -1.779272705316543579e-01 -3.794921189546585083e-02 -2.118745148181915283e-01 -2.052824199199676514e-02 1.095897853374481201e-01 2.821025848388671875e-01 -2.707160636782646179e-02 2.819601595401763916e-01 1.465574651956558228e-01 1.254644095897674561e-01 -4.177944660186767578e-01 -8.766619116067886353e-02 -3.064233660697937012e-01 -3.149751722812652588e-01 7.752663642168045044e-02 1.923174113035202026e-01 1.546488851308822632e-01 -6.597381085157394409e-02 -1.339776534587144852e-02 -1.125504374504089355e-01 -5.297817289829254150e-02 1.047347784042358398e-01 -1.612151265144348145e-01 -6.165153160691261292e-02 -1.759602725505828857e-01 9.926385432481765747e-02 5.244473367929458618e-02 -6.710803508758544922e-02 -3.587921559810638428e-01 -1.140766069293022156e-01 1.224573850631713867e-01
6.254373490810394287e-02 8.881111443042755127e-02 -1.813682764768600464e-01 -3.751293523237109184e-03 -2.107705026865005493e-01 -6.772208213806152344e-02 4.001153111457824707e-01 2.152765728533267975e-02 3.113058209419250488e-01 -9.814710915088653564e-02 2.414132840931415558e-02 -1.301290243864059448e-01 -1.539259105920791626e-01 3.074127063155174255e-02 -5.173894762992858887e-02 2.368316985666751862e-02 -4.369426518678665161e-02 2.400643229484558105e-01 1.757583469152450562e-01 5.534126982092857361e-02 -2.272377908229827881e-01 -2.722724974155426025e-01 1.322237551212310791e-01 -2.181098014116287231e-01 9.046608582139015198e-03 -3.635814189910888672e-01 -4.376570507884025574e-02 -1.321521550416946411e-01 -2.556185722351074219e-01 -2.137896120548248291e-01 -7.430437952280044556e-02 2.031023353338241577e-01
-1.300171315670013428e-01 6.139460206031799316e-02 1.329722069203853607e-02 6.232948973774909973e-02 6.257677078247070312e-02 -2.202674597501754761e-01 1.792618073523044586e-02 -1.437974572181701660e-01 2.718693017959594727e-01 2.668808102607727051e-01 4.355515241622924805e-01 -2.206436395645141602e-01 -1.322978138923645020e-01 -2.174546718597412109e-01 -1.966358125209808350e-01 1.160059310495853424e-02 1.751258075237274170e-01 6.382573395967483521e-02 2.002544999122619629e-01 3.169251978397369385e-02 -1.243734061717987061e-01 -2.948125302791595459e-01 2.036773711442947388e-01 6.094537302851676941e-02 5.708938091993331909e-02 -1.659591943025588989e-01 5.640855990350246429e-03 -1.029829587787389755e-02 -4.924538359045982361e-02 -2.855933904647827148e-01 -2.441796809434890747e-01 1.293531954288482666e-01
-4.064065963029861450e-02 1.372659802436828613e-01 1.600818783044815063e-01 3.493566298857331276e-03 -1.671284735202789307e-01 6.620524078607559204e-02 1.723720133304595947e-01 -8.633779734373092651e-02 1.702992022037506104e-01 -1.329547017812728882e-01 -1.801189482212066650e-01 -1.945668756961822510e-01 -1.858234852552413940e-01 -1.171270501799881458e-03 -6.454452127218246460e-02 -1.362477093935012817e-01 1.305363923311233521e-01 2.717387676239013672e-01 1.219391748309135437e-01 -1.538848429918289185e-01 -9.650783985853195190e-02 -3.652920126914978027e-01 1.603001542389392853e-02 -3.143148720264434814e-01 7.238104194402694702e-02 -3.467384874820709229e-01 2.064415514469146729e-01 2.911996543407440186e-01 -1.062160879373550415e-01 -2.301301658153533936e-01 -7.361196726560592651e-02 -1.279484331607818604e-01
-1.559601444751024246e-02 -1.936873793601989746e-01 -3.482737764716148376e-02 9.638296812772750854e-02 -3.633733093738555908e-01 1.371871232986450195e-01 1.558475792407989502e-01 -8.331751078367233276e-02 1.901891976594924927e-01 4.317186772823333740e-02 3.521896600723266602e-01 -2.005216926336288452e-01 -2.194975763559341431e-01 -2.081330120563507080e-01 -1.011877600103616714e-02 2.758776396512985229e-02 1.020168513059616089e-01 9.357538074254989624e-02 5.194601044058799744e-02 2.507080435752868652e-01 -1.597950793802738190e-02 2.107796221971511841e-01 5.239738523960113525e-02 2.576700784265995026e-02 1.091414038091897964e-02 -2.314398735761642456e-01 1.260724067687988281e-01 8.322491496801376343e-02 1.050825789570808411e-02 -3.960155546665191650e-01 -1.409992575645446777e-01 2.981126308441162109e-01
9.693554043769836426e-02 2.004076987504959106e-01 -4.306624084711074829e-02 6.867539882659912109e-02 -9.911731630563735962e-02 -1.747012436389923096e-01 1.734664738178253174e-01 -2.670320868492126465e-01 3.224698305130004883e-01 1.159012392163276672e-01 2.752249538898468018e-01 -5.899544432759284973e-02 -3.843805193901062012e-01 -2.008537203073501587e-01 -2.006231993436813354e-01 -9.418305754661560059e-02 -2.126582711935043335e-02 3.305822312831878662e-01 -1.646842509508132935e-01 -4.610214382410049438e-02 -2.123088948428630829e-02 -2.958896383643150330e-02 2.876912951469421387e-01 -4.329414572566747665e-03 -1.161487773060798645e-01 -2.358844578266143799e-01 2.143429070711135864e-01 -1.133840903639793396e-01 -7.598016411066055298e-02 -2.228737808763980865e-02 -6.269133836030960083e-02 8.392151445150375366e-02
-2.778763473033905029e-01 -1.499312669038772583e-01 1.263537406921386719e-01 1.098936772905290127e-03 -1.091764643788337708e-01 -1.137503087520599365e-01 1.336984783411026001e-01 2.416875772178173065e-02 -7.278444711118936539e-03 -9.308345615863800049e-03 1.703275740146636963e-01 -5.153601616621017456e-02 -1.955323480069637299e-02 -4.467663168907165527e-01 -9.870511293411254883e-02 7.874257862567901611e-02 -3.215773776173591614e-02 2.313869893550872803e-01 -2.227563597261905670e-02 -3.335308432579040527e-01 -1.923200041055679321e-01 -3.014654815196990967e-01 2.499284148216247559e-01 -2.945011258125305176e-01 -4.015142843127250671e-02 -1.058334931731224060e-01 4.976744577288627625e-02 8.547680452466011047e-03 1.596057564020156860e-01 -1.269393712282180786e-01 -2.319409996271133423e-01 -1.979001760482788086e-01
-1.390604227781295776e-01 5.667069554328918457e-02 -1.067148372530937195e-01 -9.804260730743408203e-02 -2.257374115288257599e-02 4.712246730923652649e-02 1.238993108272552490e-01 2.260359004139900208e-02 2.532520592212677002e-01 -8.448408544063568115e-02 1.627192646265029907e-01 -4.220153689384460449e-01 7.105945050716400146e-02 -2.484010066837072372e-03 -6.055745854973793030e-02 1.499890685081481934e-01 -7.961030304431915283e-02 1.132198199629783630e-01 -8.297421783208847046e-02 -2.232666611671447754e-01 -1.777214705944061279e-01 -2.284955531358718872e-01 1.228143498301506042e-01 -2.032256424427032471e-01 1.426696479320526123e-01 -4.428684115409851074e-01 2.216784209012985229e-01 2.244632691144943237e-01 6.292118877172470093e-02 -5.778792873024940491e-02 -5.302537605166435242e-02 -2.976564764976501465e-01
1.582638174295425415e-01 -9.584248811006546021e-02 -1.461353600025177002e-01 1.522435992956161499e-01 -1.499856412410736084e-01 -5.662629380822181702e-02 2.968174815177917480e-01 -2.429450117051601410e-02 1.299527585506439209e-01 -9.176237881183624268e-02 3.703670799732208252e-01 -2.186025232076644897e-01 5.350369587540626526e-02 -1.051210388541221619e-01 -3.276180624961853027e-01 -1.486398838460445404e-02 -1.395909190177917480e-01 2.124263942241668701e-01 -1.500982940196990967e-01 5.778464674949645996e-02 -6.489418447017669678e-03 -1.062502190470695496e-01 -4.522544518113136292e-02 -3.810447454452514648e-01 1.102918386459350586e-02 -1.457337439060211182e-01 -1.160240396857261658e-01 -4.496560618281364441e-02 -3.134540319442749023e-01 -1.562483459711074829e-01 -1.261387318372726440e-01 -2.250185757875442505e-01
7.123650610446929932e-02 6.518177688121795654e-02 -1.791303902864456177e-01 3.788776993751525879e-01 -1.952731609344482422e-01 -1.975408196449279785e-01 7.678805291652679443e-02 -2.436719276010990143e-02 5.103416740894317627e-02 -4.212887585163116455e-02 1.702610552310943604e-01 -4.107093513011932373e-01 -1.133521348237991333e-01 -4.238022267818450928e-01 -2.178141921758651733e-01 -1.695005297660827637e-01 -1.413900498300790787e-02 -1.034458205103874207e-01 -1.048949807882308960e-01 -2.699847519397735596e-01 -1.587032377719879150e-01 -1.232389768119901419e-04 2.691025100648403168e-02 -1.619612723588943481e-01 -1.403341889381408691e-01 4.299787804484367371e-02 1.269538253545761108e-01 8.249152451753616333e-02 1.969534344971179962e-02 -2.153950780630111694e-01 -1.466747522354125977e-01 -3.188592940568923950e-02
-1.270461678504943848e-01 -4.779217764735221863e-02 -3.878557682037353516e-02 1.487298756837844849e-01 -2.994683980941772461e-01 -1.505477353930473328e-03 8.801186829805374146e-02 2.618165612220764160e-01 8.796614408493041992e-02 6.445809453725814819e-02 5.126723051071166992e-01 -3.176540136337280273e-01 -4.192364215850830078e-02 -1.817776858806610107e-01 -6.047336384654045105e-03 2.187792807817459106e-01 2.928797900676727295e-01 -9.925623983144760132e-02 2.011018097400665283e-01 1.898771077394485474e-01 -6.472097337245941162e-02 7.609661668539047241e-02 2.853582054376602173e-02 -6.181450560688972473e-02 6.713132560253143311e-02 -2.180285453796386719e-01 1.119116544723510742e-01 1.132819503545761108e-01 -4.131719470024108887e-02 -1.485611647367477417e-01 -9.834120422601699829e-02 1.898738890886306763e-01
-1.470998972654342651e-01 2.293464029207825661e-03 -9.875412285327911377e-02 3.227779269218444824e-01 -3.565994799137115479e-01 -1.450918242335319519e-02 3.812982141971588135e-01 2.333188652992248535e-01 2.142141312360763550e-01 6.781048327684402466e-02 2.131069004535675049e-01 -2.463522255420684814e-01 6.663926690816879272e-02 -1.252867132425308228e-01 1.171844378113746643e-01 -9.575265645980834961e-02 1.020971313118934631e-01 5.186234414577484131e-02 7.388386875391006470e-02 1.445897668600082397e-01 -7.642880082130432129e-02 -1.318759620189666748e-01 -6.184103712439537048e-02 -3.669282048940658569e-02 7.787092775106430054e-02 -3.673571646213531494e-01 7.588753849267959595e-02 -1.808411628007888794e-01 2.025183588266372681e-01 -4.245423898100852966e-02 -1.096425354480743408e-01 1.881314665079116821e-01
-2.125364840030670166e-01 3.419886529445648193e-01 1.599650532007217407e-01 -5.571821331977844238e-02 1.306185964494943619e-02 2.169108390808105469e-01 1.993732005357742310e-01 2.122284471988677979e-02 -1.645548939704895020e-01 3.234839811921119690e-02 4.892395436763763428e-01 -1.163880601525306702e-01 -1.909956634044647217e-01 -1.679979711771011353e-01 -3.104117512702941895e-02 -8.237913995981216431e-02 -1.369751431047916412e-02 2.189630083739757538e-02 3.342906236648559570e-01 6.275416910648345947e-02 -1.447970569133758545e-01 -1.027479693293571472e-01 -5.023305490612983704e-02 3.281847108155488968e-03 -4.576477035880088806e-02 -1.405146569013595581e-01 2.789807915687561035e-01 1.519536226987838745e-01 -1.527031958103179932e-01 -1.615135520696640015e-01 -1.860456913709640503e-01 -1.053051576018333435e-01
2.983578108251094818e-02 -1.472517848014831543e-01 6.194432452321052551e-02 -1.571300625801086426e-01 -3.364110291004180908e-01 -2.687375620007514954e-02 1.369687914848327637e-01 -1.711390167474746704e-01 -1.180170699954032898e-01 5.368704721331596375e-02 -4.398610070347785950e-02 1.281137764453887939e-01 -2.404969781637191772e-01 -1.530510336160659790e-01 5.779784545302391052e-02 1.287224981933832169e-02 -1.597279906272888184e-01 -1.654812879860401154e-02 1.089548096060752869e-01 -1.682831496000289917e-01 -5.340477824211120605e-02 -8.010687679052352905e-02 5.370310973376035690e-03 -1.056114956736564636e-01 1.954320520162582397e-01 -3.149182498455047607e-01 3.094772994518280029e-01 -3.512147665023803711e-01 -1.341464072465896606e-01 -3.472846746444702148e-01 -1.183453723788261414e-01 -2.673883140087127686e-01
-1.453948467969894409e-01 8.020364493131637573e-02 9.655328094959259033e-02 -4.620821028947830200e-02 -3.856644034385681152e-01 2.567747235298156738e-01 2.678210437297821045e-01 -2.120013236999511719e-01 -8.961656689643859863e-02 2.766283750534057617e-01 2.342310994863510132e-01 -1.608475297689437866e-01 -1.286376863718032837e-01 -6.617926806211471558e-02 4.549174010753631592e-02 9.287053346633911133e-02 -2.386468462646007538e-02 -2.040169239044189453e-01 2.016021460294723511e-01 2.649326343089342117e-03 1.496451050043106079e-01 2.987287007272243500e-02 -3.972572460770606995e-02 -5.684119462966918945e-02 -8.542375266551971436e-02 -1.802048087120056152e-01 3.228054344654083252e-01 -6.047126650810241699e-02 9.895987063646316528e-02 -6.508551537990570068e-02 -9.501818567514419556e-02 -3.887005746364593506e-01
-9.008692204952239990e-02 3.061066195368766785e-02 -1.222576871514320374e-01 1.015429869294166565e-01 -2.959319949150085449e-01 -3.064647549763321877e-03 2.700060009956359863e-01 1.880670152604579926e-02 1.446076780557632446e-01 -4.063911736011505127e-03 1.469294875860214233e-01 -1.282429397106170654e-01 -1.395886987447738647e-01 1.501763463020324707e-01 -2.516255527734756470e-02 2.539342641830444336e-01 -2.210352867841720581e-01 1.719611734151840210e-01 2.722236216068267822e-01 -1.714704930782318115e-01 2.390927672386169434e-01 -1.348354946821928024e-02 6.783846020698547363e-02 1.057994514703750610e-01 -1.578861027956008911e-01 -1.508450061082839966e-01 2.557008564472198486e-01 -2.532714903354644775e-01 -2.949160039424896240e-01 -2.193128317594528198e-01 -2.451731115579605103e-01 -1.061061173677444458e-01
-9.543623775243759155e-02 -1.540771424770355225e-01 -2.083486765623092651e-01 -1.966575086116790771e-01 -6.857300549745559692e-02 -9.271713346242904663e-02 3.504403531551361084e-01 2.309447675943374634e-01 1.075042933225631714e-01 6.567163020372390747e-02 2.986927032470703125e-01 -8.952915668487548828e-02 1.589660197496414185e-01 5.743109062314033508e-02 -3.200949132442474365e-01 -5.245111137628555298e-02 -6.046742945909500122e-02 2.738413810729980469e-01 -1.582428696565330029e-03 -1.534637957811355591e-01 -1.169938743114471436e-01 -2.017082870006561279e-01 -5.219783633947372437e-02 -1.323955655097961426e-01 2.621296048164367676e-01 -1.412882804870605469e-01 2.878812849521636963e-01 -1.771839261054992676e-01 -1.390165239572525024e-01 -1.003252342343330383e-01 -1.823441386222839355e-01 -7.957933098077774048e-02
-1.891671419143676758e-01 1.920853108167648315e-01 1.772138029336929321e-01 2.253630608320236206e-01 -5.164668560028076172e-01 -9.942632168531417847e-03 2.153778672218322754e-01 -5.435401946306228638e-02 2.790026739239692688e-02 3.618806228041648865e-02 2.253005653619766235e-01 -3.050062656402587891e-01 -1.140433624386787415e-01 -9.510871767997741699e-02 5.238378793001174927e-02 -1.840230822563171387e-02 -1.972443610429763794e-02 1.436368096619844437e-02 -7.363162934780120850e-02 -1.438993066549301147e-01 -1.480728387832641602e-02 -7.820223271846771240e-02 5.777185037732124329e-02 -2.819390296936035156e-01 1.189807504415512085e-01 -4.085534512996673584e-01 -3.605043888092041016e-02 -1.573660522699356079e-01 -9.509181231260299683e-02 1.220254898071289062e-01 1.047497615218162537e-01 -2.852504141628742218e-03
8.826559782028198242e-02 -1.811196282505989075e-02 1.126441359519958496e-01 2.005476690828800201e-02 -2.273625880479812622e-01 -1.887221187353134155e-01 3.564183115959167480e-01 4.671613126993179321e-02 2.863551378250122070e-01 2.406634241342544556e-01 1.148650199174880981e-01 9.492586553096771240e-02 -9.875601530075073242e-02 -1.099850013852119446e-01 -5.475463718175888062e-02 -2.093386650085449219e-01 -4.967025667428970337e-02 9.051085449755191803e-03 2.885580658912658691e-01 -5.343810096383094788e-02 5.915301293134689331e-02 -1.970965862274169922e-01 3.129108548164367676e-01 -3.970053512603044510e-03 1.913564205169677734e-01 -1.311922073364257812e-01 1.790932714939117432e-01 -2.521103061735630035e-02 -1.684539467096328735e-01 -4.599595814943313599e-02 -3.779751360416412354e-01 2.064679861068725586e-01
7.176741957664489746e-02 9.212501347064971924e-02 -1.687878668308258057e-01 -9.295344352722167969e-02 -2.145154923200607300e-01 -6.670183688402175903e-02 3.084794282913208008e-01 -9.043902158737182617e-02 2.284206897020339966e-01 6.913626939058303833e-02 2.982472181320190430e-01 -5.062804743647575378e-02 5.294433608651161194e-02 -9.566436707973480225e-02 -1.227948293089866638e-01 8.470589667558670044e-02 -3.354885578155517578e-01 3.055473044514656067e-02 -7.405042648315429688e-02 -5.870804935693740845e-02 -1.035223435610532761e-02 -5.485508590936660767e-02 8.211132138967514038e-02 5.542496964335441589e-02 -2.221485078334808350e-01 -4.471872150897979736e-01 1.319847255945205688e-01 -3.351598083972930908e-01 -1.573834568262100220e-01 -4.489393904805183411e-02 -2.126253396272659302e-01 -1.622631251811981201e-01
-2.448130212724208832e-02 -9.932509064674377441e-02 -1.026295796036720276e-01 4.434968903660774231e-02 -8.661434985697269440e-03 2.192400693893432617e-01 2.103503197431564331e-01 -1.502844542264938354e-01 1.388086080551147461e-01 -1.636073589324951172e-01 1.118400022387504578e-01 -2.865953445434570312e-01 -6.815472245216369629e-02 -6.168096512556076050e-02 -2.196213454008102417e-01 1.423263400793075562e-01 -9.033345617353916168e-03 1.613864749670028687e-01 -9.645919315516948700e-03 -2.963294982910156250e-01 -1.884687393903732300e-01 -1.596095710992813110e-01 6.546168029308319092e-02 -2.351427525281906128e-01 1.325068175792694092e-01 -4.958042502403259277e-01 1.474095284938812256e-01 9.266256541013717651e-02 1.026188954710960388e-01 -1.013186648488044739e-01 2.333808876574039459e-02 -3.078964352607727051e-01
7.542244344949722290e-02 1.004853174090385437e-01 -2.791462242603302002e-01 1.408509165048599243e-01 -1.323674619197845459e-01 1.577682346105575562e-01 4.103099107742309570e-01 1.473926156759262085e-01 -8.082881569862365723e-02 2.193245440721511841e-01 1.494799703359603882e-01 -6.781801581382751465e-02 -4.323308542370796204e-02 1.217982620000839233e-01 4.066679999232292175e-02 -1.764953583478927612e-01 7.852316647768020630e-02 4.126455634832382202e-02 5.702617764472961426e-02 -1.067827641963958740e-01 3.554227352142333984e-01 -6.375949084758758545e-02 1.043416634202003479e-01 -8.113397657871246338e-02 2.259430941194295883e-03 -3.967280983924865723e-01 1.972942203283309937e-01 -1.780758351087570190e-01 1.749398559331893921e-02 -2.288213372230529785e-01 -5.255101621150970459e-02 -2.627328634262084961e-01
-1.053752079606056213e-01 2.519724667072296143e-01 -1.360227018594741821e-01 -1.241063512861728668e-02 -3.788232207298278809e-01 1.663618534803390503e-01 1.171206459403038025e-01 1.270448565483093262e-01 -3.551744669675827026e-02 1.086832657456398010e-01 2.077459543943405151e-01 -1.818931102752685547e-01 -5.298998951911926270e-02 -8.134882897138595581e-03 -1.334400773048400879e-01 2.280363142490386963e-01 -1.479653567075729370e-01 2.033294141292572021e-01 1.708196252584457397e-01 -8.049979805946350098e-02 2.251045405864715576e-01 6.744708865880966187e-02 -2.370466440916061401e-01 -2.099189534783363342e-02 1.629566401243209839e-02 -2.104924023151397705e-01 -1.456896811723709106e-01 -2.114407420158386230e-01 -2.760071754455566406e-01 -1.359951794147491455e-01 -3.006131350994110107e-01 -1.934254914522171021e-01
-6.640460342168807983e-03 -1.708452254533767700e-01 -3.557070493698120117e-01 5.396789312362670898e-02 -1.934122145175933838e-01 -1.512113679200410843e-02 1.395175457000732422e-01 -5.710200965404510498e-02 2.671650648117065430e-01 3.033976256847381592e-01 2.600646615028381348e-01 -2.196203172206878662e-01 -1.127410680055618286e-01 -1.028339564800262451e-01 2.113655805587768555e-01 -1.412472035735845566e-02 6.342346966266632080e-02 6.550723314285278320e-02 5.257482826709747314e-02 -1.338904500007629395e-01 1.052115932106971741e-01 -3.404338657855987549e-01 -7.419724762439727783e-02 1.682831719517707825e-02 1.559123098850250244e-01 -3.972570598125457764e-01 -2.061118185520172119e-01 1.038540154695510864e-02 -1.449184864759445190e-01 -6.747517734766006470e-02 1.660289056599140167e-02 1.456415951251983643e-01
4.863225296139717102e-02 2.801348827779293060e-02 -2.146615535020828247e-01 2.003130763769149780e-01 -3.998606204986572266e-01 2.184288459829986095e-04 1.280996650457382202e-01 -3.370706439018249512e-01 3.245435655117034912e-01 1.706533133983612061e-01 -3.488485142588615417e-02 -1.717979013919830322e-01 -3.128071129322052002e-01 5.232116580009460449e-02 -9.073609113693237305e-02 1.768312416970729828e-03 -2.858672756701707840e-03 3.889438509941101074e-02 -9.505895525217056274e-02 -1.142040267586708069e-01 5.076893046498298645e-02 -3.792912065982818604e-01 5.658362805843353271e-02 -6.426248699426651001e-02 1.216990351676940918e-01 -3.164135515689849854e-01 -2.410133928060531616e-02 9.707263857126235962e-02 4.979009553790092468e-02 -7.634045928716659546e-02 -1.891065090894699097e-01 -1.884801685810089111e-02
8.320657163858413696e-02 1.229455396533012390e-01 1.058921962976455688e-01 2.574790120124816895e-01 -2.080891430377960205e-01 -3.020410984754562378e-02 3.072578012943267822e-01 1.345265097916126251e-02 -8.552992343902587891e-02 3.113310039043426514e-01 4.037465527653694153e-02 -2.565455436706542969e-01 4.660445265471935272e-03 -8.452580124139785767e-02 -1.996700763702392578e-01 -1.733969002962112427e-01 8.023677766323089600e-02 7.059319410473108292e-03 -8.914937824010848999e-02 -2.260683625936508179e-01 -1.369427591562271118e-01 -9.782078862190246582e-02 1.566253006458282471e-01 1.627579778432846069e-01 -7.593233883380889893e-02 -6.822677701711654663e-02 -1.323432624340057373e-01 3.491159975528717041e-01 -2.742224931716918945e-02 -3.026444017887115479e-01 -2.571254074573516846e-01 -2.443344146013259888e-01
-7.615655660629272461e-02 1.162292957305908203e-01 -1.769767701625823975e-01 9.325466305017471313e-02 -3.083305060863494873e-01 8.620970696210861206e-02 2.052468061447143555e-01 4.056357964873313904e-02 3.183308243751525879e-01 -1.080821081995964050e-01 2.481361478567123413e-02 -2.608976513147354126e-02 -1.226150169968605042e-01 -4.463424906134605408e-03 -1.036589369177818298e-01 1.677235513925552368e-01 -1.667575091123580933e-01 1.329218298196792603e-01 2.416001558303833008e-01 -1.842203736305236816e-01 9.147711843252182007e-02 -5.336830765008926392e-02 -1.284810602664947510e-01 -1.283298730850219727e-01 -1.634825170040130615e-01 -2.142665237188339233e-01 4.942121356725692749e-02 -3.088797330856323242e-01 -2.881594598293304443e-01 -7.904817163944244385e-02 -4.133867621421813965e-01 -1.162914484739303589e-01
2.538473606109619141e-01 2.244833111763000488e-01 -4.625326022505760193e-02 6.876471638679504395e-02 -2.319084554910659790e-01 2.119051516056060791e-01 8.741351962089538574e-02 1.576559245586395264e-01 -4.442404583096504211e-02 1.132550835609436035e-01 5.569066107273101807e-02 -7.266990840435028076e-03 -2.444721907377243042e-01 -1.409233361482620239e-01 1.024833917617797852e-01 -7.111372798681259155e-02 1.850703544914722443e-02 1.007955446839332581e-01 3.931038826704025269e-02 -1.729635894298553467e-01 -1.089173182845115662e-01 -1.015347987413406372e-01 6.512545049190521240e-02 8.341637253761291504e-02 -3.454144299030303955e-02 -2.893997430801391602e-01 2.648870348930358887e-01 4.918777197599411011e-02 -5.354486703872680664e-01 -2.169655412435531616e-01 -9.141801297664642334e-02 -2.428502887487411499e-01
-3.426523134112358093e-02 6.214445829391479492e-02 -1.414154917001724243e-01 -9.619550779461860657e-03 -3.158354461193084717e-01 3.711164370179176331e-02 1.114412769675254822e-01 4.488221835345029831e-03 2.559865713119506836e-01 1.756509020924568176e-02 -4.006417840719223022e-02 -2.504304945468902588e-01 1.435760855674743652e-01 -9.510330855846405029e-02 -7.177027873694896698e-03 1.191205903887748718e-01 8.868283778429031372e-02 1.603223085403442383e-01 3.358490765094757080e-02 -1.503470004536211491e-03 -2.172672748565673828e-01 -4.411661922931671143e-01 7.708824425935745239e-02 -1.772602647542953491e-01 -4.521313682198524475e-02 -1.399535685777664185e-01 6.673640012741088867e-02 -7.917410135269165039e-02 -1.358691882342100143e-02 -5.193896889686584473e-01 1.751922965049743652e-01 2.008878886699676514e-01
1.004737466573715210e-01 -1.447320580482482910e-01 -2.151186466217041016e-01 8.958708494901657104e-02 -1.727519929409027100e-01 -8.778398856520652771e-03 1.395150125026702881e-01 1.244095489382743835e-01 2.037524282932281494e-01 9.192449599504470825e-02 2.285480201244354248e-01 -4.005708992481231689e-01 -1.690939366817474365e-01 -1.442861557006835938e-01 2.090887874364852905e-01 7.611104287207126617e-03 -1.120662838220596313e-01 3.561385273933410645e-01 -3.115025535225868225e-02 4.802637919783592224e-02 -1.719779819250106812e-01 -3.660046160221099854e-01 -8.928530663251876831e-02 -1.352136731147766113e-01 3.826769767329096794e-03 -2.069346308708190918e-01 -1.284820772707462311e-02 -1.109809428453445435e-01 -1.561699360609054565e-01 -1.526644974946975708e-01 -8.820673823356628418e-02 -2.251544296741485596e-01
1.333306133747100830e-01 -1.031229570508003235e-01 3.127659857273101807e-01 -1.001196950674057007e-01 -4.580092430114746094e-01 1.147769112139940262e-02 5.260055139660835266e-02 3.455752506852149963e-03 3.012654781341552734e-01 1.585242301225662231e-01 2.937920987606048584e-01 -2.611175775527954102e-01 -2.067252248525619507e-02 -1.890821754932403564e-01 -2.150614857673645020e-01 1.058982983231544495e-01 -2.112450636923313141e-02 8.484232425689697266e-02 -9.024190157651901245e-02 -2.514445483684539795e-01 1.921079456806182861e-01 1.289650797843933105e-01 -9.534205496311187744e-02 5.936280265450477600e-02 6.512623280286788940e-02 1.498434394598007202e-01 -3.449582727625966072e-03 -2.265252768993377686e-01 -9.596235305070877075e-02 -3.730866312980651855e-02 -6.218433752655982971e-02 -2.222052216529846191e-01
5.071064457297325134e-02 7.047242671251296997e-02 -1.700569242238998413e-01 -1.520389318466186523e-01 -2.681313455104827881e-01 -6.572578102350234985e-02 2.536630928516387939e-01 1.303390115499496460e-01 4.578416049480438232e-02 -1.304513867944478989e-02 2.534462511539459229e-01 -2.104410231113433838e-01 -9.320452227257192135e-04 6.337818689644336700e-03 -5.823405459523200989e-02 1.091602295637130737e-01 -1.085489019751548767e-01 3.292849063873291016e-01 9.137044101953506470e-02 -6.104236096143722534e-02 2.052863985300064087e-01 9.760230779647827148e-02 -5.995982885360717773e-02 -2.730205096304416656e-02 -2.649551630020141602e-02 -2.442862540483474731e-01 5.922488868236541748e-02 -7.672590017318725586e-02 -4.137648344039916992e-01 -3.390470445156097412e-01 -3.246702849864959717e-01 -8.433105051517486572e-02
-1.662147790193557739e-02 2.903784811496734619e-01 3.362007439136505127e-02 1.534944623708724976e-01 -3.402746021747589111e-01 2.091473042964935303e-01 -7.040973752737045288e-02 -2.605136930942535400e-01 2.974439645186066628e-03 1.736973971128463745e-01 1.184266582131385803e-01 -4.155908524990081787e-02 -2.437240183353424072e-01 -6.937367469072341919e-02 -1.158297583460807800e-01 -1.820350587368011475e-01 -2.287101745605468750e-02 -7.846809923648834229e-03 5.111810564994812012e-02 -2.322493642568588257e-01 2.597294449806213379e-01 -9.467925876379013062e-02 -2.379524111747741699e-01 -2.323142439126968384e-02 -7.712916284799575806e-02 -1.047330126166343689e-01 1.548670977354049683e-01 -7.244025170803070068e-02 1.620373874902725220e-02 -1.983867138624191284e-01 -2.368829101324081421e-01 -4.111631512641906738e-01
-5.792242661118507385e-02 9.501710534095764160e-02 -8.308374136686325073e-02 1.951774656772613525e-01 -2.161457538604736328e-01 3.647941350936889648e-02 1.595006436109542847e-01 -1.551291197538375854e-01 5.649072304368019104e-02 -8.221808820962905884e-02 1.064619943499565125e-01 -1.970811933279037476e-01 -6.472810357809066772e-02 -1.281717419624328613e-02 6.434877961874008179e-02 4.076242446899414062e-01 -1.193222403526306152e-01 1.403457224369049072e-01 1.647031754255294800e-01 -3.007654845714569092e-01 1.173422187566757202e-01 1.457483973354101181e-02 8.255763351917266846e-02 -7.018632441759109497e-02 4.786128550767898560e-02 -2.173227518796920776e-01 4.994026571512222290e-02 -2.152637243270874023e-01 -3.840254545211791992e-01 -1.998687833547592163e-01 -3.815519809722900391e-01 -4.102653637528419495e-02
-5.875031277537345886e-02 -5.284287780523300171e-02 2.246630005538463593e-02 2.883941829204559326e-01 -4.153552055358886719e-01 -1.460804510861635208e-02 1.702129691839218140e-01 -1.366028040647506714e-01 1.279170811176300049e-01 1.479729861021041870e-01 3.253977298736572266e-01 -1.002068966627120972e-01 -2.088798582553863525e-01 -6.862320005893707275e-02 -4.407976940274238586e-02 -1.138876378536224365e-01 8.416447043418884277e-02 8.696135878562927246e-02 -1.046583503484725952e-01 -1.849062554538249969e-02 -1.982574462890625000e-01 -2.170291692018508911e-01 5.157470703125000000e-02 -4.697793349623680115e-02 4.093847703188657761e-03 -4.834269285202026367e-01 1.172176003456115723e-01 -2.125498503446578979e-01 1.277297884225845337e-01 9.048776701092720032e-03 4.970644041895866394e-02 2.087050229310989380e-01
2.743801847100257874e-02 1.058423444628715515e-01 2.949004173278808594e-01 1.937009692192077637e-01 -3.882279694080352783e-01 -5.288467183709144592e-02 1.292762160301208496e-01 -2.012579590082168579e-01 1.091594770550727844e-01 2.426131963729858398e-01 3.558022677898406982e-01 -1.808561235666275024e-01 -2.037322819232940674e-01 -1.231437921524047852e-01 -1.239403989166021347e-02 -2.504871487617492676e-01 4.357315227389335632e-02 5.061694607138633728e-02 -1.769193410873413086e-01 -1.283508092164993286e-01 1.263283938169479370e-01 -1.519509553909301758e-01 5.291094258427619934e-02 -1.355260759592056274e-01 -1.198716387152671814e-01 -2.796176373958587646e-01 -1.587728597223758698e-02 -2.551678419113159180e-01 1.151758059859275818e-02 -5.730029568076133728e-02 1.506850272417068481e-01 8.175454288721084595e-02
2.858706414699554443e-01 1.270185261964797974e-01 -2.188410162925720215e-01 1.832760274410247803e-01 -2.928063273429870605e-01 1.464679241180419922e-01 1.351695805788040161e-01 2.633927166461944580e-01 -1.535426229238510132e-01 8.216661214828491211e-02 4.363789036870002747e-02 -1.070895716547966003e-01 -1.956247389316558838e-01 -1.785771846771240234e-01 -2.983776666224002838e-02 6.729921326041221619e-03 -1.313704252243041992e-01 -6.895828526467084885e-03 1.827392727136611938e-01 -2.890729606151580811e-01 -2.955346181988716125e-02 -4.931501671671867371e-02 -6.346442550420761108e-02 -4.512190073728561401e-02 -2.162774950265884399e-01 -2.512391507625579834e-01 2.079902887344360352e-01 5.687880516052246094e-02 -3.025792241096496582e-01 -1.237456202507019043e-01 -2.092112153768539429e-01 -2.457113564014434814e-01
-7.708441466093063354e-02 2.582006752490997314e-01 -3.986054286360740662e-02 -2.817045450210571289e-01 -2.539677023887634277e-01 -2.444708347320556641e-01 2.538534998893737793e-01 1.074068527668714523e-02 1.307072341442108154e-01 1.213361024856567383e-01 2.358927875757217407e-01 -2.207660377025604248e-01 -1.214631572365760803e-01 -2.619501352310180664e-01 -1.107213348150253296e-01 2.435280382633209229e-01 -1.057129818946123123e-02 1.386654973030090332e-01 -1.120945140719413757e-01 -2.821847498416900635e-01 6.166883558034896851e-02 -2.186769433319568634e-02 -5.577415972948074341e-02 6.041162833571434021e-02 3.028908967971801758e-01 -2.809681929647922516e-02 -3.317651106044650078e-03 -7.994370907545089722e-02 -1.187490448355674744e-01 -6.604105234146118164e-02 2.279734909534454346e-01 -2.730410993099212646e-01
-5.255520716309547424e-02 -4.105545952916145325e-02 -9.207594394683837891e-02 1.498361527919769287e-01 -7.229952514171600342e-02 6.260252743959426880e-02 4.046653807163238525e-01 -1.344104111194610596e-01 3.155520260334014893e-01 2.090486288070678711e-01 2.137836366891860962e-01 -1.508984267711639404e-01 -5.921745300292968750e-02 -1.270137727260589600e-01 2.464401572942733765e-01 1.100096330046653748e-01 3.737278282642364502e-02 2.259887605905532837e-01 -3.557687252759933472e-02 5.839145556092262268e-02 -8.028198778629302979e-02 -3.017689287662506104e-01 7.711359113454818726e-02 -1.607934087514877319e-01 -3.348025679588317871e-01 -8.159355074167251587e-02 1.301746517419815063e-01 -7.390745729207992554e-02 1.434464589692652225e-03 -1.992194652557373047e-01 -9.898571670055389404e-02 -3.038662374019622803e-01
3.374396183062344790e-04 2.747812680900096893e-02 -9.874203056097030640e-02 1.879940740764141083e-02 -6.149160265922546387e-01 -8.628866821527481079e-02 2.683345042169094086e-02 1.413006186485290527e-01 1.488387733697891235e-01 -2.866056561470031738e-02 8.641149848699569702e-02 -1.162202954292297363e-01 -9.193035215139389038e-02 -1.110727638006210327e-01 5.134345591068267822e-02 4.916380345821380615e-02 -7.069922238588333130e-02 1.306550204753875732e-01 -2.612534910440444946e-02 -3.085142374038696289e-01 -5.419059097766876221e-02 7.599398493766784668e-02 3.201981186866760254e-01 2.278502136468887329e-01 5.459591746330261230e-02 -2.837149500846862793e-01 1.645274907350540161e-01 7.325973361730575562e-02 -2.148972898721694946e-01 -6.161305354908108711e-04 -2.508433461189270020e-01 8.364471793174743652e-02
-4.336465895175933838e-02 1.181834042072296143e-01 -5.520539358258247375e-02 -2.989138290286064148e-02 -2.617979645729064941e-01 -6.415305286645889282e-02 9.497605264186859131e-02 -1.507964432239532471e-01 -2.865962684154510498e-02 -9.794782847166061401e-02 4.761286973953247070e-01 -1.066841483116149902e-01 -1.151072233915328979e-01 -3.037093766033649445e-02 2.314102649688720703e-02 1.452405005693435669e-01 3.719306290149688721e-01 3.163837790489196777e-01 1.272835433483123779e-01 -3.320093452930450439e-02 -2.796908020973205566e-01 -2.080556750297546387e-01 1.656750440597534180e-01 3.927174955606460571e-02 -1.776683516800403595e-02 -2.446429729461669922e-01 7.805918902158737183e-02 -3.213089704513549805e-02 1.163674071431159973e-01 -2.742741703987121582e-01 -1.165928766131401062e-01 -1.249301731586456299e-01
-7.716782391071319580e-02 -2.469328343868255615e-01 1.182485222816467285e-01 2.526595890522003174e-01 -2.128393389284610748e-02 2.155828028917312622e-01 4.420488476753234863e-01 -2.679542824625968933e-02 4.388590902090072632e-02 1.477413028478622437e-01 3.271901980042457581e-02 -3.366881012916564941e-01 -1.668558716773986816e-01 -1.532453149557113647e-01 -3.064703941345214844e-01 -9.393405169248580933e-02 1.172665283083915710e-01 2.818899787962436676e-02 6.885104626417160034e-02 -3.133931159973144531e-01 1.169382631778717041e-01 -9.875813126564025879e-02 -1.685727238655090332e-01 -1.271686553955078125e-01 -4.078326001763343811e-02 -5.158564075827598572e-02 1.002366542816162109e-01 1.145094931125640869e-01 -1.676416844129562378e-01 2.184892259538173676e-02 -2.643669843673706055e-01 9.201582521200180054e-02
-1.399390697479248047e-01 -3.960618004202842712e-02 -9.641577489674091339e-03 4.322366118431091309e-01 -1.169960647821426392e-01 1.515957266092300415e-01 6.566923856735229492e-02 -1.891461946070194244e-02 2.754617631435394287e-01 2.482002973556518555e-02 3.164600133895874023e-01 -2.676458656787872314e-01 -9.000359475612640381e-02 -3.654613494873046875e-01 6.524123996496200562e-02 -2.568484470248222351e-02 1.176399514079093933e-01 4.389385879039764404e-02 -1.564936786890029907e-01 -2.314914017915725708e-01 -1.164881139993667603e-01 -6.450477987527847290e-02 3.532487526535987854e-02 -1.821177452802658081e-01 2.174171954393386841e-01 -2.430603206157684326e-01 -2.404043227434158325e-01 1.429120302200317383e-01 -8.003985881805419922e-02 -1.081774756312370300e-01 -2.831812575459480286e-02 -7.915515452623367310e-02
-5.691972747445106506e-02 3.795471042394638062e-02 8.762697875499725342e-02 3.706205785274505615e-01 -1.866162419319152832e-01 -1.334795653820037842e-01 2.618692815303802490e-01 -1.140279397368431091e-01 1.436358988285064697e-01 2.820203900337219238e-01 2.717766165733337402e-01 -1.633730232715606689e-01 -1.193897277116775513e-01 9.228913486003875732e-02 4.373693093657493591e-02 -4.158919304609298706e-02 1.994937211275100708e-01 1.697524487972259521e-01 -1.926056444644927979e-01 -1.082552447915077209e-01 -1.683538109064102173e-01 -2.624520957469940186e-01 -8.843930065631866455e-02 -1.289328485727310181e-01 6.535495072603225708e-02 -4.109186828136444092e-01 1.144749205559492111e-02 1.416364461183547974e-01 -1.964338682591915131e-02 -1.084606498479843140e-01 1.951139718294143677e-01 -7.932101935148239136e-02
5.529837310314178467e-02 1.361537426710128784e-01 1.239166483283042908e-01 -1.382240504026412964e-01 -1.100230813026428223e-01 -5.475183203816413879e-02 2.283142805099487305e-01 -6.550193578004837036e-02 1.626687822863459587e-03 2.897103428840637207e-01 2.444954663515090942e-01 -6.225775182247161865e-02 -1.812877506017684937e-01 1.047494709491729736e-01 -1.520379483699798584e-01 -1.718329638242721558e-01 1.529695689678192139e-01 3.430748581886291504e-01 2.615462243556976318e-01 1.149342115968465805e-02 -1.553139835596084595e-01 -1.282640844583511353e-01 4.595246165990829468e-02 2.196806818246841431e-01 -4.534589871764183044e-02 -1.803849786520004272e-01 3.698183000087738037e-01 -1.198522001504898071e-01 -7.193914800882339478e-02 -2.977116405963897705e-01 -5.133386328816413879e-02 2.135461270809173584e-01
-9.815148264169692993e-02 9.484121948480606079e-02 1.762480475008487701e-02 -1.092669516801834106e-01 -2.596436534076929092e-04 -5.073804408311843872e-02 3.767609596252441406e-01 -4.893759638071060181e-02 -1.600902378559112549e-01 5.475855991244316101e-02 -3.621663153171539307e-02 -2.199319303035736084e-01 -3.547427654266357422e-01 -8.533681929111480713e-02 -3.192162886261940002e-02 -1.427668929100036621e-01 -3.042770735919475555e-02 1.289961338043212891e-01 1.297847181558609009e-01 -3.831095993518829346e-02 1.420431584119796753e-02 -7.222966849803924561e-02 7.600901182740926743e-03 -2.317375317215919495e-02 2.459101080894470215e-01 -9.145723283290863037e-02 3.438417240977287292e-02 1.554000228643417358e-01 -3.014843463897705078e-01 -4.222690761089324951e-01 -2.945275902748107910e-01 -3.120232820510864258e-01
-2.107458375394344330e-02 1.210929453372955322e-01 4.853091388940811157e-02 6.408336013555526733e-02 -2.279982566833496094e-01 3.338249772787094116e-02 2.070470452308654785e-01 -6.338560581207275391e-02 1.013817191123962402e-01 8.294894546270370483e-02 4.011886715888977051e-01 -8.538427948951721191e-02 8.350703865289688110e-02 -2.104729712009429932e-01 1.269719302654266357e-01 3.335674405097961426e-01 3.413803279399871826e-01 3.075315356254577637e-01 3.204436302185058594e-01 -2.434290573000907898e-02 -2.727298997342586517e-02 -1.731471344828605652e-02 6.169948354363441467e-02 9.068997204303741455e-02 -6.611425429582595825e-02 -2.376812249422073364e-01 3.034780621528625488e-01 8.817885816097259521e-02 1.256430000066757202e-01 -2.261438593268394470e-02 -4.298068955540657043e-02 8.962614089250564575e-02
1.110375225543975830e-01 -8.723104745149612427e-02 2.399456053972244263e-01 -2.661888487637042999e-02 -2.916928827762603760e-01 8.852523751556873322e-03 2.824938595294952393e-01 2.989625930786132812e-02 1.125758141279220581e-01 3.066277829930186272e-03 3.009742200374603271e-01 -3.016656637191772461e-01 5.531596392393112183e-02 8.391056954860687256e-02 -9.784277528524398804e-03 1.001507863402366638e-01 1.313265711069107056e-01 2.045907974243164062e-01 -9.998781234025955200e-02 -5.322946235537528992e-02 -3.203350007534027100e-01 -1.130509749054908752e-01 -1.048242747783660889e-01 2.760857641696929932e-01 1.980306059122085571e-01 -1.819653250277042389e-02 9.907210245728492737e-03 -7.207856327295303345e-02 4.379563033580780029e-03 -4.554468691349029541e-01 -9.382405877113342285e-02 -7.606515288352966309e-02
5.947795696556568146e-03 5.044987797737121582e-02 -3.629462793469429016e-02 1.880275309085845947e-01 -2.278197854757308960e-01 -1.643816381692886353e-01 7.233597338199615479e-02 -5.846129357814788818e-02 2.011120319366455078e-01 2.168408185243606567e-01 7.726177107542753220e-03 -2.985164821147918701e-01 -1.044591590762138367e-01 -3.886727094650268555e-01 5.967877432703971863e-02 -6.435703020542860031e-03 -1.181346643716096878e-02 -2.175493985414505005e-01 7.873491197824478149e-02 -5.185592770576477051e-01 -1.905036717653274536e-01 1.335498094558715820e-01 1.655128449201583862e-01 -1.923195421695709229e-01 -5.096846818923950195e-02 -7.796894758939743042e-02 8.926725387573242188e-02 -3.051393106579780579e-02 8.008941262960433960e-02 -2.356746494770050049e-01 -1.979459822177886963e-02 -9.975667297840118408e-02
2.028709053993225098e-01 3.691336140036582947e-02 -1.645629256963729858e-01 1.904565989971160889e-01 -3.885378837585449219e-01 2.460033297538757324e-01 1.519798189401626587e-01 2.039523869752883911e-01 4.059365019202232361e-02 1.814522407948970795e-02 1.038353741168975830e-01 -2.107810527086257935e-01 -5.405741930007934570e-02 4.100046306848526001e-02 -9.259026497602462769e-02 -2.608085870742797852e-01 -3.574231266975402832e-02 -1.588119938969612122e-02 -7.758837193250656128e-02 -2.103149741888046265e-01 -4.300446435809135437e-02 1.530434377491474152e-02 -3.153268694877624512e-01 1.019439920783042908e-01 -3.201479092240333557e-02 -2.694301009178161621e-01 8.388172835111618042e-02 -4.847897589206695557e-02 -2.771452963352203369e-01 -8.407947421073913574e-02 -2.536922991275787354e-01 -2.909219563007354736e-01
1.287573203444480896e-02 1.709197312593460083e-01 -3.734257072210311890e-02 7.989703118801116943e-02 -3.819445371627807617e-01 4.164976626634597778e-02 -3.398631513118743896e-02 7.229644339531660080e-03 -2.579738795757293701e-01 2.163203805685043335e-01 2.425089776515960693e-01 -3.260356485843658447e-01 1.768615795299410820e-03 -1.719116121530532837e-01 -2.275808453559875488e-01 -1.001764237880706787e-01 5.732486397027969360e-02 3.624985367059707642e-02 1.631640791893005371e-01 -1.115879192948341370e-01 2.279567569494247437e-01 2.147335410118103027e-01 1.672558337450027466e-01 1.010931655764579773e-01 7.204084843397140503e-02 -3.621782958507537842e-01 3.250036388635635376e-02 -2.825308404862880707e-02 7.833924889564514160e-02 -2.037616223096847534e-01 -2.053565979003906250e-01 -1.902380585670471191e-01
-1.354729235172271729e-01 -1.671756803989410400e-01 -2.618335485458374023e-01 4.468547180294990540e-02 9.875017404556274414e-02 2.115509472787380219e-02 1.201391518115997314e-01 -1.884253323078155518e-01 3.715023100376129150e-01 7.074487954378128052e-02 2.020350545644760132e-01 -3.386032581329345703e-01 -8.172159083187580109e-03 -1.531837582588195801e-01 -6.500679254531860352e-02 -1.298392266035079956e-01 1.585768014192581177e-01 6.793897598981857300e-02 -1.438816636800765991e-01 -3.540488779544830322e-01 -6.524719297885894775e-02 1.240111812949180603e-01 5.186076462268829346e-02 -2.028393894433975220e-01 2.880821228027343750e-01 -2.490031123161315918e-01 -4.017137922346591949e-03 -4.758134891744703054e-04 -5.077766627073287964e-02 -1.955331265926361084e-01 -2.021798193454742432e-01 -1.179874092340469360e-01
-4.587710648775100708e-02 -3.970309626311063766e-03 1.281252801418304443e-01 -4.174092784523963928e-02 -1.687169820070266724e-01 2.385783046483993530e-01 2.709325850009918213e-01 7.373549044132232666e-02 -2.312690205872058868e-02 3.156922757625579834e-02 2.750934064388275146e-01 3.063842281699180603e-02 -3.910308182239532471e-01 1.055540665984153748e-01 3.353904932737350464e-02 -3.653741627931594849e-02 2.173846215009689331e-01 -7.593955844640731812e-03 2.324483357369899750e-02 -2.230306863784790039e-01 2.487773150205612183e-01 -8.617215603590011597e-02 -2.135865688323974609e-01 8.293190598487854004e-02 1.256406307220458984e-01 -8.368704468011856079e-02 3.776271343231201172e-01 9.705785661935806274e-02 -1.479350179433822632e-01 -3.479919433593750000e-01 -1.807267814874649048e-01 -3.122762590646743774e-02
-1.428079158067703247e-01 3.081872314214706421e-02 6.897697597742080688e-02 -2.950536087155342102e-02 -1.914750486612319946e-01 1.269543766975402832e-01 2.540563046932220459e-01 3.369020298123359680e-03 1.927768141031265259e-01 8.124871551990509033e-02 3.339324891567230225e-01 -5.572154372930526733e-02 -8.168109506368637085e-02 1.107107475399971008e-01 -1.124788373708724976e-01 -1.705330312252044678e-01 -5.564553290605545044e-02 1.390096843242645264e-01 -1.706826537847518921e-01 -1.193463280797004700e-01 3.822639286518096924e-01 -1.418781876564025879e-01 -1.166116893291473389e-01 -1.650551408529281616e-01 -1.919825673103332520e-01 -2.785002626478672028e-02 1.399860084056854248e-01 2.191835939884185791e-01 -2.892711162567138672e-01 -4.046298265457153320e-01 8.578695356845855713e-02 6.102535873651504517e-02
-1.980926841497421265e-01 1.368225812911987305e-01 -6.842216104269027710e-02 4.244006276130676270e-01 -1.611099988222122192e-01 -1.075976639986038208e-01 1.590781062841415405e-01 1.903350353240966797e-01 1.294592767953872681e-01 2.775881290435791016e-01 2.565357089042663574e-01 -1.804734468460083008e-01 1.257978379726409912e-01 -1.501565128564834595e-01 3.256224095821380615e-02 -3.122050687670707703e-02 1.674222797155380249e-01 2.236806601285934448e-01 1.198426559567451477e-01 8.244670927524566650e-02 -4.462465271353721619e-02 -2.013124227523803711e-01 -1.289589554071426392e-01 -1.024227514863014221e-01 2.025860399007797241e-01 -3.190239965915679932e-01 1.369688361883163452e-01 -2.214375138282775879e-01 3.801099210977554321e-02 -7.640927284955978394e-02 -3.485674271360039711e-03 1.969808191061019897e-01
9.346614778041839600e-02 1.344929039478302002e-01 -8.822092413902282715e-02 2.556160390377044678e-01 -2.748633623123168945e-01 -1.202215552330017090e-01 1.635974496603012085e-01 9.255949407815933228e-02 1.355317384004592896e-01 1.417517215013504028e-01 3.850384354591369629e-01 -2.596020102500915527e-01 -2.563934028148651123e-02 -1.037254258990287781e-01 3.190954774618148804e-02 3.016543388366699219e-02 3.105078637599945068e-01 1.859223544597625732e-01 3.105445206165313721e-01 -1.174811944365501404e-01 -1.162776723504066467e-01 -1.019773408770561218e-01 -1.522276550531387329e-01 -5.067016929388046265e-02 1.958293914794921875e-01 -5.937218666076660156e-02 1.847353577613830566e-01 -1.366228051483631134e-02 -1.379870474338531494e-01 -1.825406253337860107e-01 2.962301075458526611e-01 8.931925520300865173e-03
-2.476760894060134888e-01 7.876351475715637207e-02 9.394375234842300415e-02 1.768696308135986328e-01 -1.572078019380569458e-01 -3.305772086605429649e-03 1.011412516236305237e-01 -1.902924627065658569e-01 -1.119558960199356079e-01 6.513151526451110840e-02 3.763894140720367432e-01 -2.957149147987365723e-01 -7.320222258567810059e-02 -4.888555780053138733e-02 -6.880716979503631592e-02 4.320787731558084488e-03 4.291999936103820801e-01 1.746799945831298828e-01 -1.174539551138877869e-01 -1.479546278715133667e-01 1.518623786978423595e-03 -3.607489541172981262e-02 1.374604552984237671e-01 4.104365035891532898e-02 1.297372579574584961e-01 -1.906771957874298096e-01 1.217461898922920227e-01 2.251232415437698364e-01 -9.907628409564495087e-03 -6.275904178619384766e-02 -3.862350285053253174e-01 1.363183259963989258e-01
-9.322042763233184814e-02 -2.276563085615634918e-02 -1.249839812517166138e-01 4.586559534072875977e-02 -2.395314425230026245e-01 -9.618072211742401123e-02 3.818911612033843994e-01 -3.626583516597747803e-02 2.680769264698028564e-01 -6.586673110723495483e-02 2.536552399396896362e-02 -2.889800965785980225e-01 -4.949466288089752197e-01 -2.347549498081207275e-01 -4.119161516427993774e-03 3.763007745146751404e-02 3.569101914763450623e-02 2.083230391144752502e-02 -9.638786315917968750e-02 -3.851491957902908325e-02 -1.221471838653087616e-02 -1.128554120659828186e-01 2.739848755300045013e-02 -1.091365292668342590e-01 1.894398778676986694e-01 -3.863884508609771729e-01 -1.807899773120880127e-02 -1.227852776646614075e-01 1.032241154462099075e-02 1.125370115041732788e-01 -2.007465809583663940e-01 7.568110525608062744e-02
8.960472047328948975e-02 1.196934133768081665e-01 1.459049284458160400e-01 -1.809526979923248291e-01 -3.166301250457763672e-01 -9.239180944859981537e-03 3.909843266010284424e-01 2.292370051145553589e-01 -3.906247019767761230e-02 1.473956257104873657e-01 1.702642589807510376e-01 7.390677183866500854e-02 -1.865374743938446045e-01 -1.058823689818382263e-01 -1.476801484823226929e-01 -2.086721062660217285e-01 2.814146578311920166e-01 4.196850359439849854e-01 6.700263917446136475e-02 6.462399661540985107e-02 -1.420755684375762939e-01 -2.315682172775268555e-02 -6.313267163932323456e-03 1.896915733814239502e-01 5.360523937270045280e-04 -2.392404228448867798e-01 1.415933966636657715e-01 -1.124035716056823730e-01 3.077547624707221985e-02 -1.295558959245681763e-01 -1.405314505100250244e-01 -2.548580989241600037e-02
-1.550358533859252930e-01 -6.396009773015975952e-02 2.819016575813293457e-01 6.489930301904678345e-02 -1.211226880550384521e-01 1.636417657136917114e-01 -1.526950742118060589e-03 -2.221628427505493164e-01 -2.362612262368202209e-02 4.189764335751533508e-02 4.822686687111854553e-02 -3.660054206848144531e-01 2.122131921350955963e-02 -1.372771244496107101e-02 -2.445807754993438721e-01 1.019708346575498581e-03 2.047072649002075195e-01 1.242796406149864197e-01 -1.539592742919921875e-01 -1.733098030090332031e-01 8.738756924867630005e-02 -2.617434859275817871e-01 -1.053759232163429260e-01 -1.677224338054656982e-01 -4.708724841475486755e-02 -1.115821003913879395e-01 6.909557431936264038e-02 2.514072321355342865e-02 -4.149813055992126465e-01 -3.827791213989257812e-01 -1.056142300367355347e-01 -1.479746252298355103e-01
-6.010087672621011734e-03 1.330041736364364624e-01 -6.465771049261093140e-02 6.141215935349464417e-02 -2.059643268585205078e-01 1.983692795038223267e-01 2.545082867145538330e-01 3.285637125372886658e-02 7.110643386840820312e-02 1.381800323724746704e-01 3.789805471897125244e-01 -2.819217741489410400e-01 -6.029732525348663330e-03 -3.331964910030364990e-01 3.334717079997062683e-02 -1.523779034614562988e-01 -2.128386944532394409e-01 -1.074415072798728943e-01 3.043403029441833496e-01 -1.029591336846351624e-01 1.724524646997451782e-01 1.543704122304916382e-01 -6.695975363254547119e-02 -1.109528988599777222e-01 3.521143272519111633e-02 -2.269990742206573486e-01 1.218212395906448364e-01 -1.161426231265068054e-01 1.657796204090118408e-01 -2.600207328796386719e-01 -1.238629594445228577e-01 -1.486181467771530151e-01
-1.428593993186950684e-01 1.142805963754653931e-01 2.677921578288078308e-02 -1.087323427200317383e-01 -2.519892156124114990e-01 -1.320866197347640991e-01 3.695382773876190186e-01 -2.887657880783081055e-01 8.933333307504653931e-02 9.831936657428741455e-02 1.964920908212661743e-01 -3.369232118129730225e-01 9.024003148078918457e-02 1.313071884214878082e-02 -7.886791229248046875e-02 -1.267911493778228760e-01 -1.171816959977149963e-01 1.176091879606246948e-01 -1.995633393526077271e-01 1.089969277381896973e-01 4.126148223876953125e-01 -6.329991668462753296e-02 6.694753468036651611e-02 -1.929586380720138550e-01 -6.966071575880050659e-02 -1.525242179632186890e-01 4.167772084474563599e-02 2.926471643149852753e-02 -2.431355863809585571e-01 -2.552371621131896973e-01 3.410976752638816833e-02 -3.660593554377555847e-02
-1.175857111811637878e-01 -1.575543284416198730e-01 -1.003859192132949829e-01 1.268144249916076660e-01 -6.011452153325080872e-02 3.879917412996292114e-02 1.468648910522460938e-01 -2.448738552629947662e-02 2.136987298727035522e-01 5.802886933088302612e-02 3.739551305770874023e-01 -5.557012557983398438e-01 9.177681803703308105e-02 -1.716891676187515259e-01 6.882935017347335815e-02 -2.164888679981231689e-01 1.530145257711410522e-01 2.592502832412719727e-01 3.418919444084167480e-02 -2.371942400932312012e-01 -1.187585145235061646e-01 -6.414134055376052856e-02 6.203133147209882736e-03 -7.135479152202606201e-02 -6.440078467130661011e-02 -3.488911315798759460e-02 -1.598026156425476074e-01 9.270378202199935913e-02 -1.124207153916358948e-01 -3.031236529350280762e-01 -7.539052050560712814e-03 7.238952815532684326e-02
-5.506937205791473389e-02 1.570993810892105103e-01 -1.503692008554935455e-02 1.825282275676727295e-01 -2.319274842739105225e-01 -9.836315363645553589e-02 1.949032545089721680e-01 1.017078980803489685e-01 1.530628651380538940e-01 4.736852273344993591e-02 4.742853343486785889e-01 -3.482401072978973389e-01 1.071605682373046875e-01 3.938523307442665100e-02 1.685296557843685150e-02 1.639093607664108276e-01 1.845933347940444946e-01 1.293775737285614014e-01 1.254386603832244873e-01 -2.122474461793899536e-01 -1.236729770898818970e-01 -1.151829287409782410e-01 -1.734285950660705566e-01 -2.864915877580642700e-02 1.668351590633392334e-01 -1.397330909967422485e-01 1.315539926290512085e-01 1.123642921447753906e-01 -6.552800536155700684e-02 -3.183768391609191895e-01 2.459284216165542603e-01 -1.961857452988624573e-02
-8.085638284683227539e-02 -1.216530948877334595e-01 -2.259172052145004272e-01 2.576120756566524506e-02 -1.237152069807052612e-01 3.727326914668083191e-02 3.701671361923217773e-01 -9.550595283508300781e-02 1.317978501319885254e-01 1.188917830586433411e-01 3.144405186176300049e-01 -2.242464274168014526e-01 -8.504424244165420532e-02 -2.204956859350204468e-02 2.942444384098052979e-01 1.007222607731819153e-01 -4.196919500827789307e-02 2.687379121780395508e-01 -5.923791602253913879e-02 -1.732490956783294678e-02 -6.160299852490425110e-02 -2.227282375097274780e-01 -1.121708936989307404e-02 -5.287100374698638916e-02 -2.088136225938796997e-01 -6.814901530742645264e-02 -2.565408311784267426e-02 -2.241959869861602783e-01 -1.472222805023193359e-01 -2.927029132843017578e-01 -2.042553424835205078e-01 -3.108986914157867432e-01
-2.547969110310077667e-02 -1.338264048099517822e-01 -2.414923459291458130e-01 6.806783378124237061e-02 -1.344768051058053970e-02 -1.127101406455039978e-01 2.588904500007629395e-01 1.305854022502899170e-01 1.295343786478042603e-01 1.902382448315620422e-02 -1.539388857781887054e-02 -6.431606411933898926e-01 -4.589730501174926758e-02 -6.608727574348449707e-02 -1.043934822082519531e-01 -4.050111398100852966e-03 2.505921991541981697e-03 1.631261110305786133e-01 3.110827878117561340e-02 -1.307292878627777100e-01 9.380926936864852905e-02 2.186169847846031189e-02 1.457635611295700073e-01 -2.177295237779617310e-01 1.463916450738906860e-01 -2.825175523757934570e-01 -2.466553598642349243e-01 -7.173173874616622925e-02 -1.385453492403030396e-01 -9.194346517324447632e-02 -1.229115426540374756e-01 -2.012800574302673340e-01
2.624432370066642761e-02 -5.263228714466094971e-02 3.684882223606109619e-01 -1.415840387344360352e-01 -3.585687875747680664e-01 -1.305583417415618896e-01 2.663033641874790192e-02 -1.501063108444213867e-01 2.847511470317840576e-01 7.615499943494796753e-02 3.561390638351440430e-01 -1.160321757197380066e-01 -9.565948694944381714e-02 -7.010500133037567139e-02 -2.329730391502380371e-01 1.221981123089790344e-01 -1.629636436700820923e-01 -5.526639986783266068e-03 -1.510522793978452682e-02 -3.424215614795684814e-01 1.858285367488861084e-01 1.774089485406875610e-01 -4.248745739459991455e-02 -4.429181292653083801e-02 -1.560350134968757629e-02 -4.545685276389122009e-02 1.702021956443786621e-01 -2.310772985219955444e-01 6.816776096820831299e-02 -1.718183010816574097e-01 4.938478395342826843e-02 -1.620912849903106689e-01
6.515943259000778198e-02 1.900829672813415527e-01 -3.049820363521575928e-01 2.695629596710205078e-01 -6.568734347820281982e-02 1.284196972846984863e-01 3.509372770786285400e-01 1.622312702238559723e-02 1.968909054994583130e-02 1.366171091794967651e-01 1.711475253105163574e-01 -5.751530081033706665e-02 -6.979033350944519043e-02 1.127343326807022095e-01 4.839693719986826181e-04 -1.998645514249801636e-01 1.089759096503257751e-01 -2.317344211041927338e-02 2.221355885267257690e-01 -1.020211428403854370e-01 2.445534914731979370e-01 -7.322353869676589966e-02 1.468873322010040283e-01 -2.412714064121246338e-01 -1.522273570299148560e-01 -2.105062454938888550e-01 2.196030616760253906e-01 -2.787637412548065186e-01 -7.823481224477291107e-03 -3.152790367603302002e-01 1.605088636279106140e-02 -1.740087270736694336e-01
-1.106027811765670776e-01 5.513769760727882385e-02 -1.012558024376630783e-02 1.003913730382919312e-01 -2.547588944435119629e-01 2.196996659040451050e-02 2.108695507049560547e-01 9.742825478315353394e-02 1.187273412942886353e-01 -4.158890992403030396e-02 9.189938008785247803e-02 -2.318547479808330536e-02 -6.365741044282913208e-02 1.130210086703300476e-01 5.755141749978065491e-02 3.083439767360687256e-01 -8.283305913209915161e-03 5.261728540062904358e-02 2.145851850509643555e-01 -1.680414229631423950e-01 1.556677371263504028e-01 -1.681709289550781250e-02 4.222743585705757141e-02 1.119145303964614868e-01 1.278275847434997559e-01 -4.129891991615295410e-01 4.070648923516273499e-02 -2.337194085121154785e-01 -3.541467785835266113e-01 -2.993251085281372070e-01 -3.554655909538269043e-01 -1.211679354310035706e-01
-2.510496973991394043e-01 6.799343973398208618e-02 1.453650146722793579e-01 -1.009908765554428101e-01 -4.273359850049018860e-02 -5.726744234561920166e-02 2.574977874755859375e-01 6.689959764480590820e-02 -3.525409474968910217e-02 2.192987799644470215e-01 4.819175973534584045e-02 -5.103094503283500671e-02 -1.037805601954460144e-01 -2.654655277729034424e-01 -1.641260385513305664e-01 2.555111050605773926e-02 9.857358783483505249e-02 2.612272500991821289e-01 -3.521213307976722717e-02 -4.089520573616027832e-01 1.159662082791328430e-01 -2.014734894037246704e-01 1.838858723640441895e-01 7.636205106973648071e-02 -1.292409449815750122e-01 -2.959413230419158936e-01 -1.261114925146102905e-01 -1.634847023524343967e-03 -4.368888959288597107e-02 -4.034936130046844482e-01 -4.091521352529525757e-02 1.879795789718627930e-01
-8.483782410621643066e-02 1.676420271396636963e-01 -6.042834743857383728e-02 -8.408727496862411499e-02 -2.585741877555847168e-01 -2.702990770339965820e-01 1.736108511686325073e-01 -4.204278066754341125e-02 4.054335057735443115e-01 6.708914786577224731e-02 3.224628567695617676e-01 -5.692591890692710876e-02 -5.683085694909095764e-02 9.444712102413177490e-02 -2.541715838015079498e-02 6.562069803476333618e-02 9.446810185909271240e-02 2.378367185592651367e-01 1.195505857467651367e-01 -1.096692532300949097e-01 -1.865997910499572754e-01 -1.963128149509429932e-02 -2.706486880779266357e-01 1.186892688274383545e-01 2.369260340929031372e-01 1.773122511804103851e-02 2.047934085130691528e-01 -1.028915494680404663e-01 -2.630485780537128448e-02 -3.960700035095214844e-01 -6.351533532142639160e-02 -6.338708102703094482e-02
-4.039921239018440247e-02 1.626746654510498047e-01 1.485026162117719650e-02 3.894959809258580208e-03 -9.608002007007598877e-02 1.428794413805007935e-01 2.976515591144561768e-01 9.883593022823333740e-02 2.390395104885101318e-01 1.473752707242965698e-01 3.119270503520965576e-01 -3.249952793121337891e-01 -3.260008096694946289e-01 -2.382080256938934326e-01 -1.757854968309402466e-02 7.714756764471530914e-03 -4.610493779182434082e-02 1.170217692852020264e-01 -3.022784180939197540e-02 1.533816158771514893e-01 2.154577523469924927e-01 2.136014401912689209e-01 7.872503250837326050e-02 -5.570436641573905945e-02 1.091655045747756958e-01 -7.992748916149139404e-02 3.193353116512298584e-01 2.413167953491210938e-01 -9.065251052379608154e-02 -2.619040608406066895e-01 -1.274659112095832825e-02 3.734183311462402344e-02
4.447156563401222229e-02 1.629612892866134644e-01 7.793911546468734741e-02 1.104963272809982300e-01 -1.930679976940155029e-01 1.628050804138183594e-01 3.053091466426849365e-01 1.758249662816524506e-02 2.934961812570691109e-03 1.097552925348281860e-01 3.633683323860168457e-01 -2.205336689949035645e-01 6.193323526531457901e-03 -8.295333012938499451e-03 -2.348669767379760742e-01 2.005482017993927002e-01 8.766632527112960815e-02 1.793091446161270142e-01 -1.022320687770843506e-01 1.053024306893348694e-01 2.472788393497467041e-01 2.290527224540710449e-01 -6.057822331786155701e-02 -3.035095334053039551e-01 -2.759187854826450348e-02 -1.332886815071105957e-01 1.628964394330978394e-01 1.293512582778930664e-01 -3.298216462135314941e-01 -2.385185211896896362e-01 2.317092847079038620e-03 9.702038019895553589e-02
6.467656046152114868e-02 1.561744660139083862e-01 -7.578523457050323486e-02 -2.912212349474430084e-02 -1.993767619132995605e-01 -2.122318744659423828e-01 1.930567920207977295e-01 8.183796703815460205e-02 6.838063895702362061e-02 8.884553611278533936e-02 3.863049447536468506e-01 -7.351502776145935059e-02 -1.351721435785293579e-01 5.750712379813194275e-02 -3.302686214447021484e-01 6.810611486434936523e-02 4.356161877512931824e-02 2.748172283172607422e-01 1.967431753873825073e-01 -2.929634600877761841e-02 -1.481633782386779785e-01 -1.201640963554382324e-01 -2.631047964096069336e-01 1.429001986980438232e-01 3.680377453565597534e-02 -8.665063977241516113e-02 3.313397169113159180e-01 -2.399670481681823730e-01 -7.239474356174468994e-02 -2.887283265590667725e-01 -1.599880754947662354e-01 1.070089824497699738e-02
7.912464439868927002e-03 2.928920462727546692e-02 2.057750672101974487e-01 1.945437677204608917e-02 -2.039180099964141846e-01 -3.053144924342632294e-02 3.199811279773712158e-01 7.786207646131515503e-02 3.865134119987487793e-01 2.420715391635894775e-01 7.842642068862915039e-02 -4.279706627130508423e-02 -2.503832578659057617e-01 -2.536027133464813232e-01 8.375804126262664795e-02 1.118733435869216919e-01 -2.345761284232139587e-02 -1.165508572012186050e-02 1.811331361532211304e-01 -1.445823609828948975e-01 6.542482227087020874e-02 -2.386792749166488647e-01 1.269326955080032349e-01 -9.335166960954666138e-02 6.146927922964096069e-02 5.956981331110000610e-02 1.479691080749034882e-02 -8.645058423280715942e-02 9.193054586648941040e-02 -8.795276284217834473e-02 -4.956425130367279053e-01 1.598110944032669067e-01
-1.836413741111755371e-01 3.373210877180099487e-02 8.743434399366378784e-02 1.748424470424652100e-01 1.163414400070905685e-02 -7.507868856191635132e-02 4.295701384544372559e-01 8.098356425762176514e-02 4.503766447305679321e-02 1.474813967943191528e-01 2.027252763509750366e-01 -3.916760087013244629e-01 -1.249673068523406982e-01 -1.594226360321044922e-01 -1.761916652321815491e-02 2.039376348257064819e-01 -2.251020222902297974e-01 -1.476654666475951672e-03 -1.944391131401062012e-01 2.169468998908996582e-01 -6.931946426630020142e-02 -3.376120876055210829e-04 1.641452163457870483e-01 9.591323882341384888e-02 4.473565518856048584e-02 -1.946114152669906616e-01 2.179501950740814209e-01 -2.665570564568042755e-02 -3.177556395530700684e-01 -1.922841966152191162e-01 1.137890741229057312e-01 -1.156321242451667786e-01
-4.279268905520439148e-02 -5.368585232645273209e-03 2.023338340222835541e-02 -7.572972029447555542e-02 -1.152019277215003967e-01 -7.869184017181396484e-02 2.759099006652832031e-01 1.306934058666229248e-01 -1.884415373206138611e-02 3.459928929805755615e-01 8.554069697856903076e-02 -7.835508137941360474e-02 -1.078318282961845398e-01 -1.621107757091522217e-01 1.009502187371253967e-01 1.968604512512683868e-02 1.939589828252792358e-01 2.108702212572097778e-01 6.100124120712280273e-02 -3.431405127048492432e-01 9.862180799245834351e-02 1.590637266635894775e-01 4.725452065467834473e-01 8.054486662149429321e-02 1.796669512987136841e-01 -2.289078384637832642e-01 2.010552734136581421e-01 -1.784439533948898315e-01 -2.261530607938766479e-01 3.225418180227279663e-02 -1.340542584657669067e-01 -4.299153387546539307e-02
5.944950878620147705e-02 1.336805522441864014e-01 -4.522933438420295715e-02 3.022040724754333496e-01 -2.049953788518905640e-01 -1.743150204420089722e-01 7.780005782842636108e-02 1.525445729494094849e-01 2.897534519433975220e-02 1.350550353527069092e-01 4.674660861492156982e-01 -4.079008400440216064e-01 -8.452866971492767334e-02 2.069996483623981476e-02 1.078751385211944580e-01 1.446519196033477783e-01 2.733552753925323486e-01 9.513223916292190552e-02 2.060200870037078857e-01 -1.388804148882627487e-02 -2.423340082168579102e-02 -8.445933461189270020e-02 -2.386781722307205200e-01 -2.077470347285270691e-02 8.666746318340301514e-02 -1.352223753929138184e-01 1.958901882171630859e-01 -5.593696236610412598e-02 5.489232018589973450e-02 -2.487995326519012451e-01 1.248577684164047241e-01 -6.087520159780979156e-03
3.720318153500556946e-02 -1.548805236816406250e-01 9.610926499590277672e-04 -1.630203425884246826e-01 -1.838165819644927979e-01 6.491149961948394775e-02 2.029778063297271729e-01 -6.305913627147674561e-02 3.763554692268371582e-01 1.210643947124481201e-01 4.039509221911430359e-02 -3.711816072463989258e-01 -2.392078489065170288e-01 -3.072347342967987061e-01 -4.217776656150817871e-01 3.629690036177635193e-02 2.419996559619903564e-01 8.354469388723373413e-02 -5.914387106895446777e-02 -1.089632064104080200e-01 1.602232828736305237e-02 -1.750721186399459839e-01 -1.230033021420240402e-02 -1.378283053636550903e-01 -1.445441693067550659e-01 -6.855040788650512695e-02 6.745763123035430908e-02 -1.213497892022132874e-01 -4.968074709177017212e-02 -1.303530782461166382e-01 -1.730150133371353149e-01 1.144796237349510193e-01
-1.153890322893857956e-02 -6.058234721422195435e-02 -1.819467395544052124e-01 3.020401298999786377e-01 -1.716771870851516724e-01 1.143941953778266907e-01 4.049384891986846924e-01 6.791482213884592056e-03 6.162290461361408234e-03 4.033981636166572571e-02 2.983853816986083984e-01 -2.949352562427520752e-02 -6.599155068397521973e-02 -1.574729084968566895e-01 -2.864160388708114624e-02 7.639738172292709351e-02 4.755507409572601318e-02 -1.879191398620605469e-01 -5.965951713733375072e-04 -9.699055552482604980e-02 -1.156248301267623901e-01 -1.743691116571426392e-01 1.141444444656372070e-01 -4.023765623569488525e-01 -1.231205910444259644e-01 -2.160904705524444580e-01 -1.651111543178558350e-01 -1.764419078826904297e-01 -2.523569166660308838e-01 -1.324272900819778442e-01 -1.204378828406333923e-01 2.371482998132705688e-01
-1.621727198362350464e-01 3.223824128508567810e-02 3.007071651518344879e-02 1.729454547166824341e-01 -1.516010910272598267e-01 -6.432069838047027588e-02 1.488843187689781189e-02 9.582523256540298462e-02 2.681047916412353516e-01 2.857808172702789307e-01 1.675203144550323486e-01 -3.610990047454833984e-01 2.788128796964883804e-03 -3.388928771018981934e-01 -1.051326096057891846e-01 -3.439971506595611572e-01 2.068868130445480347e-01 -1.156430095434188843e-01 1.785252392292022705e-01 -1.650166660547256470e-01 -2.169831842184066772e-01 -3.319165110588073730e-02 -5.338164418935775757e-02 -1.344846189022064209e-01 -1.875614225864410400e-01 -1.254357844591140747e-01 4.822985455393791199e-02 1.688304692506790161e-01 -5.929525569081306458e-02 -1.960424780845642090e-01 -1.752195656299591064e-01 1.014024391770362854e-01
-1.478986442089080811e-01 -4.399346932768821716e-02 1.163913533091545105e-01 -2.064140141010284424e-01 -1.629836261272430420e-01 4.611276462674140930e-02 3.778270184993743896e-01 1.824490167200565338e-02 6.760635226964950562e-02 3.376204669475555420e-01 2.222384139895439148e-02 -1.330969780683517456e-01 -1.570875048637390137e-01 -1.894672662019729614e-01 -7.364901900291442871e-02 -2.312199771404266357e-02 2.781711332499980927e-02 3.310374915599822998e-02 2.311240136623382568e-01 -1.759224534034729004e-01 -1.073529198765754700e-01 1.762370392680168152e-02 3.325580954551696777e-01 1.388323009014129639e-01 1.503349691629409790e-01 -1.626411080360412598e-01 1.134380027651786804e-01 -1.023841574788093567e-01 -2.484073936939239502e-01 2.955458872020244598e-02 -4.027702212333679199e-01 1.407568305730819702e-01
1.276063770055770874e-01 9.566224366426467896e-02 -1.617394834756851196e-01 4.921268671751022339e-02 -4.177439212799072266e-01 9.655364602804183960e-02 1.604814380407333374e-01 8.243175595998764038e-02 3.499870300292968750e-01 4.017855972051620483e-02 1.119194701313972473e-01 -4.673215746879577637e-02 -3.854254260659217834e-02 6.950999051332473755e-02 -1.555318236351013184e-01 3.425958752632141113e-02 -1.674054861068725586e-01 8.564595133066177368e-02 2.584710419178009033e-01 -1.570768356323242188e-01 -1.914155110716819763e-02 -1.181632280349731445e-01 -9.336040914058685303e-02 -2.216507866978645325e-02 -4.540216177701950073e-02 -1.552758663892745972e-01 4.317805916070938110e-02 -3.506809175014495850e-01 -2.915075123310089111e-01 -1.415745615959167480e-01 -3.535098731517791748e-01 -1.665128320455551147e-01
6.065868213772773743e-02 1.878002285957336426e-01 -5.996833369135856628e-02 1.534519791603088379e-01 -2.229219526052474976e-01 2.671211361885070801e-01 5.308529362082481384e-02 7.375498861074447632e-02 -1.289574056863784790e-01 2.005744725465774536e-01 5.204688310623168945e-01 -1.969938129186630249e-01 -4.428367316722869873e-02 -1.614569574594497681e-01 -1.139879301190376282e-01 5.503796413540840149e-02 1.249137818813323975e-01 4.900129511952400208e-02 2.949545979499816895e-01 1.162741705775260925e-01 3.596037626266479492e-02 1.446369588375091553e-01 1.327233612537384033e-01 4.671337082982063293e-02 2.725170738995075226e-02 -2.681156992912292480e-01 1.779050230979919434e-01 -5.518420040607452393e-02 -4.660715907812118530e-02 -2.356142401695251465e-01 -2.605281174182891846e-01 2.403241023421287537e-02
-1.285569667816162109e-01 3.164236992597579956e-02 2.263891696929931641e-02 1.719401627779006958e-01 -4.239044785499572754e-01 -7.519912719726562500e-02 2.113237231969833374e-01 -8.842886239290237427e-02 -1.332791298627853394e-01 1.092905178666114807e-01 2.953357398509979248e-01 -8.963233232498168945e-02 -4.002569988369941711e-02 -1.448704451322555542e-01 2.002253197133541107e-02 -2.232111394405364990e-01 1.046080961823463440e-01 1.117612272500991821e-01 -2.767319381237030029e-01 -3.437535464763641357e-01 -1.181084737181663513e-01 -3.510989546775817871e-01 2.470406703650951385e-02 -1.082622483372688293e-01 -1.395492851734161377e-01 -2.044878900051116943e-01 -2.749731764197349548e-02 -2.604645192623138428e-01 2.179306000471115112e-02 -6.996794790029525757e-02 9.611022472381591797e-02 6.755414605140686035e-02
1.827824115753173828e-01 2.235842198133468628e-01 -2.793156802654266357e-01 1.385487318038940430e-01 -2.729236781597137451e-01 2.457893788814544678e-01 3.606082499027252197e-01 1.383594125509262085e-01 -1.062283813953399658e-01 1.260879337787628174e-01 1.024607494473457336e-01 -1.699314117431640625e-01 -8.186108618974685669e-02 5.677404627203941345e-02 -1.369785964488983154e-01 -2.181797474622726440e-01 1.073661893606185913e-01 2.801850438117980957e-02 5.815702676773071289e-02 4.163938574492931366e-03 2.629594504833221436e-01 9.254943579435348511e-02 7.583766430616378784e-02 -2.233579456806182861e-01 3.144046291708946228e-02 -2.915943861007690430e-01 1.608706414699554443e-01 -2.078132778406143188e-01 3.103079274296760559e-03 -2.420348525047302246e-01 -1.416794606484472752e-03 -1.723934262990951538e-01
7.246224582195281982e-02 -8.450252562761306763e-02 5.192383006215095520e-02 -2.766086906194686890e-02 -1.500296741724014282e-01 -5.532168224453926086e-02 4.510420262813568115e-01 4.256224632263183594e-02 5.176953226327896118e-02 -1.099797934293746948e-01 -1.262154728174209595e-01 -3.543524444103240967e-01 3.722796961665153503e-02 -7.672648876905441284e-02 1.400642544031143188e-01 4.537136852741241455e-02 -1.669427603483200073e-01 4.857206344604492188e-02 5.543275550007820129e-02 8.185346610844135284e-03 -2.599971555173397064e-02 -2.309875339269638062e-01 1.734290570020675659e-01 -1.860813945531845093e-01 9.239713102579116821e-02 -2.627294063568115234e-01 4.202273190021514893e-01 -2.111248224973678589e-01 -2.207072824239730835e-01 -3.754289448261260986e-02 -1.597936600446701050e-01 -2.040057182312011719e-01
-1.813103109598159790e-01 1.677559018135070801e-01 6.725389510393142700e-02 2.596024870872497559e-01 -3.399820029735565186e-01 -1.437758505344390869e-01 1.876336932182312012e-01 -2.456212043762207031e-01 1.345635801553726196e-01 -1.096083410084247589e-02 3.191263377666473389e-01 -8.332638442516326904e-02 1.816355884075164795e-01 -2.077001333236694336e-01 -2.296840548515319824e-01 -1.036041900515556335e-01 1.197913289070129395e-01 -1.335135661065578461e-03 -9.735618531703948975e-02 -2.147879600524902344e-01 9.867481887340545654e-02 -2.024189382791519165e-01 -1.625494100153446198e-03 -4.574332386255264282e-02 5.899585410952568054e-02 -1.792538166046142578e-01 -2.347683906555175781e-02 -4.038633704185485840e-01 1.534392088651657104e-01 1.715467125177383423e-02 6.073811277747154236e-02 -1.381133645772933960e-01
-7.384836673736572266e-03 1.400617510080337524e-01 -9.327721782028675079e-03 -1.084559485316276550e-01 -8.812749385833740234e-02 -5.455842241644859314e-02 3.290540874004364014e-01 -8.535972237586975098e-02 1.010044217109680176e-01 1.983486264944076538e-01 1.689724028110504150e-01 -5.084905624389648438e-01 -2.058982551097869873e-01 1.599223017692565918e-01 -1.851474344730377197e-01 2.677272856235504150e-01 -1.342880874872207642e-01 5.093821510672569275e-02 7.190261036157608032e-02 -1.814740896224975586e-01 3.339328616857528687e-02 2.209176309406757355e-03 7.647643238306045532e-02 4.864191263914108276e-02 1.471870541572570801e-01 -5.611287057399749756e-02 1.790533363819122314e-01 -1.075186878442764282e-01 -2.603129148483276367e-01 -5.411996319890022278e-02 -3.305248022079467773e-01 -1.230872943997383118e-01
-8.050259202718734741e-02 -8.830536901950836182e-02 -9.903398156166076660e-02 -2.346509695053100586e-01 -5.206634402275085449e-01 5.676163733005523682e-02 3.326449692249298096e-01 -1.908162422478199005e-02 1.064326316118240356e-01 -4.674436524510383606e-02 1.149507388472557068e-01 8.516710996627807617e-02 -3.818292617797851562e-01 -4.146927222609519958e-02 -1.182721555233001709e-01 -7.193872332572937012e-02 3.094951510429382324e-01 -1.075036302208900452e-01 9.441299736499786377e-02 3.103379532694816589e-02 -1.950731575489044189e-01 -1.052435338497161865e-01 -1.773214712738990784e-02 -1.426827460527420044e-01 1.342546939849853516e-01 -6.378868222236633301e-02 -1.198171228170394897e-01 -4.868518561124801636e-03 -1.821750551462173462e-01 -2.299644798040390015e-01 -1.043099313974380493e-01 -1.200755015015602112e-01
-1.658694744110107422e-01 -1.143269240856170654e-01 -1.905217021703720093e-01 1.179957855492830276e-02 -1.046044379472732544e-01 1.243263483047485352e-01 3.754658102989196777e-01 -1.549387723207473755e-01 1.484277397394180298e-01 1.977220475673675537e-01 2.554863691329956055e-01 -2.451963275671005249e-01 -2.027030289173126221e-01 2.120449393987655640e-02 2.679831087589263916e-01 -8.346567861735820770e-03 -6.024440750479698181e-02 2.262715399265289307e-01 -6.199656054377555847e-02 -2.802698314189910889e-02 -1.307830512523651123e-01 -2.566924691200256348e-01 1.426658779382705688e-01 -1.454549580812454224e-01 -1.755086779594421387e-01 -1.828414797782897949e-01 -5.028298497200012207e-02 -1.867301613092422485e-01 -1.250288262963294983e-02 -2.013456076383590698e-01 -2.093034684658050537e-01 -2.481102496385574341e-01
1.325418055057525635e-01 2.204307168722152710e-01 -4.977064207196235657e-02 2.056832425296306610e-02 -2.868915200233459473e-01 2.990453839302062988e-01 2.237813025712966919e-01 2.251861393451690674e-01 -4.687154293060302734e-02 -1.562786661088466644e-02 1.978711783885955811e-01 -2.756883502006530762e-01 1.256011426448822021e-01 -1.875817030668258667e-01 1.228773742914199829e-01 -1.083294525742530823e-01 -7.404788583517074585e-02 1.837145350873470306e-02 1.723591685295104980e-01 -1.754836887121200562e-01 1.153754144906997681e-01 -1.020912304520606995e-01 2.948436513543128967e-02 9.106040000915527344e-03 -2.004079967737197876e-01 -2.845463752746582031e-01 5.515413358807563782e-02 -2.405029684305191040e-01 1.684997528791427612e-01 -2.864734828472137451e-01 -2.445300221443176270e-01 1.405316740274429321e-01
-2.766874805092811584e-02 6.421134620904922485e-02 1.981255710124969482e-01 -7.240943610668182373e-02 -1.618331074714660645e-01 5.159894749522209167e-02 -4.172711167484521866e-03 -4.347477480769157410e-02 5.323053151369094849e-02 3.527375310659408569e-02 -1.824258267879486084e-02 -2.863706350326538086e-01 -1.310822069644927979e-01 -1.595238745212554932e-01 -1.598453968763351440e-01 1.506478041410446167e-01 -3.908539563417434692e-02 1.077475324273109436e-01 2.241790480911731720e-02 -5.824903398752212524e-02 -1.984473168849945068e-01 -2.067210525274276733e-01 -2.660806104540824890e-02 -5.157318115234375000e-01 8.882806450128555298e-02 -1.911040544509887695e-01 1.876873075962066650e-01 -3.097951114177703857e-01 -4.606292024254798889e-02 -4.235987663269042969e-01 9.318110346794128418e-02 -1.042797565460205078e-01
-9.161946177482604980e-02 1.832813583314418793e-02 -2.454612776637077332e-02 -1.797552593052387238e-02 -2.621411085128784180e-01 6.085255183279514313e-03 2.597767412662506104e-01 2.440532594919204712e-01 -1.946497410535812378e-01 -2.874896861612796783e-03 1.969474107027053833e-01 7.960826158523559570e-02 -2.635164260864257812e-01 -7.774081826210021973e-02 -8.756109327077865601e-02 1.800919324159622192e-01 1.130426749587059021e-01 2.261114716529846191e-01 1.832982450723648071e-01 -2.263921350240707397e-01 -1.363941561430692673e-02 4.162156581878662109e-02 1.599371619522571564e-02 1.730455458164215088e-01 -5.653339251875877380e-02 -3.279151618480682373e-01 3.116393983364105225e-01 -1.201473623514175415e-01 -2.688754498958587646e-01 -9.211003035306930542e-02 -1.923429369926452637e-01 -2.738752365112304688e-01
-1.517881751060485840e-01 2.058342248201370239e-01 4.179961979389190674e-02 6.598182767629623413e-02 -2.695411443710327148e-01 3.520052731037139893e-01 2.378006726503372192e-01 7.815944403409957886e-02 -6.155905872583389282e-02 1.631581336259841919e-01 2.779330313205718994e-01 -2.406860291957855225e-01 1.164199337363243103e-01 -3.199127316474914551e-01 7.708332687616348267e-02 -1.283959001302719116e-01 -1.950001865625381470e-01 4.418922215700149536e-02 2.991952896118164062e-01 -1.243395134806632996e-01 1.869596838951110840e-01 8.203618228435516357e-02 8.017277717590332031e-02 -9.390069544315338135e-02 4.955675080418586731e-02 -1.547110229730606079e-01 1.249301955103874207e-01 9.721865504980087280e-02 -1.900880783796310425e-02 -2.748852968215942383e-01 -1.684735864400863647e-01 -8.786493539810180664e-02
-1.554057449102401733e-01 1.472604125738143921e-01 2.207012921571731567e-01 3.074944913387298584e-01 -4.125799536705017090e-01 -7.471249997615814209e-02 1.583699733018875122e-01 1.167706698179244995e-01 2.572382800281047821e-02 1.805576495826244354e-02 1.356379836797714233e-01 -3.968933522701263428e-01 -1.655235737562179565e-01 -3.232503682374954224e-02 1.559999883174896240e-01 -2.159630181267857552e-03 1.880686432123184204e-01 8.925583958625793457e-02 -8.079504966735839844e-02 -3.453804925084114075e-02 -2.094347327947616577e-01 1.046518161892890930e-01 5.474139377474784851e-02 -3.184654414653778076e-01 1.356621384620666504e-01 -2.989978790283203125e-01 -6.479078531265258789e-02 -7.478274405002593994e-02 -1.733487695455551147e-01 -7.447548955678939819e-02 5.561067163944244385e-02 -1.075168512761592865e-02
-2.089042365550994873e-01 1.428917702287435532e-02 1.953423172235488892e-01 2.848542332649230957e-01 -4.241391271352767944e-02 -2.992064654827117920e-01 5.815961956977844238e-02 1.250059157609939575e-01 3.164592683315277100e-01 1.706411838531494141e-01 2.008923888206481934e-01 -4.108133018016815186e-01 -3.637469187378883362e-02 -3.104790747165679932e-01 7.490722090005874634e-02 -2.927841842174530029e-01 -5.772249773144721985e-02 -1.203520745038986206e-01 5.751435458660125732e-02 -1.310763359069824219e-01 5.970610678195953369e-02 -1.775174438953399658e-01 -1.718325726687908173e-02 -1.657897680997848511e-01 -9.231455624103546143e-02 -1.194698959589004517e-01 3.113557770848274231e-02 -7.566196843981742859e-03 -2.849815413355827332e-02 -2.636658549308776855e-01 -5.989101529121398926e-02 1.314660534262657166e-02
-2.744543552398681641e-01 9.257982484996318817e-03 -1.563150435686111450e-02 3.211542218923568726e-02 -2.293048053979873657e-01 -1.483338028192520142e-01 1.243430972099304199e-01 7.864004373550415039e-02 2.917340695858001709e-01 1.858160793781280518e-01 6.147655472159385681e-02 -2.265394479036331177e-01 -2.493351697921752930e-01 -2.708107233047485352e-01 -1.731533557176589966e-01 1.427818238735198975e-01 -1.380815654993057251e-01 -1.471434682607650757e-01 1.656099408864974976e-01 -4.200997948646545410e-01 -1.217111647129058838e-01 -1.107648462057113647e-01 -7.395503669977188110e-02 -3.485444188117980957e-01 -1.675951480865478516e-02 8.867760747671127319e-02 5.738677084445953369e-02 8.128564059734344482e-02 1.464150547981262207e-01 -1.459081172943115234e-01 -7.303804904222488403e-02 -4.127418622374534607e-02
8.604706078767776489e-02 5.968531966209411621e-02 -1.481099147349596024e-02 -2.573316395282745361e-01 -1.292975693941116333e-01 -4.219361394643783569e-02 1.740682274103164673e-01 -7.699637115001678467e-02 1.193201988935470581e-01 -6.953516602516174316e-02 2.792167663574218750e-01 -3.916309773921966553e-01 -1.390760689973831177e-01 -1.481239795684814453e-01 -4.173499941825866699e-01 6.609173119068145752e-02 -1.613925248384475708e-01 2.003143429756164551e-01 2.232720889151096344e-02 1.844565197825431824e-02 -9.613437950611114502e-02 -1.961196511983871460e-01 2.425595521926879883e-01 1.434433460235595703e-02 1.484563946723937988e-02 -2.047377526760101318e-01 3.538872348144650459e-03 3.156190970912575722e-03 -2.968654334545135498e-01 -1.212675720453262329e-01 -1.440544426441192627e-01 -2.410857528448104858e-01
1.977416500449180603e-02 2.252942472696304321e-01 -3.934430330991744995e-02 2.752006351947784424e-01 -2.381966114044189453e-01 -1.684031933546066284e-01 1.230384111404418945e-01 3.658251091837882996e-02 3.484744727611541748e-01 1.251412034034729004e-01 1.220775619149208069e-01 5.431832745671272278e-02 -4.113948345184326172e-01 -2.551141381263732910e-01 1.712384633719921112e-02 -2.086096704006195068e-01 1.964010149240493774e-01 1.325519382953643799e-02 -1.564149558544158936e-01 -1.483827382326126099e-01 9.093973785638809204e-02 -1.908301860094070435e-01 -2.037719078361988068e-02 -2.061905413866043091e-01 -1.845090687274932861e-01 -5.555318668484687805e-02 1.560987718403339386e-02 2.337334118783473969e-02 1.545199602842330933e-01 -2.543456554412841797e-01 -1.473378539085388184e-01 -1.259423643350601196e-01
-2.074788361787796021e-01 -1.449729055166244507e-01 -4.466689750552177429e-02 1.721442639827728271e-01 4.770420119166374207e-02 -6.102172285318374634e-02 4.585947468876838684e-02 -6.126788631081581116e-02 3.814999461174011230e-01 2.172721549868583679e-02 1.274494528770446777e-01 -2.159158140420913696e-01 -1.387560367584228516e-01 -9.950347244739532471e-02 -1.212085261940956116e-01 -8.705981075763702393e-02 7.351154834032058716e-02 1.860182583332061768e-01 1.864216178655624390e-01 -4.150084257125854492e-01 -2.659646570682525635e-01 -8.620788156986236572e-02 -3.138777613639831543e-02 -2.441609948873519897e-01 2.382489889860153198e-01 -3.552712202072143555e-01 6.555499136447906494e-02 2.780703082680702209e-02 8.393029868602752686e-02 -1.191081851720809937e-01 -5.164239928126335144e-02 -1.855763494968414307e-01
8.726411312818527222e-02 1.166980899870395660e-02 -5.683916062116622925e-02 3.750851154327392578e-01 -3.055911958217620850e-01 -6.678815186023712158e-02 3.553042411804199219e-01 1.242966726422309875e-01 1.815782934427261353e-01 4.424884915351867676e-02 4.985599815845489502e-01 -6.547218561172485352e-02 -1.422406882047653198e-01 3.745620604604482651e-03 4.401577636599540710e-02 -9.770081192255020142e-02 1.248964071273803711e-01 -7.844293117523193359e-02 -2.934799529612064362e-02 -2.005926519632339478e-01 1.346340179443359375e-01 -7.680998742580413818e-02 2.623550891876220703e-01 6.851247698068618774e-02 -2.787970900535583496e-01 -1.302318871021270752e-01 5.477947369217872620e-02 -1.259183883666992188e-01 -4.172131791710853577e-02 1.090715080499649048e-02 1.062500998377799988e-01 4.680468142032623291e-02
2.230168879032135010e-01 1.025285124778747559e-01 -2.548670768737792969e-01 2.068013101816177368e-01 -1.843696385622024536e-01 1.283853948116302490e-01 1.603688448667526245e-01 -3.263045568019151688e-03 -8.720452338457107544e-02 2.440009564161300659e-01 3.554702997207641602e-01 1.580031514167785645e-01 -8.651662617921829224e-03 -7.539621740579605103e-02 1.537111122161149979e-02 1.767841279506683350e-01 -2.887969017028808594e-01 1.736603677272796631e-02 1.099277213215827942e-01 -1.916593611240386963e-01 -4.175188764929771423e-02 -5.929936841130256653e-02 -1.765785962343215942e-01 -9.059893339872360229e-02 -1.434960067272186279e-01 -2.720234096050262451e-01 8.359093219041824341e-02 -3.323828056454658508e-02 -2.877506017684936523e-01 -2.771349549293518066e-01 -2.442159056663513184e-01 -3.184353932738304138e-02
-8.531653881072998047e-02 3.724632039666175842e-02 1.091309860348701477e-01 2.406323105096817017e-01 -3.510268777608871460e-02 -6.347703188657760620e-02 9.957370907068252563e-02 -2.350359112024307251e-01 2.131340801715850830e-01 5.212240815162658691e-01 1.809346838854253292e-03 -3.900030553340911865e-01 -5.688498169183731079e-02 -9.724084287881851196e-02 -1.833005845546722412e-01 -3.617270290851593018e-02 9.786434471607208252e-03 -6.496188044548034668e-02 -3.699595108628273010e-02 -9.654830396175384521e-02 -2.979829609394073486e-01 -6.470117717981338501e-02 -3.062888607382774353e-02 -2.172446548938751221e-01 -7.905118912458419800e-02 -2.681919336318969727e-01 -6.930366903543472290e-02 5.699187144637107849e-02 6.416505575180053711e-02 -2.765025198459625244e-01 -5.248979479074478149e-02 -9.286487102508544922e-02
2.208917140960693359e-01 -3.785282000899314880e-02 -1.660818308591842651e-01 -4.222527146339416504e-02 -1.662583500146865845e-01 1.670137345790863037e-01 4.176512062549591064e-01 -8.185309171676635742e-02 4.894502460956573486e-02 6.104095652699470520e-02 1.546516120433807373e-01 -1.223370879888534546e-01 -3.561325967311859131e-01 -5.759526789188385010e-02 2.349020987749099731e-01 7.483091950416564941e-02 2.344795912504196167e-01 3.294340372085571289e-01 6.057062372565269470e-02 -4.943769425153732300e-03 -3.135750070214271545e-03 -1.213890984654426575e-01 -1.449823081493377686e-01 1.802852191030979156e-02 -1.404430419206619263e-01 -3.013903498649597168e-01 1.281438171863555908e-01 -2.266803383827209473e-01 6.038598343729972839e-02 -2.473482340574264526e-01 -1.889644749462604523e-02 -3.111373446881771088e-02
-1.122573390603065491e-01 -2.369788885116577148e-01 -2.178838662803173065e-02 4.461400955915451050e-02 -3.909876942634582520e-01 -2.643408477306365967e-01 9.655310958623886108e-02 3.463901579380035400e-02 5.513534694910049438e-02 4.482730105519294739e-02 9.409912675619125366e-02 -1.715354770421981812e-01 -1.638535596430301666e-02 -5.573195591568946838e-02 -2.454488538205623627e-02 1.279493421316146851e-01 6.878141313791275024e-02 2.659172117710113525e-01 -1.522195041179656982e-01 5.647060927003622055e-03 -2.227865457534790039e-01 -2.870228886604309082e-01 1.382504403591156006e-01 -2.503843232989311218e-02 -1.374115645885467529e-01 -2.670862674713134766e-01 3.474836051464080811e-01 2.596671283245086670e-01 1.196258217096328735e-01 -1.357375234365463257e-01 -2.058261930942535400e-01 -1.671465933322906494e-01
1.293632388114929199e-01 1.095359772443771362e-01 -2.066356241703033447e-01 6.232012063264846802e-02 -1.985938549041748047e-01 -2.665080316364765167e-02 2.696540057659149170e-01 2.508200332522392273e-02 -1.579242944717407227e-02 2.759024202823638916e-01 4.643162786960601807e-01 7.028504461050033569e-02 -8.981725573539733887e-02 9.625104814767837524e-02 1.193040423095226288e-02 1.067230403423309326e-01 -1.974696666002273560e-01 7.004345208406448364e-02 1.612386256456375122e-01 -1.631837487220764160e-01 1.642260700464248657e-01 1.954060047864913940e-02 -2.201011329889297485e-01 8.196796476840972900e-02 -7.711479067802429199e-02 -3.079527318477630615e-01 1.753229461610317230e-02 -1.092961728572845459e-01 -2.069258540868759155e-01 -2.211102396249771118e-01 -3.035449683666229248e-01 -9.748549014329910278e-02
4.332487285137176514e-02 9.572600573301315308e-02 1.640719473361968994e-01 -1.690930128097534180e-01 -8.564566820859909058e-02 1.252920329570770264e-01 3.042657971382141113e-01 5.319929495453834534e-02 3.082252740859985352e-01 1.279349476099014282e-01 5.374382808804512024e-02 -2.750537991523742676e-01 -4.639996215701103210e-02 -6.343613564968109131e-02 -2.173416763544082642e-01 1.278838068246841431e-01 2.103829979896545410e-01 -1.729182004928588867e-01 3.184438869357109070e-02 -4.044759273529052734e-01 -8.978411555290222168e-02 -2.546672821044921875e-01 3.852423727512359619e-01 -1.923143165186047554e-03 -6.823103129863739014e-02 -1.343680769205093384e-01 -1.167194619774818420e-01 2.395446039736270905e-02 -6.549496203660964966e-02 -1.020117923617362976e-01 -6.374591588973999023e-02 -1.988688260316848755e-01
1.618458181619644165e-01 3.842686861753463745e-02 -2.267771586775779724e-02 1.376599818468093872e-01 -1.574206352233886719e-01 -8.796138316392898560e-02 2.644196450710296631e-01 -2.274085767567157745e-02 1.373379528522491455e-01 -2.921826839447021484e-01 1.229752376675605774e-01 1.535018440335988998e-02 -4.479615986347198486e-01 -8.760083466768264771e-02 6.186647713184356689e-02 5.318974144756793976e-03 -1.908987462520599365e-01 9.723992645740509033e-02 2.246235609054565430e-01 -2.466607093811035156e-01 1.638206988573074341e-01 -5.249186605215072632e-02 1.875798255205154419e-01 -7.353723794221878052e-02 -2.060019038617610931e-02 -3.952276706695556641e-01 1.139495074748992920e-01 -1.603281348943710327e-01 -1.328551173210144043e-01 -5.746565386652946472e-02 -2.726505100727081299e-01 1.138789206743240356e-02
-4.074431955814361572e-02 3.218865096569061279e-01 -1.568328887224197388e-01 8.335904777050018311e-02 -2.385164797306060791e-01 -3.915008157491683960e-02 3.854124248027801514e-01 1.510484516620635986e-01 -5.420385301113128662e-02 2.172102406620979309e-02 6.583505868911743164e-02 -1.123496890068054199e-01 -2.347052656114101410e-02 -9.614077210426330566e-02 6.034925952553749084e-02 3.784482181072235107e-02 -2.985338270664215088e-01 1.168790310621261597e-01 -1.647619605064392090e-01 1.446229405701160431e-02 2.611851096153259277e-01 -2.048217952251434326e-01 7.470329850912094116e-02 1.923257410526275635e-01 1.038119271397590637e-01 -2.361839860677719116e-01 1.679597236216068268e-02 -1.911233365535736084e-01 -2.942087352275848389e-01 -2.390639334917068481e-01 -2.126444131135940552e-01 -1.516298502683639526e-01
-2.204009890556335449e-01 2.352249473333358765e-01 2.347335666418075562e-01 2.058710604906082153e-01 -3.207275867462158203e-01 -6.538347154855728149e-02 1.161232590675354004e-01 5.148009862750768661e-03 -9.954338893294334412e-04 1.589121073484420776e-01 2.676063179969787598e-01 -3.115279078483581543e-01 -1.761638969182968140e-01 -1.213671639561653137e-01 1.501557081937789917e-01 -4.771963134407997131e-02 1.158909499645233154e-01 9.616231918334960938e-02 -7.485599815845489502e-02 -2.664240002632141113e-01 4.918109998106956482e-02 -1.245657503604888916e-01 1.288801729679107666e-01 -1.709880828857421875e-01 5.611747130751609802e-02 -4.193755686283111572e-01 1.232046335935592651e-01 -1.114216223359107971e-01 -7.832390815019607544e-02 1.144873425364494324e-01 1.529659926891326904e-01 3.387864306569099426e-02
-1.161424666643142700e-01 -8.771579712629318237e-02 2.251145541667938232e-01 -1.416584700345993042e-01 -2.100736349821090698e-01 9.660521894693374634e-02 8.780481666326522827e-02 -3.255441784858703613e-01 -6.427578628063201904e-02 2.583070397377014160e-01 2.263760380446910858e-02 -3.167575597763061523e-01 4.732437431812286377e-03 1.686606928706169128e-02 -1.899259537458419800e-01 -5.483909975737333298e-03 1.972506046295166016e-01 1.674853563308715820e-01 -1.172850504517555237e-01 -2.936049997806549072e-01 2.124157398939132690e-01 -1.768559813499450684e-01 -1.231225356459617615e-01 -1.848995238542556763e-01 -1.544630825519561768e-01 -1.011036336421966553e-01 8.794634789228439331e-02 2.202645316720008850e-02 -2.802042663097381592e-01 -3.020123541355133057e-01 1.238473504781723022e-01 -1.130557879805564880e-01
-2.836768031120300293e-01 2.707443237304687500e-01 2.013686597347259521e-01 1.473036408424377441e-01 -4.551914036273956299e-01 -2.168778155464679003e-04 2.763580158352851868e-02 -8.044632524251937866e-02 2.845579572021961212e-02 1.033025905489921570e-01 2.783964574337005615e-01 -3.303395509719848633e-01 -1.664116680622100830e-01 -5.670016258955001831e-02 1.118712201714515686e-01 -9.538575261831283569e-02 -7.367389649152755737e-02 2.133443020284175873e-02 -1.522365361452102661e-01 -2.946464419364929199e-01 -1.004742458462715149e-02 -7.557678967714309692e-02 -4.372613131999969482e-02 -1.807659566402435303e-01 9.806486219167709351e-02 -2.920770943164825439e-01 1.137875095009803772e-01 -1.299894452095031738e-01 -1.654742509126663208e-01 4.693046212196350098e-02 2.192564867436885834e-02 8.831328153610229492e-02
-1.480790227651596069e-01 5.926214158535003662e-02 1.123895272612571716e-01 -1.474340856075286865e-01 -7.845029234886169434e-02 -2.717146463692188263e-02 2.832518517971038818e-01 -8.209664374589920044e-02 1.636759489774703979e-01 8.986565470695495605e-02 7.719103246927261353e-02 -3.904171586036682129e-01 -2.304626256227493286e-01 -6.866297684609889984e-03 -1.447664201259613037e-01 9.752292931079864502e-02 -2.440112978219985962e-01 1.809313744306564331e-01 2.098957821726799011e-02 -2.482437938451766968e-01 -5.451787263154983521e-03 9.433274157345294952e-03 1.801046282052993774e-01 -2.961643934249877930e-01 6.523229181766510010e-02 -7.766023278236389160e-02 -8.315049856901168823e-02 -9.138200432062149048e-02 -2.684730887413024902e-01 3.207318484783172607e-02 -3.749823868274688721e-01 -2.357288599014282227e-01
[truncated: 3,279,916 more chars]
