# Supplementary material for: The Language of Innovation
Source: PLoS One. 2020 Apr 30;15(4):e0230107. doi: 10.1371/journal.pone.0230107 (PMC7194493; doi:10.1371/journal.pone.0230107)
Supplement: S28 File — (GZ) [file pone.0230107.s028.tar.gz › 2006-2010/V2Run_19_VS_4500_embeddings2006-2010ED32.txt]

-3.155808895826339722e-02 1.843152493238449097e-01 -2.297141104936599731e-01 5.022099241614341736e-02 2.612382769584655762e-01 -7.746611535549163818e-02 2.211834639310836792e-01 -3.187607824802398682e-01 2.098760902881622314e-01 2.552811503410339355e-01 1.420990675687789917e-01 2.305554226040840149e-02 1.379707157611846924e-01 -2.260024249553680420e-01 -1.863674074411392212e-01 -2.847530320286750793e-02 1.553642600774765015e-01 1.909686923027038574e-01 9.774081408977508545e-02 1.168632805347442627e-01 -2.594977617263793945e-01 9.234193712472915649e-02 -9.984415769577026367e-02 -1.483455747365951538e-01 -6.852809339761734009e-02 1.084393486380577087e-01 1.726640164852142334e-01 2.114184945821762085e-01 3.354814648628234863e-01 2.054756730794906616e-01 3.926280140876770020e-02 -1.021441072225570679e-01
8.887897431850433350e-02 -1.326422095298767090e-01 -1.118357703089714050e-01 2.207368016242980957e-01 -2.037585079669952393e-01 -2.720632851123809814e-01 3.704480826854705811e-02 3.244275227189064026e-02 -1.012074798345565796e-01 -8.790903538465499878e-02 1.922522298991680145e-02 1.082352027297019958e-01 -3.288016617298126221e-01 -4.066354632377624512e-01 -1.394107937812805176e-01 -8.229108154773712158e-02 4.080768823623657227e-01 2.227208912372589111e-01 6.823430210351943970e-02 1.146566346287727356e-01 -1.551409065723419189e-01 -1.243820115923881531e-01 4.661852028220891953e-03 -1.276178658008575439e-01 -1.277439147233963013e-01 -1.311448812484741211e-01 -6.338171660900115967e-02 -2.573961205780506134e-02 2.084977179765701294e-01 1.559031009674072266e-01 -2.202835530042648315e-01 1.459726393222808838e-01
-7.332173734903335571e-02 -7.124605029821395874e-02 7.270099967718124390e-02 3.281381726264953613e-01 9.832501411437988281e-02 1.702899187803268433e-01 1.681713312864303589e-01 1.557581126689910889e-01 3.455398604273796082e-03 1.564463376998901367e-01 1.778701245784759521e-01 2.720060944557189941e-01 -3.446784615516662598e-02 -2.875172793865203857e-01 -9.587739408016204834e-02 -6.590975075960159302e-02 -1.034880951046943665e-01 1.292416825890541077e-02 -7.153878360986709595e-02 3.568834066390991211e-01 -1.585577130317687988e-01 -2.603859007358551025e-01 -7.180470973253250122e-02 -1.620046645402908325e-01 -1.719785332679748535e-01 9.456646442413330078e-02 2.198332697153091431e-01 1.171066798269748688e-02 2.963377833366394043e-01 1.813553720712661743e-01 2.523647844791412354e-01 1.370971053838729858e-01
-8.479691110551357269e-03 -2.789235115051269531e-01 -2.956670820713043213e-01 1.491480469703674316e-01 5.018795840442180634e-03 -7.066121697425842285e-02 1.111972033977508545e-01 -1.372451037168502808e-01 1.504403799772262573e-01 6.973791122436523438e-02 4.359894618391990662e-02 6.296386569738388062e-02 -5.229719728231430054e-02 -2.850378751754760742e-01 -1.830314099788665771e-01 -1.625740975141525269e-01 -6.538280844688415527e-02 1.138265132904052734e-01 1.817063987255096436e-02 3.003981411457061768e-01 -8.106470108032226562e-02 2.724740281701087952e-02 2.719016671180725098e-01 3.812319412827491760e-02 2.264361828565597534e-01 1.805625110864639282e-02 1.373266428709030151e-01 -2.018896192312240601e-01 2.877151668071746826e-01 3.181481063365936279e-01 -3.078969120979309082e-01 1.358619779348373413e-01
-2.534146904945373535e-01 -9.660927206277847290e-02 -2.226608097553253174e-01 -7.802493125200271606e-02 5.632125586271286011e-02 -1.868869736790657043e-02 3.137396648526191711e-02 -1.383816152811050415e-01 2.903533875942230225e-01 -3.041556477546691895e-02 1.814629435539245605e-01 1.756489276885986328e-01 1.274822745472192764e-02 -4.630120098590850830e-01 -7.707734592258930206e-03 1.910745352506637573e-02 1.448106765747070312e-01 7.312117516994476318e-02 -1.485711187124252319e-01 2.607652544975280762e-01 -3.580286353826522827e-02 1.671482920646667480e-01 -9.634842863306403160e-04 -2.163154482841491699e-01 -1.484666168689727783e-01 1.077817007899284363e-01 1.481800675392150879e-01 5.556554347276687622e-02 3.631017804145812988e-01 2.977795004844665527e-01 -3.182945773005485535e-02 -1.025331914424896240e-01
4.007812961935997009e-02 -1.063863784074783325e-01 1.127251330763101578e-02 4.301950708031654358e-02 -1.015524752438068390e-02 5.324504524469375610e-02 3.627054020762443542e-02 -2.938726842403411865e-01 1.258447170257568359e-01 3.051962554454803467e-01 2.917370200157165527e-01 1.381336152553558350e-01 1.594405435025691986e-02 -3.853798210620880127e-01 -1.809646934270858765e-01 -1.892922520637512207e-01 1.331785507500171661e-02 3.071157932281494141e-01 2.024525031447410583e-02 3.180084228515625000e-01 1.070606335997581482e-01 6.181190907955169678e-02 1.451149135828018188e-01 -8.321983367204666138e-02 9.826874360442161560e-03 3.042231798171997070e-01 -7.254987955093383789e-02 7.559963315725326538e-02 1.027858555316925049e-01 3.228975236415863037e-01 -7.750429213047027588e-02 1.390395686030387878e-02
-4.742811247706413269e-02 -8.854266256093978882e-02 -2.311991900205612183e-01 7.522364705801010132e-02 6.506825238466262817e-02 4.886959120631217957e-02 -7.007187604904174805e-02 -4.377558827400207520e-01 3.192690759897232056e-02 -2.488451637327671051e-02 1.284190565347671509e-01 1.139181926846504211e-01 -2.026654034852981567e-01 -3.390545547008514404e-01 -2.143769413232803345e-01 5.793689936399459839e-02 -1.977200508117675781e-01 3.592821210622787476e-02 -8.077938109636306763e-02 2.529085278511047363e-01 -9.676701575517654419e-02 2.064601927995681763e-01 -8.318558335304260254e-02 -8.573782444000244141e-02 -1.462407857179641724e-01 1.934313178062438965e-01 -6.198146194219589233e-02 -2.089926451444625854e-01 1.548753976821899414e-01 3.616653084754943848e-01 5.139751732349395752e-02 2.242763787508010864e-01
2.370295114815235138e-02 -6.589248031377792358e-02 -2.315186113119125366e-01 2.651410996913909912e-01 -8.697422593832015991e-02 -2.399804145097732544e-01 -1.925859153270721436e-01 -6.803533993661403656e-03 2.175058610737323761e-02 1.659106314182281494e-01 -5.741007253527641296e-02 -4.621684551239013672e-02 -4.563402011990547180e-02 -3.810676634311676025e-01 4.335276037454605103e-02 -3.979045152664184570e-01 1.193809062242507935e-01 -1.065574958920478821e-01 -7.183425873517990112e-02 2.003356516361236572e-01 -3.085350431501865387e-02 -1.030919179320335388e-01 -8.247268199920654297e-02 -1.399328708648681641e-01 -1.714726090431213379e-01 1.380308903753757477e-02 4.773299023509025574e-02 -1.888276338577270508e-01 1.104213818907737732e-01 3.425933420658111572e-01 9.334700554609298706e-02 3.366051018238067627e-01
-4.596818983554840088e-02 -8.602507412433624268e-02 -2.980014383792877197e-01 -6.438826210796833038e-03 1.415060311555862427e-01 1.078007370233535767e-01 6.212224438786506653e-02 -2.378497123718261719e-01 1.217085197567939758e-01 2.564363181591033936e-01 3.796805068850517273e-02 7.947517931461334229e-02 -1.742008775472640991e-01 -4.514167308807373047e-01 -2.099870592355728149e-01 -2.273756712675094604e-01 -6.710987538099288940e-02 6.861607730388641357e-02 -1.491757333278656006e-01 3.284834325313568115e-01 -1.462124474346637726e-02 5.217677727341651917e-02 1.279011219739913940e-01 -2.001460939645767212e-01 -5.237746983766555786e-02 1.813421212136745453e-02 1.411597579717636108e-01 -3.131273686885833740e-01 2.315475344657897949e-01 -7.128795236349105835e-02 4.659119527786970139e-03 1.132742390036582947e-01
-2.005892805755138397e-02 -2.364992946386337280e-01 -2.109549045562744141e-01 -1.194123178720474243e-01 4.468621686100959778e-03 7.146999984979629517e-02 1.812725514173507690e-02 -2.962176501750946045e-01 1.428598016500473022e-01 -2.782367169857025146e-02 9.254387766122817993e-02 1.191693171858787537e-01 -2.678066790103912354e-01 -4.804744422435760498e-01 -4.603717625141143799e-01 1.354538202285766602e-01 4.372832924127578735e-02 1.424937993288040161e-01 -1.103780791163444519e-01 6.340187788009643555e-02 -1.464554071426391602e-01 1.436317153275012970e-02 4.075096454471349716e-03 -1.553146392107009888e-01 -9.779214113950729370e-02 9.264210611581802368e-02 -3.770271688699722290e-02 -1.401720494031906128e-01 1.383610218763351440e-01 2.613869607448577881e-01 -5.437503755092620850e-02 -3.216541558504104614e-02
-1.030709967017173767e-01 1.155636981129646301e-01 -3.939093276858329773e-02 2.833575904369354248e-01 1.870338171720504761e-01 1.826295554637908936e-01 9.721960127353668213e-02 1.372178271412849426e-02 -1.526997685432434082e-01 1.386491209268569946e-01 1.834128797054290771e-02 1.953935176134109497e-01 -1.851226091384887695e-01 -2.016745954751968384e-01 -3.481540679931640625e-01 -7.188209891319274902e-02 -1.644643098115921021e-01 1.734602451324462891e-01 2.045512050390243530e-01 -1.047986447811126709e-01 -1.967222988605499268e-01 -2.502408325672149658e-01 -1.086623147130012512e-01 -7.772134989500045776e-02 -1.324199438095092773e-01 1.046313941478729248e-01 7.957072556018829346e-02 1.695437915623188019e-02 3.141196966171264648e-01 1.636793315410614014e-01 3.371359705924987793e-01 1.745633333921432495e-01
2.159452252089977264e-02 6.199028715491294861e-02 5.920589342713356018e-02 3.927985727787017822e-01 1.519283950328826904e-01 -2.938881218433380127e-01 -3.500264510512351990e-02 -1.228647828102111816e-01 5.125930160284042358e-02 6.617531925439834595e-02 6.674969196319580078e-02 -8.224226534366607666e-02 -2.938823997974395752e-01 -3.260327279567718506e-01 -1.141144409775733948e-01 2.743120677769184113e-02 -2.279569581151008606e-02 1.560953557491302490e-01 -2.338410913944244385e-01 3.200765252113342285e-01 7.981614768505096436e-02 -7.483704388141632080e-02 -3.236421942710876465e-02 -2.419777010800316930e-04 -4.254059493541717529e-02 -7.824217900633811951e-03 -2.124266773462295532e-01 -4.840786010026931763e-02 3.484768569469451904e-01 3.196576833724975586e-01 -1.364677697420120239e-01 2.901730686426162720e-02
-2.268674820661544800e-01 -3.338295519351959229e-01 -2.595913410186767578e-01 2.098752185702323914e-02 -6.581756472587585449e-02 4.079674184322357178e-02 3.879981860518455505e-02 -3.394744396209716797e-01 2.215199917554855347e-01 1.227982491254806519e-01 1.845507174730300903e-01 4.909047111868858337e-02 -2.185197621583938599e-01 -2.964347004890441895e-01 -1.808708310127258301e-01 -8.389094471931457520e-02 1.213909126818180084e-02 2.704194188117980957e-01 -2.918020077049732208e-02 2.207466959953308105e-01 -1.372478250414133072e-02 1.083159539848566055e-02 -1.735155284404754639e-01 -1.760757863521575928e-01 -1.742898970842361450e-01 1.470170319080352783e-01 1.402940601110458374e-01 2.854922041296958923e-02 2.042401432991027832e-01 2.151300013065338135e-01 -1.555874049663543701e-01 -3.948403522372245789e-02
-1.611101031303405762e-01 -1.367240399122238159e-02 9.596698917448520660e-03 2.511127591133117676e-01 1.515906155109405518e-01 -2.226957827806472778e-01 -2.721687406301498413e-02 -1.436308175325393677e-01 -2.926593180745840073e-03 9.273478388786315918e-02 2.190686464309692383e-01 1.778127551078796387e-01 -3.138793110847473145e-01 -2.520754635334014893e-01 -6.524711847305297852e-02 1.705929636955261230e-01 -8.336453884840011597e-02 -4.266574606299400330e-02 3.295024335384368896e-01 3.373563289642333984e-01 1.291244290769100189e-02 6.089238822460174561e-02 -3.781305626034736633e-02 -2.791995406150817871e-01 -2.609306573867797852e-02 -2.655310742557048798e-02 3.287423029541969299e-02 2.061715275049209595e-01 2.730098962783813477e-01 1.583808064460754395e-01 2.524808049201965332e-01 -1.018739268183708191e-01
-7.715813070535659790e-02 2.037768959999084473e-01 -1.693692207336425781e-01 2.428418546915054321e-01 -2.122434675693511963e-01 -9.702101349830627441e-02 -4.939943552017211914e-02 -2.371244281530380249e-01 1.485896408557891846e-01 2.239726483821868896e-01 -2.370484173297882080e-01 1.730412244796752930e-01 -5.494385957717895508e-02 -8.913794159889221191e-02 -9.488318860530853271e-02 -8.714076876640319824e-02 3.836137354373931885e-01 1.454307287931442261e-01 -1.145326122641563416e-01 2.328547835350036621e-01 -9.286912530660629272e-02 -1.439125537872314453e-01 -1.336701065301895142e-01 7.999634370207786560e-03 -9.845907241106033325e-02 1.004785075783729553e-01 -6.415389478206634521e-02 -4.595914483070373535e-02 1.444583684206008911e-01 4.095357954502105713e-01 -2.426210641860961914e-01 -9.700378775596618652e-02
-3.961464762687683105e-02 2.788437530398368835e-02 -3.026948869228363037e-02 3.370427191257476807e-01 2.563359439373016357e-01 -2.213380113244056702e-02 -1.326317489147186279e-01 3.081259503960609436e-02 -3.380325064063072205e-02 9.120381623506546021e-02 2.793214321136474609e-01 1.866458952426910400e-01 -6.333706527948379517e-02 -2.395418286323547363e-01 -3.092941641807556152e-01 8.336891978979110718e-02 -8.983951807022094727e-02 -1.381059288978576660e-01 4.041506350040435791e-02 1.402176264673471451e-02 -2.444907426834106445e-01 -1.280692070722579956e-01 -1.648425608873367310e-01 -2.237141281366348267e-01 -1.024922952055931091e-01 2.749608755111694336e-01 1.501632183790206909e-01 -7.684521377086639404e-02 2.394121438264846802e-01 2.461206763982772827e-01 2.567553818225860596e-01 -1.769894212484359741e-01
-1.945053786039352417e-01 6.293929368257522583e-02 2.458735741674900055e-02 1.380136013031005859e-01 1.165156289935112000e-01 1.538255717605352402e-02 2.286580353975296021e-01 -2.107649147510528564e-01 -7.708579301834106445e-02 9.878922253847122192e-02 2.673804461956024170e-01 2.154873311519622803e-01 -1.051770001649856567e-01 -1.038331463932991028e-01 -2.608185708522796631e-01 8.711136132478713989e-02 -4.814547486603260040e-03 -1.138022169470787048e-01 2.940294146537780762e-01 3.557956218719482422e-01 -3.837746009230613708e-02 -1.796873360872268677e-01 -7.468456774950027466e-02 -1.510223299264907837e-01 5.824201181530952454e-02 7.591676712036132812e-02 1.356039494276046753e-01 1.672189235687255859e-01 4.626231193542480469e-01 5.758824944496154785e-02 9.982857108116149902e-02 1.611708104610443115e-01
-1.213329806923866272e-01 -1.201064139604568481e-02 -4.231201410293579102e-01 1.140630710870027542e-02 -2.455325983464717865e-02 -5.795566737651824951e-02 -1.194815635681152344e-01 -2.258495837450027466e-01 2.244656234979629517e-01 -1.187143027782440186e-01 -1.035409867763519287e-01 1.811129227280616760e-02 -1.418523043394088745e-01 -3.163762092590332031e-01 -2.574826776981353760e-01 -2.305491268634796143e-02 -1.574423760175704956e-01 -7.275399565696716309e-02 -1.297164261341094971e-01 2.305246740579605103e-01 -2.301071956753730774e-02 -2.448111027479171753e-01 5.255682021379470825e-02 -7.427291572093963623e-02 -6.144123151898384094e-03 2.367183864116668701e-01 -9.731756895780563354e-02 -2.365453243255615234e-01 2.587251067161560059e-01 3.311487436294555664e-01 -7.067856192588806152e-02 4.769519716501235962e-02
-5.668039619922637939e-02 5.128473043441772461e-02 -2.899500355124473572e-02 4.458475410938262939e-01 -1.544335037469863892e-01 -2.318829149007797241e-01 2.242635637521743774e-01 -1.967235058546066284e-01 6.937798112630844116e-02 1.485299170017242432e-01 -4.422794282436370850e-02 -1.072361320257186890e-01 -2.136314064264297485e-01 -1.446482390165328979e-01 2.538235858082771301e-03 6.712981313467025757e-02 1.847087442874908447e-01 1.646055579185485840e-01 -8.721738308668136597e-02 3.470548689365386963e-01 6.463562697172164917e-02 -9.924711287021636963e-02 2.217462956905364990e-01 -9.563037008047103882e-02 -5.401716008782386780e-02 1.025025174021720886e-01 7.035914808511734009e-02 -1.253223232924938202e-02 3.079690039157867432e-01 2.208089977502822876e-01 -2.880227565765380859e-01 -9.908156096935272217e-02
-1.417912244796752930e-01 -5.927280336618423462e-02 -5.108483433723449707e-01 -1.047546509653329849e-02 3.914969041943550110e-02 1.079546287655830383e-01 2.351005002856254578e-02 -4.094309359788894653e-02 2.179832160472869873e-01 1.165203563868999481e-02 9.224781394004821777e-02 3.326589614152908325e-02 -1.478551775217056274e-01 -3.843449652194976807e-01 -3.637746572494506836e-01 1.593698412179946899e-01 -7.449364662170410156e-02 6.567501276731491089e-02 -7.054413855075836182e-02 3.542470037937164307e-01 -1.337478458881378174e-01 -1.826350577175617218e-02 7.202132791280746460e-02 -7.867839932441711426e-02 -1.310091465711593628e-01 1.248629391193389893e-01 -7.737867534160614014e-02 6.894433870911598206e-03 1.930420696735382080e-01 2.215761691331863403e-01 1.354418396949768066e-01 4.340940713882446289e-02
-7.283894717693328857e-02 -3.167445659637451172e-01 -6.031097844243049622e-02 -3.897015377879142761e-02 2.249108999967575073e-01 -1.873978786170482635e-02 -1.530600637197494507e-01 -1.677620261907577515e-01 2.157587409019470215e-01 1.397546976804733276e-01 1.821717470884323120e-01 1.620361655950546265e-01 -1.616282612085342407e-01 -1.663603186607360840e-01 -3.033336699008941650e-01 -3.400744795799255371e-01 2.735985815525054932e-01 1.762506663799285889e-01 -1.113410890102386475e-01 1.176734119653701782e-01 1.115764603018760681e-01 -7.728528231382369995e-02 -2.178107947111129761e-02 -1.299493908882141113e-01 -4.851336404681205750e-02 1.812495291233062744e-02 1.470532119274139404e-01 9.319349192082881927e-04 1.429498791694641113e-01 3.244349956512451172e-01 -1.473008096218109131e-01 2.450944632291793823e-01
-2.568513154983520508e-01 -2.471093088388442993e-01 -3.537696003913879395e-01 -2.162342518568038940e-01 3.112963773310184479e-02 -1.796457916498184204e-01 4.081942886114120483e-02 -2.453548610210418701e-01 8.188655972480773926e-02 2.293861359357833862e-01 -2.455221861600875854e-02 2.333847135305404663e-01 -1.561633646488189697e-01 -1.606900840997695923e-01 -2.234273999929428101e-01 -7.951275259256362915e-02 1.241547707468271255e-02 1.259821504354476929e-01 -1.456916481256484985e-01 3.828548192977905273e-01 -1.013764739036560059e-01 -6.357025355100631714e-02 -2.318303566426038742e-03 3.785472363233566284e-02 4.409112036228179932e-02 1.345363110303878784e-01 -1.304406672716140747e-01 -7.927112281322479248e-02 9.273947030305862427e-02 2.739924490451812744e-01 -6.746909767389297485e-02 2.322686910629272461e-01
-5.923037603497505188e-02 5.381755903363227844e-02 -8.180607110261917114e-02 2.976932525634765625e-01 -3.132120892405509949e-02 1.881225779652595520e-02 8.365114778280258179e-02 -3.300643861293792725e-01 -7.039739191532135010e-02 1.046600788831710815e-01 2.615958154201507568e-01 3.296826183795928955e-01 -1.849412024021148682e-01 -1.928941160440444946e-01 -1.102700605988502502e-01 3.972227126359939575e-02 -4.063118249177932739e-02 -1.136112213134765625e-01 1.988142281770706177e-01 3.660448491573333740e-01 -6.614629179239273071e-02 1.013431400060653687e-01 -2.243513464927673340e-01 -1.119226440787315369e-01 -2.430736720561981201e-01 6.306578218936920166e-02 2.787661850452423096e-01 1.823114752769470215e-01 2.178085148334503174e-01 1.048753336071968079e-01 -3.100197017192840576e-02 6.192585825920104980e-02
-1.405619680881500244e-01 -3.168630301952362061e-01 -7.745368778705596924e-02 -1.952105201780796051e-02 1.641799658536911011e-01 -1.987243443727493286e-01 5.914180725812911987e-02 -3.095496296882629395e-01 6.508687138557434082e-02 6.063506007194519043e-02 1.605255156755447388e-01 1.227165386080741882e-01 3.647502744570374489e-03 -4.607027471065521240e-01 -1.497617363929748535e-01 6.946299970149993896e-02 -1.701425015926361084e-01 2.427665144205093384e-01 1.106606498360633850e-01 1.553986314684152603e-02 -1.716440916061401367e-02 -7.935446500778198242e-02 4.585420712828636169e-03 -4.673061668872833252e-01 -1.026846915483474731e-01 9.984640032052993774e-02 7.116008549928665161e-02 -6.626425683498382568e-02 5.649910494685173035e-02 2.319727540016174316e-01 8.015474677085876465e-02 2.616054750978946686e-02
1.958988234400749207e-02 -1.076158508658409119e-01 -1.970859915018081665e-01 5.457558855414390564e-02 -3.756751865148544312e-02 -3.430483164265751839e-03 1.876645088195800781e-01 5.347726121544837952e-02 -2.867064438760280609e-03 3.747744560241699219e-01 -7.658366113901138306e-02 -1.322998404502868652e-01 -9.730881452560424805e-02 -2.334015965461730957e-01 -2.826308608055114746e-01 -2.203239202499389648e-01 2.064784429967403412e-02 4.868581518530845642e-02 -1.458881050348281860e-01 1.449536234140396118e-01 1.236944198608398438e-01 -1.152211204171180725e-01 -1.725524812936782837e-01 -2.884590439498424530e-02 -1.438236795365810394e-02 -8.117836713790893555e-02 1.260275244712829590e-01 2.495562881231307983e-01 3.586369454860687256e-01 3.970121145248413086e-01 -7.422410696744918823e-02 2.636887133121490479e-01
-2.189753018319606781e-02 5.537529010325670242e-03 -2.701174654066562653e-02 2.872422933578491211e-01 3.825857043266296387e-01 1.766904443502426147e-01 3.162819892168045044e-02 -1.056148260831832886e-01 2.132999300956726074e-01 1.198102384805679321e-01 1.832910329103469849e-01 3.154586851596832275e-01 1.409694254398345947e-01 7.357513159513473511e-02 -2.341460883617401123e-01 -5.695986747741699219e-02 -8.900360763072967529e-02 -5.078455060720443726e-02 4.062981158494949341e-02 -3.400824218988418579e-02 -2.714591920375823975e-01 -2.873345511034131050e-03 8.063289523124694824e-02 -6.704530864953994751e-02 -1.619156301021575928e-01 -1.533241420984268188e-01 9.426813572645187378e-02 1.901041530072689056e-02 2.836321294307708740e-01 4.108732640743255615e-01 6.442432105541229248e-02 1.994986981153488159e-01
-1.565499156713485718e-01 -6.288857758045196533e-02 6.385709345340728760e-02 4.613296687602996826e-01 1.045107617974281311e-01 -1.083949878811836243e-01 8.415208756923675537e-02 -1.177418157458305359e-01 -1.034103780984878540e-01 7.476694136857986450e-02 1.545473486185073853e-01 3.076599240303039551e-01 -2.521276175975799561e-01 -1.977245658636093140e-01 -1.799934059381484985e-01 -8.298759162425994873e-02 -1.132133752107620239e-01 -3.935670852661132812e-02 -7.024358212947845459e-02 1.869914978742599487e-01 -2.166789025068283081e-01 -3.245545923709869385e-01 9.327309578657150269e-02 -9.757012873888015747e-02 -6.709375977516174316e-02 1.326842457056045532e-01 2.804446518421173096e-01 1.302395462989807129e-01 2.943644225597381592e-01 4.442956298589706421e-02 5.479015037417411804e-02 1.141874399036169052e-02
-1.213774159550666809e-01 -2.488246262073516846e-01 -2.405467182397842407e-01 1.464870423078536987e-01 -1.047038063406944275e-01 3.138098865747451782e-02 1.223940402269363403e-03 -2.664836943149566650e-01 2.854007780551910400e-01 -1.043092086911201477e-02 2.442656606435775757e-01 1.653594523668289185e-01 -2.393933087587356567e-01 -3.962469398975372314e-01 -1.458078324794769287e-01 -2.381257116794586182e-01 4.042655695229768753e-03 1.137690618634223938e-01 -1.467903405427932739e-01 9.926342964172363281e-02 -9.517932310700416565e-03 -8.622622489929199219e-02 9.285253286361694336e-02 -1.178661435842514038e-01 -2.391959540545940399e-02 2.840869426727294922e-01 -1.373586952686309814e-01 -1.037094742059707642e-01 1.177922040224075317e-01 3.169555366039276123e-01 -9.541896171867847443e-03 -2.204756811261177063e-02
-4.111536592245101929e-02 -3.161146938800811768e-01 -1.768320202827453613e-01 6.053304672241210938e-02 -6.458709388971328735e-02 -7.085921615362167358e-02 -4.796278662979602814e-03 -2.395331710577011108e-01 1.440932750701904297e-01 -1.693134382367134094e-02 1.929731965065002441e-01 1.686373651027679443e-01 -5.710210278630256653e-02 -4.291468262672424316e-01 -1.462486833333969116e-01 -1.099835708737373352e-01 1.970883309841156006e-01 2.366362661123275757e-01 -1.023060604929924011e-01 1.239973455667495728e-01 9.875173866748809814e-02 9.708239138126373291e-02 -1.416069865226745605e-01 -3.240003585815429688e-01 -1.116850674152374268e-01 1.616815477609634399e-01 -7.211581617593765259e-02 -1.307585686445236206e-01 3.034245073795318604e-01 2.181369662284851074e-01 7.847987115383148193e-02 1.326865404844284058e-01
-1.302296817302703857e-01 -1.028813347220420837e-01 -3.184313774108886719e-01 -1.267970204353332520e-01 2.196958288550376892e-02 1.613263040781021118e-01 2.013277709484100342e-01 -1.061739698052406311e-01 -1.772427745163440704e-02 2.412085421383380890e-02 1.623739898204803467e-01 -6.163586862385272980e-03 -1.623453199863433838e-01 -4.630065560340881348e-01 -3.272025585174560547e-01 2.501642145216464996e-02 -1.194819211959838867e-01 8.128202706575393677e-02 -7.539318501949310303e-02 1.929016709327697754e-01 1.762054674327373505e-02 -4.649753496050834656e-02 1.683391816914081573e-02 -9.479428827762603760e-02 -4.041356220841407776e-02 1.653859466314315796e-01 -1.800986193120479584e-02 -1.428600102663040161e-01 3.088793754577636719e-01 3.269368112087249756e-01 9.947300702333450317e-02 2.520309388637542725e-01
1.475182622671127319e-01 -1.137937232851982117e-01 -2.356424033641815186e-01 -9.135406464338302612e-02 2.560472488403320312e-02 -1.558806747198104858e-01 2.479700744152069092e-01 -2.740516066551208496e-01 1.818806678056716919e-01 -5.809396039694547653e-03 6.988848745822906494e-02 3.421849384903907776e-02 -1.267988234758377075e-01 -1.454901844263076782e-01 -1.340937018394470215e-01 -1.759313493967056274e-01 1.582474410533905029e-01 1.080370098352432251e-01 -3.530265390872955322e-01 3.438967168331146240e-01 -7.533517479896545410e-02 4.407995566725730896e-02 1.314374953508377075e-01 -1.418983340263366699e-01 -1.170643121004104614e-01 3.456713557243347168e-01 -2.625862136483192444e-02 -1.005668938159942627e-01 3.372198715806007385e-02 2.504248023033142090e-01 -1.651992499828338623e-01 2.339831292629241943e-01
9.217712096869945526e-03 1.195824593305587769e-01 -3.498766571283340454e-02 2.090862989425659180e-01 1.656369715929031372e-01 -1.542568206787109375e-01 2.900980971753597260e-02 2.662618272006511688e-02 1.749857217073440552e-01 2.237159758806228638e-01 9.250965714454650879e-02 9.767359495162963867e-02 -4.913161322474479675e-02 -2.353292554616928101e-01 2.033592015504837036e-02 -3.440253138542175293e-01 6.016322970390319824e-02 4.422206804156303406e-02 3.877505064010620117e-01 2.886406481266021729e-01 9.141261130571365356e-02 1.437673270702362061e-01 1.125368941575288773e-02 -2.837548553943634033e-01 -6.353508681058883667e-02 1.372808814048767090e-01 2.699846029281616211e-01 7.631948590278625488e-02 3.587439358234405518e-01 1.740614622831344604e-01 -2.952887304127216339e-02 -4.681172594428062439e-02
6.671828031539916992e-02 6.654065847396850586e-02 -2.498235255479812622e-01 2.988697886466979980e-01 -3.595808148384094238e-02 -1.689670085906982422e-01 7.087290287017822266e-02 -5.506351590156555176e-02 2.371748834848403931e-01 -1.181680932641029358e-01 2.655688226222991943e-01 -8.820879459381103516e-02 -6.416667997837066650e-02 -4.457136690616607666e-01 -2.021096795797348022e-01 -2.329868674278259277e-01 -4.468918964266777039e-02 5.314298346638679504e-02 -1.852887719869613647e-01 2.862865626811981201e-01 4.211430996656417847e-02 -6.379175186157226562e-02 2.450017072260379791e-02 -9.627935290336608887e-02 -3.697512298822402954e-02 6.582461297512054443e-03 1.204142868518829346e-01 2.337612360715866089e-01 9.734039753675460815e-02 3.033574223518371582e-01 -1.517299115657806396e-01 1.521595269441604614e-01
9.924317151308059692e-02 1.073762029409408569e-01 -2.044420130550861359e-02 1.861032247543334961e-01 1.700672954320907593e-01 7.239539921283721924e-02 7.534506916999816895e-02 -8.420841768383979797e-03 -3.274064138531684875e-02 1.492795795202255249e-01 2.757020890712738037e-01 3.775382637977600098e-01 -1.665059924125671387e-01 -1.963364779949188232e-01 -2.419908493757247925e-01 2.025619335472583771e-02 2.731321193277835846e-02 -5.598988756537437439e-02 6.860544532537460327e-02 2.424459457397460938e-01 -2.672363221645355225e-01 -2.137549817562103271e-01 2.335660532116889954e-02 -9.947754442691802979e-02 -4.814726114273071289e-02 1.134416647255420685e-02 2.634429931640625000e-01 1.820887774229049683e-01 3.988175094127655029e-01 1.123671159148216248e-01 2.358013838529586792e-01 -9.647201001644134521e-02
-2.321829199790954590e-01 -8.092949539422988892e-02 -1.918584294617176056e-02 3.566687181591987610e-02 8.113211393356323242e-02 -1.524878144264221191e-01 -4.534894227981567383e-02 -1.383519768714904785e-01 2.987698912620544434e-01 2.521541118621826172e-01 2.050645500421524048e-01 1.578052490949630737e-01 -2.465885877609252930e-01 -4.852218925952911377e-01 -1.486647427082061768e-01 -9.562861919403076172e-02 -1.344262808561325073e-01 7.328680902719497681e-02 1.223825737833976746e-01 2.037143409252166748e-01 -1.754762779455631971e-04 -1.428136136382818222e-02 -2.618852816522121429e-02 -1.819858253002166748e-01 4.648319631814956665e-02 -7.980295270681381226e-02 7.731920480728149414e-02 -8.533212542533874512e-02 3.897225558757781982e-01 9.256669133901596069e-02 -1.269695162773132324e-01 1.651899218559265137e-01
2.439224123954772949e-01 9.671038016676902771e-03 -1.390399932861328125e-01 1.806077659130096436e-01 -5.419229716062545776e-02 -2.142895162105560303e-01 -1.471420526504516602e-01 -1.779661625623703003e-01 1.579167395830154419e-01 4.218969941139221191e-01 1.173602268099784851e-01 -2.765152789652347565e-02 -8.457519114017486572e-03 -4.277366399765014648e-01 -7.680377364158630371e-02 -2.533536851406097412e-01 1.905384212732315063e-01 1.111628487706184387e-02 8.148313313722610474e-02 6.959200650453567505e-02 -3.091280460357666016e-01 -3.315255045890808105e-02 -4.529936984181404114e-02 -7.574938982725143433e-02 7.650391757488250732e-02 3.985421732068061829e-02 2.878536880016326904e-01 2.178877592086791992e-02 2.122357338666915894e-01 1.018609181046485901e-01 -5.532240867614746094e-02 1.186229065060615540e-01
1.601308211684226990e-02 -1.436948180198669434e-01 -3.085437119007110596e-01 7.566770911216735840e-02 -1.054041236639022827e-01 1.387181039899587631e-02 1.473288983106613159e-01 7.479190081357955933e-02 -1.041503250598907471e-02 6.519443541765213013e-02 1.962533146142959595e-01 4.462293088436126709e-01 -3.945397138595581055e-01 -3.216302096843719482e-01 -4.983072727918624878e-02 8.749195374548435211e-03 -9.305331110954284668e-02 1.081592366099357605e-01 2.711379155516624451e-02 2.965782582759857178e-01 4.707512259483337402e-02 -8.315583318471908569e-02 2.525751851499080658e-02 -1.695310026407241821e-01 1.065672263503074646e-01 3.095858357846736908e-02 2.340678721666336060e-01 -8.055947721004486084e-03 2.825874090194702148e-01 1.147938966751098633e-01 -1.598688364028930664e-01 -5.086095258593559265e-02
-1.153343617916107178e-01 8.016145229339599609e-02 -3.377149626612663269e-02 2.788512110710144043e-01 2.544112503528594971e-01 -3.399733453989028931e-02 -1.797527521848678589e-01 -2.520515210926532745e-02 -2.387487292289733887e-01 1.308718472719192505e-01 2.057487070560455322e-01 2.921123802661895752e-01 -2.902653813362121582e-01 -2.210539765655994415e-02 -2.186691761016845703e-01 1.020308211445808411e-02 1.213230788707733154e-01 -4.749808460474014282e-02 -1.165815861895680428e-03 1.453050822019577026e-01 -1.867939978837966919e-01 -2.169202715158462524e-01 -4.705308005213737488e-02 -1.580179184675216675e-01 -2.435454167425632477e-02 8.693470805883407593e-02 1.872785538434982300e-01 -2.806134819984436035e-01 1.603444069623947144e-01 2.406903952360153198e-01 1.433951556682586670e-01 3.077338635921478271e-01
-1.063807308673858643e-01 -4.883482307195663452e-02 -7.108810544013977051e-02 1.164196133613586426e-01 1.750534921884536743e-01 1.732596196234226227e-02 3.558969497680664062e-01 -1.168648600578308105e-01 -1.817932277917861938e-01 1.751653552055358887e-01 2.870785631239414215e-02 1.897567361593246460e-01 -2.070583030581474304e-02 1.387114375829696655e-01 -1.443002466112375259e-02 -2.258115410804748535e-01 2.702170014381408691e-01 9.390753507614135742e-02 1.566280126571655273e-01 2.593661844730377197e-01 2.559128031134605408e-02 -4.351685568690299988e-02 -1.721666902303695679e-01 -1.836514621973037720e-01 1.605509370565414429e-01 -9.861485660076141357e-02 8.269836008548736572e-02 -3.378331959247589111e-01 2.983858883380889893e-01 2.374251931905746460e-01 2.094871401786804199e-01 1.991904228925704956e-01
-1.113098338246345520e-01 -2.544596791267395020e-01 3.747599839698523283e-04 -1.678839325904846191e-01 -1.231144145131111145e-01 -4.578344523906707764e-03 2.477067708969116211e-01 -2.116146087646484375e-01 2.700728178024291992e-01 5.059948191046714783e-02 1.736897379159927368e-01 2.013215124607086182e-01 -2.221510857343673706e-01 -2.803311944007873535e-01 -6.950888037681579590e-02 4.735390096902847290e-02 -8.623263984918594360e-02 2.043107151985168457e-01 -1.354148890823125839e-02 1.988873481750488281e-01 -9.002153575420379639e-02 -1.365094035863876343e-01 8.577509783208370209e-03 -3.408374488353729248e-01 -4.808290302753448486e-02 2.500239610671997070e-01 1.843533366918563843e-01 -1.969345957040786743e-01 1.697606593370437622e-01 2.883318662643432617e-01 9.303583949804306030e-02 4.522456601262092590e-02
-1.066250726580619812e-01 -1.336754858493804932e-01 1.300659589469432831e-02 4.176616370677947998e-01 1.315230280160903931e-01 9.316191822290420532e-02 2.519104480743408203e-01 -6.206308305263519287e-02 -8.206644095480442047e-03 1.026959121227264404e-01 2.689189016819000244e-01 2.808361053466796875e-01 -3.408704102039337158e-01 -6.720140576362609863e-02 -2.187504023313522339e-01 2.179537154734134674e-02 -1.245995387434959412e-01 -3.503632918000221252e-02 -6.236645206809043884e-02 1.942485570907592773e-01 -2.936734855175018311e-01 -1.784109324216842651e-01 1.000937297940254211e-01 -1.862976998090744019e-01 -2.912810072302818298e-02 5.436651036143302917e-02 2.307503521442413330e-01 1.118844226002693176e-01 2.332354485988616943e-01 1.052204743027687073e-01 9.417952597141265869e-02 -8.333850651979446411e-02
-1.770369112491607666e-01 -6.723197549581527710e-02 -2.148649469017982483e-02 4.208928942680358887e-01 1.279390156269073486e-01 -1.129881292581558228e-01 2.032260447740554810e-01 -3.983230888843536377e-02 5.669698864221572876e-02 -5.718490481376647949e-02 2.465207427740097046e-01 2.631236016750335693e-01 -1.444014459848403931e-01 -3.069201111793518066e-01 -1.572708040475845337e-01 -1.099662557244300842e-01 -1.157124862074851990e-01 2.182607911527156830e-02 -3.446863591670989990e-02 8.243597298860549927e-02 -3.227718770503997803e-01 -3.668663203716278076e-01 1.012970414012670517e-02 -8.620613813400268555e-02 -6.070202961564064026e-02 3.715079650282859802e-02 2.572461962699890137e-01 8.091006428003311157e-02 2.573886215686798096e-01 6.327727437019348145e-02 9.323576092720031738e-02 3.527919948101043701e-02
-2.001910060644149780e-01 -1.558905281126499176e-02 -6.188365444540977478e-02 -1.127447336912155151e-01 -1.613818109035491943e-01 -2.289620973169803619e-02 2.812823839485645294e-02 -3.973974883556365967e-01 1.422654241323471069e-01 -8.253540843725204468e-03 2.757377922534942627e-01 9.701801836490631104e-02 -8.851514011621475220e-02 -4.673506617546081543e-01 -1.717808991670608521e-01 7.284599822014570236e-03 2.007109113037586212e-02 1.370970308780670166e-01 -7.083116471767425537e-02 1.627417057752609253e-01 -3.555005416274070740e-02 -1.762882173061370850e-01 -1.284383535385131836e-01 -2.918193638324737549e-01 1.643429994583129883e-01 1.955125778913497925e-01 1.277292221784591675e-01 -1.231923773884773254e-01 1.774959713220596313e-01 2.424189299345016479e-01 1.074068024754524231e-01 1.142846196889877319e-01
-6.705169379711151123e-02 -1.013537049293518066e-01 -4.577501490712165833e-02 -7.314154505729675293e-02 2.029948867857456207e-02 -2.358703911304473877e-01 2.730267941951751709e-01 -2.083404064178466797e-01 1.655627638101577759e-01 -2.415201626718044281e-03 1.452482938766479492e-01 1.144931018352508545e-01 2.720188535749912262e-02 -4.658140242099761963e-01 4.067359492182731628e-02 3.770828247070312500e-02 -3.863147273659706116e-02 1.086429655551910400e-01 1.510814279317855835e-01 1.836325079202651978e-01 1.138196513056755066e-01 1.235584467649459839e-01 -6.299813836812973022e-02 -2.817945182323455811e-01 -8.562631160020828247e-02 2.217584550380706787e-01 1.647306382656097412e-01 1.345666032284498215e-02 4.666492044925689697e-01 1.755238473415374756e-01 -7.092902064323425293e-02 -5.001223832368850708e-02
-6.983391195535659790e-02 -9.307724982500076294e-02 -3.506792783737182617e-01 1.325530707836151123e-01 -7.191819697618484497e-02 -1.117316782474517822e-01 3.184465169906616211e-01 -2.811352349817752838e-02 2.430259138345718384e-01 1.021492853760719299e-01 -1.119740456342697144e-01 -1.473779827356338501e-01 -3.339531719684600830e-01 -3.045245409011840820e-01 6.614403799176216125e-03 -4.550325870513916016e-02 1.350049395114183426e-02 1.221349537372589111e-01 1.502708494663238525e-01 1.200474724173545837e-01 4.504329338669776917e-02 1.163012534379959106e-01 -3.392796218395233154e-02 -1.902528405189514160e-01 -1.197476536035537720e-01 4.017734527587890625e-01 -7.341615855693817139e-02 -4.657660145312547684e-03 2.042950987815856934e-01 2.637906074523925781e-01 -7.756745070219039917e-02 -1.114648655056953430e-01
-4.249550774693489075e-02 -2.521423064172267914e-02 6.653534621000289917e-02 3.372062146663665771e-01 9.301938116550445557e-02 2.262217923998832703e-02 1.719954907894134521e-01 -6.808289885520935059e-02 4.399525746703147888e-02 5.870389565825462341e-02 2.775146961212158203e-01 2.732836306095123291e-01 -1.844221353530883789e-01 -3.111166656017303467e-01 -9.858796000480651855e-02 1.224729493260383606e-01 -5.549324676394462585e-03 1.445497572422027588e-02 -4.327937960624694824e-03 9.845551848411560059e-02 -3.520233929157257080e-01 -3.032254278659820557e-01 4.081748425960540771e-03 -2.882370650768280029e-01 -7.319199293851852417e-02 8.718701452016830444e-02 2.838488221168518066e-01 3.973960131406784058e-02 2.616940438747406006e-01 9.924104064702987671e-02 1.869695633649826050e-01 7.825341075658798218e-02
1.534698903560638428e-01 1.353287994861602783e-01 -1.181753203272819519e-01 1.672807186841964722e-01 2.235408276319503784e-01 -4.422723352909088135e-01 1.066943109035491943e-01 -3.365308344364166260e-01 4.470662679523229599e-03 1.627778559923171997e-01 -1.447011083364486694e-01 -1.135416477918624878e-01 -2.744851410388946533e-01 -2.182279527187347412e-01 1.743814051151275635e-01 -1.534121781587600708e-01 1.543696224689483643e-01 5.193254724144935608e-02 -6.874576956033706665e-02 1.996053941547870636e-02 -1.203041747212409973e-01 -3.077779412269592285e-01 -1.207772791385650635e-01 -1.891010850667953491e-01 1.800393452867865562e-03 5.986772850155830383e-02 3.311311826109886169e-02 -1.605642884969711304e-01 9.665112197399139404e-02 1.738062053918838501e-01 -5.748832598328590393e-02 2.102349698543548584e-01
-2.006080001592636108e-01 -1.145893484354019165e-01 -1.402709186077117920e-01 9.143700450658798218e-02 -1.087169051170349121e-01 2.014908492565155029e-01 7.071869820356369019e-02 -3.146886527538299561e-01 3.585093617439270020e-01 2.040270268917083740e-01 1.720114052295684814e-01 2.471576035022735596e-01 -2.555980347096920013e-02 -2.798430025577545166e-01 -1.810914874076843262e-01 -4.975993558764457703e-02 9.982408583164215088e-02 1.004349812865257263e-01 -4.968210309743881226e-02 1.649397313594818115e-01 5.208062380552291870e-02 -9.179925546050071716e-03 -7.355372607707977295e-02 -2.612394392490386963e-01 -1.000188067555427551e-01 1.091747283935546875e-01 -8.516485244035720825e-02 -2.510535717010498047e-01 2.602206170558929443e-01 2.382018119096755981e-01 -1.620434075593948364e-01 1.340876668691635132e-01
-8.716434240341186523e-02 -2.713549695909023285e-02 -3.825991973280906677e-02 4.374730587005615234e-01 1.123515516519546509e-01 3.461971506476402283e-02 9.048778563737869263e-02 -9.525273740291595459e-02 1.056613847613334656e-01 -6.630462408065795898e-02 2.337331771850585938e-01 4.310950040817260742e-01 -9.429745376110076904e-02 -2.213346660137176514e-01 -1.116647347807884216e-01 1.075048651546239853e-02 -1.750613003969192505e-02 9.724606573581695557e-02 3.748557344079017639e-02 1.729778647422790527e-01 -2.630132138729095459e-01 -3.732471168041229248e-01 4.988073930144309998e-02 -6.512459367513656616e-02 -5.869891867041587830e-02 5.424183234572410583e-02 1.744896173477172852e-01 -1.165071781724691391e-02 3.040788769721984863e-01 1.318433731794357300e-01 1.929196715354919434e-01 2.989125438034534454e-02
1.604816131293773651e-02 2.080905437469482422e-01 -9.325616061687469482e-02 -4.825763776898384094e-02 1.382318139076232910e-01 -3.494107723236083984e-01 2.819155454635620117e-01 -2.264853715896606445e-01 1.713206991553306580e-02 1.003819257020950317e-01 -1.275063753128051758e-01 1.883488744497299194e-01 2.230379879474639893e-01 -3.904970288276672363e-01 -3.855104325339198112e-03 1.262764781713485718e-01 1.692714989185333252e-01 1.342850923538208008e-01 1.089138165116310120e-01 1.793691068887710571e-01 -7.468040287494659424e-02 5.692099686712026596e-03 8.340814709663391113e-02 -1.428673416376113892e-01 7.892897352576255798e-03 3.088428378105163574e-01 -1.554400026798248291e-01 6.394000723958015442e-03 1.366969104856252670e-02 3.394270837306976318e-01 1.537714451551437378e-01 1.037276536226272583e-01
5.346260592341423035e-02 -9.047913365066051483e-03 -3.004622645676136017e-02 3.798115551471710205e-01 1.951243877410888672e-01 6.144506856799125671e-02 1.356060951948165894e-01 5.665614455938339233e-02 -3.200870752334594727e-02 1.769132912158966064e-01 1.075419336557388306e-01 3.381595611572265625e-01 -1.104705184698104858e-01 -1.045133769512176514e-01 -2.774248123168945312e-01 8.785573393106460571e-02 6.968733668327331543e-02 -1.901196837425231934e-01 2.219000905752182007e-01 1.226496770977973938e-01 -2.328376173973083496e-01 -3.015729784965515137e-01 1.363108009099960327e-01 -2.366760820150375366e-01 -1.505185067653656006e-01 2.491975575685501099e-01 1.318007111549377441e-01 1.383140683174133301e-01 1.279718130826950073e-01 1.841267794370651245e-01 1.222204789519309998e-01 1.043422445654869080e-01
8.621298521757125854e-02 -2.969054505228996277e-02 -1.570941358804702759e-01 1.915370821952819824e-01 -1.499588191509246826e-01 -1.989856958389282227e-01 -3.601542115211486816e-02 2.367587387561798096e-02 -3.793241828680038452e-02 4.635847508907318115e-01 2.692193984985351562e-01 1.548662316054105759e-02 1.164198294281959534e-02 -1.483998447656631470e-01 -2.339148521423339844e-01 -2.078117243945598602e-02 3.543952107429504395e-02 -7.982745766639709473e-02 1.370129361748695374e-02 2.981093227863311768e-01 -3.851956129074096680e-01 -8.006822317838668823e-02 -6.889845430850982666e-02 -1.122245863080024719e-01 -6.124486215412616730e-03 1.549006812274456024e-02 -2.615250945091247559e-01 -1.929890550673007965e-02 1.072742119431495667e-01 3.816186785697937012e-01 -3.413125872611999512e-03 -7.067404687404632568e-02
-8.680793642997741699e-02 -2.513340115547180176e-01 -1.482413858175277710e-01 8.211781084537506104e-02 2.173220925033092499e-02 -7.787751406431198120e-02 1.665885001420974731e-01 -2.156482487916946411e-01 2.275290191173553467e-01 -1.742281168699264526e-01 3.715768158435821533e-01 5.547622218728065491e-03 -6.312708556652069092e-02 -1.982632130384445190e-01 -2.836061716079711914e-01 -1.003644540905952454e-01 4.139981791377067566e-02 2.188125848770141602e-01 -1.759751737117767334e-01 3.168731331825256348e-01 -7.851305417716503143e-03 -1.479123136959969997e-03 -2.154826670885086060e-01 -2.273051440715789795e-01 -6.814832985401153564e-02 1.728382706642150879e-01 -4.622190445661544800e-02 -2.472031712532043457e-01 1.813739091157913208e-01 9.895441681146621704e-02 -2.148755490779876709e-01 -1.928769052028656006e-03
4.745665006339550018e-03 -1.106840297579765320e-01 -3.645133078098297119e-01 -1.140932515263557434e-01 -1.111352369189262390e-01 2.348565496504306793e-02 -5.503874272108078003e-02 -3.478039205074310303e-01 2.601754665374755859e-01 1.043368801474571228e-01 3.561393916606903076e-01 1.579976975917816162e-01 -8.238868415355682373e-02 -2.094323039054870605e-01 -1.592935174703598022e-01 -6.096157431602478027e-02 5.943996086716651917e-02 3.113370239734649658e-01 -3.327486664056777954e-02 1.235876455903053284e-01 -6.640906911343336105e-03 8.005880750715732574e-03 6.859418004751205444e-02 -9.977272152900695801e-02 -6.450150161981582642e-02 1.287619173526763916e-01 1.159780006855726242e-02 -2.078792601823806763e-01 3.786825835704803467e-01 2.263936400413513184e-01 5.816289782524108887e-02 3.293155506253242493e-02
2.209541201591491699e-01 -1.208680868148803711e-01 -1.630050688982009888e-01 3.740977495908737183e-02 -1.594428345561027527e-02 -9.804464876651763916e-02 2.427966892719268799e-01 -1.030036360025405884e-01 1.721953749656677246e-01 1.958030611276626587e-01 5.598081275820732117e-02 1.430670917034149170e-01 2.179300412535667419e-02 -1.291189491748809814e-01 -2.458459138870239258e-01 -5.511601269245147705e-02 5.362400785088539124e-02 1.320004463195800781e-01 -3.776304125785827637e-01 2.614626884460449219e-01 2.072836272418498993e-02 1.067869961261749268e-01 -1.584796756505966187e-01 -4.347183927893638611e-02 -3.653199970722198486e-02 7.528147846460342407e-02 -3.495798408985137939e-01 6.056746095418930054e-02 2.166335433721542358e-01 3.686027824878692627e-01 -1.856850385665893555e-01 1.915650367736816406e-01
3.747817873954772949e-02 -8.509580790996551514e-02 -1.243604719638824463e-01 3.660773038864135742e-01 1.755526065826416016e-01 3.155671805143356323e-02 3.060746192932128906e-02 -3.026372008025646210e-02 8.078271895647048950e-02 -1.915336251258850098e-01 2.265780121088027954e-01 2.527188658714294434e-01 -1.397131234407424927e-01 -1.823333054780960083e-01 -1.647290289402008057e-01 -4.912054538726806641e-02 -1.039960160851478577e-01 5.728884413838386536e-02 6.140961498022079468e-02 1.666160821914672852e-01 -3.161137998104095459e-01 -3.483228087425231934e-01 -1.669164001941680908e-02 -1.169185340404510498e-01 -1.087577417492866516e-01 1.446111053228378296e-01 2.469665110111236572e-01 9.234514087438583374e-02 2.620259225368499756e-01 1.471596211194992065e-01 2.792356312274932861e-01 1.268791705369949341e-01
-1.708284318447113037e-01 -3.687196075916290283e-01 1.494528818875551224e-02 1.619471907615661621e-01 -1.635376662015914917e-01 -2.214014083147048950e-01 -2.181723266839981079e-01 -2.205154150724411011e-01 2.250338494777679443e-01 8.730308711528778076e-02 -1.320968568325042725e-01 1.216207742691040039e-01 -1.705299913883209229e-01 -1.097836717963218689e-01 -3.366957902908325195e-01 -2.051241099834442139e-01 2.720673084259033203e-01 1.435246225446462631e-02 6.243487074971199036e-02 3.391880095005035400e-01 -8.143146336078643799e-02 -1.394649147987365723e-01 1.598493605852127075e-01 -1.623171009123325348e-02 -1.281989514827728271e-01 -2.306969314813613892e-01 2.300950326025485992e-02 1.363765262067317963e-02 -4.924253374338150024e-02 5.336315184831619263e-02 2.462323568761348724e-02 1.674141287803649902e-01
-3.641946986317634583e-02 3.026426397264003754e-02 -1.640828847885131836e-01 2.465107589960098267e-01 1.217512637376785278e-01 -2.206592261791229248e-02 3.385204374790191650e-01 -1.162770465016365051e-01 -6.927778571844100952e-02 3.090822100639343262e-01 2.723674774169921875e-01 2.368250340223312378e-01 -9.168545901775360107e-02 -1.754609644412994385e-01 -2.230421006679534912e-01 -1.264540012925863266e-02 -1.800539791584014893e-01 -9.745801985263824463e-02 2.408351749181747437e-01 2.782157361507415771e-01 -2.283609211444854736e-01 4.416501149535179138e-02 -2.819212712347507477e-02 -1.256415545940399170e-01 8.338870853185653687e-02 -7.527983188629150391e-02 2.401964068412780762e-01 1.836190670728683472e-01 2.332123368978500366e-01 1.741604646667838097e-03 1.594676375389099121e-01 1.228148341178894043e-01
5.602163076400756836e-02 -2.849664688110351562e-01 -1.897409707307815552e-01 1.498345732688903809e-01 -8.885955438017845154e-03 -1.519265919923782349e-01 -6.382355093955993652e-02 -2.618933916091918945e-01 5.375689640641212463e-02 1.157680824398994446e-01 1.653054505586624146e-01 3.558514267206192017e-02 -1.593783795833587646e-01 -4.303918182849884033e-01 -1.851662248373031616e-01 -9.717542678117752075e-02 -2.344300970435142517e-02 -3.459275141358375549e-02 -2.420509159564971924e-01 3.173709809780120850e-01 9.926620125770568848e-02 -1.008867379277944565e-02 1.249696612358093262e-01 -2.792804837226867676e-01 2.139063030481338501e-01 1.248148456215858459e-01 5.471520498394966125e-02 1.518726944923400879e-01 2.246636599302291870e-01 2.234029769897460938e-01 -9.482866525650024414e-02 -2.702797204256057739e-02
-1.905027478933334351e-01 -2.240096405148506165e-02 -4.353286325931549072e-02 4.465089738368988037e-01 1.219725143164396286e-02 -7.307963073253631592e-02 1.901290714740753174e-01 -7.371238619089126587e-02 -2.064261771738529205e-02 5.261470098048448563e-03 2.316874712705612183e-01 3.412235975265502930e-01 2.223259583115577698e-02 -1.120281144976615906e-01 -1.882556527853012085e-01 5.532664060592651367e-02 -6.599083542823791504e-02 1.304158121347427368e-01 -5.176568776369094849e-02 7.801464200019836426e-02 -3.251350522041320801e-01 -3.100512623786926270e-01 3.584121540188789368e-02 -2.449724376201629639e-01 -1.563145518302917480e-01 1.170890033245086670e-01 2.229408621788024902e-01 5.375942587852478027e-02 2.489150911569595337e-01 6.572972983121871948e-02 1.896643191576004028e-01 8.061649650335311890e-02
-5.236684158444404602e-02 -1.925200819969177246e-01 -1.521021127700805664e-03 1.771070063114166260e-01 2.138162404298782349e-02 -2.776630222797393799e-01 1.388139463961124420e-02 5.864389240741729736e-02 -1.022261828184127808e-01 3.743280172348022461e-01 -1.094992980360984802e-01 -2.027763798832893372e-02 -3.665402904152870178e-02 -1.268575787544250488e-01 -2.187756001949310303e-01 -4.704555869102478027e-02 2.141845375299453735e-01 1.109262630343437195e-01 1.203277707099914551e-01 2.278105318546295166e-01 -3.387880325317382812e-01 -2.059779018163681030e-01 -1.169573590159416199e-01 1.344859749078750610e-01 -4.421523585915565491e-02 1.915828883647918701e-01 -4.877803474664688110e-02 6.451053172349929810e-02 3.285491466522216797e-01 3.365685641765594482e-01 9.768023341894149780e-02 1.663236469030380249e-01
1.823177211917936802e-03 -8.127993345260620117e-02 -8.653325587511062622e-02 2.121952474117279053e-01 2.362367808818817139e-01 2.140465378761291504e-02 2.088180780410766602e-01 4.490990936756134033e-02 -1.751518398523330688e-01 -5.268488824367523193e-02 -1.625766418874263763e-02 3.990738093852996826e-01 -8.796429634094238281e-02 -1.611133068799972534e-01 -2.765682041645050049e-01 1.487662345170974731e-01 -4.990860447287559509e-02 -2.678786516189575195e-01 5.581550300121307373e-02 1.413907259702682495e-01 -1.578088998794555664e-01 -1.799060255289077759e-01 -3.781924396753311157e-02 -1.501639783382415771e-01 -9.145991504192352295e-02 4.977109283208847046e-02 2.280898392200469971e-01 4.762977734208106995e-02 2.961579263210296631e-01 1.911183297634124756e-01 3.779172599315643311e-01 5.379719659686088562e-02
6.155113503336906433e-02 1.454586237668991089e-01 -2.379857748746871948e-01 1.411421298980712891e-01 -3.943040594458580017e-02 4.206822067499160767e-02 3.047061264514923096e-01 -7.760609686374664307e-02 3.467398583889007568e-01 3.673322498798370361e-01 -6.548393517732620239e-02 1.652255356311798096e-01 -1.886658668518066406e-01 -2.755962610244750977e-01 8.615702972747385502e-05 2.021930413320660591e-03 -9.028429538011550903e-02 2.405373901128768921e-01 -1.060449108481407166e-01 1.551926732063293457e-01 -9.504459053277969360e-02 -1.323791891336441040e-01 1.940709538757801056e-02 8.545061200857162476e-02 -1.434239596128463745e-01 2.523192167282104492e-01 -1.951765269041061401e-01 -6.537000089883804321e-02 7.535668462514877319e-02 3.582258522510528564e-01 3.459314815700054169e-03 4.249484091997146606e-02
-3.627060353755950928e-02 -1.842593550682067871e-01 -1.894934773445129395e-01 1.244730353355407715e-01 -3.010251224040985107e-01 -6.691135466098785400e-02 1.965018175542354584e-02 -2.429368793964385986e-01 2.701468765735626221e-01 -1.536003351211547852e-01 2.068497426807880402e-02 1.910477727651596069e-01 -1.014048606157302856e-01 -3.925925195217132568e-01 -2.388144731521606445e-01 -8.337708562612533569e-02 -2.583667635917663574e-02 2.616548538208007812e-01 -4.083473980426788330e-02 2.847872078418731689e-01 -7.909867912530899048e-02 1.138563081622123718e-01 -6.971770524978637695e-02 -9.767910838127136230e-02 -2.901717722415924072e-01 1.144094392657279968e-01 5.052636563777923584e-02 -1.977244317531585693e-01 9.688264131546020508e-02 2.175064682960510254e-01 -8.857543766498565674e-02 -8.909033238887786865e-02
-2.473777681589126587e-01 -7.886022329330444336e-02 -3.809265494346618652e-01 -1.300636380910873413e-01 7.250017672777175903e-02 4.432332515716552734e-02 -2.544211596250534058e-02 -1.236853972077369690e-01 7.930288463830947876e-02 1.641495078802108765e-01 1.547352503985166550e-02 1.914184726774692535e-02 -5.642711743712425232e-02 -3.586969375610351562e-01 -4.026406109333038330e-01 6.686631590127944946e-02 -1.582023687660694122e-02 2.646768279373645782e-02 -6.303213536739349365e-02 1.676369458436965942e-01 -1.291567832231521606e-01 1.344892382621765137e-02 -8.897689171135425568e-03 -1.201618611812591553e-01 -1.505551189184188843e-01 2.937706410884857178e-01 -7.894858717918395996e-02 -1.040516868233680725e-01 2.146967500448226929e-01 3.964906632900238037e-01 1.843778649345040321e-03 1.462279111146926880e-01
-2.445094436407089233e-01 6.535174697637557983e-02 7.082284986972808838e-02 3.896792232990264893e-01 -9.981885552406311035e-03 -3.038155734539031982e-01 3.888952359557151794e-02 1.126737333834171295e-02 2.829768322408199310e-02 2.747506201267242432e-01 -3.516010567545890808e-02 -3.097496367990970612e-02 -1.291791349649429321e-01 -3.573792278766632080e-01 -7.466427981853485107e-02 -2.971176803112030029e-01 1.606930941343307495e-01 1.143110543489456177e-01 -1.159248799085617065e-01 3.221168220043182373e-01 -1.039391979575157166e-01 -1.639931201934814453e-01 -4.350897297263145447e-02 -3.161697387695312500e-01 4.619161039590835571e-02 -3.968970850110054016e-02 -1.627696305513381958e-02 1.096278727054595947e-01 7.911376655101776123e-02 1.804597377777099609e-01 -1.052391752600669861e-01 8.220643550157546997e-02
-5.269444081932306290e-03 -2.189175486564636230e-01 5.061142519116401672e-02 3.637644648551940918e-01 2.159477770328521729e-02 -8.969710767269134521e-02 1.473879069089889526e-02 -1.252604066394269466e-03 -2.913146279752254486e-02 4.253529608249664307e-01 7.337622344493865967e-02 -8.139298111200332642e-02 6.043916195631027222e-02 -1.064087301492691040e-01 -1.606161445379257202e-01 -1.023425385355949402e-01 1.784720718860626221e-01 1.696864329278469086e-02 -7.150590885430574417e-03 1.349338144063949585e-01 -3.424999117851257324e-01 -1.758634299039840698e-01 -2.600031346082687378e-02 1.421355754137039185e-01 -2.308802157640457153e-01 2.872956395149230957e-01 3.434200584888458252e-02 -1.125617846846580505e-01 2.998355627059936523e-01 3.015398979187011719e-01 4.540881142020225525e-02 1.063290387392044067e-01
3.070735931396484375e-02 -2.091023623943328857e-01 -8.051509410142898560e-02 -4.081094264984130859e-02 7.613345235586166382e-02 -6.721730809658765793e-03 5.807396396994590759e-02 -1.677770018577575684e-01 2.927341163158416748e-01 2.075927406549453735e-01 3.219297155737876892e-02 -1.576994918286800385e-02 -1.879502981901168823e-01 -2.114322930574417114e-01 -5.770410969853401184e-02 -2.362619638442993164e-01 4.724152684211730957e-01 -8.082789927721023560e-02 6.708889454603195190e-02 3.510057032108306885e-01 1.148952078074216843e-02 -3.897252976894378662e-01 1.655343472957611084e-01 -2.240875065326690674e-01 2.044877968728542328e-02 1.437420696020126343e-01 -3.141478449106216431e-02 7.259526848793029785e-02 1.510493308305740356e-01 4.217629134654998779e-02 3.950728103518486023e-02 -5.283426493406295776e-03
2.117474563419818878e-02 1.588050723075866699e-01 3.465122729539871216e-02 1.756124943494796753e-01 -1.347663104534149170e-01 -2.827978432178497314e-01 -9.149250388145446777e-02 -1.798852980136871338e-01 -1.589519903063774109e-03 1.083699017763137817e-01 2.920134067535400391e-01 4.680356383323669434e-02 -5.517056584358215332e-02 -1.153442859649658203e-01 2.139633288607001305e-03 -1.610667556524276733e-01 3.913913667201995850e-01 -1.416558325290679932e-01 7.817661762237548828e-02 1.696703881025314331e-01 6.715841591358184814e-02 -1.559309661388397217e-01 -2.828933857381343842e-02 3.950436413288116455e-02 1.170874107629060745e-02 1.294669955968856812e-01 1.754712909460067749e-01 -1.529527306556701660e-01 4.416932761669158936e-01 3.528306484222412109e-01 -1.630436033010482788e-01 7.303244620561599731e-02
4.941066727042198181e-02 5.722115561366081238e-02 1.419275403022766113e-01 2.047894895076751709e-01 2.075707465410232544e-01 -4.198494926095008850e-02 2.225214987993240356e-01 -2.196349799633026123e-01 3.759467601776123047e-02 2.450974881649017334e-01 7.889484614133834839e-02 1.913267374038696289e-01 -1.238616704940795898e-01 -1.126641705632209778e-01 -2.071848511695861816e-01 1.852844506502151489e-01 -2.031528800725936890e-01 -8.738525956869125366e-02 1.320542246103286743e-01 3.468312323093414307e-01 -1.993486285209655762e-01 -1.820801496505737305e-01 -2.943538688123226166e-02 -1.406868249177932739e-01 -1.297991424798965454e-01 7.452985644340515137e-02 3.764167428016662598e-01 1.060870587825775146e-01 2.993803918361663818e-01 7.567062973976135254e-02 1.316470354795455933e-01 1.084854453802108765e-01
-1.970636546611785889e-01 -2.596647739410400391e-01 -1.220618188381195068e-01 5.121054872870445251e-02 -1.844996362924575806e-01 -1.507843434810638428e-01 1.136822849512100220e-01 -3.930128812789916992e-01 1.283360719680786133e-01 -2.524817176163196564e-02 1.682865172624588013e-01 1.204288825392723083e-01 -2.791832899674773216e-03 -3.462881445884704590e-01 -1.885721385478973389e-01 -5.020858719944953918e-02 4.250989481806755066e-02 6.226319447159767151e-02 4.559748619794845581e-02 1.478171348571777344e-01 1.066599711775779724e-01 7.450443506240844727e-02 4.592413827776908875e-02 -2.716706991195678711e-01 -2.766396701335906982e-01 2.452286034822463989e-01 1.126084551215171814e-01 -2.181199938058853149e-01 3.061728775501251221e-01 8.701311051845550537e-02 -9.743437916040420532e-02 6.277593970298767090e-02
-1.250436604022979736e-01 -7.844293117523193359e-02 1.926420331001281738e-01 1.558522433042526245e-01 -1.174352392554283142e-01 -1.894019842147827148e-01 3.318884074687957764e-01 -2.126213610172271729e-01 -1.904649659991264343e-02 5.071475356817245483e-02 2.158944308757781982e-01 1.305447965860366821e-01 1.245716661214828491e-01 7.432880997657775879e-02 -1.260501444339752197e-01 -5.342403799295425415e-02 2.288164049386978149e-01 1.011314392089843750e-01 -6.880345195531845093e-02 3.455837666988372803e-01 1.498992787674069405e-03 1.367532014846801758e-01 -2.776496410369873047e-01 -1.749468296766281128e-01 1.168118640780448914e-01 -3.881620243191719055e-02 1.061084195971488953e-01 -1.662576347589492798e-01 1.096080467104911804e-01 4.032734036445617676e-01 1.592393815517425537e-01 -1.954903006553649902e-01
-1.509175300598144531e-01 -1.446785628795623779e-01 -1.245522573590278625e-01 2.576458454132080078e-01 2.506805658340454102e-01 1.987701468169689178e-02 5.208165198564529419e-02 2.551824785768985748e-02 9.137596003711223602e-03 1.034300476312637329e-01 3.134115040302276611e-01 2.775071859359741211e-01 -2.465529590845108032e-01 -1.711735427379608154e-01 -9.083833545446395874e-02 -9.429809288121759892e-04 -6.241425406187772751e-03 4.050621762871742249e-02 7.276110351085662842e-02 8.749546110630035400e-02 -2.927708923816680908e-01 -2.560011446475982666e-01 -8.782801451161503792e-04 -1.208348199725151062e-01 -2.456279993057250977e-01 1.763018369674682617e-01 2.066560685634613037e-01 8.920676261186599731e-02 1.773758530616760254e-01 2.442793399095535278e-01 3.129778802394866943e-01 1.085631996393203735e-01
7.501543313264846802e-02 4.769764095544815063e-02 -3.212039470672607422e-01 1.616346836090087891e-01 -4.267559200525283813e-02 -3.377920091152191162e-01 9.858391433954238892e-02 -1.431046277284622192e-01 1.578175835311412811e-02 2.284499108791351318e-01 1.922594606876373291e-01 -7.888781279325485229e-02 -1.241899430751800537e-01 -2.685163319110870361e-01 -1.234565004706382751e-01 -1.962442845106124878e-01 8.870851248502731323e-02 -8.733951300382614136e-02 -1.880344152450561523e-01 1.114019453525543213e-01 -6.040888652205467224e-02 -7.820943742990493774e-02 -4.326865077018737793e-02 -2.414033710956573486e-01 1.500983387231826782e-01 2.801698744297027588e-01 7.369543612003326416e-02 3.988697007298469543e-02 -1.619220338761806488e-02 4.285576939582824707e-01 -2.076390683650970459e-01 1.072921827435493469e-01
-4.310901090502738953e-02 -1.675591617822647095e-01 -2.896758913993835449e-01 2.322852462530136108e-01 -4.172651097178459167e-02 -2.326385229825973511e-01 2.606474459171295166e-01 9.727264754474163055e-03 -3.331844508647918701e-02 9.430458396673202515e-02 -3.168791532516479492e-01 1.570344120264053345e-01 1.319776624441146851e-01 -5.461751222610473633e-01 -1.354720294475555420e-01 3.876863420009613037e-02 -4.572040587663650513e-02 2.305307537317276001e-01 -4.773879051208496094e-02 1.295958012342453003e-01 1.396133154630661011e-01 -1.423186659812927246e-01 -1.130733191967010498e-01 -8.602867275476455688e-02 -2.039860747754573822e-02 7.880032807588577271e-02 -1.176802963018417358e-01 -7.556340843439102173e-02 7.017410825937986374e-03 1.279496252536773682e-01 1.917687207460403442e-01 1.550002694129943848e-01
9.190754592418670654e-02 2.768881618976593018e-02 -1.573356240987777710e-01 1.337513029575347900e-01 -1.996217966079711914e-01 -1.788736730813980103e-01 1.055005788803100586e-01 -2.256480604410171509e-01 1.633341014385223389e-01 1.211336627602577209e-01 -5.935607850551605225e-02 2.189697325229644775e-01 -2.413228750228881836e-01 -4.938757419586181641e-02 7.955475151538848877e-02 -2.130680531263351440e-01 2.334086447954177856e-01 -1.182179059833288193e-02 1.075889468193054199e-01 3.568648695945739746e-01 -2.047489136457443237e-01 -2.157843410968780518e-01 -1.926776953041553497e-02 -6.020504515618085861e-03 -2.460140138864517212e-01 4.778686165809631348e-02 -2.117756307125091553e-01 -1.073612347245216370e-01 2.427861243486404419e-01 1.388199776411056519e-01 -1.792511343955993652e-01 3.115393817424774170e-01
-3.745903968811035156e-01 1.374193839728832245e-02 -1.497796326875686646e-01 7.491338998079299927e-02 -1.954821646213531494e-01 -4.571862518787384033e-02 4.669254180043935776e-03 -5.013167858123779297e-02 8.258069306612014771e-02 3.180102705955505371e-01 3.763615712523460388e-02 9.514264017343521118e-02 -1.492104842327535152e-03 -3.544458448886871338e-01 -3.311355412006378174e-01 1.056729108095169067e-01 1.466245949268341064e-02 1.687414944171905518e-01 -6.810908764600753784e-02 2.205574959516525269e-01 2.814506590366363525e-01 2.846597228199243546e-03 9.538009017705917358e-02 -1.213852614164352417e-01 1.595258861780166626e-01 2.357524074614048004e-02 1.793093085289001465e-01 -3.012937009334564209e-01 7.046576589345932007e-02 2.782583832740783691e-01 8.359646052122116089e-02 -1.988892257213592529e-02
-1.150899007916450500e-01 -1.824486069381237030e-02 1.850234717130661011e-02 3.340665102005004883e-01 4.427714645862579346e-02 -3.628558944910764694e-03 1.085770651698112488e-01 -9.410630166530609131e-02 -4.217968136072158813e-02 -2.156170271337032318e-02 2.375090271234512329e-01 4.345480501651763916e-01 -1.710176169872283936e-01 -2.242145836353302002e-01 -1.366688758134841919e-01 -1.080695260316133499e-02 -1.048867702484130859e-01 3.259490430355072021e-02 -6.611736118793487549e-02 1.287590861320495605e-01 -3.801309764385223389e-01 -2.411994785070419312e-01 -1.292338222265243530e-01 -1.117759719491004944e-01 -1.221518069505691528e-01 1.471164375543594360e-01 1.507118940353393555e-01 1.447157412767410278e-01 2.228872627019882202e-01 1.919022351503372192e-01 2.547380626201629639e-01 9.775107353925704956e-02
-6.254334934055805206e-03 1.152187287807464600e-01 -3.039452433586120605e-01 3.397127389907836914e-01 5.427565425634384155e-02 -2.067133635282516479e-01 -1.386336423456668854e-02 -9.521407634019851685e-02 -3.247599303722381592e-02 3.704515695571899414e-01 -1.649249047040939331e-01 -3.763778135180473328e-02 -9.628707170486450195e-02 -2.646977901458740234e-01 5.047422368079423904e-03 -8.164712041616439819e-02 2.985367476940155029e-01 6.199351977556943893e-03 -2.083838135004043579e-01 3.283265531063079834e-01 -1.371926814317703247e-02 -1.772313006222248077e-02 -8.781775832176208496e-02 -5.279921740293502808e-02 -8.013422042131423950e-02 -1.770333647727966309e-01 1.180731281638145447e-01 1.683075428009033203e-01 2.317391932010650635e-01 2.884855568408966064e-01 -4.456077516078948975e-02 2.645374462008476257e-02
-1.052385047078132629e-01 -1.415495127439498901e-01 1.190981641411781311e-01 2.124433591961860657e-02 4.147987067699432373e-02 -1.928220540285110474e-01 -1.434738337993621826e-01 -2.346177697181701660e-01 3.507041633129119873e-01 3.619888126850128174e-01 1.385502219200134277e-01 1.264946013689041138e-01 -2.262178212404251099e-01 -3.897020220756530762e-01 -1.883511245250701904e-01 -1.363220214843750000e-01 -1.412497758865356445e-01 6.532234698534011841e-02 2.353242598474025726e-02 2.846716940402984619e-01 8.326884359121322632e-03 6.701356917619705200e-02 7.178574055433273315e-02 -8.773348480463027954e-02 -8.298289030790328979e-02 2.354516275227069855e-02 1.915905326604843140e-01 -1.130894944071769714e-01 2.875330448150634766e-01 1.531625688076019287e-01 -4.792537540197372437e-02 6.931927055120468140e-02
-3.652615705505013466e-03 -2.975855581462383270e-02 -5.490542948246002197e-02 2.970594763755798340e-01 7.238328456878662109e-02 1.666529476642608643e-01 2.232303917407989502e-01 -1.876614689826965332e-01 -7.159277051687240601e-02 7.222141139209270477e-03 2.835519015789031982e-01 4.394374787807464600e-02 -5.604922398924827576e-02 5.478202179074287415e-02 -1.638472527265548706e-01 -5.643062293529510498e-02 -1.647598147392272949e-01 -8.081267029047012329e-02 1.943795233964920044e-01 3.751770555973052979e-01 2.622908726334571838e-02 -1.578590273857116699e-02 1.495411247014999390e-01 -1.637930870056152344e-01 -1.442774087190628052e-01 -4.790342599153518677e-02 8.003199845552444458e-02 6.090341135859489441e-02 4.101046919822692871e-01 2.447839677333831787e-01 3.301280736923217773e-01 1.828585565090179443e-01
1.225064620375633240e-01 -8.762411028146743774e-02 5.356466025114059448e-02 1.161071807146072388e-01 2.555244565010070801e-01 -5.118080601096153259e-02 2.158256918191909790e-01 -1.257013231515884399e-01 -4.984719678759574890e-02 1.254688352346420288e-01 2.556822001934051514e-01 2.510657608509063721e-01 -2.022311389446258545e-01 -8.967985957860946655e-02 -1.346239745616912842e-01 -1.168968454003334045e-01 -1.565264761447906494e-01 -1.119983047246932983e-01 8.314525708556175232e-03 2.396662384271621704e-01 -2.178665995597839355e-01 -1.295696943998336792e-01 -1.024516001343727112e-01 -1.904967725276947021e-01 -1.396231055259704590e-01 1.661484688520431519e-01 1.652067452669143677e-01 2.150504440069198608e-01 4.890931546688079834e-01 3.005072660744190216e-02 1.244914233684539795e-01 1.464974284172058105e-01
2.696762681007385254e-01 -1.215224713087081909e-01 -2.664131671190261841e-02 1.045262888073921204e-01 -6.550639122724533081e-02 -2.020709812641143799e-01 1.864426396787166595e-02 -3.433309197425842285e-01 -2.243994735181331635e-02 2.532358169555664062e-01 -4.700424149632453918e-03 -1.260831113904714584e-02 -2.806100547313690186e-01 -1.236269772052764893e-01 -3.675239980220794678e-01 -1.716066747903823853e-01 -1.786130517721176147e-01 1.350801438093185425e-01 1.798310695448890328e-04 9.518755227327346802e-02 -2.320044785737991333e-01 -7.639051973819732666e-02 -2.276447564363479614e-01 5.962017923593521118e-02 -1.696303933858871460e-01 2.045144513249397278e-02 -7.652104645967483521e-02 -3.408351242542266846e-01 -1.135607063770294189e-01 1.897330731153488159e-01 1.985016614198684692e-01 2.000705152750015259e-02
2.237961292266845703e-01 4.303234443068504333e-02 -8.444502949714660645e-02 4.763061180710792542e-02 6.814468652009963989e-02 7.865283638238906860e-02 2.585540711879730225e-02 -6.174582522362470627e-03 6.541938334703445435e-02 2.239955961704254150e-01 -6.626187264919281006e-02 4.184231758117675781e-01 -1.901047304272651672e-02 -3.302986025810241699e-01 -1.024758741259574890e-01 3.049710392951965332e-02 -1.336310654878616333e-01 -1.312881708145141602e-01 1.780372112989425659e-01 1.562567055225372314e-01 -3.100258857011795044e-02 -3.304767906665802002e-01 6.770526617765426636e-02 -1.513808667659759521e-01 1.386413872241973877e-01 3.328778594732284546e-02 1.403834950178861618e-02 -2.077718824148178101e-01 3.511024415493011475e-01 2.538680434226989746e-01 1.088023558259010315e-01 -2.831536531448364258e-01
1.615255475044250488e-01 4.254891723394393921e-02 -1.400174796581268311e-01 1.708914041519165039e-01 6.749747693538665771e-02 -1.653568148612976074e-01 -6.492958217859268188e-02 -1.322731673717498779e-01 -2.193805761635303497e-02 2.160425186157226562e-01 -1.158206686377525330e-01 -1.195942685008049011e-01 -6.746721267700195312e-02 -1.422262787818908691e-01 -3.816045224666595459e-01 -1.407028138637542725e-01 -5.150964111089706421e-02 -2.809389494359493256e-02 -1.707469075918197632e-01 3.469928205013275146e-01 -1.490631978958845139e-02 -1.147441044449806213e-01 -9.440661966800689697e-02 9.472887217998504639e-02 1.922211050987243652e-02 -2.514135092496871948e-03 2.887074351310729980e-01 1.813726425170898438e-01 1.917433291673660278e-01 4.042262136936187744e-01 -1.478205025196075439e-01 2.858190536499023438e-01
-2.420074306428432465e-02 -3.562123775482177734e-01 -1.328296214342117310e-02 1.209142524749040604e-02 1.207741163671016693e-02 -1.492804940789937973e-02 -3.353125182911753654e-03 -9.480742365121841431e-02 4.607060849666595459e-01 8.645458146929740906e-03 1.161361783742904663e-01 2.617833390831947327e-02 -1.433377414941787720e-01 -1.347638815641403198e-01 -2.923059761524200439e-01 -2.838689684867858887e-01 2.190927788615226746e-02 -1.195019111037254333e-03 -1.110188663005828857e-01 4.572210907936096191e-01 -2.476207353174686432e-02 -4.363758116960525513e-02 -1.260594725608825684e-01 -2.732227146625518799e-01 -9.664539247751235962e-02 7.079052925109863281e-02 -8.607037365436553955e-02 6.222097948193550110e-02 1.637775450944900513e-01 1.393334120512008667e-01 3.694921731948852539e-02 2.084626406431198120e-01
5.944568291306495667e-02 9.896409511566162109e-02 -3.398777246475219727e-01 -2.489160373806953430e-02 -8.565367758274078369e-02 1.317025162279605865e-02 2.675846517086029053e-01 -3.734404742717742920e-01 3.449401259422302246e-01 2.250264771282672882e-02 1.687783375382423401e-02 5.169146135449409485e-02 -2.315486967563629150e-01 -3.556984364986419678e-01 1.064702030271291733e-02 -1.651105880737304688e-01 1.374778989702463150e-02 7.495518773794174194e-02 -2.714579179883003235e-02 3.734926134347915649e-02 1.159372106194496155e-01 4.627317190170288086e-02 4.857737571001052856e-02 -3.571956753730773926e-01 -6.078200787305831909e-02 1.902119070291519165e-01 2.988038398325443268e-02 3.078506793826818466e-03 2.250625640153884888e-01 2.443113029003143311e-01 -4.562883079051971436e-02 -1.238460019230842590e-01
-5.945991352200508118e-02 1.155915707349777222e-01 -1.640956103801727295e-02 4.422962963581085205e-01 2.038471847772598267e-01 -3.050137311220169067e-02 1.051137894392013550e-01 -2.880389057099819183e-02 7.093353569507598877e-02 -1.419340074062347412e-02 2.604897320270538330e-01 2.845290005207061768e-01 -1.270965486764907837e-01 -1.991018056869506836e-01 -2.356850951910018921e-01 -7.026237249374389648e-02 -1.261298805475234985e-01 -5.635946244001388550e-02 4.289625212550163269e-02 2.992429137229919434e-01 -2.041298896074295044e-01 -2.833011150360107422e-01 -9.131973609328269958e-03 -1.798101216554641724e-01 -2.942105196416378021e-02 8.817204087972640991e-02 2.372858971357345581e-01 1.058737114071846008e-01 2.471759468317031860e-01 1.095349937677383423e-01 2.078634947538375854e-01 7.246619462966918945e-02
-8.355975151062011719e-02 2.159123718738555908e-01 -8.785144984722137451e-02 1.433553546667098999e-01 1.803340576589107513e-02 -2.812844812870025635e-01 -1.323970705270767212e-01 -1.070680469274520874e-01 9.200421720743179321e-02 6.020129099488258362e-02 2.023745924234390259e-01 2.463334351778030396e-01 1.149716526269912720e-01 5.716546997427940369e-02 -1.232818290591239929e-01 -2.171541303396224976e-01 -1.996083557605743408e-01 -5.357253924012184143e-02 -1.124305948615074158e-01 8.580370992422103882e-02 -2.679982483386993408e-01 -2.005077153444290161e-01 3.593878448009490967e-02 -2.529090046882629395e-01 -7.165466994047164917e-02 -1.282299160957336426e-01 -1.152040157467126846e-02 -1.918568313121795654e-01 3.126364350318908691e-01 4.661085903644561768e-01 -4.749408736824989319e-02 3.682771697640419006e-02
5.484428629279136658e-02 -1.872415989637374878e-01 1.313495170325040817e-02 2.125409245491027832e-01 1.566327959299087524e-01 -2.787315249443054199e-01 3.296175003051757812e-01 1.463487930595874786e-02 2.329348213970661163e-02 3.444213792681694031e-02 -9.170573204755783081e-02 5.005906568840146065e-04 -1.874608919024467468e-02 -3.655726015567779541e-01 -3.231309726834297180e-02 -4.463563207536935806e-03 2.332271635532379150e-01 -1.746332198381423950e-01 6.151627004146575928e-02 3.776762485504150391e-01 -9.069892764091491699e-02 -2.315225452184677124e-01 1.547143142670392990e-02 -6.423375010490417480e-02 -6.441293656826019287e-02 1.657150238752365112e-01 -2.104656249284744263e-01 -2.055289447307586670e-01 -3.961329534649848938e-02 5.003302916884422302e-02 3.627134859561920166e-01 9.492129832506179810e-02
-1.670797169208526611e-01 -3.804569542407989502e-01 1.740681007504463196e-02 -9.706276468932628632e-03 -5.590871348977088928e-02 -2.669644653797149658e-01 -5.845566838979721069e-02 -1.672082543373107910e-01 4.232974350452423096e-01 4.365074634552001953e-02 1.411166787147521973e-01 3.235155716538429260e-02 -1.921485066413879395e-01 -1.956504285335540771e-01 -1.420867592096328735e-01 -1.047798022627830505e-01 2.465819567441940308e-01 1.913951486349105835e-01 -6.467998772859573364e-02 2.060210406780242920e-01 2.225385606288909912e-02 -3.337030410766601562e-01 8.486504084430634975e-04 6.994443386793136597e-02 2.920270524919033051e-02 -4.647079855203628540e-02 -8.945339918136596680e-02 -1.299833972007036209e-02 8.058572560548782349e-02 2.814189195632934570e-01 2.099313735961914062e-01 1.048811748623847961e-01
1.107891425490379333e-01 5.461760982871055603e-02 -3.083302378654479980e-01 3.919814899563789368e-02 -1.723075509071350098e-01 -3.051501214504241943e-01 7.231061905622482300e-02 -1.405412796884775162e-02 1.542737782001495361e-01 2.966908216476440430e-01 -1.562559418380260468e-02 1.170028895139694214e-01 1.589968986809253693e-02 -2.226387113332748413e-01 -5.108957365155220032e-02 -4.337026178836822510e-02 2.565290033817291260e-01 1.611718535423278809e-01 -7.658141851425170898e-02 2.242551296949386597e-01 -2.404897660017013550e-02 -2.908621430397033691e-01 -9.107377380132675171e-02 1.511694341897964478e-01 -1.740152239799499512e-01 3.118649721145629883e-01 -9.962943196296691895e-02 -5.399720370769500732e-02 2.627621293067932129e-01 2.825538814067840576e-01 -1.387926489114761353e-01 8.392341434955596924e-02
-9.435680508613586426e-02 -2.561507225036621094e-01 -2.152240276336669922e-01 -3.602712601423263550e-02 4.121243581175804138e-02 2.136654704809188843e-01 -2.046857215464115143e-02 -1.752514988183975220e-01 1.420138776302337646e-01 8.745779097080230713e-02 1.863725483417510986e-01 1.872416436672210693e-01 6.975561846047639847e-03 -3.566839098930358887e-01 -4.295522570610046387e-01 4.540966823697090149e-02 -5.795486643910408020e-02 9.383618831634521484e-02 -7.324121147394180298e-02 2.573452889919281006e-01 -2.445940300822257996e-02 -8.324945718050003052e-02 -1.514424532651901245e-01 -7.757943123579025269e-02 -3.372919932007789612e-02 4.211698472499847412e-01 1.145355105400085449e-01 1.715769805014133453e-02 7.273587584495544434e-02 2.471825778484344482e-01 1.150152180343866348e-02 9.605837613344192505e-02
-2.718474529683589935e-02 -5.805900692939758301e-02 -1.107408329844474792e-01 3.625844046473503113e-02 -9.747192263603210449e-02 -3.104126453399658203e-01 4.080639481544494629e-01 -2.543360292911529541e-01 5.780049134045839310e-03 6.025177240371704102e-02 -1.360306441783905029e-01 1.046372056007385254e-01 8.517989516258239746e-02 -2.696054577827453613e-01 -4.639796167612075806e-02 1.345511525869369507e-01 2.840445637702941895e-01 6.736277043819427490e-02 2.734887003898620605e-01 2.472765147686004639e-01 -2.922513186931610107e-01 4.444812983274459839e-02 -6.388267874717712402e-02 -1.410933285951614380e-01 1.844287812709808350e-01 1.598359346389770508e-01 -2.078318595886230469e-01 8.060218393802642822e-02 4.132277145981788635e-02 2.402140498161315918e-01 9.934259951114654541e-02 2.946811355650424957e-02
6.989926099777221680e-02 9.339953213930130005e-02 -1.224077418446540833e-01 3.119948692619800568e-02 -7.895407080650329590e-02 -5.919241532683372498e-02 1.620232760906219482e-01 -1.258449107408523560e-01 -9.115995466709136963e-02 2.288999110460281372e-01 -2.550280392169952393e-01 8.051345497369766235e-02 -2.907239459455013275e-02 -3.450871407985687256e-01 -1.056485995650291443e-01 -1.529370844364166260e-01 -8.450572378933429718e-03 9.641236066818237305e-02 -1.444558352231979370e-01 2.458910793066024780e-01 2.792048268020153046e-02 -1.024024263024330139e-01 3.593635186553001404e-02 4.088632762432098389e-02 2.576123364269733429e-02 2.902636304497718811e-02 1.830500066280364990e-01 3.195694088935852051e-01 1.931600719690322876e-01 5.349374413490295410e-01 1.401746869087219238e-01 2.161420732736587524e-01
-2.917065918445587158e-01 -2.069279849529266357e-01 -8.779536932706832886e-02 1.082120463252067566e-01 -1.229632645845413208e-01 -1.779441088438034058e-01 5.854212865233421326e-02 -1.036980226635932922e-01 2.248868532478809357e-02 7.300653308629989624e-02 -2.177444659173488617e-02 7.144742459058761597e-02 -1.402192264795303345e-01 -3.510776460170745850e-01 -2.182422131299972534e-01 1.180246174335479736e-01 -2.252396196126937866e-01 1.308426409959793091e-01 -2.007281780242919922e-01 1.652892529964447021e-01 2.395258694887161255e-01 -2.589063905179500580e-02 1.943140178918838501e-01 -8.594433218240737915e-02 -1.784265935420989990e-01 7.115135341882705688e-02 2.430389523506164551e-01 -1.796064823865890503e-01 3.272065222263336182e-01 2.558543980121612549e-01 5.093951895833015442e-02 1.838941425085067749e-01
-4.407466948032379150e-02 9.945441782474517822e-02 -1.746215969324111938e-01 4.266620874404907227e-01 -1.431047916412353516e-01 -1.460301429033279419e-01 -4.315828904509544373e-02 -4.619577154517173767e-02 1.967187225818634033e-01 8.088255673646926880e-02 -1.929583102464675903e-01 -1.204545572400093079e-01 -2.087706886231899261e-02 -3.916127383708953857e-01 -3.628812357783317566e-02 -8.382648974657058716e-02 1.336590945720672607e-01 -6.572463363409042358e-02 -4.860559105873107910e-02 2.773711085319519043e-01 -1.064486801624298096e-01 -2.926036715507507324e-01 -3.179035708308219910e-02 -3.423099517822265625e-01 4.437925294041633606e-02 3.365600481629371643e-02 5.960310250520706177e-02 9.984882175922393799e-02 1.368606686592102051e-01 2.491852492094039917e-01 -1.762460917234420776e-02 2.373479008674621582e-01
-1.613139808177947998e-01 -1.457221508026123047e-01 -4.387393295764923096e-01 1.102240234613418579e-01 8.409409224987030029e-02 1.632846891880035400e-01 -1.885806620121002197e-01 -2.407747954130172729e-01 1.855675727128982544e-01 -1.896959729492664337e-02 -7.120266556739807129e-02 2.880709432065486908e-02 -1.610039174556732178e-01 -2.494857311248779297e-01 -3.085455000400543213e-01 8.982555009424686432e-03 9.774733334779739380e-02 2.527753412723541260e-01 1.407766640186309814e-01 1.366643756628036499e-01 -1.736307293176651001e-01 -1.796142198145389557e-02 -1.438311189413070679e-01 -2.259732969105243683e-02 -9.436074644327163696e-02 2.177084982395172119e-01 1.807272061705589294e-02 -2.221324592828750610e-01 2.855458557605743408e-01 9.773568063974380493e-02 9.177409112453460693e-02 1.661209166049957275e-01
3.256731331348419189e-01 2.361092157661914825e-02 -2.552840411663055420e-01 2.438342720270156860e-01 -2.060491740703582764e-01 -3.309066966176033020e-02 -1.288672983646392822e-01 -1.964304000139236450e-01 -4.732455685734748840e-02 3.209181129932403564e-01 -1.408348679542541504e-01 1.150607243180274963e-01 -3.278998434543609619e-01 -3.169459402561187744e-01 -2.451916933059692383e-01 -1.227056160569190979e-01 1.514551788568496704e-01 -7.393196225166320801e-02 1.407862007617950439e-01 1.620428264141082764e-01 2.921425923705101013e-02 1.043141558766365051e-01 1.096762269735336304e-01 9.035547077655792236e-02 -3.617174178361892700e-02 9.547787159681320190e-02 2.878457121551036835e-02 -6.025242805480957031e-02 1.945737004280090332e-01 2.418587356805801392e-01 -1.202389523386955261e-01 1.282764971256256104e-01
2.356509715318679810e-01 -2.761139571666717529e-01 -1.545601189136505127e-01 2.034235894680023193e-01 -8.868946880102157593e-02 -2.172862887382507324e-01 2.465339750051498413e-02 5.810177698731422424e-02 1.572776213288307190e-02 5.487240850925445557e-02 7.356800884008407593e-02 3.537081778049468994e-01 -9.054970741271972656e-02 -4.026543200016021729e-01 -2.805426120758056641e-01 1.315772682428359985e-01 -1.262729763984680176e-01 -2.780928313732147217e-01 2.161280065774917603e-01 5.258407816290855408e-02 -9.632158279418945312e-02 -2.808102071285247803e-01 -1.327427178621292114e-01 -1.993434689939022064e-02 -8.403575979173183441e-03 3.072087652981281281e-02 6.899207085371017456e-02 9.993944317102432251e-03 2.780961096286773682e-01 8.033830672502517700e-02 2.126667834818363190e-02 -6.888428330421447754e-02
5.153496563434600830e-02 -1.581861376762390137e-01 -6.246612221002578735e-02 2.983589172363281250e-01 -9.271097928285598755e-02 -2.729936838150024414e-01 1.392294317483901978e-01 1.089728474617004395e-01 -1.332983970642089844e-01 4.041271805763244629e-01 1.138289831578731537e-02 -5.734258517622947693e-02 1.950969696044921875e-01 -1.404786556959152222e-01 -2.365287244319915771e-01 -4.162773489952087402e-02 2.179486751556396484e-01 -1.983942091464996338e-01 1.285473257303237915e-01 1.602716296911239624e-01 -2.595728039741516113e-01 -6.267444789409637451e-02 1.147136315703392029e-01 -6.369035691022872925e-02 -2.153282016515731812e-01 1.679843366146087646e-01 3.165601938962936401e-02 -4.291201476007699966e-03 2.940539419651031494e-01 2.830059826374053955e-01 2.829342707991600037e-02 6.692051887512207031e-02
-1.966466382145881653e-02 -6.133176386356353760e-02 -1.073916628956794739e-01 3.973200023174285889e-01 2.109431326389312744e-01 -3.895580768585205078e-02 2.279774993658065796e-01 5.756859108805656433e-02 7.089439034461975098e-02 -2.856820449233055115e-02 2.675521671772003174e-01 2.289415448904037476e-01 -1.463971585035324097e-01 -2.415602952241897583e-01 -1.056354939937591553e-01 -3.798497142270207405e-03 -1.488123238086700439e-01 -2.973620221018791199e-02 7.261508703231811523e-02 1.478409171104431152e-01 -2.789516746997833252e-01 -3.463985621929168701e-01 1.191813498735427856e-01 -7.077927142381668091e-02 7.994789048098027706e-04 6.463959813117980957e-02 1.595309823751449585e-01 2.558226510882377625e-02 2.996768951416015625e-01 1.086534932255744934e-01 3.241055607795715332e-01 -1.538837049156427383e-02
-7.104396075010299683e-02 -1.064325571060180664e-01 -5.362361669540405273e-01 9.744182974100112915e-02 1.177971363067626953e-01 -4.327053204178810120e-02 -1.851328015327453613e-01 -2.489277720451354980e-01 -8.044006675481796265e-02 -5.411652475595474243e-02 1.279456317424774170e-01 3.207430988550186157e-02 -2.502185404300689697e-01 -2.161255627870559692e-01 -3.977001011371612549e-01 -8.625370450317859650e-03 6.300969421863555908e-02 1.182771623134613037e-01 1.098314374685287476e-01 2.077613919973373413e-01 -1.406663842499256134e-02 -1.674333512783050537e-01 2.464648149907588959e-02 2.571477554738521576e-02 -1.903035044670104980e-01 2.961307466030120850e-01 -7.561010774224996567e-03 -1.931151449680328369e-01 1.010747253894805908e-01 7.716955244541168213e-02 7.586480583995580673e-03 7.713553961366415024e-03
8.168650418519973755e-02 1.075228024274110794e-02 -2.304724007844924927e-01 -1.009919121861457825e-01 -2.653107047080993652e-02 -1.418772339820861816e-01 -4.386200755834579468e-02 -1.589961796998977661e-01 1.482434272766113281e-01 1.364457607269287109e-01 2.173845022916793823e-01 1.750222891569137573e-01 -1.244163289666175842e-01 -1.300153434276580811e-01 -1.813540235161781311e-02 9.949826449155807495e-02 -5.493229255080223083e-03 1.888916641473770142e-01 -1.594902202486991882e-02 3.072449862957000732e-01 -1.091103851795196533e-01 -1.003378927707672119e-01 2.110839486122131348e-01 -4.124222993850708008e-01 -1.148096695542335510e-01 1.543074101209640503e-01 -1.372417211532592773e-01 -6.297438591718673706e-02 2.783531546592712402e-01 3.567434251308441162e-01 -1.500205546617507935e-01 2.583258748054504395e-01
-6.548721343278884888e-02 -1.547148972749710083e-01 -1.110968887805938721e-01 1.284399181604385376e-01 -4.594370350241661072e-02 -3.715163767337799072e-01 2.441369891166687012e-01 2.670096606016159058e-02 1.177488546818494797e-02 1.568929851055145264e-01 -2.369994223117828369e-01 1.294786483049392700e-01 1.369401067495346069e-01 -4.365915358066558838e-01 -1.878152489662170410e-01 1.021963637322187424e-02 7.076045870780944824e-02 2.538907155394554138e-02 -3.619331493973731995e-02 4.740575700998306274e-02 -1.993213742971420288e-01 -1.502508670091629028e-01 -4.140766337513923645e-02 -2.141036838293075562e-01 6.839730590581893921e-02 2.929680049419403076e-01 -3.167506456375122070e-01 -1.648527234792709351e-01 3.924327716231346130e-02 1.979468464851379395e-01 1.145702376961708069e-01 -9.549728780984878540e-02
-4.458420444279909134e-03 1.598017364740371704e-01 -2.006208300590515137e-01 -1.477214228361845016e-02 -5.865226313471794128e-02 -7.458259910345077515e-02 1.258440464735031128e-01 -1.549894809722900391e-01 5.908714979887008667e-02 3.415322303771972656e-01 -1.738775819540023804e-01 -1.614409685134887695e-01 -1.467755585908889771e-01 -2.438628524541854858e-01 -3.849034607410430908e-01 -6.659086793661117554e-02 1.625217683613300323e-02 1.053452724590897560e-04 -1.187531352043151855e-01 2.514332234859466553e-01 -9.405302256345748901e-02 -5.722310766577720642e-02 -8.236072957515716553e-02 7.064418494701385498e-02 -1.845718175172805786e-02 -6.406984478235244751e-02 3.374920487403869629e-01 1.379076838493347168e-01 1.166393309831619263e-01 3.442906737327575684e-01 -8.400307595729827881e-02 3.115194439888000488e-01
2.642046287655830383e-02 -1.240631714463233948e-01 -2.869247496128082275e-01 1.986477822065353394e-01 3.008593339473009109e-03 -3.288075700402259827e-02 1.477552503347396851e-01 -1.840930134057998657e-01 -3.050065424758940935e-04 1.495478898286819458e-01 -5.577572807669639587e-02 -1.954652667045593262e-01 -2.200758755207061768e-01 -3.273180723190307617e-01 -2.300884127616882324e-01 -1.151460409164428711e-01 3.515644697472453117e-03 2.665602564811706543e-01 -1.718585193157196045e-01 2.853593230247497559e-01 2.120494842529296875e-01 -1.084211617708206177e-01 -9.377861022949218750e-02 1.517893001437187195e-02 1.241534799337387085e-01 1.938708126544952393e-01 2.158625870943069458e-01 2.522243261337280273e-01 -9.911988675594329834e-02 2.999770939350128174e-01 5.878083407878875732e-02 7.485063374042510986e-02
2.490559034049510956e-02 -1.109919627197086811e-03 -1.297495812177658081e-01 5.456672981381416321e-03 1.755358874797821045e-01 -2.466425001621246338e-01 4.659198969602584839e-02 -2.566809020936489105e-02 2.596053779125213623e-01 1.468449681997299194e-01 3.135361373424530029e-01 1.489624530076980591e-01 -3.332003057003021240e-01 -2.718716263771057129e-01 -7.224517315626144409e-02 -4.517984762787818909e-02 1.670278906822204590e-01 -9.612550586462020874e-02 1.555669754743576050e-01 1.024436056613922119e-01 2.464524954557418823e-01 1.802879720926284790e-01 -6.090272963047027588e-02 -4.685535654425621033e-02 -2.220285534858703613e-01 -7.557141780853271484e-02 1.821169704198837280e-01 -7.905475050210952759e-02 3.302819430828094482e-01 2.396164536476135254e-01 -9.851700067520141602e-02 2.116011083126068115e-01
-2.027222663164138794e-01 -2.441846020519733429e-02 -3.848142176866531372e-02 1.795551329851150513e-01 2.823829054832458496e-01 -7.620820403099060059e-02 2.203454375267028809e-01 -2.547636926174163818e-01 -4.580660164356231689e-02 2.448141574859619141e-01 2.108551561832427979e-01 2.049806267023086548e-01 -1.784677654504776001e-01 -8.061554282903671265e-02 -1.045729443430900574e-01 3.568788990378379822e-02 3.532196860760450363e-03 -1.479469090700149536e-01 1.062588691711425781e-01 3.472969830036163330e-01 -1.576692909002304077e-01 -3.177660703659057617e-02 8.771603554487228394e-02 -1.860415488481521606e-01 -1.663404107093811035e-01 6.116872653365135193e-02 2.022972404956817627e-01 2.549218237400054932e-01 3.725962340831756592e-01 4.237456619739532471e-02 1.608008295297622681e-01 2.705332823097705841e-02
-2.616727724671363831e-02 4.416095837950706482e-02 -3.852583095431327820e-02 4.204430282115936279e-01 1.801219880580902100e-01 2.341892942786216736e-02 1.938370764255523682e-01 -5.161580070853233337e-02 -2.347130328416824341e-02 2.105604857206344604e-01 2.203067243099212646e-01 4.012446701526641846e-01 -1.113649010658264160e-01 -2.501207292079925537e-01 -1.272390931844711304e-01 3.913012146949768066e-02 3.397412598133087158e-02 -3.758867830038070679e-02 1.002061590552330017e-01 1.529449820518493652e-01 -8.766333013772964478e-02 -3.166291117668151855e-01 -2.511120215058326721e-02 -1.750808060169219971e-01 -1.427822858095169067e-01 1.237592697143554688e-01 2.331507802009582520e-01 6.635702401399612427e-02 3.071888983249664307e-01 1.243468746542930603e-01 1.323247402906417847e-01 -4.184078797698020935e-02
-7.365946471691131592e-02 -7.791922427713871002e-03 3.780930861830711365e-02 3.718367815017700195e-01 8.724439144134521484e-02 -6.789572536945343018e-02 1.639147400856018066e-01 6.290034204721450806e-02 -6.503821909427642822e-02 -1.113491579890251160e-01 2.254364788532257080e-01 2.896791398525238037e-01 -1.863153576850891113e-01 -1.419164389371871948e-01 -2.128299176692962646e-01 -5.834104493260383606e-02 -1.670964956283569336e-01 1.239890791475772858e-02 -6.029995158314704895e-02 1.639774888753890991e-01 -2.365373075008392334e-01 -3.534021079540252686e-01 -1.917916350066661835e-02 -1.049466580152511597e-01 -1.189914196729660034e-01 1.832352578639984131e-01 1.602328717708587646e-01 1.782994121313095093e-01 2.999231517314910889e-01 2.446765154600143433e-01 2.253714352846145630e-01 1.486137788742780685e-02
-4.888802394270896912e-02 8.493819832801818848e-02 5.129913985729217529e-02 1.914784312248229980e-01 7.713772356510162354e-02 -4.274544119834899902e-01 2.659124135971069336e-01 -7.104771584272384644e-02 1.454021595418453217e-02 4.276652634143829346e-02 4.630864039063453674e-02 2.419375926256179810e-01 -1.261826604604721069e-01 -1.214620098471641541e-01 -7.451451383531093597e-03 -3.522305563092231750e-02 -4.692535847425460815e-02 1.700161397457122803e-01 3.283214569091796875e-01 3.215320706367492676e-01 -3.193486854434013367e-02 2.413283586502075195e-01 -1.477754116058349609e-01 -1.839768439531326294e-01 -9.982508607208728790e-03 2.144065201282501221e-01 7.907483726739883423e-02 4.969080910086631775e-02 3.746457695960998535e-01 1.736509948968887329e-01 -3.522792458534240723e-02 9.060120582580566406e-02
-5.960723757743835449e-02 -1.757576316595077515e-01 -1.514881104230880737e-01 -1.049526780843734741e-01 1.325645744800567627e-01 7.996100187301635742e-02 7.689730077981948853e-02 -3.244342803955078125e-01 2.399647980928421021e-01 1.203100830316543579e-01 2.913397364318370819e-02 -1.470308471471071243e-02 2.336550690233707428e-02 -3.602081537246704102e-01 -3.985710442066192627e-01 1.387037932872772217e-01 -2.699866592884063721e-01 8.798362314701080322e-02 -2.673084661364555359e-02 3.460294306278228760e-01 4.655034840106964111e-02 4.822583496570587158e-02 -8.656240254640579224e-02 -2.101909369230270386e-01 9.249035269021987915e-02 1.716930866241455078e-01 1.861516386270523071e-02 1.659683510661125183e-02 2.623112201690673828e-01 2.173323929309844971e-01 3.157941624522209167e-02 4.466505348682403564e-02
2.847987227141857147e-02 -9.383453428745269775e-02 -5.580414831638336182e-02 3.552623689174652100e-01 2.381605058908462524e-01 -4.241133108735084534e-02 1.042913272976875305e-01 1.113959178328514099e-01 -1.970642060041427612e-01 4.076258838176727295e-02 4.245132207870483398e-01 1.148456931114196777e-01 -2.000056654214859009e-01 -7.293316721916198730e-02 -3.420750796794891357e-01 2.123273462057113647e-01 6.120582297444343567e-02 8.796723186969757080e-02 9.468302875757217407e-02 1.057067438960075378e-01 -1.647814363241195679e-01 -2.061769962310791016e-01 -1.180067807435989380e-01 -8.557992428541183472e-02 -2.043566256761550903e-01 5.876018851995468140e-02 6.422611325979232788e-02 -8.561689406633377075e-02 7.392065227031707764e-02 3.653039336204528809e-01 6.103518605232238770e-02 1.268709152936935425e-01
-1.145835518836975098e-01 -7.524521648883819580e-02 -3.255358338356018066e-01 -1.300394684076309204e-01 -2.339203283190727234e-02 1.707863062620162964e-01 -8.231958746910095215e-02 -1.190802901983261108e-01 6.916660815477371216e-02 5.326275527477264404e-02 -1.326440870761871338e-01 6.368996948003768921e-02 -1.968213468790054321e-01 -1.703851073980331421e-01 -4.521525502204895020e-01 2.046289446298032999e-04 -1.213136836886405945e-01 1.059035062789916992e-01 1.100082024931907654e-01 2.746036946773529053e-01 -1.874276697635650635e-01 3.832301869988441467e-02 4.010483995079994202e-02 9.073537588119506836e-02 -2.740993499755859375e-01 2.089355438947677612e-01 7.072304189205169678e-02 -2.360240221023559570e-01 2.916691005229949951e-01 2.404164671897888184e-01 1.221432089805603027e-01 9.489698708057403564e-02
3.422879055142402649e-02 1.059279143810272217e-01 9.904411435127258301e-02 2.961226105690002441e-01 7.427641004323959351e-02 -4.211097955703735352e-01 1.638145148754119873e-01 -1.236606165766716003e-01 6.901819258928298950e-02 -5.700753536075353622e-03 -1.322473436594009399e-01 -1.308359652757644653e-01 -2.339825332164764404e-01 -3.039859607815742493e-02 -2.187299877405166626e-01 -1.058022901415824890e-01 2.495533972978591919e-01 -1.425696760416030884e-01 -1.723506674170494080e-02 2.750598490238189697e-01 -3.839286789298057556e-02 -1.985109299421310425e-01 -2.240124195814132690e-01 -3.530507981777191162e-01 -1.244828924536705017e-01 -1.026630178093910217e-01 -6.625204533338546753e-02 -5.757189542055130005e-02 1.516516804695129395e-01 2.384742945432662964e-01 -1.483194828033447266e-01 -3.388269245624542236e-02
2.461736947298049927e-01 -1.918180286884307861e-01 -1.382668018341064453e-01 1.405312865972518921e-01 1.761967241764068604e-01 -2.723337411880493164e-01 -4.666373133659362793e-02 -6.250335276126861572e-02 8.252359181642532349e-02 2.602777481079101562e-01 1.078565716743469238e-01 -1.627252399921417236e-01 -1.862918585538864136e-01 -4.920251667499542236e-01 -1.792371720075607300e-01 -2.428558021783828735e-01 2.719929628074169159e-02 -1.413779258728027344e-01 -1.417621038854122162e-02 1.929996460676193237e-01 -1.725431531667709351e-02 7.962661981582641602e-02 9.474734216928482056e-02 -8.888438344001770020e-02 -4.851152002811431885e-02 6.025935057550668716e-03 2.441784292459487915e-01 -9.260220080614089966e-02 1.930261701345443726e-01 2.499538958072662354e-01 -7.013373821973800659e-02 1.222338676452636719e-01
1.378763467073440552e-01 -8.607038110494613647e-02 -2.886083722114562988e-01 7.094015926122665405e-02 -8.747626841068267822e-02 -6.706166267395019531e-02 2.169997692108154297e-01 5.393811687827110291e-02 -1.078536510467529297e-01 2.439507544040679932e-01 -1.635420918464660645e-01 7.737613050267100334e-04 -6.401703506708145142e-02 -2.826920747756958008e-01 -2.224860638380050659e-01 -1.245016232132911682e-01 1.984181702136993408e-01 1.780793815851211548e-01 -1.765718907117843628e-01 2.754714190959930420e-01 -4.364563897252082825e-02 2.494390122592449188e-02 -1.416345387697219849e-01 8.461368829011917114e-02 -1.415717601776123047e-01 1.211801450699567795e-02 3.655293881893157959e-01 1.336289942264556885e-01 1.021091863512992859e-01 4.002251923084259033e-01 -5.546682327985763550e-02 1.515596210956573486e-01
8.264163881540298462e-02 -3.643657639622688293e-02 -3.903464078903198242e-01 4.615854099392890930e-02 -1.655275225639343262e-01 -1.739015132188796997e-01 1.673533767461776733e-01 2.099823020398616791e-02 9.124592691659927368e-02 1.274418532848358154e-01 4.257431626319885254e-02 1.003987267613410950e-01 1.281914114952087402e-01 -6.180704757571220398e-02 -3.330430090427398682e-01 1.588973850011825562e-01 -2.557314746081829071e-02 1.925678551197052002e-02 2.193685919046401978e-01 3.133816123008728027e-01 1.556360870599746704e-01 -2.095009386539459229e-01 9.086421132087707520e-02 -1.225034594535827637e-01 -3.069787099957466125e-02 2.315318733453750610e-01 -1.198193505406379700e-01 -1.721447408199310303e-01 2.840180099010467529e-01 1.988593190908432007e-01 -1.564706861972808838e-01 2.764190137386322021e-01
8.738589286804199219e-02 -3.298191726207733154e-01 -1.227446869015693665e-01 -6.750092655420303345e-02 1.411933302879333496e-01 -2.985884249210357666e-01 2.167431861162185669e-01 -1.588275879621505737e-01 9.120934456586837769e-02 -2.450878024101257324e-01 2.958054840564727783e-02 2.191406190395355225e-01 -2.438008934259414673e-01 8.148708194494247437e-02 -3.209009766578674316e-01 4.916127305477857590e-03 2.229396402835845947e-01 -7.653657346963882446e-03 -1.663048192858695984e-02 6.789153814315795898e-02 9.610525518655776978e-02 -1.392733957618474960e-02 -7.689944654703140259e-02 -1.925056129693984985e-01 1.154556870460510254e-01 1.336464472115039825e-02 -1.124943867325782776e-01 1.871853470802307129e-01 3.198690116405487061e-01 8.599388599395751953e-02 2.913457751274108887e-01 1.829105764627456665e-01
-8.713177591562271118e-02 2.115330845117568970e-02 5.797109566628932953e-03 2.649395465850830078e-01 -6.972295790910720825e-02 4.715795442461967468e-02 1.626784950494766235e-01 -7.042104750871658325e-02 1.430515646934509277e-01 4.145681858062744141e-01 9.370677173137664795e-02 -1.167482435703277588e-01 -1.921774893999099731e-01 -1.337660476565361023e-02 -1.943107098340988159e-01 -1.707070767879486084e-01 1.960647851228713989e-01 -2.074024640023708344e-02 1.438756436109542847e-01 2.376905083656311035e-01 -2.469088137149810791e-01 -3.529789745807647705e-01 -3.359175324440002441e-01 -5.686876550316810608e-02 3.655876219272613525e-02 2.082541137933731079e-01 -1.624942570924758911e-02 -2.103016674518585205e-01 1.349412947893142700e-01 1.300765126943588257e-01 1.277316082268953323e-02 1.492799371480941772e-01
8.189400285482406616e-02 -1.097470894455909729e-01 -1.543834656476974487e-01 -1.217235927470028400e-03 8.320127427577972412e-02 -4.534892737865447998e-01 1.168053876608610153e-02 -1.225429847836494446e-01 6.748688966035842896e-02 3.162648677825927734e-01 -3.775295242667198181e-02 2.414489835500717163e-01 9.546551108360290527e-02 7.757055759429931641e-02 -3.165165781974792480e-01 5.190990492701530457e-02 1.327719539403915405e-01 -1.282604634761810303e-01 4.765569046139717102e-02 5.941557511687278748e-02 -3.081459105014801025e-01 1.642235964536666870e-01 -5.294714495539665222e-02 -5.065540969371795654e-02 -1.850876361131668091e-01 -2.209363877773284912e-02 1.138288006186485291e-01 -3.285823389887809753e-02 3.057363033294677734e-01 2.662903368473052979e-01 -2.346714884042739868e-01 1.093830615282058716e-01
-6.967842578887939453e-02 -1.396811902523040771e-01 -4.150031507015228271e-01 -1.587251126766204834e-01 -2.057631267234683037e-03 4.763516411185264587e-02 2.884412184357643127e-03 -1.427364498376846313e-01 5.315808206796646118e-02 2.430657669901847839e-02 -5.590274557471275330e-02 8.171786367893218994e-02 -7.331423461437225342e-02 -3.570649027824401855e-01 -3.892447650432586670e-01 1.905572414398193359e-01 -5.637377873063087463e-02 2.299160510301589966e-01 -5.966192111372947693e-02 1.773728579282760620e-01 -5.869320034980773926e-02 1.886820606887340546e-02 -1.293378770351409912e-01 -1.224793791770935059e-01 -1.274751424789428711e-01 7.946018874645233154e-02 1.501588076353073120e-01 -1.377604007720947266e-01 2.347943633794784546e-01 3.685752451419830322e-01 3.522686287760734558e-02 1.968435496091842651e-01
-4.128717258572578430e-02 -1.813201904296875000e-01 -1.733113974332809448e-01 -4.726328328251838684e-02 2.169188559055328369e-01 -2.699185311794281006e-01 -5.075892899185419083e-03 -2.422345876693725586e-01 2.124432623386383057e-01 1.984433233737945557e-01 1.820521652698516846e-01 2.260899245738983154e-01 -1.101475581526756287e-01 -3.892616927623748779e-01 -2.529302239418029785e-01 -1.559178438037633896e-02 -7.650490105152130127e-02 1.084888260811567307e-02 1.164307221770286560e-01 2.167414277791976929e-01 9.616822749376296997e-02 -3.304469957947731018e-02 9.451319277286529541e-02 -1.971985250711441040e-01 -6.629329919815063477e-02 -1.233089864253997803e-01 3.460970222949981689e-01 -1.138099879026412964e-01 2.430464178323745728e-01 -1.031797006726264954e-02 -1.450086832046508789e-01 -2.614880539476871490e-02
-6.103184819221496582e-02 -1.669309884309768677e-01 -4.064126908779144287e-01 -1.518093198537826538e-01 3.523629158735275269e-02 8.583970367908477783e-02 1.134064421057701111e-01 -2.818397879600524902e-01 8.064767718315124512e-02 1.079576909542083740e-01 1.752089336514472961e-02 1.051919907331466675e-01 -7.092472910881042480e-02 -3.594233989715576172e-01 -2.884931564331054688e-01 -7.752172648906707764e-03 -8.300004899501800537e-02 1.698418892920017242e-02 -3.657299280166625977e-02 2.620148956775665283e-01 3.021261096000671387e-02 -1.015463992953300476e-01 8.734492212533950806e-02 -1.324022710323333740e-01 -2.058362811803817749e-01 2.835187911987304688e-01 2.187192626297473907e-02 -6.790126860141754150e-02 2.184972763061523438e-01 3.296781778335571289e-01 -7.147488743066787720e-02 1.712405979633331299e-01
-2.042161114513874054e-02 9.722159057855606079e-02 -1.930516511201858521e-01 1.330596357583999634e-01 1.006636694073677063e-01 -1.550998240709304810e-01 -5.847724527120590210e-02 4.157179966568946838e-02 -9.250804036855697632e-02 1.605737507343292236e-01 -4.566930234432220459e-03 2.460431307554244995e-01 9.468530118465423584e-02 1.473353616893291473e-02 -3.838287293910980225e-01 -1.253957450389862061e-01 -5.341557413339614868e-02 1.296848952770233154e-01 4.671315103769302368e-02 5.493472516536712646e-02 -3.020264208316802979e-01 -8.152414858341217041e-02 -1.996045410633087158e-01 -4.224341511726379395e-01 -1.594675183296203613e-01 -1.841652244329452515e-01 -8.365831337869167328e-03 1.411916166543960571e-01 9.665922075510025024e-02 4.446825683116912842e-01 -2.956654131412506104e-02 1.865500770509243011e-02
2.225501686334609985e-01 8.376119285821914673e-02 -3.209001943469047546e-02 3.561551570892333984e-01 1.034067720174789429e-01 -3.773469030857086182e-01 1.960378289222717285e-01 -6.412776559591293335e-02 7.890441268682479858e-02 1.777731180191040039e-01 6.984274834394454956e-02 -1.501086726784706116e-02 -1.442863345146179199e-01 -1.183570176362991333e-01 -3.355173766613006592e-01 -3.306826576590538025e-02 2.403677701950073242e-01 -1.399460434913635254e-01 -5.833595618605613708e-02 2.769055664539337158e-01 1.883167028427124023e-02 -1.144086569547653198e-01 -1.613960862159729004e-01 -2.545004785060882568e-01 -2.173765003681182861e-02 3.815185278654098511e-02 -1.523904800415039062e-01 3.148659598082304001e-03 7.402469962835311890e-02 1.663714647293090820e-01 -2.219536900520324707e-01 -2.433920949697494507e-01
3.280996531248092651e-02 1.960493624210357666e-01 1.284079402685165405e-01 2.136356532573699951e-01 1.155312582850456238e-01 -4.768083244562149048e-02 2.589164674282073975e-01 -1.910255253314971924e-01 -2.661436237394809723e-02 2.212889343500137329e-01 2.129510045051574707e-01 3.057499527931213379e-01 -6.994893401861190796e-02 -1.207059249281883240e-02 -1.869931370019912720e-01 -2.912641875445842743e-02 -7.736351341009140015e-02 -1.060868147760629654e-02 1.021882146596908569e-01 3.415552079677581787e-01 -2.446285635232925415e-02 -1.934832483530044556e-01 2.928907237946987152e-02 -2.114219963550567627e-01 -1.400680541992187500e-01 5.554348975419998169e-02 2.681651413440704346e-01 1.753396987915039062e-01 4.090112447738647461e-01 1.092224866151809692e-01 1.042982488870620728e-01 -1.326592266559600830e-01
-1.949048936367034912e-01 -1.398846954107284546e-01 -1.819531917572021484e-01 2.258193790912628174e-01 -2.167829424142837524e-01 -1.768596023321151733e-01 3.022449016571044922e-01 -1.568694263696670532e-01 -1.149254590272903442e-01 -2.555507421493530273e-01 -2.046413533389568329e-02 2.186261117458343506e-01 -8.298739045858383179e-02 -1.896276473999023438e-01 -2.096823155879974365e-01 -2.302303314208984375e-01 1.204091310501098633e-01 -6.973973941057920456e-03 -1.352950036525726318e-01 1.830714792013168335e-01 1.774261146783828735e-01 1.222179383039474487e-01 4.059090837836265564e-02 1.679083406925201416e-01 -1.083438321948051453e-01 -3.313829656690359116e-03 7.458040863275527954e-02 1.043925285339355469e-01 4.135017991065979004e-01 -3.226504847407341003e-02 2.198362052440643311e-01 -7.983381301164627075e-02
2.449040859937667847e-01 -2.741255424916744232e-02 -2.351598590612411499e-01 -9.666530787944793701e-02 -1.405616253614425659e-01 -2.307063937187194824e-01 1.069235652685165405e-01 -9.543705731630325317e-02 1.296656578779220581e-01 2.719324231147766113e-01 -1.152724958956241608e-02 1.214610859751701355e-01 1.117554083466529846e-01 -1.379187256097793579e-01 -3.299570381641387939e-01 -2.810420989990234375e-01 2.323931455612182617e-02 2.329420894384384155e-01 -2.114727199077606201e-01 1.848059743642807007e-01 -6.066460162401199341e-02 1.956962794065475464e-02 1.446072128601372242e-03 -7.017835229635238647e-02 2.660525590181350708e-02 3.378913104534149170e-01 -2.371968328952789307e-01 -1.601591147482395172e-02 2.443338334560394287e-01 2.488156408071517944e-01 -1.144442036747932434e-01 8.555487543344497681e-02
1.681768447160720825e-01 1.043969467282295227e-01 -1.405763775110244751e-01 1.467656642198562622e-01 -1.269004046916961670e-01 -2.069757133722305298e-01 1.659816801548004150e-01 1.415024604648351669e-02 1.197581291198730469e-01 3.234405815601348877e-01 7.137471437454223633e-02 -1.958435401320457458e-03 2.937743905931711197e-03 -8.201013505458831787e-02 -2.146330922842025757e-01 -1.070428192615509033e-01 1.670142561197280884e-01 -1.268570721149444580e-01 8.100286126136779785e-03 4.192308783531188965e-01 -3.771791756153106689e-01 -1.544260680675506592e-01 -2.004447430372238159e-01 -9.735456854104995728e-02 -1.283798366785049438e-01 -2.569120377302169800e-02 -3.080414533615112305e-01 -1.437801420688629150e-01 1.055490896105766296e-01 2.408316433429718018e-01 1.747368648648262024e-02 8.237595856189727783e-02
-6.817510724067687988e-02 -2.022359818220138550e-01 -1.643214523792266846e-01 1.961008608341217041e-01 2.455691546201705933e-01 -1.355626434087753296e-01 -2.567709982395172119e-01 -2.635940015316009521e-01 2.342970669269561768e-01 -1.487374771386384964e-02 1.812822520732879639e-01 1.562272608280181885e-01 -1.532648354768753052e-01 -2.128864526748657227e-01 -3.386980891227722168e-01 -1.392847895622253418e-01 -1.129140108823776245e-01 6.389531493186950684e-02 -2.602246701717376709e-01 3.216518834233283997e-02 -1.680426001548767090e-01 3.231605514883995056e-02 8.147630095481872559e-02 -8.402897417545318604e-02 -9.689812362194061279e-02 1.726268529891967773e-01 -4.799941554665565491e-02 -1.872352957725524902e-01 3.629819154739379883e-01 -4.870779067277908325e-02 -1.418327540159225464e-01 -1.504288706928491592e-02
-7.846872508525848389e-02 -1.267672628164291382e-01 -7.250025123357772827e-02 3.758416473865509033e-01 2.623403072357177734e-01 -7.167907059192657471e-02 2.842346429824829102e-01 -1.852628141641616821e-01 4.844092298299074173e-03 7.983959466218948364e-02 2.485243976116180420e-01 1.110650822520256042e-01 -5.592279508709907532e-02 5.409017577767372131e-02 -1.463153362274169922e-01 2.362118847668170929e-02 -5.330122262239456177e-02 -2.757105510681867599e-03 9.119401127099990845e-02 2.502785325050354004e-01 -1.361686438322067261e-01 -8.704064041376113892e-02 -4.282712563872337341e-02 -1.852586418390274048e-01 -1.028419211506843567e-01 -8.481058478355407715e-02 3.224528729915618896e-01 1.368749886751174927e-01 4.284677803516387939e-01 6.284638494253158569e-02 7.969489693641662598e-02 2.514518797397613525e-01
1.602414399385452271e-01 8.737859129905700684e-02 -2.443269342184066772e-01 1.384494453668594360e-01 -1.729745119810104370e-01 7.110716775059700012e-03 2.168802767992019653e-01 -6.349743902683258057e-02 3.505365177989006042e-02 3.255363404750823975e-01 -7.787040621042251587e-02 -2.417727001011371613e-02 -2.848086506128311157e-02 -3.022530078887939453e-01 -2.186893969774246216e-01 -1.238953992724418640e-01 7.211036235094070435e-02 1.191687285900115967e-01 4.000557586550712585e-03 4.171599447727203369e-01 8.146716654300689697e-02 -1.544136852025985718e-01 -1.728844344615936279e-01 1.194561645388603210e-01 -6.608580052852630615e-02 4.552024230360984802e-02 2.403810918331146240e-01 2.184162288904190063e-01 1.429638564586639404e-01 2.566086351871490479e-01 -5.529668182134628296e-03 2.669565081596374512e-01
-1.027612611651420593e-01 -6.947594881057739258e-02 -1.422435194253921509e-01 7.590585201978683472e-02 -3.048219382762908936e-01 -3.818897306919097900e-01 3.856755495071411133e-01 -1.841042190790176392e-01 -1.453428268432617188e-01 -4.961380362510681152e-02 1.767886430025100708e-02 -9.491036646068096161e-03 -3.825700655579566956e-02 -3.416050225496292114e-02 -2.904848158359527588e-01 -1.799629330635070801e-01 2.603912651538848877e-01 1.640327721834182739e-01 7.273764163255691528e-02 2.637652754783630371e-01 -1.702705025672912598e-01 1.376727968454360962e-01 -1.506271064281463623e-01 -8.895252645015716553e-02 2.041900157928466797e-01 -1.160818785429000854e-01 1.800509840250015259e-01 -3.422574326395988464e-02 1.703490763902664185e-01 -4.668661579489707947e-02 1.462077051401138306e-01 -6.619167327880859375e-02
1.005951166152954102e-01 -2.030116170644760132e-01 -2.055798172950744629e-01 1.534704118967056274e-01 3.907138109207153320e-01 -3.247728943824768066e-01 1.146012842655181885e-01 -6.719015538692474365e-02 2.826526165008544922e-01 2.444147467613220215e-01 -2.057467401027679443e-02 -8.376308530569076538e-02 -6.199702993035316467e-02 -3.777651786804199219e-01 -2.054712027311325073e-01 -3.314336538314819336e-01 5.228714644908905029e-02 -1.404319852590560913e-01 2.402927167713642120e-02 3.030292131006717682e-02 7.620032131671905518e-02 -3.732833638787269592e-02 -3.427533432841300964e-02 3.966506198048591614e-02 4.549781233072280884e-02 -1.095703169703483582e-01 4.335277900099754333e-02 -7.759518176317214966e-02 2.866702675819396973e-01 1.054505109786987305e-01 -1.098446622490882874e-01 1.183035969734191895e-02
-2.591028511524200439e-01 -1.692312508821487427e-01 -4.018613398075103760e-01 6.251345574855804443e-02 -1.196921542286872864e-01 -2.441462129354476929e-01 2.795047760009765625e-01 -1.367020010948181152e-01 2.634461224079132080e-01 3.453573882579803467e-01 -1.683627665042877197e-01 1.423828750848770142e-01 -2.240743935108184814e-01 -1.387694776058197021e-01 -5.988904088735580444e-02 -1.112471669912338257e-01 7.278960198163986206e-02 4.874745383858680725e-02 -6.597480922937393188e-02 3.596090152859687805e-02 -3.850046917796134949e-02 1.574040055274963379e-01 2.642767727375030518e-01 -2.063653059303760529e-02 -1.255199685692787170e-02 2.246299535036087036e-01 9.162952192127704620e-03 -1.130237653851509094e-01 1.082472354173660278e-01 1.077226698398590088e-01 9.068226814270019531e-02 2.012270838022232056e-01
6.651765853166580200e-02 6.984456628561019897e-02 -2.720021903514862061e-01 3.323854878544807434e-02 6.015178188681602478e-02 -7.646932452917098999e-02 3.370954841375350952e-02 -2.345716953277587891e-01 1.222919523715972900e-01 2.511484026908874512e-01 1.372230499982833862e-01 -8.186748623847961426e-02 -1.282191723585128784e-01 -3.228246867656707764e-01 -1.727405041456222534e-01 -5.014154911041259766e-01 1.810194104909896851e-01 -1.239331364631652832e-01 -1.726791262626647949e-01 1.481950879096984863e-01 2.134206332266330719e-02 -9.416333585977554321e-02 1.324698925018310547e-01 -1.119758840650320053e-02 1.789602637290954590e-01 8.876217156648635864e-02 1.851977556943893433e-01 -8.353330194950103760e-03 9.759433567523956299e-02 3.487432301044464111e-01 -1.045660600066184998e-01 3.532434999942779541e-02
2.634623348712921143e-01 4.883792717009782791e-03 -1.638458371162414551e-01 1.396502554416656494e-01 -1.452339589595794678e-01 -4.236036539077758789e-01 1.931019127368927002e-01 1.445455253124237061e-01 -9.187223762273788452e-02 3.324329257011413574e-01 2.062059491872787476e-01 2.708410657942295074e-02 -6.925251334905624390e-02 -1.183872222900390625e-01 -2.307714819908142090e-01 -9.710329771041870117e-02 7.732567191123962402e-02 -5.652323737740516663e-02 4.832262545824050903e-02 2.550131976604461670e-01 -3.700357377529144287e-01 -9.746050834655761719e-02 -1.167585775256156921e-01 -2.084437757730484009e-01 -8.046695590019226074e-02 1.395275890827178955e-01 3.464894369244575500e-03 -1.019302159547805786e-01 7.826568931341171265e-02 2.208372205495834351e-01 8.910580724477767944e-02 -5.071825906634330750e-02
-2.037868499755859375e-01 1.564098000526428223e-01 -8.677159994840621948e-02 3.447307050228118896e-01 2.411289885640144348e-02 1.635705828666687012e-01 3.935959339141845703e-01 -1.596489399671554565e-01 1.845599263906478882e-01 1.835186332464218140e-01 2.545089721679687500e-01 1.643014512956142426e-02 -2.642238438129425049e-01 -5.954770743846893311e-02 1.843705028295516968e-02 3.785827383399009705e-02 4.166909307241439819e-02 -1.200607493519783020e-01 4.477100912481546402e-03 2.925098128616809845e-02 -1.875691264867782593e-01 -2.792867422103881836e-01 2.795227617025375366e-02 -4.555797576904296875e-02 8.640443533658981323e-02 1.926222592592239380e-01 1.672350466251373291e-01 1.324779838323593140e-01 2.747621238231658936e-01 2.843842804431915283e-01 7.357303798198699951e-02 8.391080051660537720e-02
1.507764589041471481e-02 -5.802145972847938538e-02 -3.232094943523406982e-01 2.466126829385757446e-01 -2.615807950496673584e-01 1.062567755579948425e-01 5.154158473014831543e-01 -1.805145442485809326e-01 1.166951507329940796e-01 1.506932228803634644e-01 -1.401416808366775513e-01 1.059648767113685608e-01 5.905588343739509583e-02 1.413308531045913696e-01 -3.015111982822418213e-01 -9.227540343999862671e-02 1.371784508228302002e-01 -3.174141282215714455e-03 6.373943760991096497e-03 -4.936826601624488831e-02 5.824119597673416138e-02 -1.237230896949768066e-01 -1.198878660798072815e-01 -2.070741057395935059e-01 -4.941227659583091736e-02 5.128878355026245117e-02 -1.515986025333404541e-02 -2.333545535802841187e-01 2.853041887283325195e-01 -4.386228974908590317e-03 -1.562333256006240845e-01 1.577405445277690887e-02
-1.969632692635059357e-02 1.177481785416603088e-01 -9.636980295181274414e-02 3.862881362438201904e-01 1.760152727365493774e-01 5.942230299115180969e-02 1.283755898475646973e-01 6.932232528924942017e-02 -1.114107109606266022e-02 -1.910880953073501587e-02 2.245180159807205200e-01 3.364036679267883301e-01 -6.654448807239532471e-02 -1.693981885910034180e-01 -2.259162515401840210e-01 -4.325198009610176086e-03 -1.268477886915206909e-01 -1.290207505226135254e-01 1.477659195661544800e-01 7.254597544670104980e-02 -2.625430524349212646e-01 -2.088386714458465576e-01 -8.437290787696838379e-02 -6.553548574447631836e-02 8.778329938650131226e-02 1.803278326988220215e-01 1.582296788692474365e-01 -9.259172528982162476e-02 2.192121148109436035e-01 4.037363827228546143e-01 2.319701313972473145e-01 2.657160721719264984e-02
-1.592948585748672485e-01 -1.417395323514938354e-01 -2.363728284835815430e-01 6.458993256092071533e-02 7.137586921453475952e-02 -3.265437185764312744e-01 5.005724728107452393e-02 -1.616056412458419800e-01 1.504150629043579102e-01 3.157601952552795410e-01 2.871653139591217041e-01 9.122135490179061890e-02 -1.419061422348022461e-01 -1.452947407960891724e-01 -3.296363949775695801e-01 2.144099771976470947e-01 1.004254817962646484e-01 -1.552819758653640747e-01 -7.561141252517700195e-02 1.164575070142745972e-01 -1.090466976165771484e-03 2.215656042098999023e-01 4.200668632984161377e-01 -7.855241745710372925e-02 2.924164570868015289e-02 1.222048923373222351e-01 1.383539140224456787e-01 8.684656023979187012e-02 3.901626169681549072e-02 1.097905784845352173e-01 5.534391477704048157e-02 2.899708226323127747e-02
-2.636204659938812256e-01 -7.714765518903732300e-02 -2.016877979040145874e-01 4.023812711238861084e-02 -5.146169662475585938e-02 -3.592527806758880615e-01 3.699094653129577637e-01 -1.351799368858337402e-01 1.689903885126113892e-01 -5.447934195399284363e-02 4.305402189493179321e-02 -6.058980897068977356e-02 -8.588421344757080078e-02 -2.537531852722167969e-01 -2.216289937496185303e-01 4.425996169447898865e-02 2.689126431941986084e-01 1.714005619287490845e-01 -1.267301440238952637e-01 5.248936638236045837e-02 1.513348966836929321e-01 -7.311324030160903931e-02 3.100406192243099213e-02 1.152127832174301147e-01 4.568929597735404968e-02 1.558572798967361450e-01 1.832912862300872803e-01 -1.931275725364685059e-01 2.948391437530517578e-01 1.659206463955342770e-03 2.972103655338287354e-01 3.414538688957691193e-03
9.992122650146484375e-02 1.872800290584564209e-02 -1.292449533939361572e-01 2.565107047557830811e-01 -5.900255590677261353e-02 4.491310939192771912e-02 2.652902305126190186e-01 -6.791799515485763550e-02 -2.998082898557186127e-02 4.776932895183563232e-01 -1.540476083755493164e-01 9.646445512771606445e-02 8.969363570213317871e-02 -2.612933814525604248e-01 -2.837238311767578125e-01 -2.256163358688354492e-01 4.603574518114328384e-03 5.783791095018386841e-02 -1.089688464999198914e-01 2.282240390777587891e-01 2.631330303847789764e-02 -6.522052735090255737e-02 -2.296631038188934326e-02 8.368610590696334839e-02 4.710707440972328186e-02 -3.403318300843238831e-02 2.800240814685821533e-01 1.712747812271118164e-01 1.212896928191184998e-01 3.514485061168670654e-01 -8.304674923419952393e-02 1.441261470317840576e-01
2.777209971100091934e-03 8.216372132301330566e-02 1.378446519374847412e-01 3.697101473808288574e-01 2.134517021477222443e-02 -3.817373886704444885e-02 2.229246199131011963e-01 4.492134600877761841e-02 -1.641601026058197021e-01 3.855233779177069664e-03 9.485393017530441284e-02 6.140168756246566772e-03 -5.171085521578788757e-02 -2.301865965127944946e-01 -2.683539092540740967e-01 -2.074920088052749634e-01 2.462680637836456299e-01 8.348815143108367920e-03 -1.529834270477294922e-01 2.520510256290435791e-01 -1.927680075168609619e-01 1.312884837388992310e-01 6.862214952707290649e-02 -1.007278338074684143e-01 1.697950214147567749e-01 1.712767183780670166e-01 -1.089475527405738831e-01 -1.120759025216102600e-01 2.811915874481201172e-01 2.339612543582916260e-01 3.273680508136749268e-01 -1.916452795267105103e-01
-7.010746747255325317e-02 -7.460156083106994629e-02 -1.406607925891876221e-01 2.504019439220428467e-01 1.520326286554336548e-01 -1.878914386034011841e-01 1.940686851739883423e-01 -2.337494045495986938e-01 -3.459544107317924500e-02 -8.136316388845443726e-02 -3.430644050240516663e-02 2.998041808605194092e-01 -7.089067250490188599e-02 -7.113578170537948608e-02 2.293814159929752350e-02 -1.647380292415618896e-01 4.710859619081020355e-03 -2.394194155931472778e-01 3.879043161869049072e-01 3.621949255466461182e-01 -3.881348669528961182e-02 3.227819874882698059e-02 7.118341326713562012e-02 -2.209849953651428223e-01 4.633909463882446289e-02 -3.325061872601509094e-02 2.684871256351470947e-01 -2.543783374130725861e-02 3.000482022762298584e-01 1.263393163681030273e-01 1.029774695634841919e-01 1.779296994209289551e-01
2.013053596019744873e-01 -7.643044739961624146e-02 6.178158149123191833e-02 2.039490342140197754e-01 -7.070555537939071655e-02 -2.155517339706420898e-01 8.476258069276809692e-02 7.501394301652908325e-02 1.368363648653030396e-01 2.510448694229125977e-01 1.341135650873184204e-01 -6.567529588937759399e-02 -1.971277892589569092e-01 -1.367764025926589966e-01 -1.930521577596664429e-01 -9.324998408555984497e-02 2.980862557888031006e-01 -2.760433256626129150e-01 1.387087255716323853e-01 2.346765547990798950e-01 -1.817192137241363525e-01 -1.828748136758804321e-01 -3.131169378757476807e-01 -3.036507666110992432e-01 -7.893271744251251221e-02 1.995437741279602051e-01 -4.998966306447982788e-02 -3.966439142823219299e-02 2.322297543287277222e-01 1.664415448904037476e-01 7.989759743213653564e-02 -4.639361053705215454e-02
-6.836034357547760010e-03 8.573628962039947510e-02 -2.818928956985473633e-01 -1.035668104887008667e-01 -1.242749989032745361e-01 5.052360147237777710e-02 4.058404266834259033e-02 -1.452560722827911377e-01 2.284462600946426392e-01 2.040905654430389404e-01 1.181970015168190002e-01 1.891585886478424072e-01 -1.437443047761917114e-01 -3.240493237972259521e-01 -1.767483800649642944e-01 4.643294960260391235e-03 -4.004574194550514221e-02 1.712112724781036377e-01 -4.177905153483152390e-03 2.179999351501464844e-01 -7.872451096773147583e-02 -2.172459959983825684e-01 2.180815190076828003e-01 -4.518607556819915771e-01 -1.031382605433464050e-01 1.974724084138870239e-01 -1.020950451493263245e-01 1.713227182626724243e-01 2.274956554174423218e-01 3.326595202088356018e-02 -7.933972030878067017e-02 1.702728271484375000e-01
1.158415153622627258e-01 -6.597288697957992554e-02 5.012337118387222290e-02 1.658908724784851074e-01 2.498356550931930542e-01 7.123174145817756653e-03 2.558165192604064941e-01 -2.126612961292266846e-01 -1.537392735481262207e-01 -3.882129909470677376e-03 2.873424887657165527e-01 2.482598423957824707e-01 -3.477057069540023804e-02 -1.480744183063507080e-01 -2.987321615219116211e-01 3.430424630641937256e-02 -9.975420683622360229e-02 -9.407456219196319580e-02 1.397739499807357788e-01 3.791138529777526855e-01 -9.834820032119750977e-02 -1.880427300930023193e-01 1.555676292628049850e-02 -1.304482072591781616e-01 -1.208516210317611694e-01 2.299918327480554581e-03 2.667489349842071533e-01 1.729728281497955322e-01 3.235995769500732422e-01 3.686780482530593872e-02 1.578311622142791748e-01 8.142967522144317627e-02
-6.458283960819244385e-02 1.064457297325134277e-01 -1.666796207427978516e-01 2.644427120685577393e-01 3.497686386108398438e-01 1.467425674200057983e-01 3.160261511802673340e-01 -2.713402211666107178e-01 -8.306182175874710083e-02 -4.914742335677146912e-02 1.370054036378860474e-01 5.527601111680269241e-03 -2.092406302690505981e-01 -8.298541605472564697e-02 -1.336047947406768799e-01 -1.663054525852203369e-01 -1.503452006727457047e-02 -6.769961118698120117e-02 1.915868967771530151e-01 3.121782243251800537e-01 -1.250415742397308350e-01 -8.069342374801635742e-02 1.072427555918693542e-01 -1.850764602422714233e-01 -1.730183064937591553e-01 -8.769162744283676147e-02 8.506505936384201050e-02 6.160898599773645401e-03 2.516659796237945557e-01 -2.203197591006755829e-02 2.013500034809112549e-01 2.983150482177734375e-01
1.945631653070449829e-01 -6.176026538014411926e-02 -6.639961898326873779e-02 2.811580300331115723e-01 -2.384532801806926727e-02 -2.629414200782775879e-01 3.411509841680526733e-02 5.673683807253837585e-02 1.951293200254440308e-01 3.692952096462249756e-01 1.029691770672798157e-01 4.175913706421852112e-02 -1.274192333221435547e-01 -1.783502548933029175e-01 -2.388240993022918701e-01 -5.532755330204963684e-02 2.538034617900848389e-01 -1.226261034607887268e-01 1.543460488319396973e-01 2.917653024196624756e-01 -1.360441148281097412e-01 -1.029239892959594727e-01 -2.012837529182434082e-01 -3.134917020797729492e-01 4.835303500294685364e-02 2.741182744503021240e-01 -6.226935982704162598e-02 -9.045478701591491699e-02 1.279598772525787354e-01 1.443518847227096558e-01 -1.369567960500717163e-01 -6.352657824754714966e-02
3.028936386108398438e-01 -6.563304364681243896e-02 -1.403509974479675293e-01 1.852017343044281006e-01 -1.866700351238250732e-01 -3.846860826015472412e-01 1.012655869126319885e-01 -6.660982221364974976e-02 7.041682302951812744e-02 2.883504331111907959e-01 2.550840675830841064e-01 6.750379502773284912e-02 2.946900203824043274e-02 -7.764499634504318237e-02 -1.637876033782958984e-01 -1.888463199138641357e-01 1.509214490652084351e-01 -5.768416449427604675e-02 -3.058196511119604111e-03 2.839013636112213135e-01 -3.614894449710845947e-01 3.822874044999480247e-03 -1.318180710077285767e-01 -1.969015151262283325e-01 -1.672242879867553711e-01 1.245520561933517456e-01 -6.825692951679229736e-02 -1.339073628187179565e-01 1.312491148710250854e-01 2.012625336647033691e-01 5.945956707000732422e-02 -6.654360145330429077e-02
-2.603452801704406738e-01 -1.197465658187866211e-01 -4.073553979396820068e-01 -1.177437230944633484e-01 -3.502494096755981445e-02 8.199694007635116577e-02 1.690917611122131348e-01 -2.077491730451583862e-01 6.198053061962127686e-02 -1.512061059474945068e-01 -1.118902955204248428e-02 -3.730882331728935242e-02 -7.324132323265075684e-02 -2.587208151817321777e-01 -4.546161293983459473e-01 8.090062439441680908e-02 -1.487433444708585739e-03 -3.968211822211742401e-03 5.039328336715698242e-02 3.006908297538757324e-01 -6.168564315885305405e-03 -1.546727307140827179e-02 3.485870361328125000e-02 -2.268498390913009644e-02 -1.487800180912017822e-01 1.767594665288925171e-01 4.162358120083808899e-02 -6.143204402178525925e-03 2.341188192367553711e-01 3.275827169418334961e-01 3.053961694240570068e-02 1.773405373096466064e-01
-1.747288368642330170e-02 1.700441353023052216e-02 5.715635139495134354e-03 3.667908608913421631e-01 4.813427478075027466e-02 -1.184283792972564697e-01 1.111109107732772827e-01 -1.293424814939498901e-01 -1.562370061874389648e-01 -6.335673481225967407e-02 -7.056957483291625977e-02 2.167092710733413696e-01 -6.231232360005378723e-02 -8.759885281324386597e-02 -1.569326967000961304e-01 -2.261290550231933594e-01 3.962551057338714600e-01 -2.321138828992843628e-01 1.422268897294998169e-01 3.871223032474517822e-01 -5.991255491971969604e-02 7.459855079650878906e-02 -1.296953260898590088e-01 -2.360058724880218506e-01 5.823894962668418884e-02 -4.954076185822486877e-02 9.702500700950622559e-02 1.008875221014022827e-01 1.427037864923477173e-01 3.544116020202636719e-01 1.118360832333564758e-01 -7.180289179086685181e-02
-2.034897357225418091e-01 -7.493386417627334595e-02 -1.705024838447570801e-01 2.030973434448242188e-01 2.135680168867111206e-01 -3.617379963397979736e-01 2.591345012187957764e-01 -6.377454102039337158e-02 7.282833009958267212e-02 1.146593838930130005e-01 -2.723000645637512207e-01 1.327355206012725830e-01 1.171698570251464844e-01 -3.034975230693817139e-01 -1.483853012323379517e-01 6.404152512550354004e-02 1.423928737640380859e-01 7.735975086688995361e-02 -1.116981655359268188e-01 -1.899719424545764923e-02 1.420863717794418335e-01 1.623492538928985596e-01 1.366232056170701981e-02 -1.398204267024993896e-01 4.646672308444976807e-02 2.547619342803955078e-01 -2.701936475932598114e-02 -4.623429104685783386e-02 3.147225975990295410e-01 1.210972890257835388e-01 2.782786786556243896e-01 1.622763574123382568e-01
-1.647571027278900146e-01 2.379167079925537109e-02 -1.242260336875915527e-01 1.027489174157381058e-02 3.612046688795089722e-02 -1.683285087347030640e-01 1.255664229393005371e-02 -8.207088708877563477e-02 1.197952255606651306e-01 2.047069817781448364e-01 -1.751826959662139416e-03 2.516544163227081299e-01 -4.225806891918182373e-02 9.619158506393432617e-02 -3.144226074218750000e-01 -2.096989303827285767e-01 -7.889435440301895142e-02 5.483326688408851624e-02 -8.052451908588409424e-02 1.115600615739822388e-01 -3.049785196781158447e-01 -2.963955998420715332e-01 -5.663618817925453186e-02 -4.086180329322814941e-01 -4.873696714639663696e-02 -2.369916588068008423e-01 -1.676501333713531494e-02 -4.579760879278182983e-02 1.107146441936492920e-01 4.010291695594787598e-01 -1.123567223548889160e-01 -1.446787863969802856e-01
1.203319872729480267e-03 -1.758426129817962646e-01 -5.506968125700950623e-02 2.040047347545623779e-01 8.542925864458084106e-02 -1.285902857780456543e-01 -1.442914307117462158e-01 -6.902555376291275024e-02 -1.137536540627479553e-01 5.266686677932739258e-01 -1.047438904643058777e-01 1.233206540346145630e-01 4.932083562016487122e-02 -1.156400330364704132e-02 -3.499715030193328857e-01 -1.334835588932037354e-02 1.880091130733489990e-01 1.261492818593978882e-02 -2.129863481968641281e-03 4.031904041767120361e-02 -3.351731300354003906e-01 -6.634423881769180298e-02 1.010399907827377319e-01 -2.977498620748519897e-02 -1.170878261327743530e-01 1.168117895722389221e-01 -2.013079375028610229e-01 -1.949162222445011139e-03 1.599809676408767700e-01 3.458836972713470459e-01 2.325563579797744751e-01 -3.339995071291923523e-02
1.358466297388076782e-01 1.745413988828659058e-02 -2.329098880290985107e-01 1.917589455842971802e-01 -2.428301870822906494e-01 -3.298610448837280273e-01 6.615130603313446045e-02 9.711094945669174194e-02 -2.001729235053062439e-02 4.426929354667663574e-01 1.835896372795104980e-01 -3.670619055628776550e-02 -4.439114779233932495e-02 -1.374638974666595459e-01 -3.116880953311920166e-01 -2.333217859268188477e-01 8.797258883714675903e-02 -1.174400374293327332e-01 2.508835494518280029e-02 2.525229156017303467e-01 -2.227105945348739624e-01 -1.931273639202117920e-01 -2.168895862996578217e-02 -1.729995608329772949e-01 -9.207194298505783081e-02 7.346621155738830566e-02 -1.863627433776855469e-01 -6.429690867662429810e-02 1.177353113889694214e-01 1.866946071386337280e-01 -7.478602696210145950e-03 4.172116052359342575e-03
-9.096557646989822388e-02 -4.747324623167514801e-03 -4.861375987529754639e-01 -9.905393421649932861e-02 8.250690251588821411e-02 1.168575063347816467e-01 3.061290085315704346e-02 -2.245382070541381836e-01 2.715655788779258728e-02 -9.697765111923217773e-02 8.242754638195037842e-02 6.204785779118537903e-02 -1.994985342025756836e-01 -2.607087194919586182e-01 -4.290719032287597656e-01 3.213909640908241272e-02 -1.238266453146934509e-01 1.372403651475906372e-01 2.749091014266014099e-02 1.945112645626068115e-01 -1.876475512981414795e-01 -4.958707839250564575e-02 -1.240113228559494019e-01 -8.749461919069290161e-02 -2.055216133594512939e-01 1.373431682586669922e-01 1.001280099153518677e-01 -1.210742667317390442e-01 1.110051423311233521e-01 3.547674417495727539e-01 4.804772138595581055e-02 1.767467893660068512e-02
-4.132993891835212708e-02 -5.798141285777091980e-02 7.780692074447870255e-03 4.326769411563873291e-01 4.437709227204322815e-02 -5.930790305137634277e-02 2.370518743991851807e-01 -5.738023668527603149e-02 -4.131937399506568909e-02 7.568205706775188446e-03 2.414719164371490479e-01 3.479700386524200439e-01 -2.496397309005260468e-02 -2.422067821025848389e-01 -1.962995380163192749e-01 -4.731702059507369995e-02 -1.147685945034027100e-01 -2.392400987446308136e-02 7.525591552257537842e-02 5.633471161127090454e-02 -2.185182273387908936e-01 -2.961744666099548340e-01 7.825662195682525635e-02 -1.823706626892089844e-01 -2.176793068647384644e-01 1.384742558002471924e-01 2.251698821783065796e-01 -2.215734682977199554e-02 2.711017131805419922e-01 4.449411481618881226e-02 2.588501572608947754e-01 6.169400364160537720e-02
4.651629552245140076e-02 8.826127648353576660e-02 -3.362835571169853210e-02 -4.387756809592247009e-02 1.447596251964569092e-01 -2.718732357025146484e-01 2.036226093769073486e-01 -6.824744492769241333e-02 6.812477856874465942e-02 -7.749352604150772095e-02 5.059076473116874695e-02 3.112365901470184326e-01 -1.555036306381225586e-01 -1.532146781682968140e-01 -8.278461545705795288e-02 -1.460643261671066284e-01 6.226785480976104736e-02 -2.373918145895004272e-02 4.648267030715942383e-01 3.640537858009338379e-01 6.020798347890377045e-03 8.470704406499862671e-02 -2.983040511608123779e-01 -1.475440263748168945e-01 -1.521490812301635742e-01 -1.280760020017623901e-01 1.098412871360778809e-01 5.722551420331001282e-02 2.816767096519470215e-01 2.322110831737518311e-01 3.032080829143524170e-02 -2.434705311316065490e-05
1.161678284406661987e-01 -2.615404501557350159e-02 -7.939095050096511841e-02 1.733385212719440460e-02 2.678589820861816406e-01 -1.985754668712615967e-01 1.902235746383666992e-01 -2.230599373579025269e-01 2.722083628177642822e-01 2.413277328014373779e-01 4.824709519743919373e-02 2.026455551385879517e-01 -9.941960126161575317e-02 -4.115320444107055664e-01 -1.808027774095535278e-01 -2.063852995634078979e-01 1.182803064584732056e-01 -6.061755586415529251e-03 -2.189957052469253540e-01 1.050053462386131287e-01 -1.557636167854070663e-02 -1.696638464927673340e-01 1.486437618732452393e-01 6.515997648239135742e-02 2.338477671146392822e-01 1.325318813323974609e-01 1.403312981128692627e-01 -2.572984397411346436e-01 9.233371168375015259e-02 1.806288808584213257e-01 -9.298013895750045776e-02 1.245617195963859558e-01
-8.604471385478973389e-02 1.863522976636886597e-01 5.645218119025230408e-02 4.839545786380767822e-01 4.546133428812026978e-02 -5.888355523347854614e-02 1.953821182250976562e-01 -1.257517337799072266e-01 1.601266115903854370e-01 1.550699472427368164e-01 1.812605410814285278e-01 2.169906198978424072e-01 -7.406681030988693237e-02 -2.439167499542236328e-01 -7.893336936831474304e-03 6.641273945569992065e-02 6.835193932056427002e-02 9.564831107854843140e-02 -1.356111615896224976e-01 5.582162737846374512e-02 -1.072363704442977905e-01 -3.851866722106933594e-01 -9.382072091102600098e-02 -1.227484792470932007e-01 -2.855953760445117950e-02 8.758244663476943970e-02 7.375354319810867310e-02 3.024309873580932617e-01 2.459713071584701538e-01 2.362775206565856934e-01 1.427989751100540161e-01 -2.628198824822902679e-02
2.815876305103302002e-01 -6.248798221349716187e-02 -1.910406164824962616e-02 2.461113184690475464e-01 2.610233724117279053e-01 -1.475070416927337646e-01 2.389545887708663940e-01 2.373727411031723022e-01 5.181567277759313583e-03 1.147024706006050110e-01 4.919973760843276978e-02 -8.412041515111923218e-02 -1.722947508096694946e-01 9.143852628767490387e-03 -2.093156576156616211e-01 -2.867496609687805176e-01 2.883758246898651123e-01 2.215374112129211426e-01 8.285282552242279053e-02 2.954309284687042236e-01 -1.440618634223937988e-01 -1.390446722507476807e-02 2.337439917027950287e-02 8.823978714644908905e-03 -6.817252188920974731e-02 1.852672547101974487e-01 -1.411952823400497437e-01 1.463479548692703247e-02 2.478812187910079956e-01 2.319115847349166870e-01 1.184821724891662598e-01 -1.941672116518020630e-01
5.764508619904518127e-02 -1.264436542987823486e-01 -2.958303391933441162e-01 9.396966546773910522e-02 9.435270726680755615e-02 -9.709247946739196777e-02 1.019346788525581360e-01 2.477687969803810120e-02 -6.343252025544643402e-03 2.844968140125274658e-01 3.173368051648139954e-02 4.909839630126953125e-01 -1.333276629447937012e-01 -2.306847423315048218e-01 -1.746832765638828278e-02 -2.409886419773101807e-01 -1.208171620965003967e-01 -1.034900397062301636e-01 8.613209426403045654e-02 -4.458207637071609497e-02 1.617605686187744141e-01 -2.189627587795257568e-01 -9.996549040079116821e-02 -2.713642418384552002e-01 -4.352409392595291138e-02 -2.340777544304728508e-03 1.918336451053619385e-01 -2.204568684101104736e-01 2.801831960678100586e-01 1.798601895570755005e-01 -1.094347685575485229e-01 -2.980155986733734608e-04
8.413086831569671631e-02 2.091171145439147949e-01 -1.968945711851119995e-01 2.176624387502670288e-01 -4.378179833292961121e-02 7.505055516958236694e-02 8.228374272584915161e-02 -1.372631192207336426e-01 4.085895121097564697e-01 2.376005351543426514e-01 -8.431220054626464844e-02 -7.820540666580200195e-02 -2.485742866992950439e-01 4.710881412029266357e-02 -4.052285850048065186e-01 7.602473348379135132e-02 2.202564775943756104e-01 1.083297748118638992e-02 2.546126209199428558e-02 -3.812541067600250244e-02 -7.235437631607055664e-02 -1.781824417412281036e-02 -1.063362434506416321e-01 8.453579246997833252e-02 -2.142849564552307129e-01 2.021591179072856903e-03 -2.526385523378849030e-02 -9.737381339073181152e-02 4.638021290302276611e-01 -4.513278603553771973e-03 5.727079510688781738e-02 1.003532484173774719e-01
2.222569137811660767e-01 -7.780812680721282959e-02 -3.074780702590942383e-01 7.554878294467926025e-02 -2.112331241369247437e-01 -3.201320171356201172e-01 1.087946817278862000e-01 7.327189296483993530e-02 6.340167671442031860e-02 3.614378273487091064e-01 1.947549730539321899e-01 3.931792452931404114e-02 1.197987943887710571e-01 -1.773126721382141113e-01 -1.094212457537651062e-01 -2.311452478170394897e-01 7.194619392976164818e-04 -2.014817856252193451e-02 1.887330412864685059e-01 2.901253104209899902e-01 -1.838770210742950439e-01 -1.280015110969543457e-01 -8.446063101291656494e-02 -2.067186236381530762e-01 -2.574225068092346191e-01 5.994162335991859436e-02 -1.203081682324409485e-01 3.815278410911560059e-02 2.087048739194869995e-01 1.883781403303146362e-01 1.961686275899410248e-02 -9.583745151758193970e-02
7.224962464533746243e-04 -8.814683556556701660e-02 -2.217023223638534546e-01 2.183367758989334106e-01 1.826130449771881104e-01 -9.776293486356735229e-02 -2.441928908228874207e-02 -2.404980957508087158e-01 1.094934716820716858e-01 7.245551794767379761e-02 1.290281563997268677e-01 -6.984588503837585449e-02 1.424168050289154053e-01 -5.184773206710815430e-01 -2.663982212543487549e-01 -1.980620622634887695e-01 1.063914149999618530e-01 2.841778099536895752e-02 4.616405814886093140e-03 2.831632494926452637e-01 8.403220772743225098e-02 -2.808324433863162994e-02 1.076235324144363403e-01 -1.109542399644851685e-01 1.605382114648818970e-01 -9.124871343374252319e-02 1.569423228502273560e-01 -1.311979591846466064e-01 3.144808709621429443e-01 1.336505562067031860e-01 -1.771960109472274780e-01 8.847502619028091431e-02
-6.082412600517272949e-02 3.592719137668609619e-02 -4.558736979961395264e-01 2.819394469261169434e-01 1.227535307407379150e-01 -2.309808582067489624e-01 2.343225777149200439e-01 -7.722127437591552734e-02 1.483498960733413696e-01 5.444147065281867981e-02 -1.908495724201202393e-01 -4.681530594825744629e-02 2.459505945444107056e-02 -2.328484803438186646e-01 -1.028241589665412903e-01 -1.788179427385330200e-01 2.018236666917800903e-01 2.336032986640930176e-01 -2.376321405172348022e-01 4.527985304594039917e-02 9.523332118988037109e-02 -4.136379808187484741e-02 6.626190990209579468e-02 -1.165865957736968994e-01 -2.309569567441940308e-01 1.461217552423477173e-01 -8.352439850568771362e-02 2.167856395244598389e-01 -1.035628281533718109e-02 2.682698667049407959e-01 1.483021080493927002e-01 1.101316362619400024e-01
1.318238824605941772e-01 3.467490151524543762e-02 -2.317014634609222412e-01 8.036457002162933350e-02 -5.037233978509902954e-02 -6.370620429515838623e-02 3.674839437007904053e-02 -4.444261640310287476e-02 -2.709287777543067932e-02 4.539022147655487061e-01 -1.066337805241346359e-02 -7.620556652545928955e-02 -1.016389876604080200e-01 -2.387428581714630127e-01 -3.140887916088104248e-01 -1.476681083440780640e-01 1.143044531345367432e-01 -4.328420851379632950e-03 -8.752015233039855957e-02 2.773272991180419922e-01 5.294486135244369507e-02 -2.231807075440883636e-02 -7.661299407482147217e-02 4.921931400895118713e-02 3.371440991759300232e-02 5.750709027051925659e-02 3.116097450256347656e-01 2.039892673492431641e-01 1.992745697498321533e-01 4.128783941268920898e-01 -1.898224093019962311e-02 2.189595103263854980e-01
3.926753532141447067e-03 5.171627551317214966e-02 -4.453997313976287842e-01 -4.157156869769096375e-02 -3.488771151751279831e-03 1.238514631986618042e-01 -1.986961662769317627e-01 -3.255816102027893066e-01 9.067295491695404053e-02 -4.770807176828384399e-02 -1.509723998606204987e-02 1.033019647002220154e-01 -1.105298697948455811e-01 -3.642191290855407715e-01 -3.998164534568786621e-01 -2.986118779517710209e-04 1.402167379856109619e-01 1.542656570672988892e-01 4.617507383227348328e-02 2.035273015499114990e-01 -1.491513550281524658e-01 4.495321586728096008e-02 -9.707948565483093262e-02 2.734250761568546295e-02 -9.735777229070663452e-02 2.516941130161285400e-01 7.888458669185638428e-02 -1.377530992031097412e-01 1.395254284143447876e-01 2.472908794879913330e-01 9.999042749404907227e-02 -1.203707326203584671e-02
4.384497925639152527e-02 1.431612223386764526e-01 7.637485861778259277e-02 2.459563612937927246e-01 1.633875072002410889e-02 -3.049469366669654846e-02 1.626828908920288086e-01 -6.229933351278305054e-02 -5.911852791905403137e-02 2.596580088138580322e-01 6.746870279312133789e-02 -1.898442059755325317e-01 -6.219734624028205872e-02 -8.707605302333831787e-02 -5.096686258912086487e-02 8.732578158378601074e-02 2.377815246582031250e-01 3.340256214141845703e-02 1.771398782730102539e-01 1.568889468908309937e-01 -2.793327271938323975e-01 -1.692970842123031616e-01 -1.243857219815254211e-01 -8.689440786838531494e-03 -2.404850870370864868e-01 -3.626882657408714294e-02 -1.076054871082305908e-01 -1.198844537138938904e-01 3.917326629161834717e-01 4.933375418186187744e-01 1.234419345855712891e-01 1.160544231534004211e-01
1.414151042699813843e-01 -8.573064953088760376e-02 -7.349847257137298584e-02 1.494438499212265015e-01 8.306457661092281342e-03 -1.974564194679260254e-01 1.094790771603584290e-01 5.475696176290512085e-02 2.314808964729309082e-01 1.759435087442398071e-01 2.080868482589721680e-01 -5.054381862282752991e-02 -1.341520845890045166e-01 -1.597791761159896851e-01 -2.717935740947723389e-01 -1.173625588417053223e-01 2.449737340211868286e-01 -2.352542132139205933e-01 1.706482321023941040e-01 1.605223566293716431e-01 -8.879105746746063232e-02 -2.515854835510253906e-01 -3.330964744091033936e-01 -3.380793631076812744e-01 4.617350548505783081e-02 1.807162016630172729e-01 -1.867388486862182617e-01 1.033071894198656082e-02 1.665362715721130371e-01 2.269224673509597778e-01 7.291171699762344360e-02 -9.121751785278320312e-02
-3.309286758303642273e-02 -1.373650580644607544e-01 4.834407195448875427e-02 1.220897808670997620e-01 1.525343656539916992e-01 -2.200364321470260620e-01 3.563230931758880615e-01 -8.135590702295303345e-02 3.045320808887481689e-01 1.588269621133804321e-01 -3.213945329189300537e-01 6.628483533859252930e-02 8.496377617120742798e-02 -1.572526544332504272e-01 -3.984864652156829834e-01 -5.141905322670936584e-02 1.155049279332160950e-01 1.491556018590927124e-01 -1.163977310061454773e-01 -2.580952346324920654e-01 1.625377312302589417e-02 -4.845319688320159912e-02 -7.980228960514068604e-02 -1.512245386838912964e-01 -7.219193875789642334e-02 1.225843727588653564e-01 1.618139445781707764e-01 1.447430849075317383e-01 2.317354828119277954e-01 2.512409389019012451e-01 6.457182578742504120e-03 -8.155392855405807495e-02
-2.078337967395782471e-01 -2.302663028240203857e-01 -3.252451419830322266e-01 -1.905457079410552979e-01 1.096617281436920166e-01 2.054742537438869476e-02 5.730592645704746246e-03 -2.037785947322845459e-01 2.316248975694179535e-02 3.495954722166061401e-02 1.280183494091033936e-01 2.191601879894733429e-02 -2.694782055914402008e-02 -2.160987108945846558e-01 -4.440315365791320801e-01 8.566730469465255737e-02 -1.471858173608779907e-01 1.412063241004943848e-01 -4.747006297111511230e-02 1.652411222457885742e-01 -3.561389818787574768e-02 -3.405828319955617189e-04 -1.477656811475753784e-01 -1.103338822722434998e-01 -2.436286360025405884e-01 8.521240949630737305e-02 7.507087290287017822e-02 -8.527003973722457886e-02 2.700319886207580566e-01 4.155804812908172607e-01 9.464547969400882721e-03 7.385415583848953247e-02
-2.700509130954742432e-02 -9.719499945640563965e-02 -5.105238780379295349e-02 2.833599038422107697e-02 2.468217909336090088e-01 -6.551060825586318970e-02 2.887086570262908936e-02 -8.790065348148345947e-02 6.049334257841110229e-02 3.405708968639373779e-01 -6.266822572797536850e-03 3.988280296325683594e-01 -1.182168200612068176e-01 -3.628555238246917725e-01 -1.038254573941230774e-01 1.287123113870620728e-01 1.589273810386657715e-01 1.915726214647293091e-01 7.693582028150558472e-02 1.766899377107620239e-01 1.350410729646682739e-01 -1.645229011774063110e-01 -1.440433710813522339e-01 -3.105582892894744873e-01 1.258434653282165527e-01 -1.637139767408370972e-01 1.487771570682525635e-01 6.135247182101011276e-03 2.576022744178771973e-01 1.307586878538131714e-01 -2.230893075466156006e-01 -3.567674383521080017e-02
-9.632771462202072144e-02 -8.786634542047977448e-03 -1.535402238368988037e-01 4.043904840946197510e-01 -5.866835266351699829e-02 -2.665358781814575195e-01 -1.420400142669677734e-01 -1.210219040513038635e-01 2.678323164582252502e-02 -1.499698460102081299e-01 7.800572365522384644e-02 -1.696636714041233063e-02 -1.067805960774421692e-01 5.998073611408472061e-03 -1.630559414625167847e-01 -4.266349598765373230e-03 1.347349137067794800e-01 3.778896331787109375e-01 -1.981867998838424683e-01 1.899561136960983276e-01 1.287912670522928238e-02 7.142240554094314575e-02 1.802106387913227081e-02 -2.115118503570556641e-01 -1.865122020244598389e-01 1.861809343099594116e-01 5.552808567881584167e-02 -2.157514691352844238e-01 2.749909758567810059e-01 3.360002934932708740e-01 -1.367580592632293701e-01 1.168861389160156250e-01
-1.754328012466430664e-01 8.030212670564651489e-02 5.906711798161268234e-03 3.433434665203094482e-01 1.350684612989425659e-01 -4.403600469231605530e-02 2.577200829982757568e-01 -2.974959090352058411e-02 8.230024576187133789e-02 -6.746101379394531250e-02 2.287388741970062256e-01 3.528614044189453125e-01 -4.206543043255805969e-02 -2.524699866771697998e-01 -1.541784554719924927e-01 -1.624721102416515350e-02 -1.363361030817031860e-01 -2.960608340799808502e-02 1.236187759786844254e-02 1.788271367549896240e-01 -3.244872391223907471e-01 -3.122489750385284424e-01 -5.164126679301261902e-02 -6.257143616676330566e-02 -1.182029321789741516e-01 1.015290915966033936e-01 1.682677417993545532e-01 -4.526636004447937012e-02 3.079158067703247070e-01 6.282744556665420532e-02 2.479466646909713745e-01 6.177427247166633606e-02
-1.100111752748489380e-01 -2.471583038568496704e-01 -3.024177625775337219e-03 3.146287798881530762e-01 6.733696162700653076e-02 -1.853803098201751709e-01 -3.814126178622245789e-02 -7.488407194614410400e-02 -8.547131903469562531e-03 3.884596824645996094e-01 1.777714490890502930e-02 6.205138936638832092e-02 2.501997165381908417e-02 -9.298426657915115356e-02 -1.623530536890029907e-01 -1.582234539091587067e-02 1.683050543069839478e-01 -3.671774268150329590e-02 1.907419115304946899e-01 2.325287014245986938e-01 -3.909649252891540527e-01 -2.386895120143890381e-01 -1.156686525791883469e-02 3.027984313666820526e-02 -1.984122246503829956e-01 1.911216527223587036e-01 4.200061410665512085e-02 -6.892101466655731201e-02 2.432563304901123047e-01 3.383490741252899170e-01 6.129729002714157104e-02 -1.393659505993127823e-03
-1.878750324249267578e-02 -1.277616024017333984e-01 2.328534238040447235e-02 2.643558382987976074e-01 2.001934349536895752e-01 -1.986331790685653687e-01 2.046154625713825226e-02 -2.210623584687709808e-02 -7.865177839994430542e-02 4.605022072792053223e-01 -1.312381587922573090e-02 2.677721530199050903e-02 4.800700768828392029e-02 -1.176272928714752197e-01 -1.480438858270645142e-01 2.036793529987335205e-02 2.461808770895004272e-01 -1.363532394170761108e-01 3.578919544816017151e-02 2.101157456636428833e-01 -4.190590977668762207e-01 -1.686849296092987061e-01 -5.425023660063743591e-02 2.378619834780693054e-02 -1.750999540090560913e-01 1.736984252929687500e-01 3.521662950515747070e-02 1.155583839863538742e-02 1.612231135368347168e-01 3.837375640869140625e-01 8.139896392822265625e-02 2.384776994585990906e-02
-8.744791895151138306e-02 -8.001161366701126099e-02 -5.519111640751361847e-03 2.955363988876342773e-01 -1.090157255530357361e-01 -2.285185270011425018e-02 3.694050014019012451e-02 -1.097205728292465210e-01 3.054250590503215790e-02 4.468277096748352051e-01 1.325834095478057861e-01 -9.890890121459960938e-02 -2.207605540752410889e-01 -3.851329162716865540e-02 -2.541032135486602783e-01 -3.569542616605758667e-02 1.988639682531356812e-01 5.622140597552061081e-03 1.412620991468429565e-01 3.884238898754119873e-01 -8.564341813325881958e-02 -3.285589814186096191e-01 -3.327442109584808350e-01 -4.246220365166664124e-02 -5.184576287865638733e-02 1.703421324491500854e-01 -7.961617410182952881e-02 -1.015841960906982422e-01 -3.103368449956178665e-03 1.744813770055770874e-01 1.025535687804222107e-01 3.480755537748336792e-02
1.717330217361450195e-01 4.623923823237419128e-02 -1.154284104704856873e-01 2.135741561651229858e-01 5.442705377936363220e-02 -2.212976068258285522e-01 -8.282927423715591431e-02 -3.454247023910284042e-03 8.176919072866439819e-02 4.193312227725982666e-01 1.044407114386558533e-01 -1.308293044567108154e-01 -3.690453618764877319e-02 -2.651047408580780029e-01 -1.777593642473220825e-01 -1.679304987192153931e-01 1.153698787093162537e-01 -8.473629504442214966e-02 8.126037567853927612e-02 1.363207399845123291e-01 -2.747575640678405762e-01 -8.433175832033157349e-02 -1.196098104119300842e-01 -2.739099413156509399e-02 1.979717314243316650e-01 3.854253794997930527e-03 7.165895402431488037e-02 -1.862027943134307861e-01 4.193283021450042725e-01 2.198086380958557129e-01 -6.299834698438644409e-02 2.411670833826065063e-01
-1.229394376277923584e-01 -6.010418012738227844e-02 -3.276056349277496338e-01 -3.540530428290367126e-02 5.608422681689262390e-02 -2.282495051622390747e-01 7.417673617601394653e-02 5.376200191676616669e-03 1.890299916267395020e-01 1.579023152589797974e-01 -2.029702626168727875e-02 2.674658298492431641e-01 -1.125100031495094299e-01 -3.130078017711639404e-01 -2.848553657531738281e-01 -6.925185024738311768e-02 -2.699189186096191406e-01 1.408938467502593994e-01 1.295697689056396484e-01 2.511575520038604736e-01 1.417312324047088623e-01 1.428110897541046143e-01 -1.396622210741043091e-01 -3.348464369773864746e-01 7.308214157819747925e-02 1.955832988023757935e-01 1.414074450731277466e-01 1.784448698163032532e-02 9.475100040435791016e-02 2.300704270601272583e-01 7.523534446954727173e-02 8.104798942804336548e-02
2.367129176855087280e-01 -4.397580772638320923e-02 -4.118324220180511475e-01 6.420277641154825687e-04 1.718017011880874634e-01 1.728073507547378540e-01 -9.696464985609054565e-02 -1.649438440799713135e-01 1.551111787557601929e-01 9.410965442657470703e-02 -4.753268510103225708e-02 -1.420919001102447510e-01 -3.838657140731811523e-01 -1.949495375156402588e-01 -2.334145605564117432e-01 -7.772006839513778687e-02 9.834692627191543579e-02 5.943814292550086975e-02 5.490965396165847778e-02 1.788262575864791870e-01 -3.463053703308105469e-02 1.159597858786582947e-01 1.102744936943054199e-01 -1.259295791387557983e-01 -6.884910166263580322e-02 1.952908039093017578e-01 1.515387594699859619e-01 1.327620893716812134e-01 2.716706097126007080e-01 3.211664855480194092e-01 -1.544467508792877197e-01 7.400846574455499649e-03
1.525227427482604980e-01 -2.301172465085983276e-01 9.093768149614334106e-02 3.450199365615844727e-01 -8.752737194299697876e-02 5.887524783611297607e-02 -3.323753923177719116e-02 -6.905449926853179932e-02 -3.262731060385704041e-02 3.589029610157012939e-01 1.061476171016693115e-01 5.383935198187828064e-02 -1.155685633420944214e-02 -5.275210365653038025e-02 -6.343098729848861694e-02 -8.321066945791244507e-02 3.067753612995147705e-01 -6.192935165017843246e-03 1.686066389083862305e-01 1.876918971538543701e-01 -2.319973260164260864e-01 -8.052020519971847534e-02 1.245625913143157959e-01 -1.070055663585662842e-01 2.643447183072566986e-02 1.757777035236358643e-01 6.278593838214874268e-02 -4.589543119072914124e-02 4.385523498058319092e-01 3.615069389343261719e-01 4.938140138983726501e-02 -1.157189235091209412e-01
-7.128643244504928589e-02 -1.230606287717819214e-01 -2.675938010215759277e-01 3.121573328971862793e-01 -3.010609745979309082e-02 -1.685893982648849487e-01 1.478362083435058594e-01 -1.417562216520309448e-01 9.567087888717651367e-02 -3.511236980557441711e-02 -2.092849016189575195e-01 -9.080412238836288452e-02 3.979343920946121216e-03 -2.385945767164230347e-01 -1.903583705425262451e-01 -1.286995112895965576e-01 2.190385460853576660e-01 1.961214095354080200e-01 -8.388395607471466064e-02 1.548176407814025879e-01 2.817943096160888672e-01 -5.019082129001617432e-02 1.164747104048728943e-01 -1.639142483472824097e-01 4.465737566351890564e-02 3.055743873119354248e-01 -2.003276795148849487e-01 1.668321639299392700e-01 2.232135236263275146e-01 3.263289928436279297e-01 6.416454911231994629e-02 6.081188842654228210e-02
-1.172766555100679398e-02 9.862608462572097778e-02 -1.052505448460578918e-01 1.186854839324951172e-01 -1.684140786528587341e-02 4.900461807847023010e-02 -9.150364995002746582e-02 -1.517672687768936157e-01 2.064265608787536621e-01 1.462774276733398438e-01 1.369159221649169922e-01 -1.592141538858413696e-01 -3.269758448004722595e-02 -2.465899437665939331e-01 -2.293413728475570679e-01 -2.166418433189392090e-01 3.114899098873138428e-01 -6.160446908324956894e-03 -3.123125620186328888e-02 1.550667881965637207e-01 -2.692994475364685059e-01 -7.463492453098297119e-02 1.608758717775344849e-01 -8.326815813779830933e-02 9.788233786821365356e-02 1.287501752376556396e-01 6.655973941087722778e-02 -3.264364004135131836e-01 4.552552700042724609e-01 9.232694655656814575e-02 -2.711803615093231201e-01 4.367961734533309937e-02
2.261647582054138184e-01 -1.920118927955627441e-01 -1.614941507577896118e-01 1.717934906482696533e-01 1.195343509316444397e-01 -4.905825480818748474e-02 -2.748733758926391602e-02 -6.621773540973663330e-02 1.742404103279113770e-01 8.790182322263717651e-02 -6.400815397500991821e-02 4.424257278442382812e-01 -1.347584724426269531e-01 -3.099535405635833740e-01 -1.978983581066131592e-01 3.691698191687464714e-03 -6.173835694789886475e-02 -2.803247272968292236e-01 2.848249487578868866e-02 1.427325606346130371e-01 1.671821773052215576e-01 -1.512470394372940063e-01 -2.809809148311614990e-01 -6.750457733869552612e-02 1.114852577447891235e-01 -1.423170673660933971e-03 2.591630518436431885e-01 -1.845599710941314697e-01 2.149125933647155762e-01 1.786599010229110718e-01 -8.530642092227935791e-02 7.916358858346939087e-02
-1.605703532695770264e-01 -4.425752535462379456e-02 -1.210202425718307495e-01 3.806970119476318359e-01 1.129053309559822083e-01 -9.830762632191181183e-03 1.423586905002593994e-01 5.029984936118125916e-02 2.425824850797653198e-02 -4.483851045370101929e-02 2.331505417823791504e-01 3.317899405956268311e-01 -8.154448866844177246e-02 -1.492587327957153320e-01 -2.237282991409301758e-01 -9.457117319107055664e-02 -1.737869679927825928e-01 5.449407920241355896e-02 3.145727515220642090e-02 1.818132251501083374e-01 -2.649796009063720703e-01 -3.543877005577087402e-01 -5.249420180916786194e-02 -2.538177184760570526e-02 -8.104069530963897705e-02 2.075619250535964966e-01 2.407435923814773560e-01 8.098255842924118042e-02 2.971329391002655029e-01 1.426284164190292358e-01 1.640730351209640503e-01 7.704304158687591553e-02
5.263544619083404541e-02 -2.211170047521591187e-01 -2.498500645160675049e-01 2.827121019363403320e-01 1.640908047556877136e-02 -1.940359771251678467e-01 -1.818476244807243347e-02 -1.765479296445846558e-01 1.574381999671459198e-02 -1.238641068339347839e-01 6.801807880401611328e-02 8.929909020662307739e-02 -8.434319496154785156e-02 -2.432687878608703613e-01 -1.585928797721862793e-01 7.672536373138427734e-02 1.805788837373256683e-02 2.169344872236251831e-01 -3.158243596553802490e-01 2.910270392894744873e-01 -5.942611023783683777e-02 -2.769177965819835663e-02 1.770965754985809326e-01 -2.719976902008056641e-01 -1.073027625679969788e-01 2.618463337421417236e-01 -6.320001184940338135e-02 -1.752824336290359497e-01 1.515150517225265503e-01 2.836492955684661865e-01 -1.948740482330322266e-01 -1.156974285840988159e-01
-7.900642603635787964e-02 -7.053647190332412720e-02 3.134031593799591064e-02 4.193401634693145752e-01 4.401722177863121033e-02 -8.743634074926376343e-02 8.769145607948303223e-02 2.879058476537466049e-03 7.748465240001678467e-02 1.479244083166122437e-01 2.106139063835144043e-01 3.415589928627014160e-01 -1.352910250425338745e-01 -3.114677369594573975e-01 -1.686459481716156006e-01 1.270174328237771988e-02 -8.365084975957870483e-02 -2.446288242936134338e-02 -1.787427999079227448e-02 7.165001332759857178e-02 -2.672151327133178711e-01 -2.840699851512908936e-01 -5.286004394292831421e-02 -1.361032128334045410e-01 -7.294129580259323120e-02 6.315968930721282959e-02 2.728863060474395752e-01 1.339543908834457397e-01 3.183916211128234863e-01 1.096019223332405090e-01 2.364684492349624634e-01 6.601708382368087769e-02
1.401620656251907349e-01 -2.674486041069030762e-01 -1.380417197942733765e-01 2.626556456089019775e-01 4.732602462172508240e-02 -3.338389098644256592e-01 -1.328065544366836548e-01 6.361547857522964478e-02 -6.146486848592758179e-02 2.451474219560623169e-01 -7.905771583318710327e-02 4.057053476572036743e-02 -1.547535322606563568e-02 9.207930415868759155e-02 -3.638870120048522949e-01 -9.540692716836929321e-02 5.512593686580657959e-02 -2.256643027067184448e-01 3.407610580325126648e-02 1.488887816667556763e-01 -3.659051954746246338e-01 -1.169207319617271423e-02 4.838210344314575195e-02 5.794903263449668884e-02 -2.320134788751602173e-01 -7.686125114560127258e-03 3.771716728806495667e-02 -1.166505664587020874e-01 2.758931815624237061e-01 2.459249943494796753e-01 2.019436806440353394e-01 9.637238457798957825e-03
2.263979613780975342e-01 1.621947437524795532e-01 -6.761043518781661987e-02 4.673223569989204407e-02 1.912903934717178345e-01 -1.658545285463333130e-01 2.549729645252227783e-01 9.882023185491561890e-02 1.806723922491073608e-01 -3.982707113027572632e-02 1.345792859792709351e-01 6.757146120071411133e-02 8.533210307359695435e-02 -8.112435787916183472e-02 -4.691911637783050537e-01 1.225277334451675415e-01 1.390085518360137939e-01 -6.114718690514564514e-02 -7.645645737648010254e-02 4.114604294300079346e-01 1.158198341727256775e-02 -1.636502146720886230e-01 -5.850886553525924683e-02 3.748936206102371216e-02 -6.502286344766616821e-02 -6.611669901758432388e-03 -1.581160277128219604e-01 -2.257765233516693115e-01 3.022086024284362793e-01 -8.259768038988113403e-02 2.389496415853500366e-01 -7.371737807989120483e-02
1.464632004499435425e-01 -3.613758459687232971e-02 -3.960997238755226135e-02 1.960098445415496826e-01 -7.583861052989959717e-02 -1.373493671417236328e-01 1.873935014009475708e-02 4.413308948278427124e-02 1.599521487951278687e-01 2.576673626899719238e-01 8.658415824174880981e-02 -8.809582144021987915e-02 -1.297482103109359741e-01 -3.618995472788810730e-02 -3.032818138599395752e-01 -1.829374730587005615e-01 1.922201216220855713e-01 -1.140479147434234619e-01 2.664705216884613037e-01 2.367170602083206177e-01 -1.079978123307228088e-01 -2.158003896474838257e-01 -4.444836974143981934e-01 -2.349231392145156860e-01 -1.389354839920997620e-02 2.587125301361083984e-01 -6.181559059768915176e-03 -1.621114313602447510e-01 2.699585855007171631e-01 1.507314504124224186e-03 6.800587475299835205e-02 2.408889681100845337e-02
2.900574505329132080e-01 1.091981828212738037e-01 1.169981658458709717e-01 1.803979873657226562e-01 -2.184767723083496094e-01 -3.759745955467224121e-01 -9.738459438085556030e-02 -4.579023122787475586e-01 1.136089190840721130e-01 1.328571140766143799e-01 -9.011962264776229858e-02 -1.074091531336307526e-02 -1.533075869083404541e-01 -9.295596182346343994e-02 -3.574754595756530762e-01 -3.802871797233819962e-03 -1.841491609811782837e-01 5.125002935528755188e-02 6.602788344025611877e-03 1.211464554071426392e-01 -1.414127349853515625e-01 -8.903212845325469971e-02 -7.241957634687423706e-02 -2.207065224647521973e-01 3.763089701533317566e-02 5.615019425749778748e-02 -3.633754700422286987e-02 4.623701050877571106e-02 7.267116755247116089e-02 2.297756075859069824e-01 2.010498791933059692e-01 1.051528528332710266e-01
-1.382564753293991089e-02 -5.493654683232307434e-02 -2.295192033052444458e-01 2.062954455614089966e-01 -9.638197720050811768e-02 -2.075936794281005859e-01 1.358475387096405029e-01 -1.381466686725616455e-01 1.764371059834957123e-02 1.435792446136474609e-01 -8.080795407295227051e-02 1.611860841512680054e-02 -1.898061931133270264e-01 -1.722915917634963989e-01 -6.485244631767272949e-02 -2.369249612092971802e-02 2.756722271442413330e-01 1.913252621889114380e-01 -1.651553809642791748e-01 2.922693490982055664e-01 2.010683417320251465e-01 -1.817222982645034790e-01 -6.110555306077003479e-02 3.056180477142333984e-02 -1.684576272964477539e-01 5.705753341317176819e-02 -5.622437968850135803e-02 -5.985612049698829651e-02 2.581577599048614502e-01 4.622555971145629883e-01 -2.588394582271575928e-01 1.559413373470306396e-01
6.701474636793136597e-02 5.690677464008331299e-02 -1.146120354533195496e-01 3.909392952919006348e-01 1.708033084869384766e-01 7.465104013681411743e-02 2.576222121715545654e-01 -1.219678670167922974e-01 -9.305922687053680420e-02 9.212827682495117188e-02 2.208424061536788940e-01 2.331490218639373779e-01 -1.921215504407882690e-01 -1.192967221140861511e-01 -1.709272414445877075e-01 9.254751354455947876e-02 -1.718253493309020996e-01 -5.853959545493125916e-02 1.032920405268669128e-01 2.778812646865844727e-01 -1.438087821006774902e-01 -1.619912385940551758e-01 -4.407382011413574219e-02 -2.374893873929977417e-01 -1.268308013677597046e-01 1.414297670125961304e-01 1.349241733551025391e-01 1.282521933317184448e-01 4.306705892086029053e-01 1.030513271689414978e-01 6.970810890197753906e-02 -5.750768631696701050e-02
8.670902997255325317e-02 3.104728274047374725e-02 1.734991371631622314e-01 3.334327340126037598e-01 -2.350472286343574524e-02 -1.138710230588912964e-01 1.197813972830772400e-01 -1.050383225083351135e-01 2.103144489228725433e-02 1.449704468250274658e-01 -2.807395160198211670e-02 -1.210185065865516663e-01 -2.198157012462615967e-01 -2.274702340364456177e-01 -4.528583958745002747e-02 6.981173902750015259e-02 1.136922687292098999e-01 1.143000945448875427e-01 -1.785205490887165070e-02 5.128358006477355957e-01 -2.108328789472579956e-01 -2.726611495018005371e-01 -9.914074093103408813e-02 -2.201317995786666870e-01 1.193753853440284729e-01 6.043294817209243774e-02 2.088617235422134399e-01 1.188741177320480347e-01 7.513231784105300903e-02 2.192230671644210815e-01 -8.421147614717483521e-02 2.541984021663665771e-01
1.608941555023193359e-01 6.602022051811218262e-02 -1.523995846509933472e-01 3.968717902898788452e-02 -9.005081653594970703e-02 -1.151537448167800903e-01 2.164477258920669556e-01 1.105386987328529358e-01 1.486620120704174042e-02 3.668366968631744385e-01 -5.057794228196144104e-02 9.007035195827484131e-02 -2.501715347170829773e-02 -2.536833584308624268e-01 -3.454645574092864990e-01 -4.625564441084861755e-02 -3.847510367631912231e-02 1.373985260725021362e-01 -1.779679059982299805e-01 2.062061429023742676e-01 1.126762926578521729e-01 -1.519608348608016968e-01 -1.246615350246429443e-01 3.301750123500823975e-02 6.928624585270881653e-03 3.126428276300430298e-02 1.938487738370895386e-01 2.668989896774291992e-01 1.286715120077133179e-01 4.646101593971252441e-01 2.433948591351509094e-02 2.068045437335968018e-01
2.687710821628570557e-01 -2.287106812000274658e-01 -6.128660403192043304e-03 6.660448759794235229e-02 1.649784892797470093e-01 -2.850241065025329590e-01 -1.833045482635498047e-01 -1.996861994266510010e-01 2.188446670770645142e-01 1.684580147266387939e-01 -3.537156060338020325e-02 -1.076509580016136169e-01 -1.946987360715866089e-01 -2.691893279552459717e-01 -2.214878946542739868e-01 -6.567160040140151978e-02 8.096593618392944336e-02 -1.946861147880554199e-01 1.172359101474285126e-02 4.254533946514129639e-01 1.185331344604492188e-01 5.163829028606414795e-02 6.033683568239212036e-02 -1.172444503754377365e-02 9.423905611038208008e-02 3.442811965942382812e-02 2.461093850433826447e-02 1.068461760878562927e-01 3.348001241683959961e-01 2.358915507793426514e-01 2.670349786058068275e-03 1.627587527036666870e-02
1.247291937470436096e-01 3.731983900070190430e-02 -1.589918434619903564e-01 1.117210090160369873e-01 -3.415874540805816650e-01 4.112315550446510315e-02 2.628223598003387451e-01 -2.800636589527130127e-01 1.003735512495040894e-01 2.258502990007400513e-01 8.982113003730773926e-02 1.456091850996017456e-01 -3.087256550788879395e-01 4.571851808577775955e-03 -3.162792325019836426e-01 6.344550848007202148e-02 9.259047359228134155e-02 9.611849486827850342e-02 -1.788018941879272461e-01 8.346091210842132568e-02 -1.370582729578018188e-01 1.789043992757797241e-01 -3.787420690059661865e-01 -7.402070611715316772e-02 7.451970130205154419e-03 -9.666530042886734009e-02 5.807023122906684875e-02 -1.012487113475799561e-01 -4.230336099863052368e-02 2.931654155254364014e-01 1.303297281265258789e-01 7.384810596704483032e-02
-2.038165479898452759e-01 -7.343770563602447510e-02 -3.850671947002410889e-01 -1.843340098857879639e-01 1.420584022998809814e-01 6.555745005607604980e-02 4.539858177304267883e-02 -2.236573398113250732e-01 1.366663426160812378e-01 1.855376176536083221e-02 3.496621921658515930e-02 -3.851906955242156982e-02 -4.729666560888290405e-02 -1.705705523490905762e-01 -3.597997426986694336e-01 9.878471493721008301e-02 -6.267016381025314331e-02 1.361726075410842896e-01 2.680802717804908752e-02 1.668788641691207886e-01 -1.574015617370605469e-01 -1.140650287270545959e-01 -1.561431288719177246e-01 9.897382557392120361e-02 -2.681905627250671387e-01 1.687388867139816284e-01 6.067996099591255188e-02 -2.177557796239852905e-01 2.589546144008636475e-01 3.974513411521911621e-01 1.701207831501960754e-02 4.648127406835556030e-02
-2.648331820964813232e-01 -1.002788096666336060e-01 -1.684579104185104370e-01 2.029973864555358887e-01 -5.975830182433128357e-02 -2.644161880016326904e-01 2.904429733753204346e-01 -3.203198611736297607e-01 1.458094865083694458e-01 -2.303712218999862671e-01 -6.031432375311851501e-02 5.939121171832084656e-02 -1.697946041822433472e-01 -2.933641970157623291e-01 -1.168000474572181702e-01 -1.242654472589492798e-01 1.406932342797517776e-02 2.924690395593643188e-02 -1.938182264566421509e-01 1.558818668127059937e-01 -7.196372002363204956e-02 2.281076312065124512e-01 -2.144663035869598389e-02 8.244197815656661987e-02 -8.308392763137817383e-02 -4.831029474735260010e-02 1.359464079141616821e-01 2.743490738794207573e-03 3.394136130809783936e-01 3.446737676858901978e-02 2.789389193058013916e-01 -1.224356368184089661e-01
-1.068701297044754028e-01 -1.979985833168029785e-01 -2.450345456600189209e-01 1.999356448650360107e-01 3.428277745842933655e-02 -2.712808921933174133e-02 8.286528289318084717e-02 5.630826950073242188e-02 -4.909335076808929443e-02 2.623088657855987549e-01 -3.769940510392189026e-02 6.009385585784912109e-01 -1.347957104444503784e-01 -2.101664990186691284e-01 -2.260731309652328491e-01 -5.554080381989479065e-02 -1.147345900535583496e-01 -6.074802484363317490e-03 1.382537931203842163e-01 9.285114705562591553e-02 -1.887728460133075714e-02 -1.532299965620040894e-01 -1.297186464071273804e-01 -3.841521441936492920e-01 -1.751056499779224396e-02 1.114893052726984024e-02 -4.170012474060058594e-02 -1.114459708333015442e-01 1.105970442295074463e-01 9.122029691934585571e-02 -1.528593432158231735e-02 -1.502127498388290405e-01
1.339867115020751953e-01 1.229118704795837402e-01 -7.642898708581924438e-02 1.203787028789520264e-01 -6.787201017141342163e-02 3.366731852293014526e-02 2.078186273574829102e-01 6.817892193794250488e-02 3.301713764667510986e-01 2.433578222990036011e-01 -8.754871040582656860e-02 3.600438535213470459e-01 -2.959826588630676270e-02 -1.565442234277725220e-01 -7.999226450920104980e-02 -1.332158595323562622e-02 7.017036527395248413e-02 1.256511360406875610e-01 -8.873455226421356201e-02 1.995473802089691162e-01 -1.119942814111709595e-01 -5.961629375815391541e-02 9.605606086552143097e-03 -5.646408349275588989e-02 -1.356918662786483765e-01 3.601473569869995117e-01 -2.984265796840190887e-02 -7.696996629238128662e-02 2.502891123294830322e-01 2.901881933212280273e-01 -1.380587965250015259e-01 3.832886517047882080e-01
1.774835214018821716e-02 4.459467530250549316e-02 -2.423561811447143555e-01 -1.846277117729187012e-01 -5.724785104393959045e-02 1.370170619338750839e-02 -8.128035813570022583e-03 -1.820339262485504150e-01 2.994382679462432861e-01 2.259250432252883911e-01 8.908180147409439087e-02 1.587340235710144043e-01 -1.041692197322845459e-01 -2.727905809879302979e-01 -1.419238597154617310e-01 -8.809866756200790405e-02 5.217242613434791565e-02 1.807669401168823242e-01 7.359179109334945679e-02 3.232130706310272217e-01 -2.380695566534996033e-02 -2.221612930297851562e-01 1.196910589933395386e-01 -4.357122778892517090e-01 -8.008550107479095459e-02 9.671904146671295166e-02 5.183573439717292786e-02 -4.994964599609375000e-02 2.555449008941650391e-01 1.851259171962738037e-01 -1.946466565132141113e-01 1.530056446790695190e-01
-1.069606170058250427e-01 -4.281776025891304016e-02 -1.092405617237091064e-01 2.045761942863464355e-01 6.746029108762741089e-02 -6.157958135008811951e-02 -1.686557382345199585e-01 -3.083711266517639160e-01 2.047733366489410400e-01 1.074612289667129517e-01 1.986259073019027710e-01 1.356835365295410156e-01 -9.073012322187423706e-02 -2.857758998870849609e-01 -3.318580389022827148e-01 -2.930015921592712402e-01 -1.490272488445043564e-02 3.194817528128623962e-02 -2.292599976062774658e-01 3.066313266754150391e-02 -7.670261710882186890e-02 -7.521158456802368164e-02 -2.511151134967803955e-02 -6.367555260658264160e-02 -4.090045695193111897e-04 3.109800815582275391e-01 2.269822657108306885e-01 -3.327631354331970215e-01 1.950036883354187012e-01 3.647249564528465271e-02 -1.621513813734054565e-01 -9.088306128978729248e-02
-5.803596228361129761e-02 -3.526796773076057434e-02 -2.921651676297187805e-02 4.387006461620330811e-01 6.700078397989273071e-02 -2.075799852609634399e-01 1.823054254055023193e-01 1.452819406986236572e-01 1.246268823742866516e-01 2.269649654626846313e-01 6.270530819892883301e-02 -4.329703375697135925e-02 -1.286708377301692963e-02 -2.779567241668701172e-01 -1.737138330936431885e-01 1.067028939723968506e-01 2.346256375312805176e-01 -7.126127928495407104e-02 2.123937942087650299e-02 3.327759802341461182e-01 -2.460410296916961670e-01 -2.960870414972305298e-02 6.978889554738998413e-02 1.219321787357330322e-02 -1.915934123098850250e-02 2.278547137975692749e-01 -2.665660083293914795e-01 -7.422112673521041870e-02 2.753254398703575134e-02 3.595592975616455078e-01 9.394846856594085693e-02 5.336366221308708191e-02
-3.045579195022583008e-01 -1.681604683399200439e-01 -2.253767699003219604e-01 1.842074096202850342e-01 -4.453626275062561035e-02 -2.791074216365814209e-01 3.677670955657958984e-01 -3.148226141929626465e-01 1.189399138092994690e-01 1.098327711224555969e-02 -2.409724444150924683e-01 -1.300341822206974030e-02 1.172806229442358017e-02 -2.836030721664428711e-01 -1.988957077264785767e-01 2.166498303413391113e-01 2.462207973003387451e-01 -4.533025994896888733e-02 -1.144980862736701965e-01 -5.102021247148513794e-02 9.024617075920104980e-02 1.651823334395885468e-02 5.652493983507156372e-02 -8.556469110772013664e-04 -1.296914964914321899e-01 3.096534870564937592e-02 7.609272748231887817e-02 -1.053625941276550293e-01 2.601434588432312012e-01 9.280428290367126465e-02 1.933230310678482056e-01 -4.564554244279861450e-02
1.714069843292236328e-01 -1.082315668463706970e-02 1.869145222008228302e-02 2.455721795558929443e-01 2.114115469157695770e-02 -2.103919535875320435e-01 -2.639804184436798096e-01 -3.542805090546607971e-02 3.691223859786987305e-01 1.842793971300125122e-01 2.496414780616760254e-01 1.617616713047027588e-01 7.205737289041280746e-03 -1.269028633832931519e-01 -3.069599568843841553e-01 -5.998302251100540161e-02 2.271993756294250488e-01 -1.093938425183296204e-01 1.186296492815017700e-01 3.411987423896789551e-01 -2.426204830408096313e-01 -2.290071994066238403e-01 -2.315519005060195923e-02 -1.768951117992401123e-01 -7.386497408151626587e-02 8.531809598207473755e-02 1.635563224554061890e-01 -1.616045832633972168e-02 -7.969503640197217464e-04 8.820354193449020386e-02 -1.067676860839128494e-02 1.914777755737304688e-01
-4.995575547218322754e-02 2.674290677532553673e-03 -4.359376728534698486e-01 -3.101667575538158417e-02 1.541698276996612549e-01 -1.264729499816894531e-01 1.494474615901708603e-02 -4.630189388990402222e-02 2.718591690063476562e-01 1.425036638975143433e-01 -2.068891078233718872e-01 2.107262909412384033e-01 -2.348549515008926392e-01 -2.883126735687255859e-01 -2.831257879734039307e-01 -7.522577047348022461e-02 -1.833637207746505737e-01 2.487056851387023926e-01 1.101694628596305847e-02 1.221328601241111755e-01 4.414876550436019897e-02 1.954796314239501953e-01 -2.963146381080150604e-02 -1.695367693901062012e-01 -5.614072829484939575e-02 1.109306290745735168e-01 1.720127612352371216e-01 1.314504910260438919e-02 1.979509443044662476e-01 2.930644154548645020e-01 -2.922211401164531708e-02 8.601508289575576782e-02
-3.834746778011322021e-02 -6.754201650619506836e-02 1.329520437866449356e-02 2.894114255905151367e-01 7.308815419673919678e-02 -5.504880100488662720e-02 3.702851235866546631e-01 3.717466443777084351e-02 1.310268640518188477e-01 1.279488205909729004e-01 -1.738982200622558594e-01 -1.580548845231533051e-02 -1.499723345041275024e-01 -1.525501906871795654e-01 -5.399623513221740723e-01 1.812294274568557739e-01 6.212218850851058960e-02 1.259880363941192627e-01 -2.312290519475936890e-01 -9.478300064802169800e-02 1.669227778911590576e-01 -2.693097889423370361e-01 -1.022322010248899460e-02 -4.703664779663085938e-02 -5.978941172361373901e-02 4.783917218446731567e-02 -1.449000537395477295e-01 2.573856711387634277e-01 1.686648428440093994e-01 1.001921072602272034e-01 2.107962779700756073e-02 -1.097379028797149658e-01
1.069757640361785889e-01 2.138748615980148315e-01 -6.164276227355003357e-02 2.615500092506408691e-01 1.467297971248626709e-02 -6.736177206039428711e-02 -8.344054967164993286e-02 -1.029806882143020630e-01 1.778102964162826538e-01 -2.768578007817268372e-02 1.754762977361679077e-01 5.035033822059631348e-02 9.649115800857543945e-02 -2.945013344287872314e-01 -3.071641623973846436e-01 -7.167900912463665009e-03 1.202517300844192505e-01 1.250192373991012573e-01 1.046637743711471558e-01 1.609602421522140503e-01 -2.617633342742919922e-01 6.151030585169792175e-02 -8.443130552768707275e-02 -8.566295355558395386e-02 -7.134509831666946411e-02 8.296258002519607544e-02 -1.548914611339569092e-01 -2.133900374174118042e-01 4.685080647468566895e-01 1.662332564592361450e-02 -3.547221124172210693e-01 1.063275039196014404e-01
-2.761281132698059082e-01 -9.201315045356750488e-02 -4.327046126127243042e-02 -1.902756392955780029e-01 -7.504846155643463135e-02 -6.558982655405998230e-03 1.321448236703872681e-01 -2.319294512271881104e-01 1.600023806095123291e-01 1.049588918685913086e-01 2.307046353816986084e-01 1.538166403770446777e-02 -9.774852544069290161e-02 -3.316636681556701660e-01 -6.901044398546218872e-02 -1.381600350141525269e-01 -2.331488765776157379e-02 9.538741409778594971e-02 6.437242776155471802e-02 5.329431965947151184e-02 -1.081936806440353394e-01 -1.302398443222045898e-01 -2.324045868590474129e-03 -5.009238719940185547e-01 -1.485639065504074097e-01 1.100625619292259216e-01 -9.689161553978919983e-03 -1.999255418777465820e-01 3.862085938453674316e-01 1.915503889322280884e-01 5.578549578785896301e-02 8.580117672681808472e-02
-2.918384782969951630e-02 -2.776205912232398987e-02 -2.229580096900463104e-02 1.316612660884857178e-01 2.428679764270782471e-01 1.673169992864131927e-02 3.058296144008636475e-01 -2.843731641769409180e-01 1.113935783505439758e-01 -6.678376346826553345e-02 8.042487502098083496e-02 -2.387310415506362915e-01 2.302434295415878296e-02 -5.475335568189620972e-02 -7.885691523551940918e-02 -2.137770056724548340e-01 6.150255724787712097e-02 -5.240030586719512939e-02 2.377001941204071045e-01 3.774497509002685547e-01 -1.640174537897109985e-01 -5.002599582076072693e-02 2.417284995317459106e-02 -2.038094699382781982e-01 -1.324301213026046753e-01 6.387046724557876587e-02 2.007585912942886353e-01 -1.703681796789169312e-01 5.606778711080551147e-02 3.654665648937225342e-01 3.186759948730468750e-01 -6.978262215852737427e-02
-2.684918642044067383e-01 1.481883227825164795e-01 -1.279077231884002686e-01 3.576554954051971436e-01 9.067682176828384399e-02 1.354676783084869385e-01 7.022593170404434204e-02 -1.524022370576858521e-01 -1.307643949985504150e-01 -6.657078117132186890e-02 1.464320570230484009e-01 3.061970174312591553e-01 1.287774592638015747e-01 -8.754868060350418091e-02 -3.289597630500793457e-01 -7.743990048766136169e-03 4.254752770066261292e-02 4.632214456796646118e-02 1.315122693777084351e-01 -1.357773318886756897e-02 -1.730271875858306885e-01 -1.364066749811172485e-01 -3.597533702850341797e-02 -1.898128241300582886e-01 -3.345472812652587891e-01 -1.594291031360626221e-01 1.215535998344421387e-01 2.705885469913482666e-02 6.078752502799034119e-02 3.197822570800781250e-01 1.785046160221099854e-01 1.992956846952438354e-01
6.372882425785064697e-02 -1.472075432538986206e-01 9.534873068332672119e-02 7.314607501029968262e-02 -2.208512276411056519e-01 -2.334479093551635742e-01 2.294393628835678101e-01 -3.206853941082954407e-02 2.000248283147811890e-01 1.183885261416435242e-01 -1.425187885761260986e-01 2.266107499599456787e-01 -1.431182175874710083e-01 -2.940514683723449707e-02 -4.805762469768524170e-01 -9.787117689847946167e-02 3.796012401580810547e-01 1.147056072950363159e-01 1.164568290114402771e-01 -1.106942370533943176e-01 -2.184804975986480713e-01 6.223841384053230286e-02 -4.878906533122062683e-02 -7.076099514961242676e-02 -8.870022743940353394e-02 8.195407688617706299e-02 -1.310129067860543728e-03 -5.948490276932716370e-02 3.607231676578521729e-01 3.961170837283134460e-02 9.083095192909240723e-02 1.232219114899635315e-01
-9.246208518743515015e-02 -1.095664948225021362e-01 -4.094476103782653809e-01 3.797945678234100342e-01 -9.266214445233345032e-03 -1.904076486825942993e-01 3.718399256467819214e-02 -2.599980235099792480e-01 1.708303987979888916e-01 3.970831260085105896e-02 -5.388775840401649475e-02 4.178513586521148682e-02 -9.652284532785415649e-02 -1.981264799833297729e-01 -1.573174446821212769e-01 -1.084631234407424927e-01 1.137864682823419571e-02 1.680566668510437012e-01 -1.445229053497314453e-01 1.845044344663619995e-01 3.243383765220642090e-01 -6.547406315803527832e-02 -1.018256023526191711e-01 -1.466785818338394165e-01 -1.593395918607711792e-01 1.750273555517196655e-01 -2.530578523874282837e-02 1.545239686965942383e-01 1.232481971383094788e-01 2.793727219104766846e-01 -1.412297040224075317e-01 1.527920365333557129e-01
-4.175615031272172928e-03 -1.522334665060043335e-01 -2.472023479640483856e-02 9.585808217525482178e-02 2.668033167719841003e-02 -8.364295214414596558e-02 -2.110093645751476288e-02 1.055594682693481445e-01 1.751614212989807129e-01 2.485243380069732666e-01 2.539138197898864746e-01 1.519434452056884766e-01 4.885856807231903076e-02 -7.227755337953567505e-02 -3.005534410476684570e-01 3.078236617147922516e-02 3.919741511344909668e-01 -2.400190383195877075e-02 1.165643781423568726e-01 4.569871425628662109e-01 -1.719677448272705078e-01 -2.233514338731765747e-01 -6.862650066614151001e-02 -1.266008168458938599e-01 1.600206792354583740e-01 2.359130531549453735e-01 1.126934885978698730e-01 1.373902708292007446e-01 7.770191133022308350e-02 2.082587927579879761e-01 -1.629356145858764648e-01 5.639274790883064270e-02
-9.504343569278717041e-02 -2.101870179176330566e-01 -1.808651238679885864e-01 1.501560509204864502e-01 2.483230680227279663e-01 -5.994369089603424072e-02 2.503864765167236328e-01 -2.942068874835968018e-01 -1.874300539493560791e-01 1.956469118595123291e-01 4.808900412172079086e-03 -3.564371913671493530e-02 -1.502896845340728760e-01 -2.326401695609092712e-02 -7.915659807622432709e-03 -3.509198427200317383e-01 1.430387236177921295e-02 1.150202825665473938e-01 2.183896154165267944e-01 -3.003270924091339111e-02 -1.570443063974380493e-01 1.600212752819061279e-01 2.325679175555706024e-02 -1.541859507560729980e-01 1.378932297229766846e-01 -2.537732943892478943e-02 1.970537602901458740e-01 -1.655995496548712254e-03 2.393960058689117432e-01 3.271267712116241455e-01 3.097112476825714111e-01 2.518706955015659332e-02
-1.464644521474838257e-01 -2.151726931333541870e-01 -8.967814594507217407e-02 -1.284852623939514160e-01 -1.350388377904891968e-01 -1.935341656208038330e-01 -6.446926295757293701e-02 -2.515711784362792969e-01 -1.639646738767623901e-01 1.990349590778350830e-01 2.066087536513805389e-02 3.524987101554870605e-01 -1.738401800394058228e-01 -4.077032208442687988e-01 -1.584908962249755859e-01 -2.574122250080108643e-01 9.591276198625564575e-02 3.782718628644943237e-02 -2.545550763607025146e-01 -2.376675233244895935e-02 -1.237523648887872696e-02 -3.758769249543547630e-03 -7.415284635499119759e-04 -1.553268134593963623e-01 -5.037973448634147644e-02 8.923559635877609253e-02 2.199598848819732666e-01 -8.110190182924270630e-02 6.607845425605773926e-02 3.627951443195343018e-01 1.761217229068279266e-02 -5.927474424242973328e-02
3.953444305807352066e-03 -1.234437227249145508e-01 -9.695600718259811401e-02 2.424838542938232422e-01 -5.674579739570617676e-02 -8.457222580909729004e-02 2.194948643445968628e-01 3.977565094828605652e-02 -1.887555718421936035e-01 7.909234613180160522e-02 1.103046983480453491e-01 -2.818503975868225098e-02 -1.172796562314033508e-01 9.106721729040145874e-02 -1.879493296146392822e-01 -1.101392209529876709e-01 -2.694047801196575165e-02 1.709281350485980511e-03 -1.413840651512145996e-01 1.635921746492385864e-01 -1.738619506359100342e-01 6.338044255971908569e-02 -3.962236642837524414e-01 -2.848717272281646729e-01 6.361143290996551514e-02 1.230572536587715149e-01 3.638236522674560547e-01 -3.363890945911407471e-02 1.612756773829460144e-02 5.051098465919494629e-01 5.231260135769844055e-02 3.705639764666557312e-02
-1.662844046950340271e-02 -9.714116901159286499e-02 -3.078230023384094238e-01 6.548859924077987671e-02 -6.824552267789840698e-02 -4.145835936069488525e-01 3.038963675498962402e-02 -7.027974724769592285e-02 2.287591546773910522e-01 3.111884593963623047e-01 9.258542209863662720e-02 2.032050043344497681e-01 -1.811721473932266235e-01 -1.000178456306457520e-01 -2.964498400688171387e-01 1.313950270414352417e-01 -1.897391974925994873e-01 -2.455077506601810455e-02 -1.429082751274108887e-01 1.563344150781631470e-01 -1.442159265279769897e-01 1.768344454467296600e-02 1.296424269676208496e-01 1.726811230182647705e-01 1.632871776819229126e-01 -3.772105276584625244e-02 8.330670744180679321e-02 3.653698787093162537e-02 1.964721679687500000e-01 2.429878152906894684e-02 3.702321052551269531e-01 -2.864684443920850754e-03
-4.286415502429008484e-02 1.571789681911468506e-01 -3.421124219894409180e-01 -5.246329307556152344e-02 -2.163272164762020111e-02 -2.432260066270828247e-01 -3.003494255244731903e-02 -1.213016137480735779e-01 1.627930253744125366e-01 1.738501191139221191e-01 1.521444618701934814e-01 1.798698902130126953e-01 -2.312778830528259277e-01 -2.136691957712173462e-01 -4.834954142570495605e-01 -5.032067373394966125e-02 -1.732146888971328735e-01 1.122384369373321533e-01 1.696699261665344238e-01 1.368897557258605957e-01 6.757637951523065567e-03 1.960372179746627808e-02 5.225894041359424591e-03 -3.456972241401672363e-01 1.190031319856643677e-01 4.174630343914031982e-02 2.958801807835698128e-03 -2.854816615581512451e-02 -2.834226377308368683e-02 2.164428681135177612e-01 -1.583449989557266235e-01 1.766558140516281128e-01
1.253503412008285522e-01 -1.888179630041122437e-01 -2.070087641477584839e-01 1.684152930974960327e-01 1.546007301658391953e-02 -2.919462621212005615e-01 1.059314161539077759e-01 -9.278231859207153320e-02 2.347964346408843994e-01 1.149820461869239807e-01 -1.051987637765705585e-03 -1.949385106563568115e-01 -1.941239535808563232e-01 4.152350872755050659e-02 -2.247947603464126587e-01 5.479950457811355591e-03 2.044462785124778748e-02 -2.811368107795715332e-01 -2.140398882329463959e-02 1.443231757730245590e-02 -3.810770809650421143e-01 8.699508756399154663e-02 -6.670475751161575317e-02 -2.912170626223087311e-02 -7.721319049596786499e-02 5.009576678276062012e-02 1.032708883285522461e-01 3.864674642682075500e-02 4.983354210853576660e-01 1.902550309896469116e-01 -1.408697217702865601e-01 -1.121449619531631470e-01
-2.018466591835021973e-01 1.525055915117263794e-01 -3.465873897075653076e-01 -2.237277477979660034e-02 5.018596071749925613e-03 8.303502202033996582e-02 -1.687756627798080444e-01 -2.647829055786132812e-01 -4.121335223317146301e-02 2.499039843678474426e-02 2.488488517701625824e-02 -1.430961340665817261e-01 -2.535016238689422607e-01 -1.969099491834640503e-01 -4.453114867210388184e-01 2.074141241610050201e-02 4.686731472611427307e-02 2.381544709205627441e-01 9.290546178817749023e-02 3.567108511924743652e-01 -1.010678932070732117e-01 -3.304845094680786133e-02 -3.158177807927131653e-02 2.837114222347736359e-02 -5.387091264128684998e-02 1.741742044687271118e-01 -5.516341328620910645e-02 -1.188182905316352844e-01 3.069317340850830078e-01 1.377619057893753052e-01 1.140469983220100403e-01 -1.357535179704427719e-02
-1.661572456359863281e-01 -1.108265221118927002e-01 -2.052501291036605835e-01 3.615480363368988037e-01 1.313931345939636230e-01 -1.729311197996139526e-01 2.006935179233551025e-01 -2.190620899200439453e-01 1.717047989368438721e-01 -5.166829563677310944e-03 -1.636779308319091797e-01 -2.153432965278625488e-01 9.571714326739311218e-03 -2.779811322689056396e-01 -2.094880491495132446e-01 -1.208060309290885925e-01 -2.605205588042736053e-02 2.628423869609832764e-01 -8.990116417407989502e-02 2.375085502862930298e-01 8.461105823516845703e-02 -1.672483980655670166e-02 4.157068207859992981e-02 -2.704443633556365967e-01 -1.045937836170196533e-01 1.004729196429252625e-01 -1.696331948041915894e-01 2.065386921167373657e-01 1.146039739251136780e-01 2.791100442409515381e-01 -1.129099950194358826e-01 -2.223637886345386505e-02
-1.990933418273925781e-01 -1.445194780826568604e-01 1.457657571882009506e-02 -9.966477006673812866e-02 9.154657274484634399e-02 -1.736420542001724243e-01 -2.809232659637928009e-02 2.183108776807785034e-01 1.113451942801475525e-01 5.708702653646469116e-02 2.135871201753616333e-01 1.681203395128250122e-01 -7.854802906513214111e-02 -1.100218743085861206e-01 -3.346215188503265381e-01 -2.927134931087493896e-01 1.287386473268270493e-02 1.536945998668670654e-02 -1.006890535354614258e-01 -5.868623405694961548e-02 -1.699975430965423584e-01 -2.218871861696243286e-01 -2.387168854475021362e-01 -3.698151111602783203e-01 6.445933133363723755e-02 -9.219919890165328979e-02 -7.671219110488891602e-02 6.510632485151290894e-02 2.505660057067871094e-01 3.742100894451141357e-01 1.271857023239135742e-01 -9.614030271768569946e-02
1.729885935783386230e-01 1.346229910850524902e-01 -2.583445012569427490e-01 1.798462704755365849e-03 2.542287111282348633e-02 -1.538007110357284546e-01 1.297428458929061890e-01 -1.913769170641899109e-02 -1.000113785266876221e-01 2.581333220005035400e-01 -3.668029606342315674e-02 1.845014095306396484e-01 2.204800769686698914e-02 -2.701732218265533447e-01 -2.881783545017242432e-01 -1.568528264760971069e-01 -7.689055800437927246e-02 9.278026968240737915e-02 -2.260916829109191895e-01 1.055445224046707153e-01 1.525515615940093994e-01 -2.027619481086730957e-01 -2.674330770969390869e-01 -1.119447052478790283e-01 -1.582953333854675293e-02 -1.803937181830406189e-02 1.996644288301467896e-01 7.511020451784133911e-02 3.088895929977297783e-03 5.113397240638732910e-01 1.573526859283447266e-02 1.324111521244049072e-01
3.903956115245819092e-01 1.320002824068069458e-01 -8.297605067491531372e-02 1.510844528675079346e-01 -8.104433864355087280e-02 -2.322601079940795898e-01 6.767713278532028198e-02 -7.879674434661865234e-02 3.297745883464813232e-01 1.444689333438873291e-01 -3.458365797996520996e-02 2.022268027067184448e-01 -8.840261958539485931e-03 -2.508360147476196289e-01 -1.089186668395996094e-01 -1.255403608083724976e-01 2.857711017131805420e-01 -1.567529588937759399e-01 8.888144046068191528e-02 2.557154297828674316e-01 5.763583630323410034e-02 -7.577730808407068253e-03 1.994115114212036133e-01 -1.012169793248176575e-01 -1.377620995044708252e-01 -1.301427185535430908e-01 -3.286569565534591675e-02 -4.542659223079681396e-02 2.818662524223327637e-01 3.287712335586547852e-01 -4.538570716977119446e-02 -7.241921126842498779e-02
7.742796838283538818e-02 -1.374607980251312256e-01 -3.214472532272338867e-01 3.330313265323638916e-01 2.360161542892456055e-01 1.092085987329483032e-01 1.436654943972826004e-02 -2.563266158103942871e-01 1.012916415929794312e-01 2.288927584886550903e-01 -1.702322810888290405e-01 2.544841170310974121e-01 -6.467241473728790879e-05 1.747212111949920654e-01 -2.519657015800476074e-01 -2.533944547176361084e-01 1.622663587331771851e-01 2.060439288616180420e-01 -1.179050654172897339e-01 2.030543237924575806e-01 -8.792152628302574158e-03 1.004817709326744080e-01 -1.785950548946857452e-02 -1.485892236232757568e-01 2.017421126365661621e-01 6.925099343061447144e-02 -1.471937727183103561e-02 2.351563051342964172e-02 -2.794153615832328796e-02 1.077761203050613403e-01 3.109067380428314209e-01 -3.003229200839996338e-02
-8.381405472755432129e-02 2.131799422204494476e-02 2.253725081682205200e-01 1.681204736232757568e-01 1.299937162548303604e-02 2.351493202149868011e-02 1.339298337697982788e-01 -1.930580437183380127e-01 1.462115161120891571e-02 -5.173989012837409973e-02 -2.089374363422393799e-01 1.510150134563446045e-01 -1.707574576139450073e-01 3.891707584261894226e-02 -6.005076766014099121e-01 1.712455302476882935e-01 2.476943880319595337e-01 6.462223827838897705e-02 1.267258077859878540e-01 9.434577077627182007e-02 1.135015636682510376e-01 -2.739517949521541595e-02 1.250131130218505859e-01 -6.179611757397651672e-02 1.947235614061355591e-01 7.429977506399154663e-02 6.868872791528701782e-02 -1.279120296239852905e-01 2.043053507804870605e-01 3.412206172943115234e-01 6.077690422534942627e-02 -1.327481418848037720e-01
3.185268864035606384e-02 -1.214633043855428696e-02 -2.747930288314819336e-01 3.695049881935119629e-01 1.627413332462310791e-01 -2.534330189228057861e-01 1.734596043825149536e-01 -2.217418327927589417e-02 2.794009745121002197e-01 1.001902446150779724e-01 -2.475494146347045898e-01 1.541975587606430054e-01 6.424873601645231247e-03 1.955119967460632324e-01 -1.700581312179565430e-01 -9.298320114612579346e-02 -1.745497924275696278e-03 2.775650024414062500e-01 -3.400174900889396667e-02 2.815021574497222900e-01 -6.061622127890586853e-02 -1.354132592678070068e-01 9.081615507602691650e-02 -1.538705197162926197e-03 -2.278538197278976440e-01 2.992383539676666260e-01 -1.438200846314430237e-02 1.851733326911926270e-01 1.210994720458984375e-01 1.226001009345054626e-01 -5.179740488529205322e-02 1.430582553148269653e-01
2.926284074783325195e-01 -1.013783290982246399e-01 -1.494552046060562134e-01 1.223027333617210388e-01 7.719976454973220825e-02 -9.382101148366928101e-02 2.302888631820678711e-01 -1.974527090787887573e-01 2.306675538420677185e-03 2.365690767765045166e-01 -1.903098672628402710e-01 -9.853298962116241455e-02 -3.559726849198341370e-02 -7.998009771108627319e-02 -4.147792756557464600e-01 -3.857899457216262817e-02 1.552708148956298828e-01 5.423378199338912964e-02 2.276999130845069885e-02 1.347074061632156372e-01 1.760258823633193970e-01 2.945212088525295258e-02 7.191682606935501099e-02 -2.822047770023345947e-01 2.906973063945770264e-01 -2.378468662500381470e-01 -1.365545243024826050e-01 -2.051272839307785034e-01 1.539753563702106476e-02 3.276090323925018311e-01 6.716320663690567017e-02 -2.583327330648899078e-02
-2.402988076210021973e-01 5.357368290424346924e-02 -4.219137728214263916e-01 -7.526212185621261597e-02 -1.817309763282537460e-03 1.743553876876831055e-01 6.664946675300598145e-02 -1.599845141172409058e-01 3.487054258584976196e-02 8.646788448095321655e-02 -1.193417310714721680e-01 -2.118846774101257324e-02 -1.916786283254623413e-01 -3.282772898674011230e-01 -4.294420182704925537e-01 5.163567140698432922e-02 -8.984983712434768677e-02 7.750681834295392036e-04 1.245703920722007751e-01 2.537147402763366699e-01 -7.409712672233581543e-02 -1.379577964544296265e-01 -1.441588699817657471e-01 -2.301466837525367737e-02 -1.056471839547157288e-01 9.107119590044021606e-02 -1.007653102278709412e-01 -2.192686945199966431e-01 1.804166585206985474e-01 2.588998675346374512e-01 1.117380782961845398e-01 1.293980330228805542e-01
-2.441030228510499001e-03 -8.412363380193710327e-02 -1.321013867855072021e-01 2.449848204851150513e-01 1.998936235904693604e-01 -1.346495449542999268e-01 9.789891541004180908e-02 -3.379547223448753357e-02 1.514561474323272705e-01 8.271987736225128174e-02 1.587066650390625000e-01 -1.019396781921386719e-01 -3.909832537174224854e-01 5.239243432879447937e-02 -1.769842654466629028e-01 -1.356516778469085693e-02 1.578149944543838501e-01 -2.456384450197219849e-01 -6.769850850105285645e-02 -1.397857721894979477e-02 8.318369835615158081e-02 1.064585968852043152e-01 -3.565564006567001343e-02 -4.932658076286315918e-01 -9.118957817554473877e-02 -1.752061247825622559e-01 -2.773298695683479309e-02 -1.622235924005508423e-01 2.678580582141876221e-01 2.953801155090332031e-01 3.506888076663017273e-02 -1.223521530628204346e-01
-4.024486616253852844e-02 -1.918958425521850586e-01 -3.741919100284576416e-01 1.140715032815933228e-01 5.394421145319938660e-02 -8.706244826316833496e-02 2.537228353321552277e-02 -1.241307780146598816e-01 -9.506498277187347412e-02 2.916862070560455322e-01 -9.784006327390670776e-02 3.138100504875183105e-01 -3.541250713169574738e-03 -1.830391585826873779e-01 -3.251350820064544678e-01 -1.591163873672485352e-01 -1.185536906123161316e-01 -1.067016944289207458e-01 -2.847602069377899170e-01 2.203329652547836304e-01 9.916386753320693970e-02 -1.057951077818870544e-01 1.986069232225418091e-01 -3.483947599306702614e-03 -1.426455676555633545e-01 2.515926361083984375e-01 -3.250329196453094482e-02 1.300038729823427275e-05 2.177267819643020630e-01 1.386674642562866211e-01 -2.039124965667724609e-01 -8.241907507181167603e-02
-9.585268050432205200e-02 -1.727486401796340942e-01 -9.347891807556152344e-02 -2.425189167261123657e-01 -2.397553771734237671e-01 6.844816356897354126e-02 9.822431206703186035e-02 -2.621984779834747314e-01 1.264958083629608154e-01 1.494182646274566650e-01 1.745321452617645264e-01 2.050536125898361206e-01 5.832204595208168030e-02 -2.514521777629852295e-01 -2.252453863620758057e-01 4.245575144886970520e-02 -8.158771693706512451e-02 8.547549694776535034e-02 4.011277854442596436e-02 1.533412635326385498e-01 -4.839846864342689514e-02 -3.372311219573020935e-02 1.399292945861816406e-01 -4.182984232902526855e-01 -1.261232048273086548e-01 1.835658401250839233e-02 1.176578179001808167e-02 -5.999001488089561462e-02 3.226473927497863770e-01 3.837955296039581299e-01 6.779647618532180786e-02 9.875594824552536011e-02
-1.854522526264190674e-01 -1.985921710729598999e-02 -3.148441910743713379e-01 -7.967166602611541748e-02 5.159014835953712463e-02 1.625497639179229736e-01 6.362894084304571152e-03 -2.802126109600067139e-01 3.609992936253547668e-02 5.648626759648323059e-02 1.423742901533842087e-02 -2.776253269985318184e-03 -3.531702235341072083e-02 -3.632965087890625000e-01 -4.683398008346557617e-01 4.324623569846153259e-02 -1.654352992773056030e-01 2.160038948059082031e-01 2.371978946030139923e-02 1.096502989530563354e-01 -1.443485021591186523e-01 -8.390471339225769043e-02 5.853601917624473572e-02 1.305100135505199432e-02 -2.134464532136917114e-01 1.083400025963783264e-01 1.528913713991641998e-02 -2.012201957404613495e-02 1.566149443387985229e-01 3.992956280708312988e-01 1.394954621791839600e-01 1.161951869726181030e-01
-1.202809158712625504e-02 -1.149670481681823730e-01 -2.902011573314666748e-01 2.324490696191787720e-01 7.450965046882629395e-02 -8.850315958261489868e-02 -5.994364619255065918e-03 2.064791768789291382e-01 -4.229784756898880005e-02 3.147294223308563232e-01 -2.508664503693580627e-02 4.847939312458038330e-01 -1.501442641019821167e-01 -2.215089499950408936e-01 6.161181256175041199e-02 -1.335449051111936569e-02 -7.820528745651245117e-02 1.371139436960220337e-01 7.968056946992874146e-02 9.378633648157119751e-02 8.063226938247680664e-02 -2.015941590070724487e-01 -7.753563672304153442e-02 -1.248176023364067078e-01 5.283642560243606567e-02 2.598063945770263672e-01 -1.570319943130016327e-02 -3.302863612771034241e-02 3.542102575302124023e-01 2.549200952053070068e-01 9.556366503238677979e-02 -1.575605757534503937e-02
6.802544742822647095e-02 -7.712872326374053955e-02 1.990306563675403595e-02 -2.650952041149139404e-01 3.312727808952331543e-02 -2.929712533950805664e-01 3.100760579109191895e-01 -2.307944744825363159e-01 1.601893305778503418e-01 3.584441840648651123e-01 9.914577007293701172e-03 -1.074494197964668274e-01 -4.744913056492805481e-02 -2.837051153182983398e-01 -3.380522131919860840e-01 -2.832885459065437317e-02 6.946483254432678223e-02 6.625790894031524658e-02 -2.397180721163749695e-02 -5.537471547722816467e-02 -5.260894075036048889e-02 -6.294973939657211304e-02 -1.891829669475555420e-01 4.563501849770545959e-02 -7.754019647836685181e-02 9.873844683170318604e-02 -8.927945792675018311e-02 -7.544987648725509644e-02 4.077118039131164551e-01 -6.787209957838058472e-02 2.225066125392913818e-01 1.075698286294937134e-01
2.563134767115116119e-02 5.839935690164566040e-02 -5.125411227345466614e-02 2.865464389324188232e-01 9.398514032363891602e-02 -3.574165403842926025e-01 2.094487398862838745e-01 4.206244647502899170e-02 -1.982231587171554565e-01 2.239708043634891510e-02 -1.369428485631942749e-01 -9.796049445867538452e-02 -5.937556922435760498e-02 -1.875476092100143433e-01 -1.797101348638534546e-01 -4.873979836702346802e-03 2.749687135219573975e-01 5.746247246861457825e-02 1.167834550142288208e-01 3.542438745498657227e-01 -2.529074549674987793e-01 -1.014869213104248047e-01 -2.163544595241546631e-01 -1.472917944192886353e-01 -8.668564260005950928e-02 1.798111498355865479e-01 1.449978630989789963e-02 6.546714156866073608e-02 1.059733927249908447e-01 2.885766327381134033e-01 1.709713041782379150e-01 -2.468457072973251343e-01
1.250068843364715576e-01 -1.036803871393203735e-01 -2.573932409286499023e-01 2.434849590063095093e-01 -8.391137421131134033e-02 3.827327489852905273e-02 2.729596495628356934e-01 -3.010369837284088135e-01 7.616553455591201782e-02 -1.186550501734018326e-02 -2.418117510387673974e-04 1.008083075284957886e-01 -2.146890163421630859e-01 -5.666291341185569763e-02 -2.519023716449737549e-01 -1.251343190670013428e-01 9.716051816940307617e-02 1.215517595410346985e-01 -2.485093921422958374e-01 2.669168636202812195e-02 1.799785643815994263e-01 1.843878030776977539e-01 -2.627825438976287842e-01 -2.226773500442504883e-01 8.316858857870101929e-02 2.643971145153045654e-01 1.493454575538635254e-01 -1.429253965616226196e-01 -2.258082292973995209e-02 3.414895534515380859e-01 1.317843645811080933e-01 6.457000970840454102e-02
-1.618907749652862549e-01 -1.514867097139358521e-01 -4.968173429369926453e-02 1.178194731473922729e-01 -1.112359315156936646e-01 -1.698324829339981079e-01 1.728025823831558228e-01 -3.922090828418731689e-01 1.751409322023391724e-01 6.525715440511703491e-02 -3.162382543087005615e-02 1.184392869472503662e-01 -3.392358077690005302e-03 -2.535285949707031250e-01 -1.661551594734191895e-01 1.857573390007019043e-01 3.486722409725189209e-01 2.152391970157623291e-01 3.879710659384727478e-02 5.183284357190132141e-02 2.464150637388229370e-01 -4.468312859535217285e-02 -2.161122560501098633e-01 1.334899279754608870e-04 -4.715021699666976929e-02 5.063881725072860718e-02 1.698231250047683716e-01 -9.502106904983520508e-02 3.240172863006591797e-01 -2.464852482080459595e-02 3.216215074062347412e-01 4.564095288515090942e-03
-1.218292266130447388e-01 -2.103063613176345825e-01 -2.295396476984024048e-01 3.047956824302673340e-01 9.899038821458816528e-02 -2.281536161899566650e-01 -1.368773281574249268e-01 -1.306824982166290283e-01 -7.956735044717788696e-02 4.716150164604187012e-01 -7.171187549829483032e-02 8.142012357711791992e-02 2.049260139465332031e-01 -4.910252988338470459e-02 -1.797963976860046387e-01 -5.522814393043518066e-02 2.181757986545562744e-01 -1.548462212085723877e-01 4.514796659350395203e-02 1.534371227025985718e-01 -2.475406527519226074e-01 -2.204282879829406738e-01 -6.547735631465911865e-02 -3.042653389275074005e-02 -2.095881700515747070e-01 8.694054186344146729e-02 1.607935503125190735e-02 -1.170986238867044449e-02 1.205788403749465942e-01 2.230058908462524414e-01 1.792441606521606445e-01 1.298046112060546875e-01
-5.231232196092605591e-02 -2.180289477109909058e-01 -1.258286684751510620e-01 2.436331957578659058e-01 1.251805722713470459e-01 -2.986308634281158447e-01 -2.330831065773963928e-02 9.844826906919479370e-02 3.289558887481689453e-01 -3.450100496411323547e-02 -2.363599240779876709e-01 1.587780416011810303e-01 -1.086136251688003540e-01 -6.565611064434051514e-02 -2.446323633193969727e-01 4.837455227971076965e-02 1.598438471555709839e-01 -3.360655903816223145e-02 1.323281079530715942e-01 3.127736747264862061e-01 3.177617490291595459e-02 -1.292365323752164841e-02 1.558814793825149536e-01 2.837920747697353363e-02 8.531121164560317993e-02 2.244182629510760307e-03 -1.217467989772558212e-02 2.186523228883743286e-01 3.582413494586944580e-01 2.709634006023406982e-01 -1.162085235118865967e-01 -2.277677804231643677e-01
-1.626008935272693634e-02 -1.637259572744369507e-01 -1.808501631021499634e-01 3.791327774524688721e-01 1.583946794271469116e-01 2.679245769977569580e-01 3.592594563961029053e-01 -2.961688339710235596e-01 -7.201131433248519897e-02 1.539456285536289215e-02 -1.181332841515541077e-01 2.744117006659507751e-02 -1.307302713394165039e-01 -1.348463352769613266e-02 4.172696545720100403e-02 -1.165422201156616211e-01 2.779017947614192963e-02 2.002074867486953735e-01 8.464269340038299561e-02 8.922851830720901489e-02 -1.318163126707077026e-01 -1.135484315454959869e-02 -2.005658484995365143e-02 -1.239551529288291931e-01 5.869832262396812439e-02 -5.721457675099372864e-02 2.310219593346118927e-02 -2.938829362392425537e-01 3.270865082740783691e-01 3.416592776775360107e-01 1.480867415666580200e-01 -3.974198177456855774e-02
1.448550224304199219e-01 7.814493030309677124e-03 -1.659509688615798950e-01 4.488494247198104858e-02 -2.988471835851669312e-02 -1.121164336800575256e-01 1.177786961197853088e-01 -3.367201983928680420e-02 -5.412689223885536194e-02 4.039419889450073242e-01 -9.288526326417922974e-02 -8.611399680376052856e-02 -8.566112071275711060e-02 -2.474201619625091553e-01 -2.809644639492034912e-01 -1.413422673940658569e-01 1.727701723575592041e-01 -1.011754348874092102e-01 -2.692500315606594086e-02 1.853213012218475342e-01 7.583611458539962769e-02 -1.791912317276000977e-01 -2.714543417096138000e-02 -1.315263193100690842e-02 1.036338061094284058e-01 5.139196757227182388e-03 3.487460613250732422e-01 8.621024340391159058e-02 2.110564559698104858e-01 4.716373383998870850e-01 -5.441545322537422180e-02 2.182247936725616455e-01
9.381850808858871460e-02 2.270942181348800659e-01 9.919324517250061035e-02 3.870155215263366699e-01 1.260784864425659180e-01 -1.555940806865692139e-01 1.387819498777389526e-01 -2.274322509765625000e-01 1.541325747966766357e-01 1.190726310014724731e-01 1.830215752124786377e-01 1.833517998456954956e-01 -7.662722468376159668e-02 -1.762169748544692993e-01 6.621384061872959137e-03 5.498826131224632263e-02 8.991339057683944702e-02 8.901407569646835327e-02 -1.299815922975540161e-01 9.602646529674530029e-02 -1.544017642736434937e-01 -4.250554740428924561e-01 -6.277770549058914185e-02 -1.914288252592086792e-01 -2.998111024498939514e-02 2.130611091852188110e-01 2.518471479415893555e-01 1.299998760223388672e-01 1.726034730672836304e-01 1.902121305465698242e-01 1.889241635799407959e-01 9.146095812320709229e-02
1.809836775064468384e-01 -3.071902692317962646e-02 -3.052264153957366943e-01 1.063962839543819427e-02 -5.519336834549903870e-02 -1.432511806488037109e-01 -4.804657399654388428e-02 4.104952327907085419e-03 -5.940843001008033752e-02 1.094261854887008667e-01 1.090731844305992126e-01 3.514924645423889160e-01 -9.093616157770156860e-02 -2.263064831495285034e-01 -3.628185391426086426e-02 1.930863782763481140e-02 -9.457554668188095093e-02 -7.033622357994318008e-03 2.248898893594741821e-01 7.949990034103393555e-02 -4.512698650360107422e-01 -3.171425163745880127e-01 -1.742190867662429810e-01 -2.169960439205169678e-01 -2.085912227630615234e-01 1.108736693859100342e-01 1.758202463388442993e-01 -1.621812433004379272e-01 9.640886634588241577e-02 1.486283987760543823e-01 1.638581752777099609e-01 -1.272996217012405396e-01
9.236652404069900513e-03 -3.202465549111366272e-02 1.263736337423324585e-01 3.041209578514099121e-01 -4.826407134532928467e-02 -3.930300101637840271e-02 2.890539765357971191e-01 -4.025762155652046204e-02 -1.294355839490890503e-01 6.128159537911415100e-02 -8.426399528980255127e-02 -6.891756784170866013e-03 -1.225851178169250488e-01 -1.108213737607002258e-01 -4.360299184918403625e-02 -1.921050250530242920e-01 3.197147324681282043e-02 -1.010173857212066650e-01 9.990497678518295288e-02 3.023219108581542969e-01 -3.531789779663085938e-01 9.192245453596115112e-02 -1.093128845095634460e-01 3.414395032450556755e-03 6.930124480277299881e-03 2.377414144575595856e-02 1.202348992228507996e-01 -9.266066551208496094e-02 3.036899864673614502e-01 4.605672955513000488e-01 3.240628242492675781e-01 -1.297561377286911011e-01
2.707887887954711914e-01 4.814197123050689697e-02 -1.986208260059356689e-01 8.851941674947738647e-02 -5.892105028033256531e-02 -2.729587852954864502e-01 6.802953779697418213e-02 -1.691802777349948883e-02 1.478030681610107422e-01 2.497414946556091309e-01 -7.074066996574401855e-02 2.163092344999313354e-01 -1.563668102025985718e-01 -1.730941087007522583e-01 -3.204913139343261719e-01 4.242024943232536316e-02 -5.377192422747612000e-02 6.316255033016204834e-02 -1.057915166020393372e-01 -4.596026614308357239e-02 -7.559293298982083797e-04 3.163310140371322632e-02 -8.757373690605163574e-02 1.622532159090042114e-01 2.828916907310485840e-02 2.230204939842224121e-01 -2.262308448553085327e-01 -1.686050444841384888e-01 6.724362820386886597e-02 4.608137905597686768e-01 1.439308971166610718e-01 2.762707173824310303e-01
4.831887781620025635e-02 2.733979746699333191e-02 -1.537667214870452881e-01 1.453500986099243164e-01 -4.802742227911949158e-02 -2.092263847589492798e-01 2.004890590906143188e-01 9.774391353130340576e-02 3.202818632125854492e-01 3.504014611244201660e-01 -2.315760254859924316e-01 3.089338541030883789e-01 -2.514224648475646973e-01 -2.495064139366149902e-01 -1.606813669204711914e-01 -6.112181022763252258e-02 8.514314889907836914e-03 1.251543909311294556e-01 -6.959061324596405029e-02 4.740530252456665039e-02 -1.858755201101303101e-01 -1.862613707780838013e-01 6.555296480655670166e-02 1.337605267763137817e-01 -9.373096376657485962e-02 1.573583781719207764e-01 -1.425907760858535767e-01 6.671106070280075073e-02 1.432747393846511841e-01 2.461607754230499268e-01 -3.896168619394302368e-02 2.676487565040588379e-01
5.950591876171529293e-04 4.833365976810455322e-02 -1.054658591747283936e-01 3.086800575256347656e-01 -2.543788403272628784e-02 2.745446860790252686e-01 2.392026036977767944e-01 -1.536004692316055298e-01 6.885928101837635040e-03 1.778736561536788940e-01 1.897106617689132690e-01 -3.038681112229824066e-02 -1.431985944509506226e-01 9.959853440523147583e-02 -1.522109378129243851e-02 -4.896152019500732422e-02 9.327396005392074585e-02 -1.797128617763519287e-01 -5.015939846634864807e-02 -2.961140591651201248e-03 -1.818726360797882080e-01 -3.229530453681945801e-01 -2.252966165542602539e-01 -1.055922359228134155e-01 -1.803501397371292114e-01 1.133883446455001831e-01 3.302125036716461182e-01 -6.823378801345825195e-02 3.200385272502899170e-01 3.450612127780914307e-01 3.566662222146987915e-02 9.011255949735641479e-02
1.959312558174133301e-01 5.384133756160736084e-02 9.515593945980072021e-02 3.299095034599304199e-01 1.392657607793807983e-01 -3.111947178840637207e-01 2.007578164339065552e-01 6.662172824144363403e-02 -2.169847115874290466e-02 4.918013885617256165e-02 -4.074505716562271118e-02 -4.261047020554542542e-02 -1.424155086278915405e-01 -2.884820103645324707e-01 -8.654535561800003052e-02 5.424358323216438293e-02 2.319929897785186768e-01 -9.393479675054550171e-02 1.080570742487907410e-01 4.321475923061370850e-01 -2.597692608833312988e-01 1.149551477283239365e-03 -1.157956570386886597e-01 5.643516313284635544e-03 -1.090190559625625610e-01 2.383639961481094360e-01 1.576518267393112183e-01 -1.589435189962387085e-01 1.439460963010787964e-01 2.469306290149688721e-01 -1.687263883650302887e-02 -1.293915659189224243e-01
-1.327772736549377441e-01 1.121143251657485962e-01 3.059598058462142944e-02 3.754385709762573242e-01 4.237040504813194275e-02 -5.300149694085121155e-02 2.534839510917663574e-01 -1.035294830799102783e-01 5.097968876361846924e-02 1.472007334232330322e-01 2.319689691066741943e-01 2.674045860767364502e-01 -1.547820717096328735e-01 -2.249177545309066772e-01 -2.410206198692321777e-02 -5.154564604163169861e-02 1.532002687454223633e-01 1.630861908197402954e-01 -3.064369782805442810e-02 4.648218303918838501e-02 -7.397955656051635742e-02 -3.977235555648803711e-01 -1.517538875341415405e-01 -7.011891156435012817e-02 -1.145353391766548157e-01 2.011671960353851318e-01 5.777733772993087769e-02 2.968842387199401855e-01 1.894904971122741699e-01 1.706577986478805542e-01 2.569763064384460449e-01 -8.105620741844177246e-03
-3.426284492015838623e-01 -1.823431104421615601e-01 -3.227733448147773743e-02 2.497344315052032471e-01 9.382196702063083649e-03 -3.603294193744659424e-01 3.334654867649078369e-01 -2.105244398117065430e-01 2.009229511022567749e-01 -4.597551003098487854e-02 -6.695957481861114502e-02 9.795924276113510132e-02 4.110993817448616028e-03 -2.354375272989273071e-01 -1.275598406791687012e-01 1.039354428648948669e-01 1.521685570478439331e-01 2.207147032022476196e-01 -1.374268382787704468e-01 6.456071138381958008e-02 1.019903123378753662e-01 8.342041075229644775e-02 7.051116973161697388e-02 2.223242074251174927e-02 -9.286460280418395996e-02 1.539562344551086426e-01 1.864898055791854858e-01 -5.342483147978782654e-02 2.155233919620513916e-01 1.634865552186965942e-01 3.167802393436431885e-01 1.337954401969909668e-02
-1.318440437316894531e-01 -6.951399147510528564e-02 -2.387376129627227783e-01 -1.958029270172119141e-01 -4.412590712308883667e-02 1.817041337490081787e-01 7.353044301271438599e-02 -2.997094690799713135e-01 1.843493282794952393e-01 1.481470167636871338e-01 1.500295549631118774e-01 1.579756885766983032e-01 9.516308456659317017e-02 -2.533849477767944336e-01 -4.688213169574737549e-01 -1.660579349845647812e-03 -1.392371356487274170e-01 4.822196438908576965e-02 1.107817608863115311e-02 2.062004357576370239e-01 -8.066573739051818848e-02 3.598030284047126770e-02 -8.229078352451324463e-02 -1.314948052167892456e-01 -3.174571692943572998e-01 1.662667654454708099e-02 5.255429446697235107e-02 -1.562340259552001953e-01 2.039098143577575684e-01 2.347128838300704956e-01 2.818366698920726776e-02 1.841000467538833618e-01
3.787184357643127441e-01 -2.144253253936767578e-02 -1.543078422546386719e-01 1.432127952575683594e-01 -1.796811819076538086e-01 -1.158338934183120728e-01 2.349021136760711670e-01 -1.889539659023284912e-01 1.563456654548645020e-01 1.381635367870330811e-01 1.247076988220214844e-01 -1.254738271236419678e-01 -3.436014056205749512e-02 -1.352145224809646606e-01 -3.187333345413208008e-01 -1.855844855308532715e-01 -3.150724470615386963e-01 1.283544152975082397e-01 1.523795574903488159e-01 1.039934754371643066e-01 -2.297863066196441650e-01 -1.083851531147956848e-01 -1.857677996158599854e-01 3.743695467710494995e-02 -1.686048461124300957e-03 -9.578964859247207642e-02 2.056618779897689819e-02 -1.698447614908218384e-01 1.063759028911590576e-01 2.317461520433425903e-01 1.973119527101516724e-01 2.285576313734054565e-01
1.502088010311126709e-01 -2.065530121326446533e-01 -2.226197272539138794e-01 1.553374975919723511e-01 -1.163052469491958618e-01 -3.442883491516113281e-01 -1.818988099694252014e-02 -2.234656810760498047e-01 -3.486545383930206299e-02 8.915377408266067505e-02 1.283606514334678650e-03 8.967964351177215576e-02 -2.319946140050888062e-01 -5.568381398916244507e-02 -1.215912401676177979e-01 2.330834567546844482e-01 -2.427607029676437378e-01 -2.432956546545028687e-02 -3.123795092105865479e-01 1.720228642225265503e-01 -8.215297944843769073e-03 -1.953662186861038208e-01 1.659080386161804199e-01 1.858425885438919067e-02 7.896760851144790649e-02 9.400751441717147827e-02 2.735174261033535004e-02 -1.408630311489105225e-01 2.437049746513366699e-01 1.412210166454315186e-01 3.636788427829742432e-01 -1.882725954055786133e-01
1.004208326339721680e-01 -2.443986013531684875e-02 -1.724506467580795288e-01 2.604886591434478760e-01 8.688081800937652588e-02 -4.260845016688108444e-04 1.424884796142578125e-01 4.706826061010360718e-02 -1.823049038648605347e-02 9.293489158153533936e-02 1.247907504439353943e-01 1.796371936798095703e-01 -1.967781633138656616e-01 2.851343341171741486e-02 -2.958745881915092468e-02 -3.285064548254013062e-02 -1.252151876688003540e-01 -1.398956924676895142e-01 -3.667783737182617188e-02 1.575216054916381836e-01 -1.092056855559349060e-01 1.253671199083328247e-02 -1.439117044210433960e-01 -4.671430587768554688e-01 4.571272432804107666e-02 -1.687683761119842529e-01 2.521626353263854980e-01 -1.182135716080665588e-01 1.637195646762847900e-01 5.497019290924072266e-01 1.153891459107398987e-01 -2.256603166460990906e-02
-2.494299225509166718e-02 1.253667622804641724e-01 -5.204171314835548401e-02 1.965899020433425903e-01 9.099602699279785156e-02 -1.656488478183746338e-01 1.455350518226623535e-01 -6.194561719894409180e-02 -5.755652859807014465e-02 4.644089937210083008e-01 -9.860105067491531372e-02 1.620398908853530884e-01 -3.251385688781738281e-01 -8.223339170217514038e-02 -3.020974993705749512e-01 -2.376236952841281891e-02 -2.266270294785499573e-02 1.709422767162322998e-01 6.478558480739593506e-02 4.657758399844169617e-02 -1.939147710800170898e-01 1.013535819947719574e-02 8.744620531797409058e-02 1.080348491668701172e-01 -8.132078498601913452e-02 3.922963738441467285e-01 -2.605854868888854980e-01 -1.340377330780029297e-01 1.219629943370819092e-01 2.123395055532455444e-01 -1.296305507421493530e-01 7.760220766067504883e-02
8.010101504623889923e-03 7.788903266191482544e-02 -1.078990548849105835e-01 1.274063289165496826e-01 2.137312293052673340e-01 -1.201112568378448486e-01 3.316318392753601074e-01 -1.223898679018020630e-01 -2.108936160802841187e-01 9.361550211906433105e-02 1.076325327157974243e-01 7.161659747362136841e-02 -2.213059552013874054e-02 -9.785158932209014893e-02 -2.806984186172485352e-01 -3.885976225137710571e-02 -6.741426140069961548e-02 -3.848617970943450928e-01 -1.004673913121223450e-02 1.133259460330009460e-01 2.904792549088597298e-03 -2.038774266839027405e-02 1.345295011997222900e-01 -1.316181570291519165e-01 -2.320794612169265747e-01 -2.590003609657287598e-01 1.631494313478469849e-01 1.141831725835800171e-01 4.063512980937957764e-01 1.727637946605682373e-01 1.460628956556320190e-01 2.055588662624359131e-01
1.780123710632324219e-01 -5.343765020370483398e-02 -1.440243124961853027e-01 2.135501652956008911e-01 1.198477149009704590e-01 -6.512773782014846802e-02 9.828456491231918335e-02 5.476220697164535522e-02 3.865672647953033447e-02 2.570319175720214844e-01 4.333645477890968323e-02 2.801346778869628906e-01 1.752933487296104431e-02 -1.986257731914520264e-01 -1.752674393355846405e-02 9.082534350454807281e-03 4.419122636318206787e-02 -4.010013639926910400e-01 2.012408524751663208e-01 1.539055705070495605e-01 -2.780393064022064209e-01 -2.457510381937026978e-01 -1.313495934009552002e-01 -8.559586852788925171e-02 -2.031639590859413147e-02 2.965768985450267792e-02 4.760294780135154724e-02 -7.668146491050720215e-02 4.586827754974365234e-01 1.143438667058944702e-01 2.399691939353942871e-01 -8.749121800065040588e-03
-4.862453788518905640e-02 -7.652743905782699585e-02 1.405285298824310303e-01 4.916003942489624023e-01 8.618309348821640015e-02 -2.486323751509189606e-02 1.572079956531524658e-01 -2.502795755863189697e-01 -2.063605189323425293e-01 6.327980756759643555e-02 2.826318442821502686e-01 1.623672693967819214e-01 8.432687819004058838e-02 -2.513646483421325684e-01 -2.168023288249969482e-01 -1.607885062694549561e-01 2.552116811275482178e-01 8.751653879880905151e-02 -1.772132217884063721e-01 2.018653452396392822e-01 -1.314848661422729492e-01 -1.577480137348175049e-01 -1.098798289895057678e-01 5.787639878690242767e-03 5.221960693597793579e-02 9.571336954832077026e-02 1.305837091058492661e-02 1.035339981317520142e-01 2.934034466743469238e-01 1.081202328205108643e-01 1.338234543800354004e-01 3.588833659887313843e-02
-1.338404268026351929e-01 -9.834548085927963257e-02 -2.805996835231781006e-01 1.431559324264526367e-01 -1.588060557842254639e-01 -1.237875893712043762e-01 1.074895262718200684e-01 -1.116950530558824539e-02 1.062961444258689880e-01 4.525848329067230225e-01 -2.735619992017745972e-02 7.850699126720428467e-02 -2.329919300973415375e-02 -1.636987626552581787e-01 -2.856163084506988525e-01 8.908469974994659424e-02 4.878855124115943909e-02 3.119831904768943787e-02 -1.821203082799911499e-01 2.489221245050430298e-01 2.340067178010940552e-01 2.497531473636627197e-01 1.069903448224067688e-01 -9.637030214071273804e-02 -2.383884787559509277e-02 1.576765626668930054e-02 2.768721282482147217e-01 1.025475338101387024e-01 1.204616650938987732e-01 3.053626716136932373e-01 -2.725354209542274475e-02 2.195954322814941406e-01
-1.333821713924407959e-01 -2.859370410442352295e-01 -9.586399048566818237e-02 1.773736625909805298e-01 -6.428211927413940430e-03 -1.226231455802917480e-03 -1.791733689606189728e-02 -1.960778236389160156e-01 4.098125547170639038e-02 4.701837897300720215e-01 2.177095860242843628e-01 2.310224995017051697e-02 -7.758177816867828369e-02 -1.473876237869262695e-01 -5.626279488205909729e-02 1.712826043367385864e-01 1.724474281072616577e-01 -1.195284258574247360e-02 -3.903249744325876236e-03 2.922238111495971680e-01 -4.546936154365539551e-01 -1.265543997287750244e-01 -1.959859281778335571e-01 -8.947729319334030151e-02 -1.304927933961153030e-02 3.686710447072982788e-02 -7.290480285882949829e-02 3.052892163395881653e-02 2.364371269941329956e-01 1.954644322395324707e-01 5.741138383746147156e-02 2.019012905657291412e-02
-9.807264059782028198e-02 2.962185442447662354e-02 6.971737742424011230e-02 6.117936968803405762e-02 -3.075712732970714569e-02 -2.095359265804290771e-01 1.093616485595703125e-01 5.440083891153335571e-02 2.828209996223449707e-01 -9.618819504976272583e-02 3.609643280506134033e-01 8.299210667610168457e-02 -2.931103408336639404e-01 -1.496909558773040771e-01 -2.120165824890136719e-01 -2.520916461944580078e-01 -3.548534587025642395e-02 -3.691270574927330017e-02 -4.967596381902694702e-02 -3.632509848102927208e-03 -8.811143040657043457e-02 5.768551677465438843e-02 2.384730055928230286e-02 -1.647240072488784790e-01 -4.821325242519378662e-01 -3.785996139049530029e-02 -6.010146066546440125e-02 1.004796549677848816e-01 3.309025168418884277e-01 2.693987190723419189e-01 1.030031032860279083e-02 -6.493657082319259644e-02
-2.198793143033981323e-01 -5.559724941849708557e-02 -1.589612662792205811e-01 1.853151619434356689e-01 -3.884969651699066162e-01 -2.450228333473205566e-01 1.762394607067108154e-01 -1.905160248279571533e-01 9.656664729118347168e-02 3.473621904850006104e-01 -1.098127961158752441e-01 1.676428020000457764e-01 -8.154015988111495972e-03 -1.072188094258308411e-01 -3.703487813472747803e-01 1.186440810561180115e-01 -9.558596648275852203e-03 -1.256664693355560303e-01 -8.621203899383544922e-02 1.496431380510330200e-01 -1.293767392635345459e-01 9.088630974292755127e-02 3.172028660774230957e-01 -2.791180461645126343e-02 -1.894303262233734131e-01 -1.015101149678230286e-01 -2.131012268364429474e-03 -3.841878846287727356e-02 -1.479985658079385757e-02 6.817471235990524292e-02 2.164911478757858276e-01 7.858055084943771362e-02
-1.191951483488082886e-01 6.281987577676773071e-02 -3.042811453342437744e-01 -6.435175985097885132e-02 1.642548441886901855e-01 -4.734333604574203491e-02 5.997241474688053131e-03 -1.524436622858047485e-01 2.483536452054977417e-01 3.109404072165489197e-02 -5.803763866424560547e-02 3.531509637832641602e-01 -4.687796905636787415e-02 -2.458342909812927246e-01 -4.654058516025543213e-01 -5.771806463599205017e-02 -2.676356136798858643e-01 1.421059370040893555e-01 -1.597341708838939667e-02 1.902779936790466309e-01 1.039084419608116150e-01 8.368600904941558838e-02 2.004165202379226685e-02 -2.296355515718460083e-01 1.046623364090919495e-01 3.042292781174182892e-02 2.509792447090148926e-01 -2.863032184541225433e-02 6.262256950139999390e-02 1.986205428838729858e-01 1.010295376181602478e-01 1.756093800067901611e-01
-7.711915671825408936e-02 4.823402687907218933e-02 -1.388959679752588272e-02 1.343039870262145996e-01 -3.015413284301757812e-01 -1.944233775138854980e-01 2.996424138545989990e-01 -1.993832588195800781e-01 -6.165113765746355057e-03 2.004010826349258423e-01 1.048143953084945679e-01 -1.869057863950729370e-02 -1.522172242403030396e-01 1.466115117073059082e-01 -1.686474680900573730e-01 -3.128178119659423828e-01 9.317726641893386841e-02 2.159995958209037781e-02 -3.336253389716148376e-02 2.082586884498596191e-01 -1.933105848729610443e-02 1.548991501331329346e-01 -2.696741223335266113e-01 -1.098444089293479919e-01 -1.409428380429744720e-02 8.520046621561050415e-02 6.232082843780517578e-02 -2.367080748081207275e-01 1.486079841852188110e-01 2.703161835670471191e-01 2.510088682174682617e-01 -3.231244087219238281e-01
7.156189531087875366e-02 -8.860704302787780762e-02 6.348458677530288696e-02 3.832285702228546143e-01 1.277566850185394287e-01 -6.828040629625320435e-02 7.794906198978424072e-02 -2.501142621040344238e-01 -2.054603248834609985e-01 1.846032589673995972e-01 3.016871809959411621e-01 8.168375492095947266e-02 -4.908011853694915771e-02 -2.702537178993225098e-01 -1.287269592285156250e-01 1.139886211603879929e-02 2.263167798519134521e-01 2.017193287611007690e-02 -7.976552844047546387e-02 -7.210962474346160889e-02 -3.109529018402099609e-01 4.522223770618438721e-02 -9.531494975090026855e-02 -1.036946401000022888e-01 7.208083570003509521e-02 7.005425542593002319e-02 1.257562786340713501e-01 -2.589764446020126343e-02 2.949235737323760986e-01 2.435954958200454712e-01 9.248495101928710938e-02 3.422955572605133057e-01
1.454464495182037354e-01 -1.878837347030639648e-01 5.701184738427400589e-03 4.270929098129272461e-01 8.059954643249511719e-02 1.269373577088117599e-02 2.520633935928344727e-01 -1.900698095560073853e-01 1.538025289773941040e-01 1.168496757745742798e-01 1.545233726501464844e-01 8.194967173039913177e-03 -2.021086812019348145e-01 1.535209268331527710e-01 -2.436390370130538940e-01 -2.182938754558563232e-01 9.328204393386840820e-02 1.065846681594848633e-01 2.207221090793609619e-01 1.181091666221618652e-01 -2.308030724525451660e-01 -1.325708180665969849e-01 1.923349499702453613e-01 4.105901345610618591e-02 -7.395096868276596069e-02 2.625188557431101799e-03 2.620050311088562012e-02 -1.728435605764389038e-01 -1.200586259365081787e-01 4.187482595443725586e-01 3.988165408372879028e-02 4.956294968724250793e-02
-1.219633892178535461e-01 -4.748141393065452576e-02 -3.950020968914031982e-01 -6.940427422523498535e-02 6.259489059448242188e-02 1.319992393255233765e-01 1.124683842062950134e-01 -1.608495712280273438e-01 -5.644270405173301697e-02 5.287744477391242981e-02 -1.980397664010524750e-02 -3.894819691777229309e-02 -1.307452619075775146e-01 -2.167097032070159912e-01 -5.154408812522888184e-01 5.152330175042152405e-02 -1.461825966835021973e-01 1.350975930690765381e-01 8.235805667936801910e-03 2.660543024539947510e-01 1.068573817610740662e-02 -5.685019493103027344e-02 -4.850523546338081360e-02 -1.198392510414123535e-01 -2.395138740539550781e-01 2.320105880498886108e-01 -1.130012422800064087e-01 -3.847692161798477173e-02 2.106839120388031006e-01 3.261234164237976074e-01 -3.563171718269586563e-03 1.230646669864654541e-01
-2.111478708684444427e-02 -1.246827766299247742e-01 -7.843451946973800659e-02 1.975680589675903320e-01 -1.283918619155883789e-01 2.231564838439226151e-03 3.538680374622344971e-01 -1.402125060558319092e-01 1.412756145000457764e-01 -1.964208185672760010e-01 -3.320507407188415527e-01 9.054695814847946167e-02 -1.712094098329544067e-01 -3.400818407535552979e-01 -6.782265752553939819e-02 -2.118317335844039917e-01 -6.746650487184524536e-02 2.235704064369201660e-01 -8.110458403825759888e-02 5.912366881966590881e-02 1.359605789184570312e-01 -1.221534758806228638e-01 4.014099016785621643e-02 -1.489744782447814941e-01 1.157983541488647461e-01 1.716360896825790405e-01 -1.386716216802597046e-01 -6.570042669773101807e-02 2.165637463331222534e-01 3.447209894657135010e-01 1.403972953557968140e-01 1.798210144042968750e-01
5.978078022599220276e-02 -5.359073728322982788e-02 -7.788906246423721313e-02 2.685360312461853027e-01 -3.312734141945838928e-02 -1.080800197087228298e-03 3.884218931198120117e-01 -1.580396145582199097e-01 2.198103964328765869e-01 3.044208288192749023e-01 -3.218470513820648193e-01 6.109553575515747070e-02 -1.456274837255477905e-01 -1.227250546216964722e-01 -3.861216306686401367e-01 1.624482274055480957e-01 1.352648437023162842e-01 1.991988867521286011e-01 -1.643856018781661987e-01 -1.895450502634048462e-01 -3.315063565969467163e-02 -9.930957108736038208e-02 -4.020216409116983414e-03 -3.595915436744689941e-02 -8.325257897377014160e-02 1.772855520248413086e-01 5.025679618120193481e-02 8.133962005376815796e-02 2.780925035476684570e-01 4.482446983456611633e-02 -1.231899932026863098e-01 -5.615650489926338196e-02
9.781272150576114655e-03 -4.732731729745864868e-02 -7.217122614383697510e-02 7.675054669380187988e-02 4.255064576864242554e-02 -3.399662077426910400e-01 1.244933232665061951e-01 -2.685260772705078125e-01 3.274448961019515991e-02 1.518600285053253174e-01 8.467737585306167603e-02 2.371001392602920532e-01 1.149815246462821960e-01 -2.615081518888473511e-02 -4.605020880699157715e-01 9.977198392152786255e-02 -1.169068366289138794e-01 2.970606386661529541e-01 -1.078256405889987946e-02 -4.364350438117980957e-02 -2.018770426511764526e-01 1.645842641592025757e-01 1.981238722801208496e-01 -3.615503609180450439e-01 1.392425447702407837e-01 6.820981204509735107e-02 1.091180145740509033e-01 4.338516667485237122e-02 9.046597778797149658e-02 1.685837209224700928e-01 -7.552365213632583618e-02 1.903820335865020752e-01
2.155438959598541260e-01 -6.109021604061126709e-02 -1.843875646591186523e-01 3.031140565872192383e-01 -1.199834570288658142e-01 -1.191684603691101074e-02 -4.168432578444480896e-02 -3.325352678075432777e-03 8.297137916088104248e-02 1.685792505741119385e-01 -8.716101199388504028e-02 5.338127613067626953e-01 -1.379632949829101562e-02 -2.565485537052154541e-01 -9.277799725532531738e-02 -6.976623833179473877e-02 -1.602142304182052612e-01 -2.170894145965576172e-01 3.453896194696426392e-02 1.971851885318756104e-01 -5.996715277433395386e-02 -1.271102726459503174e-01 -1.838324069976806641e-01 -1.503148525953292847e-01 8.576605468988418579e-02 -7.574306335300207138e-03 -2.162112668156623840e-02 -1.814227253198623657e-01 3.073680400848388672e-01 1.461183577775955200e-01 1.557995826005935669e-01 -1.743530780076980591e-01
-2.031321078538894653e-01 -1.481859982013702393e-01 -3.903467953205108643e-01 -1.092377826571464539e-01 -2.181062102317810059e-02 1.818730831146240234e-01 6.924021244049072266e-02 -2.497170865535736084e-01 1.499380916357040405e-02 9.829064458608627319e-02 -2.238218672573566437e-02 3.491652384400367737e-02 -4.938253760337829590e-02 -2.528247237205505371e-01 -4.403870999813079834e-01 9.259395301342010498e-02 -1.002963632345199585e-01 -3.552179550752043724e-03 -1.711037755012512207e-01 2.365426719188690186e-01 -7.162721455097198486e-02 -3.500178083777427673e-02 -5.075719207525253296e-02 -5.724863708019256592e-02 -1.663184165954589844e-01 1.053827255964279175e-01 4.431196302175521851e-02 -1.621401906013488770e-01 2.207126319408416748e-01 3.772179782390594482e-01 9.269295632839202881e-02 1.309922784566879272e-01
1.965945959091186523e-01 -1.586843729019165039e-01 -2.473138272762298584e-01 8.671440929174423218e-02 -2.064151465892791748e-01 -3.821835517883300781e-01 1.156086567789316177e-02 6.049572303891181946e-02 6.363201886415481567e-02 2.927091121673583984e-01 6.032784655690193176e-02 2.670266330242156982e-01 -2.076450735330581665e-02 -7.293955981731414795e-02 -1.272500604391098022e-01 -3.190369606018066406e-01 7.585825771093368530e-02 -9.677965939044952393e-02 1.113402172923088074e-01 2.289732843637466431e-01 -2.478654235601425171e-01 4.256227239966392517e-02 -1.293888408690690994e-02 -1.172141954302787781e-01 -2.595284879207611084e-01 -6.168859824538230896e-02 -1.008677855134010315e-01 -6.779067218303680420e-03 3.330464065074920654e-01 1.578595191240310669e-01 1.106335446238517761e-01 -7.809178438037633896e-03
2.161161452531814575e-01 2.477088421583175659e-01 -1.151224076747894287e-01 9.258612245321273804e-02 1.001242250204086304e-01 -2.801776230335235596e-01 3.348998352885246277e-02 3.652423620223999023e-02 3.056052327156066895e-01 -6.742402911186218262e-02 2.020580768585205078e-01 1.116188243031501770e-01 -1.181868985295295715e-01 -9.468051046133041382e-02 -4.492609798908233643e-01 1.287041455507278442e-01 2.490183562040328979e-01 6.992989033460617065e-02 -1.045129522681236267e-01 1.612110435962677002e-01 1.982339657843112946e-02 -1.063351631164550781e-01 -1.753223538398742676e-01 1.577471941709518433e-02 -9.392976015806198120e-02 -2.179994881153106689e-01 -1.035005748271942139e-01 2.109060809016227722e-02 2.244592159986495972e-01 7.452849298715591431e-02 3.265064060688018799e-01 -1.001178547739982605e-01
-1.066922321915626526e-01 7.199490815401077271e-02 -2.848792374134063721e-01 8.786652982234954834e-02 -1.003503575921058655e-01 -1.819924414157867432e-01 1.092078685760498047e-01 -3.074756450951099396e-02 2.531282044947147369e-02 5.472156405448913574e-01 2.046481668949127197e-01 -4.249794036149978638e-02 -6.197596713900566101e-02 -3.426755592226982117e-02 -2.919211238622665405e-02 -7.107057422399520874e-02 2.091446518898010254e-01 -5.981616675853729248e-02 3.362204134464263916e-02 3.598489239811897278e-02 -1.553250253200531006e-01 -2.604712247848510742e-01 1.058524921536445618e-01 -2.272890508174896240e-01 -2.184775918722152710e-01 2.579164318740367889e-02 -2.388951778411865234e-01 3.749888762831687927e-02 2.185835987329483032e-01 3.347695767879486084e-01 -9.167405217885971069e-02 6.397698074579238892e-02
1.179030910134315491e-01 1.531303077936172485e-01 -1.158707439899444580e-01 1.622393280267715454e-01 -2.343436479568481445e-01 -2.045534253120422363e-01 7.679992169141769409e-02 9.781641885638237000e-03 1.462007910013198853e-01 6.040474772453308105e-02 3.037652745842933655e-02 -6.371182948350906372e-02 -3.122888132929801941e-02 -2.490099072456359863e-01 -1.092293635010719299e-01 -2.715156376361846924e-01 2.070092558860778809e-01 6.426350027322769165e-02 9.785523870959877968e-04 4.147797226905822754e-01 -4.424211010336875916e-02 -2.543881721794605255e-02 -2.701058983802795410e-01 -9.328469634056091309e-02 2.538163363933563232e-01 1.354353129863739014e-01 9.768886864185333252e-02 1.804065704345703125e-01 3.706679344177246094e-01 2.573011517524719238e-01 -5.395748466253280640e-02 8.280450105667114258e-02
1.691419184207916260e-01 -1.303919106721878052e-01 -2.782770693302154541e-01 1.213463917374610901e-01 1.127388253808021545e-01 9.498840570449829102e-02 2.040328383445739746e-01 -2.784667015075683594e-01 1.484857946634292603e-01 2.233664840459823608e-01 -2.235189825296401978e-01 3.609530329704284668e-01 -6.664899736642837524e-02 -4.916703328490257263e-03 -1.608338207006454468e-01 -6.152075901627540588e-02 1.618346273899078369e-01 1.306142807006835938e-01 -7.505435496568679810e-02 3.155644834041595459e-01 -1.751599013805389404e-01 8.938029408454895020e-03 -1.484065596014261246e-02 -2.808119356632232666e-01 1.090866103768348694e-01 -1.293160468339920044e-01 8.313737809658050537e-02 8.772188425064086914e-02 -9.301279485225677490e-02 1.872462332248687744e-01 2.893348336219787598e-01 -7.781472802162170410e-02
1.993461847305297852e-01 -2.247634343802928925e-02 -4.042746424674987793e-01 2.346179485321044922e-01 1.868645399808883667e-01 8.358014747500419617e-03 -6.369277089834213257e-02 -3.532391041517257690e-02 -1.091322973370552063e-01 1.874870061874389648e-01 9.634749591350555420e-02 2.392026633024215698e-01 -2.258308678865432739e-01 -1.398060768842697144e-01 3.298938740044832230e-03 2.845275402069091797e-02 -4.052178561687469482e-02 1.385072022676467896e-01 3.508630022406578064e-02 2.224047183990478516e-01 1.188533455133438110e-01 -3.215643763542175293e-01 -2.257776260375976562e-01 -3.262008726596832275e-02 1.115836799144744873e-01 1.496023312211036682e-02 2.686653435230255127e-01 6.181857362389564514e-02 3.245435059070587158e-01 2.328895628452301025e-01 -4.034999012947082520e-02 -1.583981364965438843e-01
-4.444954171776771545e-02 -1.715840697288513184e-01 4.124297294765710831e-03 -2.424709349870681763e-01 -1.192540600895881653e-01 -1.353282928466796875e-01 1.641605198383331299e-01 -1.856833845376968384e-01 -2.019938677549362183e-01 -2.411853149533271790e-02 1.342407763004302979e-01 2.404331713914871216e-01 -2.122738212347030640e-01 -5.070858001708984375e-01 -1.969603449106216431e-01 -5.467925220727920532e-02 9.139864146709442139e-02 2.119273096323013306e-01 -2.523907423019409180e-01 1.878663897514343262e-01 -8.680421859025955200e-02 -2.731932103633880615e-01 3.693088516592979431e-02 -8.852680027484893799e-02 -1.537001430988311768e-01 -5.443256348371505737e-02 1.754051893949508667e-01 -9.417661279439926147e-02 -2.402877993881702423e-02 1.784725785255432129e-01 2.048852294683456421e-02 -1.091597452759742737e-01
-1.091809570789337158e-01 -3.004851341247558594e-01 -1.544607430696487427e-01 2.361320704221725464e-01 2.615606971085071564e-02 3.667544201016426086e-02 1.913002580404281616e-01 -2.418778277933597565e-02 -1.284874677658081055e-01 2.902327179908752441e-01 -5.923134833574295044e-02 5.186368227005004883e-01 -9.452598169445991516e-03 -1.397941708564758301e-01 -8.347900956869125366e-02 5.102156475186347961e-02 -1.087024733424186707e-01 -3.106634691357612610e-02 1.996053606271743774e-01 1.762104481458663940e-01 -8.799663931131362915e-02 -8.430953323841094971e-02 -2.692062258720397949e-01 -2.009200006723403931e-01 2.928409539163112640e-02 -6.426703929901123047e-02 -7.814440131187438965e-02 -9.883530437946319580e-02 2.997115254402160645e-01 1.566299796104431152e-01 6.591393053531646729e-02 -1.599621325731277466e-01
1.611064560711383820e-02 -1.945335566997528076e-01 1.079609803855419159e-02 3.669156432151794434e-01 -7.948062568902969360e-02 -1.315286755561828613e-01 -6.421349197626113892e-02 -1.119268592447042465e-02 -1.495172921568155289e-02 4.887674748897552490e-01 4.210641980171203613e-02 5.365972593426704407e-02 6.753305345773696899e-02 -9.644481539726257324e-02 -1.885371804237365723e-01 -2.553105168044567108e-02 2.254151552915573120e-01 2.849293313920497894e-02 2.632338106632232666e-01 7.761837542057037354e-02 -2.426300793886184692e-01 -1.963673532009124756e-01 -2.973274514079093933e-02 9.189715236425399780e-02 -4.839714244008064270e-02 1.811963915824890137e-01 5.115723982453346252e-02 -6.840548664331436157e-02 2.375485152006149292e-01 4.102647006511688232e-01 2.810775302350521088e-02 6.124963611364364624e-02
3.370519354939460754e-02 -8.923453837633132935e-02 3.351016715168952942e-02 2.592822015285491943e-01 1.422784924507141113e-01 5.160182341933250427e-02 4.202464595437049866e-02 2.072374075651168823e-01 -1.269162595272064209e-01 1.424794197082519531e-01 3.953623473644256592e-01 1.242722645401954651e-01 -2.716324627399444580e-01 -1.521858870983123779e-01 -2.313224673271179199e-01 9.631907194852828979e-02 2.381987720727920532e-01 1.484090536832809448e-01 -2.433053031563758850e-02 1.557453162968158722e-02 -2.258164137601852417e-01 -3.343760222196578979e-02 -8.461438119411468506e-02 -6.186335533857345581e-02 -1.931862384080886841e-01 9.374161064624786377e-02 2.486565560102462769e-01 -1.834164932370185852e-02 2.101720422506332397e-01 3.783642649650573730e-01 9.754220396280288696e-02 1.980375200510025024e-01
-9.911713004112243652e-02 3.129516914486885071e-02 -2.834506630897521973e-01 2.448787987232208252e-01 2.188399247825145721e-02 -2.739231288433074951e-01 1.340479552745819092e-01 -2.208603620529174805e-01 3.819319605827331543e-02 2.544119022786617279e-02 -3.463772833347320557e-01 -2.849786914885044098e-02 -9.281215071678161621e-02 -1.429950743913650513e-01 -3.356260657310485840e-01 -2.188761681318283081e-01 2.274489700794219971e-01 2.076672613620758057e-01 -1.278546005487442017e-01 8.656015992164611816e-02 1.257707327604293823e-01 -1.121143922209739685e-01 1.033126488327980042e-01 -1.000182926654815674e-01 -1.866214126348495483e-01 1.686603128910064697e-01 -1.698946356773376465e-01 6.488278508186340332e-02 -5.231164023280143738e-02 3.081533312797546387e-01 2.258726209402084351e-02 1.783276349306106567e-01
1.387404203414916992e-01 8.152018301188945770e-03 -1.381329298019409180e-01 7.389012724161148071e-02 1.003123819828033447e-01 -2.971683144569396973e-01 4.740786552429199219e-02 1.773468963801860809e-02 2.988942563533782959e-01 4.124352037906646729e-01 1.104134600609540939e-02 2.295865863561630249e-01 -1.659128814935684204e-01 7.927855104207992554e-02 1.108066663146018982e-01 -1.203956902027130127e-01 2.085521221160888672e-01 2.549087703227996826e-01 -2.569092214107513428e-01 1.006101518869400024e-01 -1.298246383666992188e-01 4.990333691239356995e-02 -4.278035461902618408e-02 -4.826581478118896484e-02 6.487543880939483643e-02 2.962936833500862122e-02 4.455362632870674133e-02 1.511016339063644409e-01 1.129932105541229248e-01 3.656766712665557861e-01 2.839515507221221924e-01 -1.312715858221054077e-01
2.257340401411056519e-02 7.086227834224700928e-02 -4.458044469356536865e-01 1.779522150754928589e-01 2.163220942020416260e-02 7.150559872388839722e-02 -7.367385923862457275e-02 -3.157874941825866699e-01 3.474563127383589745e-03 -2.914101257920265198e-02 1.036625821143388748e-02 -7.405446469783782959e-02 -1.417642384767532349e-01 -2.408003211021423340e-01 -3.089285492897033691e-01 -7.627668231725692749e-02 -7.584553211927413940e-02 2.430159598588943481e-01 2.674581110477447510e-02 3.539789617061614990e-01 6.374574452638626099e-02 -9.188061952590942383e-02 6.775557994842529297e-02 -3.889187006279826164e-03 -2.970829010009765625e-01 2.462335079908370972e-01 -7.018601987510919571e-03 -1.004643216729164124e-01 2.778770923614501953e-01 1.244375854730606079e-01 -5.022202804684638977e-02 -7.313602417707443237e-02
2.152981162071228027e-01 9.845496714115142822e-02 -1.069189161062240601e-01 3.020138740539550781e-01 -2.094192616641521454e-02 -3.181094825267791748e-01 8.355309069156646729e-02 4.752846062183380127e-02 -5.263576656579971313e-02 3.528247773647308350e-01 1.112463697791099548e-01 -6.342774629592895508e-02 -6.669909507036209106e-02 -1.381705254316329956e-01 -2.938858866691589355e-01 -1.215234994888305664e-01 1.542295068502426147e-01 -6.852922588586807251e-02 -6.700226664543151855e-02 3.529681563377380371e-01 -3.159606158733367920e-01 -1.321697086095809937e-01 -1.786772012710571289e-01 -2.771218717098236084e-01 -7.782010734081268311e-02 -4.529912024736404419e-02 -1.479386836290359497e-01 -3.483066707849502563e-02 8.597459644079208374e-02 1.731525659561157227e-01 -5.438994243741035461e-02 -8.358242362737655640e-02
-1.268474310636520386e-01 -1.985878199338912964e-01 -4.074715543538331985e-03 4.133491218090057373e-02 2.464542537927627563e-01 -1.052522361278533936e-01 -1.507755368947982788e-01 -1.843337267637252808e-01 2.809944152832031250e-01 3.833071291446685791e-01 6.618892401456832886e-02 1.333885192871093750e-01 -3.242444396018981934e-01 -3.619411885738372803e-01 -2.272647023200988770e-01 -1.033336892724037170e-01 -1.092541683465242386e-02 7.003571838140487671e-02 7.273633033037185669e-02 3.089294433593750000e-01 2.159542962908744812e-02 -2.949421294033527374e-02 1.319038271903991699e-01 -1.517742276191711426e-01 1.258749887347221375e-02 -1.590640395879745483e-01 6.185362860560417175e-02 -4.724923148751258850e-02 2.029612511396408081e-01 1.842422634363174438e-01 -8.698242902755737305e-02 -7.715877145528793335e-02
4.365637302398681641e-01 -1.041739657521247864e-01 -1.412324011325836182e-01 1.889797449111938477e-01 -1.191971898078918457e-01 -9.091143310070037842e-02 1.648434996604919434e-01 -1.840178072452545166e-01 -1.693740673363208771e-02 3.100106418132781982e-01 2.382407039403915405e-01 -1.079706847667694092e-01 -1.736112087965011597e-01 1.613427884876728058e-02 -3.198327422142028809e-01 -1.077995896339416504e-01 -2.435001311823725700e-03 1.516795009374618530e-01 -9.160062298178672791e-03 1.343625634908676147e-01 -1.226471289992332458e-01 -3.356101512908935547e-01 -1.597107797861099243e-01 -9.607388824224472046e-02 -1.129171475768089294e-01 -1.518872529268264771e-01 -4.323655366897583008e-02 -8.531927317380905151e-02 4.858912900090217590e-03 2.179327905178070068e-01 1.570855677127838135e-01 1.718707680702209473e-01
4.112980067729949951e-01 -6.934395432472229004e-02 -1.297372579574584961e-01 2.359662204980850220e-01 1.958694905042648315e-01 -9.995601326227188110e-02 -1.838356405496597290e-01 -1.543883085250854492e-01 2.335884571075439453e-01 2.723133750259876251e-02 -8.510062098503112793e-02 -1.069319844245910645e-01 -2.745521962642669678e-01 -1.794673502445220947e-01 -1.490969508886337280e-01 -8.774858899414539337e-03 1.759048998355865479e-01 1.021752059459686279e-01 -6.167697533965110779e-02 2.586953341960906982e-01 6.892973184585571289e-02 -9.547400474548339844e-02 -8.413880318403244019e-02 6.777220871299505234e-03 -6.563673913478851318e-02 -8.584517985582351685e-02 8.829941600561141968e-02 -6.167335808277130127e-02 2.541940510272979736e-01 4.470072090625762939e-01 -9.840433299541473389e-02 1.147049814462661743e-01
-5.366189032793045044e-02 -2.259759306907653809e-01 -1.170213893055915833e-01 1.003058627247810364e-01 3.694989085197448730e-01 -2.427583336830139160e-01 5.435528978705406189e-02 -2.285576760768890381e-01 2.129745334386825562e-01 2.487063407897949219e-01 4.349451884627342224e-02 2.239920049905776978e-01 -1.036798506975173950e-01 -3.883908987045288086e-01 -2.242656052112579346e-01 -2.156503200531005859e-01 1.631399542093276978e-01 6.177476048469543457e-02 -8.239327371120452881e-02 2.592146396636962891e-01 -1.102245673537254333e-01 -4.703874886035919189e-02 1.830845624208450317e-01 1.081209257245063782e-01 1.559506803750991821e-01 -8.115269988775253296e-02 1.967145316302776337e-02 -1.428092122077941895e-01 1.026396080851554871e-01 7.556187361478805542e-02 -1.323303580284118652e-01 6.741036474704742432e-02
5.786922574043273926e-02 8.964455872774124146e-02 -1.782122403383255005e-01 4.034873843193054199e-01 6.930360943078994751e-02 -2.915366291999816895e-01 1.796397268772125244e-01 1.134931668639183044e-01 6.076913699507713318e-02 2.705157399177551270e-01 -1.779097877442836761e-02 1.425480395555496216e-01 -2.006702274084091187e-01 -2.459262460470199585e-01 -2.166443467140197754e-01 -1.130281165242195129e-01 2.882833480834960938e-01 -1.587853580713272095e-01 7.894312590360641479e-02 2.011646330356597900e-01 -1.444036960601806641e-01 -6.576438248157501221e-02 6.015409529209136963e-02 5.817951261997222900e-02 -1.676511466503143311e-01 3.281992375850677490e-01 -1.944468766450881958e-01 -1.226303428411483765e-01 -5.540540441870689392e-02 1.382864862680435181e-01 -1.154717174358665943e-03 5.545717850327491760e-02
1.900678277015686035e-01 -1.005640551447868347e-01 -1.993988007307052612e-01 1.735331118106842041e-01 1.812642514705657959e-01 -2.187139987945556641e-01 -7.917949557304382324e-02 -5.417669191956520081e-02 2.166170179843902588e-01 3.566167354583740234e-01 -7.751454412937164307e-02 -1.522073745727539062e-01 4.303896799683570862e-02 -4.030177593231201172e-01 -1.696735173463821411e-01 -2.722446322441101074e-01 2.130943387746810913e-01 2.436361741274595261e-03 6.391405314207077026e-02 1.260019689798355103e-01 -1.936964392662048340e-01 9.519646316766738892e-02 -2.426596730947494507e-02 -1.833066344261169434e-02 4.220559820532798767e-02 -4.138553515076637268e-02 2.927910685539245605e-01 -8.691919595003128052e-02 2.878904640674591064e-01 1.566246300935745239e-01 -7.944503426551818848e-02 -1.237064134329557419e-02
2.926858961582183838e-01 -5.933118239045143127e-02 -1.951553672552108765e-01 2.456914074718952179e-02 2.296642400324344635e-02 -1.044831722974777222e-01 2.324963733553886414e-02 -1.930043995380401611e-01 3.601917251944541931e-02 4.981666505336761475e-01 -1.189414411783218384e-01 -6.734748929738998413e-02 -2.196097373962402344e-01 -2.168817967176437378e-01 -2.236229330301284790e-01 -1.348749399185180664e-01 -3.333197161555290222e-02 -1.128963530063629150e-01 -5.193953216075897217e-02 2.652640938758850098e-01 3.134820982813835144e-02 -9.926730394363403320e-02 1.018824707716703415e-02 -6.772123277187347412e-02 -3.601807728409767151e-02 1.364086121320724487e-01 2.846432328224182129e-01 2.294957339763641357e-01 1.405392438173294067e-01 3.354763686656951904e-01 -2.266753278672695160e-02 4.924553632736206055e-02
-7.555010728538036346e-03 1.269557774066925049e-01 -4.137807190418243408e-01 -8.747582882642745972e-02 1.647731363773345947e-01 1.053795441985130310e-01 -1.323824971914291382e-01 -1.948008537292480469e-01 6.506587564945220947e-02 3.793389722704887390e-02 -9.948670864105224609e-03 8.757495880126953125e-02 -1.871149092912673950e-01 -4.091386795043945312e-01 -2.845146358013153076e-01 1.096253320574760437e-01 2.682738192379474640e-02 1.834044158458709717e-01 1.420091837644577026e-01 3.123741149902343750e-01 -4.229396581649780273e-03 -1.464608460664749146e-01 -1.404454708099365234e-01 1.048568054102361202e-03 -2.373377829790115356e-01 2.633419930934906006e-01 -2.831675112247467041e-02 -5.361564084887504578e-02 1.457986384630203247e-01 2.295727282762527466e-01 3.364506736397743225e-02 6.836646795272827148e-02
-1.432644724845886230e-01 1.766818389296531677e-02 -2.867712378501892090e-01 2.989723384380340576e-01 1.280975192785263062e-01 -3.430863618850708008e-01 3.028257787227630615e-01 -2.654064595699310303e-01 2.039675712585449219e-01 -1.966232247650623322e-02 -2.959309220314025879e-01 6.276023108512163162e-03 -1.745904684066772461e-01 -3.343065977096557617e-01 -1.383546888828277588e-01 -7.425581663846969604e-02 3.339745104312896729e-02 1.598527878522872925e-01 -1.102848630398511887e-02 -5.225845798850059509e-02 3.720669075846672058e-02 -1.802042685449123383e-02 -3.329107910394668579e-02 -1.693384721875190735e-02 -4.572995379567146301e-02 2.014011889696121216e-01 -1.783599257469177246e-01 4.076704010367393494e-02 2.634538523852825165e-02 2.792730927467346191e-01 1.159773543477058411e-01 1.178385615348815918e-01
3.866572678089141846e-01 -2.020813971757888794e-01 -1.806522309780120850e-01 1.747356951236724854e-01 -1.251352280378341675e-01 -2.361480891704559326e-01 1.585704088211059570e-01 -2.298601120710372925e-01 9.965755790472030640e-02 1.543071866035461426e-01 2.329481989145278931e-01 -6.175286695361137390e-02 -1.831665076315402985e-02 1.751702465116977692e-02 -3.439489305019378662e-01 -1.503012627363204956e-01 -7.337670773267745972e-02 9.218313544988632202e-02 1.108565255999565125e-01 1.933116465806961060e-01 -2.217390984296798706e-01 -1.355176866054534912e-01 -1.835368722677230835e-01 -3.677015425637364388e-03 -6.671540439128875732e-02 -1.367571204900741577e-01 -1.208989992737770081e-01 -1.233844533562660217e-01 -9.250027127563953400e-03 2.103515565395355225e-01 2.376502007246017456e-01 2.124963849782943726e-01
-1.711461693048477173e-01 -7.427163422107696533e-02 -1.725048422813415527e-01 4.281308650970458984e-01 -4.829876124858856201e-02 -1.701352298259735107e-01 -1.256137490272521973e-01 -8.670403808355331421e-02 1.460055857896804810e-01 -6.117232888936996460e-02 -2.672861143946647644e-02 9.942840551957488060e-04 -1.416884809732437134e-01 -1.554698646068572998e-01 -1.403430253267288208e-01 -6.111951172351837158e-02 1.415591090917587280e-01 3.514747023582458496e-01 -2.019352316856384277e-01 2.623943984508514404e-01 -1.795837730169296265e-01 8.697181940078735352e-03 -9.125134907662868500e-03 -3.173616826534271240e-01 -2.446276098489761353e-01 1.496557295322418213e-01 -2.169495681300759315e-03 -1.345082968473434448e-01 1.134002953767776489e-01 2.894267141819000244e-01 -8.210764080286026001e-02 -1.186366677284240723e-01
5.797639861702919006e-02 -2.667027525603771210e-02 2.544355690479278564e-01 2.965433895587921143e-01 1.004482135176658630e-01 -6.148098409175872803e-02 3.466886281967163086e-01 -8.973283320665359497e-02 -9.067658334970474243e-02 1.058360934257507324e-01 7.069957256317138672e-02 -6.415075063705444336e-02 -3.608532249927520752e-02 -2.185184061527252197e-01 -3.291374146938323975e-01 -2.631690204143524170e-01 2.692499756813049316e-01 -6.967546045780181885e-02 -7.581872493028640747e-02 2.112318128347396851e-01 -2.833084464073181152e-01 -1.894181407988071442e-02 -1.691164523363113403e-01 -1.355916261672973633e-01 1.614896804094314575e-01 1.455245912075042725e-01 -7.448316365480422974e-02 -4.884261265397071838e-02 1.424869149923324585e-01 2.226572185754776001e-01 1.908256858587265015e-01 -1.707330495119094849e-01
-1.791798621416091919e-01 -1.050745546817779541e-01 -2.791789472103118896e-01 7.386194169521331787e-02 -1.005760133266448975e-01 -2.666094899177551270e-01 4.845099896192550659e-02 7.025797851383686066e-03 1.740973293781280518e-01 3.001655042171478271e-01 1.562837958335876465e-01 1.604337841272354126e-01 -3.197940811514854431e-02 -2.420411854982376099e-01 -4.270729124546051025e-01 -1.355063021183013916e-01 -1.223007515072822571e-01 -4.820029437541961670e-02 -2.495600581169128418e-01 1.867560297250747681e-01 5.313912779092788696e-02 1.509535014629364014e-01 3.383533060550689697e-01 -3.887826949357986450e-02 1.635829508304595947e-01 1.141789704561233521e-01 -1.899487152695655823e-02 -5.600503087043762207e-02 1.087073236703872681e-01 2.097478210926055908e-01 9.810547344386577606e-03 6.071640923619270325e-02
4.533076658844947815e-02 -1.509381551295518875e-02 -1.129900142550468445e-01 4.095281064510345459e-01 7.332969456911087036e-02 -2.750399112701416016e-01 -9.914836287498474121e-02 4.012348875403404236e-02 2.159899771213531494e-01 6.825038790702819824e-02 -1.028035059571266174e-01 3.690926432609558105e-01 4.862783849239349365e-02 -1.188840270042419434e-01 -1.662373393774032593e-01 4.839448630809783936e-02 -1.538072377443313599e-01 2.295742034912109375e-01 1.798695772886276245e-01 2.555033266544342041e-01 1.679529547691345215e-01 4.009291902184486389e-02 -3.561263158917427063e-02 -1.377294063568115234e-01 -2.182659357786178589e-01 2.189082056283950806e-01 1.392521560192108154e-01 -6.225320324301719666e-02 3.106199502944946289e-01 8.955726027488708496e-02 -1.695383787155151367e-01 -6.375759094953536987e-02
1.671438068151473999e-01 -1.752636730670928955e-01 -1.189243448607157916e-05 -3.998322784900665283e-02 2.353207953274250031e-02 -2.238793522119522095e-01 5.918217822909355164e-02 -1.854863315820693970e-01 2.138067781925201416e-02 2.775877155363559723e-02 -1.030751131474971771e-02 1.068550497293472290e-01 -2.870389521121978760e-01 2.504875361919403076e-01 -1.192138716578483582e-01 -1.239879429340362549e-01 -8.467821404337882996e-03 6.783204525709152222e-02 7.603777945041656494e-02 8.187504112720489502e-02 1.513383388519287109e-01 -2.053141146898269653e-01 -1.315804123878479004e-01 -2.483877688646316528e-01 2.121176570653915405e-01 6.317038834095001221e-02 -4.260853677988052368e-02 -5.021085217595100403e-02 2.921276390552520752e-01 3.873156607151031494e-01 4.561295509338378906e-01 7.575636357069015503e-02
-3.923913091421127319e-02 -8.081538230180740356e-02 -2.572638988494873047e-01 2.271143496036529541e-01 -8.076841384172439575e-02 -7.088419049978256226e-02 1.284776479005813599e-01 -4.166930615901947021e-01 -1.592535078525543213e-01 2.642475068569183350e-01 5.795297399163246155e-02 -2.693513035774230957e-02 -6.043244153261184692e-02 -5.159136652946472168e-02 -2.849077880382537842e-01 -1.372824162244796753e-01 -1.493616998195648193e-01 -1.869027614593505859e-01 -4.515597969293594360e-02 1.622295081615447998e-01 2.367916516959667206e-02 -2.655192613601684570e-01 -6.973706185817718506e-02 -1.320717632770538330e-01 2.445398829877376556e-02 -3.325245976448059082e-01 -3.592292591929435730e-02 8.536057919263839722e-02 -5.809810757637023926e-02 3.933816552162170410e-01 5.888355150818824768e-02 8.102513849735260010e-02
1.798554211854934692e-01 -2.173962146043777466e-01 -3.204590678215026855e-01 -1.234112828969955444e-01 1.826163381338119507e-01 -1.723109632730484009e-01 7.267870754003524780e-02 4.609749093651771545e-02 -1.633621305227279663e-01 2.464615404605865479e-01 2.285227328538894653e-01 5.073777437210083008e-01 2.636536397039890289e-02 -2.630826830863952637e-01 -1.044066548347473145e-01 2.476859278976917267e-02 5.123737081885337830e-02 2.797187189571559429e-04 -1.479613929986953735e-01 1.275089979171752930e-01 -1.387538164854049683e-01 -1.061567515134811401e-01 -1.635373681783676147e-01 -3.859531506896018982e-02 -2.874845406040549278e-03 -3.090203553438186646e-02 1.389144659042358398e-01 -8.145900815725326538e-02 2.219253778457641602e-01 5.691814422607421875e-02 2.171611338853836060e-01 -1.656336039304733276e-01
-1.163481622934341431e-01 -2.100176643580198288e-03 -1.184257119894027710e-02 -3.156536072492599487e-02 -1.296567358076572418e-02 -3.643075823783874512e-01 -9.305213578045368195e-03 6.517541129142045975e-03 -1.998798176646232605e-02 2.018080055713653564e-01 -8.776848018169403076e-02 2.222246229648590088e-01 6.220701709389686584e-02 1.120741590857505798e-01 -3.951228559017181396e-01 -1.123335957527160645e-01 -5.344440788030624390e-02 -8.822418749332427979e-02 -8.356082439422607422e-02 5.836520716547966003e-02 -3.560774922370910645e-01 -1.938588321208953857e-01 -1.197177469730377197e-01 -2.832680940628051758e-01 -1.642919778823852539e-01 -1.725152432918548584e-01 1.089522093534469604e-01 -3.406390547752380371e-03 2.372707724571228027e-01 3.759689331054687500e-01 -1.165691241621971130e-01 -9.524972736835479736e-02
-1.839106529951095581e-01 7.654877379536628723e-03 -4.773806631565093994e-01 3.141094148159027100e-01 -1.952511630952358246e-02 -1.532462090253829956e-01 -9.054286032915115356e-02 -2.003646939992904663e-01 -4.937041923403739929e-02 4.657191783189773560e-02 1.390905398875474930e-02 -5.564743652939796448e-02 -1.093022301793098450e-01 -3.290536701679229736e-01 -2.078516632318496704e-01 -3.689723834395408630e-02 1.020617783069610596e-01 1.702491641044616699e-01 3.632667288184165955e-02 2.413889169692993164e-01 2.045589983463287354e-01 -2.602988183498382568e-01 -2.256003022193908691e-02 -1.179602742195129395e-02 -1.131409034132957458e-01 1.364316791296005249e-01 -8.716969937086105347e-02 1.965127587318420410e-01 2.914814949035644531e-01 7.542707771062850952e-02 -1.225685849785804749e-01 4.611415788531303406e-02
-2.654571644961833954e-02 1.450591236352920532e-01 -5.366908013820648193e-02 2.422615289688110352e-01 -8.278031647205352783e-02 1.470201313495635986e-01 8.917965739965438843e-02 -8.005738258361816406e-02 2.313627302646636963e-02 -1.288949102163314819e-01 8.515081368386745453e-03 4.923641681671142578e-02 4.577271640300750732e-02 5.477408319711685181e-02 -4.216906726360321045e-01 -5.458518397063016891e-03 1.173010841012001038e-01 -7.246311753988265991e-02 2.038884907960891724e-02 7.606670260429382324e-02 -3.672566115856170654e-01 -2.251275330781936646e-01 -8.511949330568313599e-02 -3.280059993267059326e-01 -6.342057138681411743e-02 -1.755008548498153687e-01 3.914042413234710693e-01 1.122795790433883667e-02 1.330209970474243164e-01 3.202713131904602051e-01 1.121952682733535767e-01 1.570057570934295654e-01
-7.041578739881515503e-02 1.278103888034820557e-01 -1.698258221149444580e-01 4.274639114737510681e-02 5.923338979482650757e-02 1.885494031012058258e-02 4.563913494348526001e-02 1.209230348467826843e-01 1.482300609350204468e-01 1.732152402400970459e-01 -1.580959409475326538e-01 2.073431015014648438e-01 -4.272233322262763977e-02 -2.711433544754981995e-02 -1.677283644676208496e-01 -5.796598270535469055e-02 1.276826560497283936e-01 3.258745372295379639e-01 -7.586844265460968018e-02 2.384284138679504395e-01 -2.995193302631378174e-01 4.097131267189979553e-02 2.035948336124420166e-01 -1.900363415479660034e-01 -6.932929158210754395e-02 -4.068339169025421143e-01 -1.210555993020534515e-02 1.138748377561569214e-01 1.787887215614318848e-01 3.425851464271545410e-01 2.940485179424285889e-01 1.299531944096088409e-02
-1.436876952648162842e-01 -1.063673272728919983e-01 -1.829335391521453857e-01 1.166379973292350769e-01 1.591120958328247070e-01 -1.877855956554412842e-01 2.497745156288146973e-01 -4.550032317638397217e-01 -7.327637821435928345e-02 2.502102851867675781e-01 8.914573490619659424e-02 -9.807118773460388184e-02 -1.961931772530078888e-02 -6.757371872663497925e-02 -1.165779605507850647e-01 -7.810723781585693359e-02 -1.343971788883209229e-01 -1.686232239007949829e-01 1.551128625869750977e-01 2.188881672918796539e-02 -2.175572328269481659e-02 -3.396851718425750732e-01 -5.356217548251152039e-02 -1.610533446073532104e-01 -1.674189716577529907e-01 -2.844888567924499512e-01 2.258139401674270630e-01 1.321670264005661011e-01 3.075332613661885262e-03 2.415136992931365967e-01 7.804852724075317383e-02 1.524420529603958130e-01
1.903141140937805176e-01 1.401819474995136261e-02 -8.320508897304534912e-02 -2.773370034992694855e-02 -5.259878188371658325e-02 -8.287420868873596191e-02 6.104076281189918518e-02 -1.710733175277709961e-01 1.941433250904083252e-01 1.897470466792583466e-02 -1.144684478640556335e-01 8.027211576700210571e-02 -2.777520716190338135e-01 -5.218932032585144043e-02 -4.234253764152526855e-01 8.351089805364608765e-02 3.317807316780090332e-01 3.137644827365875244e-01 8.615420758724212646e-02 -2.200482636690139771e-01 -1.730641722679138184e-01 -7.229708880186080933e-02 -5.699945986270904541e-02 -1.223387196660041809e-02 -2.727466821670532227e-01 6.542717665433883667e-02 1.531615406274795532e-01 -2.179658226668834686e-02 3.940730094909667969e-01 -1.253116317093372345e-02 1.230352893471717834e-01 1.157292276620864868e-01
5.930814519524574280e-02 1.748899966478347778e-01 1.302694678306579590e-01 4.112000465393066406e-01 6.150178238749504089e-02 -9.431795775890350342e-02 9.776560962200164795e-02 -1.076760217547416687e-01 2.377421706914901733e-01 8.880273252725601196e-02 1.845128089189529419e-01 2.289032191038131714e-01 -2.159870266914367676e-01 -3.033138215541839600e-01 1.330695487558841705e-02 2.397334761917591095e-02 1.811651438474655151e-01 -4.828532040119171143e-02 -7.029094547033309937e-02 4.717731848359107971e-02 -1.143315210938453674e-01 -3.402923047542572021e-01 -2.261819317936897278e-02 -1.907493174076080322e-01 1.083889901638031006e-01 3.502202033996582031e-02 1.332049965858459473e-01 1.759122759103775024e-01 2.756120264530181885e-01 2.034589946269989014e-01 2.619137167930603027e-01 7.315751630812883377e-03
1.499889343976974487e-01 3.028201758861541748e-01 1.099256873130798340e-01 2.338411957025527954e-01 2.285420149564743042e-02 -7.129812240600585938e-02 1.977219618856906891e-02 2.445426583290100098e-02 5.924163013696670532e-02 1.296997256577014923e-02 -1.366565525531768799e-01 -4.833990707993507385e-02 -3.491236567497253418e-01 -2.593541443347930908e-01 -3.313392028212547302e-02 -8.514446765184402466e-02 2.442415654659271240e-01 1.433042287826538086e-01 -1.378866136074066162e-01 3.450632393360137939e-01 -1.875928193330764771e-01 -2.326730042695999146e-01 9.911495447158813477e-02 -9.583254344761371613e-03 -1.303818728774785995e-02 -1.425859052687883377e-02 1.757095456123352051e-01 -2.004534751176834106e-01 1.772824525833129883e-01 3.285233974456787109e-01 2.295064367353916168e-02 -2.478456199169158936e-01
-1.110461875796318054e-01 -6.681508570909500122e-02 1.244937535375356674e-02 -5.032642930746078491e-02 -1.868237182497978210e-02 -3.019053936004638672e-01 1.871664971113204956e-01 -1.723257601261138916e-01 4.353716224431991577e-02 -6.856685876846313477e-02 -6.361734122037887573e-02 3.196803629398345947e-01 -2.264385074377059937e-01 -1.215967088937759399e-01 -8.658127486705780029e-02 -2.644574269652366638e-02 7.282133400440216064e-02 -7.840989530086517334e-02 3.750911653041839600e-01 3.145290017127990723e-01 -2.307349294424057007e-01 6.356408447027206421e-02 -1.167673096060752869e-01 -3.958283960819244385e-01 -6.840942054986953735e-02 3.776172548532485962e-02 1.965005844831466675e-01 1.121011301875114441e-01 1.224821060895919800e-01 2.673214673995971680e-01 -1.209381148219108582e-01 1.255509816110134125e-02
7.504578679800033569e-03 -6.831306964159011841e-02 -1.372413188219070435e-01 1.414095163345336914e-01 2.177362702786922455e-02 -1.038619428873062134e-01 7.961267605423927307e-03 -2.726559638977050781e-01 8.019715547561645508e-02 1.222042441368103027e-01 6.471527367830276489e-02 1.607554219663143158e-02 -1.934493891894817352e-02 -5.914465188980102539e-01 -1.291778385639190674e-01 -2.428221255540847778e-01 -1.862599328160285950e-02 -2.212344408035278320e-01 -1.938710920512676239e-02 6.267457455396652222e-02 7.780730258673429489e-03 1.602005586028099060e-02 2.816862463951110840e-01 -1.495525836944580078e-01 1.246330961585044861e-01 -9.922513365745544434e-02 2.102155685424804688e-01 -8.399281650781631470e-02 2.943797111511230469e-01 3.025007247924804688e-01 -7.999227941036224365e-02 4.815969243645668030e-02
-3.354576230049133301e-01 -6.224875524640083313e-02 -2.441248893737792969e-01 8.876494318246841431e-02 2.112664282321929932e-02 -3.704455196857452393e-01 4.140827804803848267e-02 -1.105752065777778625e-01 1.062221899628639221e-01 1.020535677671432495e-01 2.789583429694175720e-02 3.046085871756076813e-02 -2.582552842795848846e-02 -2.442685961723327637e-01 -2.956394851207733154e-01 8.616328984498977661e-02 1.472856104373931885e-01 -3.982686903327703476e-03 -9.700637310743331909e-02 5.031191930174827576e-02 2.099436968564987183e-01 1.573045849800109863e-01 1.973840743303298950e-01 -1.303768008947372437e-01 -9.396466612815856934e-02 1.469491720199584961e-01 3.335549831390380859e-01 -1.302022933959960938e-01 3.658554553985595703e-01 1.740445382893085480e-02 1.832661181688308716e-01 3.360949084162712097e-02
1.472855061292648315e-01 2.875976031646132469e-03 -4.878653958439826965e-02 1.428538411855697632e-01 -2.166192792356014252e-02 -2.389197498559951782e-01 -1.281212121248245239e-01 1.013576984405517578e-03 1.972720623016357422e-01 1.021019145846366882e-01 1.805284321308135986e-01 5.853275209665298462e-02 -1.801587641239166260e-01 -1.261762082576751709e-01 -2.496561408042907715e-01 -2.383234798908233643e-01 4.315198659896850586e-01 -1.632889658212661743e-01 1.307701170444488525e-01 9.659786708652973175e-03 7.963137328624725342e-02 -7.194913923740386963e-02 -2.459527403116226196e-01 -4.109665751457214355e-01 5.635444540530443192e-03 1.529301851987838745e-01 -9.656454622745513916e-02 5.496928840875625610e-02 2.498717457056045532e-01 2.008727341890335083e-01 1.266402602195739746e-01 -5.587203428149223328e-02
-1.257298588752746582e-01 4.685905203223228455e-02 -1.452621966600418091e-01 1.420729458332061768e-01 -1.266794055700302124e-01 -2.924107909202575684e-01 -8.586390316486358643e-02 -3.483130363747477531e-03 -1.316436976194381714e-01 2.320110648870468140e-01 1.912351399660110474e-01 1.349875032901763916e-01 1.554959565401077271e-01 -1.442772429436445236e-02 -2.884676754474639893e-01 -2.963955700397491455e-01 1.582444086670875549e-02 3.121543116867542267e-02 9.097903966903686523e-02 9.404887259006500244e-02 -4.460054636001586914e-01 -3.064778745174407959e-01 -5.994589254260063171e-02 -2.313503026962280273e-01 -1.494622975587844849e-01 -5.080903321504592896e-02 -1.783664338290691376e-02 -1.280688494443893433e-01 1.224849224090576172e-01 2.847037017345428467e-01 6.561062484979629517e-02 7.359959185123443604e-03
-2.427457422018051147e-01 -2.141185849905014038e-01 5.072195455431938171e-02 -1.048704087734222412e-01 5.000026524066925049e-02 -3.136402666568756104e-01 1.908943988382816315e-02 1.169463526457548141e-02 -2.186563238501548767e-02 1.563561856746673584e-01 2.032571136951446533e-01 -1.496274210512638092e-02 -9.790650755167007446e-02 -2.978562116622924805e-01 -3.622753918170928955e-01 -3.523309901356697083e-02 -4.147900640964508057e-02 1.663621366024017334e-01 -1.324225217103958130e-01 2.180734276771545410e-01 2.028904706239700317e-01 -1.809461712837219238e-01 1.211988553404808044e-01 -1.589537858963012695e-01 3.919792920351028442e-02 1.962067782878875732e-01 3.333377540111541748e-01 -1.414247453212738037e-01 1.177247613668441772e-01 2.905908524990081787e-01 7.160452753305435181e-02 -1.030219532549381256e-02
-5.482290685176849365e-02 -8.618120104074478149e-02 4.712007194757461548e-02 2.536587715148925781e-01 2.110385745763778687e-01 -6.513815373182296753e-02 1.421377807855606079e-01 -1.815608888864517212e-01 -1.681749969720840454e-01 5.790634080767631531e-02 4.784478247165679932e-02 1.797696053981781006e-01 -5.020695552229881287e-02 -2.277018129825592041e-02 -1.728896349668502808e-01 1.277292966842651367e-01 5.953545868396759033e-02 3.002605028450489044e-02 2.098565548658370972e-01 2.833404839038848877e-01 -6.316481530666351318e-02 8.955280482769012451e-02 2.487067431211471558e-01 -2.359611839056015015e-01 -8.066022396087646484e-02 5.413332581520080566e-02 2.915970087051391602e-01 1.828072965145111084e-01 3.992444872856140137e-01 2.098328769207000732e-01 6.985729932785034180e-02 3.332714140415191650e-01
5.319377779960632324e-02 8.278319239616394043e-02 -1.527081280946731567e-01 -1.872315257787704468e-01 -1.873436272144317627e-01 -3.612988069653511047e-02 -1.371581405401229858e-01 -1.130075380206108093e-01 -2.155790850520133972e-02 2.581902444362640381e-01 3.020699322223663330e-01 3.171664848923683167e-02 -2.250548452138900757e-02 -1.134729161858558655e-01 -2.044162303209304810e-01 -1.230132803320884705e-01 1.144399940967559814e-01 6.446565687656402588e-02 -3.435341268777847290e-02 3.970646858215332031e-01 -6.221222132444381714e-02 -3.888705074787139893e-01 5.138454213738441467e-02 -3.860238790512084961e-01 -2.227873355150222778e-02 7.927387207746505737e-02 9.477598965167999268e-02 -1.453994214534759521e-01 2.568754553794860840e-01 1.630562394857406616e-01 -1.465921103954315186e-01 2.172149904072284698e-02
4.539642110466957092e-02 -6.312020868062973022e-02 1.826957166194915771e-01 3.485973477363586426e-01 -8.495356142520904541e-02 -1.245978623628616333e-01 3.391828536987304688e-01 -1.834012567996978760e-01 -1.164208576083183289e-01 -1.833544857800006866e-02 1.881310939788818359e-01 -5.038490146398544312e-02 -1.115547344088554382e-01 -1.267724335193634033e-01 -2.798936665058135986e-01 -2.324980199337005615e-01 1.945002526044845581e-01 -1.110713928937911987e-01 -7.111924141645431519e-02 2.735950648784637451e-01 -2.881266474723815918e-01 -8.319555781781673431e-03 -2.115558683872222900e-01 -6.741741299629211426e-02 1.065404117107391357e-01 6.233593448996543884e-02 -1.236924231052398682e-01 -1.379813402891159058e-01 7.449831813573837280e-02 3.058454990386962891e-01 1.633853912353515625e-01 -1.306633204221725464e-01
-3.982787132263183594e-01 -7.365991920232772827e-02 -1.659576892852783203e-01 1.064314171671867371e-01 -7.130941003561019897e-02 -3.368310034275054932e-01 2.520716786384582520e-01 -2.097670584917068481e-01 6.871887296438217163e-02 -4.051700979471206665e-02 -5.171442031860351562e-02 1.515497863292694092e-01 5.903976783156394958e-02 -2.855600416660308838e-01 -2.039968073368072510e-01 -2.694416232407093048e-02 9.369689226150512695e-02 2.407393455505371094e-01 -1.762170344591140747e-01 1.151102781295776367e-01 9.087812155485153198e-02 8.194736391305923462e-02 5.875717476010322571e-02 6.878764182329177856e-02 -5.816815793514251709e-02 -5.001150071620941162e-03 9.719005972146987915e-02 -1.187899559736251831e-01 3.711150586605072021e-01 6.220343988388776779e-03 3.325546085834503174e-01 -4.583467170596122742e-02
-6.613270938396453857e-02 2.330200523138046265e-01 4.872512817382812500e-02 3.499484658241271973e-01 1.479717195034027100e-01 -5.986433103680610657e-02 1.801932752132415771e-01 -1.996970772743225098e-01 3.070375919342041016e-01 1.012715250253677368e-01 3.048563301563262939e-01 2.752513885498046875e-01 -5.303428322076797485e-02 -2.245490700006484985e-01 -1.038431655615568161e-02 4.703613743185997009e-02 7.178445160388946533e-02 8.753663301467895508e-02 -1.939849257469177246e-01 6.845071166753768921e-02 -1.560341864824295044e-01 -3.140835165977478027e-01 -1.832077205181121826e-01 -5.513309687376022339e-02 -5.043272301554679871e-02 1.387929022312164307e-01 1.703329682350158691e-01 1.260462403297424316e-01 2.681933939456939697e-01 1.609868407249450684e-01 9.706839174032211304e-02 3.424225747585296631e-02
1.673602312803268433e-02 1.841163337230682373e-01 -6.536172330379486084e-02 4.195166826248168945e-01 -1.431073900312185287e-02 -1.765422523021697998e-02 3.300367891788482666e-01 -1.156259030103683472e-01 4.435724020004272461e-02 1.151635125279426575e-01 2.955152690410614014e-01 2.584115862846374512e-01 -1.615407615900039673e-01 -2.718889117240905762e-01 1.344530005007982254e-02 -5.283902212977409363e-02 1.017126217484474182e-01 8.294729888439178467e-02 -1.996060758829116821e-01 2.263901010155677795e-02 -1.700572371482849121e-01 -3.194260299205780029e-01 -3.276524599641561508e-03 -1.185268089175224304e-01 -4.592200368642807007e-02 1.467152833938598633e-01 1.207327991724014282e-01 1.513492763042449951e-01 3.038784563541412354e-01 7.953395694494247437e-02 1.393485516309738159e-01 9.285088628530502319e-02
1.020478680729866028e-01 6.644379347562789917e-02 -2.388148903846740723e-01 2.564674019813537598e-01 4.074349999427795410e-02 -2.689912617206573486e-01 -9.722620993852615356e-02 1.977044902741909027e-02 2.988501787185668945e-01 1.388896703720092773e-01 -5.799841135740280151e-02 4.204507172107696533e-02 -2.941019833087921143e-01 -1.932022720575332642e-01 -3.232329189777374268e-01 -1.554314792156219482e-01 8.319270610809326172e-02 2.843591570854187012e-01 1.440991610288619995e-01 -1.047434508800506592e-01 2.052956521511077881e-01 1.193439811468124390e-01 4.715618677437305450e-03 3.621684014797210693e-02 -9.530781209468841553e-02 1.263329982757568359e-01 1.727105379104614258e-01 7.820890098810195923e-02 4.119596779346466064e-01 6.030954048037528992e-02 -8.802917785942554474e-03 2.556421793997287750e-02
6.004850193858146667e-02 -5.292467400431632996e-02 -1.281899958848953247e-01 8.930058032274246216e-02 2.479662895202636719e-01 -2.853251099586486816e-01 4.292297661304473877e-01 -8.715740591287612915e-02 -1.436668932437896729e-01 3.761678561568260193e-02 -3.163133263587951660e-01 -1.348246783018112183e-01 -5.582316964864730835e-02 -7.426431030035018921e-02 -3.189532160758972168e-01 -1.555716395378112793e-01 -5.528408102691173553e-03 2.708918750286102295e-01 -1.015856191515922546e-01 -6.578785181045532227e-02 1.795681416988372803e-01 -1.060293987393379211e-01 -1.601499319076538086e-01 -1.084325388073921204e-01 -1.531733125448226929e-01 4.830270633101463318e-02 1.404973715543746948e-01 -9.973985701799392700e-02 1.988068670034408569e-01 1.822840720415115356e-01 1.386416107416152954e-01 2.078275382518768311e-01
6.162012368440628052e-02 -5.940131377428770065e-03 -1.219805702567100525e-01 2.125370055437088013e-01 -1.017737165093421936e-01 9.935259819030761719e-02 2.887087762355804443e-01 2.055118232965469360e-02 2.064775526523590088e-01 -9.266399778425693512e-03 -2.415169924497604370e-01 1.117203161120414734e-01 9.167575836181640625e-02 -1.110546365380287170e-01 -3.601459264755249023e-01 -2.095517516136169434e-01 1.875792443752288818e-01 2.949596941471099854e-02 1.027069985866546631e-02 2.464789897203445435e-01 -4.204758256673812866e-02 1.247915402054786682e-01 -2.141947448253631592e-01 -2.762585878372192383e-01 -1.645625233650207520e-01 -4.120515659451484680e-02 -1.972915977239608765e-01 -2.252411097288131714e-01 3.610013723373413086e-01 -7.989956438541412354e-02 1.639426946640014648e-01 7.586306333541870117e-02
8.381964638829231262e-03 -1.132570728659629822e-01 -4.518380016088485718e-02 5.097091570496559143e-02 -3.113957308232784271e-02 6.999325007200241089e-02 2.563216090202331543e-01 -3.049503564834594727e-01 -1.423068344593048096e-01 1.774165779352188110e-01 -3.385852649807929993e-02 1.908670812845230103e-01 -2.707500755786895752e-01 1.701586991548538208e-01 -1.659334748983383179e-01 -1.831641793251037598e-01 1.008263528347015381e-01 1.706659048795700073e-02 4.003913328051567078e-02 5.050167441368103027e-02 -5.854960530996322632e-02 1.643715351819992065e-01 -1.348837614059448242e-01 -2.439536452293395996e-01 -4.182196687906980515e-03 -1.489110440015792847e-01 -4.045524075627326965e-02 -6.373435258865356445e-02 4.715896248817443848e-01 3.114865422248840332e-01 2.476931810379028320e-01 -1.839141994714736938e-01
1.541352178901433945e-02 3.859060630202293396e-02 -1.046396940946578979e-01 4.130040854215621948e-02 -1.596102863550186157e-01 -8.624356240034103394e-02 9.062368422746658325e-03 -5.217178538441658020e-02 -8.562164008617401123e-02 -6.636585295200347900e-02 9.958255290985107422e-02 1.162478104233741760e-01 3.703700751066207886e-02 4.696134012192487717e-03 -3.820575773715972900e-01 -2.810631692409515381e-01 -1.576765626668930054e-01 4.468219354748725891e-03 -1.571696251630783081e-01 1.145308837294578552e-01 -3.123759925365447998e-01 -3.659391105175018311e-01 -1.307372748851776123e-02 -2.481538057327270508e-01 -1.502420157194137573e-01 -1.989646553993225098e-01 1.027998607605695724e-02 -1.081836670637130737e-01 3.032925426959991455e-01 3.861308693885803223e-01 -1.061102002859115601e-01 -7.824204862117767334e-02
1.871305406093597412e-01 1.027130857110023499e-01 -9.968098253011703491e-02 2.689932286739349365e-01 -4.952259361743927002e-03 -5.491074174642562866e-02 2.550001144409179688e-01 -1.777166128158569336e-01 1.412023156881332397e-01 3.751243697479367256e-03 -6.790962070226669312e-02 1.219256967306137085e-01 -1.673782989382743835e-02 -2.019274514168500900e-03 -3.978880047798156738e-01 -6.810723245143890381e-02 7.658681273460388184e-02 -1.184720471501350403e-01 -1.389893591403961182e-01 -2.973891422152519226e-02 9.624707512557506561e-03 3.152001202106475830e-01 -3.031312823295593262e-01 -8.368998765945434570e-02 -3.345159441232681274e-02 4.329939186573028564e-02 1.512686163187026978e-01 -1.284663975238800049e-01 -6.071016937494277954e-02 5.195993185043334961e-01 1.101357638835906982e-01 5.660893768072128296e-02
-3.177799284458160400e-02 4.439319670200347900e-02 -2.332432270050048828e-01 3.051423728466033936e-01 5.463819950819015503e-02 -2.402599006891250610e-01 1.974776238203048706e-01 -9.896554052829742432e-02 1.854980438947677612e-01 -9.087439626455307007e-02 -2.387143969535827637e-01 3.752492740750312805e-02 -1.879355907440185547e-01 -4.243927597999572754e-01 -1.208881363272666931e-01 -1.750030815601348877e-01 -1.358663588762283325e-01 2.804237306118011475e-01 1.549594849348068237e-01 2.511537075042724609e-01 8.322074264287948608e-02 8.802578784525394440e-03 -1.692475676536560059e-01 -9.262081235647201538e-02 -1.193256676197052002e-01 3.164569735527038574e-01 -4.576578736305236816e-02 2.396388910710811615e-02 1.568252444267272949e-01 6.741803139448165894e-02 4.674954339861869812e-02 3.850055113434791565e-02
-4.451706260442733765e-02 -1.040047556161880493e-01 -2.788312546908855438e-02 3.824110031127929688e-01 6.721638888120651245e-02 2.387258224189281464e-02 2.060273736715316772e-01 1.142512448132038116e-02 -2.054918408393859863e-01 1.930077970027923584e-01 3.832218647003173828e-01 6.825841963291168213e-02 -2.607209384441375732e-01 2.974256500601768494e-02 -1.160194128751754761e-01 -2.441302128136157990e-02 3.743577599525451660e-01 -5.948912352323532104e-02 7.122547179460525513e-02 7.733850926160812378e-02 -1.667851582169532776e-02 -1.369449775665998459e-02 5.973190814256668091e-02 -2.659762501716613770e-01 -2.342371344566345215e-01 -1.241694167256355286e-01 1.547093838453292847e-01 -2.225833088159561157e-01 1.607884019613265991e-01 2.392382770776748657e-01 2.857560850679874420e-02 1.463709771633148193e-01
1.010198984295129776e-02 -1.548912823200225830e-01 -2.245426028966903687e-01 2.300389260053634644e-01 -1.012446731328964233e-01 -2.481752485036849976e-01 2.331791520118713379e-01 -1.968301236629486084e-01 9.897027909755706787e-02 2.035647928714752197e-01 -1.022168025374412537e-01 2.447683662176132202e-01 -1.706615649163722992e-02 4.713824018836021423e-02 -3.492607474327087402e-01 9.667550772428512573e-02 7.687499374151229858e-02 -8.941780775785446167e-02 -4.076321721076965332e-01 1.832406073808670044e-01 1.063397675752639771e-01 2.915592491626739502e-01 -1.439304798841476440e-01 -9.588647633790969849e-02 1.554545611143112183e-01 9.257549792528152466e-02 1.091752899810671806e-03 1.126227527856826782e-02 3.514299914240837097e-02 2.168365716934204102e-01 1.732003241777420044e-01 -3.449397534132003784e-02
3.206605091691017151e-02 -2.721612155437469482e-01 2.949157357215881348e-02 2.507054805755615234e-01 -6.143584847450256348e-02 -2.175576090812683105e-01 1.466176807880401611e-01 -9.477603435516357422e-02 -8.466468192636966705e-03 4.797323644161224365e-01 8.926168829202651978e-02 1.324989944696426392e-01 3.099440969526767731e-02 -3.337447345256805420e-02 -6.504952162504196167e-02 1.009865663945674896e-02 7.606556266546249390e-02 -6.058568507432937622e-02 1.423060745000839233e-01 2.360891401767730713e-01 -4.459015727043151855e-01 -3.956165909767150879e-02 1.389052066951990128e-02 5.030573159456253052e-02 -5.377199873328208923e-02 4.199034301564097404e-04 -6.066933646798133850e-02 -9.376983344554901123e-02 2.863788902759552002e-01 2.689910233020782471e-01 2.430832833051681519e-01 7.714163977652788162e-03
1.701779812574386597e-01 2.141175419092178345e-01 -1.784062385559082031e-02 2.601734697818756104e-01 -2.842927575111389160e-01 -2.854255400598049164e-02 2.840563841164112091e-02 -9.958631545305252075e-02 -1.584235206246376038e-02 6.867626309394836426e-02 -1.246145814657211304e-01 5.956980586051940918e-02 1.134274527430534363e-02 7.427302002906799316e-02 -1.436039358377456665e-01 -4.850848764181137085e-02 4.363645240664482117e-02 3.852001726627349854e-01 -2.843791842460632324e-01 2.600261270999908447e-01 3.635749593377113342e-02 -4.784831404685974121e-02 -3.571679815649986267e-02 -1.638531982898712158e-01 -1.065365895628929138e-01 -2.009655386209487915e-01 1.343928556889295578e-02 4.220159258693456650e-03 2.912905514240264893e-01 3.001396059989929199e-01 3.783298432826995850e-01 1.079433113336563110e-01
-2.886067889630794525e-02 1.121172402054071426e-02 -3.824758231639862061e-01 -6.426048278808593750e-02 1.482746750116348267e-01 -5.191070213913917542e-02 6.153467670083045959e-02 -1.144455298781394958e-01 2.102574110031127930e-01 1.194663643836975098e-01 8.631570637226104736e-02 1.873073130846023560e-01 -1.053986623883247375e-01 -1.749433130025863647e-01 -2.318893373012542725e-01 1.452327668666839600e-01 -1.982443183660507202e-01 2.151322960853576660e-01 -7.654892653226852417e-02 3.165681362152099609e-01 7.371421903371810913e-02 -2.571994662284851074e-01 5.927671492099761963e-02 -2.665347754955291748e-01 -1.018392965197563171e-01 2.856300473213195801e-01 -1.199338808655738831e-01 -1.307770311832427979e-01 2.375179380178451538e-01 1.761363297700881958e-01 -1.159094646573066711e-01 1.653840392827987671e-01
6.063451990485191345e-02 4.172826558351516724e-02 1.126835197210311890e-01 4.510925710201263428e-01 2.409539222717285156e-01 -1.389378160238265991e-01 1.300566196441650391e-01 -1.520878374576568604e-01 2.265454679727554321e-01 7.489109039306640625e-02 1.726513952016830444e-01 1.934303790330886841e-01 -9.868559986352920532e-02 -2.577114701271057129e-01 -4.825608059763908386e-02 2.217808365821838379e-02 9.795011579990386963e-02 1.334272790700197220e-02 5.414444953203201294e-02 7.477398216724395752e-02 -1.655209213495254517e-01 -3.201980292797088623e-01 -1.473889350891113281e-01 -2.779382765293121338e-01 -4.694328457117080688e-02 1.193823143839836121e-01 1.917853392660617828e-02 2.944932579994201660e-01 1.388015896081924438e-01 1.914549469947814941e-01 1.875994652509689331e-01 1.265134364366531372e-01
-1.268174350261688232e-01 1.532633155584335327e-01 -1.394143998622894287e-01 6.505309045314788818e-02 -8.139310032129287720e-02 -1.655968576669692993e-01 -2.495841495692729950e-02 5.362802371382713318e-02 -4.831742495298385620e-02 2.991280704736709595e-02 1.218622252345085144e-01 2.540875375270843506e-01 1.527206748723983765e-01 7.110849767923355103e-02 -3.427908122539520264e-01 -3.008231818675994873e-01 -4.544549062848091125e-02 1.446706354618072510e-01 1.054095476865768433e-01 1.093171164393424988e-01 -3.315709233283996582e-01 -2.401635646820068359e-01 -1.453021466732025146e-01 -2.412565350532531738e-01 -8.128381520509719849e-02 -1.644401848316192627e-01 2.655575796961784363e-02 -1.541412472724914551e-01 2.461638599634170532e-01 3.982986211776733398e-01 -9.900905191898345947e-02 -6.916075013577938080e-03
2.361182719469070435e-01 3.791556879878044128e-02 -2.552745044231414795e-01 1.284688562154769897e-01 5.340302363038063049e-03 -2.014907300472259521e-01 2.488578855991363525e-01 3.004247508943080902e-02 3.556709587574005127e-01 2.506994009017944336e-01 -1.440370976924896240e-01 2.902405261993408203e-01 -3.162068426609039307e-01 -2.144507616758346558e-01 -7.652563601732254028e-02 5.537714436650276184e-02 4.754307679831981659e-03 -7.186127454042434692e-02 -3.155787475407123566e-03 1.053866744041442871e-01 -1.963844150304794312e-01 -5.893680080771446228e-02 3.285303711891174316e-02 3.205676004290580750e-02 -2.412546575069427490e-01 2.134565114974975586e-01 -1.335626691579818726e-01 1.942124776542186737e-02 1.720859259366989136e-01 2.231829762458801270e-01 -2.054736614227294922e-01 6.608249992132186890e-02
1.831368058919906616e-01 2.770169973373413086e-01 -6.786037236452102661e-02 2.267032712697982788e-01 1.048778090626001358e-02 -2.877991199493408203e-01 1.350714564323425293e-01 1.777372360229492188e-01 2.589538395404815674e-01 -3.614196926355361938e-02 8.352496474981307983e-02 1.484254896640777588e-01 -5.789094418287277222e-02 -1.961483806371688843e-01 -4.281916022300720215e-01 -2.989471144974231720e-02 2.743637859821319580e-01 -2.885487396270036697e-03 -8.225633949041366577e-02 1.808847337961196899e-01 5.694097839295864105e-03 -1.057811360806226730e-02 -8.495111763477325439e-02 -6.529624015092849731e-02 -2.447457611560821533e-02 -2.813974916934967041e-01 -1.420424226671457291e-02 7.094642519950866699e-02 1.963448971509933472e-01 -7.749168574810028076e-02 3.481832146644592285e-01 -1.767470873892307281e-02
-5.140929669141769409e-02 -2.164088189601898193e-01 1.788252964615821838e-02 3.382648825645446777e-01 1.507471948862075806e-01 -2.296506464481353760e-01 2.659536898136138916e-01 -9.077821671962738037e-02 -1.964708119630813599e-01 -1.327574402093887329e-01 -8.942788094282150269e-02 1.359648406505584717e-01 1.505275964736938477e-01 -3.453360497951507568e-02 -3.236174285411834717e-01 -1.627157442271709442e-02 2.429699003696441650e-01 -9.757254272699356079e-02 -4.801010712981224060e-03 4.557559788227081299e-01 -6.501948460936546326e-03 8.643446862697601318e-02 -5.278677865862846375e-02 -2.348883897066116333e-01 7.724062353372573853e-02 1.067338287830352783e-01 -1.494641788303852081e-02 -2.005872875452041626e-01 5.710285529494285583e-02 1.699157208204269409e-01 1.949320435523986816e-01 9.001163765788078308e-03
-6.722925603389739990e-02 -1.379874646663665771e-01 -1.724656224250793457e-01 2.275566011667251587e-01 8.345438539981842041e-02 -3.307903110980987549e-01 8.320580422878265381e-02 -2.429936528205871582e-01 2.428536415100097656e-01 1.889719814062118530e-01 -6.742986291646957397e-02 3.113492429256439209e-01 -9.627168625593185425e-02 -2.194232344627380371e-01 -1.753521710634231567e-01 -1.764204949140548706e-01 -9.504388272762298584e-02 1.653676107525825500e-02 3.821543417870998383e-03 9.364596754312515259e-02 1.017390489578247070e-01 -7.289917767047882080e-02 -4.098601639270782471e-02 5.363706126809120178e-02 -1.039315201342105865e-02 2.414781302213668823e-01 -6.710205972194671631e-02 1.979810148477554321e-01 -6.830117106437683105e-02 2.059738636016845703e-01 8.938362449407577515e-02 4.489821493625640869e-01
3.423652797937393188e-02 1.441716309636831284e-02 -1.576731055974960327e-01 2.133783847093582153e-01 -2.389176636934280396e-01 -1.057266369462013245e-01 2.754080481827259064e-02 -1.507296115159988403e-01 1.266455203294754028e-01 9.976822137832641602e-02 2.362039685249328613e-02 8.471576124429702759e-02 -1.184312924742698669e-01 2.237838208675384521e-01 -4.584687054157257080e-01 -1.826137006282806396e-01 8.409609086811542511e-03 4.808626696467399597e-02 -3.724319636821746826e-01 3.154055774211883545e-02 -1.787061542272567749e-01 -7.392231374979019165e-02 -1.557765156030654907e-01 -2.305888086557388306e-01 1.994508802890777588e-01 1.139601841568946838e-01 1.506096720695495605e-01 1.699345111846923828e-01 2.015563547611236572e-01 1.873651742935180664e-01 1.258111298084259033e-01 2.056889384984970093e-01
2.317706355825066566e-03 2.006389796733856201e-01 -1.855216175317764282e-01 6.383855640888214111e-02 4.617894068360328674e-02 -3.779527917504310608e-02 6.966953631490468979e-03 -2.590901553630828857e-01 1.764926761388778687e-01 2.412515431642532349e-01 7.473181933164596558e-02 1.028758436441421509e-01 -1.824648678302764893e-01 -2.539816498756408691e-01 -3.908224403858184814e-02 -2.413730621337890625e-01 1.504407376050949097e-01 -1.184257864952087402e-01 4.728004634380340576e-01 3.718578517436981201e-01 8.361656963825225830e-02 -1.364321857690811157e-01 -2.274063825607299805e-01 -1.794702932238578796e-02 2.303600497543811798e-02 5.012894794344902039e-02 2.167793959379196167e-01 -1.350154131650924683e-01 1.567132584750652313e-02 1.947043985128402710e-01 -6.149008497595787048e-02 3.285979852080345154e-02
-1.549618244171142578e-01 1.924367388710379601e-03 -3.354764282703399658e-01 3.574263677000999451e-02 1.037788987159729004e-01 -3.149960041046142578e-01 5.560356006026268005e-02 -1.001773029565811157e-01 3.634984493255615234e-01 1.555745899677276611e-01 -9.415655583143234253e-02 9.013455361127853394e-02 -3.028285689651966095e-02 2.592761302366852760e-03 -4.893466234207153320e-01 2.457679994404315948e-02 1.010700240731239319e-01 5.625492706894874573e-02 -6.592714786529541016e-02 -7.631217688322067261e-02 9.216222167015075684e-02 -8.645852655172348022e-02 -1.620293222367763519e-02 3.242232277989387512e-02 -2.474107593297958374e-01 3.513890206813812256e-01 2.324017286300659180e-01 -8.787512779235839844e-02 2.145754359662532806e-02 -6.502642482519149780e-02 1.526537835597991943e-01 -9.739475697278976440e-02
-2.008367180824279785e-01 5.788030102849006653e-03 -1.690929681062698364e-01 -1.097364872694015503e-01 1.131253391504287720e-01 -1.379921883344650269e-01 -7.848054170608520508e-02 6.549435853958129883e-02 7.786418497562408447e-02 -6.523735821247100830e-03 3.219940408598631620e-04 6.916015595197677612e-02 -1.323124617338180542e-01 -3.491649925708770752e-01 -3.986359238624572754e-01 1.244602724909782410e-01 -7.564889639616012573e-02 1.371167898178100586e-01 -3.194971382617950439e-02 2.658981680870056152e-01 2.979911267757415771e-01 -1.239762231707572937e-01 8.839548379182815552e-02 -1.212067902088165283e-01 -1.009730622172355652e-01 1.078388839960098267e-01 1.821869760751724243e-01 -2.760396897792816162e-01 2.269733101129531860e-01 3.579662442207336426e-01 1.171762943267822266e-01 6.689111143350601196e-02
1.237444765865802765e-02 -1.799680143594741821e-01 1.017114222049713135e-01 5.691127106547355652e-02 5.182538926601409912e-02 -1.691686064004898071e-01 2.401557266712188721e-01 -2.108954489231109619e-01 3.587211370468139648e-01 5.347322300076484680e-02 -2.034400105476379395e-01 9.518226236104965210e-02 -5.052582919597625732e-02 -1.128097027540206909e-01 -4.013158977031707764e-01 2.387770861387252808e-01 1.407556533813476562e-01 2.104420959949493408e-02 7.862479984760284424e-02 -2.801118791103363037e-02 5.465798079967498779e-02 -1.321580074727535248e-02 -1.405174434185028076e-01 1.325069963932037354e-01 -2.200843542814254761e-01 -1.774895563721656799e-02 1.079075783491134644e-01 -1.159661561250686646e-01 4.133890271186828613e-01 7.860226929187774658e-02 2.803250849246978760e-01 8.888649195432662964e-02
-5.624549835920333862e-02 -1.430912017822265625e-01 -3.662218451499938965e-01 2.343500107526779175e-01 6.110399588942527771e-02 -2.883916497230529785e-01 2.355867624282836914e-01 -2.154050916433334351e-01 1.477792710065841675e-01 -1.027433574199676514e-01 -2.100093364715576172e-01 1.271673589944839478e-01 -2.048126310110092163e-01 -3.363329768180847168e-01 -1.737479716539382935e-01 -1.386001612991094589e-02 1.137515809386968613e-02 7.964240759611129761e-02 1.167759969830513000e-01 8.615421131253242493e-03 -9.699437022209167480e-02 -2.359905652701854706e-02 7.718469947576522827e-02 -5.290891602635383606e-02 -8.273002505302429199e-02 2.289385497570037842e-01 -6.304685026407241821e-02 1.606686562299728394e-01 -1.205803826451301575e-01 3.915109634399414062e-01 -7.293317466974258423e-02 1.389579474925994873e-01
3.724811375141143799e-01 -1.888217404484748840e-03 -3.644886314868927002e-01 2.584062814712524414e-01 1.271884292364120483e-01 -8.741161227226257324e-02 -1.292142271995544434e-01 -1.100257188081741333e-01 7.960077375173568726e-02 7.076711207628250122e-02 8.418849110603332520e-02 -1.335625499486923218e-01 -4.059371352195739746e-01 -2.290761321783065796e-01 -8.267004042863845825e-02 -1.605698317289352417e-01 1.239812374114990234e-01 1.374590210616588593e-02 -9.634847193956375122e-02 3.009962737560272217e-01 1.090810075402259827e-01 -3.062990866601467133e-02 8.300127089023590088e-02 4.458558186888694763e-02 -7.044649124145507812e-02 -9.864152222871780396e-02 7.574641704559326172e-02 1.392630636692047119e-01 3.484368920326232910e-01 1.399766802787780762e-01 4.184868931770324707e-02 -5.591324716806411743e-02
5.590561777353286743e-02 4.578779265284538269e-02 -1.450234204530715942e-01 1.021532788872718811e-01 8.090882003307342529e-02 -6.241382658481597900e-02 -1.765040904283523560e-01 -2.279611304402351379e-02 2.866238169372081757e-02 1.774577945470809937e-01 -1.526682525873184204e-01 2.122439295053482056e-01 -2.166984081268310547e-01 -2.510863244533538818e-01 -2.867403328418731689e-01 2.798185870051383972e-02 1.117209494113922119e-01 -4.651334136724472046e-02 2.177642099559307098e-02 3.596470654010772705e-01 3.344092965126037598e-01 -1.275000870227813721e-01 3.404056727886199951e-01 -1.059246063232421875e-01 -1.107456386089324951e-01 2.492666989564895630e-01 2.006664276123046875e-01 -2.010156959295272827e-01 1.927626132965087891e-01 3.299956396222114563e-02 1.034812256693840027e-01 1.544270217418670654e-01
-1.523279547691345215e-01 -1.299210041761398315e-01 -3.696683049201965332e-02 1.391081362962722778e-01 1.200430691242218018e-01 9.073294699192047119e-02 1.873510330915451050e-01 -3.678357601165771484e-01 -2.392279449850320816e-03 2.786261960864067078e-02 8.676073700189590454e-02 -1.921686828136444092e-01 -1.218641698360443115e-01 -7.109638303518295288e-02 -8.875458687543869019e-02 -1.953546851873397827e-01 -8.726160041987895966e-03 1.120453327894210815e-01 3.112394213676452637e-01 2.780506908893585205e-01 -1.277041286230087280e-01 5.490989610552787781e-02 -1.072329580783843994e-01 -2.293018400669097900e-01 -1.175808813422918320e-02 -4.873478040099143982e-02 4.609201103448867798e-02 -1.560154706239700317e-01 1.195938512682914734e-01 3.730674982070922852e-01 4.135314226150512695e-01 -1.062302440404891968e-01
-7.210081070661544800e-02 6.638919562101364136e-02 1.557068084366619587e-03 1.361810564994812012e-01 1.534544378519058228e-01 -2.110185623168945312e-01 6.979049742221832275e-02 -2.148878127336502075e-01 6.914997845888137817e-02 1.704437881708145142e-01 9.045474231243133545e-02 3.414304554462432861e-02 -2.927784025669097900e-01 -2.224146872758865356e-01 -2.137473821640014648e-01 1.543153449892997742e-02 -2.576249837875366211e-02 1.062458753585815430e-01 1.831520795822143555e-01 3.225362300872802734e-01 1.455274224281311035e-01 -8.139539510011672974e-02 -2.186733037233352661e-01 -2.834874987602233887e-01 -1.941496878862380981e-02 -1.380665749311447144e-01 2.149267792701721191e-01 -1.170068606734275818e-02 2.870070040225982666e-01 1.483614444732666016e-01 -3.510334491729736328e-01 -1.718607544898986816e-01
-1.291773766279220581e-01 1.226187795400619507e-01 -3.631441891193389893e-01 -5.541495606303215027e-02 4.174499772489070892e-03 -2.001449167728424072e-01 -7.345176301896572113e-03 -1.128934398293495178e-01 1.578550487756729126e-01 1.824388653039932251e-01 4.928709939122200012e-03 1.909391433000564575e-01 -2.039315700531005859e-01 -2.277670986950397491e-02 -1.996345818042755127e-01 1.591153442859649658e-01 1.507188891991972923e-03 3.534301370382308960e-02 6.626867502927780151e-02 3.571247160434722900e-01 2.968564033508300781e-01 -1.050615832209587097e-01 2.304722368717193604e-01 -1.124173924326896667e-01 -1.985910087823867798e-01 8.459176868200302124e-02 2.659107148647308350e-01 -1.673194468021392822e-01 2.731845378875732422e-01 1.676859408617019653e-01 -5.430611968040466309e-02 1.714723855257034302e-01
7.666978985071182251e-02 9.724822640419006348e-02 -5.704625695943832397e-02 5.799514055252075195e-01 9.007537364959716797e-02 1.892044022679328918e-02 1.580841094255447388e-01 -1.721919924020767212e-01 -1.329276617616415024e-02 1.278399974107742310e-01 2.164534181356430054e-01 1.220909133553504944e-01 -1.982904374599456787e-01 -2.435577511787414551e-01 -1.805224455893039703e-02 -6.338211148977279663e-02 1.978600174188613892e-01 1.211847588419914246e-01 -9.585000574588775635e-02 9.821017086505889893e-02 -8.101838082075119019e-02 -2.808590531349182129e-01 -5.678826943039894104e-02 -1.658820211887359619e-01 3.435476124286651611e-02 1.000394374132156372e-01 1.167195811867713928e-01 2.042617946863174438e-01 2.238201349973678589e-01 1.371373832225799561e-01 2.764093875885009766e-01 8.212001412175595760e-04
3.894585371017456055e-02 -5.706973839551210403e-03 -1.003483403474092484e-02 1.448514163494110107e-01 -1.346024721860885620e-01 -1.198842823505401611e-01 -2.396483905613422394e-02 1.799835078418254852e-02 2.330576479434967041e-01 7.520941644906997681e-02 2.553555369377136230e-01 3.751211240887641907e-02 -9.685570746660232544e-02 -1.865738481283187866e-01 -3.478519320487976074e-01 -1.553509831428527832e-01 4.267779290676116943e-01 -3.504257202148437500e-01 7.402595132589340210e-02 -2.921023406088352203e-02 9.275852143764495850e-02 -4.797109216451644897e-02 -1.808089762926101685e-01 -3.220712244510650635e-01 8.132065087556838989e-02 1.516555845737457275e-01 -1.284429132938385010e-01 1.184199005365371704e-01 1.799086630344390869e-01 2.730391025543212891e-01 -2.106872014701366425e-02 4.445053637027740479e-02
-3.336118534207344055e-02 -1.312060505151748657e-01 -1.152554228901863098e-01 4.819601178169250488e-01 -4.239809140563011169e-02 3.314850479364395142e-02 -1.853873729705810547e-01 -6.910462677478790283e-02 1.041894108057022095e-01 2.588040232658386230e-01 1.834311783313751221e-01 -6.203424185514450073e-02 -1.834653168916702271e-01 -5.454246327280998230e-02 -3.458683565258979797e-02 6.836990360170602798e-03 1.965718865394592285e-01 6.114245858043432236e-03 2.507818341255187988e-01 8.029446005821228027e-02 -2.085058242082595825e-01 -1.015174984931945801e-01 7.393626123666763306e-02 -4.814483597874641418e-02 -7.610983680933713913e-03 1.553561091423034668e-01 2.928661182522773743e-02 -4.091823473572731018e-02 3.254806101322174072e-01 4.498402774333953857e-01 7.352798432111740112e-02 -1.756342053413391113e-01
-8.923886716365814209e-02 -1.187521144747734070e-01 -1.586909289471805096e-03 2.418477833271026611e-01 -2.605192959308624268e-01 -8.086072653532028198e-02 -2.613409422338008881e-03 -7.296674698591232300e-02 1.300275921821594238e-01 2.346773445606231689e-01 9.689505398273468018e-02 -1.671042591333389282e-01 -1.428957879543304443e-01 5.478805676102638245e-02 -2.981944382190704346e-01 5.948353931307792664e-02 6.692501902580261230e-02 -6.796740740537643433e-02 3.827355802059173584e-01 1.963114440441131592e-01 -6.621199846267700195e-02 -2.827377319335937500e-01 -3.096959292888641357e-01 -7.123642414808273315e-02 3.105858899652957916e-02 2.871404290199279785e-01 1.740768402814865112e-01 -1.156349033117294312e-01 2.204885184764862061e-01 2.026448100805282593e-01 -4.760442674160003662e-02 1.267306208610534668e-01
-1.523701753467321396e-02 -3.599971160292625427e-02 -2.445212751626968384e-01 3.448152244091033936e-01 -4.672040417790412903e-02 -1.116230785846710205e-01 2.195846140384674072e-01 -8.394005894660949707e-02 -6.456211209297180176e-02 -2.926830574870109558e-02 -1.042294278740882874e-01 2.421936765313148499e-02 -1.223088428378105164e-01 -3.582088351249694824e-01 -3.137240111827850342e-01 -2.211774885654449463e-01 3.414480388164520264e-02 3.779290616512298584e-02 -3.138690441846847534e-02 3.017951846122741699e-01 1.344957500696182251e-01 3.812173008918762207e-02 3.688060864806175232e-02 1.333216670900583267e-02 1.911002695560455322e-01 6.679854821413755417e-03 -2.159305289387702942e-02 3.514836132526397705e-01 7.093438506126403809e-02 2.826532721519470215e-01 -9.342685341835021973e-02 2.698577344417572021e-01
-2.317471988499164581e-02 5.727038532495498657e-02 -2.630600333213806152e-01 1.861877888441085815e-01 -5.711121857166290283e-02 1.507281959056854248e-01 2.910026907920837402e-01 -3.762563467025756836e-01 1.605954170227050781e-01 1.059349160641431808e-02 -6.841131299734115601e-02 2.586889564990997314e-01 -1.163543984293937683e-01 -3.325607255101203918e-02 -3.715735971927642822e-01 1.755830347537994385e-01 3.141017258167266846e-01 -7.241511344909667969e-02 -1.471531838178634644e-01 2.294853702187538147e-02 -1.375327557325363159e-01 1.270946264266967773e-01 -1.311849057674407959e-01 -5.414684861898422241e-02 1.776493936777114868e-01 5.840734019875526428e-02 3.055340237915515900e-02 1.012815758585929871e-01 -7.648899406194686890e-02 2.968049049377441406e-01 7.295534759759902954e-02 1.797725707292556763e-01
-3.894761949777603149e-02 8.249285817146301270e-02 -1.253095921128988266e-02 2.836080491542816162e-01 -1.976329134777188301e-03 -2.461217343807220459e-01 5.384200066328048706e-02 -6.541458889842033386e-03 8.745260536670684814e-02 7.732838392257690430e-02 -2.451375499367713928e-02 -1.091933697462081909e-01 -6.875986699014902115e-03 -2.627555131912231445e-01 -1.627359539270401001e-01 -1.747960224747657776e-02 3.458399325609207153e-02 6.325238943099975586e-02 -7.173871994018554688e-02 5.007092356681823730e-01 -6.404200941324234009e-02 -1.865759789943695068e-01 -2.242121547460556030e-01 -2.184509932994842529e-01 2.661826312541961670e-01 1.003684476017951965e-01 1.902906745672225952e-01 1.261394619941711426e-01 1.421914100646972656e-01 3.661969900131225586e-01 -1.795532405376434326e-01 8.929849416017532349e-02
-1.090674996376037598e-01 1.026960387825965881e-01 -3.129126429557800293e-01 1.291511803865432739e-01 7.195880264043807983e-02 -1.159960851073265076e-01 1.529852002859115601e-01 -1.865664571523666382e-01 -1.374523639678955078e-01 1.424026042222976685e-01 2.023037225008010864e-01 -3.537305817008018494e-02 -8.289531618356704712e-02 -8.809226751327514648e-02 -1.145868822932243347e-01 6.023744866251945496e-02 -1.581017822027206421e-01 -2.105056345462799072e-01 6.278429180383682251e-02 3.007380962371826172e-01 -7.849232107400894165e-02 -1.915921568870544434e-01 2.047810405492782593e-01 1.371928583830595016e-02 -1.376312673091888428e-01 -3.013812303543090820e-01 2.154470086097717285e-01 1.486032605171203613e-01 4.305621981620788574e-01 1.901253014802932739e-01 1.317893415689468384e-01 8.671265840530395508e-02
-2.087083160877227783e-01 -3.073555789887905121e-02 -2.936468720436096191e-01 2.111866623163223267e-01 -4.748168587684631348e-02 -2.404454350471496582e-01 6.658715754747390747e-02 -3.865445554256439209e-01 1.769073680043220520e-02 -1.000896394252777100e-01 1.243223622441291809e-02 -1.564266830682754517e-01 -2.547076344490051270e-01 -2.250270098447799683e-01 -1.030227616429328918e-01 -1.722049415111541748e-01 1.149110272526741028e-01 2.225277423858642578e-01 -7.492439448833465576e-02 2.184301912784576416e-01 7.308000203920528293e-05 3.714293474331498146e-03 1.047860831022262573e-01 -1.966924965381622314e-01 -1.986319571733474731e-01 1.922876834869384766e-01 -7.365981489419937134e-02 2.334564551711082458e-02 2.065160572528839111e-01 2.865729629993438721e-01 -2.099002003669738770e-01 5.523661896586418152e-02
3.898376831784844398e-03 -9.356239438056945801e-02 1.797932833433151245e-01 3.188964724540710449e-01 1.859254240989685059e-01 -8.730163425207138062e-02 1.059580072760581970e-01 -6.770952045917510986e-02 -3.743994981050491333e-02 2.176141738891601562e-01 2.669093310832977295e-01 3.908405005931854248e-01 -8.043069392442703247e-02 5.137934163212776184e-02 -1.871224045753479004e-01 -5.397794395685195923e-02 4.463703557848930359e-02 -3.379681706428527832e-02 1.898176968097686768e-01 4.466797411441802979e-01 -8.165269345045089722e-02 -1.949138194322586060e-02 -9.813972562551498413e-02 -1.451638936996459961e-01 -1.038159579038619995e-01 -1.550327986478805542e-01 9.444024413824081421e-02 4.057709500193595886e-02 3.094277977943420410e-01 -1.873789879027754068e-04 2.456319332122802734e-01 3.897196799516677856e-02
1.630238443613052368e-01 2.712264358997344971e-01 -6.667230278253555298e-02 1.614346355199813843e-01 1.037462949752807617e-01 -1.686172932386398315e-01 -1.032200455665588379e-01 -1.000014990568161011e-01 9.827811270952224731e-02 1.913667768239974976e-01 1.307898759841918945e-01 2.651492953300476074e-01 1.042169556021690369e-01 2.393902391195297241e-01 -2.034987360239028931e-01 -6.309261173009872437e-02 2.379171252250671387e-01 3.626303076744079590e-01 -1.548172831535339355e-01 8.191204816102981567e-02 -1.249552294611930847e-01 -9.523053467273712158e-02 7.691831886768341064e-02 -1.886684149503707886e-01 -1.146479994058609009e-01 -1.567390859127044678e-01 1.807578280568122864e-02 -1.341467201709747314e-01 1.905466169118881226e-01 3.588666319847106934e-01 1.836442053318023682e-01 -1.497404873371124268e-01
-1.594037711620330811e-01 2.847019815817475319e-03 -6.508314050734043121e-03 -1.013774350285530090e-01 3.534118458628654480e-02 -2.383043020963668823e-01 5.902822315692901611e-02 1.392637342214584351e-01 5.715693533420562744e-02 5.009104683995246887e-02 2.224871516227722168e-02 3.008385896682739258e-01 4.569134488701820374e-02 1.319680958986282349e-01 -3.580570220947265625e-01 -1.246358603239059448e-01 -4.768788442015647888e-02 1.518722027540206909e-01 -5.929747130721807480e-03 1.942647844552993774e-01 -3.500212132930755615e-01 -1.481646001338958740e-01 -8.399076014757156372e-02 -3.123988509178161621e-01 1.337851285934448242e-01 -1.244405433535575867e-01 -1.680552773177623749e-02 -1.014611683785915375e-02 3.707873225212097168e-01 3.686840236186981201e-01 -8.802358061075210571e-03 -6.198977679014205933e-02
9.835850447416305542e-02 -4.123838618397712708e-02 -3.577310144901275635e-01 1.788278073072433472e-01 5.291840527206659317e-03 -6.279585510492324829e-02 -1.311882287263870239e-01 -3.207552805542945862e-02 7.906576246023178101e-02 -1.049311533570289612e-01 7.434878498315811157e-02 6.284727901220321655e-02 -1.236784532666206360e-01 2.562554925680160522e-02 -2.287549227476119995e-01 -1.462357044219970703e-01 1.622798144817352295e-01 -1.390995681285858154e-01 5.283151194453239441e-02 1.688581332564353943e-02 1.642228662967681885e-01 -9.238653630018234253e-02 -2.905400097370147705e-01 -2.414429485797882080e-01 1.764108091592788696e-01 -1.351768374443054199e-01 -1.654644310474395752e-01 5.092576891183853149e-02 4.463499486446380615e-01 2.929118871688842773e-01 2.849491834640502930e-01 -1.322793960571289062e-01
6.888136267662048340e-02 1.080596596002578735e-01 -7.435098290443420410e-02 1.301961243152618408e-01 2.558876760303974152e-02 -1.086043491959571838e-01 3.885958194732666016e-01 -1.478521376848220825e-01 1.327846497297286987e-01 1.897055655717849731e-01 -2.985244430601596832e-02 2.262385189533233643e-01 -2.348803281784057617e-01 -2.874547541141510010e-01 -1.659678518772125244e-01 -1.015169173479080200e-01 7.601319998502731323e-02 -2.514929510653018951e-02 9.925212711095809937e-02 -7.712050527334213257e-02 -1.641936600208282471e-01 -8.492252975702285767e-02 2.314290255308151245e-01 -1.099655479192733765e-01 -3.526528775691986084e-01 -2.824166119098663330e-01 -5.594078451395034790e-02 -1.367257386445999146e-01 2.555730640888214111e-01 1.116387695074081421e-01 -1.940052360296249390e-01 -1.761824637651443481e-01
3.370978683233261108e-02 -2.308077216148376465e-01 -2.546347975730895996e-01 -1.957786679267883301e-01 -1.831480488181114197e-02 -1.925182342529296875e-01 3.184394538402557373e-01 -2.154936492443084717e-01 -3.768426366150379181e-03 -5.876993760466575623e-02 -1.404118686914443970e-01 1.996559947729110718e-01 -9.001053124666213989e-02 1.265940070152282715e-01 -2.989987432956695557e-01 -2.077520787715911865e-01 2.616630196571350098e-01 -1.494514942169189453e-01 1.745554357767105103e-01 2.098104655742645264e-01 1.778578385710716248e-02 -1.021685525774955750e-01 -1.230263039469718933e-01 -1.845168173313140869e-01 -1.416636817157268524e-02 1.970897465944290161e-01 -1.052793413400650024e-01 1.768746674060821533e-01 2.965394854545593262e-01 4.841335117816925049e-02 1.950120329856872559e-01 4.995392262935638428e-02
2.515628933906555176e-01 5.654135346412658691e-02 -1.384466588497161865e-01 -3.302054246887564659e-03 -1.528309136629104614e-01 -2.582131028175354004e-01 2.558856606483459473e-01 -1.869300194084644318e-02 2.001893520355224609e-01 3.623504340648651123e-01 -1.337131708860397339e-01 3.698965609073638916e-01 1.194350843434222043e-04 -2.149740308523178101e-01 -2.947793304920196533e-01 -2.143925279378890991e-01 2.060457598417997360e-03 -5.288698151707649231e-02 1.152179241180419922e-01 5.720786377787590027e-02 -3.599386662244796753e-02 6.019127368927001953e-02 -9.810029715299606323e-02 -1.357017010450363159e-01 -3.583772853016853333e-02 -8.322425931692123413e-02 -1.965274289250373840e-02 -1.062077209353446960e-01 3.628935813903808594e-01 2.007911950349807739e-01 -6.427767127752304077e-02 -7.077893614768981934e-02
1.381648480892181396e-01 7.803061604499816895e-02 -3.774260580539703369e-01 8.558500558137893677e-02 -8.420278877019882202e-02 -3.178756833076477051e-01 8.411724120378494263e-02 9.658059477806091309e-02 1.042030006647109985e-01 3.230886459350585938e-01 4.607922211289405823e-02 9.934954345226287842e-02 3.481359407305717468e-02 -5.952415615320205688e-02 -2.421553134918212891e-01 -1.741303354501724243e-01 2.384292520582675934e-02 1.497500091791152954e-01 3.350579738616943359e-02 3.287464678287506104e-01 -4.958347231149673462e-02 -9.956143796443939209e-02 -9.129953384399414062e-02 2.474247291684150696e-02 2.705419436097145081e-02 2.782704830169677734e-01 -2.242276966571807861e-01 -1.335890591144561768e-01 1.938339918851852417e-01 1.766026318073272705e-01 -1.516681313514709473e-01 2.966329753398895264e-01
3.327732905745506287e-02 3.737885877490043640e-02 -2.387938052415847778e-01 2.294084280729293823e-01 1.632588100619614124e-03 -3.147349655628204346e-01 1.773220300674438477e-02 -8.876020461320877075e-02 2.781258821487426758e-01 1.624708324670791626e-01 6.189405173063278198e-02 1.276179403066635132e-01 -3.070622384548187256e-01 -2.407123297452926636e-01 -2.947134375572204590e-01 -1.894990727305412292e-02 8.089680224657058716e-02 2.244259417057037354e-01 2.431100159883499146e-01 -4.784055985510349274e-03 2.682598233222961426e-01 8.058964461088180542e-02 -6.868810951709747314e-02 -3.655583411455154419e-02 -2.311750501394271851e-01 1.667247414588928223e-01 1.474373042583465576e-01 3.261763602495193481e-02 3.186619281768798828e-01 1.799283735454082489e-02 -8.240002393722534180e-02 -6.347948312759399414e-02
1.649539619684219360e-01 6.182950362563133240e-02 -1.219570785760879517e-01 1.698811501264572144e-01 -1.382417380809783936e-01 -1.343198716640472412e-01 3.446334302425384521e-01 -1.830453574657440186e-01 1.153588443994522095e-01 8.703403919935226440e-02 6.621076911687850952e-02 1.304054446518421173e-02 -1.867362707853317261e-01 1.551610790193080902e-02 -2.997183501720428467e-01 -2.295562624931335449e-02 -4.121173173189163208e-02 1.216274648904800415e-01 -1.032169386744499207e-01 2.682487852871417999e-02 -9.343023411929607391e-03 2.290860265493392944e-01 -3.772235214710235596e-01 -2.189527302980422974e-01 -9.351546876132488251e-03 -1.398535370826721191e-01 5.846768151968717575e-03 -6.629358977079391479e-02 -6.305857002735137939e-02 5.199774503707885742e-01 1.006849035620689392e-01 7.524509727954864502e-02
2.898584604263305664e-01 -2.110133469104766846e-01 -3.091530799865722656e-01 2.502321004867553711e-01 5.146987736225128174e-02 -1.046617981046438217e-02 -7.275073975324630737e-02 1.415226012468338013e-01 -6.782465428113937378e-02 2.531495392322540283e-01 -1.547243446111679077e-01 4.248746633529663086e-01 -2.988090515136718750e-01 -2.552676498889923096e-01 -1.203559041023254395e-01 1.960240490734577179e-02 -7.711030542850494385e-02 1.772499061189591885e-03 -6.106166634708642960e-03 9.379044175148010254e-02 3.308449313044548035e-02 -1.288146376609802246e-01 -4.363000020384788513e-02 -2.097689658403396606e-01 -3.214047173969447613e-04 1.987162604928016663e-02 1.794294714927673340e-01 -7.598848547786474228e-03 3.152374923229217529e-01 1.774603426456451416e-01 -2.721983753144741058e-02 -9.469006210565567017e-03
-5.467531830072402954e-02 2.377643734216690063e-01 -1.431897580623626709e-01 2.482391148805618286e-01 1.734903268516063690e-02 -2.495930194854736328e-01 1.778963953256607056e-01 -1.071996018290519714e-01 3.651661574840545654e-01 1.992415934801101685e-01 -8.545333147048950195e-02 7.562074810266494751e-02 -1.531810611486434937e-01 -3.700914084911346436e-01 1.071759127080440521e-02 -1.020396798849105835e-01 -6.111766770482063293e-02 1.549188643693923950e-01 1.900803744792938232e-01 1.124921962618827820e-01 -1.443024277687072754e-01 8.930755406618118286e-02 -1.459383517503738403e-01 -4.633960779756307602e-03 -3.491742014884948730e-01 1.797097176313400269e-01 -3.800162672996520996e-02 8.478082716464996338e-02 1.765402257442474365e-01 1.715622097253799438e-01 -2.003959864377975464e-01 7.311223447322845459e-02
9.637363255023956299e-02 -6.633940339088439941e-02 -6.437295675277709961e-02 8.176734298467636108e-02 -4.179206863045692444e-02 -2.127282023429870605e-01 4.473823606967926025e-01 -9.015818685293197632e-02 1.165525987744331360e-01 -7.152253761887550354e-03 -2.612088620662689209e-01 -4.127698019146919250e-02 -1.143049746751785278e-01 1.894550770521163940e-02 -4.246641397476196289e-01 -2.139199078083038330e-01 6.360613554716110229e-02 2.587869167327880859e-01 6.576602905988693237e-02 -5.101214349269866943e-02 8.088671416044235229e-02 -8.218727260828018188e-02 -1.176738459616899490e-02 5.388848111033439636e-02 -2.859925329685211182e-01 -1.705087423324584961e-01 1.802590936422348022e-01 -1.320411413908004761e-01 1.763620078563690186e-01 2.212405502796173096e-01 5.090309306979179382e-02 2.436959594488143921e-01
2.234870940446853638e-01 2.405892312526702881e-01 -1.447304636240005493e-01 2.717175185680389404e-01 -2.814959287643432617e-01 -1.688222289085388184e-01 -1.529258489608764648e-02 -4.380911588668823242e-01 1.151285544037818909e-01 1.995525807142257690e-01 -5.764385312795639038e-02 -3.175814822316169739e-02 3.247955814003944397e-02 -2.324227690696716309e-01 -3.537373840808868408e-01 4.462833050638437271e-03 -1.332922279834747314e-01 2.615446783602237701e-02 1.223357915878295898e-01 -1.254817396402359009e-01 -1.005289554595947266e-01 1.775489747524261475e-02 -4.701716825366020203e-02 -1.674354076385498047e-01 1.175771802663803101e-01 -3.698586672544479370e-02 1.292493641376495361e-01 -1.445255726575851440e-01 2.572673745453357697e-02 3.055844604969024658e-01 3.107320517301559448e-02 1.491249501705169678e-01
-1.593954488635063171e-02 8.758767694234848022e-02 -1.888778954744338989e-01 -1.024284586310386658e-01 -1.236247494816780090e-01 -1.007751971483230591e-01 -3.618848696351051331e-02 4.204934090375900269e-02 2.048057615756988525e-01 4.961199164390563965e-01 2.170453369617462158e-01 4.113491252064704895e-02 -2.564224973320960999e-02 -8.171297609806060791e-02 -2.991307675838470459e-01 -1.080754622817039490e-01 -1.465488970279693604e-01 1.069231629371643066e-01 7.102391868829727173e-02 2.627017498016357422e-01 -2.198333740234375000e-01 -1.277379691600799561e-01 3.952983394265174866e-02 -4.545454084873199463e-01 -4.553363472223281860e-02 7.204952090978622437e-02 -1.175912469625473022e-02 3.809396550059318542e-02 1.720402836799621582e-01 1.841853708028793335e-01 -1.152135059237480164e-01 -8.113230764865875244e-02
-1.862473040819168091e-01 -2.144142836332321167e-01 -1.699159741401672363e-01 6.594682484865188599e-02 -7.954727113246917725e-02 -2.487082779407501221e-01 1.971044838428497314e-01 -1.760410368442535400e-01 3.375994861125946045e-01 -1.334668137133121490e-02 6.121230777353048325e-03 1.169423088431358337e-01 4.438342154026031494e-02 -1.394184082746505737e-01 -1.402873396873474121e-01 9.176893532276153564e-02 1.123170107603073120e-01 -2.992310002446174622e-02 -4.931887611746788025e-02 1.380194276571273804e-01 3.065112233161926270e-01 6.198247149586677551e-02 -2.596851885318756104e-01 1.234239265322685242e-01 -1.985432654619216919e-01 3.393799811601638794e-02 2.931675016880035400e-01 6.591598037630319595e-03 3.593686521053314209e-01 1.895681321620941162e-01 2.521749138832092285e-01 5.575187038630247116e-03
3.100693970918655396e-02 -8.732923865318298340e-02 -7.652576267719268799e-02 2.051269114017486572e-01 8.961973339319229126e-02 -4.686037823557853699e-02 -8.931290358304977417e-02 -4.410431906580924988e-02 -1.648238301277160645e-01 2.621984779834747314e-01 7.648941874504089355e-02 5.095956921577453613e-01 -1.975635141134262085e-01 -1.751916855573654175e-01 -1.371673941612243652e-01 -3.720673546195030212e-02 8.874408900737762451e-03 -5.774419382214546204e-02 3.425089642405509949e-02 1.554940640926361084e-01 3.765564262866973877e-01 -1.620913147926330566e-01 1.445049643516540527e-01 -1.740487068891525269e-01 5.214923527091741562e-03 1.074880138039588928e-01 5.828491598367691040e-02 4.751223325729370117e-02 3.541862368583679199e-01 2.272632569074630737e-01 -1.446587145328521729e-01 -9.320705384016036987e-02
-1.608248054981231689e-01 -1.020947657525539398e-02 -2.314055114984512329e-01 9.941570460796356201e-02 5.675505846738815308e-02 -1.535006165504455566e-01 -2.860230579972267151e-02 -1.183992251753807068e-01 -4.192986339330673218e-02 5.568844452500343323e-02 -1.396079957485198975e-01 2.196152508258819580e-01 -9.814180433750152588e-02 -2.604773342609405518e-01 -2.884610593318939209e-01 -2.585370242595672607e-01 -2.177825272083282471e-01 2.674032188951969147e-02 -1.876963078975677490e-01 3.017034828662872314e-01 7.307470589876174927e-02 -1.702097058296203613e-01 2.130098938941955566e-01 1.132787466049194336e-01 -4.551064968109130859e-02 4.040533006191253662e-01 -1.475083455443382263e-02 -1.755357719957828522e-02 3.453072309494018555e-01 8.235054463148117065e-02 -3.904869034886360168e-02 -9.247609972953796387e-02
-2.504943311214447021e-01 -2.165351063013076782e-02 1.842780113220214844e-01 3.842550218105316162e-01 -8.658164739608764648e-02 -1.354340910911560059e-01 8.273024857044219971e-02 7.778418809175491333e-02 4.531240835785865784e-02 -2.577780000865459442e-02 2.692022547125816345e-02 3.846153616905212402e-01 -2.746467590332031250e-01 -1.685173809528350830e-01 -1.293687671422958374e-01 -6.330116651952266693e-03 -1.538328547030687332e-02 -5.577336065471172333e-03 3.070159256458282471e-01 3.094009757041931152e-01 -1.007617041468620300e-01 1.332879066467285156e-01 -1.145961061120033264e-01 -1.307118684053421021e-02 -1.321525275707244873e-01 9.540978819131851196e-02 1.503572016954421997e-01 -6.025829538702964783e-02 2.385741025209426880e-01 2.173546403646469116e-01 2.362175732851028442e-01 -1.487177703529596329e-02
1.114924028515815735e-01 -1.410597413778305054e-01 -8.727512508630752563e-02 3.352391421794891357e-01 9.810663014650344849e-02 -1.375395655632019043e-01 2.836181223392486572e-01 -1.240468025207519531e-01 1.304328143596649170e-01 1.062541604042053223e-01 1.648696959018707275e-01 -1.219201683998107910e-01 -4.419333487749099731e-02 3.827436268329620361e-02 -2.594824433326721191e-01 -8.704619109630584717e-02 1.015739422291517258e-02 1.760585010051727295e-01 2.883475124835968018e-01 1.739897131919860840e-01 -1.743896454572677612e-01 -2.910895347595214844e-01 9.491883963346481323e-02 7.585081458091735840e-02 2.398573234677314758e-02 8.204194903373718262e-02 7.810636423528194427e-03 -1.941699832677841187e-01 -7.777476310729980469e-02 4.597558081150054932e-01 1.613345593214035034e-01 -1.080658808350563049e-01
-1.413269191980361938e-01 -5.686068162322044373e-02 -1.203144192695617676e-01 3.155697882175445557e-01 3.085440993309020996e-01 1.838814350776374340e-03 1.772317141294479370e-01 -1.745790988206863403e-01 -7.935117930173873901e-02 -9.744717180728912354e-02 2.752061784267425537e-01 1.317973583936691284e-01 1.104323640465736389e-01 -6.186245754361152649e-02 -2.697013020515441895e-01 7.621056586503982544e-02 -1.343780159950256348e-01 7.555732876062393188e-02 1.932654529809951782e-01 6.393568217754364014e-02 -1.490661799907684326e-01 -1.651309877634048462e-01 -1.488858163356781006e-01 -9.895379841327667236e-02 -1.890579983592033386e-02 -1.381659656763076782e-01 3.040109574794769287e-01 6.221232935786247253e-02 2.108900845050811768e-01 2.991921603679656982e-01 2.819172143936157227e-01 1.622031629085540771e-01
5.022841691970825195e-02 -2.286456823348999023e-01 6.877060234546661377e-02 2.387664467096328735e-01 3.969157487154006958e-02 -1.417754292488098145e-01 4.368687793612480164e-02 4.549646750092506409e-02 -1.465384662151336670e-01 4.749206602573394775e-01 -1.422771811485290527e-02 -4.350982606410980225e-02 -1.311253458261489868e-01 -1.347425878047943115e-01 -1.325616836547851562e-01 4.382388293743133545e-02 2.882016897201538086e-01 2.571743167936801910e-02 -2.289645187556743622e-02 5.077370256185531616e-02 -2.321823984384536743e-01 -1.627547889947891235e-01 -2.561389505863189697e-01 -3.709907829761505127e-02 -2.665249705314636230e-01 9.943282604217529297e-02 -3.586996719241142273e-02 -7.027682662010192871e-02 2.871131002902984619e-01 3.589286804199218750e-01 4.440029338002204895e-02 1.387660652399063110e-01
1.985545754432678223e-01 4.278782755136489868e-02 -1.812914907932281494e-01 5.078657343983650208e-02 -4.245661571621894836e-02 -2.670660316944122314e-01 -5.789306387305259705e-02 -2.111985236406326294e-01 2.713091671466827393e-01 1.160672008991241455e-01 7.205732911825180054e-02 -2.054668068885803223e-01 -1.122164279222488403e-01 -1.498230546712875366e-01 -2.489346712827682495e-01 2.872189879417419434e-02 1.369092166423797607e-01 -7.842949777841567993e-02 1.528637669980525970e-02 2.821233272552490234e-01 -3.232692778110504150e-01 -2.257633358240127563e-01 -2.068294882774353027e-01 -2.433690726757049561e-01 -1.524331569671630859e-01 -3.818266466259956360e-02 8.743847161531448364e-02 -9.794693440198898315e-02 3.677628934383392334e-02 3.038454055786132812e-01 -2.250261604785919189e-01 -1.464522480964660645e-01
-1.124637275934219360e-01 -1.590272486209869385e-01 -3.381665050983428955e-01 -8.510296046733856201e-02 8.483685553073883057e-02 5.230491980910301208e-02 -2.267582900822162628e-02 -2.430841177701950073e-01 1.769647151231765747e-01 5.505636334419250488e-02 7.532008737325668335e-02 2.263330295681953430e-02 -1.178034767508506775e-01 -3.189803063869476318e-01 -4.109631478786468506e-01 1.224718093872070312e-01 -2.312451303005218506e-01 1.864019781351089478e-01 -5.719909816980361938e-02 1.448904424905776978e-01 -1.117528453469276428e-01 -1.203651875257492065e-01 -1.102685369551181793e-02 -3.066070936620235443e-02 -1.710914075374603271e-01 1.550534218549728394e-01 -7.838494330644607544e-02 -1.425755620002746582e-01 2.303425520658493042e-01 2.963423728942871094e-01 1.825766414403915405e-01 1.906749159097671509e-01
1.671450138092041016e-01 1.652834117412567139e-01 -1.251053065061569214e-01 3.918324112892150879e-01 -3.307700902223587036e-02 -1.776766926050186157e-01 1.755849868059158325e-01 -1.161125209182500839e-02 2.636987864971160889e-01 -9.657880663871765137e-02 -7.303263992071151733e-03 7.869669795036315918e-02 -1.200589388608932495e-01 1.578381955623626709e-01 -3.743049502372741699e-01 2.057151123881340027e-02 6.886422634124755859e-02 2.576246261596679688e-01 -4.890243988484144211e-03 2.558176815509796143e-01 4.856156650930643082e-03 -2.691369354724884033e-01 3.721756860613822937e-02 7.165376842021942139e-02 -5.929341539740562439e-02 2.673838734626770020e-01 -1.057120189070701599e-01 7.898246496915817261e-02 2.953838109970092773e-01 1.070053428411483765e-01 -1.866698712110519409e-01 -7.375109940767288208e-02
-2.232204079627990723e-01 7.883424311876296997e-02 -2.500576078891754150e-01 1.749770790338516235e-01 -1.757786870002746582e-01 -7.269454747438430786e-02 1.347147822380065918e-01 8.289420604705810547e-02 8.534222096204757690e-02 5.190905332565307617e-01 1.535445600748062134e-01 -8.232133835554122925e-02 1.423033140599727631e-02 -1.043173670768737793e-01 -5.716979131102561951e-02 -8.160930126905441284e-02 2.703061997890472412e-01 4.740474373102188110e-02 1.767117679119110107e-01 8.049361407756805420e-02 -1.971290558576583862e-01 -1.997080147266387939e-01 5.544180795550346375e-02 -1.000091210007667542e-01 -5.139933526515960693e-02 -1.954774558544158936e-02 -1.668746918439865112e-01 7.188504189252853394e-02 3.501288592815399170e-01 2.916164398193359375e-01 3.710132837295532227e-02 1.078084111213684082e-01
1.080294102430343628e-01 1.029881313443183899e-01 -2.064111642539501190e-02 1.692090034484863281e-01 -3.378892242908477783e-01 -3.210674226284027100e-01 -5.517721641808748245e-03 -3.417374789714813232e-01 3.276212140917778015e-02 5.541363358497619629e-02 3.192725405097007751e-02 3.271463513374328613e-02 8.393481373786926270e-02 -3.307391330599784851e-02 -4.381557106971740723e-01 1.779350452125072479e-02 -9.186103940010070801e-02 1.618956029415130615e-01 9.918449074029922485e-02 1.123082935810089111e-01 -6.666450947523117065e-02 5.020687729120254517e-02 -2.093434780836105347e-01 -1.756281107664108276e-01 1.610057055950164795e-01 -3.050022386014461517e-02 1.414665579795837402e-01 -9.467960149049758911e-02 1.828308589756488800e-02 3.662378489971160889e-01 1.595679223537445068e-01 2.311637848615646362e-01
-7.371617108583450317e-02 -1.835632883012294769e-02 -1.791915670037269592e-02 3.298304080963134766e-01 5.059099569916725159e-02 6.707330048084259033e-02 1.888936907052993774e-01 -2.070818990468978882e-01 4.143712297081947327e-02 1.762511581182479858e-02 2.073274999856948853e-01 -6.287328898906707764e-02 -2.898708879947662354e-01 4.942392185330390930e-02 -1.100552976131439209e-01 -2.114995010197162628e-02 1.247616261243820190e-01 -1.888820081949234009e-01 -2.930043637752532959e-02 1.194979995489120483e-01 -8.446770161390304565e-02 -2.751342356204986572e-01 -2.855368852615356445e-01 -1.086455304175615311e-02 -1.205266863107681274e-01 1.877640187740325928e-02 3.955256044864654541e-01 9.473028033971786499e-02 1.728132963180541992e-01 3.590811789035797119e-01 1.847513467073440552e-01 2.177418023347854614e-01
-1.141086146235466003e-01 -2.594663798809051514e-01 -1.566730439662933350e-01 3.461667001247406006e-01 1.334191411733627319e-01 -5.844268575310707092e-02 -1.490009389817714691e-02 -1.074604839086532593e-01 -5.550139769911766052e-02 3.512770235538482666e-01 1.379523426294326782e-01 -2.945901826024055481e-02 1.015213355422019958e-01 -1.869595646858215332e-01 -4.070026800036430359e-02 1.198822334408760071e-01 8.365143835544586182e-02 -1.594152450561523438e-01 3.789887577295303345e-02 3.877958655357360840e-01 -4.662491679191589355e-01 -2.219944894313812256e-01 3.960523009300231934e-02 -5.869497358798980713e-02 -7.120272517204284668e-02 -8.939422667026519775e-03 4.117323458194732666e-02 -2.109815180301666260e-02 1.504447013139724731e-01 2.188068181276321411e-01 2.722119539976119995e-02 -1.310816872864961624e-02
2.423023246228694916e-02 -1.611492633819580078e-01 -2.593178451061248779e-01 1.517155915498733521e-01 -1.079269349575042725e-01 -1.823065429925918579e-01 5.087222531437873840e-02 -2.700402736663818359e-01 2.568368613719940186e-01 1.830217540264129639e-01 -3.861875087022781372e-02 1.863061636686325073e-01 2.203929983079433441e-02 -1.308256685733795166e-01 -1.313431859016418457e-01 -3.337152302265167236e-01 -1.752039641141891479e-01 -2.748700976371765137e-01 -3.905073553323745728e-02 1.443134844303131104e-01 2.181739062070846558e-01 -1.157848313450813293e-01 2.278437092900276184e-02 -8.612899482250213623e-02 -1.650579273700714111e-01 3.481625616550445557e-01 -7.428085897117853165e-03 1.368483304977416992e-01 3.859708830714225769e-02 2.286858409643173218e-01 3.575797379016876221e-02 2.470853924751281738e-01
1.595589369535446167e-01 -1.086582764983177185e-01 -3.811294436454772949e-01 1.766805499792098999e-01 -3.346091881394386292e-02 -1.246723979711532593e-01 3.288413882255554199e-01 -1.829778701066970825e-01 2.174590826034545898e-01 4.809840768575668335e-02 -5.287752300500869751e-02 1.596037000417709351e-01 -2.776127159595489502e-01 -9.020673483610153198e-02 -2.391479164361953735e-01 -2.153141498565673828e-01 -1.089718192815780640e-01 1.351982653141021729e-01 -1.141068413853645325e-01 1.024020761251449585e-01 -1.577935665845870972e-01 -4.499241337180137634e-02 5.637795478105545044e-02 -2.142930775880813599e-02 -1.089864969253540039e-01 3.434342741966247559e-01 -7.230156660079956055e-02 1.344600319862365723e-01 -1.895297020673751831e-01 2.184380888938903809e-01 -6.914476305246353149e-02 1.886224895715713501e-01
-2.961956858634948730e-01 -7.088119536638259888e-02 -1.250713467597961426e-01 5.339236557483673096e-02 -1.258741170167922974e-01 -2.144687771797180176e-01 3.086963891983032227e-01 -3.039149045944213867e-01 -1.230171173810958862e-01 7.174517214298248291e-02 -1.609125137329101562e-01 2.061349600553512573e-01 -1.345157623291015625e-02 -8.699172735214233398e-02 -2.778936028480529785e-01 -2.103607654571533203e-01 3.492889702320098877e-01 1.450468087568879128e-03 -1.536560952663421631e-01 2.612308263778686523e-01 -2.544678747653961182e-02 9.197950363159179688e-02 -1.817266345024108887e-01 -4.817160218954086304e-02 -6.215632334351539612e-02 -1.048144176602363586e-01 -3.366656601428985596e-02 1.853466928005218506e-01 2.332873493432998657e-01 1.555562834255397320e-03 1.843189895153045654e-01 -1.559382528066635132e-01
-4.308495204895734787e-03 -1.424089372158050537e-01 -3.201638534665107727e-02 2.223128080368041992e-01 -7.745537906885147095e-02 -1.427813172340393066e-01 6.778975576162338257e-02 -7.364277541637420654e-02 -1.267538517713546753e-01 4.023858606815338135e-01 -2.689787745475769043e-02 2.875495329499244690e-02 1.203366145491600037e-01 -1.179052740335464478e-01 -4.974963515996932983e-02 4.632422327995300293e-02 2.862980961799621582e-01 9.338877350091934204e-02 -3.886893391609191895e-03 3.361264765262603760e-01 -1.520429551601409912e-01 -2.691534459590911865e-01 -1.079080626368522644e-01 1.384075731039047241e-01 -2.919405400753021240e-01 9.353414177894592285e-02 -1.358314156532287598e-01 -1.322903763502836227e-02 2.973802983760833740e-01 3.313494324684143066e-01 5.540358275175094604e-02 1.907037794589996338e-01
1.493251472711563110e-01 -6.160371378064155579e-02 1.607109457254409790e-01 4.444156587123870850e-01 1.244204789400100708e-01 -1.558931916952133179e-01 2.987617552280426025e-01 -1.276282370090484619e-01 -9.233456104993820190e-02 5.314804986119270325e-02 4.660978913307189941e-02 -1.392826065421104431e-02 9.592723101377487183e-02 -1.682187914848327637e-01 -2.400762289762496948e-01 -2.277002781629562378e-01 2.153548896312713623e-01 -6.238785013556480408e-02 -1.023873388767242432e-01 2.427575439214706421e-01 -2.924347817897796631e-01 -7.681927084922790527e-02 -1.892244070768356323e-01 -9.782184660434722900e-02 1.670592278242111206e-01 2.683416381478309631e-02 4.834771156311035156e-02 -1.205096691846847534e-01 1.293310075998306274e-01 2.663537263870239258e-01 1.716590672731399536e-01 -1.594907343387603760e-01
2.811715900897979736e-01 4.091166332364082336e-02 -1.968659460544586182e-01 5.915930960327386856e-03 -1.645934022963047028e-02 -2.382827848196029663e-01 2.125026136636734009e-01 -1.960122734308242798e-01 1.372635066509246826e-01 2.368725240230560303e-01 8.161044120788574219e-02 2.239119112491607666e-01 1.557998061180114746e-01 -3.274076581001281738e-01 -2.767012417316436768e-01 -4.223080873489379883e-01 -1.819580048322677612e-01 1.410402357578277588e-01 -1.639225333929061890e-01 1.525596231222152710e-01 1.106679290533065796e-01 -9.898044168949127197e-02 1.307295709848403931e-01 -2.243516780436038971e-02 7.361066341400146484e-02 -8.340543508529663086e-02 -1.387633085250854492e-01 -6.317339092493057251e-02 1.557837426662445068e-01 9.606751054525375366e-02 -2.709364145994186401e-02 -9.533681720495223999e-02
1.024042814970016479e-01 1.625001244246959686e-02 -1.875873357057571411e-01 7.925362139940261841e-02 -1.568081825971603394e-01 -2.257050722837448120e-01 4.097778350114822388e-02 -3.432318195700645447e-02 7.752093672752380371e-02 4.858019351959228516e-01 2.569088153541088104e-02 -1.993787884712219238e-01 -1.904110461473464966e-01 -2.630808651447296143e-01 -2.129676342010498047e-01 -2.256050407886505127e-01 -1.645962744951248169e-01 1.255085766315460205e-01 -1.460628062486648560e-01 1.050178408622741699e-01 3.367530182003974915e-02 -1.279040873050689697e-01 -2.013247832655906677e-02 -2.628307342529296875e-01 -2.083128504455089569e-02 1.185164898633956909e-01 1.896255165338516235e-01 1.665993928909301758e-01 5.595619790256023407e-03 3.729827702045440674e-01 5.770678073167800903e-02 4.886213690042495728e-02
1.350546330213546753e-01 -1.857832521200180054e-01 -1.021940633654594421e-01 2.595317363739013672e-01 9.041156619787216187e-02 4.840144887566566467e-02 6.294381618499755859e-02 -8.845393359661102295e-02 1.210368797183036804e-01 1.163791343569755554e-01 9.343286044895648956e-03 1.685635298490524292e-01 9.838332980871200562e-02 -1.261178851127624512e-01 -2.771133482456207275e-01 -2.004561573266983032e-01 1.951071061193943024e-02 -3.756008669734001160e-02 -2.028713002800941467e-02 1.833858937025070190e-01 8.258223533630371094e-02 -2.411598861217498779e-01 1.326775997877120972e-01 -5.624861270189285278e-02 -5.492100119590759277e-01 -2.933397293090820312e-01 -2.546683512628078461e-02 8.605342358350753784e-02 2.753022015094757080e-01 1.318553835153579712e-01 -3.224170953035354614e-02 -1.906789988279342651e-01
1.063579469919204712e-01 -1.698441356420516968e-01 -4.062665626406669617e-02 3.268845379352569580e-01 -2.112439833581447601e-02 -3.076142966747283936e-01 4.505179822444915771e-02 8.859709650278091431e-02 -4.341885447502136230e-02 4.639234840869903564e-01 6.671355664730072021e-02 -1.391992671415209770e-03 4.123362898826599121e-02 -1.021161302924156189e-01 -2.115522176027297974e-01 -5.701741948723793030e-02 1.829646974802017212e-01 -1.413393020629882812e-01 1.550053656101226807e-01 2.115671783685684204e-01 -2.854506373405456543e-01 -1.633358895778656006e-01 -1.867782771587371826e-01 -1.842236071825027466e-01 -4.801488295197486877e-02 1.376797556877136230e-01 -2.305228449404239655e-02 -1.278246790170669556e-01 2.623670101165771484e-01 2.414195835590362549e-01 -1.329639088362455368e-02 -5.949996877461671829e-03
7.285586744546890259e-02 -4.710644111037254333e-02 -2.211558446288108826e-02 3.517909049987792969e-01 1.779377758502960205e-01 3.764318674802780151e-02 9.672748297452926636e-02 -4.172155261039733887e-01 -3.115704357624053955e-01 6.408855319023132324e-02 1.798881292343139648e-01 6.274899095296859741e-02 9.662277251482009888e-02 -7.653879374265670776e-02 -3.033834993839263916e-01 -2.073949724435806274e-01 8.172830194234848022e-02 -8.500166237354278564e-02 1.768316626548767090e-01 1.901271045207977295e-01 -1.090706214308738708e-01 8.830565214157104492e-02 1.215424090623855591e-01 -1.077464818954467773e-01 -2.000263333320617676e-01 -4.636713117361068726e-02 2.588784694671630859e-01 1.705187745392322540e-02 2.580791711807250977e-01 8.947715163230895996e-02 9.135313332080841064e-02 2.101660668849945068e-01
7.026199251413345337e-02 -1.708641052246093750e-01 -9.420333057641983032e-02 2.185229212045669556e-01 5.904365330934524536e-02 -1.860172599554061890e-01 8.946849405765533447e-02 -5.882657319307327271e-02 -1.388548612594604492e-01 3.838786184787750244e-01 -6.526914983987808228e-02 -1.978359185159206390e-02 2.340673208236694336e-01 -4.680350422859191895e-02 -2.460837513208389282e-01 -8.805133402347564697e-02 2.019071131944656372e-01 8.251629024744033813e-02 1.229419335722923279e-01 1.478267014026641846e-01 -3.419002294540405273e-01 -1.565783172845840454e-01 -1.277919113636016846e-01 1.728872507810592651e-01 -2.530802190303802490e-01 3.058412373065948486e-01 -4.494341090321540833e-02 -5.155954509973526001e-02 2.230635881423950195e-01 2.671745419502258301e-01 3.130907192826271057e-02 8.088616281747817993e-02
-2.885325625538825989e-02 -1.424707025289535522e-01 -5.258232355117797852e-01 9.003671258687973022e-02 1.079249754548072815e-01 5.195634439587593079e-02 2.650602534413337708e-02 -2.026083171367645264e-01 1.007738485932350159e-01 -4.746051132678985596e-02 -2.300253957509994507e-01 1.937611699104309082e-01 -2.149487882852554321e-01 -3.947026431560516357e-01 -2.741132676601409912e-01 -1.483425199985504150e-01 -1.000411808490753174e-01 7.436047494411468506e-02 -7.096512615680694580e-02 2.074621617794036865e-01 7.380507886409759521e-02 -2.458759583532810211e-02 1.031450107693672180e-01 3.516635159030556679e-03 -1.053002104163169861e-01 2.572603523731231689e-01 -5.461134016513824463e-02 -2.338128164410591125e-02 1.982427984476089478e-01 1.753686666488647461e-01 -1.227543037384748459e-02 6.964723765850067139e-02
-3.055758960545063019e-02 -1.286884844303131104e-01 -4.732764065265655518e-01 2.430217526853084564e-02 1.621248126029968262e-01 7.049623876810073853e-02 -1.022860631346702576e-01 -1.682627499103546143e-01 1.810893043875694275e-02 -1.058877557516098022e-01 -1.289404779672622681e-01 -1.995961181819438934e-02 -1.283732205629348755e-01 -3.741647899150848389e-01 -4.392922222614288330e-01 -5.704886838793754578e-02 6.740272790193557739e-02 1.818105429410934448e-01 6.775660812854766846e-02 1.875724345445632935e-01 -7.177441567182540894e-02 4.187798872590065002e-02 -6.042119488120079041e-02 -4.183870181441307068e-02 -2.397495806217193604e-01 1.483320742845535278e-01 -1.076408382505178452e-02 -1.928008347749710083e-01 1.253324747085571289e-01 2.496285289525985718e-01 1.387461423873901367e-01 5.382891371846199036e-02
1.956967869773507118e-03 -8.159165084362030029e-02 1.175132021307945251e-01 5.359367132186889648e-01 -2.569765092630404979e-05 1.319452095776796341e-02 1.770220547914505005e-01 -1.825670748949050903e-01 -1.445509642362594604e-01 2.186045348644256592e-01 7.716821879148483276e-02 1.100990921258926392e-01 -5.194859951734542847e-02 -1.460753977298736572e-01 -1.289348900318145752e-01 -1.866936683654785156e-01 3.130494952201843262e-01 6.369867175817489624e-02 -1.514932364225387573e-01 1.589656770229339600e-01 -2.955477535724639893e-01 -4.656321182847023010e-02 1.328734755516052246e-01 -2.494408637285232544e-01 1.440585255622863770e-01 1.653337776660919189e-01 -1.840113475918769836e-02 -1.367420330643653870e-02 2.173442840576171875e-01 1.284606903791427612e-01 1.624460071325302124e-01 -8.228602260351181030e-02
-2.369128167629241943e-02 -2.861120402812957764e-01 2.515123784542083740e-01 -5.819518119096755981e-02 -1.298054009675979614e-01 -1.329697221517562866e-01 4.176480695605278015e-02 -1.665155775845050812e-02 3.326764702796936035e-01 -1.036047339439392090e-01 1.437697410583496094e-01 -4.980164766311645508e-02 9.824963286519050598e-03 -1.447529792785644531e-01 -2.917000949382781982e-01 -1.956453025341033936e-01 1.507555246353149414e-01 7.639604154974222183e-04 -5.166632309556007385e-02 2.941855490207672119e-01 -1.371706742793321609e-02 -2.826708853244781494e-01 7.540161907672882080e-02 -8.293731510639190674e-02 -3.417206406593322754e-01 1.149788126349449158e-02 -2.943653985857963562e-02 9.279511868953704834e-02 3.302774131298065186e-01 2.500763535499572754e-01 1.035950258374214172e-01 1.098850294947624207e-01
1.092302054166793823e-01 -6.037667393684387207e-02 -1.234541833400726318e-01 9.496384859085083008e-02 1.016410440206527710e-01 -1.645817309617996216e-01 3.075700700283050537e-01 -3.032636642456054688e-02 -6.996369361877441406e-02 2.904700934886932373e-01 -1.677371114492416382e-01 1.066536456346511841e-01 1.099669113755226135e-01 -1.297945827245712280e-01 -2.239682227373123169e-01 -1.208337768912315369e-01 -8.513582497835159302e-02 2.342402189970016479e-02 -2.493706345558166504e-01 2.578949332237243652e-01 2.414780557155609131e-01 -9.855704754590988159e-02 -1.747151315212249756e-01 -4.774556681513786316e-02 -2.904880046844482422e-02 6.976120639592409134e-03 2.843751311302185059e-01 8.092857152223587036e-02 1.207287833094596863e-01 4.601076841354370117e-01 2.349384129047393799e-02 2.286629974842071533e-01
2.256505340337753296e-01 2.887642011046409607e-03 -7.830949127674102783e-02 3.316738307476043701e-01 8.884577453136444092e-02 -3.602981865406036377e-01 2.496523261070251465e-01 5.639103427529335022e-02 6.532910466194152832e-02 3.873975202441215515e-02 -1.583776175975799561e-01 7.867059670388698578e-03 6.284298747777938843e-02 -3.094306886196136475e-01 7.448549568653106689e-02 1.482029110193252563e-01 1.704948246479034424e-01 1.020024418830871582e-01 -3.636642917990684509e-02 2.073430866003036499e-01 -1.513819098472595215e-01 -2.466428428888320923e-01 1.713231354951858521e-01 -1.340321898460388184e-01 1.106679365038871765e-01 2.238397002220153809e-01 -1.556465178728103638e-01 -2.161664068698883057e-01 2.338864654302597046e-01 2.197726666927337646e-01 1.397621184587478638e-01 3.003925085067749023e-02
1.263052076101303101e-01 7.740437984466552734e-02 -1.311954408884048462e-01 1.925878226757049561e-01 3.104178905487060547e-01 -3.137227892875671387e-01 -4.007374495267868042e-02 -1.774032562971115112e-01 5.352123826742172241e-02 1.600359976291656494e-01 -3.366395458579063416e-02 -5.516546964645385742e-02 -2.629434764385223389e-01 -3.338395059108734131e-01 -1.640450507402420044e-01 -8.371619880199432373e-02 7.045511156320571899e-02 1.458794474601745605e-01 2.253969311714172363e-01 2.649509012699127197e-01 1.036678105592727661e-01 1.428110152482986450e-01 -8.122985064983367920e-02 -2.345730960369110107e-01 4.906198009848594666e-02 -5.010398104786872864e-02 2.051596492528915405e-01 -6.177538260817527771e-02 1.341567188501358032e-01 2.430282831192016602e-01 -1.256358623504638672e-01 2.550546824932098389e-01
1.077098846435546875e-01 -3.129823803901672363e-01 -1.878730654716491699e-01 -1.225669160485267639e-01 -4.023400321602821350e-02 -8.860389888286590576e-02 1.397486627101898193e-01 -8.631619811058044434e-02 1.282091289758682251e-01 -1.287693977355957031e-01 -1.302796602249145508e-01 3.195206820964813232e-01 -2.469485849142074585e-01 -8.592510595917701721e-03 -2.742432653903961182e-01 -1.273063421249389648e-01 2.085049748420715332e-01 -7.079816609621047974e-02 1.129129901528358459e-03 8.653751015663146973e-02 -4.727777838706970215e-02 -3.392181918025016785e-02 -1.184675171971321106e-01 -1.595522165298461914e-01 -2.946588955819606781e-02 2.548294514417648315e-02 -1.333697736263275146e-01 2.632417678833007812e-01 3.065593838691711426e-01 1.728544682264328003e-01 4.075455367565155029e-01 1.473324894905090332e-01
-2.686051428318023682e-01 6.469190120697021484e-02 -1.856727302074432373e-01 8.303856104612350464e-02 -2.966674230992794037e-02 -1.834498345851898193e-01 1.988590657711029053e-01 -1.878569871187210083e-01 2.456769496202468872e-01 1.371105909347534180e-01 3.387774527072906494e-02 2.213987708091735840e-01 3.849742561578750610e-02 -2.312276512384414673e-01 -4.234554767608642578e-01 1.278767883777618408e-01 -1.319649368524551392e-01 2.334662079811096191e-01 8.497940748929977417e-02 1.858483999967575073e-01 -5.169017240405082703e-02 2.361896634101867676e-01 2.446997463703155518e-01 -1.591429263353347778e-01 1.086956039071083069e-01 7.286034524440765381e-02 -2.373072691261768341e-02 1.558483578264713287e-02 9.948904812335968018e-02 1.018838956952095032e-01 5.486704409122467041e-02 3.072912395000457764e-01
-4.643592238426208496e-02 3.403151407837867737e-02 -3.842199146747589111e-01 -1.909908093512058258e-02 1.964955627918243408e-01 -3.929216414690017700e-02 -1.638286560773849487e-02 -3.015153408050537109e-01 2.562832236289978027e-01 1.236822828650474548e-01 -9.071133285760879517e-02 2.000677734613418579e-01 -9.607379883527755737e-02 -3.980038464069366455e-01 -3.464165329933166504e-01 -5.169979482889175415e-02 -2.877385914325714111e-02 1.861378103494644165e-01 -2.320241481065750122e-01 1.334464251995086670e-01 8.399605751037597656e-02 1.052244454622268677e-01 -1.092406660318374634e-01 -2.312121391296386719e-01 5.920920893549919128e-02 4.791918396949768066e-02 5.358124896883964539e-02 2.322352305054664612e-02 1.766547374427318573e-02 2.720950841903686523e-01 -6.500330287963151932e-03 1.535322219133377075e-01
6.856162101030349731e-02 1.573061496019363403e-01 -3.956314176321029663e-02 1.889696717262268066e-01 6.515604443848133087e-03 -1.977820992469787598e-01 -1.227468177676200867e-01 -1.691694259643554688e-01 6.788927316665649414e-02 -2.700171992182731628e-02 -7.831127196550369263e-02 4.004437103867530823e-02 -1.835034638643264771e-01 -1.394619345664978027e-01 -1.527734696865081787e-01 -1.075630635023117065e-02 1.226296275854110718e-01 1.308790296316146851e-01 1.733059436082839966e-01 4.971571266651153564e-01 7.236800622195005417e-03 -3.172222897410392761e-02 -3.113374710083007812e-01 -1.877532750368118286e-01 -3.535807132720947266e-02 -1.858164817094802856e-01 8.279367350041866302e-03 -1.881877481937408447e-01 3.509119749069213867e-01 2.477130889892578125e-01 -1.511534005403518677e-01 -1.989051103591918945e-01
3.740946203470230103e-02 -1.139721870422363281e-01 -1.598850786685943604e-01 2.026229649782180786e-01 -1.906819343566894531e-01 -5.109672993421554565e-02 3.724902272224426270e-01 -8.793162554502487183e-02 -1.622194945812225342e-01 1.673282086849212646e-01 2.412890940904617310e-01 -8.031222969293594360e-02 -1.772014498710632324e-01 1.441946923732757568e-01 -1.621198356151580811e-01 -9.590541571378707886e-02 1.071225628256797791e-01 -9.937341511249542236e-02 3.677007928490638733e-02 3.318549990653991699e-01 -2.348811775445938110e-01 1.085967123508453369e-01 -1.562365982681512833e-02 -8.478523045778274536e-02 -8.115159347653388977e-03 -1.031126230955123901e-01 -8.359475433826446533e-02 -2.503750622272491455e-01 2.628595829010009766e-01 1.719239205121994019e-01 2.082004696130752563e-01 -3.119026422500610352e-01
-6.263938546180725098e-02 9.197733551263809204e-02 -1.254821568727493286e-01 3.779603242874145508e-01 1.626772880554199219e-01 -1.765989661216735840e-01 -6.376557052135467529e-02 -2.096660882234573364e-01 -5.186472833156585693e-02 3.425634205341339111e-01 -2.047275938093662262e-02 1.196016669273376465e-01 -1.293515264987945557e-01 -2.890320420265197754e-01 -1.542036235332489014e-01 7.572993636131286621e-02 2.217296510934829712e-02 2.640668153762817383e-01 6.218713894486427307e-02 2.485834360122680664e-01 1.359881907701492310e-01 -8.420016616582870483e-02 -1.768268346786499023e-01 -2.966143190860748291e-01 1.925838366150856018e-02 -2.093631476163864136e-01 1.188968047499656677e-01 -3.546806797385215759e-02 2.284425348043441772e-01 -5.906109511852264404e-02 -2.311096191406250000e-01 -9.691725671291351318e-02
1.462171822786331177e-01 -2.581731379032135010e-01 -1.985945701599121094e-01 1.168439611792564392e-01 1.952962130308151245e-01 -1.551005840301513672e-01 7.021150738000869751e-02 -1.125188618898391724e-01 1.515459120273590088e-01 2.637154459953308105e-01 2.003653198480606079e-01 -4.514109715819358826e-02 -8.816265314817428589e-02 -3.623840510845184326e-01 -1.140714511275291443e-01 -4.113828241825103760e-01 1.874020397663116455e-01 -1.633720844984054565e-01 2.882881090044975281e-03 1.012483760714530945e-01 6.018168106675148010e-02 -1.804209500551223755e-02 -2.327137812972068787e-02 1.324985623359680176e-01 1.044469848275184631e-01 6.978363543748855591e-02 1.320726275444030762e-01 -1.607099026441574097e-01 3.790403008460998535e-01 7.646654546260833740e-02 1.804840192198753357e-02 -1.415643692016601562e-01
-4.966843500733375549e-02 -1.984926462173461914e-01 -1.554928869009017944e-01 3.760598972439765930e-02 -1.534013357013463974e-02 -2.661470472812652588e-01 2.387096136808395386e-01 -2.969085276126861572e-01 2.264420539140701294e-01 1.755710840225219727e-01 -1.047046296298503876e-02 5.250482633709907532e-02 1.294247508049011230e-01 -1.153775230050086975e-01 -2.004554420709609985e-01 1.903257220983505249e-01 2.402803897857666016e-01 3.328108042478561401e-02 -1.515012085437774658e-01 -1.607422530651092529e-01 1.227380931377410889e-01 -1.137640550732612610e-01 -1.051475331187248230e-01 -9.899458289146423340e-02 -1.808725446462631226e-01 1.514560431241989136e-01 2.119687646627426147e-01 -1.815190911293029785e-01 3.679727315902709961e-01 -6.806797534227371216e-02 3.079340159893035889e-01 2.870802767574787140e-03
-7.370431721210479736e-02 7.690092176198959351e-02 2.608036249876022339e-02 4.744428694248199463e-01 5.199453979730606079e-02 -3.584310412406921387e-02 1.403551828116178513e-02 -3.227655291557312012e-01 -1.998474448919296265e-01 1.199979931116104126e-01 3.729074597358703613e-01 4.894706606864929199e-02 1.372137963771820068e-01 -1.199082434177398682e-01 -3.058459758758544922e-01 -1.231656298041343689e-01 1.155698224902153015e-01 1.722020059823989868e-01 -5.161648616194725037e-02 8.796722441911697388e-02 -8.961361646652221680e-02 -3.108307532966136932e-02 -2.314152941107749939e-02 -1.606845110654830933e-02 2.210190296173095703e-01 5.977511405944824219e-02 -7.586868852376937866e-02 5.944135040044784546e-02 2.966333627700805664e-01 2.980260848999023438e-01 4.906375333666801453e-02 1.125635653734207153e-01
5.558427423238754272e-02 9.855053573846817017e-02 1.786523610353469849e-01 1.809221804141998291e-01 3.670149743556976318e-01 -1.091260537505149841e-01 2.787177860736846924e-01 -1.879258602857589722e-01 1.938398368656635284e-02 2.224578410387039185e-01 2.690823972225189209e-01 3.113524019718170166e-01 -1.473175920546054840e-02 -1.052541509270668030e-01 -1.526256203651428223e-01 -1.647840067744255066e-02 -7.241727411746978760e-02 -1.384903043508529663e-01 1.454295068979263306e-01 3.675358891487121582e-01 -8.627463132143020630e-02 -2.359787970781326294e-01 -8.079284429550170898e-02 -9.039130806922912598e-02 -2.169849127531051636e-01 8.306849747896194458e-02 1.315388828516006470e-01 5.344145745038986206e-02 2.112120985984802246e-01 7.037746906280517578e-02 1.544086635112762451e-01 -5.328903347253799438e-02
-9.681528806686401367e-02 5.510321259498596191e-02 -3.688731417059898376e-02 2.340250462293624878e-01 -2.807092964649200439e-01 -2.845945358276367188e-01 1.058084070682525635e-01 -3.169523775577545166e-01 1.311789005994796753e-01 3.808153867721557617e-01 -1.180346496403217316e-02 1.136087104678153992e-01 -1.272583846002817154e-02 -1.578023284673690796e-01 -4.276770055294036865e-01 9.326859563589096069e-02 -2.000208348035812378e-01 6.490929424762725830e-02 1.728098839521408081e-02 1.056699976325035095e-01 -2.373137027025222778e-01 2.328055948019027710e-01 1.328206658363342285e-01 -1.097154766321182251e-01 -1.232376545667648315e-01 5.102698504924774170e-02 -3.470393130555748940e-03 1.588903516530990601e-01 5.203669518232345581e-02 5.956203490495681763e-02 1.238072291016578674e-01 8.693087846040725708e-02
-2.207619547843933105e-01 -2.534520328044891357e-01 -8.383223414421081543e-02 2.474139481782913208e-01 2.505264282226562500e-01 3.948083892464637756e-02 -7.011312060058116913e-03 -4.801740124821662903e-02 -1.420303136110305786e-01 -1.095199659466743469e-01 -7.375390827655792236e-02 1.453628093004226685e-01 -1.841301321983337402e-01 -5.700826644897460938e-02 -2.989571094512939453e-01 -1.371476352214813232e-01 3.366671502590179443e-01 -5.419025942683219910e-02 2.389641255140304565e-01 6.229921430349349976e-02 -8.559386432170867920e-02 9.818239137530326843e-03 -3.291406631469726562e-01 -1.525861620903015137e-01 -5.227537080645561218e-02 -6.082985177636146545e-02 1.847698166966438293e-02 -1.441299356520175934e-02 6.577073782682418823e-02 4.115701913833618164e-01 2.189017832279205322e-01 5.577488988637924194e-02
-1.911786943674087524e-01 4.465657472610473633e-02 -1.341180205345153809e-01 -1.105195656418800354e-01 1.749510318040847778e-01 -1.022345572710037231e-01 -1.977348327636718750e-02 7.581668347120285034e-02 -5.693366751074790955e-02 7.761434465646743774e-02 9.480589069426059723e-03 2.316499203443527222e-01 -1.205395832657814026e-01 1.231325119733810425e-01 -4.630869328975677490e-01 -1.783062815666198730e-01 1.741529628634452820e-02 -9.471499174833297729e-02 -9.277821332216262817e-02 5.807983130216598511e-02 -2.017599195241928101e-01 -1.945169568061828613e-01 -1.163665428757667542e-01 -3.893969357013702393e-01 1.004288345575332642e-01 -5.910175666213035583e-02 -4.386947676539421082e-02 -1.785038411617279053e-01 3.921841979026794434e-01 2.150414139032363892e-01 -3.058721497654914856e-02 -1.782696396112442017e-01
-3.344277441501617432e-01 -2.144816368818283081e-01 2.127552591264247894e-02 -4.210820049047470093e-02 6.132290139794349670e-02 -5.618162453174591064e-02 5.354864150285720825e-02 -2.185248583555221558e-01 3.961065039038658142e-02 1.311497986316680908e-01 6.043354049324989319e-02 1.760316640138626099e-01 -3.882363811135292053e-02 -3.641697466373443604e-01 -4.098376333713531494e-01 -2.216531485319137573e-01 -1.037057712674140930e-01 1.940648443996906281e-02 -1.564063280820846558e-01 1.955964118242263794e-01 8.343707770109176636e-02 4.132614471018314362e-03 -9.403210878372192383e-02 -1.344896405935287476e-01 1.714053750038146973e-02 3.294045627117156982e-01 8.963358402252197266e-02 2.092385850846767426e-02 3.557010293006896973e-01 6.712097674608230591e-02 -1.440041810274124146e-01 3.098894283175468445e-02
-3.040898740291595459e-01 -2.958387732505798340e-01 5.267241597175598145e-02 -1.867788471281528473e-02 1.284607201814651489e-01 -1.686553210020065308e-01 1.856331015005707741e-03 -2.374198436737060547e-01 1.405198276042938232e-01 2.148955762386322021e-01 8.173156529664993286e-02 1.378160566091537476e-01 -2.240463942289352417e-01 -4.017036557197570801e-01 -1.245918571949005127e-01 -1.873153895139694214e-01 -8.889273554086685181e-02 1.164795830845832825e-01 -2.129895426332950592e-02 3.609317839145660400e-01 1.009275540709495544e-01 -1.473993808031082153e-01 1.942243054509162903e-02 -1.803264617919921875e-01 -9.542946517467498779e-02 -6.177752465009689331e-02 1.795240640640258789e-01 -5.411185696721076965e-02 2.027462869882583618e-01 2.158587872982025146e-01 -7.986601442098617554e-02 5.130914226174354553e-02
6.632623076438903809e-02 7.143959403038024902e-03 -1.209746450185775757e-01 1.025259792804718018e-01 1.175286900252103806e-02 3.339233249425888062e-02 1.499284058809280396e-01 -9.075681120157241821e-02 4.160409793257713318e-02 7.244521379470825195e-02 -4.170157015323638916e-02 3.866883516311645508e-01 -2.206916511058807373e-01 -1.261087208986282349e-01 -8.284017443656921387e-02 -1.606489866971969604e-01 2.016815990209579468e-01 1.835343688726425171e-01 1.481756120920181274e-01 2.922127842903137207e-01 2.778657972812652588e-01 2.697034180164337158e-01 -7.994542270898818970e-02 -1.587940454483032227e-01 8.104225248098373413e-02 1.519597917795181274e-01 -4.164883494377136230e-02 7.948478311300277710e-02 5.073521137237548828e-01 7.995060831308364868e-02 1.314035207033157349e-01 2.952924929559230804e-02
1.691874116659164429e-01 2.896561846137046814e-02 -9.103136509656906128e-02 1.761809587478637695e-01 -6.897532194852828979e-02 -3.894229978322982788e-02 1.811377853155136108e-01 1.570073887705802917e-02 3.568322956562042236e-01 3.228815495967864990e-01 -2.776081860065460205e-01 2.173855304718017578e-01 -1.059720292687416077e-01 -2.772485017776489258e-01 -1.429440677165985107e-01 5.031124502420425415e-02 -1.274437010288238525e-01 1.268068253993988037e-01 -1.206218451261520386e-01 1.981325298547744751e-01 -1.954297721385955811e-01 -1.885028332471847534e-01 7.589130848646163940e-02 -2.068970911204814911e-02 -1.620334982872009277e-01 3.228445351123809814e-01 -5.921327695250511169e-02 4.778330773115158081e-02 2.457422018051147461e-01 1.273653954267501831e-01 -7.223492860794067383e-02 2.019142061471939087e-01
1.529060006141662598e-01 2.080849707126617432e-01 -1.146766096353530884e-01 1.868358105421066284e-01 -4.796226695179939270e-02 -2.704225480556488037e-01 8.392997086048126221e-02 -1.749016344547271729e-01 -8.962786756455898285e-03 -1.552388519048690796e-01 -9.758523851633071899e-02 -6.182247400283813477e-02 -4.025534167885780334e-02 -1.652725040912628174e-01 -1.972686946392059326e-01 4.152537137269973755e-02 2.248030304908752441e-01 -2.600244432687759399e-02 1.676909625530242920e-01 2.916201055049896240e-01 6.640388816595077515e-02 -7.324333488941192627e-02 -1.960625350475311279e-01 -3.040757477283477783e-01 1.496030110865831375e-02 2.821874432265758514e-02 -9.396272897720336914e-02 -6.586883217096328735e-02 2.572328746318817139e-01 3.926610350608825684e-01 -1.079817488789558411e-01 -3.374142646789550781e-01
-1.789469271898269653e-01 -6.527438014745712280e-02 -7.092034071683883667e-02 5.799509957432746887e-02 -6.138089671730995178e-02 -3.471817374229431152e-01 1.140088513493537903e-01 -1.696708649396896362e-01 3.265849128365516663e-02 1.136837378144264221e-01 -1.469537615776062012e-02 1.108621433377265930e-01 -2.300039082765579224e-01 1.188359633088111877e-01 -3.963923454284667969e-01 -2.546042501926422119e-01 -1.588690280914306641e-01 6.509578227996826172e-02 1.431225389242172241e-01 -1.113118007779121399e-01 -1.759285330772399902e-01 -2.394147915765643120e-03 -6.002950295805931091e-02 -3.564392626285552979e-01 -6.457343697547912598e-02 -5.497780442237854004e-02 -1.448207795619964600e-01 1.320577710866928101e-01 8.574816584587097168e-02 3.246603012084960938e-01 2.899691462516784668e-01 -8.579146116971969604e-02
-4.443547502160072327e-02 1.080390289425849915e-01 9.772432595491409302e-02 3.061909973621368408e-01 1.652513295412063599e-01 -1.023301556706428528e-01 2.678024172782897949e-01 -1.869870722293853760e-01 -1.092369779944419861e-01 1.310560852289199829e-01 1.710227578878402710e-01 3.923641741275787354e-01 -1.305532604455947876e-01 -2.458263933658599854e-01 -8.079129457473754883e-02 -5.155584961175918579e-02 -5.217819288372993469e-02 -2.050725743174552917e-02 -1.023476794362068176e-01 1.061509028077125549e-01 -2.247074693441390991e-01 -3.353472948074340820e-01 7.370228320360183716e-02 -1.260745078325271606e-01 -1.533964872360229492e-01 1.512405127286911011e-01 1.271806508302688599e-01 1.224158518016338348e-02 1.771067827939987183e-01 4.586738348007202148e-02 3.664119839668273926e-01 -1.698040723567828536e-04
-9.643753618001937866e-02 2.992285415530204773e-02 -2.388911545276641846e-01 8.902156352996826172e-02 -7.421831786632537842e-02 -2.353053390979766846e-01 -1.233566552400588989e-02 8.918948471546173096e-02 -8.248271793127059937e-02 -6.226678192615509033e-02 1.474046856164932251e-01 1.211774200201034546e-01 1.227375864982604980e-01 5.567649379372596741e-03 -4.016412794589996338e-01 -1.595876812934875488e-01 -2.866695821285247803e-01 -6.959214061498641968e-02 1.140842735767364502e-01 1.863036602735519409e-01 -9.018591046333312988e-02 -2.889442741870880127e-01 -3.488247469067573547e-02 -1.737520843744277954e-01 -1.282609999179840088e-01 -1.153920516371726990e-01 -1.664524823427200317e-01 3.829528018832206726e-02 2.166539430618286133e-01 4.444139897823333740e-01 1.228271126747131348e-01 -1.749589592218399048e-01
-1.493286341428756714e-01 -6.776442378759384155e-02 -2.513625919818878174e-01 1.524163484573364258e-01 -1.332020759582519531e-01 -2.236758619546890259e-01 2.810099162161350250e-02 -7.339572161436080933e-02 1.791142523288726807e-01 3.197608888149261475e-01 2.043661028146743774e-01 6.791392713785171509e-02 -1.500375568866729736e-01 -3.313924968242645264e-01 -4.241196215152740479e-01 -1.536178402602672577e-02 6.603253632783889771e-02 -2.018493562936782837e-01 -5.554934218525886536e-02 5.633708462119102478e-02 1.931217312812805176e-01 6.293252855539321899e-02 3.101065158843994141e-01 -1.024978607892990112e-02 2.728702127933502197e-01 4.572642967104911804e-02 1.361324191093444824e-01 -7.388146221637725830e-02 9.089408814907073975e-02 1.077905446290969849e-01 3.770060464739799500e-02 9.412916749715805054e-02
-1.503268480300903320e-01 -1.997379660606384277e-01 -1.302397251129150391e-02 9.844980388879776001e-02 1.247993111610412598e-01 -2.166556380689144135e-02 2.315632253885269165e-02 -1.243599653244018555e-01 3.257389068603515625e-01 2.061569243669509888e-01 1.869553625583648682e-01 -6.772940047085285187e-03 -2.457959800958633423e-01 -5.037944912910461426e-01 -3.307230770587921143e-01 -2.542001903057098389e-01 -6.943859905004501343e-02 1.511458307504653931e-02 5.352183710783720016e-03 2.789878249168395996e-01 6.550069153308868408e-02 -9.817782044410705566e-02 9.548357874155044556e-02 -1.416935175657272339e-01 3.626238554716110229e-02 -1.709126979112625122e-01 1.000559553503990173e-01 -2.222935669124126434e-02 1.441449522972106934e-01 1.628134101629257202e-01 -7.886964082717895508e-02 -5.656718835234642029e-02
1.789711117744445801e-01 2.722434885799884796e-02 -1.713606864213943481e-01 4.986401647329330444e-02 -1.259956508874893188e-01 -7.141564786434173584e-02 1.135597154498100281e-01 6.587881594896316528e-02 -1.101953089237213135e-01 3.360852897167205811e-01 -1.017968505620956421e-01 -7.365372031927108765e-02 -1.198674738407135010e-02 -2.099057734012603760e-01 -3.916834294795989990e-01 -2.021721303462982178e-01 3.080796822905540466e-02 -1.279003769159317017e-01 -4.679775238037109375e-02 3.376055061817169189e-01 3.551165759563446045e-02 -1.206755265593528748e-01 -6.074769049882888794e-02 6.243339180946350098e-02 -5.687547475099563599e-02 9.422387927770614624e-02 2.169321775436401367e-01 1.066486611962318420e-01 1.355048865079879761e-01 5.135862827301025391e-01 1.573481597006320953e-02 8.930600434541702271e-02
-8.105099201202392578e-03 -1.365080773830413818e-01 -1.405013799667358398e-01 4.782020300626754761e-02 -4.698421955108642578e-01 -2.534547150135040283e-01 7.514673471450805664e-02 -4.218691214919090271e-02 1.208622008562088013e-01 4.686052501201629639e-01 7.453095633536577225e-03 4.378348588943481445e-03 -6.078796461224555969e-02 -6.911925226449966431e-02 -3.760769665241241455e-01 1.001282967627048492e-02 -1.155723929405212402e-01 -1.996057778596878052e-01 -1.232232600450515747e-01 1.723279953002929688e-01 -2.006638795137405396e-01 1.458630710840225220e-01 8.650407195091247559e-02 -1.462334394454956055e-01 -1.206924468278884888e-01 9.774052351713180542e-02 8.821734040975570679e-02 -6.627351790666580200e-02 1.368827372789382935e-01 1.642828732728958130e-01 9.256616234779357910e-02 5.913064628839492798e-02
1.215919479727745056e-01 -1.987922191619873047e-01 -5.258578807115554810e-02 6.053877621889114380e-02 1.415128558874130249e-01 1.069318130612373352e-02 1.620027422904968262e-01 -9.480106644332408905e-03 1.253788620233535767e-01 1.036743074655532837e-01 1.158583536744117737e-02 5.597312003374099731e-02 2.254268378019332886e-01 -1.768634170293807983e-01 -2.683042287826538086e-01 -1.177375763654708862e-01 1.390114426612854004e-01 6.961846351623535156e-02 1.119545847177505493e-01 2.201489508152008057e-01 -6.274916976690292358e-02 -3.567314743995666504e-01 2.270011007785797119e-01 -6.676007062196731567e-02 -3.744443953037261963e-01 -2.747281789779663086e-01 -3.664173930883407593e-02 -8.864208310842514038e-02 3.750086724758148193e-01 9.147378802299499512e-02 -7.890942692756652832e-02 -2.065136432647705078e-01
-1.141970828175544739e-01 1.901660114526748657e-02 -4.918802902102470398e-02 3.238776326179504395e-01 -2.009102329611778259e-02 9.203588217496871948e-02 2.142715603113174438e-01 -2.367023378610610962e-01 7.746040076017379761e-02 2.848277427256107330e-02 2.805002629756927490e-01 -1.310683041810989380e-01 -3.390966653823852539e-01 8.035199716687202454e-03 -1.260913908481597900e-01 -1.465915739536285400e-01 7.607436925172805786e-02 -7.191854715347290039e-02 -9.344634413719177246e-02 5.233654007315635681e-02 -5.216179788112640381e-02 -3.107759952545166016e-01 -1.844455301761627197e-01 9.838328510522842407e-02 -3.328601270914077759e-02 9.555600583553314209e-02 4.134681522846221924e-01 6.457962840795516968e-02 2.521703839302062988e-01 2.490863054990768433e-01 1.361356675624847412e-01 1.356156915426254272e-01
3.268278017640113831e-02 -2.038243710994720459e-01 -2.188824862241744995e-02 3.202538788318634033e-01 -5.880556534975767136e-03 -1.222876459360122681e-01 -2.644078806042671204e-02 5.433885008096694946e-02 -1.181126013398170471e-01 3.087804913520812988e-01 -1.366813480854034424e-01 8.567740442231297493e-04 5.410835146903991699e-02 -4.337643086910247803e-02 -1.860614717006683350e-01 -1.071474775671958923e-01 3.076684772968292236e-01 1.010557264089584351e-01 2.262261323630809784e-02 3.081076741218566895e-01 -3.254696428775787354e-01 -1.740283519029617310e-01 -6.921520829200744629e-02 3.446743637323379517e-02 -3.473083972930908203e-01 2.683352530002593994e-01 9.430831670761108398e-02 -8.861453086137771606e-02 9.889890998601913452e-02 2.405894994735717773e-01 1.709564030170440674e-01 8.969229459762573242e-02
-3.251304849982261658e-02 2.972867712378501892e-02 -1.708827465772628784e-01 1.400907784700393677e-01 -5.235675349831581116e-02 3.808251023292541504e-02 3.775040209293365479e-01 -2.705411426723003387e-02 2.049643844366073608e-01 6.998921930789947510e-02 -3.264716863632202148e-01 1.188097149133682251e-01 -1.321996599435806274e-01 -3.304831311106681824e-02 -3.038338422775268555e-01 -1.267965435981750488e-01 2.315104454755783081e-01 3.557397285476326942e-03 -4.806447401642799377e-02 1.228818744421005249e-01 -1.399377286434173584e-01 6.384429335594177246e-02 -1.796191185712814331e-01 -3.087935447692871094e-01 -2.585519254207611084e-01 4.186360910534858704e-02 -6.661568582057952881e-02 -3.386872410774230957e-01 2.724852859973907471e-01 -1.184914484620094299e-01 7.220543175935745239e-02 6.070393696427345276e-02
-6.310657411813735962e-02 -1.916117221117019653e-01 -1.374283879995346069e-01 -3.296531736850738525e-03 2.258472144603729248e-02 -2.023300081491470337e-01 -2.006639167666435242e-02 -1.894491314888000488e-01 3.705492913722991943e-01 1.535415649414062500e-01 1.047647371888160706e-01 -1.347188055515289307e-01 -2.016130685806274414e-01 -3.452552855014801025e-01 1.121710464358329773e-01 -2.271262407302856445e-01 2.846825122833251953e-01 1.429707370698451996e-02 1.312434077262878418e-01 2.791198492050170898e-01 -2.377670817077159882e-02 -9.117888659238815308e-02 -4.719024896621704102e-02 6.288106553256511688e-03 -7.922213524580001831e-02 -2.390747368335723877e-01 1.337428390979766846e-01 -1.749745011329650879e-02 3.182204663753509521e-01 2.639751136302947998e-01 6.859069317579269409e-02 -6.192795559763908386e-02
-2.095592021942138672e-02 -2.790101468563079834e-01 -2.532262802124023438e-01 2.914828360080718994e-01 1.258642673492431641e-01 -4.773933812975883484e-02 8.624380826950073242e-02 1.825730353593826294e-01 -1.942005567252635956e-02 1.378967761993408203e-01 1.101434528827667236e-01 4.489156007766723633e-01 -8.496569097042083740e-02 -1.405790746212005615e-01 -8.779754862189292908e-03 -1.523920595645904541e-01 -1.301008760929107666e-01 2.547826245427131653e-02 5.918182805180549622e-02 8.458101004362106323e-02 -8.243471384048461914e-03 -2.045170515775680542e-01 -1.777148693799972534e-01 -1.166443303227424622e-01 1.007161918096244335e-04 1.371596902608871460e-01 1.124842837452888489e-01 4.153570160269737244e-02 2.470850050449371338e-01 3.392594456672668457e-01 2.228006571531295776e-01 -2.368776798248291016e-01
-6.945349276065826416e-02 -1.225531697273254395e-01 -2.800473384559154510e-02 5.320423841476440430e-02 7.596150785684585571e-02 -2.015219032764434814e-01 4.832659289240837097e-02 -1.898068189620971680e-02 1.611337810754776001e-02 7.149481028318405151e-02 3.961425647139549255e-02 3.857526183128356934e-01 8.960347622632980347e-02 -1.369071900844573975e-01 -1.825996190309524536e-01 -2.211702466011047363e-01 -2.204759269952774048e-01 -8.568084985017776489e-02 2.086299806833267212e-01 1.185889914631843567e-01 -2.731507420539855957e-01 -2.850287854671478271e-01 -2.569762468338012695e-01 -4.154781103134155273e-01 8.686934411525726318e-02 1.105781197547912598e-01 1.686065085232257843e-02 3.157095611095428467e-02 1.888402104377746582e-01 2.306650131940841675e-01 6.958264857530593872e-02 -1.996817290782928467e-01
-4.027667641639709473e-02 -6.613750010728836060e-02 -5.841249972581863403e-02 1.057140007615089417e-01 -1.134866401553153992e-01 -3.001382350921630859e-01 8.333865553140640259e-03 -2.386442571878433228e-01 4.867705702781677246e-02 1.273119747638702393e-01 2.403656840324401855e-01 -1.083233579993247986e-01 -2.418940812349319458e-01 -3.453963994979858398e-01 8.775790035724639893e-02 -2.380764633417129517e-01 3.101215362548828125e-01 -4.117733985185623169e-02 1.533677875995635986e-01 2.060337066650390625e-01 -1.873757317662239075e-02 -1.661368459463119507e-01 -1.330762654542922974e-01 -1.357108503580093384e-01 -1.622677594423294067e-01 -1.014544293284416199e-01 1.202538013458251953e-01 -1.232761815190315247e-01 3.505778014659881592e-01 2.252511978149414062e-01 -1.399871557950973511e-01 -4.134972020983695984e-02
5.581571720540523529e-03 1.067993640899658203e-01 -1.980602443218231201e-01 3.552877306938171387e-01 8.730935305356979370e-02 -1.983600109815597534e-01 2.986301183700561523e-01 1.095100790262222290e-01 2.461842298507690430e-01 1.124422401189804077e-01 -2.138154655694961548e-01 1.148135885596275330e-01 -1.108629703521728516e-01 3.132885089144110680e-03 -3.780703544616699219e-01 7.592313736677169800e-02 4.526011645793914795e-02 3.726841136813163757e-02 -1.675882935523986816e-01 -1.041637510061264038e-01 -8.851998299360275269e-02 -9.762647747993469238e-02 9.118018299341201782e-02 1.337126791477203369e-01 -2.584505975246429443e-01 9.482041001319885254e-02 3.898373246192932129e-02 2.031133174896240234e-01 2.814489901065826416e-01 1.833134144544601440e-01 -1.450036317110061646e-01 -2.085037082433700562e-01
-1.456609517335891724e-01 -6.548996269702911377e-02 -5.838155150413513184e-01 1.242051720619201660e-01 -6.331168115139007568e-02 -2.541341483592987061e-01 1.494194418191909790e-01 4.054328426718711853e-02 -1.853253245353698730e-01 2.290853112936019897e-01 2.156590074300765991e-01 2.448217272758483887e-01 -7.500784099102020264e-02 -2.101654708385467529e-01 -1.090016514062881470e-01 2.513600885868072510e-02 -7.832547649741172791e-03 1.509403735399246216e-01 -5.339381471276283264e-02 7.813674956560134888e-02 -2.639933526515960693e-01 -2.009150087833404541e-01 -1.969565600156784058e-01 -3.998960554599761963e-02 4.997779801487922668e-02 -1.117935031652450562e-02 2.127939313650131226e-01 -4.053315147757530212e-02 -4.753929004073143005e-02 1.735252141952514648e-01 3.346729278564453125e-02 -6.923846155405044556e-02
6.925615668296813965e-02 3.043478429317474365e-01 -1.746911704540252686e-01 1.782936304807662964e-01 3.147967457771301270e-01 -2.672118246555328369e-01 3.031862080097198486e-01 -8.293176442384719849e-02 9.054137766361236572e-02 -6.845333427190780640e-02 1.776981949806213379e-01 2.229503840208053589e-01 -1.350967139005661011e-01 2.297848463058471680e-02 -2.660031616687774658e-01 -8.960864506661891937e-03 2.910768389701843262e-01 -1.559319645166397095e-01 -1.475813388824462891e-01 3.431812226772308350e-01 -2.230597138404846191e-01 -9.197626262903213501e-02 -4.130779951810836792e-02 -1.682005939073860645e-03 -7.835983298718929291e-03 4.248772934079170227e-02 -1.328188329935073853e-01 -1.188296154141426086e-01 4.714927822351455688e-02 1.647215038537979126e-01 1.660541445016860962e-02 1.241327151656150818e-01
-3.537726029753684998e-02 -2.612645030021667480e-01 -5.614795535802841187e-02 6.501136813312768936e-04 1.336427032947540283e-01 -1.441884636878967285e-01 4.986100271344184875e-02 -1.289756298065185547e-01 -6.908500194549560547e-02 5.091210827231407166e-02 8.490581065416336060e-02 1.922173649072647095e-01 -1.561699062585830688e-01 -5.416666269302368164e-01 -1.501041054725646973e-01 -2.941802144050598145e-01 -6.081362441182136536e-02 -1.871996931731700897e-02 3.593976423144340515e-02 2.550281882286071777e-01 1.164658740162849426e-01 -7.323396205902099609e-02 1.419694572687149048e-01 -2.357404679059982300e-01 -9.758473932743072510e-02 -7.783596217632293701e-02 2.461849153041839600e-01 -1.990346014499664307e-01 1.338448822498321533e-01 2.927292883396148682e-01 -6.904324889183044434e-02 4.435422644019126892e-02
1.762097477912902832e-01 7.838683575391769409e-02 -4.219720885157585144e-02 -1.353611331433057785e-02 -1.189663782715797424e-01 -3.361613452434539795e-01 2.160431444644927979e-01 -8.069675415754318237e-02 3.175480365753173828e-01 2.224939465522766113e-01 -9.886681288480758667e-02 3.972899913787841797e-01 -1.924391537904739380e-01 -1.227888390421867371e-01 -2.482072263956069946e-01 -2.495687305927276611e-01 -4.425045102834701538e-02 -1.366260200738906860e-01 -4.669005423784255981e-02 -5.464093387126922607e-02 -8.547908067703247070e-02 -1.219019014388322830e-02 -6.084813736379146576e-03 -1.157953590154647827e-01 -2.917319238185882568e-01 3.632148494943976402e-03 -1.309137195348739624e-01 -2.854193560779094696e-02 2.775216400623321533e-01 2.381336838006973267e-01 -4.833931103348731995e-02 -2.672899514436721802e-02
-1.350654959678649902e-01 1.737636327743530273e-01 -4.675985276699066162e-01 1.235740780830383301e-01 -1.086089643649756908e-03 4.811581596732139587e-02 -1.585409278050065041e-03 -1.839912310242652893e-02 2.525663673877716064e-01 1.051056534051895142e-01 8.121125400066375732e-02 2.208435535430908203e-01 1.245150621980428696e-02 -8.657000213861465454e-02 -1.934570223093032837e-01 6.981302797794342041e-02 -5.487497895956039429e-02 -1.158440485596656799e-02 1.200733259320259094e-01 2.225770205259323120e-01 6.170091405510902405e-02 -2.930401861667633057e-01 2.375729829072952271e-01 -1.740935444831848145e-01 2.591279521584510803e-02 9.382528066635131836e-02 -3.207257986068725586e-01 9.157186746597290039e-02 2.520742118358612061e-01 2.926179766654968262e-01 8.829848468303680420e-02 1.166753768920898438e-01
-1.164990141987800598e-01 -1.142179593443870544e-01 -2.301550954580307007e-01 2.224039053544402122e-03 -9.958976507186889648e-02 -2.534896731376647949e-01 1.660486757755279541e-01 -1.806697100400924683e-01 4.607184976339340210e-02 2.423492260277271271e-02 8.407644927501678467e-02 1.662276536226272583e-01 -1.504241228103637695e-01 -1.726984828710556030e-01 -3.600473701953887939e-01 1.771806180477142334e-01 2.917132675647735596e-01 3.098349086940288544e-02 3.135960921645164490e-02 2.139688283205032349e-02 1.694269627332687378e-01 1.272532194852828979e-01 2.615798413753509521e-01 -3.171539306640625000e-02 -5.354598630219697952e-03 3.606214225292205811e-01 1.459355503320693970e-01 -2.499443106353282928e-02 1.945893019437789917e-01 5.420186370611190796e-02 3.080143630504608154e-01 -2.136035114526748657e-01
1.566623151302337646e-01 1.692847013473510742e-01 -1.404004991054534912e-01 2.229003012180328369e-01 1.336426883935928345e-01 -3.969011008739471436e-01 1.391448080539703369e-01 9.769555181264877319e-02 7.505036145448684692e-02 -1.485193818807601929e-01 4.179157689213752747e-02 1.859787255525588989e-01 -8.465356659144163132e-04 -8.859471417963504791e-03 -4.713678359985351562e-01 -1.215518116950988770e-01 3.717247247695922852e-01 -1.069188266992568970e-01 7.774981856346130371e-02 2.607341110706329346e-01 -2.265129685401916504e-01 -1.043869554996490479e-01 6.384801119565963745e-02 1.255315095186233521e-01 -1.632684916257858276e-01 3.079885803163051605e-02 -7.624344527721405029e-02 5.189388617873191833e-02 1.457719504833221436e-01 2.625436522066593170e-02 6.608435511589050293e-02 6.280547380447387695e-02
7.457211613655090332e-02 -1.376802176237106323e-01 -9.849205613136291504e-02 3.082710802555084229e-01 -1.127731800079345703e-01 -3.782124444842338562e-02 5.148337408900260925e-02 -9.284938126802444458e-02 -1.384577453136444092e-01 2.734972536563873291e-01 1.896925717592239380e-01 -5.145591497421264648e-02 6.874040514230728149e-02 -1.520764082670211792e-01 -2.189029008150100708e-02 2.853051945567131042e-02 2.748277187347412109e-01 1.658940166234970093e-01 8.121118694543838501e-02 2.821556925773620605e-01 -1.366748958826065063e-01 -2.727255225181579590e-01 -1.312941014766693115e-01 1.416590809822082520e-01 -2.127484530210494995e-01 1.552511602640151978e-01 -2.242710888385772705e-01 1.400943845510482788e-01 4.114117622375488281e-01 2.353037744760513306e-01 6.604327354580163956e-03 -1.112374826334416866e-03
-1.109190937131643295e-02 3.247581422328948975e-02 -9.577487595379352570e-03 3.499755263328552246e-01 2.733442485332489014e-01 3.405029326677322388e-02 -1.252833381295204163e-02 -3.377918154001235962e-02 2.487171208485960960e-03 2.551473081111907959e-01 1.533405929803848267e-01 4.142374694347381592e-01 -9.431380033493041992e-02 -1.980488300323486328e-01 -7.673560082912445068e-02 5.030973348766565323e-03 6.703112274408340454e-03 7.538516074419021606e-03 1.560610830783843994e-01 4.130772650241851807e-01 -4.530394077301025391e-02 -1.684506088495254517e-01 -1.537115126848220825e-01 -2.563489079475402832e-01 6.739049218595027924e-03 4.313883185386657715e-02 2.496216148138046265e-01 1.888839155435562134e-02 2.933702468872070312e-01 6.101112067699432373e-02 -1.228870078921318054e-01 -2.247509174048900604e-02
6.313584744930267334e-02 -2.128747999668121338e-01 -4.398053884506225586e-01 1.930022388696670532e-01 3.817804530262947083e-02 1.474574357271194458e-01 -1.229555681347846985e-01 -3.049093484878540039e-01 1.056043133139610291e-01 -1.845499873161315918e-01 1.490922737866640091e-02 1.976270042359828949e-02 -1.697970777750015259e-01 -2.529414296150207520e-01 -2.445446103811264038e-01 -2.803574129939079285e-02 -4.882820416241884232e-03 2.554936707019805908e-01 -1.595903001725673676e-02 2.557652294635772705e-01 7.267035543918609619e-03 -7.726272940635681152e-02 -1.159336976706981659e-02 7.182751782238483429e-03 -1.387637406587600708e-01 1.581663340330123901e-01 -4.823732003569602966e-02 -7.411223649978637695e-02 3.055258095264434814e-01 3.127723932266235352e-01 -7.554526627063751221e-02 5.794259533286094666e-02
-1.341758966445922852e-01 -4.607783630490303040e-02 -1.336867064237594604e-01 3.911476731300354004e-01 2.082877159118652344e-01 1.465557813644409180e-01 3.769411146640777588e-01 -1.000950783491134644e-01 7.353254407644271851e-02 1.706650406122207642e-01 2.333635240793228149e-01 8.351564407348632812e-03 -2.323146611452102661e-01 1.881676726043224335e-02 -7.531538605690002441e-02 -8.794449269771575928e-02 3.076888807117938995e-02 -2.590522468090057373e-01 -4.714714828878641129e-03 1.903048716485500336e-02 -8.988535404205322266e-02 -2.585480213165283203e-01 -1.552988886833190918e-01 -1.129367724061012268e-01 -3.841883689165115356e-02 3.701980784535408020e-02 2.473818212747573853e-01 4.095781967043876648e-02 2.732833921909332275e-01 2.867152094841003418e-01 4.905997216701507568e-02 1.731772869825363159e-01
3.713493049144744873e-01 -2.324715703725814819e-01 -1.755333840847015381e-01 1.624309867620468140e-01 -1.454956978559494019e-01 -1.770864799618721008e-02 6.469206511974334717e-02 -1.061232760548591614e-01 1.527553051710128784e-01 2.972414791584014893e-01 1.179391294717788696e-01 -4.370142146944999695e-02 -2.460115402936935425e-02 -1.899467594921588898e-02 -2.254177331924438477e-01 2.110623940825462341e-02 -6.723160296678543091e-02 1.051993221044540405e-01 7.215040177106857300e-02 8.490022271871566772e-02 -1.669700890779495239e-01 -2.789928913116455078e-01 -2.879344522953033447e-01 -9.859605133533477783e-02 -2.121694684028625488e-01 -7.772670686244964600e-02 -1.281314790248870850e-01 -8.016555756330490112e-02 1.814234256744384766e-02 4.065787792205810547e-01 2.461349815130233765e-01 8.795957267284393311e-02
-4.419880360364913940e-02 -9.251274913549423218e-02 -3.686280250549316406e-01 2.529240250587463379e-01 4.585524275898933411e-02 7.868670672178268433e-02 -1.229527741670608521e-01 -1.734111756086349487e-01 1.188556775450706482e-01 -6.485277414321899414e-02 2.188308238983154297e-01 -6.157092377543449402e-02 -2.469943761825561523e-01 -1.032079681754112244e-01 -4.532325565814971924e-01 1.321207266300916672e-03 1.250524222850799561e-01 7.483933120965957642e-02 1.919098570942878723e-02 1.818558275699615479e-01 4.765069484710693359e-02 2.052035629749298096e-01 6.044749170541763306e-02 -1.447297334671020508e-01 -5.221916735172271729e-02 2.420274913311004639e-01 -1.318888664245605469e-01 -2.382467836141586304e-01 3.115932345390319824e-01 1.374107450246810913e-01 -8.601128309965133667e-02 -8.104746788740158081e-02
9.002882987260818481e-02 -1.937808990478515625e-01 -6.449314951896667480e-02 1.887241154909133911e-01 3.998260200023651123e-02 -4.097201228141784668e-01 9.256833046674728394e-02 -1.125993505120277405e-01 1.329041570425033569e-01 2.919958829879760742e-01 6.488516181707382202e-02 -1.456389762461185455e-02 8.457771688699722290e-02 -9.601110965013504028e-02 -3.026915490627288818e-01 -1.557415276765823364e-01 1.271612346172332764e-01 -1.291373670101165771e-01 1.305742114782333374e-01 4.161834716796875000e-02 -3.537053465843200684e-01 1.249123588204383850e-01 5.462134629487991333e-02 4.474163427948951721e-02 -2.943916618824005127e-01 -3.845510631799697876e-02 4.940976202487945557e-02 -1.111842989921569824e-01 3.104299604892730713e-01 2.474477589130401611e-01 -9.229927510023117065e-02 -1.336626261472702026e-01
1.910203099250793457e-01 1.622320413589477539e-01 -6.847959011793136597e-02 2.063608728349208832e-02 9.062083065509796143e-02 -1.964248865842819214e-01 1.413099654018878937e-02 -4.031832888722419739e-02 3.029741942882537842e-01 7.348008453845977783e-02 -4.890149086713790894e-02 -5.737892165780067444e-02 -9.986747056245803833e-02 4.547130316495895386e-02 -1.433319598436355591e-01 -3.824251890182495117e-02 2.912679910659790039e-01 4.622654616832733154e-01 -1.286522001028060913e-01 8.490284532308578491e-02 -8.701764792203903198e-02 -3.872604668140411377e-02 1.096020042896270752e-01 -2.149220854043960571e-01 7.214289903640747070e-02 -8.266870677471160889e-02 -9.944596141576766968e-02 1.522668749094009399e-01 3.127050399780273438e-01 4.252606928348541260e-01 1.806055307388305664e-01 2.464914880692958832e-02
1.146850883960723877e-01 4.227535054087638855e-02 -2.096468955278396606e-01 4.683896154165267944e-02 -7.454669475555419922e-02 2.953073941171169281e-02 1.591473519802093506e-01 -1.461489242501556873e-03 1.565752923488616943e-02 3.685458600521087646e-01 -2.124902009963989258e-01 -1.698551885783672333e-02 -2.159105055034160614e-02 -3.389534652233123779e-01 -3.123754262924194336e-01 -7.665293663740158081e-02 4.456559941172599792e-02 -2.512520924210548401e-02 -1.830717027187347412e-01 3.586919009685516357e-01 1.038649752736091614e-01 -1.249954774975776672e-01 -2.049172669649124146e-01 6.817685440182685852e-03 -1.390930563211441040e-01 -6.150013208389282227e-02 1.843063235282897949e-01 1.814660280942916870e-01 1.252344846725463867e-01 4.031970798969268799e-01 3.522555157542228699e-02 6.380936503410339355e-02
-4.840881004929542542e-02 2.184315323829650879e-01 1.207902282476425171e-02 5.185967683792114258e-01 1.444742921739816666e-02 -1.017067879438400269e-01 1.997528821229934692e-01 -1.548584103584289551e-01 1.935720294713973999e-01 1.708875745534896851e-01 9.739696979522705078e-02 1.215685829520225525e-01 -1.494742035865783691e-01 -3.093452751636505127e-01 7.573530077934265137e-02 9.338974207639694214e-02 4.272890836000442505e-02 8.184148371219635010e-02 -4.134261608123779297e-02 9.164743125438690186e-02 -2.273821085691452026e-01 -3.910255432128906250e-01 -1.112189739942550659e-01 -1.937470771372318268e-02 8.421063423156738281e-02 5.728389322757720947e-02 1.387705355882644653e-01 1.276888102293014526e-01 1.484268456697463989e-01 2.015012651681900024e-01 1.958868801593780518e-01 8.241611532866954803e-03
3.295350372791290283e-01 -1.396146118640899658e-01 -1.583318263292312622e-01 1.238229721784591675e-01 -5.691562313586473465e-03 -2.300779670476913452e-01 2.221910804510116577e-01 -2.902126908302307129e-01 -1.314033940434455872e-02 1.117335781455039978e-01 4.021837711334228516e-01 1.573876291513442993e-01 -2.144980058073997498e-02 -3.555511310696601868e-02 -3.145973682403564453e-01 -1.619339734315872192e-01 -1.304049491882324219e-01 2.680419683456420898e-01 1.940681636333465576e-01 -9.456261247396469116e-02 1.289424747228622437e-01 -7.413353025913238525e-02 1.497684791684150696e-02 -6.859757751226425171e-02 -1.619883179664611816e-01 -1.489123851060867310e-01 -8.394925296306610107e-02 -1.980036944150924683e-01 8.173409849405288696e-02 1.660723686218261719e-01 8.094216138124465942e-02 1.444520354270935059e-01
-2.655770629644393921e-03 5.662994086742401123e-02 1.523006558418273926e-01 1.786804795265197754e-01 2.334151566028594971e-01 -1.751980483531951904e-01 9.161929786205291748e-02 7.931474596261978149e-02 -5.223958194255828857e-02 1.180743947625160217e-01 -7.670453190803527832e-02 -8.445038646459579468e-02 -1.822318136692047119e-01 -1.636033058166503906e-01 -1.523887217044830322e-01 -3.070519864559173584e-02 3.502288162708282471e-01 1.207853406667709351e-01 1.216102838516235352e-01 4.105398654937744141e-01 -2.668373882770538330e-01 -1.771350651979446411e-01 -1.615003049373626709e-01 -8.473090082406997681e-02 -5.229780077934265137e-02 -8.249042928218841553e-02 -7.401013281196355820e-03 -4.700501263141632080e-02 1.223373115062713623e-01 4.124535322189331055e-01 1.424197852611541748e-01 -2.332006990909576416e-01
-5.341653153300285339e-02 -3.466183552518486977e-03 -1.065955590456724167e-02 3.621522784233093262e-01 2.367710918188095093e-01 -4.527537524700164795e-02 2.796524465084075928e-01 -5.359497293829917908e-02 -1.009782999753952026e-01 1.186516135931015015e-02 2.150389105081558228e-01 3.074746429920196533e-01 -3.270906955003738403e-02 -2.189663052558898926e-01 -1.061257049441337585e-01 -1.175289042294025421e-02 -5.420622602105140686e-02 4.516627267003059387e-02 -4.851291701197624207e-02 8.879300951957702637e-02 -2.267608493566513062e-01 -4.149728119373321533e-01 6.664068251848220825e-02 -1.640361845493316650e-01 -1.689203530550003052e-01 9.090741723775863647e-02 9.572213143110275269e-02 -1.700193993747234344e-02 3.707370758056640625e-01 2.280682325363159180e-02 2.331622242927551270e-01 -7.983164489269256592e-02
-4.166819751262664795e-01 -3.280781581997871399e-02 -2.060977965593338013e-01 -5.635594949126243591e-02 6.846925616264343262e-02 1.429439336061477661e-01 9.246039390563964844e-02 -5.357216298580169678e-02 9.295587986707687378e-02 1.528125852346420288e-01 3.359062364324927330e-03 -6.156397238373756409e-02 -2.140630334615707397e-01 -2.120690792798995972e-01 -3.972265720367431641e-01 7.195526361465454102e-02 -1.170291304588317871e-01 7.642675191164016724e-02 -1.502189189195632935e-01 2.768124043941497803e-01 5.162696540355682373e-02 -1.758521944284439087e-01 5.531177297234535217e-02 -8.390177041292190552e-02 -1.148254200816154480e-01 2.893271148204803467e-01 1.882995069026947021e-01 -9.358765184879302979e-02 1.108514070510864258e-01 3.447718322277069092e-01 4.116111993789672852e-02 1.310521364212036133e-01
-2.181943356990814209e-01 6.143777817487716675e-02 -3.135440945625305176e-01 1.777657717466354370e-01 -1.704010367393493652e-02 -1.770927459001541138e-01 4.111859947443008423e-02 -1.413005143404006958e-01 2.353152185678482056e-01 6.608765572309494019e-02 -7.895323634147644043e-02 5.238419398665428162e-02 -3.047409234568476677e-03 -2.420747280120849609e-01 -3.970182240009307861e-01 -1.102536469697952271e-01 7.351619005203247070e-02 -8.223392069339752197e-04 -1.738136261701583862e-02 6.369557231664657593e-02 1.536120325326919556e-01 -1.011546030640602112e-01 1.299655884504318237e-01 4.277999326586723328e-02 -7.148743420839309692e-02 3.672049939632415771e-01 3.189499974250793457e-01 -9.856509417295455933e-02 9.160986542701721191e-02 -1.559431254863739014e-01 3.490846157073974609e-01 3.246181411668658257e-03
1.218618005514144897e-01 -1.150166392326354980e-01 -1.968188397586345673e-02 8.491837978363037109e-02 9.464046359062194824e-02 -2.848882675170898438e-01 2.147834450006484985e-01 -2.280600070953369141e-01 4.503850638866424561e-01 7.633113861083984375e-02 -9.989872574806213379e-02 1.064493432641029358e-01 1.271616071462631226e-01 -6.464055925607681274e-02 -4.762871563434600830e-01 9.879444539546966553e-02 7.845880091190338135e-02 1.163966357707977295e-01 5.078032985329627991e-02 -8.772193640470504761e-02 1.442402601242065430e-01 -1.426810771226882935e-01 1.110061537474393845e-02 5.918863788247108459e-02 -2.461779713630676270e-01 4.284368082880973816e-02 2.255265414714813232e-01 -2.642912557348608971e-03 2.814207077026367188e-01 4.620208591222763062e-02 1.236085891723632812e-01 6.656718254089355469e-02
2.686870396137237549e-01 -8.838711678981781006e-02 -2.525566220283508301e-01 9.068402647972106934e-02 -1.318162679672241211e-01 -3.738048076629638672e-01 6.252482533454895020e-02 -4.820499941706657410e-02 1.554037928581237793e-01 2.871325314044952393e-01 2.074115574359893799e-01 8.492022007703781128e-02 1.149736158549785614e-02 -2.047085762023925781e-01 -6.181941926479339600e-02 -2.703588604927062988e-01 4.068019241094589233e-02 -1.050288081169128418e-01 1.627131998538970947e-01 2.832046151161193848e-01 -2.332701981067657471e-01 -1.403875946998596191e-01 4.818764328956604004e-02 -2.305693626403808594e-01 -2.133835852146148682e-01 1.915129600092768669e-03 -1.476229429244995117e-01 -5.987724289298057556e-02 1.756528615951538086e-01 1.804680228233337402e-01 -9.313193149864673615e-04 -1.598626673221588135e-01
-8.170844614505767822e-02 5.684131756424903870e-02 -2.438266426324844360e-01 3.544918894767761230e-01 4.249016940593719482e-02 -1.246683076024055481e-01 3.276437222957611084e-01 -2.718561589717864990e-01 1.865411996841430664e-01 -8.319737389683723450e-03 -1.805837005376815796e-01 -1.001243442296981812e-01 6.839809566736221313e-02 -2.892837524414062500e-01 -4.681554138660430908e-01 -2.632107585668563843e-02 1.951102763414382935e-01 1.715048551559448242e-01 -8.794466033577919006e-03 -6.718482077121734619e-02 1.471036672592163086e-01 7.694447785615921021e-02 8.709816634654998779e-02 -6.061822921037673950e-02 -1.202040016651153564e-01 2.102015763521194458e-01 -3.411417827010154724e-02 -7.454834878444671631e-02 -2.292490936815738678e-02 1.749017089605331421e-01 9.557208418846130371e-02 6.439371407032012939e-02
2.227253466844558716e-01 2.650799416005611420e-02 -3.401009738445281982e-02 1.646901220083236694e-01 -1.541100293397903442e-01 -3.008904159069061279e-01 -3.308412060141563416e-02 -3.811279833316802979e-01 1.742096394300460815e-01 1.826151646673679352e-02 -2.551715075969696045e-02 9.202365577220916748e-02 8.879284560680389404e-02 -1.042034178972244263e-01 -4.973112046718597412e-01 5.373103544116020203e-02 -9.785879403352737427e-02 1.766018867492675781e-01 5.920013040304183960e-02 -3.958707675337791443e-02 1.657681167125701904e-01 8.613356202840805054e-02 1.250071078538894653e-01 -2.624832093715667725e-01 -2.816005609929561615e-02 1.944211125373840332e-01 1.420418471097946167e-01 1.027803495526313782e-01 6.416362524032592773e-02 1.653537601232528687e-01 1.573737114667892456e-01 2.474006116390228271e-01
-1.793518960475921631e-01 5.199872702360153198e-02 -4.219247698783874512e-01 1.891845613718032837e-01 1.690503656864166260e-01 4.682710394263267517e-02 8.716854453086853027e-02 -1.432138085365295410e-01 -1.220602765679359436e-01 -8.210218697786331177e-02 -6.266767531633377075e-02 3.082024306058883667e-02 -2.233737260103225708e-01 -1.864911615848541260e-01 -2.871711552143096924e-01 -2.359479367733001709e-01 6.164399161934852600e-02 1.879710108041763306e-01 9.270157665014266968e-03 3.554319739341735840e-01 1.756419241428375244e-01 -2.093544900417327881e-01 3.239849582314491272e-02 -1.530691236257553101e-01 -1.102609932422637939e-01 1.546708345413208008e-01 -1.050035580992698669e-01 1.198415383696556091e-01 2.969720661640167236e-01 6.146572530269622803e-02 -1.511755585670471191e-01 4.588428139686584473e-02
-1.582814753055572510e-02 -1.432472467422485352e-01 6.121513992547988892e-02 3.422757685184478760e-01 -1.083837226033210754e-01 2.492521889507770538e-02 -1.146911606192588806e-01 -1.640050411224365234e-01 -1.988658756017684937e-01 2.566185593605041504e-01 2.435220405459403992e-02 1.374407857656478882e-01 -8.182627707719802856e-02 9.793573990464210510e-03 -1.027776896953582764e-01 -7.127334177494049072e-02 3.769555389881134033e-01 3.998571261763572693e-02 -1.686829030513763428e-01 1.885279268026351929e-01 -2.714335620403289795e-01 -1.530877649784088135e-01 2.564753293991088867e-01 -1.253992170095443726e-01 1.337054222822189331e-01 8.130890876054763794e-02 -1.225759182125329971e-02 -4.482786357402801514e-02 3.921246528625488281e-01 2.462719529867172241e-01 1.185089126229286194e-01 -1.310714036226272583e-01
-1.549580842256546021e-01 -1.956866979598999023e-01 -1.288511455059051514e-01 2.642943896353244781e-02 6.785223633050918579e-02 -2.455353140830993652e-01 3.371800780296325684e-01 -4.041388332843780518e-01 7.042719423770904541e-02 2.142494618892669678e-01 1.690170466899871826e-01 1.441269367933273315e-01 -2.015401422977447510e-01 -9.717558324337005615e-02 -3.964144289493560791e-01 3.663704544305801392e-02 1.423755437135696411e-01 -5.080256983637809753e-02 -4.474412277340888977e-02 6.103316694498062134e-02 2.731828689575195312e-01 8.020754158496856689e-02 1.475008279085159302e-01 -7.796502113342285156e-02 -1.122067421674728394e-01 1.777844689786434174e-02 -1.271957904100418091e-01 -9.459008276462554932e-02 5.586418788880109787e-03 -1.154656559228897095e-01 2.654367089271545410e-01 1.020024567842483521e-01
5.185389891266822815e-02 1.109261363744735718e-01 -2.663015425205230713e-01 2.559128105640411377e-01 -5.150994658470153809e-02 -1.225209385156631470e-01 1.172449141740798950e-01 1.266508549451828003e-01 1.601371169090270996e-01 1.212879419326782227e-01 -2.034963667392730713e-02 1.797587261535227299e-03 -2.320400252938270569e-02 -2.771291434764862061e-01 -1.775754839181900024e-01 -9.463718533515930176e-02 4.360984265804290771e-02 -4.601289518177509308e-03 1.160679906606674194e-01 3.215904831886291504e-01 -1.198061704635620117e-01 1.616379059851169586e-02 -2.773639559745788574e-01 2.992427162826061249e-02 2.160363346338272095e-01 -9.663634747266769409e-02 1.382665634155273438e-01 2.292881160974502563e-01 9.766857326030731201e-02 5.396866202354431152e-01 -1.748732291162014008e-02 4.983231052756309509e-02
1.497908383607864380e-01 -5.180848017334938049e-02 -1.949831545352935791e-01 3.601044043898582458e-02 1.038997396826744080e-01 -3.140520453453063965e-01 2.826973795890808105e-01 -9.688440710306167603e-02 8.820598572492599487e-02 2.034525424242019653e-01 -3.011091351509094238e-01 -1.801756322383880615e-01 -1.796840578317642212e-01 -2.423134744167327881e-01 -2.357491999864578247e-01 -8.076516538858413696e-02 7.329796999692916870e-02 2.258165031671524048e-01 8.860479295253753662e-02 -5.848220735788345337e-02 9.184213727712631226e-02 -9.265407919883728027e-02 8.312410861253738403e-02 -1.570327430963516235e-01 2.593473196029663086e-01 -5.204016808420419693e-03 7.539589889347553253e-03 -2.383835464715957642e-01 2.918366529047489166e-02 3.959785699844360352e-01 7.839196175336837769e-02 8.506491035223007202e-02
-1.702406443655490875e-02 -1.555336415767669678e-01 6.670679897069931030e-02 3.975439667701721191e-01 -4.345663264393806458e-02 -5.816913768649101257e-02 -3.766061365604400635e-02 -9.580221027135848999e-02 -8.095608651638031006e-02 4.366255998611450195e-01 1.302494015544652939e-02 1.460741553455591202e-02 -2.248852699995040894e-02 -6.681646406650543213e-02 -5.369383469223976135e-02 7.852698676288127899e-03 2.834070920944213867e-01 2.432268671691417694e-02 1.916058957576751709e-01 1.672394275665283203e-01 -1.672648489475250244e-01 -1.879893243312835693e-01 1.859121173620223999e-01 -1.274544298648834229e-01 -1.101605966687202454e-02 2.498997896909713745e-01 5.886644497513771057e-02 6.662277132272720337e-02 4.104066491127014160e-01 2.810077071189880371e-01 3.194969147443771362e-02 -1.142485886812210083e-01
2.615287899971008301e-01 -1.387391239404678345e-01 -2.159124761819839478e-01 1.315720845013856888e-03 -1.244646683335304260e-01 -7.816763222217559814e-02 1.748694181442260742e-01 -1.764815151691436768e-01 4.025654494762420654e-01 1.548304706811904907e-01 -4.388299211859703064e-02 2.267169505357742310e-01 -2.548720454797148705e-03 -4.096091911196708679e-02 -4.537898898124694824e-01 -6.505846232175827026e-02 3.435146510601043701e-01 -4.403892904520034790e-02 -2.108750492334365845e-01 1.296357065439224243e-01 -1.799741238355636597e-01 1.073241531848907471e-01 1.333090942353010178e-02 5.884651094675064087e-03 -2.135150879621505737e-01 -1.698589771986007690e-01 -2.379316277801990509e-02 -3.750463947653770447e-02 1.070761233568191528e-01 1.087697446346282959e-01 -1.999960280954837799e-02 -7.590172439813613892e-02
5.570804700255393982e-02 7.698431611061096191e-02 -1.959220618009567261e-01 5.473924279212951660e-01 -2.568635391071438789e-03 -1.965102702379226685e-01 4.109816625714302063e-03 -7.055215537548065186e-03 -2.712700702250003815e-02 1.857617497444152832e-01 -1.099389493465423584e-01 9.984451532363891602e-02 -4.029085114598274231e-02 5.152624845504760742e-02 -2.323940992355346680e-01 4.922513291239738464e-02 5.952389165759086609e-02 -5.661961808800697327e-02 9.594027698040008545e-02 2.562445402145385742e-01 -1.265841722488403320e-01 -1.264562904834747314e-01 7.940506935119628906e-02 2.829277515411376953e-01 -9.722088277339935303e-02 2.550013959407806396e-01 -2.262698709964752197e-01 -5.633462965488433838e-02 4.937816038727760315e-02 3.877582550048828125e-01 6.017858907580375671e-02 1.048868671059608459e-01
-2.044079825282096863e-02 -1.730292439460754395e-01 -1.890222132205963135e-01 1.908346861600875854e-01 -7.531368755735456944e-04 -1.256152093410491943e-01 1.700804531574249268e-01 1.004982516169548035e-01 9.573318064212799072e-02 4.251513183116912842e-01 1.789032071828842163e-01 -4.754973948001861572e-02 -3.131985962390899658e-01 6.764091551303863525e-02 -1.216384992003440857e-01 1.587007492780685425e-01 2.293744236230850220e-01 -7.392360270023345947e-02 -9.599396958947181702e-03 1.743396669626235962e-01 -3.820128142833709717e-01 -2.510805800557136536e-02 -5.929637700319290161e-02 -9.907145798206329346e-02 -1.187430098652839661e-01 1.991362422704696655e-01 2.995493113994598389e-01 -1.159707158803939819e-01 9.928457438945770264e-02 1.970696896314620972e-01 1.414019018411636353e-01 -4.208255186676979065e-02
-2.801330387592315674e-01 -8.638618886470794678e-02 -3.533467054367065430e-01 -5.909825861454010010e-02 4.775044694542884827e-02 1.575298756361007690e-01 5.538806691765785217e-02 -1.890052855014801025e-01 1.475287824869155884e-01 1.886544190347194672e-02 2.072020061314105988e-02 -4.359958693385124207e-02 -1.158539280295372009e-01 -2.514857649803161621e-01 -5.115684270858764648e-01 -8.533645421266555786e-02 -1.825887411832809448e-01 1.910370439291000366e-01 -2.637532912194728851e-02 8.562587201595306396e-02 -3.279187530279159546e-02 -1.494569610804319382e-02 -8.025779575109481812e-02 -1.180545054376125336e-02 -2.320335209369659424e-01 1.125699430704116821e-01 2.807827480137348175e-02 -1.990489959716796875e-01 2.432847321033477783e-01 2.818752229213714600e-01 1.353162676095962524e-01 1.070067100226879120e-02
-2.723932862281799316e-01 6.890384852886199951e-02 -1.466127932071685791e-01 3.588884719647467136e-04 -6.277316808700561523e-02 -2.321934551000595093e-01 1.979164630174636841e-01 -2.051024585962295532e-01 1.139994338154792786e-01 9.822806715965270996e-02 2.199025154113769531e-01 2.606482207775115967e-01 -7.437114417552947998e-02 2.385601252317428589e-01 -3.888768553733825684e-01 -2.971031963825225830e-01 -5.412954837083816528e-02 -6.573341786861419678e-02 7.882737368345260620e-02 -8.826008439064025879e-02 -3.479718044400215149e-02 -4.252582788467407227e-03 -1.229562833905220032e-01 -2.406503111124038696e-01 -1.649072766304016113e-01 -7.944523543119430542e-02 -1.132615655660629272e-01 6.678363680839538574e-02 5.591958388686180115e-02 3.757508099079132080e-01 1.604945808649063110e-01 5.663220956921577454e-02
-1.750012636184692383e-01 -1.901000291109085083e-01 -3.998538255691528320e-01 -1.115472018718719482e-01 -9.359219670295715332e-02 7.082509249448776245e-02 -7.489247247576713562e-03 -2.867071926593780518e-01 9.280007332563400269e-02 8.133956789970397949e-02 1.067799702286720276e-01 7.990074157714843750e-02 -1.522479206323623657e-01 -1.667766422033309937e-01 -3.636404871940612793e-01 6.488347053527832031e-02 -1.120883971452713013e-01 1.908497810363769531e-01 3.931820974685251713e-04 5.349469929933547974e-02 -9.703619778156280518e-02 -4.294038936495780945e-02 -8.057130873203277588e-02 9.365177899599075317e-02 -2.595205903053283691e-01 1.730506867170333862e-01 6.163821369409561157e-02 -7.794145494699478149e-02 2.070270925760269165e-01 4.026894867420196533e-01 1.933233737945556641e-01 1.284113079309463501e-01
1.204440817236900330e-01 -2.143511176109313965e-01 -2.984907329082489014e-01 6.471484154462814331e-02 -8.743140846490859985e-02 -4.786170423030853271e-01 1.567134410142898560e-01 1.149692665785551071e-02 1.358399391174316406e-01 1.983028203248977661e-01 5.019061639904975891e-02 4.978522658348083496e-02 5.108837038278579712e-02 -2.955197542905807495e-02 -2.364424914121627808e-01 -1.844137348234653473e-02 -2.601979300379753113e-02 -6.324137747287750244e-02 1.937766671180725098e-01 1.145257726311683655e-01 -4.212142527103424072e-01 1.028126105666160583e-01 -2.308331057429313660e-02 -6.242874637246131897e-02 -3.004395365715026855e-01 1.322766095399856567e-01 -1.825867034494876862e-02 -1.942244768142700195e-01 2.305651307106018066e-01 7.649692147970199585e-02 8.247143030166625977e-02 5.435452610254287720e-02
-1.526550799608230591e-01 -6.231160089373588562e-02 1.369995027780532837e-01 2.809700667858123779e-01 1.799121201038360596e-01 -7.610593922436237335e-03 2.236199080944061279e-01 -2.885688468813896179e-02 -7.420302182435989380e-02 -1.954317837953567505e-02 2.352697998285293579e-01 2.605184912681579590e-01 -1.204451695084571838e-01 -1.103926375508308411e-01 -2.402075827121734619e-01 8.736883848905563354e-02 -8.145248144865036011e-02 8.761171251535415649e-02 -3.250303445383906364e-03 3.102756477892398834e-02 -3.504361212253570557e-01 -2.472779005765914917e-01 1.049605980515480042e-01 -1.660393327474594116e-01 -1.831294447183609009e-01 1.340623944997787476e-01 1.534584909677505493e-01 -3.991837613284587860e-03 3.584552705287933350e-01 2.046448439359664917e-01 2.216603159904479980e-01 1.957055628299713135e-01
[truncated: 3,270,095 more chars]
