# Supplementary material for: The Language of Innovation
Source: PLoS One. 2020 Apr 30;15(4):e0230107. doi: 10.1371/journal.pone.0230107 (PMC7194493; doi:10.1371/journal.pone.0230107)
Supplement: S28 File — (GZ) [file pone.0230107.s028.tar.gz › 2006-2010/V2Run_8_VS_4500_embeddings2006-2010ED32.txt]

1.017636805772781372e-02 1.714138090610504150e-01 1.357064694166183472e-01 -7.994618266820907593e-02 1.050039306282997131e-01 1.313998848199844360e-01 5.127176269888877869e-02 3.771066293120384216e-02 -2.795073762536048889e-02 3.207878172397613525e-01 -1.946901902556419373e-02 -6.944228895008563995e-03 -1.397266089916229248e-01 -3.465379029512405396e-02 -3.204199671745300293e-01 2.149909138679504395e-01 -6.621821224689483643e-02 -2.051033675670623779e-01 -1.561493612825870514e-02 -7.033231854438781738e-02 1.235612109303474426e-01 -7.635053247213363647e-02 -4.619863033294677734e-01 -2.266936749219894409e-01 1.274574100971221924e-01 -3.256868124008178711e-01 6.921273469924926758e-02 2.490003705024719238e-01 1.968245506286621094e-01 -1.512900292873382568e-01 1.298359483480453491e-01 1.856883019208908081e-01
-1.605780422687530518e-01 1.931817978620529175e-01 2.696048319339752197e-01 8.701662532985210419e-03 -2.380305081605911255e-01 3.674696758389472961e-02 -8.549877256155014038e-02 -1.752609014511108398e-01 1.694974005222320557e-01 1.770232617855072021e-01 1.189929470419883728e-01 -7.870730012655258179e-02 -3.915595114231109619e-01 -6.002621725201606750e-02 -1.427917778491973877e-01 3.010218143463134766e-01 1.106933131814002991e-02 3.131414949893951416e-01 -1.226236820220947266e-01 -7.595507800579071045e-02 2.437017485499382019e-02 -2.458651363849639893e-02 1.699436106719076633e-03 -5.022421106696128845e-02 -9.414662420749664307e-02 1.023804955184459686e-02 -2.987143993377685547e-01 3.601674735546112061e-01 1.597105711698532104e-01 -8.836536854505538940e-02 1.058247759938240051e-01 1.568682342767715454e-01
-8.768258988857269287e-02 8.668886125087738037e-02 4.256629347801208496e-01 -1.298744529485702515e-01 -4.864353314042091370e-02 2.542500495910644531e-01 -2.335734516382217407e-01 -1.666173934936523438e-01 1.038425415754318237e-01 1.354589462280273438e-01 -2.357400357723236084e-01 -2.075960189104080200e-01 -2.194192409515380859e-01 -3.051959723234176636e-02 -1.497971713542938232e-01 -6.175696104764938354e-02 -2.132944911718368530e-01 2.876433916389942169e-02 2.527233362197875977e-01 -1.294755041599273682e-01 -7.441291958093643188e-02 -1.309920549392700195e-01 2.809729240834712982e-02 -2.562254853546619415e-02 2.369040101766586304e-01 4.299417138099670410e-02 2.483092844486236572e-01 1.161870956420898438e-01 -1.076882854104042053e-01 -2.803320884704589844e-01 1.791985183954238892e-01 1.666168123483657837e-01
-6.742412690073251724e-03 5.093796551227569580e-02 1.067878231406211853e-01 8.915054798126220703e-02 1.613259166479110718e-01 3.561576306819915771e-01 -3.577736020088195801e-02 -7.564020156860351562e-02 -3.232119977474212646e-02 1.877967268228530884e-01 1.518598292022943497e-02 4.133920185267925262e-03 -1.201922297477722168e-01 -2.272604964673519135e-02 -9.198098629713058472e-02 2.121063619852066040e-01 -9.205608814954757690e-02 1.033043861389160156e-02 8.842576295137405396e-02 2.981492877006530762e-01 1.210880801081657410e-01 -1.669070422649383545e-01 1.340787559747695923e-01 -6.042578071355819702e-02 -2.079147249460220337e-01 -1.625621914863586426e-01 -3.332220315933227539e-01 4.009122550487518311e-01 1.745304465293884277e-01 -3.577471971511840820e-01 2.014082521200180054e-01 5.733020231127738953e-02
-2.266191691160202026e-01 1.867939084768295288e-01 1.898614764213562012e-01 1.754020601511001587e-01 9.329414367675781250e-02 1.865196079015731812e-01 -2.826863527297973633e-01 -8.952612057328224182e-03 3.561582416296005249e-02 1.697690188884735107e-01 -1.155545655637979507e-02 2.844546921551227570e-02 -7.711831480264663696e-02 -6.767605245113372803e-02 3.004883648827672005e-03 1.815883964300155640e-01 -8.648874610662460327e-02 2.551521360874176025e-02 -2.914638519287109375e-01 3.092057108879089355e-01 3.918693214654922485e-02 -6.573580950498580933e-02 -1.547419130802154541e-01 -2.187328934669494629e-01 5.582683533430099487e-02 -1.369284391403198242e-01 4.261263459920883179e-02 3.203406631946563721e-01 -1.030993387103080750e-01 -3.829128146171569824e-01 3.034569621086120605e-01 -8.328182250261306763e-02
-1.754738986492156982e-01 3.988103866577148438e-01 9.444554895162582397e-02 2.109266072511672974e-01 -2.022713236510753632e-02 2.160164862871170044e-01 -2.535013258457183838e-01 9.627137333154678345e-02 -3.170142322778701782e-02 2.006848901510238647e-01 2.446517162024974823e-02 -3.714732453227043152e-02 -1.330346167087554932e-01 1.313405185937881470e-01 -8.135592937469482422e-02 2.059681713581085205e-01 -3.387404084205627441e-01 -1.860061585903167725e-01 -5.568899214267730713e-02 -1.358451787382364273e-02 4.166197497397661209e-03 -1.251276433467864990e-01 -8.505921065807342529e-02 -2.775614857673645020e-01 -3.431859612464904785e-02 -1.040613129734992981e-01 -2.524075210094451904e-01 2.860233187675476074e-01 2.688597142696380615e-01 -1.464699804782867432e-01 7.083531469106674194e-02 6.068035494536161423e-03
8.552419394254684448e-02 2.654059231281280518e-01 2.386217564344406128e-01 1.041460707783699036e-01 1.742949485778808594e-01 2.452809214591979980e-01 -1.631796956062316895e-01 4.062142223119735718e-02 2.428081482648849487e-01 3.087883293628692627e-01 -9.140411019325256348e-02 -2.157256193459033966e-02 1.975249312818050385e-02 -3.025252744555473328e-02 -2.734382748603820801e-01 1.549913287162780762e-01 -2.877631485462188721e-01 -2.882013097405433655e-02 -1.337337642908096313e-01 1.656244546175003052e-01 -8.739728480577468872e-02 -7.360431551933288574e-02 1.539649665355682373e-01 -1.216628327965736389e-01 1.904152780771255493e-01 -3.299281299114227295e-01 6.612768769264221191e-02 2.213467806577682495e-01 7.402969151735305786e-02 -2.744843959808349609e-01 -1.074173003435134888e-01 -3.257995843887329102e-02
3.120983541011810303e-01 -6.449559237807989120e-03 1.975297480821609497e-01 -3.038180619478225708e-02 2.745702676475048065e-02 4.134220257401466370e-02 -2.948668897151947021e-01 3.901629149913787842e-02 -4.438536241650581360e-03 8.851750940084457397e-02 4.479917138814926147e-02 -1.288046091794967651e-01 -2.703818976879119873e-01 -1.205789670348167419e-01 -3.120873868465423584e-01 1.190401166677474976e-01 5.539593473076820374e-02 3.053405582904815674e-01 -7.297571748495101929e-02 1.254338473081588745e-01 1.269477605819702148e-01 -4.564715176820755005e-02 3.948598355054855347e-02 -3.577477037906646729e-01 5.879495292901992798e-02 -3.539980649948120117e-01 -1.380044370889663696e-01 2.830790579319000244e-01 -1.566523872315883636e-02 -1.860329657793045044e-01 1.287091821432113647e-01 3.924295678734779358e-02
-1.448739022016525269e-01 -3.319057822227478027e-02 9.238810837268829346e-02 1.247224807739257812e-01 6.079030781984329224e-02 2.478586137294769287e-01 -3.165307641029357910e-01 -1.714803725481033325e-01 -1.488678753376007080e-01 4.770993292331695557e-01 -6.616570986807346344e-03 6.202803924679756165e-02 -1.322933193296194077e-02 -1.702749282121658325e-01 -2.548525333404541016e-01 9.772881120443344116e-02 -2.522336542606353760e-01 -3.313571959733963013e-02 2.856790088117122650e-02 1.649959534406661987e-01 -1.336343437433242798e-01 1.786014996469020844e-02 -4.745191708207130432e-02 -1.484953463077545166e-01 -1.630557775497436523e-01 -3.721674978733062744e-01 -7.389779388904571533e-02 2.362299561500549316e-01 -5.590648949146270752e-02 -1.752749979496002197e-01 7.215500622987747192e-02 -3.304702788591384888e-02
-1.747747659683227539e-01 2.094589769840240479e-01 1.516762375831604004e-01 5.523895099759101868e-02 2.394505292177200317e-01 4.036512374877929688e-01 -2.585881650447845459e-01 7.552330195903778076e-02 2.753286957740783691e-01 3.932521343231201172e-01 -1.043554693460464478e-01 5.086908489465713501e-02 1.010898426175117493e-01 7.458246778696775436e-03 -3.347304463386535645e-01 8.826203644275665283e-02 -1.069702282547950745e-01 4.226434603333473206e-02 1.670707948505878448e-02 9.700670093297958374e-02 -9.027475025504827499e-04 6.075821351259946823e-03 -1.572880893945693970e-01 -1.556641608476638794e-01 2.937556244432926178e-02 -7.361587136983871460e-02 -1.842752695083618164e-01 1.086863949894905090e-01 6.057889759540557861e-02 -3.180020749568939209e-01 -4.224978759884834290e-02 -4.562342166900634766e-02
-1.912957429885864258e-01 1.370283961296081543e-01 1.478312760591506958e-01 -1.624103635549545288e-02 -5.158750712871551514e-02 1.706452071666717529e-01 3.747581690549850464e-02 -1.965854465961456299e-01 -2.089861594140529633e-02 4.098878800868988037e-01 -3.179564774036407471e-01 -2.478546500205993652e-01 -2.128611207008361816e-01 -1.992167346179485321e-02 -4.039529711008071899e-02 1.780421286821365356e-01 2.381378598511219025e-02 5.743177980184555054e-02 2.897878587245941162e-01 -8.876941166818141937e-03 -1.051115617156028748e-01 -3.201198279857635498e-01 1.092142984271049500e-01 -1.711795330047607422e-01 3.513124883174896240e-01 2.852579206228256226e-02 -7.301622536033391953e-03 5.648913234472274780e-02 -8.177050948143005371e-02 -8.941958099603652954e-02 6.605690717697143555e-02 2.268666774034500122e-01
2.822686173021793365e-02 5.349430069327354431e-02 3.274239301681518555e-01 1.062709018588066101e-01 -1.421954780817031860e-01 3.443793058395385742e-01 -1.767607331275939941e-01 -4.507295414805412292e-02 -1.178738325834274292e-01 1.510320138186216354e-02 1.727226972579956055e-01 -5.010592192411422729e-02 -1.306945681571960449e-01 1.725136339664459229e-01 -2.122084349393844604e-01 2.260753065347671509e-01 -1.021366268396377563e-01 -2.244884148240089417e-02 -1.526142656803131104e-01 -3.172067403793334961e-01 7.436020672321319580e-02 9.291087836027145386e-02 4.286285489797592163e-02 -9.094424545764923096e-02 4.313850030303001404e-02 -2.665826976299285889e-01 -7.190454006195068359e-02 2.355814427137374878e-01 1.318588256835937500e-01 -3.841744363307952881e-01 2.303116619586944580e-01 7.460048794746398926e-02
-2.578265964984893799e-01 3.306043744087219238e-01 1.379276961088180542e-01 6.499104946851730347e-02 -2.421933785080909729e-02 2.026004046201705933e-01 -3.550454080104827881e-01 4.424525052309036255e-02 8.056062459945678711e-02 2.855426073074340820e-01 -1.508788764476776123e-01 1.059530004858970642e-01 -5.687770992517471313e-02 -1.040332857519388199e-02 -2.638186812400817871e-01 1.208056434988975525e-01 -5.332763120532035828e-02 -1.579384133219718933e-02 -1.436800658702850342e-01 2.497853934764862061e-01 1.026796996593475342e-01 -1.414096355438232422e-01 -4.587344825267791748e-02 -3.004397451877593994e-02 1.203754991292953491e-01 -2.194451838731765747e-01 -2.545682489871978760e-01 3.547574579715728760e-01 1.070320904254913330e-01 -1.024475246667861938e-01 1.255357861518859863e-01 1.052881777286529541e-01
-1.571330130100250244e-01 1.364211738109588623e-01 1.230078637599945068e-01 2.130037099123001099e-01 7.435492426156997681e-02 6.082598492503166199e-02 -1.001109555363655090e-01 2.409693785011768341e-02 2.918433845043182373e-01 3.406028151512145996e-01 -2.780841849744319916e-02 2.230460196733474731e-01 -4.751228690147399902e-01 2.518903650343418121e-02 -2.085223421454429626e-02 4.607582837343215942e-02 -7.796943187713623047e-02 4.887461289763450623e-02 3.338785097002983093e-02 -1.000742390751838684e-01 -1.041978374123573303e-01 -3.295733630657196045e-01 -1.160585954785346985e-01 -5.906708911061286926e-02 -1.219927240163087845e-02 -7.160908728837966919e-02 9.236200898885726929e-02 8.759193867444992065e-02 -6.717016547918319702e-02 -2.853632867336273193e-01 2.392492294311523438e-01 2.739160954952239990e-01
-3.470868570730090141e-03 1.333777159452438354e-01 2.256755977869033813e-01 -8.165181428194046021e-02 -2.170767337083816528e-01 1.941860020160675049e-01 -1.482207179069519043e-01 -7.575137168169021606e-02 3.032597713172435760e-02 -1.150111574679613113e-02 1.189895421266555786e-01 -2.381886988878250122e-01 2.767688967287540436e-02 -1.193507090210914612e-01 -4.416797459125518799e-01 2.107240706682205200e-01 9.804533421993255615e-02 2.567439377307891846e-01 -3.456244617700576782e-02 -9.161639958620071411e-02 1.521789468824863434e-02 -1.263843178749084473e-01 3.608590066432952881e-01 -1.562964022159576416e-01 1.239541079849004745e-02 -1.156051531434059143e-01 1.053595095872879028e-01 2.411515414714813232e-01 1.600466072559356689e-01 -1.377178281545639038e-01 2.767398357391357422e-01 1.603547930717468262e-01
7.238727062940597534e-03 2.843946516513824463e-01 1.990014463663101196e-01 -1.147416755557060242e-01 2.479344606399536133e-01 2.245079874992370605e-01 -1.366941481828689575e-01 -4.291240870952606201e-02 4.401111230254173279e-02 1.796522736549377441e-01 -3.812801837921142578e-01 -9.307674318552017212e-02 -3.623212575912475586e-01 -3.139944374561309814e-02 -1.864423751831054688e-01 7.397063076496124268e-02 1.363821923732757568e-01 -5.746117606759071350e-02 8.128818124532699585e-02 -7.968286424875259399e-02 3.871018812060356140e-02 -1.092072650790214539e-01 -1.733412742614746094e-01 -2.388227880001068115e-01 3.087543547153472900e-01 7.845666259527206421e-02 1.309620440006256104e-01 1.937203854322433472e-01 -3.040932491421699524e-02 -1.359570622444152832e-01 1.691453754901885986e-01 1.833122074604034424e-01
8.194167166948318481e-02 1.169902160763740540e-01 2.211640030145645142e-01 -1.165810003876686096e-01 6.553893536329269409e-02 1.007088348269462585e-01 5.672325193881988525e-02 -4.287183657288551331e-02 1.333135813474655151e-01 2.973926663398742676e-01 -1.425588577985763550e-01 1.881853342056274414e-01 -2.781842947006225586e-01 -1.173311769962310791e-01 -1.694152057170867920e-01 1.508321166038513184e-01 -9.898321330547332764e-02 -1.654549986124038696e-01 8.506609499454498291e-02 1.830235868692398071e-02 -2.001494616270065308e-01 -3.350436687469482422e-01 -1.664037257432937622e-01 4.504176229238510132e-02 2.739077806472778320e-01 -2.533823847770690918e-01 1.590081900358200073e-01 4.215676710009574890e-02 -2.108765691518783569e-01 -3.529630601406097412e-01 1.383456885814666748e-01 1.085683330893516541e-01
-3.880773857235908508e-02 2.368406057357788086e-01 1.578411459922790527e-01 4.391755163669586182e-02 2.210234850645065308e-01 4.326070249080657959e-01 -2.178956270217895508e-01 -6.320954114198684692e-02 -1.502695083618164062e-01 1.015359312295913696e-01 -1.627143621444702148e-01 -5.883623659610748291e-02 -2.351229637861251831e-02 -1.291446834802627563e-01 -4.390002489089965820e-01 1.896621584892272949e-01 -5.017524212598800659e-02 1.775724440813064575e-01 -9.483446180820465088e-02 2.408336848020553589e-01 2.586578764021396637e-02 -2.080742120742797852e-01 1.702819317579269409e-01 -1.970246881246566772e-01 -1.416140235960483551e-02 -1.414276212453842163e-01 1.067790854722261429e-02 -2.161012403666973114e-02 -2.049364149570465088e-02 -2.863817214965820312e-01 5.732047557830810547e-02 -2.331114606931805611e-03
-1.590405404567718506e-01 8.152259886264801025e-02 3.514913320541381836e-01 6.700400728732347488e-03 -3.241155296564102173e-02 2.695730030536651611e-01 6.480065733194351196e-02 1.222314313054084778e-01 2.712429314851760864e-02 7.832852751016616821e-02 8.951592445373535156e-02 -9.185168147087097168e-02 -6.463914364576339722e-02 -2.349703609943389893e-01 -2.309583276510238647e-01 1.749424338340759277e-01 -1.331398636102676392e-01 -1.083560213446617126e-01 -1.302221268415451050e-01 -2.105723172426223755e-01 2.060595601797103882e-01 3.673441335558891296e-02 3.034642338752746582e-01 -8.925566077232360840e-02 1.053943037986755371e-01 -1.366830319166183472e-01 -1.456512063741683960e-01 2.014844864606857300e-01 1.928268373012542725e-01 -2.760956883430480957e-01 2.904321849346160889e-01 2.468954175710678101e-01
-2.102866321802139282e-01 -1.053031519404612482e-04 2.593083381652832031e-01 1.116537600755691528e-01 3.143147230148315430e-01 4.813388884067535400e-01 -1.589420139789581299e-01 -1.518482267856597900e-01 1.679567694664001465e-01 3.555309176445007324e-01 -3.110411390662193298e-02 -3.856920823454856873e-02 -1.450730264186859131e-01 -5.255617946386337280e-02 -2.475877702236175537e-01 1.980045437812805176e-01 -1.314450353384017944e-01 1.606600135564804077e-01 -1.545767039060592651e-01 1.486902236938476562e-01 1.535496953874826431e-02 -1.071676835417747498e-01 8.446998149156570435e-02 -1.984547078609466553e-01 6.998433265835046768e-03 -1.262138187885284424e-01 -3.840720281004905701e-02 5.872308090329170227e-02 -9.846218675374984741e-02 -1.422961149364709854e-02 -1.028616353869438171e-01 1.648570448160171509e-01
-2.448920905590057373e-01 2.797543406486511230e-01 7.074873149394989014e-02 -1.674788892269134521e-01 1.413866505026817322e-02 2.063285559415817261e-01 -4.090003073215484619e-01 1.306990236043930054e-01 -1.409103721380233765e-01 3.243765234947204590e-01 -9.747565723955631256e-03 -7.368591427803039551e-02 -4.623208567500114441e-02 -1.423877924680709839e-01 -4.923026636242866516e-02 1.607482880353927612e-01 -1.655007340013980865e-02 8.224406093358993530e-02 1.335968524217605591e-01 6.051429361104965210e-02 2.270063571631908417e-02 -2.393495440483093262e-01 -2.598873712122440338e-02 -7.305894047021865845e-02 -1.782823801040649414e-01 -2.555445730686187744e-01 2.477912977337837219e-02 2.782543897628784180e-01 2.111186385154724121e-01 -3.159432709217071533e-01 9.016210585832595825e-02 1.696862094104290009e-02
-1.292541027069091797e-01 1.268208473920822144e-01 2.221968472003936768e-01 -1.157200857996940613e-01 7.834285497665405273e-02 3.503857851028442383e-01 -2.888936400413513184e-01 1.445236033760011196e-03 1.015498861670494080e-01 6.830221414566040039e-02 -4.294051229953765869e-02 -4.264350607991218567e-02 -5.235781148076057434e-02 -1.546650975942611694e-01 -2.273492962121963501e-01 1.022566258907318115e-01 -1.772074550390243530e-01 -1.611943095922470093e-01 3.709163144230842590e-02 4.498505592346191406e-01 -9.975962340831756592e-02 -5.018630251288414001e-02 2.665848135948181152e-01 -1.978949755430221558e-01 -2.013852819800376892e-02 -1.073589026927947998e-01 -1.752478778362274170e-01 8.620944619178771973e-02 2.501525580883026123e-01 -2.825417518615722656e-01 -2.752578258514404297e-02 8.697166293859481812e-02
-1.054527461528778076e-01 3.191280961036682129e-01 1.294662952423095703e-01 -1.252557337284088135e-01 1.450620591640472412e-01 2.212015837430953979e-01 5.731500312685966492e-02 -1.712731420993804932e-01 1.421142071485519409e-01 2.751603722572326660e-01 -8.287462592124938965e-02 1.311323344707489014e-01 -2.992520332336425781e-01 -1.739633381366729736e-01 -7.417149096727371216e-02 7.031173259019851685e-02 4.237209260463714600e-02 -4.381264746189117432e-02 -9.468713402748107910e-02 -9.859640896320343018e-02 -1.454878747463226318e-01 -9.736109524965286255e-02 -6.936022639274597168e-02 4.885474592447280884e-02 6.919004768133163452e-02 -1.859286725521087646e-01 1.494749486446380615e-01 1.187464520335197449e-01 7.740287575870752335e-03 -3.197373747825622559e-01 2.596348524093627930e-01 4.427329003810882568e-01
-1.439087241888046265e-01 2.455785870552062988e-01 8.431426435708999634e-02 2.037724703550338745e-01 -1.212230622768402100e-01 1.658677160739898682e-01 -2.141887098550796509e-01 8.626582473516464233e-02 4.574409127235412598e-02 3.214502036571502686e-01 -5.219725146889686584e-02 -5.562855862081050873e-03 -6.791613250970840454e-02 1.055354718118906021e-03 -1.118068322539329529e-01 2.972462959587574005e-02 -3.179229199886322021e-01 -3.275112062692642212e-02 -1.101705580949783325e-01 2.717096805572509766e-01 -4.187322407960891724e-02 -2.428757399320602417e-01 -1.431463062763214111e-01 1.144067291170358658e-02 2.695648670196533203e-01 -4.977913573384284973e-02 -9.972846508026123047e-02 5.311469733715057373e-02 -2.087949588894844055e-02 -5.069310665130615234e-01 -3.805598244071006775e-02 1.799969226121902466e-01
2.150070667266845703e-01 1.580539047718048096e-01 2.148556113243103027e-01 -3.443912044167518616e-02 -1.539405621588230133e-02 1.618995219469070435e-01 2.102343142032623291e-01 -9.537352621555328369e-02 4.353415220975875854e-03 1.622423976659774780e-01 7.889033108949661255e-02 -2.875164151191711426e-01 -1.869397461414337158e-01 7.523645646870136261e-03 -2.728953957557678223e-01 1.408598851412534714e-02 -2.762624919414520264e-01 4.951405525207519531e-02 1.052464991807937622e-01 9.539598226547241211e-02 -1.235408559441566467e-01 6.120150908827781677e-02 5.965960770845413208e-02 -2.897497117519378662e-01 -1.326823234558105469e-01 -3.669811785221099854e-01 -1.428625136613845825e-01 6.149774417281150818e-02 7.349760830402374268e-02 -3.313972949981689453e-01 -2.991541288793087006e-02 2.805893123149871826e-01
-6.012120842933654785e-02 1.434183865785598755e-01 1.245376244187355042e-01 -5.090965703129768372e-02 1.812545955181121826e-01 8.610285818576812744e-02 -1.075315773487091064e-01 5.532329156994819641e-02 3.482887148857116699e-01 2.556694746017456055e-01 -1.611144244670867920e-01 -3.218499124050140381e-01 -2.365422397851943970e-01 -1.419372558593750000e-01 -6.084038689732551575e-02 1.682817786931991577e-01 1.231322288513183594e-01 -1.838671863079071045e-01 2.406946420669555664e-01 -7.126514613628387451e-02 -1.409484148025512695e-01 -4.368639886379241943e-01 -1.947110891342163086e-01 -1.620333641767501831e-01 1.685358285903930664e-01 -1.496829390525817871e-01 -2.796039730310440063e-02 -4.235357046127319336e-02 6.006450951099395752e-02 1.133994162082672119e-01 6.292647123336791992e-02 1.334611177444458008e-01
4.646055866032838821e-03 2.392283454537391663e-02 3.208356201648712158e-01 -5.065624043345451355e-02 1.247626841068267822e-01 4.430196285247802734e-01 -1.148464009165763855e-01 -1.875493973493576050e-01 6.553436070680618286e-02 1.419253945350646973e-01 -2.403113394975662231e-01 1.962866447865962982e-02 -3.721168935298919678e-01 -1.179587990045547485e-01 -2.686465159058570862e-02 -3.721791133284568787e-02 1.515874080359935760e-02 5.685846135020256042e-02 3.000310063362121582e-01 -1.008970364928245544e-01 -1.685851812362670898e-01 -1.296818405389785767e-01 -1.528157144784927368e-01 -7.874571532011032104e-02 1.333631277084350586e-01 -1.457897722721099854e-01 7.027430087327957153e-02 8.957163244485855103e-02 -5.918188020586967468e-02 -1.964059472084045410e-01 3.484470844268798828e-01 5.191493406891822815e-02
-2.095483541488647461e-01 2.817462980747222900e-01 -3.164995694532990456e-03 1.349712014198303223e-01 1.228048652410507202e-01 3.495090603828430176e-01 -3.353760838508605957e-01 6.155838444828987122e-02 1.052143275737762451e-01 1.072929874062538147e-01 -2.892699651420116425e-02 -1.074043810367584229e-01 -4.935698211193084717e-02 6.815214455127716064e-02 -2.782242596149444580e-01 1.724796444177627563e-01 -1.583323925733566284e-01 1.547468453645706177e-01 -6.837347149848937988e-02 2.033252567052841187e-01 -6.256565917283296585e-03 1.066940277814865112e-01 -4.055887460708618164e-02 -2.100315839052200317e-01 1.079680398106575012e-01 -2.494956701993942261e-01 -1.264889687299728394e-01 3.311203122138977051e-01 1.662226915359497070e-01 -2.638415396213531494e-01 5.357191711664199829e-02 -6.255949288606643677e-02
-2.225937843322753906e-01 2.320486158132553101e-01 9.785560518503189087e-02 1.964531987905502319e-01 1.273372620344161987e-01 1.977608799934387207e-01 -2.750765383243560791e-01 -1.656206697225570679e-02 1.221138611435890198e-01 2.847699522972106934e-01 4.633402451872825623e-02 -3.493773192167282104e-02 4.248762130737304688e-02 -1.299862563610076904e-01 -1.107238754630088806e-01 2.973198592662811279e-01 -1.026071310043334961e-01 4.852395877242088318e-02 -2.240864634513854980e-01 1.881887018680572510e-01 -4.965263977646827698e-02 -7.881562411785125732e-02 -1.479544639587402344e-01 -1.553130447864532471e-01 2.063336670398712158e-01 -1.058586463332176208e-01 -5.023310333490371704e-02 3.921058773994445801e-01 1.736772656440734863e-01 -2.700714468955993652e-01 7.207646500319242477e-03 1.789684146642684937e-01
-2.326079010963439941e-01 1.377254277467727661e-01 7.661668956279754639e-02 9.940795600414276123e-02 3.533791303634643555e-01 4.758453369140625000e-01 -8.319724351167678833e-02 7.647120207548141479e-02 1.472035497426986694e-01 2.224024236202239990e-01 4.349911119788885117e-03 -1.424150913953781128e-02 -4.038693383336067200e-02 -1.186318472027778625e-01 -3.294731378555297852e-01 6.837910972535610199e-03 -3.658493757247924805e-01 -1.497395634651184082e-01 -3.150771930813789368e-02 1.178069114685058594e-01 1.232670843601226807e-01 -2.048950493335723877e-01 6.409883964806795120e-03 -1.357437670230865479e-01 1.980422437191009521e-02 -2.063796818256378174e-01 -4.012564197182655334e-02 1.928577870130538940e-01 -7.173955440521240234e-02 -9.648488461971282959e-02 1.102923881262540817e-02 -9.105522185564041138e-02
-8.191725611686706543e-02 2.638373076915740967e-01 3.078085184097290039e-02 -1.235360652208328247e-02 2.520404756069183350e-03 1.703776568174362183e-01 -1.352114677429199219e-01 -1.146276146173477173e-01 3.947894647717475891e-02 1.153698042035102844e-01 -9.370929002761840820e-02 -2.975801751017570496e-02 -1.255389302968978882e-01 -8.870903402566909790e-02 -2.110867053270339966e-01 1.381945759057998657e-01 -1.501312851905822754e-01 2.945785969495773315e-02 -6.140143796801567078e-02 3.464882671833038330e-01 2.715838886797428131e-02 1.369589418172836304e-01 -4.335055127739906311e-02 -2.322647273540496826e-01 -5.438936501741409302e-02 -9.924205392599105835e-02 4.338814690709114075e-02 1.746018379926681519e-01 4.531104862689971924e-01 -4.949263930320739746e-01 6.195773184299468994e-02 -1.687419712543487549e-01
-1.767232827842235565e-02 3.161136806011199951e-01 1.958190798759460449e-01 1.076288074254989624e-01 -1.179053932428359985e-01 -4.329906776547431946e-03 -1.323777884244918823e-01 1.768210902810096741e-02 1.011800616979598999e-01 6.148019433021545410e-02 -7.668814808130264282e-02 -8.368803537450730801e-05 -3.246521651744842529e-01 9.460889734327793121e-03 -1.746673285961151123e-01 1.056639943271875381e-02 -1.394432634115219116e-01 -1.094146072864532471e-01 9.862730652093887329e-02 -9.844905883073806763e-02 -2.598079144954681396e-01 -6.701985746622085571e-02 9.456451237201690674e-02 -2.146657742559909821e-02 -9.903702884912490845e-02 -4.203524589538574219e-01 -6.503124535083770752e-02 7.783608138561248779e-02 -1.746843755245208740e-01 -3.708578348159790039e-01 3.821037411689758301e-01 1.378065347671508789e-01
-8.007955551147460938e-02 1.318038105964660645e-01 2.762180268764495850e-01 3.660857975482940674e-01 1.665750890970230103e-01 2.435808032751083374e-01 -1.796584725379943848e-01 2.065254375338554382e-02 5.229812860488891602e-02 3.966286778450012207e-03 6.079562753438949585e-02 -1.456692367792129517e-01 -1.779281347990036011e-01 -2.719435282051563263e-02 -3.431650251150131226e-02 7.142326235771179199e-02 -1.229933351278305054e-01 3.246414065361022949e-01 1.235321387648582458e-01 -2.274091169238090515e-02 6.066802516579627991e-02 -6.055986508727073669e-02 -5.330771952867507935e-02 -3.220255970954895020e-01 -7.356560975313186646e-02 -2.597018778324127197e-01 -1.225885301828384399e-01 6.237633898854255676e-02 3.034127354621887207e-01 -3.340866267681121826e-01 1.668435931205749512e-01 7.937939465045928955e-02
-2.534163743257522583e-02 3.529342263936996460e-02 2.624518573284149170e-01 3.340086713433265686e-02 1.496981382369995117e-01 1.413773745298385620e-01 -1.556952446699142456e-01 -3.384550213813781738e-01 1.592396348714828491e-01 2.875818908214569092e-01 -2.922132015228271484e-01 1.720448210835456848e-02 -4.266884326934814453e-01 -5.559976771473884583e-02 -7.020365446805953979e-02 1.914859712123870850e-01 -6.777758151292800903e-02 -1.473048031330108643e-01 1.200805902481079102e-01 5.648259446024894714e-02 -1.635207235813140869e-02 2.619730681180953979e-02 -1.049929335713386536e-01 3.779237624257802963e-03 2.260712683200836182e-01 -7.586941123008728027e-02 1.731352806091308594e-01 1.114731505513191223e-01 -6.790012866258621216e-02 -3.104159832000732422e-01 2.183018177747726440e-01 1.504870355129241943e-01
3.874164819717407227e-02 1.973150968551635742e-01 2.334192544221878052e-01 2.172116562724113464e-02 1.225215718150138855e-01 1.691937893629074097e-01 -3.161171078681945801e-01 -2.504228148609399796e-03 -1.030777841806411743e-01 2.887152135372161865e-01 6.208642944693565369e-02 1.591388136148452759e-01 -1.110415086150169373e-01 1.294494122266769409e-01 -2.550073266029357910e-01 2.011969238519668579e-01 -1.657638698816299438e-01 8.697649091482162476e-02 3.083174116909503937e-03 1.217463538050651550e-01 -3.282795846462249756e-01 -1.748997122049331665e-01 -1.469133049249649048e-01 -3.076837165281176567e-03 3.349173814058303833e-03 -2.116353213787078857e-01 -1.210158988833427429e-01 2.381902337074279785e-01 7.744796108454465866e-03 -3.309458792209625244e-01 2.230924218893051147e-01 1.338553279638290405e-01
2.675283513963222504e-02 -5.202991515398025513e-02 2.242522090673446655e-01 7.451707869768142700e-02 1.134067326784133911e-01 9.666017442941665649e-02 -2.136741280555725098e-01 -9.602490812540054321e-02 1.267220377922058105e-01 2.030204981565475464e-01 2.987632155418395996e-01 4.009284079074859619e-02 -2.241808921098709106e-01 -1.689763516187667847e-01 -1.086724847555160522e-01 1.773011982440948486e-01 6.968203932046890259e-02 2.770690619945526123e-01 2.011844962835311890e-01 -9.974561631679534912e-03 4.480613768100738525e-02 -3.664437681436538696e-02 4.998244810849428177e-03 -3.045680820941925049e-01 -3.214681893587112427e-02 -3.266812264919281006e-01 -1.576329767704010010e-01 -1.296272873878479004e-01 1.687210053205490112e-01 -2.435460388660430908e-01 2.880404591560363770e-01 2.344495207071304321e-01
-8.204296976327896118e-02 1.782377362251281738e-01 1.238251104950904846e-01 1.908483356237411499e-01 6.460376083850860596e-02 3.636218905448913574e-01 -3.924770653247833252e-01 -1.580429822206497192e-01 -3.967192396521568298e-02 4.516283422708511353e-02 -1.156526431441307068e-01 1.637361496686935425e-01 -2.822222411632537842e-01 -1.294113546609878540e-01 -2.429633736610412598e-01 -1.184943690896034241e-01 -8.339229226112365723e-02 -1.253893375396728516e-01 1.425986923277378082e-02 2.246210537850856781e-02 4.063598811626434326e-03 -8.614538609981536865e-02 -1.568726613186299801e-03 5.308746546506881714e-02 -1.855117529630661011e-01 1.378703117370605469e-01 1.575549691915512085e-02 3.181751966476440430e-01 2.058818377554416656e-02 -2.217572778463363647e-01 2.972892820835113525e-01 2.335302978754043579e-01
-1.433920562267303467e-01 1.600982248783111572e-01 1.289325654506683350e-01 -2.756100893020629883e-01 2.539387643337249756e-01 1.066709756851196289e-01 -3.837896883487701416e-02 -2.566468417644500732e-01 5.487151071429252625e-02 2.141896784305572510e-01 -6.946423649787902832e-02 -3.076944649219512939e-01 -4.104456603527069092e-01 -1.404551118612289429e-01 3.788633644580841064e-02 1.474092304706573486e-01 -9.749144315719604492e-02 4.062291607260704041e-02 2.885878682136535645e-01 4.469061270356178284e-02 -1.783580482006072998e-01 2.566206641495227814e-02 -1.564799547195434570e-01 -2.275228351354598999e-01 -2.036672830581665039e-02 2.294292859733104706e-02 7.258097827434539795e-02 3.244847953319549561e-01 -1.165772974491119385e-02 -5.820908397436141968e-02 1.826807558536529541e-01 6.868318468332290649e-02
-2.585931867361068726e-02 1.890173740684986115e-02 1.261457949876785278e-01 6.854130327701568604e-02 -1.833924092352390289e-02 1.069107651710510254e-01 6.339681148529052734e-02 -3.960133194923400879e-01 5.101113021373748779e-02 3.442448377609252930e-02 -5.249427258968353271e-02 -3.179566860198974609e-01 -3.045641481876373291e-01 -3.686955273151397705e-01 -4.189799353480339050e-02 -1.554335057735443115e-01 1.578960120677947998e-01 1.231178343296051025e-01 1.753614246845245361e-01 8.859904855489730835e-02 -3.369740396738052368e-02 -1.246260255575180054e-01 1.162006855010986328e-01 -1.447297334671020508e-01 -1.217213831841945648e-02 -2.844226062297821045e-01 8.799799531698226929e-02 3.426268696784973145e-01 -2.335581630468368530e-01 -2.081476747989654541e-01 -4.271015524864196777e-02 8.839856833219528198e-02
-1.962457001209259033e-01 3.769665658473968506e-01 6.224976852536201477e-02 6.098381057381629944e-02 6.821524351835250854e-02 2.818813025951385498e-01 -1.652752608060836792e-01 5.034706369042396545e-02 1.278523951768875122e-01 2.950406670570373535e-01 3.033775836229324341e-02 -1.193939894437789917e-01 -1.077812835574150085e-01 -2.950404770672321320e-02 -2.276646494865417480e-01 -6.997010111808776855e-02 -2.907297015190124512e-01 1.149751469492912292e-01 -1.597152948379516602e-01 2.924319803714752197e-01 -2.028290033340454102e-01 -6.653520464897155762e-02 -3.260258138179779053e-01 -5.424613878130912781e-02 1.035406067967414856e-01 -1.022675111889839172e-01 -8.944907039403915405e-02 2.892277836799621582e-01 -4.760087281465530396e-02 -7.086345553398132324e-02 1.566776186227798462e-01 4.247986525297164917e-02
6.742124259471893311e-02 1.816199272871017456e-01 2.789039015769958496e-01 -7.084263116121292114e-02 7.742095738649368286e-02 3.796124458312988281e-01 -5.208067595958709717e-02 -3.572411537170410156e-01 2.220118790864944458e-01 1.334922909736633301e-01 -2.165089398622512817e-01 -4.501513205468654633e-03 -3.367103636264801025e-01 -1.110064685344696045e-01 5.188959464430809021e-02 -1.512707956135272980e-02 -8.145651221275329590e-02 2.965399471577256918e-04 2.341047972440719604e-01 -1.511825323104858398e-01 -1.059332713484764099e-01 -2.627626657485961914e-01 -1.109943836927413940e-01 -7.649756222963333130e-02 2.460233867168426514e-01 -1.048354804515838623e-02 -3.318083286285400391e-02 1.019969284534454346e-01 -6.269171833992004395e-03 -1.753424853086471558e-01 2.570281326770782471e-01 6.987132877111434937e-02
-9.979908913373947144e-02 2.127035558223724365e-01 2.723330259323120117e-01 3.607609868049621582e-02 1.448719669133424759e-02 4.120519757270812988e-01 -1.260892152786254883e-01 -1.722990423440933228e-01 6.243738532066345215e-02 2.230885922908782959e-01 -1.928658783435821533e-01 -4.198438674211502075e-02 -3.052418828010559082e-01 2.956881374120712280e-02 -5.339822173118591309e-02 -1.947193779051303864e-02 -6.657727062702178955e-02 1.640512794256210327e-02 3.463090658187866211e-01 -2.008417397737503052e-01 -1.032766476273536682e-01 -9.967132657766342163e-02 -1.225722357630729675e-01 -1.246676221489906311e-01 2.980795204639434814e-01 -1.511504054069519043e-01 9.312754869461059570e-02 4.480552300810813904e-02 -3.146929293870925903e-02 -6.475937366485595703e-02 3.465926945209503174e-01 -4.461068660020828247e-03
3.231398388743400574e-02 2.481396943330764771e-01 1.059038341045379639e-01 1.131361499428749084e-01 2.119085192680358887e-01 2.266987264156341553e-01 -2.792915105819702148e-01 -5.543662607669830322e-02 1.899254173040390015e-01 9.756696224212646484e-02 8.417423814535140991e-03 5.913425236940383911e-02 -5.744447186589241028e-02 -1.175150945782661438e-01 -1.183662936091423035e-01 5.928388610482215881e-02 -3.658622801303863525e-01 1.438623219728469849e-01 2.960471622645854950e-02 2.694197595119476318e-01 -2.034974098205566406e-02 -2.227833569049835205e-01 -2.926088571548461914e-01 -1.181319262832403183e-02 7.869354635477066040e-02 -5.850024055689573288e-03 -1.675277203321456909e-01 4.347915947437286377e-01 7.827821373939514160e-02 -2.354903370141983032e-01 -2.605222538113594055e-02 5.272562801837921143e-02
-1.596751958131790161e-01 1.419680714607238770e-01 2.102036029100418091e-01 3.029595911502838135e-01 -7.052395958453416824e-03 -3.821728285402059555e-03 -3.037340939044952393e-01 -1.114568556658923626e-03 1.575100868940353394e-01 1.593586653470993042e-01 -2.307350486516952515e-01 1.223872974514961243e-01 9.242013329640030861e-04 -7.841812074184417725e-02 -3.089782893657684326e-01 6.495292764157056808e-03 -2.634824514389038086e-01 9.348595887422561646e-02 -1.552162617444992065e-01 2.964379452168941498e-02 -1.342566758394241333e-01 -1.596207357943058014e-02 -2.457358241081237793e-01 2.138903830200433731e-03 7.029676437377929688e-02 -1.408558934926986694e-01 6.542249768972396851e-02 2.138235569000244141e-01 -9.660006314516067505e-02 -3.872702717781066895e-01 2.493644207715988159e-01 1.670276373624801636e-01
-7.264380156993865967e-02 1.025544479489326477e-01 8.213386684656143188e-02 -1.956407353281974792e-02 1.378000229597091675e-01 1.184217333793640137e-01 1.386991143226623535e-01 2.950368449091911316e-03 3.325255811214447021e-01 4.513256251811981201e-02 -1.866621822118759155e-01 6.427159905433654785e-02 -4.696583002805709839e-02 -7.073085755109786987e-02 -4.826346337795257568e-01 1.590491682291030884e-01 -9.118406474590301514e-02 -7.588742673397064209e-02 -2.867787480354309082e-01 2.515035495162010193e-02 -8.945112675428390503e-02 -4.803903028368949890e-02 4.284021258354187012e-02 -3.189867734909057617e-01 -1.417833417654037476e-01 -3.750247135758399963e-02 -1.834615916013717651e-01 2.230713963508605957e-01 2.288138717412948608e-01 -2.369001507759094238e-01 2.828041911125183105e-01 5.969880893826484680e-02
-9.365160018205642700e-02 8.780480176210403442e-02 2.787643969058990479e-01 -1.283278018236160278e-01 1.307854354381561279e-01 3.688999414443969727e-01 -1.203326582908630371e-01 -1.468268036842346191e-01 9.116084873676300049e-02 2.046110183000564575e-01 -2.139924764633178711e-01 -3.922902420163154602e-02 -3.788141310214996338e-01 -4.945406690239906311e-02 -5.386228486895561218e-02 3.486471995711326599e-02 -2.073029130697250366e-01 3.435732424259185791e-02 1.599562168121337891e-01 -1.324790716171264648e-01 -7.805269956588745117e-02 -1.095946356654167175e-01 -7.822129130363464355e-02 -1.012167111039161682e-01 3.492311835289001465e-01 -4.666193202137947083e-02 2.952226251363754272e-02 1.314786374568939209e-01 -1.101749613881111145e-01 -1.645902842283248901e-01 2.945996224880218506e-01 2.499361783266067505e-01
1.552643161267042160e-02 -1.565794944763183594e-01 3.677203059196472168e-01 1.984239369630813599e-02 -2.484038025140762329e-01 5.154377780854701996e-03 -1.575236320495605469e-01 -2.195451110601425171e-01 -5.872811377048492432e-02 1.264634877443313599e-01 2.316280305385589600e-01 -1.812507361173629761e-01 -1.488845348358154297e-01 -2.646631002426147461e-01 -2.814675569534301758e-01 3.207600861787796021e-02 1.883215010166168213e-01 8.147384971380233765e-02 -2.084402441978454590e-01 3.807427734136581421e-02 -1.352806854993104935e-02 -4.728360101580619812e-02 -9.008686244487762451e-02 -2.147087603807449341e-01 8.115258999168872833e-03 -1.555687636137008667e-01 -1.601757667958736420e-02 1.777138374745845795e-02 4.319197311997413635e-02 -4.480561912059783936e-01 2.148103415966033936e-01 9.610486030578613281e-02
-1.792038232088088989e-01 3.569269776344299316e-01 -1.383703574538230896e-02 1.758834905922412872e-02 1.094355508685112000e-01 2.537571191787719727e-01 -2.971332371234893799e-01 -1.587763577699661255e-01 2.994218654930591583e-02 2.246319949626922607e-01 1.339936256408691406e-01 8.648093044757843018e-02 1.712317764759063721e-01 1.198230758309364319e-01 -2.960533201694488525e-01 -6.121164932847023010e-02 -1.093950718641281128e-01 1.041247993707656860e-01 -1.153400465846061707e-01 1.849886029958724976e-01 -1.305104792118072510e-02 -5.510020628571510315e-02 5.011833086609840393e-02 -2.234496921300888062e-01 8.260954171419143677e-02 -1.936963349580764771e-01 -5.215263366699218750e-02 4.056047499179840088e-01 6.730864197015762329e-02 -2.744879126548767090e-01 1.262057423591613770e-01 6.999211758375167847e-02
-3.681843355298042297e-02 1.048566475510597229e-01 2.691661715507507324e-01 2.609917707741260529e-02 -1.108739599585533142e-01 4.209081232547760010e-01 -1.466708332300186157e-01 -1.109807714819908142e-01 1.836333125829696655e-01 1.805330365896224976e-01 -2.606277167797088623e-01 -7.829637825489044189e-02 -3.142746686935424805e-01 3.295766934752464294e-02 5.004791915416717529e-02 -1.476564444601535797e-02 -9.376364760100841522e-03 -4.594986513257026672e-02 2.912974953651428223e-01 -7.922742515802383423e-02 -8.795689791440963745e-03 -7.874675095081329346e-02 -1.962513029575347900e-01 -1.609162688255310059e-01 3.235649168491363525e-01 -4.966896492987871170e-03 5.706747248768806458e-02 1.238838881254196167e-01 -5.450048670172691345e-02 -1.112445369362831116e-01 3.236451447010040283e-01 2.021183669567108154e-01
1.352213174104690552e-01 4.883959516882896423e-02 3.987708687782287598e-01 2.763142883777618408e-01 -7.885587215423583984e-02 6.060569733381271362e-02 -7.671552244573831558e-03 -1.305452436208724976e-01 2.873741388320922852e-01 -1.492409501224756241e-02 -3.747970238327980042e-02 -1.066948939114809036e-02 -1.816505342721939087e-01 -4.373694956302642822e-02 -1.894318610429763794e-01 1.740812063217163086e-01 -1.436331681907176971e-02 1.682744920253753662e-01 -1.798238456249237061e-01 3.874945640563964844e-02 -4.552023857831954956e-02 -3.286763131618499756e-01 -2.406076788902282715e-01 -3.380069136619567871e-01 -2.731745503842830658e-02 4.983709380030632019e-02 2.764127552509307861e-01 -4.475209861993789673e-02 1.873742938041687012e-01 -2.249650955200195312e-01 -8.031108230352401733e-02 1.146278381347656250e-01
-5.602231249213218689e-03 -6.302705965936183929e-03 2.148734927177429199e-01 -4.907931014895439148e-02 1.618381291627883911e-01 2.310641258955001831e-01 -6.480908393859863281e-02 -2.595803737640380859e-01 1.759783625602722168e-01 2.332371622323989868e-01 -7.652324438095092773e-02 -3.131660073995590210e-02 -4.678984284400939941e-01 1.068879961967468262e-01 -1.549020707607269287e-01 8.363399654626846313e-02 1.580647192895412445e-02 -4.486897587776184082e-02 3.808783590793609619e-01 -1.160560771822929382e-01 -1.021359041333198547e-01 -9.304021298885345459e-02 -6.317720562219619751e-02 -1.777909882366657257e-02 2.490735650062561035e-01 5.468750745058059692e-02 9.578936733305454254e-03 2.513916194438934326e-01 -7.196138054132461548e-02 -7.090067118406295776e-02 1.158690527081489563e-01 3.324041068553924561e-01
1.837902814149856567e-01 2.855855524539947510e-01 1.852066218852996826e-01 -3.664495795965194702e-02 -7.308989018201828003e-02 8.848422020673751831e-02 -4.989299923181533813e-02 -1.357930451631546021e-01 1.277535557746887207e-01 -2.655471442267298698e-03 3.205854296684265137e-01 -2.589300833642482758e-02 -3.186287283897399902e-01 -1.159147992730140686e-01 -4.178608655929565430e-01 1.213094741106033325e-01 -5.793510936200618744e-03 -2.037732750177383423e-01 2.865378856658935547e-01 8.969283849000930786e-02 2.365162819623947144e-01 -7.891405373811721802e-02 -3.994545340538024902e-02 -5.746885016560554504e-02 1.446626782417297363e-01 -5.882263928651809692e-02 -2.139094769954681396e-01 7.838471978902816772e-02 1.958808004856109619e-01 -2.012093923985958099e-02 1.745717376470565796e-01 2.157536000013351440e-01
-2.344025969505310059e-01 2.551971971988677979e-01 1.746866405010223389e-01 1.324138194322586060e-01 7.192001491785049438e-02 2.435660064220428467e-01 -3.141876757144927979e-01 -1.451562196016311646e-01 3.672928363084793091e-02 2.428551465272903442e-01 -6.130702048540115356e-02 -2.669231221079826355e-02 1.321678161621093750e-01 -2.358248643577098846e-02 -3.063051998615264893e-01 3.220403939485549927e-02 -1.048348769545555115e-01 1.191572323441505432e-01 -7.183188199996948242e-02 -1.671950565651059151e-03 -4.048177227377891541e-02 -8.928202837705612183e-02 -5.510822311043739319e-02 -4.290387779474258423e-02 2.929563820362091064e-01 -1.334196478128433228e-01 -9.399729222059249878e-02 3.119172155857086182e-01 2.923076450824737549e-01 -1.915905475616455078e-01 2.754844725131988525e-01 -1.314657181501388550e-01
-3.562438488006591797e-01 2.722767889499664307e-01 2.083401381969451904e-02 1.015659645199775696e-01 1.642487496137619019e-01 2.504324913024902344e-01 -3.334612250328063965e-01 -2.237074971199035645e-01 1.207369044423103333e-01 1.638821065425872803e-01 -2.934552729129791260e-02 1.021073833107948303e-01 -5.716049671173095703e-02 1.124586239457130432e-01 -1.893790364265441895e-01 2.231170088052749634e-01 -2.139628976583480835e-01 5.175967141985893250e-02 -1.415468566119670868e-02 2.199872732162475586e-01 -1.598094850778579712e-01 -2.126242965459823608e-01 8.782862871885299683e-02 -1.904522478580474854e-01 1.353238672018051147e-01 -1.860608756542205811e-01 -1.254289001226425171e-01 1.935264021158218384e-01 -4.340313374996185303e-02 -2.097243666648864746e-01 8.130738511681556702e-03 -1.383854895830154419e-01
8.454867452383041382e-02 3.529742360115051270e-01 4.987229034304618835e-02 1.110321581363677979e-01 -1.745861023664474487e-01 3.247718811035156250e-01 5.055071413516998291e-02 7.210213690996170044e-02 3.346764296293258667e-02 -1.263418048620223999e-02 2.186882495880126953e-01 -1.288220472633838654e-02 -1.259955391287803650e-02 -1.701243668794631958e-01 -2.132580280303955078e-01 1.323937773704528809e-01 -7.581455260515213013e-02 -9.723336994647979736e-02 -1.100559830665588379e-01 2.286126464605331421e-01 1.004531905055046082e-01 1.542685925960540771e-01 1.641394197940826416e-01 -3.766463398933410645e-01 1.365826576948165894e-01 -1.350794583559036255e-01 -1.035753078758716583e-02 2.017028927803039551e-01 3.419834077358245850e-01 -2.945151627063751221e-01 -1.508752629160881042e-02 6.687047332525253296e-02
-1.293226182460784912e-01 1.645210199058055878e-02 1.991752535104751587e-01 -1.167025938630104065e-01 -4.137561842799186707e-02 3.419555425643920898e-01 -1.027005836367607117e-01 -1.493116766214370728e-01 1.426588743925094604e-01 1.164972186088562012e-01 -3.349181413650512695e-01 -1.303499639034271240e-01 -3.312560021877288818e-01 1.041548624634742737e-01 -5.063229799270629883e-02 2.633387222886085510e-02 -1.822442188858985901e-02 -6.020371988415718079e-02 3.459528088569641113e-01 -6.145939230918884277e-02 -1.567305773496627808e-01 -1.319503337144851685e-01 -1.164509952068328857e-01 -1.926945000886917114e-01 2.420263141393661499e-01 -1.556663773953914642e-02 4.311224073171615601e-02 1.274044066667556763e-01 -2.218428067862987518e-02 -1.304151266813278198e-01 3.609809875488281250e-01 2.156522721052169800e-01
-1.636638492345809937e-01 1.969292908906936646e-01 8.220906555652618408e-02 -3.175843507051467896e-02 -7.846637070178985596e-02 2.558840438723564148e-02 -3.098415136337280273e-01 -5.913915112614631653e-02 -3.878991305828094482e-02 2.862026095390319824e-01 8.371011167764663696e-02 2.790946662425994873e-01 -1.932493299245834351e-01 1.052642334252595901e-02 -3.975785523653030396e-02 1.122532561421394348e-01 2.147959470748901367e-01 2.139824032783508301e-01 1.286129951477050781e-01 6.402935087680816650e-02 -1.347096413373947144e-01 -2.496279180049896240e-01 -2.132582813501358032e-01 -3.092758357524871826e-01 9.536939114332199097e-02 -2.674520611763000488e-01 -2.069297805428504944e-02 7.810017466545104980e-02 3.758367598056793213e-01 -1.181882545351982117e-01 -9.066122025251388550e-02 1.250862181186676025e-01
-2.041174173355102539e-01 2.170334607362747192e-01 3.245557248592376709e-01 4.166762903332710266e-02 3.214002773165702820e-02 1.530092060565948486e-01 -1.983214356005191803e-02 -2.570826411247253418e-01 2.313715405762195587e-02 3.060968220233917236e-01 -1.434364765882492065e-01 1.621299833059310913e-01 -3.364036083221435547e-01 -2.202761620283126831e-01 -6.854984164237976074e-02 1.193734332919120789e-01 8.338393270969390869e-02 -9.765996038913726807e-02 1.281632483005523682e-01 1.078644543886184692e-01 -8.518107933923602104e-04 -2.425218075513839722e-01 -1.759575158357620239e-01 1.632964313030242920e-01 2.150963544845581055e-01 -1.384879499673843384e-01 7.787909358739852905e-02 2.783247036859393120e-03 -1.365883648395538330e-01 -2.458682656288146973e-01 6.557838618755340576e-02 2.749181687831878662e-01
-7.518669962882995605e-02 3.381473198533058167e-02 1.478222608566284180e-01 2.998969256877899170e-01 9.790930151939392090e-02 2.060007899999618530e-01 -2.729296386241912842e-01 2.554832398891448975e-01 -8.806734532117843628e-02 2.029087990522384644e-01 1.282018572092056274e-01 -2.928842306137084961e-01 -1.091177389025688171e-01 -1.073780879378318787e-01 -1.540545374155044556e-01 3.101365268230438232e-01 -1.387040764093399048e-01 -2.011907659471035004e-02 4.616989940404891968e-02 8.318452537059783936e-02 -2.606058493256568909e-02 -1.443765461444854736e-01 -1.107406392693519592e-01 -1.338016837835311890e-01 -4.071966931223869324e-02 -2.570891678333282471e-01 -2.011747360229492188e-01 2.821763753890991211e-01 1.823922395706176758e-01 -2.634000182151794434e-01 4.707574844360351562e-02 1.484419405460357666e-01
-1.006121784448623657e-01 1.985709518194198608e-01 2.957637310028076172e-01 -1.027328595519065857e-01 -1.693993434309959412e-02 3.953418731689453125e-01 -1.190459132194519043e-01 -9.872784465551376343e-02 9.988755732774734497e-02 8.842735737562179565e-02 -2.092400491237640381e-01 -3.833813220262527466e-02 -3.765501677989959717e-01 3.652677685022354126e-02 6.129635870456695557e-02 -7.309898268431425095e-03 -8.691925555467605591e-02 3.535366803407669067e-02 3.216768801212310791e-01 -9.773183614015579224e-02 -1.697347611188888550e-01 -1.741925776004791260e-01 -1.378794759511947632e-01 -7.560113817453384399e-02 3.454546332359313965e-01 -1.472914367914199829e-01 4.157344251871109009e-02 2.499198168516159058e-01 -9.566804021596908569e-02 -4.098783805966377258e-02 1.908403486013412476e-01 6.120793521404266357e-02
-7.441956084221601486e-03 2.029752582311630249e-01 4.137398302555084229e-01 -2.924024164676666260e-01 -1.054439321160316467e-01 -4.464410990476608276e-02 -1.929944753646850586e-01 -1.707608401775360107e-01 1.492854207754135132e-01 5.316839739680290222e-02 2.403552681207656860e-01 -1.076570674777030945e-01 -2.597866952419281006e-01 -5.470695346593856812e-02 -2.294533401727676392e-01 3.160489723086357117e-02 1.854384317994117737e-02 -1.127827763557434082e-01 2.408353388309478760e-01 2.295397594571113586e-02 -1.789133809506893158e-02 4.504987224936485291e-02 -9.467001259326934814e-02 -3.400401771068572998e-01 -3.520083613693714142e-03 -5.942242965102195740e-02 1.749339848756790161e-01 2.158111035823822021e-01 1.113394275307655334e-01 -1.125108003616333008e-01 -9.349898993968963623e-02 3.014900088310241699e-01
4.235957562923431396e-02 1.587217748165130615e-01 4.869155213236808777e-02 -5.102157965302467346e-02 1.539591997861862183e-01 3.584477901458740234e-01 -7.252028584480285645e-02 -1.483755409717559814e-01 2.366929352283477783e-01 2.741530537605285645e-01 -2.564358413219451904e-01 -6.082716584205627441e-02 -2.411443740129470825e-01 8.448968082666397095e-02 -9.471636265516281128e-02 5.642567947506904602e-02 -4.221114516258239746e-02 -8.134496957063674927e-02 3.213030397891998291e-01 1.218267064541578293e-02 8.077454566955566406e-02 -1.829312443733215332e-01 5.196280777454376221e-02 5.473751947283744812e-02 2.477598041296005249e-01 -6.272751837968826294e-02 1.518747806549072266e-01 1.783181726932525635e-01 -2.634853124618530273e-01 -2.615522146224975586e-01 1.709855496883392334e-01 2.564539909362792969e-01
1.465557813644409180e-01 1.462887157686054707e-03 3.108686022460460663e-02 -2.757882513105869293e-02 -1.089264526963233948e-01 4.253187775611877441e-01 -1.397819668054580688e-01 -5.304441973567008972e-02 2.211861684918403625e-02 1.066237837076187134e-01 1.062036082148551941e-01 8.008536696434020996e-02 -1.945625096559524536e-01 2.183703929185867310e-01 -2.900266945362091064e-01 7.044248282909393311e-02 6.067524105310440063e-02 9.751408547163009644e-02 -1.690742522478103638e-01 1.973450332880020142e-01 -8.077806234359741211e-02 -2.768313698470592499e-02 1.221398711204528809e-01 -5.320210456848144531e-01 7.259706407785415649e-02 1.589897274971008301e-01 6.713519245386123657e-02 1.863829046487808228e-01 5.056423693895339966e-02 -2.489413321018218994e-01 1.718169450759887695e-01 -8.768611401319503784e-02
-2.599074840545654297e-01 3.029511868953704834e-01 1.657977402210235596e-01 7.391437143087387085e-02 2.139033377170562744e-02 2.565141916275024414e-01 -1.556835919618606567e-01 1.074267923831939697e-01 2.932251095771789551e-01 4.137124121189117432e-01 -1.678012497723102570e-02 -1.458316948264837265e-02 6.378056854009628296e-02 8.917645551264286041e-03 -2.169429063796997070e-01 1.913617700338363647e-01 -1.304161399602890015e-01 2.579668462276458740e-01 -9.923916310071945190e-02 7.162308692932128906e-02 -1.048965305089950562e-01 7.743362337350845337e-03 8.100047707557678223e-02 -1.618790626525878906e-01 1.030359864234924316e-01 -1.886239945888519287e-01 -4.960644990205764771e-02 2.879137396812438965e-01 8.580084145069122314e-02 -6.134692579507827759e-02 2.483927160501480103e-01 -1.161022186279296875e-01
-1.328925192356109619e-01 2.828914821147918701e-01 1.910550445318222046e-01 1.234878152608871460e-01 2.605750560760498047e-01 4.819519221782684326e-01 -2.888179421424865723e-01 -4.524466022849082947e-02 2.365125119686126709e-01 6.738647818565368652e-02 -8.838669210672378540e-02 7.949121296405792236e-02 -8.098638057708740234e-02 -8.979088813066482544e-02 -2.925175130367279053e-01 1.798217594623565674e-01 -2.498304694890975952e-01 3.965543583035469055e-03 -2.933182381093502045e-02 2.080112695693969727e-01 1.020171418786048889e-01 -4.966155067086219788e-02 8.296255022287368774e-02 -3.006632924079895020e-01 7.060264050960540771e-02 -1.797853708267211914e-01 -1.490534935146570206e-02 -3.804516745731234550e-03 7.011875975877046585e-03 -5.716941133141517639e-02 -3.507833462208509445e-03 -1.407837774604558945e-02
-2.241743355989456177e-02 -6.322637945413589478e-02 3.519393801689147949e-01 4.021946340799331665e-02 -2.346152812242507935e-01 2.106534689664840698e-01 -1.502442955970764160e-01 9.678115695714950562e-02 -1.622564047574996948e-01 8.980989456176757812e-02 1.817676126956939697e-01 -1.155950278043746948e-01 -3.585264980792999268e-01 -1.664429605007171631e-01 -2.138128727674484253e-01 -1.670895218849182129e-01 -1.707490235567092896e-01 1.994499564170837402e-01 -3.275419026613235474e-02 -1.842340528964996338e-01 1.163184866309165955e-01 -1.160533055663108826e-01 2.240400575101375580e-02 -2.955748736858367920e-01 1.827528625726699829e-01 -1.677657365798950195e-01 -1.470980793237686157e-01 9.661301225423812866e-02 2.272105542942881584e-03 -7.566300034523010254e-02 3.324380517005920410e-01 -2.028352394700050354e-02
8.531533181667327881e-02 3.802415430545806885e-01 4.841136634349822998e-01 -1.340143382549285889e-01 -1.061773300170898438e-01 5.971322208642959595e-02 -1.381187587976455688e-01 -1.516844332218170166e-01 1.797972172498703003e-01 1.202588621526956558e-02 3.107281625270843506e-01 -2.524058334529399872e-02 -2.570671737194061279e-01 1.667516231536865234e-01 -1.646672487258911133e-01 7.421977352350950241e-03 -1.087573170661926270e-01 -9.381809830665588379e-02 2.052131742238998413e-01 -2.695988118648529053e-02 1.055207177996635437e-01 2.410684898495674133e-02 -7.507026195526123047e-02 -2.519655525684356689e-01 1.331990510225296021e-01 -5.341104045510292053e-02 9.389553219079971313e-02 2.625941336154937744e-01 9.033884853124618530e-02 -2.724077925086021423e-02 6.070997938513755798e-02 1.813941746950149536e-01
-2.200633138418197632e-01 3.221837282180786133e-01 -1.334221195429563522e-02 1.137994974851608276e-01 1.538331657648086548e-01 -7.299621403217315674e-02 -1.169239357113838196e-01 -7.388087362051010132e-02 -1.913682967424392700e-01 8.893014490604400635e-02 1.802807897329330444e-01 1.932671368122100830e-01 -3.325448930263519287e-01 -2.415515333414077759e-01 -5.158754065632820129e-02 1.485349535942077637e-01 3.265214327257126570e-04 2.472810447216033936e-02 1.454683691263198853e-01 -3.106745891273021698e-02 7.156250998377799988e-03 -9.342542290687561035e-02 4.896846041083335876e-02 -3.125162720680236816e-01 1.582198143005371094e-01 -3.665670454502105713e-01 -1.223481167107820511e-02 2.155155092477798462e-01 2.726353406906127930e-01 -2.388470619916915894e-01 9.444925189018249512e-02 2.441528812050819397e-02
2.312924526631832123e-02 1.285196244716644287e-01 3.685460984706878662e-01 -1.059312820434570312e-01 9.872289001941680908e-02 4.202497191727161407e-03 -1.975373327732086182e-01 -9.145943075418472290e-02 1.709559410810470581e-01 -2.339884787797927856e-01 1.164919286966323853e-01 8.675248175859451294e-02 -1.974201053380966187e-01 -2.237233817577362061e-01 -7.486409693956375122e-02 1.435946971178054810e-01 -1.790625900030136108e-01 1.609463691711425781e-01 2.109803110361099243e-01 -2.188937515020370483e-01 -2.602421492338180542e-02 -2.551305480301380157e-02 7.291684299707412720e-02 -1.454604119062423706e-01 3.747483016923069954e-03 -2.179054766893386841e-01 -1.115558892488479614e-01 3.052338659763336182e-01 3.602370247244834900e-02 -3.462700247764587402e-01 3.042894899845123291e-01 -1.154402047395706177e-01
-4.847168549895286560e-02 1.812707036733627319e-01 3.607486784458160400e-01 6.773135624825954437e-03 2.291397899389266968e-01 8.702473342418670654e-02 8.688080310821533203e-02 -1.084373816847801208e-01 1.870054304599761963e-01 1.535398811101913452e-01 -3.381317853927612305e-01 4.001605138182640076e-02 -2.451953440904617310e-01 -2.344076931476593018e-01 -1.452623903751373291e-01 9.148821234703063965e-02 -4.410721734166145325e-02 -3.082169964909553528e-02 2.874991297721862793e-01 -6.603573914617300034e-03 -1.297583281993865967e-01 -1.407333612442016602e-01 -1.353949457406997681e-01 -1.772265415638685226e-03 1.159657612442970276e-01 -2.038982063531875610e-01 9.505811333656311035e-02 9.429599158465862274e-03 -6.660802662372589111e-02 -3.639297783374786377e-01 8.135271817445755005e-02 2.966171801090240479e-01
-2.901297509670257568e-01 2.949855029582977295e-01 6.941258907318115234e-02 -3.551675472408533096e-03 8.846582472324371338e-02 1.888676285743713379e-01 -9.163109958171844482e-02 -1.923266053199768066e-02 1.307452470064163208e-01 1.349115371704101562e-01 -8.499622344970703125e-02 5.057295784354209900e-02 1.336450576782226562e-01 -8.209221065044403076e-03 -2.749636471271514893e-01 1.813270002603530884e-01 -3.292995393276214600e-01 1.458801031112670898e-01 -8.843410015106201172e-02 1.655653566122055054e-01 -8.694625645875930786e-02 4.596364125609397888e-02 -1.376039683818817139e-01 5.514777451753616333e-02 5.029830709099769592e-02 -3.160390257835388184e-01 -1.733964309096336365e-02 2.711045444011688232e-01 1.383043676614761353e-01 -3.937749564647674561e-01 1.781801879405975342e-01 1.465600132942199707e-01
-2.045058012008666992e-01 1.300005894154310226e-02 6.449191272258758545e-02 2.304336279630661011e-01 -9.710973501205444336e-02 -3.234981372952461243e-02 8.723577111959457397e-02 -2.800926566123962402e-01 1.467853486537933350e-01 8.176205307245254517e-02 1.526282727718353271e-01 -1.807461827993392944e-01 -7.319429516792297363e-02 -1.389301568269729614e-01 -1.021709963679313660e-01 -1.184062436223030090e-01 -2.479745261371135712e-02 -2.614493370056152344e-01 1.336283236742019653e-01 -1.310378462076187134e-01 -6.770895421504974365e-02 -2.779005765914916992e-01 1.231580078601837158e-01 -3.670037090778350830e-01 1.261985301971435547e-01 -3.029383420944213867e-01 2.930449545383453369e-01 1.775051951408386230e-01 -3.231934458017349243e-02 -2.740683853626251221e-01 1.735756546258926392e-01 -6.211640685796737671e-02
-8.838427066802978516e-02 2.228280305862426758e-01 2.492626309394836426e-01 -1.433362513780593872e-01 1.123652011156082153e-01 2.299219369888305664e-01 -6.090205162763595581e-02 -2.195762544870376587e-01 3.018319047987461090e-02 2.971994280815124512e-01 -2.093251496553421021e-01 -3.100815787911415100e-02 -3.022280931472778320e-01 5.156049132347106934e-02 -4.129995778203010559e-02 3.119843825697898865e-02 -1.892078965902328491e-01 -2.013636231422424316e-01 3.076516985893249512e-01 -8.971565216779708862e-02 -1.499227583408355713e-01 -1.459620594978332520e-01 -8.362404070794582367e-03 -1.710228323936462402e-01 2.767340838909149170e-01 8.124347776174545288e-03 -1.780124194920063019e-02 1.428809911012649536e-01 -2.215947769582271576e-02 -1.838945150375366211e-01 2.930049300193786621e-01 2.050947844982147217e-01
-1.879081246443092823e-04 2.049432508647441864e-02 2.503400444984436035e-01 1.806163936853408813e-01 -1.215059533715248108e-01 7.030121982097625732e-02 -1.709432303905487061e-01 9.401839226484298706e-03 -4.518497362732887268e-02 9.178664535284042358e-02 1.806724220514297485e-01 -3.362640440464019775e-01 -2.827129065990447998e-01 -1.955635994672775269e-01 -1.429868489503860474e-01 1.704722344875335693e-01 -2.213563174009323120e-01 3.745386376976966858e-02 3.739574924111366272e-02 2.448870390653610229e-01 7.025700062513351440e-02 -8.304717019200325012e-03 -1.180933341383934021e-01 -2.959964275360107422e-01 -1.464134156703948975e-01 -1.248013973236083984e-01 -8.262814581394195557e-02 9.900808334350585938e-02 2.002032250165939331e-01 -2.789228260517120361e-01 3.624609708786010742e-01 -1.008834689855575562e-01
2.122494764626026154e-02 -6.710285693407058716e-02 1.256494522094726562e-01 4.497070237994194031e-02 -1.414512246847152710e-01 3.805507719516754150e-01 3.557176887989044189e-02 1.360176503658294678e-01 8.394964784383773804e-02 2.900715172290802002e-01 1.016300395131111145e-01 7.904250174760818481e-02 -7.553104311227798462e-02 -3.042437136173248291e-01 -2.226909399032592773e-01 -8.691535890102386475e-02 -2.064458280801773071e-01 -4.007542040199041367e-03 -1.837279647588729858e-01 -6.335633248090744019e-02 -2.358761057257652283e-02 -1.348851472139358521e-01 -2.137950658798217773e-01 -3.610041141510009766e-01 -2.032624930143356323e-01 3.689637407660484314e-03 1.714102178812026978e-01 1.388104557991027832e-01 2.672037184238433838e-01 -2.914592325687408447e-01 6.278281658887863159e-02 -6.330289691686630249e-02
-2.238181680440902710e-01 1.531511247158050537e-01 1.115974187850952148e-01 -1.717319041490554810e-01 -1.938640326261520386e-01 -9.859824180603027344e-02 -6.293080747127532959e-02 1.320575643330812454e-02 8.894745260477066040e-02 1.455146670341491699e-01 3.061389625072479248e-01 9.897470474243164062e-02 -2.763971388339996338e-01 -4.232553020119667053e-02 -4.995458424091339111e-01 1.712915003299713135e-01 -6.348679959774017334e-02 3.449731469154357910e-01 7.687179604545235634e-04 1.072762608528137207e-01 1.322475145570933819e-03 1.643863506615161896e-02 1.877774894237518311e-01 -1.874466538429260254e-01 9.072089940309524536e-02 -5.274618044495582581e-02 4.350166022777557373e-02 1.618205755949020386e-01 4.489214345812797546e-02 -2.609435319900512695e-01 1.012216731905937195e-01 1.368574351072311401e-01
-3.772235289216041565e-02 4.230784624814987183e-02 1.594088226556777954e-01 1.215710565447807312e-01 3.241701796650886536e-02 3.855470716953277588e-01 -2.359362989664077759e-01 6.844157725572586060e-02 2.290527708828449249e-02 3.584709763526916504e-02 1.512495428323745728e-01 6.783116608858108521e-02 1.694062799215316772e-01 4.695058986544609070e-02 -1.822034716606140137e-01 -1.255693137645721436e-01 -2.347950637340545654e-01 -2.754357829689979553e-02 -5.068475753068923950e-02 2.121554762125015259e-01 5.569182336330413818e-02 -2.452044934034347534e-01 -4.441217705607414246e-02 -9.931159019470214844e-02 -1.385739445686340332e-01 -3.394558429718017578e-01 9.208657592535018921e-02 3.268325924873352051e-01 -1.073806583881378174e-01 -2.549300789833068848e-01 -2.505788288544863462e-04 3.641596138477325439e-01
-1.524122059345245361e-01 1.267638504505157471e-01 1.965169459581375122e-01 -5.681643262505531311e-02 1.188598014414310455e-02 3.671263158321380615e-01 -1.844743639230728149e-01 -1.747959405183792114e-01 8.426979184150695801e-02 7.494987547397613525e-02 -1.791958659887313843e-01 -5.613815039396286011e-02 -2.960951030254364014e-01 -9.177559614181518555e-02 3.425022959709167480e-02 1.089697554707527161e-01 -9.561750292778015137e-02 -8.211045712232589722e-02 3.073915541172027588e-01 -9.461552649736404419e-02 -4.808897525072097778e-02 -2.600513100624084473e-01 -1.131124272942543030e-01 -6.268887966871261597e-02 3.006569147109985352e-01 1.490597147494554520e-02 1.375911533832550049e-01 1.656637936830520630e-01 -8.340828120708465576e-03 -1.726391613483428955e-01 4.094918370246887207e-01 1.472514271736145020e-01
3.412569686770439148e-02 -1.093101222068071365e-03 2.762821614742279053e-01 -1.090790927410125732e-01 -2.833122611045837402e-01 1.153520867228507996e-01 -5.172910913825035095e-02 1.185922622680664062e-01 9.959696792066097260e-03 -1.174383237957954407e-02 1.493565291166305542e-01 -2.187731266021728516e-01 -1.288097053766250610e-01 1.266564428806304932e-01 -1.093696579337120056e-01 4.851056262850761414e-02 2.205744758248329163e-02 9.830858558416366577e-02 5.992244184017181396e-02 -1.128793284296989441e-01 3.290672227740287781e-02 -8.650781214237213135e-02 2.439317107200622559e-01 -3.968273103237152100e-01 1.044554412364959717e-01 -2.498558610677719116e-01 -1.829793006181716919e-01 1.529410779476165771e-01 -4.104458726942539215e-03 -4.231745600700378418e-01 2.822472453117370605e-01 2.048034369945526123e-01
-7.430347800254821777e-02 7.598472386598587036e-02 1.389351636171340942e-01 -8.265531808137893677e-02 5.257363989949226379e-02 1.978525817394256592e-01 -2.866959273815155029e-01 1.609510630369186401e-01 -1.294745951890945435e-01 3.476091325283050537e-01 -1.504443399608135223e-02 1.545843780040740967e-01 -4.466342553496360779e-02 1.173955500125885010e-01 -1.968999803066253662e-01 1.827552914619445801e-01 -2.143659740686416626e-01 -6.475111842155456543e-02 1.202665418386459351e-01 5.190926045179367065e-02 -2.184799760580062866e-01 -1.091086044907569885e-01 -1.866032779216766357e-01 -2.585999071598052979e-01 -1.156075149774551392e-01 -1.719343066215515137e-01 -2.217887490987777710e-01 3.066746890544891357e-01 -3.829386318102478981e-03 -2.871131002902984619e-01 2.183180153369903564e-01 1.340988725423812866e-01
1.629796810448169708e-03 1.723948121070861816e-01 1.977761983871459961e-01 -1.044701784849166870e-01 -4.760034009814262390e-02 1.601489037275314331e-01 2.158652395009994507e-01 -2.738566398620605469e-01 1.829285621643066406e-01 2.830480039119720459e-01 -1.320406496524810791e-01 -5.781818181276321411e-02 -3.442443907260894775e-01 -1.030678898096084595e-01 -6.693302653729915619e-03 2.154217064380645752e-01 -2.805195152759552002e-01 -1.469223350286483765e-01 1.373363286256790161e-01 -1.811250001192092896e-01 -1.275423262268304825e-02 -2.265914976596832275e-01 -1.889555007219314575e-01 1.320416927337646484e-01 -1.221060976386070251e-01 -2.276854515075683594e-01 1.262018531560897827e-01 1.066990941762924194e-01 -1.942679584026336670e-01 -2.260900139808654785e-01 1.373032107949256897e-02 1.452793627977371216e-01
6.245359312742948532e-03 7.786691188812255859e-02 1.385824382305145264e-01 -1.932580024003982544e-02 1.075537353754043579e-01 1.846383064985275269e-01 -1.173605099320411682e-01 -2.518195211887359619e-01 -7.461077999323606491e-03 2.377220094203948975e-01 -1.876112818717956543e-01 1.107432842254638672e-01 -2.986094951629638672e-01 -1.885611265897750854e-01 -2.504264935851097107e-02 -1.584156230092048645e-02 -1.255810260772705078e-01 -1.541507393121719360e-01 2.551147937774658203e-01 -1.914094388484954834e-02 -1.382382810115814209e-01 -1.749459058046340942e-01 -2.457829713821411133e-01 -4.210944846272468567e-02 1.638381481170654297e-01 -1.582218557596206665e-01 1.988662481307983398e-01 8.875849843025207520e-02 -2.610582299530506134e-02 -4.086315631866455078e-01 6.577351689338684082e-02 3.656107485294342041e-01
-5.775091052055358887e-02 -1.705245813354849815e-03 3.414006531238555908e-01 1.987378597259521484e-01 -2.099214345216751099e-01 2.160851508378982544e-01 -3.241802006959915161e-02 -4.565026462078094482e-01 9.517925977706909180e-02 1.227601617574691772e-01 3.689676523208618164e-01 -4.920659959316253662e-02 -8.847225457429885864e-03 -7.038256525993347168e-02 -1.100590750575065613e-01 5.490824207663536072e-02 1.032902300357818604e-01 3.499904274940490723e-02 3.054156601428985596e-01 3.140600621700286865e-01 4.309728741645812988e-02 -1.339273154735565186e-01 -8.583713322877883911e-02 -1.090716347098350525e-01 3.786651417613029480e-02 -2.023625671863555908e-01 -1.302237957715988159e-01 -6.665994971990585327e-02 -1.180687248706817627e-01 -1.391228288412094116e-01 -1.326877176761627197e-01 -2.327825408428907394e-03
-9.051282703876495361e-02 3.002175092697143555e-01 1.609115004539489746e-01 2.741251699626445770e-02 -5.039447546005249023e-02 3.093251883983612061e-01 -8.864077925682067871e-02 -1.328974496573209763e-03 -1.571231037378311157e-01 2.790974378585815430e-01 -1.762455105781555176e-01 6.108521670103073120e-02 -2.424165755510330200e-01 -2.812178134918212891e-01 -2.416564226150512695e-01 5.933705344796180725e-02 -4.107501357793807983e-02 8.814109861850738525e-02 2.926448285579681396e-01 -1.285522896796464920e-02 -1.944701820611953735e-01 1.515257358551025391e-01 -5.361801758408546448e-02 -1.148275807499885559e-01 -5.320488661527633667e-02 2.820082008838653564e-01 3.440226241946220398e-02 1.711842119693756104e-01 -2.741161286830902100e-01 -2.093514949083328247e-01 1.670002192258834839e-01 -1.564006437547504902e-03
1.659871637821197510e-01 -4.148724675178527832e-02 1.253900229930877686e-01 -6.769859790802001953e-02 1.283213347196578979e-01 1.507089436054229736e-01 -3.749754652380943298e-02 3.594752401113510132e-02 3.386635333299636841e-02 3.072600662708282471e-01 2.253161817789077759e-01 -3.026087880134582520e-01 -2.058589160442352295e-01 9.234442561864852905e-02 -1.771346926689147949e-01 9.767113626003265381e-02 -2.101266831159591675e-01 1.405815482139587402e-01 9.969710558652877808e-02 -3.183423355221748352e-02 4.767436534166336060e-03 -2.546909451484680176e-02 -4.945214372128248215e-03 -3.980435729026794434e-01 -9.553427994251251221e-02 -1.954060941934585571e-01 2.836257405579090118e-02 1.517699211835861206e-01 9.617856144905090332e-02 -5.004281997680664062e-01 -1.784193329513072968e-02 1.169477254152297974e-01
-2.694746851921081543e-01 2.257262468338012695e-01 1.175017356872558594e-01 -8.571150153875350952e-02 5.336420238018035889e-02 4.081511124968528748e-02 -2.840062081813812256e-01 1.202061921358108521e-01 -7.994242757558822632e-02 1.987170726060867310e-01 2.091888710856437683e-02 1.228525191545486450e-01 -3.060860792174935341e-03 -2.161132544279098511e-01 -1.887126117944717407e-01 9.616083465516567230e-03 4.287484660744667053e-02 -3.081847354769706726e-02 6.995422393083572388e-02 1.670710593461990356e-01 -1.930210292339324951e-01 -2.877657115459442139e-01 -2.821112051606178284e-02 -3.389052152633666992e-01 2.641791105270385742e-01 -1.253492981195449829e-01 -1.510449498891830444e-01 2.350783944129943848e-01 2.824022769927978516e-01 -2.268370985984802246e-01 1.888460069894790649e-01 -1.003230139613151550e-01
-1.232692524790763855e-01 2.077706903219223022e-01 -1.281581819057464600e-01 1.156140938401222229e-01 -1.729533970355987549e-01 1.279530972242355347e-01 -1.017343029379844666e-01 -1.487943809479475021e-02 2.045413106679916382e-01 1.915100216865539551e-01 -1.409904509782791138e-01 -8.089435845613479614e-02 8.401148766279220581e-02 -1.355004608631134033e-01 -4.106729924678802490e-01 1.803764700889587402e-01 -1.609414517879486084e-01 8.358832448720932007e-02 -3.321638405323028564e-01 5.013223364949226379e-02 3.713474795222282410e-02 -2.162553817033767700e-01 -1.891841441392898560e-01 -1.323284953832626343e-01 -9.336289018392562866e-02 -2.113856971263885498e-01 -1.326842010021209717e-01 3.284524381160736084e-01 -2.890373580157756805e-02 -1.827544271945953369e-01 2.511452436447143555e-01 8.349732495844364166e-03
3.458292037248611450e-02 9.603521227836608887e-02 2.149081230163574219e-01 -7.218276150524616241e-03 2.604743652045726776e-02 3.627119064331054688e-01 -6.272982805967330933e-02 -1.957765966653823853e-01 2.215650826692581177e-01 1.502643823623657227e-01 -3.288951814174652100e-01 1.629163697361946106e-02 -4.011308848857879639e-01 1.024892553687095642e-02 -1.155081912875175476e-01 1.406711190938949585e-01 -1.400276869535446167e-01 5.117928981781005859e-02 2.401534616947174072e-01 -2.113559544086456299e-01 -6.393373012542724609e-02 -1.965545862913131714e-01 -9.551340341567993164e-02 -1.104556545615196228e-01 1.922717839479446411e-01 -7.192144542932510376e-02 1.293403655290603638e-01 4.480966925621032715e-02 2.930034138262271881e-02 -2.453932911157608032e-01 2.447381913661956787e-01 1.553205698728561401e-01
1.803082972764968872e-02 2.530738413333892822e-01 6.844135373830795288e-02 -5.195968598127365112e-02 -1.448088288307189941e-01 2.343721538782119751e-01 -2.200851291418075562e-01 -2.646401710808277130e-02 2.344824522733688354e-01 -1.631465405225753784e-01 -6.267813034355640411e-03 -3.104600310325622559e-01 -2.628274857997894287e-01 -3.639156818389892578e-01 -3.434454202651977539e-01 3.689011931419372559e-02 -7.998894900083541870e-02 -1.286116838455200195e-01 9.836713224649429321e-02 4.202966392040252686e-02 -9.041091054677963257e-02 6.706910580396652222e-02 -8.546979725360870361e-02 -1.309274584054946899e-01 1.946614533662796021e-01 -6.252856552600860596e-02 -1.389903575181961060e-01 -1.046036705374717712e-01 3.719002380967140198e-02 -1.668808609247207642e-01 3.315446078777313232e-01 -1.470922678709030151e-01
-4.403941705822944641e-02 -1.758720427751541138e-01 2.215202152729034424e-01 -3.296653181314468384e-02 -1.010084077715873718e-01 3.915638476610183716e-02 6.546919047832489014e-02 -1.334320455789566040e-01 2.409838438034057617e-01 1.499656885862350464e-01 -5.851027369499206543e-02 2.752295881509780884e-02 -3.604592978954315186e-01 -3.424921631813049316e-01 -3.406977355480194092e-01 1.073910742998123169e-01 -1.130827218294143677e-01 -3.754715248942375183e-02 6.294827163219451904e-02 -2.095462232828140259e-01 8.705228567123413086e-02 -1.352879256010055542e-01 -7.673604786396026611e-02 -3.690466284751892090e-01 -1.456314027309417725e-01 9.881703555583953857e-02 3.150012195110321045e-01 1.208876147866249084e-01 1.619255989789962769e-01 -1.272143125534057617e-01 6.752384454011917114e-02 -4.185561090707778931e-02
-2.315872013568878174e-01 2.622059881687164307e-01 3.918713331222534180e-02 -1.492369920015335083e-01 -5.638727173209190369e-02 2.147290483117103577e-02 -4.044917598366737366e-02 2.275924384593963623e-01 -8.734747767448425293e-02 2.721922099590301514e-01 7.561685889959335327e-02 2.059573233127593994e-01 -2.593565583229064941e-01 -4.327771067619323730e-02 -2.282909303903579712e-01 1.858098059892654419e-02 5.969760194420814514e-02 9.130202978849411011e-02 1.281447559595108032e-01 2.450833171606063843e-01 -6.876023858785629272e-02 -1.470687389373779297e-01 -2.443228811025619507e-01 -1.415002644062042236e-01 -3.512004762887954712e-02 -3.267574310302734375e-01 -5.311756394803524017e-04 3.919502794742584229e-01 2.610861063003540039e-01 -1.135998070240020752e-01 4.742808640003204346e-02 -7.660587131977081299e-02
5.445336923003196716e-02 2.760399580001831055e-01 1.902261525392532349e-01 -7.060322910547256470e-02 -6.676285713911056519e-02 1.157464757561683655e-01 -1.420586258172988892e-01 -2.700905501842498779e-01 1.332747656852006912e-02 2.405006811022758484e-02 2.168808132410049438e-01 6.450301501899957657e-03 -1.392055153846740723e-01 2.658020472154021263e-03 -4.061790406703948975e-01 2.293041348457336426e-01 -1.046336814761161804e-01 1.290947049856185913e-01 -7.953066378831863403e-02 -7.838355749845504761e-02 4.571944102644920349e-02 -1.018448248505592346e-01 2.508851289749145508e-01 -4.467298388481140137e-01 -2.617998793721199036e-02 7.450433447957038879e-03 2.638974413275718689e-02 1.473773717880249023e-01 2.689317464828491211e-01 -2.385681122541427612e-01 8.672048896551132202e-02 -9.448193013668060303e-02
-1.939780116081237793e-01 3.084419369697570801e-01 2.421154081821441650e-01 1.152808070182800293e-01 3.073748648166656494e-01 2.612918615341186523e-01 -3.159697949886322021e-01 -1.233918666839599609e-01 1.561755686998367310e-01 1.927243620157241821e-01 -8.077456802129745483e-02 -4.256954789161682129e-02 -1.189204677939414978e-01 7.570792455226182938e-03 -1.469236761331558228e-01 6.288614869117736816e-02 -1.545028686523437500e-01 -2.241279780864715576e-01 -4.845377430319786072e-02 3.619252443313598633e-01 1.416430175304412842e-01 -1.761668771505355835e-01 -7.807675004005432129e-02 -2.336039692163467407e-01 -2.720319479703903198e-02 -4.649400338530540466e-02 4.108252748847007751e-02 1.636708676815032959e-01 1.421900391578674316e-01 -1.749444156885147095e-01 -4.779466614127159119e-02 6.487420201301574707e-02
1.206647902727127075e-01 -1.927970647811889648e-01 1.980995386838912964e-01 2.937236726284027100e-01 -7.111855596303939819e-02 1.613201200962066650e-01 4.683198779821395874e-02 -1.746910810470581055e-01 2.869113087654113770e-01 2.455736510455608368e-02 1.649739444255828857e-01 1.768746674060821533e-01 -2.594659030437469482e-01 -1.486839801073074341e-01 -1.893840134143829346e-01 2.776141837239265442e-02 2.585327625274658203e-01 8.486460149288177490e-02 -3.843237459659576416e-02 -2.752780728042125702e-02 4.287018626928329468e-02 -2.320954948663711548e-01 -9.675520658493041992e-02 -2.960639894008636475e-01 5.207929015159606934e-02 9.798007085919380188e-03 3.268910944461822510e-01 7.549502700567245483e-02 1.419801563024520874e-01 -3.204629123210906982e-01 2.255245298147201538e-02 1.540932208299636841e-01
6.026408635079860687e-03 -3.389148786664009094e-02 2.042856067419052124e-01 -2.187736779451370239e-01 -2.865796349942684174e-02 1.574977636337280273e-01 4.680511727929115295e-02 -7.474941760301589966e-02 -1.358203706331551075e-03 1.270424127578735352e-01 -2.504088170826435089e-02 -4.070337414741516113e-01 -7.208485901355743408e-02 1.036761701107025146e-02 -2.540260255336761475e-01 -1.299647241830825806e-01 -1.091310605406761169e-01 3.812602162361145020e-02 9.284000843763351440e-02 1.280646026134490967e-01 -7.619740813970565796e-02 -1.426108777523040771e-01 6.958545651286840439e-03 -4.837733209133148193e-01 -1.884596347808837891e-01 -2.406911402940750122e-01 -1.912038028240203857e-01 1.439347863197326660e-01 1.283395588397979736e-01 -3.432836234569549561e-01 8.498123288154602051e-02 1.255900859832763672e-01
-1.189154013991355896e-01 1.886454373598098755e-01 2.802174985408782959e-01 1.653819084167480469e-01 -3.970621898770332336e-02 3.180178701877593994e-01 -7.920069992542266846e-02 1.210306659340858459e-01 -3.041930682957172394e-02 2.002233713865280151e-01 -1.088626012206077576e-01 1.472824513912200928e-01 7.280908524990081787e-02 -1.522320210933685303e-01 -2.285097092390060425e-01 1.545405387878417969e-01 -3.359859287738800049e-01 1.148102059960365295e-01 -2.230877801775932312e-02 2.404701113700866699e-01 2.018182128667831421e-01 -2.352033704519271851e-01 -9.725865721702575684e-02 -9.822745621204376221e-02 -9.249307215213775635e-02 -2.568987905979156494e-01 -4.558339342474937439e-02 1.169108599424362183e-01 -9.843917191028594971e-02 -8.552794158458709717e-02 2.759830951690673828e-01 2.420995682477951050e-01
1.431201845407485962e-01 -2.402733452618122101e-02 1.997294723987579346e-01 -4.099531844258308411e-02 9.884588420391082764e-03 1.054759398102760315e-01 -7.283443957567214966e-02 9.415063261985778809e-02 -7.860542088747024536e-02 5.512320995330810547e-02 -7.317714393138885498e-02 -1.800914108753204346e-01 -3.631544709205627441e-01 -6.505203992128372192e-02 -2.584381997585296631e-01 4.426895081996917725e-02 -2.002679742872714996e-02 1.047231480479240417e-01 -3.023453615605831146e-02 -6.735347211360931396e-02 2.551700472831726074e-01 -1.563434600830078125e-01 -4.217531532049179077e-02 -3.144196867942810059e-01 1.486155092716217041e-01 -2.244410514831542969e-01 -2.438591271638870239e-01 9.270451217889785767e-02 2.773227095603942871e-01 -3.258089721202850342e-01 2.959510385990142822e-01 2.047590613365173340e-01
-1.662536859512329102e-01 2.583111524581909180e-01 3.607639670372009277e-01 1.984485425055027008e-03 1.643072366714477539e-01 3.803564906120300293e-01 -2.421274334192276001e-01 -1.856848448514938354e-01 8.492070436477661133e-02 2.127921581268310547e-01 -1.718865185976028442e-01 -6.904394924640655518e-02 -6.193941086530685425e-02 9.185738861560821533e-02 -2.714003920555114746e-01 9.999828040599822998e-02 9.566092491149902344e-02 -9.422414749860763550e-02 -2.192162573337554932e-01 2.290329709649085999e-02 3.146202489733695984e-02 -7.427657395601272583e-02 -2.853475511074066162e-02 -1.754661649465560913e-01 1.298442948609590530e-02 -3.147638738155364990e-01 -1.490997821092605591e-01 2.429663389921188354e-01 -8.278732188045978546e-03 -4.371369257569313049e-02 -1.150201484560966492e-01 -1.659381240606307983e-01
6.473837792873382568e-02 9.992615878582000732e-02 2.111928015947341919e-01 1.525457203388214111e-01 5.212853103876113892e-02 9.495916776359081268e-03 -1.289255321025848389e-01 1.305408328771591187e-01 1.298682689666748047e-01 2.546762228012084961e-01 3.144350647926330566e-01 -7.107327878475189209e-02 -5.607981607317924500e-02 -4.880271852016448975e-02 -4.151640534400939941e-01 2.027111500501632690e-02 1.323844343423843384e-01 3.009856678545475006e-02 1.495916992425918579e-01 2.607765048742294312e-02 -9.498670697212219238e-02 -9.151802211999893188e-02 1.830631047487258911e-01 -3.133526742458343506e-01 -1.925303339958190918e-01 -8.982883393764495850e-02 -3.170896470546722412e-01 2.766568064689636230e-01 2.096768282353878021e-02 -1.412161439657211304e-01 -5.734217539429664612e-02 2.847004830837249756e-01
5.941995605826377869e-02 6.007603183388710022e-02 2.031311094760894775e-01 9.996349364519119263e-02 -1.001583188772201538e-01 6.299871206283569336e-02 -2.345327287912368774e-01 5.514856427907943726e-02 -1.344781666994094849e-01 3.816069662570953369e-01 -1.973039209842681885e-01 2.473981529474258423e-01 -2.918272614479064941e-01 3.821657970547676086e-02 -2.496459484100341797e-01 1.295262575149536133e-01 5.316409468650817871e-02 4.157908633351325989e-02 2.942481637001037598e-01 7.785978913307189941e-02 1.767367571592330933e-01 2.288894914090633392e-02 -1.500745266675949097e-01 -1.035469472408294678e-01 7.482121884822845459e-02 2.378978729248046875e-01 -8.998992852866649628e-03 2.332123667001724243e-01 -2.016416788101196289e-01 -2.733207643032073975e-01 7.969486713409423828e-02 1.985197365283966064e-01
1.975010484457015991e-01 2.798325717449188232e-01 4.671563804149627686e-01 -5.943141132593154907e-02 -8.955989032983779907e-02 4.730341210961341858e-02 -1.691948473453521729e-01 -7.064263522624969482e-02 2.001537084579467773e-01 1.652666740119457245e-02 2.167953997850418091e-01 -6.966260820627212524e-02 -3.599039018154144287e-01 -1.646660864353179932e-01 -2.429904788732528687e-01 1.336059421300888062e-01 -3.805518522858619690e-02 -1.512319892644882202e-01 2.603019773960113525e-01 -1.715028774924576283e-03 1.026944443583488464e-01 9.658116847276687622e-02 -1.119578443467617035e-02 -3.311019837856292725e-01 4.003086313605308533e-02 -5.899198353290557861e-02 1.434899717569351196e-01 1.382958143949508667e-01 1.411614120006561279e-01 -3.764422237873077393e-02 1.516329683363437653e-02 -5.689612030982971191e-02
5.029414594173431396e-02 1.197404414415359497e-01 3.336344361305236816e-01 -4.799018800258636475e-02 -3.229765594005584717e-02 3.799609839916229248e-01 -6.758372485637664795e-02 -2.320492565631866455e-01 9.738169610500335693e-02 2.363827973604202271e-01 -2.809800505638122559e-01 -3.392721340060234070e-02 -2.622375190258026123e-01 1.178525015711784363e-01 -9.824006818234920502e-03 2.839098870754241943e-02 -7.260984927415847778e-02 -3.711936250329017639e-02 2.628881633281707764e-01 -1.703790426254272461e-01 -3.987978771328926086e-02 -5.117630958557128906e-02 -2.051585316658020020e-01 -1.752375513315200806e-01 2.785073816776275635e-01 -8.109889179468154907e-02 7.968137972056865692e-03 7.862377166748046875e-02 -1.679611951112747192e-01 -1.713316887617111206e-01 2.452212870121002197e-01 2.162967324256896973e-01
-1.411424577236175537e-01 2.618919312953948975e-01 4.375770092010498047e-01 -1.112586632370948792e-02 1.618301421403884888e-01 3.265155851840972900e-01 -9.782321006059646606e-02 -9.044582396745681763e-02 8.437231928110122681e-02 2.091322243213653564e-01 -9.259047359228134155e-02 -3.602745011448860168e-03 -5.063808709383010864e-02 7.555630803108215332e-02 -2.648389935493469238e-01 3.550777435302734375e-01 -1.041949763894081116e-01 4.323772341012954712e-02 -4.176346957683563232e-02 -1.801123097538948059e-02 -8.394209295511245728e-02 -2.385574281215667725e-01 1.869651488959789276e-02 -1.202671527862548828e-01 -3.416497260332107544e-02 -2.576996684074401855e-01 -1.494484990835189819e-01 -7.054875139147043228e-03 5.836396291851997375e-02 -1.849977821111679077e-01 -2.665987908840179443e-01 -1.147970929741859436e-01
-1.593241840600967407e-01 2.345668226480484009e-01 -3.195462748408317566e-02 -1.084406748414039612e-01 5.374874547123908997e-02 3.179979920387268066e-01 -3.497220575809478760e-01 -1.578335016965866089e-01 3.839017450809478760e-02 1.173312067985534668e-01 2.815065979957580566e-01 6.987108290195465088e-02 -2.735269963741302490e-01 -9.110257029533386230e-02 -2.584026753902435303e-01 5.825775116682052612e-02 -3.519724607467651367e-01 1.155337542295455933e-01 -1.603424698114395142e-01 1.553062200546264648e-01 -4.444871097803115845e-02 -6.171068176627159119e-02 1.355980038642883301e-01 -1.608841270208358765e-01 1.662257313728332520e-01 6.733223050832748413e-02 -1.140052378177642822e-01 4.753806069493293762e-02 5.083270743489265442e-02 -2.397091984748840332e-01 2.415595054626464844e-01 3.011424851138144732e-04
1.612847894430160522e-01 -1.512495130300521851e-01 1.677470505237579346e-01 1.448099762201309204e-01 -1.374875009059906006e-01 -5.461290478706359863e-02 -1.100645810365676880e-01 6.562078837305307388e-03 9.341157041490077972e-03 8.351261168718338013e-02 4.085482656955718994e-02 4.612710699439048767e-02 -2.094044685363769531e-01 -3.158775269985198975e-01 -2.872555255889892578e-01 1.678200364112854004e-01 -1.333149336278438568e-02 -4.667454957962036133e-02 2.131451480090618134e-02 2.126549929380416870e-01 -9.581109881401062012e-02 -2.639605998992919922e-01 -1.977024078369140625e-01 -3.220342695713043213e-01 -4.410206899046897888e-02 1.481695324182510376e-01 3.482482433319091797e-01 2.433756589889526367e-01 2.490151226520538330e-01 -2.486433535814285278e-01 -1.721268333494663239e-02 6.765019148588180542e-02
5.271810665726661682e-02 -1.309007871896028519e-02 7.771533727645874023e-02 -1.321395784616470337e-01 3.092597611248493195e-02 2.519023716449737549e-01 4.829108715057373047e-02 8.072444796562194824e-02 6.940715014934539795e-02 3.558913469314575195e-01 2.140632420778274536e-01 -3.174004256725311279e-01 -7.683550566434860229e-02 1.491019427776336670e-01 -2.304144054651260376e-01 -1.699300669133663177e-02 -1.235750317573547363e-01 8.151938766241073608e-02 1.204998120665550232e-01 7.819419354200363159e-02 3.237904235720634460e-02 -1.758328825235366821e-02 3.199532628059387207e-02 -2.852270305156707764e-01 -1.655157655477523804e-01 -3.540027737617492676e-01 8.224344998598098755e-02 1.299084275960922241e-01 5.854869633913040161e-02 -3.966452479362487793e-01 1.711550056934356689e-01 2.191868573427200317e-01
7.426244020462036133e-02 -1.988089084625244141e-02 1.578287780284881592e-01 9.950872510671615601e-02 -4.076843336224555969e-02 1.853298395872116089e-01 9.034883230924606323e-03 4.034690931439399719e-02 1.183743551373481750e-01 4.284707605838775635e-01 -1.189327538013458252e-01 -2.588832974433898926e-01 -8.065202832221984863e-02 -6.372091174125671387e-02 -3.093287944793701172e-01 7.139085233211517334e-02 -1.952405422925949097e-01 2.506321072578430176e-01 -6.257441639900207520e-02 -6.232032552361488342e-02 -7.255656272172927856e-02 -2.234728783369064331e-01 -8.471075445413589478e-02 -2.783762216567993164e-01 -2.149040102958679199e-01 -2.968870699405670166e-01 -7.985211908817291260e-02 1.323991119861602783e-01 3.057837784290313721e-01 -1.496396958827972412e-02 1.378487199544906616e-01 1.089869365096092224e-01
-1.437653880566358566e-02 7.032578438520431519e-02 1.233230680227279663e-01 4.422398284077644348e-03 1.263597793877124786e-02 1.032853648066520691e-01 -3.569817841053009033e-01 -2.645193785429000854e-02 6.575955450534820557e-02 -2.328493166714906693e-03 1.681053489446640015e-01 1.624396890401840210e-01 2.735724486410617828e-02 1.354252733290195465e-02 -2.515505552291870117e-01 1.949462294578552246e-01 3.343179821968078613e-02 1.733955740928649902e-01 3.147007664665579796e-03 -5.798553302884101868e-02 -2.317379415035247803e-01 -1.849642097949981689e-01 2.930849604308605194e-02 -1.497703939676284790e-01 -1.420918256044387817e-01 -3.031398952007293701e-01 -1.449268609285354614e-01 3.529984056949615479e-01 -3.047744333744049072e-01 -2.477373778820037842e-01 2.321565598249435425e-01 2.604860365390777588e-01
4.373613744974136353e-02 3.034366108477115631e-02 2.931998074054718018e-01 -4.422133043408393860e-02 6.586231756955385208e-03 1.340863257646560669e-01 5.396568775177001953e-02 -1.628753840923309326e-01 2.487589865922927856e-01 3.213839530944824219e-01 -2.021308392286300659e-01 1.768914610147476196e-01 -3.229042291641235352e-01 -2.690533697605133057e-01 -5.963675305247306824e-02 9.779416769742965698e-02 -5.038424208760261536e-02 1.217783894389867783e-02 1.631824076175689697e-01 9.930031001567840576e-02 -1.619157940149307251e-01 -2.131016403436660767e-01 -1.123958006501197815e-01 1.025573983788490295e-01 1.841680705547332764e-01 -2.807686030864715576e-01 -4.571286216378211975e-02 1.985280960798263550e-02 -3.244011104106903076e-02 -2.459588497877120972e-01 1.832177042961120605e-01 3.006374835968017578e-01
-3.384802863001823425e-02 1.654777228832244873e-01 3.722074925899505615e-01 3.684622049331665039e-02 8.282307535409927368e-02 2.861350178718566895e-01 -8.403649181127548218e-02 -1.678200066089630127e-01 9.402202069759368896e-02 2.585561275482177734e-01 -2.589580416679382324e-01 -4.944837093353271484e-02 -3.104243576526641846e-01 -6.669095903635025024e-02 -1.452377885580062866e-01 1.977136172354221344e-02 -2.149754902347922325e-03 3.390034660696983337e-02 3.197593986988067627e-01 -2.445109002292156219e-02 -1.443031877279281616e-01 -1.019284799695014954e-01 -9.655223041772842407e-02 4.006498306989669800e-02 2.851019203662872314e-01 -3.512239456176757812e-02 9.815907478332519531e-02 1.700322628021240234e-01 -1.463832240551710129e-02 -2.354225963354110718e-01 3.145589530467987061e-01 1.354212015867233276e-01
-6.792287528514862061e-02 1.504718065261840820e-01 1.979027688503265381e-01 -5.379150062799453735e-02 -1.022887323051691055e-02 3.741711676120758057e-01 -1.967381983995437622e-01 -2.617828547954559326e-01 4.012034088373184204e-02 2.042737603187561035e-01 -1.395062655210494995e-01 -9.265242516994476318e-02 -2.022959291934967041e-01 6.485105305910110474e-02 -5.354468710720539093e-03 2.581712603569030762e-02 9.816441684961318970e-03 1.061815023422241211e-02 3.125141859054565430e-01 -2.375625520944595337e-01 -1.929449886083602905e-01 -2.825756371021270752e-01 -1.895837932825088501e-01 -1.179751306772232056e-01 2.918281853199005127e-01 -4.720456898212432861e-02 1.742668598890304565e-01 1.413117051124572754e-01 6.011077761650085449e-02 -1.775381714105606079e-01 2.482848763465881348e-01 1.018673256039619446e-01
-1.621356457471847534e-01 1.338178515434265137e-01 2.460477203130722046e-01 2.806258499622344971e-01 -1.805079132318496704e-01 -9.465704858303070068e-02 -7.515396177768707275e-02 -2.668311595916748047e-01 2.021462172269821167e-01 6.930894404649734497e-02 -1.720429658889770508e-01 5.176191031932830811e-02 -2.471078634262084961e-01 -7.545688003301620483e-02 -3.473826050758361816e-01 9.362399578094482422e-03 -5.237961560487747192e-02 -8.135052397847175598e-03 -1.234703138470649719e-01 -6.051844358444213867e-02 -3.616406023502349854e-01 -1.893339157104492188e-01 6.745234876871109009e-02 -1.050916835665702820e-01 -7.277743518352508545e-02 -1.443819105625152588e-01 1.503516286611557007e-01 1.239718347787857056e-01 -2.709632739424705505e-02 -1.982930302619934082e-01 2.962407767772674561e-01 1.918026953935623169e-01
3.061728738248348236e-02 1.380084753036499023e-01 6.449035555124282837e-02 1.884042471647262573e-01 2.403734326362609863e-01 2.605727612972259521e-01 -2.290190756320953369e-01 -1.877477951347827911e-02 9.709753841161727905e-02 3.393657505512237549e-01 -1.590185612440109253e-01 1.480035781860351562e-01 -1.450480241328477859e-02 2.302853949368000031e-02 -3.365395963191986084e-01 4.230500012636184692e-02 -2.267006039619445801e-01 -2.127432376146316528e-01 -3.176523745059967041e-02 2.360018044710159302e-01 -4.357875138521194458e-02 -2.941817939281463623e-01 -1.359861791133880615e-01 -3.134122192859649658e-01 6.872583180665969849e-02 -1.684559136629104614e-01 -1.998050510883331299e-01 1.500550508499145508e-01 6.240846216678619385e-02 -1.134502068161964417e-01 3.085468523204326630e-02 -5.025461316108703613e-02
1.151824221014976501e-01 2.097665816545486450e-01 1.686833053827285767e-01 -1.481513082981109619e-01 1.375172566622495651e-02 -5.444939434528350830e-02 3.519741445779800415e-02 -1.686567366123199463e-01 1.565682440996170044e-01 2.395365387201309204e-01 -2.179378122091293335e-01 -2.753268480300903320e-01 -2.505258917808532715e-01 4.982683435082435608e-02 -1.794830411672592163e-01 1.056050732731819153e-01 -2.030107975006103516e-01 1.775191724300384521e-02 2.715851962566375732e-01 1.815864890813827515e-01 -7.615034282207489014e-02 -7.421989738941192627e-02 -2.165828347206115723e-01 -2.806406915187835693e-01 2.908241152763366699e-01 8.528775721788406372e-02 -2.243717759847640991e-02 2.174084931612014771e-01 -1.307304203510284424e-01 -2.066133171319961548e-02 3.164919316768646240e-01 5.605455115437507629e-02
-1.635768115520477295e-01 2.786910831928253174e-01 3.673871457576751709e-01 -1.082463376224040985e-02 1.096305847167968750e-01 4.585933089256286621e-01 -2.846251986920833588e-02 -6.444786489009857178e-02 2.970165610313415527e-01 3.034326434135437012e-01 -1.906737983226776123e-01 4.511237516999244690e-02 -5.020666122436523438e-02 -1.499984711408615112e-01 -1.585718691349029541e-01 1.371988952159881592e-01 -8.087222278118133545e-02 5.312009155750274658e-02 1.341749075800180435e-02 1.771174967288970947e-01 1.831220388412475586e-01 -1.763426959514617920e-01 7.841382175683975220e-02 -2.343799471855163574e-01 -5.353070423007011414e-02 -1.753069460391998291e-01 2.214524149894714355e-02 8.448981493711471558e-02 -4.416801407933235168e-02 -1.147738751024007797e-02 -1.661453843116760254e-01 -8.934668451547622681e-02
-7.755309343338012695e-02 8.903396874666213989e-02 8.893229067325592041e-02 1.473900526762008667e-01 -9.625346213579177856e-02 1.195297315716743469e-01 1.338411122560501099e-01 -1.109066382050514221e-01 -1.287851016968488693e-02 7.127542514353990555e-03 2.557766735553741455e-01 -8.158997446298599243e-02 -3.504467904567718506e-01 -1.972834169864654541e-01 -3.771243393421173096e-01 1.600544154644012451e-01 6.851875036954879761e-02 2.788219787180423737e-02 -1.214797943830490112e-01 -3.051569461822509766e-01 1.432936042547225952e-01 1.349627673625946045e-01 -1.049627214670181274e-01 -1.533103883266448975e-01 3.878703713417053223e-02 -1.365979909896850586e-01 -1.012313142418861389e-01 2.467258870601654053e-01 -7.301094383001327515e-02 -2.511556148529052734e-01 3.801427185535430908e-01 9.983956068754196167e-02
1.172918900847434998e-01 -1.283128559589385986e-01 2.999350130558013916e-01 2.042062431573867798e-01 5.332410708069801331e-02 6.725826859474182129e-02 -2.805892825126647949e-01 5.780599266290664673e-02 -5.031733214855194092e-02 1.920727342367172241e-01 1.470059454441070557e-01 2.968542277812957764e-02 -1.351236253976821899e-01 -1.948360204696655273e-01 -9.807734936475753784e-02 1.883824765682220459e-01 -1.866797804832458496e-01 7.329947501420974731e-02 2.159440070390701294e-01 -1.616495661437511444e-02 -1.569410599768161774e-02 -8.475419133901596069e-02 1.991928555071353912e-02 -2.573727071285247803e-01 -1.086670979857444763e-01 -3.193892538547515869e-01 -2.473398298025131226e-01 1.265178471803665161e-01 -8.429440855979919434e-02 -4.540388584136962891e-01 8.739685267210006714e-02 1.111614331603050232e-01
3.819724172353744507e-02 1.165402308106422424e-01 -1.677050255239009857e-02 -1.248338967561721802e-01 -9.576524794101715088e-02 1.427252739667892456e-01 1.392126530408859253e-01 -1.334754377603530884e-01 7.488794624805450439e-02 3.204042017459869385e-01 -4.390842746943235397e-03 -2.186001539230346680e-01 -1.042019575834274292e-01 1.405778527259826660e-02 -1.129188016057014465e-01 5.685426294803619385e-02 -1.472134888172149658e-01 1.382176429033279419e-01 6.238047033548355103e-02 9.788826853036880493e-02 4.506002366542816162e-02 8.187433332204818726e-02 1.235604658722877502e-01 -5.591611266136169434e-01 -1.032637357711791992e-01 -3.765962719917297363e-01 -7.342500030063092709e-04 1.329604536294937134e-01 1.100885346531867981e-01 -3.078576028347015381e-01 1.988048702478408813e-01 1.083896532654762268e-01
-6.686447188258171082e-03 2.028973549604415894e-01 1.882162243127822876e-01 -5.154836177825927734e-02 6.611963361501693726e-02 4.587719142436981201e-01 6.313280761241912842e-02 -6.024291366338729858e-02 -4.295269399881362915e-02 1.267981827259063721e-01 4.624097645282745361e-01 -3.012424707412719727e-02 -1.390808671712875366e-01 -7.803759723901748657e-02 -3.243566453456878662e-01 1.940069794654846191e-01 -2.112470753490924835e-02 4.599251970648765564e-02 -2.791068255901336670e-01 2.698664963245391846e-01 -6.368212401866912842e-02 -2.236021012067794800e-01 2.160092256963253021e-02 -1.781197339296340942e-01 4.696968942880630493e-02 -3.850837796926498413e-02 1.155252382159233093e-01 -6.100086867809295654e-02 6.392389535903930664e-02 -1.424346268177032471e-01 1.494292169809341431e-02 1.114663034677505493e-01
-1.646197885274887085e-01 -2.000177949666976929e-01 -1.100540235638618469e-01 2.264961600303649902e-01 -2.234522551298141479e-01 3.090179264545440674e-01 -2.249114513397216797e-01 -1.713975071907043457e-01 2.301569879055023193e-01 1.612481474876403809e-01 -1.634831726551055908e-01 -1.974738016724586487e-02 -1.337532997131347656e-01 -1.815964430570602417e-01 -2.502746880054473877e-01 6.047636270523071289e-02 1.295103132724761963e-01 1.530997902154922485e-01 1.372509002685546875e-01 -1.415448486804962158e-01 2.564826793968677521e-02 1.285828277468681335e-02 -1.910615712404251099e-01 -1.381483525037765503e-01 -4.214576259255409241e-02 -1.024795472621917725e-01 4.348552972078323364e-02 4.568963646888732910e-01 6.510599702596664429e-02 9.032412618398666382e-02 2.124360799789428711e-01 -6.997099518775939941e-02
-1.646431088447570801e-01 8.019243925809860229e-02 4.520032107830047607e-01 -1.606254279613494873e-01 6.318574398756027222e-02 -2.888395451009273529e-02 -4.762914404273033142e-02 -2.365942299365997314e-01 1.160542145371437073e-01 -2.154840156435966492e-02 2.124548852443695068e-01 4.360405728220939636e-02 -5.353311076760292053e-02 -4.163316264748573303e-02 -4.101804494857788086e-01 -1.548061668872833252e-01 2.544018626213073730e-02 -1.356183439493179321e-01 2.068362385034561157e-01 -3.743040561676025391e-02 3.292685151100158691e-01 -1.178063005208969116e-01 -8.748968690633773804e-02 -1.779933422803878784e-01 1.524574458599090576e-01 -5.377541854977607727e-02 -1.239650994539260864e-01 8.221320062875747681e-02 -3.643745556473731995e-02 -2.421403378248214722e-01 1.877665519714355469e-01 2.171813547611236572e-01
1.816859096288681030e-02 3.633776679635047913e-02 -7.841271907091140747e-02 -1.254762988537549973e-02 -2.809645421802997589e-02 8.476673066616058350e-02 -3.097064793109893799e-01 6.569487601518630981e-02 1.317569613456726074e-01 1.527259647846221924e-01 4.009709060192108154e-01 5.976011976599693298e-02 -1.627779006958007812e-01 -2.538123726844787598e-01 -4.275608658790588379e-01 2.867247164249420166e-01 -6.306027621030807495e-02 -3.228508681058883667e-02 2.241581231355667114e-01 3.059017658233642578e-02 8.876143395900726318e-02 1.606406867504119873e-01 -2.783497609198093414e-02 -2.189975380897521973e-01 -4.616765305399894714e-02 -6.974374502897262573e-02 1.803589761257171631e-01 2.321369647979736328e-01 1.210266500711441040e-01 -1.635654866695404053e-01 8.574319654144346714e-04 2.223266810178756714e-01
-1.594596803188323975e-01 9.513784199953079224e-02 1.843962222337722778e-01 1.638440638780593872e-01 1.523314416408538818e-01 5.179303884506225586e-01 -2.187183052301406860e-01 5.677380040287971497e-02 1.654075086116790771e-01 3.098255097866058350e-01 -1.074775010347366333e-01 1.291391402482986450e-01 -7.382351160049438477e-02 6.926070153713226318e-02 -3.331611454486846924e-01 -7.443358004093170166e-02 -1.705606728792190552e-01 -6.833161413669586182e-02 -1.000812426209449768e-01 8.038812875747680664e-02 1.040025353431701660e-01 -2.163425534963607788e-01 1.229932531714439392e-01 -2.716806232929229736e-01 1.007817015051841736e-01 -1.697590053081512451e-01 -8.260107785463333130e-02 6.020914763212203979e-02 -9.916720539331436157e-02 -1.565927267074584961e-01 -5.570076778531074524e-02 -1.073721796274185181e-02
-9.347395598888397217e-02 9.684619307518005371e-02 -1.515212003141641617e-02 4.436190426349639893e-02 1.741833537817001343e-01 3.326779603958129883e-01 -3.002380430698394775e-01 4.620986059308052063e-02 -1.682597547769546509e-01 2.269360721111297607e-01 -4.472560063004493713e-02 3.010587207973003387e-02 -1.142846122384071350e-01 -1.461191102862358093e-02 -1.869205087423324585e-01 2.691448032855987549e-01 -1.224611103534698486e-01 -3.530534356832504272e-02 2.159565687179565430e-02 6.043554283678531647e-03 -2.681020796298980713e-01 -1.559929251670837402e-01 -1.262156665325164795e-01 -1.515682507306337357e-02 -3.277331218123435974e-02 -2.822982370853424072e-01 -1.875588446855545044e-01 2.179362326860427856e-01 -1.393885314464569092e-01 -2.586433887481689453e-01 3.233144283294677734e-01 2.441414296627044678e-01
-1.473165750503540039e-01 2.708089351654052734e-01 1.962557435035705566e-01 1.998822391033172607e-02 2.049844861030578613e-01 3.992781639099121094e-01 -1.755312383174896240e-01 1.981120184063911438e-02 1.408928781747817993e-01 2.319041937589645386e-01 9.291374124586582184e-03 6.342681497335433960e-02 -1.114164590835571289e-01 -1.782419234514236450e-01 -3.727122247219085693e-01 2.138925045728683472e-01 -2.161564826965332031e-01 -6.218190491199493408e-02 -1.616399139165878296e-01 3.221077322959899902e-01 9.603889286518096924e-02 -1.679097712039947510e-01 -4.551369324326515198e-02 -9.502463787794113159e-02 -8.250063657760620117e-02 -1.928313374519348145e-01 -8.581530302762985229e-02 1.227825060486793518e-01 1.747698709368705750e-02 -1.670552194118499756e-01 -1.263560261577367783e-02 -5.494741350412368774e-02
2.366678416728973389e-02 3.071831762790679932e-01 -4.028558731079101562e-02 1.339230686426162720e-01 -5.813663080334663391e-02 8.823268115520477295e-02 -1.316324770450592041e-01 -3.159688413143157959e-02 2.246692180633544922e-01 9.419844299554824829e-02 1.415184289216995239e-01 -3.689462840557098389e-01 -3.571364879608154297e-01 -3.215858340263366699e-01 -3.446863293647766113e-01 -1.103272475302219391e-02 -4.950255528092384338e-02 1.761366613209247589e-02 2.131049782037734985e-01 2.878165058791637421e-02 -7.932038605213165283e-02 9.988880157470703125e-02 -2.661866843700408936e-01 -1.071741357445716858e-01 2.938334047794342041e-01 -2.524585276842117310e-02 -1.973572559654712677e-02 1.178238075226545334e-02 6.776957958936691284e-02 -8.657213300466537476e-02 -9.881436079740524292e-02 1.834870129823684692e-01
-9.974649548530578613e-02 7.669434696435928345e-02 3.236064612865447998e-01 2.052853852510452271e-01 -1.788371652364730835e-01 -3.104491718113422394e-02 5.063226819038391113e-02 -2.414664626121520996e-02 -1.312732398509979248e-01 -2.222903631627559662e-02 1.297813057899475098e-01 -1.261924803256988525e-01 -2.480413466691970825e-01 -2.338873147964477539e-01 -3.849600255489349365e-01 2.159024327993392944e-01 -2.331851050257682800e-02 -1.771927922964096069e-01 8.705591410398483276e-02 -3.048617839813232422e-01 1.164240390062332153e-01 1.072372496128082275e-01 -1.516119986772537231e-01 -1.506365239620208740e-01 -3.024792857468128204e-02 -1.029898151755332947e-01 -1.733585000038146973e-01 3.160681426525115967e-01 9.317012131214141846e-02 -2.548975050449371338e-01 1.368950456380844116e-01 5.120473727583885193e-02
1.577711552381515503e-01 1.610498428344726562e-01 3.501461148262023926e-01 8.844029158353805542e-03 7.734494656324386597e-02 1.896963417530059814e-01 -5.842763185501098633e-02 -2.652653455734252930e-01 2.266373038291931152e-01 1.951572299003601074e-01 -2.563286423683166504e-01 2.366869896650314331e-02 -2.239863723516464233e-01 -3.636136278510093689e-02 -1.142084971070289612e-01 2.209036946296691895e-01 1.057086288928985596e-01 1.668797060847282410e-02 7.501142472028732300e-02 5.275881662964820862e-02 -1.248336061835289001e-01 -1.746263802051544189e-01 -2.131048142910003662e-01 1.884593279100954533e-03 9.991351515054702759e-02 -2.238432317972183228e-01 1.804329454898834229e-01 4.904261231422424316e-02 -6.886371970176696777e-02 -3.141780495643615723e-01 2.029471397399902344e-01 3.010806739330291748e-01
-2.562839984893798828e-01 6.033044308423995972e-02 3.454224765300750732e-02 5.045316815376281738e-01 3.686864674091339111e-02 2.792278826236724854e-01 6.537099182605743408e-02 -2.227080911397933960e-01 2.425812035799026489e-01 2.857644297182559967e-02 -5.536376684904098511e-02 1.327620446681976318e-01 -1.458760350942611694e-01 2.868046462535858154e-01 -2.779510617256164551e-02 2.219251841306686401e-01 3.073056228458881378e-02 -9.137635678052902222e-02 -6.228291615843772888e-02 -1.238001510500907898e-02 1.175594851374626160e-01 4.149896278977394104e-02 -1.589788198471069336e-01 -2.387488633394241333e-01 1.172951385378837585e-01 -2.448957711458206177e-01 1.070928871631622314e-01 1.326660662889480591e-01 9.657341241836547852e-02 -1.362461298704147339e-01 2.541752755641937256e-01 3.715554624795913696e-02
3.191632032394409180e-02 1.788689196109771729e-01 -5.161229521036148071e-02 1.695618033409118652e-01 -2.083201408386230469e-01 2.517482042312622070e-01 -1.731841862201690674e-01 -1.829290837049484253e-01 1.296792328357696533e-01 5.846813693642616272e-02 1.187028065323829651e-01 3.982922434806823730e-02 -1.256559342145919800e-01 -1.127147153019905090e-01 -3.419784903526306152e-01 2.744534015655517578e-01 -1.704837381839752197e-01 6.395661830902099609e-02 4.064009338617324829e-02 2.279444783926010132e-01 1.636492758989334106e-01 -1.024546250700950623e-01 9.919089078903198242e-02 -3.595720827579498291e-01 -9.095253050327301025e-02 -5.441692098975181580e-02 -4.171188548207283020e-02 1.353212445974349976e-01 4.392828941345214844e-01 -1.312316060066223145e-01 4.659741371870040894e-02 -4.289289191365242004e-02
7.161079440265893936e-03 8.518018573522567749e-02 1.768909543752670288e-01 -4.114243760704994202e-02 -2.223806828260421753e-01 6.923122704029083252e-02 9.455558843910694122e-03 -3.072732985019683838e-01 -5.665022879838943481e-02 -4.845089837908744812e-02 1.248024106025695801e-01 2.003998495638370514e-02 -2.784385979175567627e-01 -2.534815669059753418e-01 -5.624752640724182129e-01 1.112277582287788391e-01 -4.504109919071197510e-02 -3.600955754518508911e-02 1.345984339714050293e-01 6.371223181486129761e-02 2.501812875270843506e-01 1.959923952817916870e-01 6.609299778938293457e-02 -2.655369937419891357e-01 1.905313134193420410e-01 -1.154778599739074707e-01 -1.005185693502426147e-01 7.844290137290954590e-02 7.655142992734909058e-02 -1.415078043937683105e-01 8.757389336824417114e-02 1.343910247087478638e-01
5.801049526780843735e-03 2.367967069149017334e-01 3.540456593036651611e-01 7.704695314168930054e-02 -1.011420041322708130e-02 2.186262011528015137e-01 -1.848245114088058472e-01 -1.151295974850654602e-01 -1.968997269868850708e-01 3.521773219108581543e-01 -6.361009925603866577e-02 -1.043838709592819214e-01 1.508916765451431274e-01 1.316216886043548584e-01 -2.782790660858154297e-01 4.181983470916748047e-01 3.334372118115425110e-02 5.653673782944679260e-02 2.400348335504531860e-02 2.103950083255767822e-01 -4.952781647443771362e-02 8.928454667329788208e-02 -1.036228463053703308e-01 -2.019657194614410400e-02 1.920212209224700928e-01 -1.776921749114990234e-01 -6.925277411937713623e-02 7.481967657804489136e-02 2.543333172798156738e-02 -2.414023727178573608e-01 1.666854023933410645e-01 -1.042336672544479370e-01
-1.560931000858545303e-02 1.790720224380493164e-01 2.610138058662414551e-01 -1.075690016150474548e-01 1.083728075027465820e-01 1.918839365243911743e-01 7.474607229232788086e-02 -1.378276050090789795e-01 2.014639824628829956e-01 8.351104706525802612e-02 -1.523071378469467163e-01 2.876228652894496918e-02 -4.134198427200317383e-01 -1.681153476238250732e-01 -1.140292659401893616e-01 5.575764179229736328e-02 -1.711223274469375610e-01 -3.677167370915412903e-02 3.000493347644805908e-01 -2.154345251619815826e-02 -2.353762648999691010e-02 -3.136840164661407471e-01 -1.873533129692077637e-01 1.389950662851333618e-01 9.076637029647827148e-02 -3.098644018173217773e-01 8.314207941293716431e-02 2.982942014932632446e-02 -5.220067501068115234e-02 -2.292920351028442383e-01 2.529779374599456787e-01 1.486945301294326782e-01
7.024598773568868637e-03 -2.339399605989456177e-02 1.112415362149477005e-02 -2.167695313692092896e-01 -1.797349005937576294e-02 1.913613080978393555e-01 1.031768471002578735e-01 -3.988138865679502487e-03 8.925402164459228516e-02 1.809401959180831909e-01 2.089856117963790894e-01 -2.809865176677703857e-01 -1.850041896104812622e-01 3.173550590872764587e-02 -3.210042417049407959e-01 3.111121803522109985e-02 -1.864261925220489502e-01 2.017066776752471924e-01 1.931717395782470703e-01 9.814907796680927277e-03 -1.364623010158538818e-01 -1.013051718473434448e-02 4.442553967237472534e-02 -3.945125341415405273e-01 -2.253908812999725342e-01 -2.264485955238342285e-01 -1.291970610618591309e-01 2.341908812522888184e-01 7.526671886444091797e-02 -2.035768479108810425e-01 1.154826283454895020e-01 2.808116674423217773e-01
-3.221177160739898682e-01 1.242250576615333557e-01 -4.124847799539566040e-02 4.260728359222412109e-01 -9.233286231756210327e-02 1.268433183431625366e-01 2.591139674186706543e-01 -1.945500969886779785e-01 2.808913588523864746e-01 9.178238362073898315e-02 -2.285624481737613678e-02 4.677953571081161499e-02 -5.791668780148029327e-03 2.736706286668777466e-02 -6.227570027112960815e-02 -5.591066554188728333e-02 -7.545862346887588501e-02 9.743226692080497742e-03 2.426275014877319336e-01 -1.178016364574432373e-01 1.447492986917495728e-01 8.722055703401565552e-02 -3.052407689392566681e-02 -4.027923047542572021e-01 -8.801293373107910156e-02 -1.001398637890815735e-01 6.489343196153640747e-02 1.302235573530197144e-01 -1.511291116476058960e-01 -2.516275942325592041e-01 1.291590183973312378e-01 2.410261034965515137e-01
1.939965784549713135e-01 -1.033109724521636963e-01 1.453059017658233643e-01 -8.940067142248153687e-03 -2.489670179784297943e-02 2.698576748371124268e-01 -2.424978613853454590e-01 -1.139291152358055115e-01 -1.541390419006347656e-01 2.466043680906295776e-01 5.615682899951934814e-02 2.093587368726730347e-01 -2.684189938008785248e-02 -3.192303478717803955e-01 -5.066815763711929321e-02 2.213682383298873901e-01 1.103373169898986816e-01 -9.629952907562255859e-02 3.860403224825859070e-02 -2.478544786572456360e-02 -2.064866013824939728e-02 -4.140054062008857727e-02 -2.528517320752143860e-02 -4.035792946815490723e-01 -1.304813623428344727e-01 -2.995463013648986816e-01 -2.133579850196838379e-01 1.119728609919548035e-01 -3.197141364216804504e-02 -2.832794189453125000e-01 2.382811456918716431e-01 8.628319948911666870e-02
-2.183732539415359497e-01 -1.313308626413345337e-01 1.545253545045852661e-01 1.678093969821929932e-01 -2.612375020980834961e-01 1.296332031488418579e-01 -2.995170056819915771e-01 3.647246956825256348e-02 1.921608448028564453e-01 -1.475054491311311722e-02 -4.053954035043716431e-02 5.313431099057197571e-02 -1.989859156310558319e-02 2.264781296253204346e-01 -3.788414001464843750e-01 5.046825855970382690e-02 -1.727041304111480713e-01 -3.773094713687896729e-02 1.391897350549697876e-02 3.667072355747222900e-01 1.712866313755512238e-02 -2.050923928618431091e-02 -1.315512657165527344e-01 -3.326509594917297363e-01 -1.678458750247955322e-01 -5.099086835980415344e-02 5.151401460170745850e-02 1.566003412008285522e-01 1.234607174992561340e-01 -2.892865836620330811e-01 1.146903187036514282e-01 5.425023660063743591e-02
1.175474897027015686e-01 1.504244059324264526e-01 2.366022169589996338e-01 -6.967129185795783997e-03 1.106654666364192963e-02 2.272115945816040039e-01 -2.726201117038726807e-01 9.307486936450004578e-03 -9.198442101478576660e-02 1.045891121029853821e-01 3.763257712125778198e-02 -2.543735206127166748e-01 -1.368129849433898926e-01 -1.592516899108886719e-01 -1.508176326751708984e-01 1.556854099035263062e-01 -3.222125023603439331e-02 1.285793185234069824e-01 2.927451729774475098e-01 2.932273037731647491e-02 -5.989288911223411560e-02 -5.165451765060424805e-02 -1.394566893577575684e-02 -2.710802853107452393e-01 -3.654085993766784668e-01 -3.234222531318664551e-01 -1.261476874351501465e-01 1.646186262369155884e-01 1.673782616853713989e-01 -3.011115491390228271e-01 8.888161182403564453e-02 -1.140125393867492676e-01
6.540147960186004639e-02 2.530429959297180176e-01 1.822671443223953247e-01 3.116814605891704559e-02 -1.619294583797454834e-01 4.697325825691223145e-02 2.388608176261186600e-03 -1.722025871276855469e-01 -6.370881944894790649e-02 1.535356044769287109e-01 3.067269027233123779e-01 -7.725462317466735840e-02 -3.247644305229187012e-01 -4.919773712754249573e-02 -4.583032429218292236e-01 1.264107078313827515e-01 -1.650074310600757599e-02 -2.542649507522583008e-01 2.893137633800506592e-01 -1.087683718651533127e-02 2.801032364368438721e-01 -7.718921452760696411e-02 1.254549156874418259e-02 -2.393355220556259155e-01 5.233502015471458435e-02 -5.538794398307800293e-02 1.005209237337112427e-01 -3.044436499476432800e-02 1.281560026109218597e-02 -1.116773933172225952e-01 2.344571053981781006e-01 5.266596004366874695e-02
-1.727120876312255859e-01 1.830453053116798401e-02 4.109745621681213379e-01 -1.403393149375915527e-01 1.242778729647397995e-02 2.517569065093994141e-01 2.501226961612701416e-01 -1.480333656072616577e-01 2.502351254224777222e-02 2.968932092189788818e-01 9.137498214840888977e-03 -1.438611894845962524e-01 -4.084420502185821533e-01 -4.024938121438026428e-02 -5.851705744862556458e-02 -1.520929783582687378e-01 -2.353020198643207550e-02 -1.657178401947021484e-01 1.349731832742691040e-01 -3.946973383426666260e-02 -1.231069713830947876e-01 -7.586767524480819702e-02 -2.081557661294937134e-01 8.632164448499679565e-03 2.560554146766662598e-01 5.409926921129226685e-02 -1.133603136986494064e-02 1.258284151554107666e-01 -4.154367372393608093e-02 -3.445587754249572754e-01 9.950069338083267212e-02 -4.207919538021087646e-02
-4.230727255344390869e-02 2.001770436763763428e-01 9.885243326425552368e-02 1.287580579519271851e-01 -2.577617466449737549e-01 2.244806885719299316e-01 2.630406618118286133e-01 -2.066041082143783569e-01 1.763627231121063232e-01 1.873968690633773804e-01 5.882466584444046021e-02 1.207819860428571701e-02 -2.555145137012004852e-02 8.147456496953964233e-02 -2.429732680320739746e-01 2.964498102664947510e-01 1.861354410648345947e-01 -1.826575398445129395e-02 3.184608221054077148e-01 -8.312772959470748901e-02 -1.550938487052917480e-01 7.965901494026184082e-02 -1.086343154311180115e-01 4.949492588639259338e-02 5.808972567319869995e-02 -1.328801065683364868e-01 -1.214175671339035034e-01 3.033280968666076660e-01 2.564611434936523438e-01 -2.185214161872863770e-01 -7.065391540527343750e-02 -2.116301655769348145e-01
-5.893067643046379089e-02 1.317150592803955078e-01 1.415037810802459717e-01 4.387134686112403870e-02 5.242105200886726379e-02 2.275844216346740723e-01 -4.820840060710906982e-02 -2.138850390911102295e-01 4.995455965399742126e-02 1.960341930389404297e-01 -2.992498874664306641e-01 -1.891833394765853882e-01 -4.175415337085723877e-01 -3.013089299201965332e-02 -5.809370428323745728e-02 8.578689396381378174e-02 -3.786561638116836548e-02 -1.486604958772659302e-01 2.352048605680465698e-01 -2.063812613487243652e-01 1.185335144400596619e-01 -1.032923534512519836e-01 -1.718621701002120972e-01 -2.371273189783096313e-01 1.937389224767684937e-01 2.037678658962249756e-01 9.523012489080429077e-02 2.668839693069458008e-01 -1.119879484176635742e-01 -1.694991439580917358e-01 1.788542121648788452e-01 1.944796591997146606e-01
-1.551581919193267822e-01 1.284770518541336060e-01 1.611671745777130127e-01 1.722684353590011597e-01 -9.150067716836929321e-02 3.493132591247558594e-01 -8.150628209114074707e-02 2.276453673839569092e-01 -4.941163957118988037e-02 -3.586762398481369019e-02 1.485593765974044800e-01 5.699491500854492188e-02 -8.203954994678497314e-02 1.871217191219329834e-01 -3.428015708923339844e-01 1.037605777382850647e-01 -1.100456789135932922e-01 -5.004495754837989807e-02 2.987194359302520752e-01 2.264882177114486694e-01 5.329187959432601929e-02 -1.446929126977920532e-01 -1.375972181558609009e-01 1.259480416774749756e-01 -1.514172106981277466e-01 -3.700486123561859131e-01 2.226261347532272339e-01 -2.534078061580657959e-02 -9.025999903678894043e-02 -1.153497919440269470e-01 2.656721174716949463e-01 -4.654626362025737762e-03
-3.521198630332946777e-01 -1.013199016451835632e-01 1.707821786403656006e-01 2.208640128374099731e-01 -7.892198860645294189e-02 2.520300149917602539e-01 6.843137741088867188e-02 -1.085873022675514221e-01 2.807948887348175049e-01 -1.251416057348251343e-01 -1.570297032594680786e-01 3.631623089313507080e-02 1.365745961666107178e-01 -6.941850483417510986e-02 -1.997257471084594727e-01 2.644620835781097412e-01 -2.461316734552383423e-01 7.172247767448425293e-02 -5.524033680558204651e-02 1.298695653676986694e-01 4.961684346199035645e-02 -1.231598760932683945e-02 -1.873310655355453491e-01 -2.262192815542221069e-01 1.101164706051349640e-02 -2.568833529949188232e-01 1.630637794733047485e-01 7.858005166053771973e-02 -2.896663919091224670e-02 -3.197974562644958496e-01 2.402062565088272095e-01 1.165469959378242493e-01
9.380698949098587036e-02 4.004521667957305908e-02 1.787934601306915283e-01 -1.087127402424812317e-01 -4.129650816321372986e-02 1.922832280397415161e-01 1.303517967462539673e-01 -2.484438195824623108e-02 8.963548392057418823e-02 1.825308203697204590e-01 1.634034365415573120e-01 -3.382773995399475098e-01 -8.034618943929672241e-02 1.363854110240936279e-01 -1.246592998504638672e-01 -3.446865081787109375e-02 -7.596644014120101929e-02 5.713290721178054810e-02 1.894804984331130981e-01 7.026161998510360718e-02 -2.497915476560592651e-01 -4.009705036878585815e-02 -1.010352745652198792e-01 -4.632414281368255615e-01 -9.191928058862686157e-02 -3.343908786773681641e-01 -6.558852642774581909e-02 1.353311091661453247e-01 1.654889285564422607e-01 -2.642361521720886230e-01 3.727345541119575500e-02 2.917136549949645996e-01
-3.094011358916759491e-02 1.428946107625961304e-01 3.785628378391265869e-01 2.683153748512268066e-01 -8.177724480628967285e-02 1.059586033225059509e-01 3.343086838722229004e-01 -2.297413051128387451e-01 1.117321252822875977e-01 -1.277743577957153320e-01 -4.374177008867263794e-02 -7.250122725963592529e-02 -2.452421933412551880e-01 3.175644576549530029e-02 -2.921368777751922607e-01 -7.642704248428344727e-02 -1.752273924648761749e-02 -1.261058151721954346e-01 1.730611175298690796e-01 -7.611666619777679443e-02 8.522413671016693115e-02 -2.396147549152374268e-01 -3.019806742668151855e-02 -1.934344917535781860e-01 9.848415851593017578e-02 -1.727429330348968506e-01 1.910020262002944946e-01 3.462985754013061523e-01 -3.304511075839400291e-03 1.084926351904869080e-01 6.833786517381668091e-02 1.587108075618743896e-01
-9.906113147735595703e-03 1.457907706499099731e-01 1.556991189718246460e-01 5.769513919949531555e-02 -1.507083177566528320e-01 4.857593216001987457e-03 -1.035480946302413940e-01 -4.755217209458351135e-02 2.504328787326812744e-01 2.761136293411254883e-01 -2.203671634197235107e-01 1.946906931698322296e-02 -2.626220881938934326e-01 -3.347758948802947998e-01 -1.331670284271240234e-01 -1.601150929927825928e-01 -5.607196688652038574e-02 -1.650262027978897095e-01 6.403127685189247131e-03 -5.765015259385108948e-02 6.004927679896354675e-02 -1.902215927839279175e-01 -8.376482874155044556e-03 -4.786293581128120422e-02 -1.095692627131938934e-02 -2.811778187751770020e-01 3.047753870487213135e-02 7.884822785854339600e-02 -3.164311647415161133e-01 -3.628011047840118408e-01 1.319713592529296875e-01 3.027445673942565918e-01
-1.504332721233367920e-01 2.302526384592056274e-01 2.055649608373641968e-01 9.630411863327026367e-02 -6.487184017896652222e-02 -1.290087550878524780e-01 -1.551520526409149170e-01 -1.805937290191650391e-01 8.448746055364608765e-03 1.412916630506515503e-01 1.156312525272369385e-01 7.362610101699829102e-02 -3.503519296646118164e-01 -1.417475193738937378e-01 -4.249692261219024658e-01 1.997820474207401276e-02 1.364671345800161362e-02 -1.317765563726425171e-02 2.334606051445007324e-01 -1.857883036136627197e-01 2.584656178951263428e-01 2.359438128769397736e-02 -1.039793789386749268e-01 -2.115599215030670166e-01 -6.870097480714321136e-03 -1.254302859306335449e-01 -6.836461275815963745e-02 1.116974130272865295e-01 6.310275942087173462e-02 -2.879742383956909180e-01 3.107046186923980713e-01 -6.270080059766769409e-02
-1.443574875593185425e-01 3.341483175754547119e-01 -2.795035019516944885e-02 -1.415483355522155762e-01 7.490223646163940430e-02 3.470317721366882324e-01 -1.152112260460853577e-01 -3.349787369370460510e-02 4.567461833357810974e-02 1.513067334890365601e-01 2.846748232841491699e-01 7.211777567863464355e-02 -1.120713725686073303e-01 -1.606041379272937775e-02 -3.284955024719238281e-01 1.889861077070236206e-01 -3.348476886749267578e-01 1.508305817842483521e-01 -1.337652057409286499e-01 2.208438217639923096e-01 -8.932573348283767700e-02 -2.542983293533325195e-01 -6.581159681081771851e-02 -1.560756117105484009e-01 -7.991201430559158325e-02 1.523034125566482544e-01 -1.299332827329635620e-01 1.310129761695861816e-01 1.271649450063705444e-02 -2.057988196611404419e-01 1.496188789606094360e-01 -8.474872261285781860e-02
2.646705601364374161e-03 1.033730953931808472e-01 2.526558041572570801e-01 4.288369044661521912e-02 2.319981455802917480e-01 1.752855777740478516e-01 2.599848434329032898e-03 -9.322161972522735596e-02 3.141878843307495117e-01 1.559811681509017944e-01 -1.826060861349105835e-01 4.215927794575691223e-02 -3.102019131183624268e-01 -1.488224267959594727e-01 -1.253771483898162842e-01 1.602625101804733276e-01 -9.446163475513458252e-02 -2.168473154306411743e-01 2.320072650909423828e-01 -9.809750318527221680e-02 -2.358307130634784698e-02 -1.107617691159248352e-01 -1.999055445194244385e-01 5.632808431982994080e-03 1.657796949148178101e-01 -2.705679535865783691e-01 1.687002927064895630e-01 -3.112054802477359772e-02 -1.167306602001190186e-01 -3.567629158496856689e-01 1.076060459017753601e-01 2.400558441877365112e-01
4.051940888166427612e-02 -3.738232329487800598e-02 1.982838064432144165e-01 -4.876863956451416016e-02 2.430597320199012756e-02 2.344483286142349243e-01 1.459946185350418091e-01 -2.969481348991394043e-01 1.441855132579803467e-01 1.645337343215942383e-01 -3.092303574085235596e-01 -4.101353231817483902e-03 -4.353199899196624756e-01 -4.843353852629661560e-02 -1.317488998174667358e-01 1.096544116735458374e-01 -2.073664665222167969e-01 -1.968243867158889771e-01 1.082322224974632263e-01 3.255754010751843452e-03 1.009661406278610229e-01 -3.645381927490234375e-01 -4.089366644620895386e-02 -1.010480802506208420e-02 5.516600608825683594e-02 -3.256392180919647217e-01 -2.780508249998092651e-02 -6.179742515087127686e-02 -7.695543020963668823e-02 -1.152758672833442688e-01 8.522196859121322632e-02 2.168236821889877319e-01
-1.572839468717575073e-01 1.599383950233459473e-01 3.338629901409149170e-01 1.092925742268562317e-01 -6.248098984360694885e-02 -1.742128431797027588e-01 -1.072326377034187317e-01 -1.089048460125923157e-01 -5.970965325832366943e-02 1.312791183590888977e-02 9.104567021131515503e-02 1.396276354789733887e-01 -3.649445474147796631e-01 -1.702096611261367798e-01 -4.444828033447265625e-01 1.941687893122434616e-03 -7.798336911946535110e-03 -1.101302877068519592e-01 1.443590670824050903e-01 -8.864792063832283020e-03 1.620035171508789062e-01 1.941278576850891113e-02 -1.484281718730926514e-01 -3.170214593410491943e-01 -1.064625903964042664e-01 -7.794416695833206177e-02 -7.784195989370346069e-02 1.146385520696640015e-01 1.295783072710037231e-01 -2.419763505458831787e-01 2.863083183765411377e-01 3.495563939213752747e-02
4.272132739424705505e-02 2.944260835647583008e-01 1.520088315010070801e-01 2.138613760471343994e-01 -1.493192911148071289e-01 -6.991270929574966431e-02 -5.710924416780471802e-02 -8.274653553962707520e-02 -1.117590367794036865e-01 1.600840091705322266e-01 3.159106969833374023e-01 -6.060812622308731079e-02 -2.629830539226531982e-01 -2.051644325256347656e-01 -3.792843520641326904e-01 2.635236978530883789e-01 -2.238640002906322479e-02 -1.073782742023468018e-01 2.436767965555191040e-01 3.484638780355453491e-02 2.755826115608215332e-01 -1.612039841711521149e-02 -1.815419830381870270e-02 -2.061922997236251831e-01 8.010771870613098145e-02 -1.238469183444976807e-01 -1.020090375095605850e-02 4.038324952125549316e-02 5.010527372360229492e-02 -2.126627415418624878e-01 2.565577030181884766e-01 1.024014130234718323e-01
-1.883783489465713501e-01 7.415443658828735352e-02 2.881038784980773926e-01 6.523850560188293457e-02 2.148325145244598389e-01 5.241981148719787598e-01 -1.845550537109375000e-01 9.588097035884857178e-02 2.124345898628234863e-01 1.994891315698623657e-01 -1.321771591901779175e-01 -3.366470336914062500e-03 -2.005121409893035889e-01 -2.182620018720626831e-01 -2.498390972614288330e-01 1.827251315116882324e-01 -1.075188890099525452e-01 -1.022717878222465515e-01 -1.186848059296607971e-01 1.593602597713470459e-01 2.440962940454483032e-02 -2.659681439399719238e-01 6.906137615442276001e-02 -1.191021353006362915e-01 1.134398579597473145e-01 -7.511553913354873657e-02 -1.658590883016586304e-01 8.047217875719070435e-02 -1.005285754799842834e-01 -6.184966117143630981e-02 -4.622739180922508240e-02 -3.392498940229415894e-02
-8.398984372615814209e-02 1.079618632793426514e-01 1.297518312931060791e-01 2.134069204330444336e-01 -5.345775187015533447e-02 -1.236500404775142670e-02 1.509437263011932373e-01 -9.500315040349960327e-02 3.903228640556335449e-01 3.323940187692642212e-02 5.014619603753089905e-02 -6.552630662918090820e-02 -4.060961306095123291e-01 -1.594121158123016357e-01 -2.313533425331115723e-01 -6.379789113998413086e-02 1.087513044476509094e-01 -1.198247000575065613e-01 9.212969988584518433e-02 -1.675686240196228027e-01 5.781772732734680176e-02 -1.363816410303115845e-01 1.869918107986450195e-01 -9.018538892269134521e-02 7.616183161735534668e-02 -2.315159589052200317e-01 6.659507006406784058e-02 3.390748500823974609e-01 -1.699321670457720757e-03 -2.139934301376342773e-01 2.110036909580230713e-01 2.810444533824920654e-01
-1.889788806438446045e-01 4.923877492547035217e-02 2.384590804576873779e-01 6.088932976126670837e-02 -1.989537179470062256e-01 1.265527755022048950e-01 6.114001199603080750e-02 2.136791795492172241e-01 2.936006486415863037e-01 -1.342543363571166992e-01 -2.175867706537246704e-01 6.355649232864379883e-02 8.355638384819030762e-02 -8.062989264726638794e-02 -2.054164856672286987e-01 -9.036654233932495117e-02 -2.206648141145706177e-01 -4.464520141482353210e-03 -1.169052347540855408e-02 1.319044530391693115e-01 -6.389822810888290405e-02 -1.331469565629959106e-01 -3.109999001026153564e-01 -4.999756515026092529e-01 1.228512264788150787e-02 -3.045195899903774261e-02 1.367856860160827637e-01 1.900172829627990723e-01 9.113961458206176758e-02 -2.667526006698608398e-01 2.321135252714157104e-02 7.867677509784698486e-02
-4.063119739294052124e-02 2.077662497758865356e-01 -6.517513841390609741e-02 2.191941291093826294e-01 -4.650961607694625854e-02 1.907757073640823364e-01 -3.094724416732788086e-01 -1.921408772468566895e-01 2.716168165206909180e-01 -1.614928692579269409e-01 8.444130420684814453e-02 -1.971762478351593018e-01 -3.859786987304687500e-01 -1.767756789922714233e-01 -2.507267296314239502e-01 5.140842124819755554e-02 3.743578121066093445e-02 -4.280272871255874634e-02 1.939004510641098022e-01 1.718329191207885742e-01 -1.502233892679214478e-01 1.361042074859142303e-02 -2.635734975337982178e-01 -1.603430956602096558e-01 2.170883566141128540e-01 -5.899497866630554199e-02 -1.810578256845474243e-01 -1.003692522644996643e-01 1.099690943956375122e-01 -1.944770365953445435e-01 7.749677449464797974e-02 4.861693084239959717e-02
4.357832483947277069e-03 1.657811701297760010e-01 2.845078408718109131e-01 -9.938991814851760864e-02 2.662675222381949425e-03 1.717034429311752319e-01 -2.776236534118652344e-01 -1.349151134490966797e-01 3.227488100528717041e-01 -7.133104652166366577e-02 2.140087187290191650e-01 -1.068236306309700012e-01 -1.338437646627426147e-01 -8.220028132200241089e-02 -2.368908971548080444e-01 1.358358860015869141e-01 2.045591473579406738e-01 -1.765390634536743164e-01 2.479957938194274902e-01 1.978334933519363403e-01 1.942201554775238037e-01 -6.192207336425781250e-02 -1.284516975283622742e-02 -3.842120170593261719e-01 2.081613987684249878e-01 2.527606440708041191e-03 1.765456646680831909e-01 1.558057218790054321e-01 5.519979447126388550e-02 1.539298705756664276e-02 7.748505473136901855e-02 1.419274061918258667e-01
1.421568989753723145e-01 1.030485928058624268e-01 1.941967755556106567e-01 1.067654117941856384e-01 -8.778807520866394043e-02 4.508033022284507751e-02 -1.040350720286369324e-01 -1.358219087123870850e-01 -1.151899471879005432e-01 3.170248493552207947e-02 4.176785349845886230e-01 -1.247310489416122437e-01 -2.765442132949829102e-01 -1.051496043801307678e-01 -4.832816123962402344e-01 1.760231852531433105e-01 -5.304261110723018646e-03 -1.627468764781951904e-01 2.870224416255950928e-01 1.043794304132461548e-01 1.587891131639480591e-01 -5.549791269004344940e-03 -1.207449138164520264e-01 -2.032520622014999390e-01 8.425905555486679077e-02 -1.086669489741325378e-01 -1.417318731546401978e-01 7.943455874919891357e-02 1.676723659038543701e-01 -1.669979840517044067e-01 1.441750228404998779e-01 4.079334437847137451e-02
-1.278679370880126953e-01 2.411381751298904419e-01 1.031616404652595520e-01 2.369744703173637390e-02 2.154449671506881714e-01 4.974933862686157227e-01 -1.069077476859092712e-01 -4.693508148193359375e-02 2.296138107776641846e-01 3.666494190692901611e-01 -1.293400526046752930e-01 3.786166012287139893e-02 -6.163530796766281128e-02 -6.743109971284866333e-02 -2.701156437397003174e-01 1.927214413881301880e-01 -4.445881396532058716e-02 -1.528163403272628784e-01 -1.394708901643753052e-01 4.055823013186454773e-02 2.017254009842872620e-02 -5.889427661895751953e-02 4.093046486377716064e-02 -2.866242825984954834e-01 5.820245482027530670e-03 -1.995217949151992798e-01 -1.281415820121765137e-01 1.253487616777420044e-01 -1.559704393148422241e-01 -1.122117266058921814e-01 -1.979341804981231689e-01 2.794810757040977478e-02
-1.213186830282211304e-01 2.099760770797729492e-01 2.953694760799407959e-01 -4.995599761605262756e-02 3.178617730736732483e-02 3.393925130367279053e-01 -3.768584132194519043e-02 -9.269203245639801025e-02 1.021287962794303894e-01 1.518069952726364136e-01 -2.030435502529144287e-01 -3.623404353857040405e-02 -3.789164721965789795e-01 2.698436751961708069e-02 2.836271747946739197e-02 6.524410098791122437e-02 -1.085479278117418289e-03 -4.119136836379766464e-03 3.653050065040588379e-01 -1.611780524253845215e-01 -1.287873238325119019e-01 -9.327703714370727539e-02 -7.973501086235046387e-02 -1.150320768356323242e-01 2.820082306861877441e-01 -1.430102586746215820e-01 1.507384628057479858e-01 1.059347614645957947e-01 -1.105628907680511475e-01 -2.194823622703552246e-01 2.949329614639282227e-01 1.193029060959815979e-01
-1.242863535881042480e-01 2.114749252796173096e-01 7.029094547033309937e-02 1.335391551256179810e-01 -1.512811034917831421e-01 1.133237779140472412e-02 -1.545799076557159424e-01 -1.823347359895706177e-01 1.749023646116256714e-01 6.418866664171218872e-02 2.613089978694915771e-02 1.085385382175445557e-01 -3.532149791717529297e-01 -9.248092025518417358e-02 -1.089191585779190063e-01 -6.336928345263004303e-03 1.522796303033828735e-01 -4.553628340363502502e-02 -6.446170061826705933e-02 -1.453194022178649902e-01 -3.435651659965515137e-01 -1.025275960564613342e-01 -1.404278576374053955e-01 -9.985058754682540894e-02 3.920227754861116409e-03 -1.715194433927536011e-01 3.115392290055751801e-02 1.984641551971435547e-01 -2.973379790782928467e-01 -4.034545421600341797e-01 1.604743897914886475e-01 2.983384430408477783e-01
1.769504249095916748e-01 3.894174471497535706e-02 5.219167470932006836e-02 -2.719886228442192078e-02 2.491819299757480621e-02 4.770562052726745605e-01 -1.191364824771881104e-01 -1.096439957618713379e-01 -1.837686151266098022e-01 -5.169934779405593872e-02 1.198714450001716614e-01 -8.222092874348163605e-03 -1.708844751119613647e-01 -1.527273952960968018e-01 -3.262092918157577515e-02 3.045375049114227295e-01 3.884003311395645142e-02 -2.401868440210819244e-02 4.107094556093215942e-02 2.231580018997192383e-01 -2.313660979270935059e-01 6.476220488548278809e-02 -9.624563157558441162e-03 -2.161581814289093018e-01 -1.095478087663650513e-01 -2.474452853202819824e-01 1.284320093691349030e-02 1.786364018917083740e-01 1.518146544694900513e-01 -4.156210124492645264e-01 2.299187183380126953e-01 2.157946582883596420e-03
1.508192997425794601e-02 5.588996037840843201e-02 3.992229402065277100e-01 1.311460584402084351e-01 4.850912466645240784e-02 4.339039027690887451e-01 9.355525672435760498e-02 -1.284735053777694702e-01 -8.315568417310714722e-02 7.904025167226791382e-02 -2.852209657430648804e-02 -2.535188496112823486e-01 -3.965912461280822754e-01 -5.801215302199125290e-04 -1.645114645361900330e-02 1.331024616956710815e-01 -1.001926511526107788e-01 -4.239587113261222839e-03 7.485044747591018677e-02 -7.777837570756673813e-03 3.089521639049053192e-02 -1.088858395814895630e-01 -1.748728156089782715e-01 -2.061553485691547394e-02 3.392352461814880371e-01 -8.489803224802017212e-02 1.576560139656066895e-01 1.048564314842224121e-01 1.460299342870712280e-01 -2.160248160362243652e-01 2.135620564222335815e-01 1.392581611871719360e-01
-3.330321609973907471e-01 1.576350256800651550e-02 2.594016492366790771e-01 2.032931745052337646e-01 3.663299605250358582e-02 6.015010923147201538e-02 1.860963106155395508e-01 -1.987047493457794189e-02 -1.861511357128620148e-02 3.908349946141242981e-02 2.788016498088836670e-01 -4.197793896310031414e-04 -3.786064982414245605e-01 4.365788772702217102e-02 -2.417914718389511108e-01 3.953471183776855469e-01 1.343242079019546509e-01 -2.005009166896343231e-02 8.110059797763824463e-02 -3.057578206062316895e-02 1.826578378677368164e-01 -1.161193326115608215e-01 5.594925582408905029e-02 -3.387956023216247559e-01 -7.683484256267547607e-02 -1.059890612959861755e-01 1.401385962963104248e-01 1.244342476129531860e-01 -1.301961094141006470e-01 -7.664983719587326050e-02 1.727540977299213409e-02 1.857931911945343018e-01
1.366424560546875000e-01 2.520785033702850342e-01 -3.712277486920356750e-02 1.103767156600952148e-01 1.320294849574565887e-02 2.702514827251434326e-01 -2.501980960369110107e-01 -2.909841015934944153e-02 -9.095595031976699829e-02 1.264644414186477661e-01 -1.710072457790374756e-01 -2.775763534009456635e-02 -3.383559286594390869e-01 -2.533240988850593567e-02 -2.087967693805694580e-01 1.727128922939300537e-01 8.368836715817451477e-03 -2.866669744253158569e-02 7.655616849660873413e-02 2.116744816303253174e-01 -1.225483566522598267e-01 1.637493260204792023e-02 2.854485251009464264e-02 -7.799979299306869507e-02 -3.587491810321807861e-02 1.921946853399276733e-01 -1.214501112699508667e-01 2.721543312072753906e-01 -1.751372814178466797e-01 -3.781618475914001465e-01 2.890021800994873047e-01 2.583535611629486084e-01
-3.356489539146423340e-01 3.635515272617340088e-02 1.921973824501037598e-01 -1.482551079243421555e-02 -1.274457871913909912e-01 8.343414962291717529e-02 -1.570237725973129272e-01 -2.144614160060882568e-01 1.143530849367380142e-02 -5.147555377334356308e-03 -9.639589488506317139e-02 2.032753676176071167e-01 7.623769342899322510e-02 -1.197698265314102173e-01 2.301597036421298981e-02 3.424297273159027100e-01 2.478012144565582275e-01 -2.119261026382446289e-01 2.962714731693267822e-01 -2.524485252797603607e-02 1.396218091249465942e-01 -2.744046598672866821e-02 3.080022893846035004e-02 -2.465590238571166992e-01 1.286811530590057373e-01 -4.701226949691772461e-02 -2.584674060344696045e-01 3.417437672615051270e-01 2.354744449257850647e-02 -2.542227804660797119e-01 -9.080846607685089111e-02 1.173760518431663513e-01
5.830352008342742920e-02 3.363724052906036377e-01 1.446582376956939697e-01 1.067812815308570862e-01 -2.413893342018127441e-01 -8.986684493720531464e-03 -1.475673466920852661e-01 -4.891343042254447937e-02 -1.632517278194427490e-01 1.211804822087287903e-01 3.757257163524627686e-01 -4.283773899078369141e-02 -3.205305635929107666e-01 -1.182170137763023376e-01 -5.122324824333190918e-01 1.910926848649978638e-01 -5.133090913295745850e-02 -7.771386951208114624e-02 2.135377973318099976e-01 2.528404444456100464e-02 9.795501083135604858e-02 -1.830470114946365356e-01 -5.427258834242820740e-02 -4.240459203720092773e-02 1.186501309275627136e-01 -9.236016124486923218e-02 4.668101668357849121e-02 2.742577716708183289e-02 4.104844294488430023e-03 -1.446518003940582275e-01 1.359535604715347290e-01 3.053652495145797729e-02
1.090290118008852005e-02 1.441859453916549683e-01 1.181189641356468201e-01 2.349381446838378906e-01 1.737972646951675415e-01 2.934622168540954590e-01 -1.264474093914031982e-01 -8.831305056810379028e-02 -2.221481353044509888e-01 3.363645970821380615e-01 6.333824247121810913e-02 -1.633913367986679077e-01 -1.879803240299224854e-01 -7.680817693471908569e-02 -5.613966286182403564e-02 2.240661233663558960e-01 -7.575287669897079468e-02 -6.033288314938545227e-02 6.223716586828231812e-02 -1.918502710759639740e-02 -7.299406081438064575e-02 -7.967111468315124512e-02 1.183145791292190552e-01 -1.735741198062896729e-01 -9.610814601182937622e-02 -3.540104925632476807e-01 -2.506939768791198730e-01 2.311945855617523193e-01 6.752639263868331909e-02 -3.322477638721466064e-01 2.158146947622299194e-01 -1.523207966238260269e-02
-7.395280897617340088e-02 1.050187498331069946e-01 2.153617739677429199e-01 -1.542055793106555939e-02 -2.512090802192687988e-01 2.531486749649047852e-01 1.346210092306137085e-01 9.361124038696289062e-02 7.818853855133056641e-02 1.798653416335582733e-02 -2.151910364627838135e-01 9.051481634378433228e-02 -2.915477752685546875e-02 -4.267007112503051758e-02 -3.117849230766296387e-01 -8.643348515033721924e-02 -1.069074496626853943e-01 2.392304539680480957e-01 -7.528575509786605835e-02 -5.973311513662338257e-02 4.052450135350227356e-02 -1.745067089796066284e-01 4.450037330389022827e-02 -2.969142496585845947e-01 9.586052596569061279e-02 -2.767483890056610107e-01 1.850759610533714294e-02 1.233388409018516541e-01 3.336307406425476074e-01 -4.358148276805877686e-01 6.880163401365280151e-02 -8.413015305995941162e-02
1.649501025676727295e-01 1.636730134487152100e-02 1.842649877071380615e-01 -1.153688430786132812e-01 4.237221181392669678e-02 1.328966766595840454e-01 4.292970057576894760e-03 1.235283259302377701e-02 1.005618739873170853e-02 3.063489198684692383e-01 1.888521760702133179e-01 -2.252994030714035034e-01 -1.245955675840377808e-01 1.244928967207670212e-02 -2.899264991283416748e-01 5.715824291110038757e-02 -2.259790450334548950e-01 4.078248888254165649e-02 2.342329025268554688e-01 1.548217609524726868e-03 -9.358063340187072754e-02 -6.056006252765655518e-02 1.301840096712112427e-01 -4.596583247184753418e-01 -1.644846051931381226e-01 -2.793026864528656006e-01 -1.022375598549842834e-01 9.479598701000213623e-02 3.893363848328590393e-02 -3.281780183315277100e-01 9.639157354831695557e-02 1.760263293981552124e-01
-1.608256101608276367e-01 2.171432971954345703e-01 3.252603411674499512e-01 2.364319711923599243e-01 1.215316504240036011e-01 3.652870953083038330e-01 -2.892136871814727783e-01 -8.791366964578628540e-02 2.193710058927536011e-01 3.535886704921722412e-01 -6.919234991073608398e-02 -7.966576516628265381e-02 -6.218990311026573181e-02 5.875041708350181580e-02 -1.714658886194229126e-01 1.443887650966644287e-01 4.608897119760513306e-02 -6.070835888385772705e-02 -1.040620729327201843e-01 -1.587818749248981476e-02 5.689443275332450867e-02 -1.106867864727973938e-01 6.143874488770961761e-03 -1.957755535840988159e-01 -9.752543643116950989e-03 -2.543214857578277588e-01 -8.634994924068450928e-02 7.238090783357620239e-02 -6.722639314830303192e-03 -2.621821463108062744e-01 -1.918814927339553833e-01 -1.733290255069732666e-01
8.413252234458923340e-02 1.187279000878334045e-01 4.413347840309143066e-01 -1.054098084568977356e-01 -9.336809068918228149e-02 -1.559011042118072510e-01 -8.473666012287139893e-02 -2.453274279832839966e-01 2.583832740783691406e-01 5.054376274347305298e-02 1.738565564155578613e-01 -2.120433598756790161e-01 -1.646494716405868530e-01 3.900946676731109619e-02 -2.162173837423324585e-01 1.524662375450134277e-01 -1.247048079967498779e-01 -6.320006400346755981e-02 1.287934631109237671e-01 -2.104960232973098755e-01 1.533441096544265747e-01 -9.881072491407394409e-02 -1.302479803562164307e-01 -1.472811251878738403e-01 2.155211865901947021e-01 -1.406518667936325073e-01 1.248028129339218140e-01 3.343814313411712646e-01 -5.276097357273101807e-02 -1.274909973144531250e-01 2.536388039588928223e-01 7.179825101047754288e-03
-1.682581156492233276e-01 1.788878738880157471e-01 1.136496141552925110e-01 3.068358264863491058e-02 -3.638730570673942566e-02 -1.796128600835800171e-01 -1.428162306547164917e-01 -1.934907734394073486e-01 1.136054098606109619e-02 1.602125465869903564e-01 -2.379329316318035126e-02 4.074010998010635376e-02 -3.113442063331604004e-01 -1.430018693208694458e-01 -3.638901412487030029e-01 -3.238487616181373596e-02 5.033775698393583298e-03 -1.540862768888473511e-01 2.767705023288726807e-01 -9.922618418931961060e-02 2.744735777378082275e-01 7.485962659120559692e-02 -1.983039826154708862e-01 -3.310773074626922607e-01 -6.510241329669952393e-02 -9.189816564321517944e-02 -1.182010248303413391e-01 1.063364967703819275e-01 4.708700999617576599e-02 -2.266718745231628418e-01 3.284756243228912354e-01 -1.264521777629852295e-01
-6.374191492795944214e-02 -9.678733348846435547e-02 1.341191530227661133e-01 3.057533409446477890e-03 -1.514936834573745728e-01 3.396279811859130859e-01 2.398788779973983765e-01 6.228177342563867569e-03 1.043949425220489502e-01 1.547433584928512573e-01 -1.108014881610870361e-01 2.289185971021652222e-01 1.041674986481666565e-01 -1.985007822513580322e-01 -1.080832704901695251e-01 3.479739725589752197e-01 1.518271714448928833e-01 1.025768220424652100e-01 2.598218917846679688e-01 1.307624131441116333e-01 -2.236448228359222412e-01 -7.872352749109268188e-02 -1.442723274230957031e-01 -3.385464549064636230e-01 -3.826506063342094421e-02 -5.788642540574073792e-02 -1.074569225311279297e-01 2.217161655426025391e-01 1.849445849657058716e-01 -2.744163870811462402e-01 1.438998430967330933e-02 7.134076207876205444e-02
-6.242992356419563293e-02 2.699007689952850342e-01 1.026794761419296265e-01 -2.398839406669139862e-02 2.467206269502639771e-01 4.938041865825653076e-01 -1.873306483030319214e-01 7.508354634046554565e-02 2.459168285131454468e-01 2.236233353614807129e-01 -3.344707563519477844e-02 1.433218568563461304e-01 -1.949299573898315430e-01 2.878622151911258698e-02 -2.206174582242965698e-01 1.037446185946464539e-01 -1.562164872884750366e-01 -1.188863515853881836e-01 -1.112408116459846497e-01 3.287055790424346924e-01 1.407154500484466553e-01 -6.314051151275634766e-02 1.547299325466156006e-02 -1.742480397224426270e-01 1.860996484756469727e-01 -1.388509869575500488e-01 -5.351667106151580811e-02 2.068424224853515625e-01 4.093747586011886597e-03 -7.888824492692947388e-02 -7.891002297401428223e-02 1.044689789414405823e-01
-2.252293936908245087e-02 1.968898624181747437e-01 2.558723986148834229e-01 2.441073209047317505e-01 -1.307218801230192184e-02 3.117201626300811768e-01 -1.097555831074714661e-01 1.518208254128694534e-02 -2.416740804910659790e-01 1.810957640409469604e-01 1.404225379228591919e-01 -2.495418488979339600e-02 -2.551211714744567871e-01 -1.015471071004867554e-01 3.737071901559829712e-02 4.054050147533416748e-02 5.907319113612174988e-02 -2.173745073378086090e-02 7.227858994156122208e-03 3.600404411554336548e-02 -2.955003082752227783e-01 -1.874563694000244141e-01 1.466622482985258102e-02 -2.628025971353054047e-02 1.105762571096420288e-01 7.304140180349349976e-02 -2.227462679147720337e-01 2.586447298526763916e-01 -1.963867992162704468e-01 -4.313997030258178711e-01 1.394132971763610840e-01 1.709018200635910034e-01
-1.803715974092483521e-01 -1.123779937624931335e-01 1.904627233743667603e-01 1.013169512152671814e-01 6.155930459499359131e-02 1.752038598060607910e-01 -2.054095417261123657e-01 -1.267817616462707520e-01 1.226525753736495972e-01 1.507774293422698975e-01 -1.991698443889617920e-01 -1.308414489030838013e-01 -1.441052258014678955e-01 4.492176230996847153e-03 -1.953348368406295776e-01 2.622780203819274902e-01 -2.269037812948226929e-02 1.282131969928741455e-01 -1.288206428289413452e-01 -3.645701333880424500e-02 2.886819280683994293e-02 1.336260139942169189e-01 2.753200531005859375e-01 -1.685282588005065918e-01 3.300777673721313477e-01 -6.898116320371627808e-02 -1.687407791614532471e-01 2.749949097633361816e-01 1.553338319063186646e-01 -4.007582962512969971e-01 1.814636290073394775e-01 -2.500139176845550537e-03
-1.459619998931884766e-01 1.922128200531005859e-01 2.922672927379608154e-01 -3.021266497671604156e-02 2.608139440417289734e-02 3.962887525558471680e-01 -1.559348255395889282e-01 -1.640515327453613281e-01 1.279257088899612427e-01 1.566531062126159668e-01 -2.009773701429367065e-01 -1.282722502946853638e-01 -1.753892302513122559e-01 7.277370989322662354e-02 -2.127949148416519165e-02 1.116070598363876343e-01 -9.236758574843406677e-03 -6.711150705814361572e-02 2.858781218528747559e-01 -2.152285724878311157e-01 -5.987213179469108582e-02 -1.961922794580459595e-01 -1.127106696367263794e-01 6.005934439599514008e-03 3.324296772480010986e-01 -7.719478756189346313e-02 1.017467901110649109e-01 1.593434661626815796e-01 -5.997610837221145630e-02 -1.376785933971405029e-01 3.584314882755279541e-01 9.515244513750076294e-02
9.938459098339080811e-02 2.313240617513656616e-01 3.848530054092407227e-01 -2.278750985860824585e-01 3.648357838392257690e-02 -8.583652786910533905e-03 -2.364097088575363159e-01 -1.946968883275985718e-01 2.436714619398117065e-01 1.560860872268676758e-01 1.764601618051528931e-01 7.213404029607772827e-02 -3.132870197296142578e-01 6.076936051249504089e-02 -9.342858195304870605e-02 6.955554336309432983e-02 3.598411381244659424e-02 -1.903806626796722412e-01 1.842440068721771240e-01 -5.215138569474220276e-02 4.770969599485397339e-02 -1.828670874238014221e-02 -6.512214895337820053e-03 -3.618335723876953125e-01 1.614212542772293091e-01 -7.139831781387329102e-02 1.436530053615570068e-01 2.716791033744812012e-01 7.110247015953063965e-02 -9.095953404903411865e-02 1.224292591214179993e-01 2.101972550153732300e-01
6.922835111618041992e-02 3.125849366188049316e-01 4.162510931491851807e-01 -2.557791471481323242e-01 -8.448385447263717651e-02 3.850230202078819275e-02 -1.887083351612091064e-01 -7.422453165054321289e-02 1.532292515039443970e-01 6.582710146903991699e-02 2.195894867181777954e-01 -1.073737144470214844e-01 -3.024194836616516113e-01 -8.104583248496055603e-03 -1.185402944684028625e-01 7.677773386240005493e-02 -9.177829138934612274e-03 -1.226879358291625977e-01 1.411424577236175537e-01 -3.083221986889839172e-02 2.154197394847869873e-01 -2.916731871664524078e-02 -1.636877357959747314e-01 -3.941397368907928467e-01 8.743728697299957275e-02 -7.013768702745437622e-02 1.417503952980041504e-01 1.546252965927124023e-01 8.841174095869064331e-02 -1.044982522726058960e-01 1.591300964355468750e-01 2.097829580307006836e-01
-2.731573581695556641e-01 -7.198469713330268860e-03 3.284694552421569824e-01 -1.684887856245040894e-01 1.013897508382797241e-01 -4.261567071080207825e-02 -1.593655645847320557e-01 -3.865907490253448486e-01 5.849431082606315613e-02 9.158318862318992615e-03 2.058737725019454956e-01 -2.492525614798069000e-02 -1.596037298440933228e-01 9.363315999507904053e-02 -2.862840592861175537e-01 -1.580819636583328247e-01 -4.375072941184043884e-02 -9.741237014532089233e-02 2.343196570873260498e-01 1.838014088571071625e-02 3.202282190322875977e-01 -6.414040923118591309e-02 -1.528878659009933472e-01 -2.425702065229415894e-01 5.198496207594871521e-02 -1.008441597223281860e-01 -8.406851440668106079e-02 2.021127492189407349e-01 7.832997292280197144e-02 -1.746650785207748413e-01 2.342996299266815186e-01 8.097035437822341919e-02
2.260958105325698853e-01 -3.922742605209350586e-02 3.594112396240234375e-01 7.514816522598266602e-02 1.834560632705688477e-01 1.519585698843002319e-01 -2.082011401653289795e-01 -3.312345743179321289e-01 7.192529737949371338e-02 8.575022965669631958e-02 2.580347359180450439e-01 2.585148252546787262e-02 -2.171360403299331665e-01 -1.993250697851181030e-01 -2.555877268314361572e-01 9.485138952732086182e-02 1.708876527845859528e-02 1.597083657979965210e-01 2.193263620138168335e-01 -1.100911051034927368e-01 2.491209208965301514e-01 1.008255500346422195e-02 3.635769244283437729e-03 -1.964571774005889893e-01 -1.325353085994720459e-01 -1.897848546504974365e-01 -1.209852769970893860e-01 1.366956997662782669e-02 -2.115095220506191254e-02 -2.240294367074966431e-01 1.867285817861557007e-01 1.449930220842361450e-01
7.335390150547027588e-02 7.192668318748474121e-02 -8.881973475217819214e-02 2.080662846565246582e-01 -1.010002866387367249e-01 3.980143964290618896e-01 -2.585070431232452393e-01 1.234128624200820923e-01 1.618408113718032837e-01 2.855131328105926514e-01 -3.483596025034785271e-03 -1.141738332808017731e-02 -2.111415266990661621e-01 6.136025115847587585e-02 -4.377467036247253418e-01 -9.212521463632583618e-02 -1.537355184555053711e-01 -1.904603093862533569e-01 -1.457834243774414062e-01 1.470978707075119019e-01 -9.711974114179611206e-02 -9.837911278009414673e-02 -5.361626297235488892e-02 -2.417956665158271790e-02 -6.567485630512237549e-02 -1.902150660753250122e-01 6.043150648474693298e-02 1.339301764965057373e-01 4.671739786863327026e-02 -2.717722356319427490e-01 1.892064809799194336e-01 1.788517236709594727e-01
-1.264482736587524414e-01 1.480085849761962891e-01 3.789797723293304443e-01 1.601617634296417236e-01 1.875434815883636475e-01 6.456895172595977783e-02 -2.546124905347824097e-02 -1.343546509742736816e-01 1.939832270145416260e-01 2.859430313110351562e-01 -4.377820063382387161e-03 -1.041783094406127930e-01 -1.006328016519546509e-01 2.263664454221725464e-02 -2.233236879110336304e-01 1.717895120382308960e-01 4.123460501432418823e-02 6.325972080230712891e-02 -8.646782487630844116e-02 1.574085205793380737e-01 1.156347990036010742e-01 -2.094277739524841309e-01 1.144142374396324158e-01 -1.931130588054656982e-01 -2.388037592172622681e-01 -1.436959505081176758e-01 -3.358606398105621338e-01 -2.433061599731445312e-03 -7.755414396524429321e-02 -4.133198857307434082e-01 -3.620256483554840088e-02 1.680211164057254791e-02
7.868241518735885620e-02 2.125733047723770142e-01 4.093927145004272461e-01 -4.092323780059814453e-02 2.403683811426162720e-01 -8.644328266382217407e-02 -3.816994652152061462e-02 -6.238633394241333008e-02 2.698261439800262451e-01 1.119707711040973663e-02 2.113096415996551514e-01 9.540614485740661621e-02 -1.596177965402603149e-01 -1.338283568620681763e-01 -8.871790766716003418e-02 6.218136847019195557e-02 1.545819789171218872e-01 -1.881436556577682495e-01 2.823494374752044678e-01 1.060951352119445801e-01 4.017420485615730286e-02 -1.216038167476654053e-01 4.728221520781517029e-02 -2.507189512252807617e-01 2.027958184480667114e-01 -1.584045737981796265e-01 -5.905285850167274475e-02 3.229276239871978760e-01 5.749972164630889893e-02 -1.275137811899185181e-01 2.987131774425506592e-01 1.112839430570602417e-01
-1.377868056297302246e-01 -2.192168533802032471e-01 1.456430554389953613e-01 9.405467659235000610e-02 -1.651781499385833740e-01 2.538621723651885986e-01 -4.684489592909812927e-02 -2.150601148605346680e-02 1.501609757542610168e-02 2.580024302005767822e-02 -2.887563407421112061e-02 7.340891659259796143e-02 -1.424770206212997437e-01 -2.178174257278442383e-01 -1.914381831884384155e-01 9.295577555894851685e-02 -2.535786330699920654e-01 1.645643860101699829e-01 -1.680842787027359009e-01 -6.970555335283279419e-02 -5.425164010375738144e-03 -1.372649073600769043e-01 1.817667111754417419e-02 -3.126166462898254395e-01 1.166361495852470398e-01 -3.155327439308166504e-01 2.489535370841622353e-03 1.089076250791549683e-01 3.714785277843475342e-01 -4.265632331371307373e-01 2.338718995451927185e-02 3.754666075110435486e-02
-7.960113883018493652e-02 2.440617233514785767e-01 1.862199902534484863e-01 1.411879956722259521e-01 1.416640430688858032e-01 2.106186747550964355e-01 -1.638105511665344238e-01 -3.124296963214874268e-01 -6.013195216655731201e-02 2.144398987293243408e-01 2.260139584541320801e-01 1.113361716270446777e-01 -1.332774460315704346e-01 1.002782657742500305e-01 -1.052713766694068909e-01 3.355848491191864014e-01 5.528493225574493408e-02 2.118790745735168457e-01 2.024073749780654907e-01 -1.038912087678909302e-01 8.732916414737701416e-02 1.089906990528106689e-01 2.012511789798736572e-01 -2.053811550140380859e-01 -7.467046845704317093e-03 -1.498097479343414307e-01 -1.280357390642166138e-01 1.189938783645629883e-01 -5.751594156026840210e-02 -1.915152370929718018e-01 2.865132987499237061e-01 -2.213295102119445801e-01
3.501250743865966797e-01 1.341426223516464233e-01 2.683095633983612061e-02 4.677950218319892883e-02 1.494715362787246704e-01 2.222386747598648071e-01 -2.280640155076980591e-01 1.055330559611320496e-01 -9.176300466060638428e-02 1.423688530921936035e-01 -1.622099429368972778e-01 4.045040532946586609e-02 -1.524759680032730103e-01 -1.397234499454498291e-01 -2.186429053544998169e-01 1.701927334070205688e-01 8.663364499807357788e-02 8.253166824579238892e-02 1.132490336894989014e-01 8.626630157232284546e-02 -1.033881530165672302e-01 -6.611032038927078247e-02 4.543248191475868225e-02 -1.110467091202735901e-01 -5.855876207351684570e-02 5.251947790384292603e-02 1.572890952229499817e-02 4.150026440620422363e-01 -1.999615132808685303e-01 -4.394060075283050537e-01 -4.027260839939117432e-02 2.608889639377593994e-01
-1.729997098445892334e-01 1.225622668862342834e-01 2.621650993824005127e-01 1.301400735974311829e-02 -1.555093377828598022e-02 3.413428962230682373e-01 -1.699596792459487915e-01 -2.205724418163299561e-01 8.214941620826721191e-02 1.048993170261383057e-01 -2.623383700847625732e-01 -2.310838177800178528e-02 -2.729142308235168457e-01 1.171891018748283386e-01 9.705801308155059814e-02 6.904526054859161377e-02 -5.346127226948738098e-02 -6.902948766946792603e-02 3.348271846771240234e-01 -1.987155973911285400e-01 -7.503858208656311035e-02 -1.955408453941345215e-01 -1.977409422397613525e-01 -1.828853935003280640e-01 2.428773045539855957e-01 2.389094047248363495e-02 3.207609429955482483e-02 2.273166328668594360e-01 4.354578908532857895e-03 -1.982314139604568481e-01 2.401982843875885010e-01 1.320456117391586304e-01
-1.343167126178741455e-01 1.328634768724441528e-01 1.074185520410537720e-01 3.253449872136116028e-02 9.614528715610504150e-02 3.985733687877655029e-01 -1.261311769485473633e-01 -7.807157933712005615e-02 -1.913797855377197266e-02 1.936821341514587402e-01 -7.275830209255218506e-02 -1.700096726417541504e-01 -7.019719481468200684e-02 -5.780234560370445251e-02 -3.447228372097015381e-01 1.733312606811523438e-01 -7.372944056987762451e-02 2.195532768964767456e-01 -1.745891422033309937e-01 -2.118879184126853943e-02 9.196820855140686035e-02 2.123518288135528564e-01 -7.098455447703599930e-03 -2.155045568943023682e-01 1.162384152412414551e-01 6.782458722591400146e-02 -1.338241696357727051e-01 3.853961527347564697e-01 2.298157513141632080e-01 -2.039325386285781860e-01 2.622529864311218262e-01 -5.715049337595701218e-03
-1.470331009477376938e-02 1.101559251546859741e-01 2.235172092914581299e-01 -1.036493778228759766e-01 1.372532844543457031e-01 3.851282894611358643e-01 -1.074906736612319946e-01 -2.158023864030838013e-01 4.717461764812469482e-02 2.070346772670745850e-01 -2.369705736637115479e-01 -1.049740836024284363e-01 -1.463774591684341431e-01 -1.264108419418334961e-01 -5.501123145222663879e-02 -6.729920860379934311e-04 -5.334273725748062134e-02 3.915629163384437561e-02 3.285435140132904053e-01 -1.481816023588180542e-01 -5.356296151876449585e-02 -1.351197250187397003e-02 -1.119934171438217163e-01 -8.076486736536026001e-02 3.337233662605285645e-01 -3.913409635424613953e-02 7.254355400800704956e-02 1.362133622169494629e-01 -1.291902810335159302e-01 -2.372603863477706909e-01 3.562249243259429932e-01 2.365809381008148193e-01
1.487045139074325562e-01 2.649656236171722412e-01 4.441072046756744385e-02 -8.782067336142063141e-03 -5.435349419713020325e-03 1.624454706907272339e-01 -2.853794395923614502e-01 -1.587167978286743164e-01 2.972391843795776367e-01 1.548482477664947510e-01 2.760815024375915527e-01 1.095479801297187805e-01 -3.392901122570037842e-01 -3.444776684045791626e-02 -1.679276973009109497e-01 2.379322797060012817e-01 8.802301436662673950e-02 -1.374025195837020874e-01 1.722016036510467529e-01 -8.219923079013824463e-02 1.693422943353652954e-01 -1.953995972871780396e-02 -1.663286238908767700e-02 -4.502281248569488525e-01 7.483403384685516357e-02 -5.679797381162643433e-02 2.082132995128631592e-01 1.064150854945182800e-01 -1.570290327072143555e-02 -4.832617193460464478e-02 -9.614425152540206909e-02 -2.250411733984947205e-02
-2.635569870471954346e-01 -1.993460208177566528e-02 4.929724708199501038e-02 -5.613313987851142883e-02 7.234234362840652466e-02 1.487599462270736694e-01 1.354159265756607056e-01 -1.703504174947738647e-01 -5.241432040929794312e-02 -9.751252084970474243e-02 2.283587120473384857e-02 -2.112321928143501282e-02 -1.058083847165107727e-01 -2.716328203678131104e-01 -3.713955283164978027e-01 2.655151188373565674e-01 -1.524326205253601074e-01 -1.832192540168762207e-01 8.345433324575424194e-02 -1.376233845949172974e-01 -3.925296664237976074e-02 2.189868986606597900e-01 1.812193840742111206e-01 -3.229969739913940430e-01 2.954615652561187744e-01 -1.519294679164886475e-01 -1.044623740017414093e-02 2.025521248579025269e-01 -4.225982353091239929e-02 -1.083178818225860596e-01 -2.045586109161376953e-01 2.587476074695587158e-01
-2.365999519824981689e-01 1.714356392621994019e-01 3.106081485748291016e-01 6.872701644897460938e-02 -8.943131193518638611e-03 -1.641550213098526001e-01 -1.356167197227478027e-01 -3.249397575855255127e-01 1.768290065228939056e-02 1.226409804075956345e-02 1.357077509164810181e-01 8.427936583757400513e-02 -2.411623001098632812e-01 -3.065139241516590118e-02 -4.113059341907501221e-01 -1.358269602060317993e-01 1.001179665327072144e-01 -2.726270630955696106e-02 2.782964408397674561e-01 -9.627460688352584839e-02 1.767136156558990479e-01 1.189656108617782593e-01 -1.627292633056640625e-01 -1.679668128490447998e-01 4.075259715318679810e-02 -1.553272753953933716e-01 -1.202923953533172607e-01 4.175255447626113892e-02 -4.907830804586410522e-02 -3.049777150154113770e-01 2.155445963144302368e-01 9.100896120071411133e-02
2.060723006725311279e-01 -1.946933008730411530e-02 -5.564984679222106934e-02 -6.638791412115097046e-02 -2.836519479751586914e-01 2.993797659873962402e-01 -4.473045840859413147e-02 -3.147881627082824707e-01 1.640731841325759888e-01 1.758392155170440674e-01 2.496605515480041504e-01 -1.234005168080329895e-01 -2.147351019084453583e-02 -8.421332575380802155e-03 -2.950769066810607910e-01 2.889536619186401367e-01 -1.123785153031349182e-01 -1.662202626466751099e-01 3.224387466907501221e-01 -8.740004897117614746e-02 -1.969968378543853760e-01 -1.845952272415161133e-01 8.460055291652679443e-02 -1.835452318191528320e-01 8.213685452938079834e-02 -1.823128312826156616e-01 -2.456348836421966553e-01 -6.262024492025375366e-02 1.538041979074478149e-02 -2.462800778448581696e-02 2.823713980615139008e-02 2.241125330328941345e-02
-3.373666480183601379e-02 1.057697013020515442e-01 1.778600811958312988e-01 -1.224818229675292969e-01 -1.481593698263168335e-01 1.842436790466308594e-01 1.697640679776668549e-02 -1.016686707735061646e-01 -1.729902625083923340e-02 7.847563177347183228e-02 2.105796784162521362e-01 -1.552696526050567627e-01 -5.675763636827468872e-02 -8.200662583112716675e-02 -2.901771664619445801e-01 2.351315170526504517e-01 -1.123450472950935364e-01 8.914582431316375732e-02 -2.877543270587921143e-01 5.961529910564422607e-03 1.124573722481727600e-01 1.505532022565603256e-02 2.062044888734817505e-01 -3.749259114265441895e-01 -6.349246203899383545e-02 -2.714692056179046631e-01 3.272867575287818909e-02 1.916354000568389893e-01 1.281323283910751343e-01 -3.962073624134063721e-01 1.671347469091415405e-01 1.842470169067382812e-01
1.471426989883184433e-02 1.653189659118652344e-01 3.119058012962341309e-01 -2.074986882507801056e-02 3.105205669999122620e-02 2.260190695524215698e-01 -1.049419492483139038e-01 -2.159390300512313843e-01 1.139095947146415710e-01 2.779639065265655518e-01 -3.039154112339019775e-01 7.528289407491683960e-02 -2.732878923416137695e-01 -1.797685623168945312e-01 -9.533598273992538452e-02 1.095926240086555481e-01 -1.531135290861129761e-02 -5.054762959480285645e-02 1.707886606454849243e-01 -7.587236911058425903e-02 7.403875887393951416e-02 -2.221488058567047119e-01 -2.655190825462341309e-01 7.050015777349472046e-02 1.955630481243133545e-01 -5.186598375439643860e-02 2.167093940079212189e-02 9.684941172599792480e-02 7.301718462258577347e-03 -2.700383663177490234e-01 1.970218718051910400e-01 3.436258733272552490e-01
5.840432271361351013e-02 6.016818806529045105e-02 4.444472193717956543e-01 9.086322039365768433e-02 1.164819821715354919e-01 1.319312453269958496e-01 -2.937192656099796295e-02 -8.022235333919525146e-02 -9.783811122179031372e-02 1.976756751537322998e-01 8.055517822504043579e-02 -7.038654386997222900e-02 -2.196548283100128174e-01 -5.920124053955078125e-02 -4.708427935838699341e-02 -1.067941039800643921e-01 -3.885369747877120972e-02 1.103194579482078552e-01 -1.307278573513031006e-01 -3.450305461883544922e-01 1.233795359730720520e-01 -6.007318943738937378e-02 -2.373977452516555786e-01 -3.465016484260559082e-01 2.693283557891845703e-02 -1.330184787511825562e-01 -2.154318988323211670e-02 1.602666974067687988e-01 1.484352648258209229e-01 -2.279278188943862915e-01 2.617254257202148438e-01 3.021911084651947021e-01
1.294771283864974976e-01 -4.236871004104614258e-02 4.790247604250907898e-02 -1.616054922342300415e-01 -1.058495342731475830e-01 3.006098568439483643e-01 8.024753630161285400e-02 -1.554539799690246582e-01 3.207843378186225891e-02 1.490806788206100464e-01 1.311558783054351807e-01 -3.294511735439300537e-01 -7.023528218269348145e-02 -2.359410375356674194e-02 -3.046423494815826416e-01 -9.659831225872039795e-02 -2.767599821090698242e-01 3.874214366078376770e-02 1.473059058189392090e-01 4.081632196903228760e-02 -1.706005483865737915e-01 1.320272386074066162e-01 2.972046844661235809e-02 -4.478200972080230713e-01 -1.301324814558029175e-01 -1.651984453201293945e-01 -1.306756883859634399e-01 1.386708617210388184e-01 3.963319957256317139e-02 -2.814677357673645020e-01 1.693292856216430664e-01 1.575106382369995117e-01
2.200049906969070435e-02 -5.356232076883316040e-02 2.140487283468246460e-01 1.624075882136821747e-02 -2.356967143714427948e-02 1.843049228191375732e-01 -2.426746338605880737e-01 3.156825006008148193e-01 -6.715759634971618652e-02 3.118833899497985840e-01 1.942839622497558594e-01 1.656268388032913208e-01 -2.148456424474716187e-01 -9.467364102602005005e-02 -1.249865293502807617e-01 2.029667347669601440e-01 6.696684658527374268e-02 -1.693373918533325195e-01 1.347405761480331421e-01 -1.290072202682495117e-01 -4.679934307932853699e-02 -9.821744263172149658e-02 2.010057717561721802e-01 -2.560454010963439941e-01 -2.034628391265869141e-02 -2.796587049961090088e-01 -2.788749933242797852e-01 5.262030288577079773e-02 1.081505510956048965e-02 -3.539972603321075439e-01 6.302725523710250854e-02 6.537464261054992676e-02
-2.061564847826957703e-02 1.320174783468246460e-01 3.536706417798995972e-02 3.115465939044952393e-01 -3.909394517540931702e-02 2.047162652015686035e-01 4.733230546116828918e-02 -2.403849363327026367e-01 2.991100847721099854e-01 4.284582287073135376e-02 3.123251497745513916e-01 -1.177335754036903381e-01 1.692333668470382690e-01 -9.252584725618362427e-02 -1.992864459753036499e-01 7.232276350259780884e-02 8.283474482595920563e-03 -8.790095150470733643e-02 3.016601502895355225e-01 6.190855056047439575e-02 1.166692525148391724e-01 -2.270526438951492310e-01 9.074504487216472626e-03 -3.478920459747314453e-02 6.704422086477279663e-02 -1.212066188454627991e-01 5.307586863636970520e-03 2.427130639553070068e-01 1.386977732181549072e-01 -4.155897200107574463e-01 -1.991465836763381958e-01 -1.292112320661544800e-01
-7.956927269697189331e-02 2.863952517509460449e-01 1.707705259323120117e-01 4.253653436899185181e-02 1.886640638113021851e-01 5.319602489471435547e-01 -1.445930302143096924e-01 1.151095330715179443e-02 2.563192248344421387e-01 2.211628556251525879e-01 -1.144791319966316223e-01 1.571427732706069946e-01 -6.281483918428421021e-02 6.542572751641273499e-03 -3.261096477508544922e-01 5.318384245038032532e-02 -8.388105034828186035e-02 -1.116690337657928467e-01 -7.567510008811950684e-02 7.198950648307800293e-02 1.988747268915176392e-01 -1.570835709571838379e-01 2.421084046363830566e-02 -2.490236759185791016e-01 9.302774071693420410e-02 -1.443790346384048462e-01 -1.203204244375228882e-01 1.740964949131011963e-01 -1.067674458026885986e-01 -1.230389066040515900e-02 -1.784919500350952148e-01 2.336914278566837311e-02
-2.480991184711456299e-01 1.090358272194862366e-01 5.993638932704925537e-02 4.257641434669494629e-01 1.003087908029556274e-01 2.571980357170104980e-01 1.434158831834793091e-01 -1.138624921441078186e-02 2.678424417972564697e-01 8.097118884325027466e-02 -9.696029871702194214e-02 1.465162634849548340e-01 6.204969063401222229e-02 2.432071119546890259e-01 -2.107979953289031982e-01 2.111103832721710205e-01 -4.063842445611953735e-02 -1.263999044895172119e-01 9.020281955599784851e-03 -8.976857364177703857e-02 -6.121101230382919312e-02 -6.185254082083702087e-03 -1.572469919919967651e-01 -2.530079185962677002e-01 1.477647721767425537e-01 -2.972616851329803467e-01 1.820067912340164185e-01 2.151103764772415161e-01 2.019774727523326874e-02 -1.986925601959228516e-01 1.772700399160385132e-01 6.641259044408798218e-02
1.376763433218002319e-01 1.383118629455566406e-01 -8.473982661962509155e-02 2.357635647058486938e-01 -1.181380003690719604e-01 3.481460213661193848e-01 -3.270311057567596436e-01 -2.133520320057868958e-02 8.753913640975952148e-02 1.667941212654113770e-01 -2.232179194688796997e-01 7.576723396778106689e-02 -2.998943924903869629e-01 -6.573970615863800049e-02 -2.750590443611145020e-01 1.212588325142860413e-01 9.107402712106704712e-02 9.448495507240295410e-02 1.022477522492408752e-01 1.000834479928016663e-01 -1.197334527969360352e-01 -3.200913220643997192e-02 1.151884123682975769e-01 -1.720027998089790344e-02 1.987872868776321411e-01 1.600280106067657471e-01 1.233675852417945862e-01 2.358644455671310425e-01 -1.572998762130737305e-01 -1.884067058563232422e-01 2.744930982589721680e-01 2.067156583070755005e-01
-9.304971247911453247e-02 1.245127171277999878e-01 9.872039407491683960e-02 1.358056813478469849e-01 -4.660742729902267456e-02 3.076970875263214111e-01 1.026172712445259094e-01 -6.542986631393432617e-02 3.615071997046470642e-02 4.844885319471359253e-03 3.160018622875213623e-01 -1.426224261522293091e-01 -2.988216578960418701e-01 -4.185661301016807556e-02 -3.619039356708526611e-01 -3.862443938851356506e-02 -9.146536886692047119e-02 2.172139734029769897e-01 -2.567793428897857666e-02 2.772750556468963623e-01 -9.060730785131454468e-02 6.775178015232086182e-03 7.792522758245468140e-02 -4.047150611877441406e-01 2.611122559756040573e-03 2.223361581563949585e-01 -6.296125799417495728e-02 2.692787945270538330e-01 2.685234136879444122e-02 -1.456217467784881592e-01 1.151978522539138794e-01 -1.364680528640747070e-01
-1.623819768428802490e-01 2.700088620185852051e-01 1.335799600929021835e-02 -2.167953178286552429e-02 1.146582365036010742e-01 2.166432291269302368e-01 -2.777327001094818115e-01 -9.985435754060745239e-02 -4.368015006184577942e-02 1.607217192649841309e-01 3.266899585723876953e-01 3.310519084334373474e-02 -1.068727076053619385e-01 -1.237425878643989563e-01 -3.357701897621154785e-01 4.757670313119888306e-02 -2.981506586074829102e-01 1.145042702555656433e-01 -5.874899029731750488e-02 1.920099109411239624e-01 -1.869944334030151367e-01 -3.069300353527069092e-01 4.679480567574501038e-02 -1.155230104923248291e-01 -3.103575482964515686e-02 -5.959330499172210693e-02 -2.066732794046401978e-01 2.011574953794479370e-01 1.144114136695861816e-02 -3.055385351181030273e-01 8.589775115251541138e-02 1.506422529928386211e-03
2.676959708333015442e-02 2.907342314720153809e-01 1.987078189849853516e-01 2.482994496822357178e-01 1.398987770080566406e-01 1.291078180074691772e-01 -2.249641418457031250e-01 -2.441106140613555908e-01 -1.284709721803665161e-01 1.248546168208122253e-01 -1.215870827436447144e-01 3.108892403542995453e-02 1.950118690729141235e-01 3.071374073624610901e-02 -3.009856939315795898e-01 3.695442080497741699e-01 -1.650464534759521484e-02 1.013580188155174255e-01 1.989337205886840820e-01 1.751255542039871216e-01 -1.002628877758979797e-01 1.400170475244522095e-01 -1.422352194786071777e-01 -1.654776334762573242e-01 -8.460114710032939911e-03 -2.357196807861328125e-01 -1.014087870717048645e-01 2.678437232971191406e-01 4.946851730346679688e-02 -1.850072145462036133e-01 1.442672610282897949e-01 9.427636396139860153e-04
8.603542298078536987e-02 -1.445403508841991425e-02 3.967106342315673828e-01 3.932961449027061462e-02 -3.311467915773391724e-02 -6.491583585739135742e-02 -2.880911342799663544e-02 -4.786272346973419189e-02 5.687372386455535889e-02 1.490495912730693817e-02 5.394991114735603333e-02 2.987208962440490723e-02 -3.057291507720947266e-01 1.219554711133241653e-02 -4.217075109481811523e-01 1.279823482036590576e-01 -3.374019265174865723e-02 -1.905534267425537109e-01 -3.909939900040626526e-02 -1.428347826004028320e-01 1.658760607242584229e-01 -1.344905495643615723e-01 4.079474508762359619e-02 -4.881474077701568604e-01 9.568255394697189331e-02 1.090229004621505737e-01 4.044933617115020752e-02 2.239059507846832275e-01 2.207909226417541504e-01 -4.359193891286849976e-02 1.294624358415603638e-01 2.116153985261917114e-01
-3.185902237892150879e-01 -3.266903012990951538e-02 9.004132449626922607e-02 1.564563214778900146e-01 -1.073371842503547668e-01 2.618106603622436523e-01 2.146956026554107666e-01 4.403332248330116272e-02 1.852574199438095093e-01 -2.320590429008007050e-03 -1.752094477415084839e-01 8.056315779685974121e-02 1.485133171081542969e-01 -3.230101987719535828e-02 -2.611146271228790283e-01 1.347486376762390137e-01 -8.124948292970657349e-02 2.031419724225997925e-01 1.362180560827255249e-01 7.490545511245727539e-02 1.064630299806594849e-01 -1.407465785741806030e-01 -3.178505003452301025e-01 -2.971658408641815186e-01 -3.492319956421852112e-02 -3.051401861011981964e-02 1.904060989618301392e-01 2.934221327304840088e-01 1.149850636720657349e-01 -2.944769859313964844e-01 1.442026346921920776e-01 1.343371272087097168e-01
-1.966778039932250977e-01 1.804498583078384399e-01 3.378454744815826416e-01 -4.054195433855056763e-02 1.486749202013015747e-01 -1.101419627666473389e-01 -2.813146710395812988e-01 1.121767610311508179e-01 -7.408627122640609741e-02 1.184777244925498962e-01 2.017185986042022705e-01 5.405590683221817017e-02 -1.448653787374496460e-01 -9.823895245790481567e-02 -2.293921262025833130e-01 1.503388136625289917e-01 -6.717674434185028076e-02 -1.524318661540746689e-02 2.261972725391387939e-01 -3.934318572282791138e-02 1.191562712192535400e-01 -2.998844087123870850e-01 -1.083288937807083130e-01 -2.578314244747161865e-01 3.021479249000549316e-01 -1.457870900630950928e-01 -8.651468157768249512e-02 -1.628009080886840820e-01 8.176087588071823120e-02 -3.132169544696807861e-01 1.543566286563873291e-01 5.537772178649902344e-02
-7.159765809774398804e-02 1.458257734775543213e-01 -2.629932947456836700e-02 1.839354783296585083e-01 -8.071977645158767700e-02 5.002790689468383789e-01 -2.141469120979309082e-01 1.058685481548309326e-01 1.567473560571670532e-01 1.728638112545013428e-01 -1.447603553533554077e-01 4.482071101665496826e-02 -1.161991953849792480e-01 2.016480313614010811e-03 -4.318107068538665771e-01 -6.288507580757141113e-02 -6.819988042116165161e-02 1.658078096807003021e-02 -1.131194308400154114e-01 1.245564967393875122e-01 -1.777665615081787109e-01 -1.269979178905487061e-01 7.773637026548385620e-02 -2.408515363931655884e-01 -2.065745443105697632e-01 -3.016878068447113037e-01 -7.399457693099975586e-02 5.645252764225006104e-02 -8.210472017526626587e-02 -1.748530268669128418e-01 1.724871061742305756e-02 1.374931037425994873e-01
4.672789946198463440e-02 -2.466861456632614136e-01 3.404899537563323975e-01 7.890146225690841675e-02 -1.487042009830474854e-01 2.991621792316436768e-01 8.899890631437301636e-02 3.887756168842315674e-02 1.175908073782920837e-01 8.984468132257461548e-02 -5.455123260617256165e-02 3.181799948215484619e-01 1.636508107185363770e-02 -8.508834987878799438e-02 -2.083278000354766846e-01 2.063667625188827515e-01 6.530978530645370483e-02 9.027709066867828369e-02 3.144319355487823486e-01 -2.121298573911190033e-03 -2.036627680063247681e-01 -8.550157397985458374e-02 1.297983229160308838e-01 -1.507066339254379272e-01 2.703189253807067871e-01 -7.881555706262588501e-02 -9.831849485635757446e-02 2.903801798820495605e-01 7.541868090629577637e-02 -2.592224478721618652e-01 -1.418442875146865845e-01 -9.076862782239913940e-02
-9.998013079166412354e-02 7.974764704704284668e-02 1.270616203546524048e-01 2.304400503635406494e-01 8.443318307399749756e-02 4.219419509172439575e-02 -1.476882547140121460e-01 -2.409773468971252441e-01 -1.685003004968166351e-02 8.725624531507492065e-02 -7.165071368217468262e-02 2.236709743738174438e-01 -7.522688060998916626e-02 7.881087809801101685e-02 -4.140004515647888184e-01 4.215418994426727295e-01 6.919199973344802856e-02 2.271850854158401489e-01 1.169913783669471741e-01 -2.710969001054763794e-02 2.657024264335632324e-01 -1.331827789545059204e-01 2.480915635824203491e-01 -6.853356212377548218e-02 1.088996902108192444e-01 -6.076688319444656372e-02 -2.342398613691329956e-01 1.953339874744415283e-01 1.927185431122779846e-02 -3.039041906595230103e-02 2.571049928665161133e-01 1.427928730845451355e-02
-1.722840666770935059e-01 3.661124408245086670e-01 -2.357528731226921082e-02 1.088448241353034973e-01 1.565672606229782104e-01 2.164949923753738403e-01 -6.087342649698257446e-02 7.326960912905633450e-04 1.628345698118209839e-01 2.764807045459747314e-01 6.209186464548110962e-02 1.177208274602890015e-01 7.709117233753204346e-02 -1.242035478353500366e-01 -7.895747572183609009e-02 -5.484205856919288635e-02 -2.732607126235961914e-01 2.073656022548675537e-01 7.727494835853576660e-02 2.706406414508819580e-01 -3.826974704861640930e-02 -2.450193762779235840e-01 -9.783583134412765503e-02 -1.325249373912811279e-01 2.011474072933197021e-01 -1.645955443382263184e-02 -2.393355816602706909e-01 2.234031260013580322e-01 -1.717976480722427368e-01 -3.313916623592376709e-01 1.427489966154098511e-01 6.594165414571762085e-02
-1.057880222797393799e-01 5.371325463056564331e-02 -6.248474493622779846e-02 -1.044111233204603195e-02 2.741199731826782227e-02 1.403918582946062088e-02 6.196973100304603577e-02 -3.202839791774749756e-01 2.940213978290557861e-01 2.124215476214885712e-02 -1.105165332555770874e-01 -1.983512341976165771e-01 -2.232118695974349976e-01 2.113791555166244507e-02 -1.881918460130691528e-01 1.443087607622146606e-01 -5.330306664109230042e-02 -9.270979464054107666e-02 -9.319477714598178864e-03 8.897960931062698364e-02 2.897171974182128906e-01 -3.639714419841766357e-01 -1.202465593814849854e-01 -2.459829002618789673e-01 -9.031070768833160400e-02 -1.738520711660385132e-01 2.985432446002960205e-01 2.296100705862045288e-01 -3.068254292011260986e-01 -1.679305136203765869e-01 4.478782787919044495e-02 1.190585792064666748e-01
-1.619057953357696533e-01 2.607180178165435791e-01 9.722819179296493530e-02 -6.291106343269348145e-02 2.487565949559211731e-02 2.861669659614562988e-01 9.752966463565826416e-02 -4.347383603453636169e-02 2.650958299636840820e-01 6.926241517066955566e-02 -2.388980537652969360e-01 -3.751673102378845215e-01 -4.496411383152008057e-01 9.394601732492446899e-02 -1.084827184677124023e-01 9.285341203212738037e-02 2.600626647472381592e-02 1.349786575883626938e-02 3.149134516716003418e-01 1.296341717243194580e-01 -8.360265195369720459e-02 -1.211759224534034729e-01 -2.901052497327327728e-02 -1.091844886541366577e-01 1.896142214536666870e-01 -1.674804240465164185e-01 2.612352545838803053e-04 2.981181815266609192e-02 -1.237782239913940430e-01 1.018188372254371643e-01 5.829493701457977295e-02 2.212501913309097290e-01
-2.660399377346038818e-01 3.527902811765670776e-02 -1.509045511484146118e-01 -1.154854148626327515e-01 -2.287373393774032593e-01 1.531693190336227417e-01 -5.919381976127624512e-02 -1.296570003032684326e-01 2.359494715929031372e-01 2.242088876664638519e-02 1.962809860706329346e-01 1.300107985734939575e-01 -3.675019741058349609e-02 -2.312030941247940063e-01 -3.017785549163818359e-01 2.800810933113098145e-01 1.501747518777847290e-01 -1.913771331310272217e-01 2.169240713119506836e-01 1.536847501993179321e-01 -6.059329025447368622e-03 1.172271147370338440e-01 -7.266905903816223145e-02 -2.970215976238250732e-01 9.315232187509536743e-02 -9.617858380079269409e-02 6.978330761194229126e-02 4.342044293880462646e-01 3.389930725097656250e-02 7.705218344926834106e-02 6.541368365287780762e-02 4.155129659920930862e-03
-2.655163407325744629e-01 1.178959570825099945e-02 1.042536552995443344e-02 2.193714976310729980e-01 -4.905891418457031250e-02 3.097082972526550293e-01 1.223706826567649841e-02 9.081169217824935913e-02 -8.099347352981567383e-03 1.323580443859100342e-01 1.568574458360671997e-02 -2.271623462438583374e-01 -1.664060503244400024e-01 -1.037576422095298767e-01 -3.658319413661956787e-01 1.718793064355850220e-01 -1.603287160396575928e-01 1.874588727951049805e-01 -1.905888020992279053e-01 1.603592187166213989e-01 -1.268832981586456299e-01 -3.681308776140213013e-02 1.905506551265716553e-01 -2.019729465246200562e-01 6.719398777931928635e-03 -3.383404910564422607e-01 -3.310674056410789490e-02 9.960231930017471313e-02 2.668257951736450195e-01 -2.156516164541244507e-01 1.186039373278617859e-01 1.685080677270889282e-01
-9.376116096973419189e-02 2.829765677452087402e-01 3.331833481788635254e-01 -2.318067103624343872e-01 2.293429821729660034e-01 8.974953740835189819e-02 -1.129921525716781616e-01 -1.257505360990762711e-02 -4.933942854404449463e-02 -1.204862073063850403e-01 7.888401299715042114e-02 7.135033607482910156e-02 -2.037422657012939453e-01 -1.106555461883544922e-01 -1.422303766012191772e-01 1.885296963155269623e-02 6.489149760454893112e-03 1.303051561117172241e-01 2.028294354677200317e-01 -1.943888515233993530e-01 1.413049101829528809e-01 -3.077392280101776123e-01 -1.443384736776351929e-01 -4.065001308917999268e-01 1.053607538342475891e-01 -1.064874455332756042e-01 -1.470511704683303833e-01 -7.053558528423309326e-02 1.104521006345748901e-01 -1.270415484905242920e-01 3.100434839725494385e-01 1.718222629278898239e-03
1.043332517147064209e-01 1.666965484619140625e-01 -2.550669759511947632e-02 -2.272257767617702484e-02 -8.627768605947494507e-02 2.498976588249206543e-01 1.521576792001724243e-01 -2.419524788856506348e-01 1.468366235494613647e-01 1.097396947443485260e-02 -5.856108665466308594e-02 -8.786907047033309937e-02 -2.928228378295898438e-01 -1.361083388328552246e-01 -2.211677096784114838e-02 -7.281456142663955688e-02 1.535744965076446533e-01 -2.211776375770568848e-02 7.382023334503173828e-02 2.270283177495002747e-02 3.361719548702239990e-01 -2.581160664558410645e-01 -4.933797195553779602e-02 -1.070454791188240051e-01 5.240289866924285889e-02 -4.478334784507751465e-01 -9.554246068000793457e-02 1.674200445413589478e-01 -3.680533170700073242e-01 -2.143302112817764282e-01 9.451102465391159058e-02 1.064020916819572449e-01
-6.113745737820863724e-03 3.639018833637237549e-01 1.176220774650573730e-01 2.042122781276702881e-01 6.965838372707366943e-02 1.828726381063461304e-01 -1.948530226945877075e-01 -3.004376590251922607e-02 1.527143456041812897e-02 1.445843279361724854e-01 -1.798167824745178223e-01 -1.644057333469390869e-01 1.748058497905731201e-01 -2.942701578140258789e-01 7.146856188774108887e-02 1.146003678441047668e-01 -9.132415801286697388e-02 -7.609744556248188019e-03 3.377285227179527283e-02 2.540474534034729004e-01 3.185460716485977173e-02 -1.081527322530746460e-01 -3.672370016574859619e-01 -2.520477175712585449e-01 5.398876219987869263e-02 -1.525632143020629883e-01 -2.477959096431732178e-01 2.153016328811645508e-01 -3.652077168226242065e-02 -1.902111023664474487e-01 2.016503810882568359e-01 1.470873653888702393e-01
2.252617559861391783e-05 3.363099992275238037e-01 -4.653911665081977844e-02 2.169742137193679810e-01 1.087638083845376968e-02 3.757446631789207458e-02 1.340332031250000000e-01 -1.892747431993484497e-01 1.045250296592712402e-01 1.792875677347183228e-01 1.054275855422019958e-01 -4.251748025417327881e-01 -1.512582898139953613e-01 -8.234541863203048706e-02 -1.398554295301437378e-01 -2.646088004112243652e-01 -1.932509243488311768e-01 -1.274158507585525513e-01 2.958852052688598633e-01 -1.888148188591003418e-01 1.099283844232559204e-01 -1.334257870912551880e-01 -4.331855848431587219e-02 -2.335299700498580933e-01 1.861443975940346718e-03 -5.277577415108680725e-02 -2.145907841622829437e-02 2.213010191917419434e-01 1.336697489023208618e-01 -2.917734682559967041e-01 9.827397763729095459e-02 1.330360956490039825e-02
-7.206166628748178482e-03 2.131484597921371460e-01 5.198328942060470581e-02 8.135093748569488525e-02 -2.981795370578765869e-01 4.571445882320404053e-01 -4.435287415981292725e-02 8.147043734788894653e-02 1.140760481357574463e-01 -1.071760281920433044e-01 1.074730232357978821e-01 1.358529329299926758e-01 4.027086496353149414e-02 2.618853189051151276e-02 -3.049392104148864746e-01 6.284464150667190552e-02 -1.714411824941635132e-01 -2.720354795455932617e-01 3.776455819606781006e-01 1.230333521962165833e-01 1.438539624214172363e-01 -1.134295389056205750e-01 -3.512738272547721863e-02 -3.857027739286422729e-03 -2.137431353330612183e-01 1.023883279412984848e-02 1.270055323839187622e-01 1.487205177545547485e-01 6.014771014451980591e-02 -2.233569920063018799e-01 2.530883625149726868e-02 2.253964096307754517e-01
-3.938640281558036804e-02 8.730347454547882080e-02 3.832764551043510437e-02 1.538685411214828491e-01 8.092853426933288574e-02 2.508343756198883057e-01 -3.063882887363433838e-01 -8.167826384305953979e-02 8.276100456714630127e-02 1.597054600715637207e-01 1.927051544189453125e-01 -1.144673302769660950e-02 -1.148786321282386780e-01 9.326219558715820312e-02 -4.722986519336700439e-01 9.573755413293838501e-02 -1.789188981056213379e-01 -8.945150673389434814e-02 -4.701566323637962341e-02 1.948611736297607422e-01 -1.749016642570495605e-01 -4.315308630466461182e-01 3.170263022184371948e-02 3.158253803849220276e-02 -8.928509056568145752e-02 -8.910878747701644897e-02 -4.349046200513839722e-02 -4.015162959694862366e-02 1.194913871586322784e-02 -3.717076182365417480e-01 8.401896804571151733e-02 9.016901254653930664e-02
1.010999381542205811e-01 1.815232038497924805e-01 7.796355988830327988e-03 5.335515737533569336e-02 -1.172348186373710632e-01 1.411036700010299683e-01 -2.544838488101959229e-01 -6.439770013093948364e-02 2.772654294967651367e-01 4.814331606030464172e-02 1.468183547258377075e-01 1.987293958663940430e-01 -2.505556643009185791e-01 -5.939457938075065613e-02 -2.452634572982788086e-01 4.345542490482330322e-01 -1.769078224897384644e-01 1.735161989927291870e-02 2.176162749528884888e-01 -2.449143826961517334e-01 1.604804992675781250e-01 1.830414086580276489e-01 -1.116282790899276733e-01 -1.086894720792770386e-01 -1.130171641707420349e-01 -2.218532413244247437e-01 1.838202774524688721e-01 1.448212862014770508e-01 -1.246131807565689087e-01 -1.538875997066497803e-01 1.317758560180664062e-01 -4.224155563861131668e-03
-4.975436627864837646e-02 3.010382950305938721e-01 3.217013180255889893e-01 9.930785745382308960e-02 1.965616345405578613e-01 5.464770197868347168e-01 4.569413512945175171e-02 -2.288624346256256104e-01 1.997338235378265381e-01 1.955606937408447266e-01 -1.233715787529945374e-01 -1.072010844945907593e-01 -2.265688218176364899e-02 -4.935659095644950867e-02 -2.975242137908935547e-01 1.183724850416183472e-01 1.856533065438270569e-02 2.333920635282993317e-02 -6.161735206842422485e-02 4.433584213256835938e-02 -3.382525220513343811e-02 -8.794218301773071289e-02 3.224873170256614685e-02 -8.506248891353607178e-02 8.129904419183731079e-02 -2.862187325954437256e-01 -2.130267173051834106e-01 -1.302568521350622177e-02 1.122973766177892685e-02 -2.652680501341819763e-02 -1.769609898328781128e-01 -3.799906000494956970e-02
-5.478657782077789307e-02 -3.565954044461250305e-02 2.128843665122985840e-01 5.686228349804878235e-02 -1.381946802139282227e-01 4.183594882488250732e-01 -2.880672737956047058e-02 1.475120782852172852e-01 6.940144300460815430e-02 1.030657291412353516e-01 -1.598445475101470947e-01 8.044886402785778046e-03 -1.408294290304183960e-01 -3.154237195849418640e-02 -2.281513661146163940e-01 6.575078517198562622e-02 -5.303923040628433228e-02 1.968949288129806519e-01 -2.418463975191116333e-01 -1.422464996576309204e-01 9.999986737966537476e-02 -2.050307542085647583e-01 4.592629149556159973e-02 -3.109470009803771973e-01 8.639723062515258789e-02 -1.281481832265853882e-01 -1.773491948843002319e-01 1.270598173141479492e-01 3.244711458683013916e-01 -3.933750391006469727e-01 6.675098836421966553e-02 7.141192257404327393e-02
-2.161647938191890717e-02 1.822410821914672852e-01 -2.650749087333679199e-01 -2.296285703778266907e-02 -2.610910683870315552e-02 9.004605561494827271e-02 -2.863916456699371338e-01 -1.645797677338123322e-02 1.491010934114456177e-01 2.788432314991950989e-02 -9.373168647289276123e-02 -1.377268284559249878e-01 -2.449750453233718872e-01 -1.646495908498764038e-01 -2.724421918392181396e-01 -7.776473462581634521e-02 1.596810668706893921e-01 -1.023319363594055176e-01 2.760796546936035156e-01 1.553760468959808350e-01 -1.041810959577560425e-01 1.676155021414160728e-03 -2.671271860599517822e-01 -1.616198718547821045e-01 2.418706268072128296e-01 -9.172444045543670654e-02 -3.083324432373046875e-01 2.322180420160293579e-01 4.705775901675224304e-02 -1.705181300640106201e-01 2.792074084281921387e-01 1.283280998468399048e-01
1.782670021057128906e-01 5.191057920455932617e-02 -7.376830279827117920e-02 2.045415155589580536e-02 -6.666589528322219849e-03 2.849037051200866699e-01 -3.964135423302650452e-02 -6.420470029115676880e-02 -8.848833292722702026e-02 2.773973643779754639e-01 4.520244151353836060e-02 -4.378072321414947510e-01 1.769336871802806854e-02 -1.315769851207733154e-01 -3.525908291339874268e-01 -1.248938962817192078e-01 -1.220080181956291199e-01 5.236978083848953247e-02 1.496986299753189087e-01 8.789986371994018555e-02 -1.444680839776992798e-01 -4.703941568732261658e-02 -5.038403719663619995e-02 -4.241271615028381348e-01 -7.214651256799697876e-02 -1.453634351491928101e-01 -1.926360279321670532e-01 1.590465456247329712e-01 1.581671386957168579e-01 -1.515917479991912842e-01 3.764463588595390320e-02 2.128158062696456909e-01
7.769312709569931030e-02 3.425084054470062256e-01 -2.032808214426040649e-02 1.373686194419860840e-01 -1.085996851325035095e-01 -8.270907402038574219e-02 -5.245181545615196228e-02 -4.389772564172744751e-02 -8.964561671018600464e-02 2.964775636792182922e-02 7.851117104291915894e-02 -5.672801658511161804e-02 -9.423855692148208618e-03 -2.319132387638092041e-01 -3.324970006942749023e-01 4.002842605113983154e-01 4.944863542914390564e-02 -4.545493423938751221e-02 3.812421485781669617e-02 -1.717637479305267334e-01 5.818342790007591248e-02 -8.650768548250198364e-02 -7.331789471209049225e-03 -3.498744070529937744e-01 -6.243181601166725159e-02 -9.622182697057723999e-02 -2.285501807928085327e-01 1.706913262605667114e-01 -1.355819106101989746e-01 -3.415208756923675537e-01 1.007598489522933960e-01 2.874072790145874023e-01
-2.127898782491683960e-01 2.443882524967193604e-01 5.767342448234558105e-02 6.783772259950637817e-02 -2.047142088413238525e-01 2.415166199207305908e-01 -2.770550921559333801e-02 -1.035737246274948120e-01 6.749811768531799316e-02 3.256221711635589600e-01 -1.643559038639068604e-01 -3.246578276157379150e-01 -4.390878230333328247e-02 -1.972907185554504395e-01 -2.165419012308120728e-01 -9.316603839397430420e-02 4.233390092849731445e-01 -7.719247043132781982e-02 -6.085686758160591125e-02 1.112670227885246277e-01 1.142624616622924805e-01 -1.293421536684036255e-01 -1.529754549264907837e-01 -2.962730228900909424e-01 -5.939027178101241589e-04 -6.543361395597457886e-02 1.196860820055007935e-01 2.314504086971282959e-01 1.293849647045135498e-01 5.732212588191032410e-02 3.381938114762306213e-02 1.846766285598278046e-02
2.055160701274871826e-03 1.090192049741744995e-02 1.610742062330245972e-01 1.148253604769706726e-01 1.861867494881153107e-02 2.454538643360137939e-01 1.693955510854721069e-01 4.523480311036109924e-03 7.545431703329086304e-02 -1.603677403181791306e-03 4.970577731728553772e-02 1.966784596443176270e-01 -3.316540122032165527e-01 -9.665183722972869873e-02 -4.274268075823783875e-02 -1.582254469394683838e-02 1.124591380357742310e-02 -4.885409399867057800e-02 1.810448803007602692e-02 2.221001088619232178e-01 1.365790958516299725e-03 1.661959737539291382e-01 -1.841893494129180908e-01 -3.998206928372383118e-02 3.126689195632934570e-01 -4.167358577251434326e-01 -5.593867227435112000e-02 3.963133394718170166e-01 -2.001193761825561523e-01 -1.667575836181640625e-01 -2.320003211498260498e-01 1.858889162540435791e-01
-1.414167732000350952e-01 -1.713570766150951385e-02 2.771349549293518066e-01 4.269578307867050171e-02 -1.115197017788887024e-01 2.464184015989303589e-01 -3.145629540085792542e-02 7.529380172491073608e-02 9.922222234308719635e-03 -7.820331491529941559e-03 1.325494498014450073e-01 1.104216054081916809e-01 -1.788128614425659180e-01 -5.363833159208297729e-02 -4.016606509685516357e-01 -1.225033327937126160e-01 -5.775650218129158020e-02 1.107681393623352051e-01 1.093790517188608646e-03 -1.117595732212066650e-01 -1.373276263475418091e-01 -3.950865566730499268e-02 7.347158342599868774e-02 -3.629634380340576172e-01 1.717072725296020508e-01 -5.157471820712089539e-02 -9.376249462366104126e-02 2.986134886741638184e-01 3.241168260574340820e-01 -7.885149121284484863e-02 -3.286057114601135254e-01 2.124605029821395874e-01
2.373940944671630859e-01 5.479101836681365967e-02 8.562663942575454712e-02 1.565490663051605225e-01 -3.976317048072814941e-01 2.865995466709136963e-01 -3.147738799452781677e-02 -4.255281388759613037e-02 5.200573429465293884e-02 2.128079235553741455e-01 1.593898236751556396e-01 -1.022845506668090820e-01 -4.749250784516334534e-02 -2.098315358161926270e-01 -1.526914387941360474e-01 5.279651284217834473e-02 2.298112660646438599e-01 -6.777770817279815674e-02 -3.216959163546562195e-02 -9.008593857288360596e-02 3.129610717296600342e-01 -2.132242769002914429e-01 -1.475007683038711548e-01 3.791572526097297668e-02 -1.538841128349304199e-01 -2.813514769077301025e-01 -5.235116183757781982e-02 2.288338541984558105e-01 8.220036327838897705e-02 -2.752725481986999512e-01 -1.927106641232967377e-02 1.884046345949172974e-01
-1.395077109336853027e-01 2.762218117713928223e-01 2.026836723089218140e-01 -6.963822245597839355e-02 2.525721192359924316e-01 5.315955281257629395e-01 -1.142596527934074402e-01 -1.399284787476062775e-02 1.325563788414001465e-01 2.598737180233001709e-01 -1.313014179468154907e-01 -1.155167073011398315e-01 -1.512989103794097900e-01 -7.256571203470230103e-02 -2.817403972148895264e-01 9.029895067214965820e-02 -1.363198012113571167e-01 -2.077097631990909576e-02 -5.631384998559951782e-02 -2.419828809797763824e-02 9.163406491279602051e-02 -1.571127921342849731e-01 6.744952499866485596e-02 -2.200309932231903076e-01 -1.667755842208862305e-02 -3.111827373504638672e-01 -1.925721466541290283e-01 1.524124294519424438e-02 -5.484772846102714539e-02 4.033333808183670044e-02 -1.307464540004730225e-01 4.815146699547767639e-02
-2.009304612874984741e-02 9.208746999502182007e-02 -1.182520762085914612e-01 -1.725232042372226715e-02 1.821792684495449066e-02 -2.103065997362136841e-01 -5.673683434724807739e-02 -8.909448236227035522e-02 2.586951255798339844e-01 1.235720217227935791e-01 4.976038262248039246e-02 -2.032620310783386230e-01 -8.950777351856231689e-02 -2.364910542964935303e-01 -3.117360174655914307e-01 1.412463635206222534e-01 -1.336383968591690063e-01 -1.309384107589721680e-01 2.167874127626419067e-01 -1.828915029764175415e-01 -3.074840828776359558e-02 -1.775107532739639282e-01 9.976439923048019409e-02 -1.240215152502059937e-01 3.694333508610725403e-02 -1.730453372001647949e-01 -1.520688533782958984e-01 4.683407545089721680e-01 -8.964090049266815186e-02 -2.652452886104583740e-01 2.410477697849273682e-01 -1.747879981994628906e-01
2.846783958375453949e-02 1.390732377767562866e-01 2.959085404872894287e-01 1.388382613658905029e-01 6.322572380304336548e-02 2.939659357070922852e-01 -1.478856801986694336e-01 -1.836948841810226440e-01 -1.094989776611328125e-01 7.475834339857101440e-02 -9.612902253866195679e-02 -1.853530406951904297e-01 -3.501142933964729309e-02 -7.034330070018768311e-02 -3.231636881828308105e-01 2.873455882072448730e-01 -1.176509410142898560e-01 -2.181386500597000122e-01 6.292964518070220947e-02 3.263339400291442871e-01 -3.031580522656440735e-02 -1.691090688109397888e-02 1.880314946174621582e-01 -4.273375868797302246e-01 -1.998892277479171753e-01 -1.294129155576229095e-02 5.720102414488792419e-02 9.038738906383514404e-02 3.668989613652229309e-02 -1.176789961755275726e-02 1.643929481506347656e-01 3.870422393083572388e-02
-1.623598039150238037e-01 3.159798979759216309e-01 6.596320867538452148e-02 -1.008783504366874695e-01 9.736776351928710938e-02 2.139032930135726929e-01 -2.743735909461975098e-01 -1.339848786592483521e-01 8.178513497114181519e-02 1.176298335194587708e-01 2.995784021914005280e-02 1.142770200967788696e-01 -4.123880341649055481e-02 -9.123132564127445221e-03 -1.984105259180068970e-01 -1.721123605966567993e-02 -3.785561025142669678e-01 3.447572141885757446e-02 -2.146068029105663300e-02 3.530116975307464600e-01 -1.601014286279678345e-01 -9.375965595245361328e-02 -1.858065575361251831e-01 -2.896298170089721680e-01 1.951199918985366821e-01 -7.569140288978815079e-03 -1.339284479618072510e-01 1.723449528217315674e-01 -2.208182960748672485e-01 -2.773595154285430908e-01 1.227350533008575439e-02 -2.931133843958377838e-02
-1.231279522180557251e-01 9.483792632818222046e-02 1.548069119453430176e-01 8.775983005762100220e-03 2.694723308086395264e-01 5.809579491615295410e-01 -1.835606545209884644e-01 -3.524136543273925781e-02 2.452400773763656616e-01 2.566252648830413818e-01 -1.182005107402801514e-01 1.047136932611465454e-01 -1.717888116836547852e-01 -2.388475686311721802e-01 -2.092513889074325562e-01 1.620114594697952271e-02 -2.060150653123855591e-01 -8.113566040992736816e-02 -4.733804985880851746e-02 1.381075978279113770e-01 1.646146029233932495e-01 -6.730784475803375244e-02 6.121701374650001526e-02 -1.650335490703582764e-01 4.811964184045791626e-02 -1.606003493070602417e-01 -7.683988660573959351e-02 7.801685482263565063e-02 -1.965801790356636047e-02 -2.055694907903671265e-01 -9.561067819595336914e-02 -1.892232336103916168e-02
2.415707707405090332e-02 3.342027664184570312e-01 1.685895621776580811e-01 2.978687882423400879e-01 -7.408373057842254639e-03 2.479805499315261841e-01 -1.316962838172912598e-01 -5.368032725527882576e-05 -7.190418243408203125e-02 2.842698991298675537e-01 -2.075347155332565308e-01 -7.387159764766693115e-02 -3.635309636592864990e-01 1.792198866605758667e-01 -2.865085601806640625e-01 1.763862930238246918e-02 -2.647911757230758667e-02 8.114296942949295044e-02 1.040816083550453186e-01 -4.774858243763446808e-03 8.494084700942039490e-03 1.915918849408626556e-02 1.146783009171485901e-01 -2.883065938949584961e-01 -5.017817486077547073e-03 3.275579214096069336e-01 -1.682106778025627136e-02 1.473450362682342529e-01 -7.397130876779556274e-02 -1.347685903310775757e-01 8.771585673093795776e-02 1.871097981929779053e-01
-1.736063063144683838e-01 -1.095848344266414642e-02 3.670030087232589722e-02 -1.387594491243362427e-01 -1.475245058536529541e-01 1.434013992547988892e-01 1.462333090603351593e-02 -3.228067159652709961e-01 9.694544225931167603e-02 7.604750245809555054e-02 -1.276187412440776825e-02 2.230223715305328369e-01 2.003737539052963257e-01 -1.972415149211883545e-01 -1.449899077415466309e-01 2.910093367099761963e-01 6.597648561000823975e-02 -1.554500460624694824e-01 1.771682202816009521e-01 3.045381307601928711e-01 1.585893929004669189e-01 1.390362624078989029e-02 -2.094148248434066772e-01 -3.589929342269897461e-01 -4.128997027873992920e-02 -2.080527544021606445e-01 -9.133914858102798462e-02 1.481920927762985229e-01 4.066947381943464279e-03 -7.601920515298843384e-03 3.265933692455291748e-01 1.406854391098022461e-01
-1.007453277707099915e-01 6.110187619924545288e-02 3.209005296230316162e-01 6.927796453237533569e-02 -9.124922752380371094e-02 4.713580384850502014e-02 1.533683538436889648e-01 2.192573994398117065e-02 1.165367141366004944e-01 -7.988508045673370361e-02 9.571603685617446899e-02 -1.465183794498443604e-01 -4.401731193065643311e-01 -5.337275564670562744e-02 -2.703016698360443115e-01 5.500169470906257629e-02 1.858885139226913452e-01 -2.177129238843917847e-01 8.531726151704788208e-02 -2.796060442924499512e-01 2.014794051647186279e-01 -1.879186332225799561e-01 -3.061244077980518341e-02 -2.188916504383087158e-01 -1.960367523133754730e-02 -2.104251682758331299e-01 2.236721813678741455e-01 2.287017256021499634e-01 -3.930149599909782410e-03 -1.956815421581268311e-01 -1.107203890569508076e-03 2.074459046125411987e-01
-7.588188350200653076e-02 1.721010506153106689e-01 3.797952085733413696e-02 2.581475675106048584e-01 -7.911141961812973022e-02 1.889471262693405151e-01 1.981727965176105499e-02 -2.285047434270381927e-02 3.318472504615783691e-01 1.558407843112945557e-01 -2.864316338673233986e-03 -1.389004141092300415e-01 6.850881129503250122e-02 -2.057035267353057861e-01 -3.880797922611236572e-01 -2.265602052211761475e-01 -3.789897775277495384e-03 -1.513120066374540329e-02 9.890531748533248901e-02 1.191607192158699036e-01 1.189026013016700745e-01 -7.897289842367172241e-02 -7.433459162712097168e-02 6.186823546886444092e-02 -1.194215267896652222e-01 -3.060038983821868896e-01 1.597962155938148499e-02 2.857448756694793701e-01 2.161719053983688354e-01 -3.677540421485900879e-01 5.909926723688840866e-03 -1.588909924030303955e-01
-3.839167356491088867e-01 1.058838739991188049e-01 6.129275262355804443e-02 1.873244792222976685e-01 -3.284831345081329346e-01 2.199933826923370361e-01 3.795316815376281738e-02 -1.396488249301910400e-01 5.650529265403747559e-02 -6.528659909963607788e-02 -1.741617619991302490e-01 1.136612072587013245e-01 3.505435958504676819e-02 9.979069232940673828e-02 -1.442271023988723755e-01 1.566905677318572998e-01 -1.634238511323928833e-01 5.383292213082313538e-02 6.694340705871582031e-02 -8.085189759731292725e-02 7.315556704998016357e-02 -5.778449401259422302e-02 -4.182741343975067139e-01 -2.465124428272247314e-02 -3.169034421443939209e-02 -2.284144461154937744e-01 6.552015244960784912e-02 2.803910374641418457e-01 1.855800487101078033e-02 -3.323594927787780762e-01 2.057841718196868896e-01 -6.278856843709945679e-02
6.847438961267471313e-02 3.393534719944000244e-01 2.820642590522766113e-01 -2.282600104808807373e-01 6.004539877176284790e-02 1.592724025249481201e-01 -1.691288203001022339e-01 -9.077574312686920166e-02 1.937918066978454590e-01 9.610560536384582520e-02 2.228973954916000366e-01 3.742172196507453918e-02 -2.968792915344238281e-01 6.193780899047851562e-02 -1.502736806869506836e-01 1.602354198694229126e-01 1.293830424547195435e-01 -2.777992188930511475e-02 2.120943814516067505e-01 1.102706864476203918e-01 2.489355951547622681e-01 7.337933778762817383e-02 -7.845230400562286377e-02 -3.284070491790771484e-01 1.584001630544662476e-01 -8.156591653823852539e-02 1.852179169654846191e-01 4.945347458124160767e-02 1.561873108148574829e-01 -7.307948172092437744e-02 1.339561343193054199e-01 2.690246403217315674e-01
-3.483627438545227051e-01 2.187003195285797119e-02 1.467439830303192139e-01 8.456602692604064941e-02 -1.747778505086898804e-01 9.049455821514129639e-02 -1.839817464351654053e-01 5.960269272327423096e-02 -1.808523386716842651e-01 2.782378494739532471e-01 -1.621569395065307617e-01 1.881030648946762085e-01 -2.714426256716251373e-02 -1.416554301977157593e-01 -3.378053009510040283e-01 1.963734030723571777e-01 2.638795375823974609e-01 -4.303066805005073547e-02 4.715284705162048340e-02 -7.786913961172103882e-02 2.374010086059570312e-01 -9.849597513675689697e-02 1.622017771005630493e-01 -2.599215209484100342e-01 -1.944864541292190552e-01 -1.193995028734207153e-01 5.882799997925758362e-02 7.950586080551147461e-02 -5.746540613472461700e-03 -2.437968552112579346e-01 2.125126272439956665e-01 1.478754132986068726e-01
7.344499975442886353e-02 1.580679416656494141e-01 6.769072264432907104e-02 -7.943590171635150909e-03 -2.429927140474319458e-01 1.625938713550567627e-01 1.641630679368972778e-01 -1.565999537706375122e-01 7.730332762002944946e-02 1.262096911668777466e-01 -2.246131151914596558e-01 -1.490771323442459106e-01 -3.388425111770629883e-01 -7.043489068746566772e-02 4.959418624639511108e-02 1.104576066136360168e-01 8.660964667797088623e-02 -2.353955805301666260e-02 4.830409586429595947e-02 1.073035225272178650e-01 1.279505938291549683e-01 -3.191060721874237061e-01 -5.102559179067611694e-02 -1.232153326272964478e-01 -1.307449489831924438e-01 -3.439672589302062988e-01 1.265140473842620850e-01 4.922879040241241455e-01 -1.419054716825485229e-01 -1.377687752246856689e-01 -8.527703583240509033e-02 -3.107238374650478363e-02
1.664785444736480713e-01 5.708384513854980469e-02 1.158033385872840881e-01 -1.773148626089096069e-01 1.039253026247024536e-01 1.375927031040191650e-01 2.481974288821220398e-02 -5.666286870837211609e-02 -2.029903978109359741e-02 2.751668989658355713e-01 2.076813876628875732e-01 -2.733005285263061523e-01 -9.347903728485107422e-02 -1.252764016389846802e-01 -2.675235271453857422e-01 8.812411874532699585e-02 -1.358226835727691650e-01 3.610458225011825562e-02 1.817552000284194946e-01 1.604902185499668121e-02 -1.322838217020034790e-01 -1.933268643915653229e-02 3.415342420339584351e-02 -4.400561749935150146e-01 -2.272768467664718628e-01 -3.407305479049682617e-01 -4.377000406384468079e-02 1.217051297426223755e-01 -2.285256981849670410e-02 -2.997244596481323242e-01 1.478043198585510254e-01 1.745853871107101440e-01
-5.727224051952362061e-02 -7.009597960859537125e-03 4.361660182476043701e-01 -6.560333073139190674e-02 -3.309218212962150574e-02 2.468848973512649536e-01 1.059516333043575287e-02 1.030450314283370972e-01 -4.826388880610466003e-02 1.572910696268081665e-01 -2.849133871495723724e-02 -1.513336449861526489e-01 -2.789093554019927979e-01 6.319796293973922729e-02 -1.140908300876617432e-01 1.725020632147789001e-02 3.479702770709991455e-02 -1.713912119157612324e-03 1.353545933961868286e-01 -1.397338807582855225e-01 -1.428351253271102905e-01 -2.079907059669494629e-01 -1.464269459247589111e-01 -1.625010371208190918e-02 4.486390054225921631e-01 -8.759168535470962524e-02 1.137504279613494873e-01 2.021432667970657349e-01 1.551477760076522827e-01 -2.144570946693420410e-01 3.522971272468566895e-01 4.596446081995964050e-02
1.591334342956542969e-01 2.238555550575256348e-01 -1.674070395529270172e-02 9.252310730516910553e-03 -4.369190428406000137e-03 1.166118532419204712e-01 -2.969605028629302979e-01 -1.294048875570297241e-01 -2.131146192550659180e-01 2.960483133792877197e-01 -8.647483587265014648e-02 -5.135899037122726440e-02 -3.905243277549743652e-01 -5.907030403614044189e-02 -2.664477229118347168e-01 2.168763726949691772e-01 2.612243220210075378e-02 -3.192512094974517822e-01 3.024712502956390381e-01 1.252920031547546387e-01 7.981909811496734619e-02 -1.929538846015930176e-01 2.657363377511501312e-02 -7.526487112045288086e-02 9.208996593952178955e-02 1.128703355789184570e-01 1.004566550254821777e-01 2.003952860832214355e-01 3.067769482731819153e-02 -1.783473789691925049e-01 1.561935842037200928e-01 8.076894097030162811e-03
1.051107719540596008e-01 3.184692859649658203e-01 1.965000629425048828e-01 1.508442312479019165e-01 -4.638814926147460938e-02 -4.640448465943336487e-02 1.742597967386245728e-01 -2.167293578386306763e-01 1.795050054788589478e-01 5.959955230355262756e-02 8.342370274476706982e-04 -2.310763001441955566e-01 -2.084957808256149292e-01 -6.036895141005516052e-02 -7.359433174133300781e-02 2.294808812439441681e-02 1.664221435785293579e-01 -1.998332291841506958e-01 2.376345396041870117e-01 -2.536228895187377930e-01 7.735364139080047607e-02 -3.426926434040069580e-01 -7.705186307430267334e-02 -2.549714148044586182e-01 9.300646185874938965e-02 -2.039185017347335815e-01 9.150883555412292480e-02 2.588727474212646484e-01 -4.526471719145774841e-02 -1.150791943073272705e-01 4.346626624464988708e-02 2.769359648227691650e-01
1.346305161714553833e-01 9.816134721040725708e-02 1.453455686569213867e-01 1.408212482929229736e-01 -3.121754229068756104e-01 2.177517712116241455e-01 -6.055564060807228088e-02 8.419670164585113525e-02 6.059722974896430969e-02 1.784161329269409180e-01 2.819207012653350830e-01 1.845123767852783203e-01 -3.370346873998641968e-02 1.489373147487640381e-01 -3.184866905212402344e-01 -2.058026008307933807e-02 -1.076403558254241943e-01 -1.486833114176988602e-02 8.375345915555953979e-02 2.384480684995651245e-01 4.006502777338027954e-02 -2.058554440736770630e-01 -1.413662731647491455e-01 -4.136056303977966309e-01 1.249540597200393677e-01 8.461403846740722656e-02 -3.541247453540563583e-03 1.033805757761001587e-01 1.553094834089279175e-01 -2.420274615287780762e-01 -5.693601816892623901e-02 -2.670674324035644531e-01
-8.470165729522705078e-02 1.071043089032173157e-01 8.990888297557830811e-02 6.781578063964843750e-02 -2.491995692253112793e-01 2.345955818891525269e-01 7.076949626207351685e-02 4.345761984586715698e-02 5.956104025244712830e-02 2.165288180112838745e-01 2.308952063322067261e-01 8.223608881235122681e-02 -2.585239708423614502e-01 1.215705648064613342e-01 -3.697938024997711182e-01 -8.567182347178459167e-03 5.270291585475206375e-03 6.015111878514289856e-02 2.078449353575706482e-02 1.202318295836448669e-01 -5.485509708523750305e-02 -9.325739741325378418e-02 -1.242124754935503006e-02 -5.462184548377990723e-01 -5.705283582210540771e-02 2.916412949562072754e-01 -9.499179571866989136e-02 1.843859702348709106e-01 1.209429875016212463e-01 -1.985264271497726440e-01 3.453220054507255554e-02 -1.961215212941169739e-02
-4.987161234021186829e-02 3.247900307178497314e-02 2.298199683427810669e-01 -2.089540511369705200e-01 6.928078830242156982e-02 8.702345192432403564e-02 1.498628854751586914e-01 -3.395990133285522461e-01 1.173027306795120239e-01 2.748015820980072021e-01 -3.436079248785972595e-02 -1.746951937675476074e-01 -2.703763842582702637e-01 -4.046225920319557190e-02 -1.747473627328872681e-01 -1.991712450981140137e-01 4.765300452709197998e-02 -2.504813075065612793e-01 2.479683756828308105e-01 -2.747563458979129791e-02 -1.983315497636795044e-02 -2.361057400703430176e-01 -1.369752883911132812e-01 -8.863195031881332397e-02 2.263205200433731079e-01 1.203483343124389648e-01 -3.858399391174316406e-02 1.451481878757476807e-01 1.569523960351943970e-01 -3.926403820514678955e-01 8.233537524938583374e-02 6.734544411301612854e-03
1.480522216297686100e-03 3.299720957875251770e-02 3.243674933910369873e-01 1.884291134774684906e-02 4.808006063103675842e-02 5.557923391461372375e-02 1.600664667785167694e-02 -7.375869154930114746e-02 -4.543306306004524231e-02 7.741145789623260498e-02 -2.860007807612419128e-02 -3.393331915140151978e-02 -5.096024274826049805e-01 -9.477192908525466919e-02 -3.138770163059234619e-01 1.963354200124740601e-01 1.295253485441207886e-01 -1.949712038040161133e-01 -1.004130812361836433e-03 -2.164743989706039429e-01 1.350545585155487061e-01 -1.076676845550537109e-01 7.521159946918487549e-02 -2.887874245643615723e-01 -8.267294615507125854e-02 -1.197975501418113708e-01 1.471229344606399536e-01 2.066780477762222290e-01 -1.071660965681076050e-01 -1.680222302675247192e-01 2.623614072799682617e-01 2.276775687932968140e-01
-1.862923353910446167e-01 -6.527818739414215088e-02 3.687955439090728760e-01 1.235784664750099182e-01 9.695850312709808350e-02 4.323947429656982422e-01 3.406367823481559753e-02 4.839625954627990723e-02 -8.830603212118148804e-02 1.939721852540969849e-01 4.470754042267799377e-02 -1.158820763230323792e-01 -3.359224498271942139e-01 -3.097089193761348724e-02 -1.314556002616882324e-01 -5.121165141463279724e-02 -1.276440620422363281e-01 -6.307151168584823608e-02 2.033817619085311890e-01 -9.756978601217269897e-02 -4.783314839005470276e-02 -1.510395556688308716e-01 -1.661144196987152100e-01 -4.008157644420862198e-03 3.882450163364410400e-01 -2.862129546701908112e-02 1.721863448619842529e-01 4.921589791774749756e-02 1.193557530641555786e-01 -2.062347978353500366e-01 1.937628686428070068e-01 1.162505149841308594e-01
-2.835094034671783447e-01 -8.457933366298675537e-02 1.715093851089477539e-01 6.766134500503540039e-02 -1.662122607231140137e-01 3.400316536426544189e-01 1.550072133541107178e-01 6.766448915004730225e-02 1.971580684185028076e-01 -9.061170369386672974e-02 -1.170031055808067322e-01 1.201491206884384155e-01 1.171698272228240967e-01 1.478993445634841919e-01 -2.169116139411926270e-01 8.263599872589111328e-02 -1.576946079730987549e-01 1.623975187540054321e-01 -3.090655989944934845e-02 -8.681925944983959198e-03 -1.629390120506286621e-01 -7.192686200141906738e-02 -2.873377203941345215e-01 -3.357413411140441895e-01 3.607196733355522156e-02 -1.692964136600494385e-01 2.737039029598236084e-01 2.578746974468231201e-01 -5.327843129634857178e-02 -2.407182753086090088e-01 1.668591648340225220e-01 5.149110406637191772e-02
-6.077422201633453369e-02 1.806151419878005981e-01 -7.980833202600479126e-02 -1.864626854658126831e-01 1.930791288614273071e-01 5.127573609352111816e-01 -1.606704890727996826e-01 -1.860551238059997559e-01 5.250241979956626892e-02 3.799163997173309326e-01 -1.670676916837692261e-01 1.514855027198791504e-01 9.764236211776733398e-02 -6.529413908720016479e-02 -2.162731289863586426e-01 1.168598532676696777e-01 -1.669969707727432251e-01 7.003468461334705353e-03 -1.236461549997329712e-01 1.942456215620040894e-01 1.242232322692871094e-01 -1.918127387762069702e-01 -3.478925302624702454e-02 -1.686327010393142700e-01 1.968670785427093506e-01 -2.118646353483200073e-01 -2.234400436282157898e-02 1.750640869140625000e-01 -1.556553528644144535e-03 -7.735095918178558350e-02 7.807634770870208740e-02 6.064235232770442963e-03
8.147548884153366089e-02 1.936057060956954956e-01 2.104391753673553467e-01 9.899495542049407959e-02 -4.238278269767761230e-01 8.249712735414505005e-02 3.150346875190734863e-02 -2.009257525205612183e-01 1.096059158444404602e-01 2.900268435478210449e-01 2.645844519138336182e-01 -2.458308190107345581e-01 -6.697962991893291473e-03 -9.534145891666412354e-02 -7.717990875244140625e-02 2.305767834186553955e-01 -9.714253991842269897e-02 -1.655454337596893311e-01 1.591195613145828247e-01 2.388608306646347046e-01 9.384573996067047119e-02 -1.955215036869049072e-01 -7.715071737766265869e-02 -2.843097448348999023e-01 1.604570597410202026e-01 -1.005054116249084473e-01 -1.891589164733886719e-01 1.864022202789783478e-02 -1.601133346557617188e-01 -1.559410691261291504e-01 -6.327284872531890869e-02 1.419148407876491547e-02
-4.669292364269495010e-03 2.670845687389373779e-01 -1.712512457743287086e-03 1.358525007963180542e-01 -1.023550480604171753e-01 3.323925435543060303e-01 -5.773210152983665466e-02 -1.783370077610015869e-01 1.575254052877426147e-01 -2.801245823502540588e-02 -6.176968663930892944e-02 -3.186646848917007446e-02 -2.262484468519687653e-02 8.732108771800994873e-02 -1.540766209363937378e-01 1.332708001136779785e-01 -1.023877412080764771e-01 -2.873817086219787598e-01 2.503052353858947754e-01 2.665183246135711670e-01 3.258752524852752686e-01 7.288464158773422241e-02 -4.238452389836311340e-02 -7.302824407815933228e-02 -9.948761016130447388e-02 -7.666247338056564331e-02 5.852907523512840271e-02 -6.373631954193115234e-02 3.718537092208862305e-02 -3.569363057613372803e-01 1.132469438016414642e-02 4.200585782527923584e-01
1.852137595415115356e-01 2.347789704799652100e-01 -5.450527742505073547e-02 -3.560902178287506104e-02 -3.800716623663902283e-02 2.478102780878543854e-02 -3.256638348102569580e-02 -1.480354070663452148e-01 4.558288305997848511e-02 9.167170524597167969e-02 -1.656419038772583008e-01 -2.764906585216522217e-01 -2.871213257312774658e-01 -2.311202585697174072e-01 -1.943596452474594116e-01 -1.331865638494491577e-01 -3.287132829427719116e-02 -2.128199189901351929e-01 2.630948722362518311e-01 -1.804164201021194458e-01 -9.145884960889816284e-02 -3.192439079284667969e-01 -2.309919893741607666e-02 -1.508289109915494919e-02 -5.602142214775085449e-02 1.397589687258005142e-02 -8.451814204454421997e-02 3.767012357711791992e-01 7.815450429916381836e-03 -4.024873077869415283e-01 1.230072509497404099e-02 4.234670102596282959e-02
2.976233325898647308e-02 7.214787602424621582e-02 3.911101818084716797e-01 8.691801875829696655e-02 2.811474539339542389e-02 2.090061008930206299e-01 -7.847902923822402954e-02 5.377927422523498535e-02 1.441684216260910034e-01 1.397037357091903687e-01 3.983179032802581787e-01 1.473880708217620850e-01 -3.798506408929824829e-02 2.626166939735412598e-01 -4.221691787242889404e-01 -3.401736915111541748e-02 1.344830244779586792e-01 -1.013307124376296997e-01 -2.680125832557678223e-02 7.788829505443572998e-02 -1.010438334196805954e-02 -1.078407913446426392e-01 -5.594784766435623169e-02 -3.030289709568023682e-01 1.426955908536911011e-01 1.924082636833190918e-01 3.857697173953056335e-02 1.793489456176757812e-01 1.996324211359024048e-01 -1.405928283929824829e-01 -7.197326421737670898e-02 1.082663759589195251e-01
-1.834837794303894043e-01 3.805252909660339355e-02 1.762370020151138306e-01 -1.817559599876403809e-01 1.273948699235916138e-01 1.168653070926666260e-01 -1.243286207318305969e-01 -2.264253944158554077e-01 2.413314580917358398e-01 3.859317302703857422e-01 -9.948825836181640625e-02 4.496750235557556152e-02 -1.819313615560531616e-01 -2.162575274705886841e-01 -9.739732742309570312e-02 -7.047721743583679199e-02 -1.904138475656509399e-01 3.961871191859245300e-02 1.882198899984359741e-01 4.515531938523054123e-03 7.533138990402221680e-02 -2.320647938176989555e-03 -3.362788856029510498e-01 8.876267075538635254e-02 1.199187263846397400e-01 -3.653445541858673096e-01 9.631406515836715698e-02 -1.512524764984846115e-02 -1.308266371488571167e-01 -3.397238254547119141e-01 5.809849593788385391e-03 -3.022627346217632294e-02
4.848777130246162415e-02 1.451973170042037964e-01 1.624712049961090088e-01 -1.801210790872573853e-01 -7.508840411901473999e-02 1.144233047962188721e-01 1.786042749881744385e-02 -5.133639648556709290e-02 2.768793702125549316e-02 2.856900990009307861e-01 -1.683677583932876587e-01 1.372017264366149902e-01 -3.799284994602203369e-01 -1.272503286600112915e-01 -1.973661184310913086e-01 1.693303585052490234e-01 4.801238421350717545e-03 -9.316461533308029175e-02 2.983234524726867676e-01 -5.116443708539009094e-02 2.348922342061996460e-01 1.975235342979431152e-01 1.280143205076456070e-02 -1.889592111110687256e-01 8.659802377223968506e-02 1.483428180217742920e-01 -3.551913052797317505e-02 1.398131102323532104e-01 -2.589090466499328613e-01 -2.374507188796997070e-01 2.382117658853530884e-01 2.783280611038208008e-01
-5.202841758728027344e-02 3.632866311818361282e-03 4.219429790973663330e-01 1.015738099813461304e-01 3.277665004134178162e-02 3.277297317981719971e-01 1.909309476613998413e-01 -1.411875784397125244e-01 2.083431482315063477e-01 1.316018253564834595e-01 5.386780947446823120e-02 2.358078956604003906e-02 -1.500900685787200928e-01 -4.411347210407257080e-02 -9.177275747060775757e-02 -1.576665192842483521e-01 -8.204079419374465942e-02 1.148620992898941040e-01 2.100501209497451782e-01 -2.565902424976229668e-03 1.211290061473846436e-01 -2.567803263664245605e-01 8.439497649669647217e-02 -1.040860712528228760e-01 1.630082130432128906e-01 -9.511991590261459351e-02 1.629918217658996582e-01 3.525134921073913574e-01 -4.189136251807212830e-02 -1.109725609421730042e-02 3.774398267269134521e-01 1.694481521844863892e-01
-1.071296110749244690e-01 6.003660708665847778e-02 3.939715027809143066e-02 1.042424887418746948e-01 -2.412676811218261719e-02 1.738886535167694092e-01 -2.748384512960910797e-02 5.279064550995826721e-02 -6.726872175931930542e-02 6.917031854391098022e-02 1.463614851236343384e-01 -1.806467771530151367e-01 8.122318238019943237e-02 1.657862663269042969e-01 -3.341146111488342285e-01 9.413116425275802612e-02 -3.675227761268615723e-01 3.553615510463714600e-02 1.456603407859802246e-01 8.688811957836151123e-02 -8.574266731739044189e-02 -1.645922809839248657e-01 -1.087576150894165039e-01 -3.341872394084930420e-01 -3.705528676509857178e-01 -3.256902098655700684e-01 7.143541425466537476e-02 1.788794398307800293e-01 -4.011209309101104736e-02 -2.359053045511245728e-01 9.897328168153762817e-02 2.227196842432022095e-01
2.388287521898746490e-02 1.700668334960937500e-01 3.358667194843292236e-01 -1.008378565311431885e-01 2.344314707443118095e-03 -2.380516938865184784e-02 -1.184066012501716614e-01 -7.506349682807922363e-02 3.106179088354110718e-02 8.599115163087844849e-02 1.921687424182891846e-01 2.119322568178176880e-01 -1.599577963352203369e-01 8.821070194244384766e-02 -2.795168161392211914e-01 6.948486715555191040e-02 -2.860505878925323486e-02 3.649048507213592529e-02 4.140531420707702637e-01 1.977921426296234131e-01 2.516822516918182373e-01 -6.090311706066131592e-02 -8.491175621747970581e-02 -2.232387065887451172e-01 1.344556063413619995e-01 -1.147504821419715881e-01 1.950917094945907593e-01 2.618625462055206299e-01 -1.715729385614395142e-02 -1.557948905974626541e-02 3.690193593502044678e-01 9.682500362396240234e-02
-8.100781589746475220e-02 2.423325628042221069e-01 -2.361116744577884674e-02 -3.240420520305633545e-01 3.213936230167746544e-03 1.190053150057792664e-01 -7.536362856626510620e-02 2.651514708995819092e-01 4.207354485988616943e-01 3.041034378111362457e-02 9.472158551216125488e-02 -2.076929993927478790e-02 -8.752081543207168579e-02 -2.335592061281204224e-01 -3.863430917263031006e-01 1.610927879810333252e-01 1.310736057348549366e-03 3.080246224999427795e-02 -8.121069520711898804e-02 -5.068641901016235352e-02 -3.498093038797378540e-02 -2.196490466594696045e-01 -1.687248200178146362e-01 -1.213890165090560913e-01 1.836578100919723511e-01 4.515013098716735840e-02 -9.094375371932983398e-02 3.847176209092140198e-02 -2.199727147817611694e-01 -3.269765377044677734e-01 9.499679505825042725e-02 -3.991151973605155945e-02
-3.392741829156875610e-02 -1.072000563144683838e-01 6.394004821777343750e-02 2.142344117164611816e-01 -2.615464925765991211e-01 2.279360890388488770e-01 -1.716984249651432037e-02 6.402864307165145874e-02 2.826355397701263428e-01 5.385004915297031403e-03 9.255198389291763306e-02 -6.672242283821105957e-02 1.066356599330902100e-01 9.316323325037956238e-03 -3.983394205570220947e-01 2.737244069576263428e-01 -2.320391237735748291e-01 -1.627642661333084106e-01 4.139776527881622314e-01 6.209687143564224243e-02 -1.642608642578125000e-02 -2.227847874164581299e-01 -1.230558454990386963e-01 -2.560596168041229248e-01 7.050962187349796295e-03 2.655205503106117249e-02 1.273834258317947388e-01 -5.875391140580177307e-02 -1.574610359966754913e-02 -1.904716901481151581e-02 -1.572775654494762421e-02 2.591488659381866455e-01
6.809919141232967377e-04 2.349490858614444733e-02 1.159000210464000702e-02 1.788806170225143433e-01 1.165855899453163147e-01 4.290254712104797363e-01 -2.808904051780700684e-01 -9.728398174047470093e-02 2.565228641033172607e-01 1.768858581781387329e-01 -6.093766540288925171e-02 -4.864953085780143738e-02 -1.291290074586868286e-01 4.485280066728591919e-02 -2.234474867582321167e-01 -9.309653192758560181e-03 -1.709806919097900391e-01 -2.081272006034851074e-01 -1.806583954021334648e-03 2.553416192531585693e-01 -1.866077482700347900e-01 -4.128496646881103516e-01 -2.849368751049041748e-02 -1.094457209110260010e-01 -1.096228659152984619e-01 -1.921290308237075806e-01 -3.267096355557441711e-02 1.293816044926643372e-02 4.783227294683456421e-02 -1.776022464036941528e-01 2.596679031848907471e-01 -4.676642641425132751e-02
-3.028895258903503418e-01 2.392428964376449585e-01 -2.066260389983654022e-02 3.606066703796386719e-01 -3.162800520658493042e-02 -6.293115764856338501e-02 2.963269874453544617e-02 -7.535669952630996704e-02 3.303356841206550598e-02 6.128233671188354492e-02 3.205748498439788818e-01 -2.683023214340209961e-01 -3.799129649996757507e-02 -1.665347069501876831e-01 -1.722290366888046265e-01 -1.502868812531232834e-02 6.082049105316400528e-03 -9.928066283464431763e-02 2.695303857326507568e-01 -1.072898358106613159e-01 -1.343575417995452881e-01 -2.174576520919799805e-01 -2.203950285911560059e-02 -3.062428534030914307e-01 6.133572012186050415e-02 -2.392273843288421631e-01 1.907450109720230103e-01 1.568967550992965698e-01 -1.443997025489807129e-01 -2.628719508647918701e-01 2.036465331912040710e-02 -6.596171855926513672e-02
4.728281870484352112e-02 1.312514417804777622e-03 2.907535731792449951e-01 4.213496670126914978e-02 1.009486019611358643e-01 9.335562586784362793e-02 1.440518796443939209e-01 -1.323263943195343018e-01 6.534554809331893921e-02 4.168649017810821533e-01 1.651768535375595093e-01 -1.884105615317821503e-02 -1.519888490438461304e-01 -2.509889304637908936e-01 -5.807173904031515121e-03 -9.288059920072555542e-02 -2.397763878107070923e-01 1.541573256254196167e-01 1.790571510791778564e-01 4.127608239650726318e-02 1.140626296401023865e-01 -1.019916310906410217e-01 -3.217369318008422852e-02 -2.323622405529022217e-01 1.987812966108322144e-01 -5.768669024109840393e-02 1.715514659881591797e-01 3.780656456947326660e-01 8.565676212310791016e-02 -1.764995045959949493e-02 2.122690081596374512e-01 3.040836751461029053e-01
-2.047819793224334717e-01 -9.396903216838836670e-02 2.345345467329025269e-01 -1.062899269163608551e-02 -1.178015675395727158e-02 2.622738294303417206e-02 8.819989114999771118e-02 -1.564617604017257690e-01 2.155260890722274780e-01 2.590158879756927490e-01 1.703307330608367920e-01 -1.227836031466722488e-02 -1.802330762147903442e-01 3.254962339997291565e-02 -1.184217333793640137e-01 7.382998615503311157e-02 1.009202469140291214e-02 -3.459961712360382080e-02 2.099122256040573120e-01 2.397653311491012573e-01 3.494075834751129150e-01 -1.273353546857833862e-01 -2.517948299646377563e-02 -3.792821168899536133e-01 1.356194317340850830e-01 -4.127010703086853027e-02 -7.234360277652740479e-02 2.348488569259643555e-02 -4.270254075527191162e-01 -1.823806017637252808e-01 2.906098403036594391e-02 1.932076364755630493e-01
-4.876402765512466431e-02 1.794064342975616455e-01 2.191043347120285034e-01 3.515632078051567078e-02 1.302811503410339355e-01 6.088507771492004395e-01 -3.901900723576545715e-02 -5.065468139946460724e-03 2.317205667495727539e-01 1.898050159215927124e-01 -1.465831845998764038e-01 -1.043825149536132812e-01 -1.145797222852706909e-01 -1.225426718592643738e-01 -3.365835249423980713e-01 2.234353125095367432e-01 -1.839300841093063354e-01 -1.181465685367584229e-01 -1.752009093761444092e-01 4.620557278394699097e-02 1.101882681250572205e-01 -1.673601567745208740e-01 4.195625334978103638e-02 -2.157870829105377197e-01 -5.657582078129053116e-03 -8.127657324075698853e-02 -5.001600831747055054e-02 6.023721024394035339e-02 4.275786131620407104e-02 -6.911538541316986084e-02 -1.492046117782592773e-01 -5.275305360555648804e-02
-1.185202598571777344e-01 -6.073085963726043701e-02 7.501113414764404297e-02 7.703559100627899170e-02 -2.640914916992187500e-01 2.926319241523742676e-01 5.906099453568458557e-03 -4.762350022792816162e-02 2.809464037418365479e-01 1.827708184719085693e-01 -1.022236272692680359e-01 7.848696410655975342e-02 -1.827665716409683228e-01 -1.296866387128829956e-01 -1.560562849044799805e-01 -9.234347194433212280e-02 -3.394109904766082764e-01 1.990366280078887939e-01 -1.182036772370338440e-01 7.594386488199234009e-02 2.095847623422741890e-03 -8.509700745344161987e-02 -9.175796806812286377e-02 -2.216167002916336060e-01 -1.052000075578689575e-01 -5.923421680927276611e-02 -4.453515261411666870e-02 3.687433600425720215e-01 3.616438210010528564e-01 -2.604875564575195312e-01 -9.739287942647933960e-02 3.135870397090911865e-02
-1.511027663946151733e-01 -8.900541067123413086e-02 2.739459872245788574e-01 8.861345797777175903e-02 -1.323841363191604614e-01 4.091857969760894775e-01 1.089504063129425049e-01 3.477128595113754272e-02 2.026456594467163086e-01 1.080860719084739685e-01 7.025131583213806152e-02 1.908748447895050049e-01 9.045171737670898438e-02 -1.020361334085464478e-01 -2.622604966163635254e-01 2.414834946393966675e-01 1.964252442121505737e-01 5.071667209267616272e-02 2.955674231052398682e-01 5.035572499036788940e-02 -1.884970664978027344e-01 -4.929430410265922546e-02 -1.906532421708106995e-02 -2.855734825134277344e-01 6.239062175154685974e-02 4.397080466151237488e-02 -1.929621696472167969e-01 1.554402858018875122e-01 1.377259939908981323e-01 -2.347921878099441528e-01 -2.164348028600215912e-02 -2.362020760774612427e-01
8.846059441566467285e-02 -1.236385386437177658e-02 -9.476218372583389282e-02 -6.861208472400903702e-03 -2.498291730880737305e-01 2.256242781877517700e-01 -2.282452732324600220e-01 -1.816818416118621826e-01 1.402157098054885864e-01 2.476161718368530273e-01 -1.362195163965225220e-01 -6.603699922561645508e-02 -7.770403474569320679e-02 1.282468587160110474e-01 -4.109142422676086426e-01 2.044190913438796997e-01 -2.207963317632675171e-01 3.146099299192428589e-02 2.739834785461425781e-01 3.333680033683776855e-01 -2.725724577903747559e-01 -1.768241971731185913e-01 -2.480480521917343140e-01 -6.526651233434677124e-02 -1.632176525890827179e-02 -9.861139953136444092e-02 8.229978382587432861e-03 8.349870145320892334e-02 8.613055199384689331e-02 -5.554511770606040955e-02 -6.756770610809326172e-02 9.035711735486984253e-02
3.724465891718864441e-02 2.439297437667846680e-01 7.099057734012603760e-02 6.017896160483360291e-02 -2.411240711808204651e-02 2.705350518226623535e-01 -1.426598876714706421e-01 1.141602993011474609e-01 -1.791723817586898804e-01 2.139226645231246948e-01 -9.433897584676742554e-02 1.349384039640426636e-01 -3.753586709499359131e-01 -2.104078978300094604e-01 -2.117406576871871948e-01 3.925703093409538269e-02 -1.001834571361541748e-01 -1.407102774828672409e-02 1.231199800968170166e-01 -7.016744464635848999e-02 2.463520690798759460e-02 1.441797465085983276e-01 8.667325228452682495e-02 -8.629938215017318726e-02 2.120832502841949463e-01 2.536432147026062012e-01 6.439373642206192017e-02 3.605508804321289062e-01 -1.857949346303939819e-01 -3.432703316211700439e-01 -1.864328794181346893e-02 1.547560840845108032e-01
-1.976512670516967773e-01 2.242195606231689453e-01 9.613922983407974243e-02 3.783916682004928589e-02 1.970963627099990845e-01 4.996979534626007080e-01 -2.334316670894622803e-01 6.714678555727005005e-02 2.090911418199539185e-01 2.881624698638916016e-01 -2.082278281450271606e-01 1.264972984790802002e-01 -1.034414246678352356e-01 -9.058693051338195801e-02 -2.826805412769317627e-01 1.282449364662170410e-01 -8.995026350021362305e-02 -1.236290261149406433e-01 -7.068949937820434570e-02 1.512982994318008423e-01 1.632262617349624634e-01 -1.416208446025848389e-01 1.175251975655555725e-01 -1.691299378871917725e-01 1.551392674446105957e-01 -2.307023257017135620e-01 -9.235061705112457275e-03 1.233420297503471375e-01 -1.541011407971382141e-02 -1.163698807358741760e-01 -5.893162637948989868e-02 2.898470871150493622e-02
1.557525098323822021e-01 2.482588887214660645e-01 3.052398003637790680e-02 1.027938351035118103e-01 -2.987447082996368408e-01 1.701262593269348145e-02 -2.010790854692459106e-01 7.259518653154373169e-02 -1.117388624697923660e-02 1.957688182592391968e-01 2.384276837110519409e-01 9.814872592687606812e-02 -3.390002548694610596e-01 -1.845497339963912964e-01 -4.575831592082977295e-01 2.971827983856201172e-01 5.137524008750915527e-02 2.967135049402713776e-02 2.122971415519714355e-01 9.049621224403381348e-02 1.636430025100708008e-01 -1.068625375628471375e-01 -5.560932680964469910e-02 -1.259772181510925293e-01 1.357212215662002563e-01 -8.141895383596420288e-02 1.524845957756042480e-01 1.542575005441904068e-02 -1.474960474297404289e-03 -2.039152979850769043e-01 9.099531918764114380e-02 5.844243988394737244e-02
-5.014477372169494629e-01 2.876658737659454346e-02 1.352959964424371719e-02 -3.515350818634033203e-02 -6.847809255123138428e-02 2.115766406059265137e-01 -4.408964887261390686e-02 -2.693001925945281982e-01 -9.486505389213562012e-02 -1.988661848008632660e-02 1.509454101324081421e-01 8.147095143795013428e-02 -6.320878118276596069e-02 -2.022150009870529175e-01 -3.686074614524841309e-01 1.541117280721664429e-01 -3.327693790197372437e-03 -1.736315339803695679e-01 5.051260441541671753e-02 -3.202568590641021729e-01 -9.477538615465164185e-02 2.197058871388435364e-02 1.227013766765594482e-02 -2.412647306919097900e-01 2.134517431259155273e-01 1.489244773983955383e-02 1.046101674437522888e-01 7.760577648878097534e-02 -1.490163654088973999e-01 -2.580465972423553467e-01 -1.443455368280410767e-01 5.983481928706169128e-02
8.692065626382827759e-02 -2.568852901458740234e-02 1.834037303924560547e-01 -7.981649041175842285e-02 5.533963069319725037e-02 2.667481545358896255e-03 -2.241583913564682007e-01 -1.778936833143234253e-01 7.777049392461776733e-02 7.143963873386383057e-02 4.284647107124328613e-01 -1.397913694381713867e-01 -1.995671689510345459e-01 -4.914964362978935242e-02 -5.156231522560119629e-01 2.065645158290863037e-01 -6.776592135429382324e-02 -1.193027570843696594e-01 1.389615386724472046e-01 4.315390810370445251e-02 -8.482201397418975830e-02 -1.004331856966018677e-01 8.292645961046218872e-02 -2.274515666067600250e-02 2.482500672340393066e-01 -4.237644001841545105e-02 -2.533239871263504028e-02 1.692630797624588013e-01 2.419809997081756592e-01 -1.356186419725418091e-01 2.562976777553558350e-01 4.165934771299362183e-02
-3.998138476163148880e-03 -4.158220440149307251e-02 1.493861675262451172e-01 1.420793533325195312e-01 1.695726364850997925e-01 1.244998276233673096e-01 6.538880616426467896e-02 2.423935011029243469e-02 -6.835167296230792999e-03 6.336777657270431519e-02 1.647735536098480225e-01 -1.488433778285980225e-01 -3.649831712245941162e-01 -4.548401758074760437e-02 -1.052113100886344910e-01 2.986713051795959473e-01 -7.764247804880142212e-02 2.687843441963195801e-01 -1.719894469715654850e-03 -1.141434907913208008e-01 1.210998743772506714e-01 -6.292144954204559326e-02 -1.487970054149627686e-01 -5.812271237373352051e-01 -1.551976427435874939e-02 -7.268570363521575928e-02 -1.423855125904083252e-01 1.256760656833648682e-01 1.449616160243749619e-02 -2.114205956459045410e-01 2.475460618734359741e-01 -6.060501560568809509e-03
-3.233072161674499512e-02 8.464825898408889771e-02 5.646206438541412354e-02 1.213622540235519409e-01 -1.921509951353073120e-01 4.168455302715301514e-01 -1.204173266887664795e-01 -1.300440430641174316e-01 1.480757817625999451e-02 1.607461422681808472e-01 -3.589449450373649597e-02 -1.695747673511505127e-01 -1.091182529926300049e-01 8.368735015392303467e-02 -2.299196273088455200e-01 -2.056351602077484131e-01 5.181658864021301270e-01 1.055763512849807739e-01 -4.120288416743278503e-02 6.290794909000396729e-02 1.517884153872728348e-02 -1.199359670281410217e-01 -1.298962235450744629e-01 -3.203709423542022705e-01 4.888653010129928589e-02 -1.319248378276824951e-01 1.274698078632354736e-01 2.131149917840957642e-01 -6.799793243408203125e-02 -1.646383851766586304e-01 -1.517215222120285034e-01 7.735910266637802124e-02
1.366065163165330887e-02 2.382677048444747925e-01 1.232378259301185608e-01 2.355775684118270874e-01 1.245914250612258911e-01 2.546986937522888184e-01 5.693215876817703247e-02 -6.683908402919769287e-03 -7.608678191900253296e-02 2.997267544269561768e-01 -4.655975475907325745e-02 -1.832100003957748413e-01 -2.660006284713745117e-01 9.524706006050109863e-02 -8.759341388940811157e-02 1.251595020294189453e-01 7.608855515718460083e-02 -8.364073932170867920e-02 2.231969088315963745e-01 -2.147343605756759644e-01 1.883593201637268066e-02 -9.762258827686309814e-02 -1.573541574180126190e-02 -2.888413704931735992e-02 -9.448072314262390137e-02 2.386619150638580322e-01 -2.999084293842315674e-01 2.962834835052490234e-01 -5.858791247010231018e-02 -2.357685714960098267e-01 2.083746790885925293e-01 2.973521947860717773e-01
-1.039363071322441101e-01 3.116185963153839111e-01 8.332052826881408691e-02 -2.876013750210404396e-03 6.392417103052139282e-02 3.580764234066009521e-01 -2.579529285430908203e-01 -2.407721579074859619e-01 1.393785178661346436e-01 1.621637865900993347e-02 1.403058227151632309e-02 -2.779264152050018311e-01 2.029809653759002686e-01 -1.464278548955917358e-01 1.948520094156265259e-01 7.105787843465805054e-02 -3.114618659019470215e-01 -6.328489631414413452e-02 -4.495206847786903381e-02 6.034358218312263489e-02 -6.535501033067703247e-02 2.064968645572662354e-02 -1.799361109733581543e-01 -2.414122819900512695e-01 1.335796415805816650e-01 -1.321608573198318481e-01 -1.455069631338119507e-01 1.411554217338562012e-01 -3.236418589949607849e-02 -2.400544434785842896e-01 2.805649340152740479e-01 9.853383898735046387e-02
2.189962565898895264e-01 2.598911523818969727e-01 -9.926110506057739258e-03 2.221887409687042236e-01 -2.274300716817378998e-02 2.984058558940887451e-01 -1.106057167053222656e-01 9.639532119035720825e-02 -1.616623625159263611e-02 2.655180096626281738e-01 -2.175417095422744751e-01 9.772237390279769897e-02 -2.627029418945312500e-01 -1.922669410705566406e-01 -9.637814760208129883e-02 -4.621033370494842529e-02 1.347423493862152100e-01 -1.374819874763488770e-01 2.922624945640563965e-01 -7.294708490371704102e-02 -9.318716824054718018e-02 2.874127030372619629e-02 7.055700570344924927e-02 -1.589559465646743774e-01 1.631746590137481689e-01 3.721862565726041794e-03 4.174361750483512878e-02 3.219685852527618408e-01 -2.983489334583282471e-01 -2.848413288593292236e-01 -2.287252247333526611e-02 9.293300658464431763e-02
1.403809338808059692e-01 2.330124527215957642e-01 3.388613760471343994e-01 -1.571794748306274414e-01 1.404063850641250610e-01 -6.223605945706367493e-02 -1.555345803499221802e-01 -2.369570881128311157e-01 2.222580164670944214e-01 1.060038805007934570e-01 2.409315854310989380e-01 3.623823076486587524e-02 -2.101327627897262573e-01 1.027710549533367157e-02 -8.608064055442810059e-02 1.997953802347183228e-01 3.691662102937698364e-02 -7.809330523014068604e-02 3.082470595836639404e-01 3.139114379882812500e-02 1.541766375303268433e-01 -1.200286075472831726e-01 4.219093360006809235e-03 -3.576421439647674561e-01 1.444843113422393799e-01 -3.518900647759437561e-02 -2.340567298233509064e-02 2.450998127460479736e-01 1.434402167797088623e-01 -1.846691966056823730e-01 1.100500002503395081e-01 2.277326732873916626e-01
-2.856968156993389130e-02 2.402832508087158203e-01 2.678004205226898193e-01 -1.864529997110366821e-01 2.611905634403228760e-01 3.585311397910118103e-02 2.656554989516735077e-02 -2.676005661487579346e-01 1.287531554698944092e-01 9.949069470167160034e-02 -5.528158694505691528e-02 -2.851606309413909912e-01 -2.874547243118286133e-01 2.304073981940746307e-02 -2.115822136402130127e-01 3.328040987253189087e-02 -3.209848105907440186e-01 -1.898823305964469910e-02 1.580817550420761108e-01 1.571635007858276367e-01 -1.178576871752738953e-01 -1.174345761537551880e-01 -3.183644637465476990e-02 -1.627791970968246460e-01 2.608787119388580322e-01 6.777560710906982422e-02 -9.201510995626449585e-02 1.812883764505386353e-01 -7.536545395851135254e-02 -3.873056499287486076e-03 3.327145576477050781e-01 1.208669766783714294e-01
-1.173213645815849304e-01 -4.942911863327026367e-02 1.967850476503372192e-01 -4.397633299231529236e-02 -2.529364824295043945e-01 3.386261165142059326e-01 9.999613463878631592e-02 5.892713367938995361e-02 9.662620723247528076e-02 -6.657635420560836792e-02 -4.978949204087257385e-02 -7.002818584442138672e-02 -1.606585532426834106e-01 -9.682719828560948372e-04 -3.289417624473571777e-01 1.634761393070220947e-01 -7.396370917558670044e-02 2.650501430034637451e-01 -1.222535297274589539e-01 1.060166489332914352e-02 5.868645384907722473e-02 -2.144256532192230225e-01 -5.537633970379829407e-02 -2.524662017822265625e-01 1.898055151104927063e-02 -2.403679639101028442e-01 -7.126051187515258789e-02 1.547544002532958984e-01 3.575903475284576416e-01 -3.329710662364959717e-01 -2.642141841351985931e-02 -1.884556114673614502e-01
-1.773197948932647705e-01 1.612497717142105103e-01 -1.873406171798706055e-01 5.314516648650169373e-02 -3.018238544464111328e-01 2.822296917438507080e-01 -1.844344288110733032e-01 1.373816430568695068e-01 -1.016865894198417664e-01 6.231313198804855347e-02 1.769414544105529785e-01 -1.705617606639862061e-01 -1.321555823087692261e-01 1.675858497619628906e-01 -4.170126914978027344e-01 -1.205972284078598022e-01 2.006880640983581543e-01 -1.540371179580688477e-01 6.036019697785377502e-02 -1.451250016689300537e-01 2.368025779724121094e-01 -1.436577588319778442e-01 2.550190500915050507e-02 -2.138396352529525757e-01 4.296731948852539062e-02 -3.201923519372940063e-02 5.327338352799415588e-02 4.113341867923736572e-02 1.158812791109085083e-01 -2.471511960029602051e-01 2.491832971572875977e-01 1.287394165992736816e-01
-1.905092000961303711e-01 2.395074069499969482e-01 4.405986666679382324e-01 1.320301294326782227e-01 7.227765023708343506e-02 4.049594998359680176e-01 4.668444395065307617e-02 -1.527620553970336914e-01 -4.786672070622444153e-02 2.889459729194641113e-01 -2.179207652807235718e-02 -1.331564337015151978e-01 -3.734413906931877136e-02 -1.473167985677719116e-01 -2.789756655693054199e-01 1.534150838851928711e-01 -1.131932213902473450e-01 1.592069566249847412e-01 -1.281609237194061279e-01 9.772881120443344116e-02 -7.067236304283142090e-02 -4.311145097017288208e-02 6.951810419559478760e-02 -2.008788883686065674e-01 2.649475447833538055e-02 -1.339823901653289795e-01 -1.755179017782211304e-01 9.594869613647460938e-02 -4.531404003500938416e-02 -1.881053894758224487e-01 -2.012449353933334351e-01 -1.372153311967849731e-01
3.049147874116897583e-02 1.071756035089492798e-01 3.179243206977844238e-01 1.020448580384254456e-01 -2.027866244316101074e-01 3.117213398218154907e-02 1.968578249216079712e-02 -1.041768789291381836e-01 -6.736502051353454590e-02 5.236637219786643982e-02 2.820342183113098145e-01 -1.897235661745071411e-01 -3.691618144512176514e-01 -1.179747954010963440e-01 -4.100352525711059570e-01 1.299995183944702148e-01 3.459729999303817749e-02 -5.311334133148193359e-02 2.197917699813842773e-01 -1.797306239604949951e-01 2.624354362487792969e-01 1.158195734024047852e-02 -9.394741803407669067e-02 -1.348268985748291016e-01 1.417164206504821777e-01 -1.208922713994979858e-01 -1.124818772077560425e-01 2.757106535136699677e-02 8.569874614477157593e-02 -1.452750116586685181e-01 2.996229231357574463e-01 1.331916749477386475e-01
-1.305707246065139771e-01 8.595132082700729370e-02 1.805163323879241943e-01 3.596980497241020203e-02 -4.050230979919433594e-02 3.096193969249725342e-01 -2.638774812221527100e-01 7.757657766342163086e-02 -2.716250419616699219e-01 2.651031911373138428e-01 4.384339600801467896e-02 1.230606958270072937e-01 -7.875121384859085083e-02 2.992247976362705231e-02 -1.079490035772323608e-01 1.574906557798385620e-01 2.476916834712028503e-02 -6.962049007415771484e-02 1.134723052382469177e-01 -6.537584215402603149e-02 -2.744051814079284668e-01 -2.903296947479248047e-01 -8.790282905101776123e-02 -1.808719784021377563e-01 -6.923772860318422318e-03 -2.009363770484924316e-01 -3.295862972736358643e-01 1.757031530141830444e-01 -3.858311846852302551e-02 -3.221114575862884521e-01 2.355526536703109741e-01 2.360109612345695496e-02
-1.354002952575683594e-01 4.173371568322181702e-02 -8.555812761187553406e-03 -2.894581668078899384e-02 -1.811069399118423462e-01 2.845579199492931366e-02 1.469549722969532013e-02 -4.137866795063018799e-01 -1.069939881563186646e-02 3.901387155055999756e-01 3.651756048202514648e-01 -6.655825674533843994e-02 -5.667668208479881287e-02 -1.394666582345962524e-01 -2.322700321674346924e-01 6.933598220348358154e-02 -1.849339157342910767e-01 8.976398408412933350e-02 2.389644831418991089e-01 1.395332515239715576e-01 3.297168314456939697e-01 -1.225399076938629150e-01 -1.988530531525611877e-02 -2.996839880943298340e-01 7.165849208831787109e-02 -1.528512686491012573e-01 -9.568068385124206543e-02 -1.480441913008689880e-02 -8.708852529525756836e-02 -8.300421386957168579e-02 1.316142678260803223e-01 2.745276317000389099e-03
4.800423234701156616e-02 1.747156977653503418e-01 4.110316932201385498e-01 5.305817350745201111e-02 -9.426899999380111694e-02 -4.814122244715690613e-02 -8.351539075374603271e-02 7.461271435022354126e-02 2.702183788642287254e-03 2.746149897575378418e-01 6.573745980858802795e-03 -6.140318885445594788e-02 1.843987219035625458e-02 5.921627208590507507e-02 -3.590759634971618652e-01 2.530367672443389893e-01 8.509461581707000732e-02 1.123673766851425171e-01 -1.153774932026863098e-01 -5.787112936377525330e-02 1.818127185106277466e-01 -1.775193959474563599e-01 5.477715656161308289e-02 -1.790330559015274048e-01 -9.488502889871597290e-02 -3.227451741695404053e-01 -1.265242695808410645e-01 2.329068444669246674e-02 -8.001618087291717529e-02 -4.041261672973632812e-01 1.786922514438629150e-01 1.676209121942520142e-01
-1.416954584419727325e-02 2.420211909338831902e-03 1.205276250839233398e-01 -2.029311470687389374e-02 1.312257815152406693e-02 3.676524758338928223e-01 -1.042509824037551880e-01 -2.341938912868499756e-01 -3.333067595958709717e-01 2.403384149074554443e-01 4.562445357441902161e-02 7.586622238159179688e-02 -5.745680257678031921e-02 -2.681336700916290283e-01 -8.311689645051956177e-02 2.288951873779296875e-01 -3.638272872194647789e-03 4.524128884077072144e-02 1.362324059009552002e-01 1.339972913265228271e-01 -1.988520622253417969e-01 -1.291709095239639282e-01 1.999334897845983505e-03 -1.487595438957214355e-01 -1.273732632398605347e-01 -3.209005594253540039e-01 -1.602849513292312622e-01 2.120735049247741699e-01 1.831968873739242554e-01 -3.217050135135650635e-01 1.499531269073486328e-01 7.914151996374130249e-02
9.914689697325229645e-03 -7.753401249647140503e-02 3.079540431499481201e-01 1.273978203535079956e-01 2.153080515563488007e-02 -3.125666826963424683e-02 -9.158318489789962769e-02 1.600589752197265625e-01 -1.774836331605911255e-02 4.351968318223953247e-02 1.476364433765411377e-01 9.964802116155624390e-02 -3.164956569671630859e-01 3.367748856544494629e-02 -4.643068313598632812e-01 8.832703530788421631e-02 9.865867346525192261e-02 -9.249297529458999634e-02 -6.625347770750522614e-03 1.987052522599697113e-02 1.903678178787231445e-01 -6.176355481147766113e-02 -6.603180617094039917e-02 -4.928154349327087402e-01 1.295351386070251465e-01 1.940887868404388428e-01 -4.057224094867706299e-02 2.958158552646636963e-01 3.500854829326272011e-03 -1.626481711864471436e-01 -8.858288079500198364e-02 6.950026005506515503e-02
1.466208547353744507e-01 -1.247688904404640198e-01 1.644940823316574097e-01 -5.877699330449104309e-02 1.000975370407104492e-01 1.122452914714813232e-01 -2.841827571392059326e-01 -1.982007548213005066e-02 -8.228334598243236542e-03 3.383054137229919434e-01 2.225058078765869141e-01 -1.771284453570842743e-02 -1.490991115570068359e-01 -2.109794020652770996e-01 -2.344517558813095093e-01 2.442735582590103149e-01 5.471721291542053223e-02 1.425927430391311646e-01 1.967546641826629639e-01 -8.587014675140380859e-02 1.146624162793159485e-01 -2.803604863584041595e-02 1.849681884050369263e-02 -2.119784057140350342e-01 -2.075910568237304688e-01 -2.855339944362640381e-01 -1.404051035642623901e-01 1.631568819284439087e-01 2.900445275008678436e-02 -3.128593564033508301e-01 2.053101360797882080e-01 2.060937881469726562e-01
1.740829050540924072e-01 1.186604946851730347e-01 2.108740806579589844e-01 6.891684606671333313e-03 6.249194592237472534e-02 4.903488606214523315e-02 -4.100940376520156860e-02 3.387111052870750427e-02 9.232646226882934570e-02 3.125663399696350098e-01 7.887580990791320801e-02 -1.630256325006484985e-01 -5.328818038105964661e-02 -6.450096517801284790e-02 -2.782494723796844482e-01 9.677904658019542694e-03 -2.542782425880432129e-01 1.319126784801483154e-01 2.799178361892700195e-01 1.097471192479133606e-01 4.357162490487098694e-02 -6.956500560045242310e-02 5.487217754125595093e-02 -4.847033023834228516e-01 -1.839821040630340576e-01 -1.303566843271255493e-01 -9.480457007884979248e-02 -1.551585830748081207e-02 -2.393701113760471344e-02 -4.143578708171844482e-01 1.291404366493225098e-01 1.107573062181472778e-01
-1.630752235651016235e-01 2.594871819019317627e-01 3.879810869693756104e-01 2.933790907263755798e-02 2.656862437725067139e-01 3.769512772560119629e-01 -4.771801829338073730e-02 2.757587842643260956e-02 1.072099804878234863e-01 2.479034811258316040e-01 -1.738634519279003143e-02 5.301333591341972351e-02 -8.588775992393493652e-02 -9.087246656417846680e-02 -3.955101966857910156e-01 2.663038112223148346e-02 -1.247536987066268921e-01 -9.666123986244201660e-02 -1.982198506593704224e-01 6.842839717864990234e-02 1.022272557020187378e-02 -4.282470047473907471e-02 -1.983924070373177528e-03 -2.756914198398590088e-01 -1.324534416198730469e-01 -2.787643373012542725e-01 2.113015204668045044e-02 2.837019041180610657e-02 3.868322819471359253e-02 -1.151946038007736206e-01 -1.600912213325500488e-01 8.000193536281585693e-02
-3.231216967105865479e-02 -1.647141724824905396e-01 1.664569675922393799e-01 -1.665967889130115509e-02 -2.581961154937744141e-01 3.166377246379852295e-01 -1.897587999701499939e-02 -4.224992915987968445e-02 3.280307948589324951e-01 -8.166986517608165741e-03 -2.184076011180877686e-01 1.022774055600166321e-01 -1.633970886468887329e-01 1.073705777525901794e-02 -2.161786556243896484e-01 1.353915482759475708e-01 -1.679395288228988647e-01 4.603685438632965088e-02 -1.812663823366165161e-01 1.574905472807586193e-03 -2.216754704713821411e-01 -1.201785504817962646e-01 8.295758813619613647e-02 -3.040084838867187500e-01 2.729525975883007050e-02 -2.038132697343826294e-01 4.733058437705039978e-02 2.442715764045715332e-01 3.045209944248199463e-01 -3.058537542819976807e-01 -1.509240362793207169e-02 1.699141226708889008e-02
5.665583908557891846e-02 7.819469273090362549e-02 1.459619700908660889e-01 7.928863167762756348e-02 -3.074409067630767822e-01 4.878983646631240845e-02 3.721707034856081009e-03 -2.967024147510528564e-01 4.990525543689727783e-02 3.287072479724884033e-01 3.540138006210327148e-01 -2.141164988279342651e-01 -1.096068173646926880e-01 -8.731108158826828003e-02 -2.304882556200027466e-01 2.898908257484436035e-01 -5.288241896778345108e-03 -5.533757060766220093e-02 2.284054458141326904e-01 2.974611818790435791e-01 1.694608181715011597e-01 -1.390059590339660645e-01 -1.126980334520339966e-01 -2.294061481952667236e-01 3.843108564615249634e-02 -1.984307616949081421e-01 -4.231847822666168213e-02 5.820341035723686218e-02 -1.803978085517883301e-01 -4.163118079304695129e-02 -4.046688973903656006e-02 2.396605536341667175e-02
-2.261782139539718628e-01 -3.414652496576309204e-02 8.144948631525039673e-02 1.766663976013660431e-02 -4.537780582904815674e-02 2.594874501228332520e-01 -1.599040478467941284e-01 -1.605279892683029175e-01 -1.670762151479721069e-02 1.919759809970855713e-01 -1.324992626905441284e-01 -1.526394486427307129e-01 -3.134729340672492981e-02 4.343762993812561035e-02 -2.372084558010101318e-01 2.678276896476745605e-01 -1.239449158310890198e-02 1.856103241443634033e-01 -2.603276073932647705e-01 -4.375162348151206970e-02 6.774203479290008545e-02 9.680449962615966797e-02 5.814397707581520081e-02 -3.173636794090270996e-01 1.847370117902755737e-01 -5.816120654344558716e-02 -2.105982899665832520e-01 4.283468425273895264e-01 2.748886495828628540e-02 -2.141440063714981079e-01 2.770403921604156494e-01 -9.171106852591037750e-03
-1.625206321477890015e-01 2.202325686812400818e-02 2.125113606452941895e-01 1.713447868824005127e-01 -1.609567087143659592e-03 1.396949440240859985e-01 3.251895904541015625e-01 -2.784498035907745361e-01 1.857128441333770752e-01 -1.107538715004920959e-01 -7.500522769987583160e-03 1.417478173971176147e-02 -2.642513513565063477e-01 -5.796166509389877319e-02 -1.564778685569763184e-01 -1.283743232488632202e-01 9.787490218877792358e-02 -6.321540474891662598e-02 3.015214800834655762e-01 -6.595933437347412109e-02 1.952888369560241699e-01 -1.919762641191482544e-01 -4.958689678460359573e-03 -3.313795924186706543e-01 -2.504833787679672241e-02 -1.213549077510833740e-01 9.315396100282669067e-02 3.683828413486480713e-01 1.021257266402244568e-01 -3.208006545901298523e-02 1.868287175893783569e-01 1.866614371538162231e-01
-1.504719816148281097e-02 1.307051777839660645e-01 1.586799323558807373e-01 2.608740031719207764e-01 -9.544243663549423218e-02 4.600633978843688965e-01 -1.717124730348587036e-01 3.916477784514427185e-02 -1.118490472435951233e-02 -1.148980185389518738e-01 7.896481454372406006e-02 -3.692731261253356934e-02 1.273647844791412354e-01 5.735773593187332153e-02 -2.685723006725311279e-01 1.208232268691062927e-01 -2.145108878612518311e-01 -1.001272201538085938e-01 2.489930391311645508e-01 3.206841945648193359e-01 4.760691151022911072e-02 -1.686535626649856567e-01 1.692971214652061462e-02 -1.486486196517944336e-01 -2.152920663356781006e-01 -2.583495974540710449e-01 -4.648679494857788086e-02 1.192315891385078430e-01 2.753222920000553131e-02 -1.331039071083068848e-01 2.953041195869445801e-01 3.715533018112182617e-02
-3.118813931941986084e-01 1.468946188688278198e-01 3.202006816864013672e-01 2.298921644687652588e-01 1.572752185165882111e-02 1.231324523687362671e-01 -5.773565266281366348e-03 2.204622626304626465e-01 -9.410784393548965454e-02 -2.412450127303600311e-02 -1.056973859667778015e-01 8.000780642032623291e-02 -3.290071785449981689e-01 9.505838900804519653e-02 -3.592024445533752441e-01 2.697668969631195068e-02 -7.466912269592285156e-02 3.081276454031467438e-02 5.738940089941024780e-03 1.466316878795623779e-01 -2.602136135101318359e-01 8.290241658687591553e-02 2.376500815153121948e-01 -6.464787572622299194e-02 1.769952625036239624e-01 -2.761603891849517822e-02 -7.012435048818588257e-02 2.178845703601837158e-01 -1.246719807386398315e-01 -2.580053806304931641e-01 1.075723543763160706e-01 2.149820774793624878e-01
2.684247493743896484e-01 -2.024040743708610535e-02 -1.671565175056457520e-01 2.308341711759567261e-01 -2.619972825050354004e-01 2.056209743022918701e-01 -3.168967366218566895e-01 -3.691677451133728027e-01 1.601057052612304688e-01 1.981305330991744995e-01 -1.595664769411087036e-02 -6.872234493494033813e-02 -1.745509207248687744e-01 -6.255573034286499023e-02 -1.281860023736953735e-01 1.819286681711673737e-02 1.021914854645729065e-01 1.333886384963989258e-01 9.251301735639572144e-02 -1.376262982375919819e-03 8.433635532855987549e-02 -1.295497417449951172e-01 -7.235565781593322754e-02 -1.897999495267868042e-01 4.755558446049690247e-02 -2.649409770965576172e-01 -8.697758615016937256e-02 4.158731997013092041e-01 -5.398178473114967346e-02 7.051308453083038330e-02 -1.076599061489105225e-01 5.720277503132820129e-02
4.030966386198997498e-02 1.135333850979804993e-01 5.300315842032432556e-02 -1.480664592236280441e-02 -1.213629767298698425e-01 4.286127164959907532e-02 -1.571205328218638897e-03 -3.227332234382629395e-01 1.264253854751586914e-01 3.458792865276336670e-01 2.847823798656463623e-01 -1.787005662918090820e-01 -1.598182767629623413e-01 -1.492680516093969345e-02 -2.662245035171508789e-01 -1.654534339904785156e-01 4.061722755432128906e-02 -1.745405793190002441e-02 3.899848088622093201e-02 1.664200127124786377e-01 1.111639477312564850e-02 -1.192597374320030212e-01 -3.284268677234649658e-01 4.449111595749855042e-02 6.944257766008377075e-04 -2.278343290090560913e-01 -8.677513897418975830e-02 1.076807547360658646e-02 -8.817864954471588135e-02 -4.078975319862365723e-01 -1.958971619606018066e-01 2.482298016548156738e-01
1.969692111015319824e-01 4.414716660976409912e-01 8.035958558320999146e-02 1.075677275657653809e-01 -5.845933035016059875e-02 3.321475088596343994e-01 -4.620811715722084045e-02 -3.281434997916221619e-02 -2.103155255317687988e-01 3.448443487286567688e-02 -1.341080367565155029e-01 -8.124110847711563110e-02 -1.325598955154418945e-01 -5.959097295999526978e-02 -2.597681879997253418e-01 1.205710843205451965e-01 -1.033656224608421326e-01 -2.357480078935623169e-01 2.162773907184600830e-01 1.020064353942871094e-01 1.690529137849807739e-01 7.660450786352157593e-02 -7.193980365991592407e-02 2.541324496269226074e-02 1.309416741132736206e-01 2.013876736164093018e-01 -3.471174463629722595e-02 3.346824944019317627e-01 -1.843148171901702881e-01 -1.640042811632156372e-01 1.463284492492675781e-01 2.031413912773132324e-01
1.053003519773483276e-01 1.284313350915908813e-01 1.566095091402530670e-02 1.119596883654594421e-01 -2.240872941911220551e-02 7.170777022838592529e-02 -2.274847477674484253e-01 -2.127616256475448608e-01 3.376520276069641113e-01 -3.179159015417098999e-02 1.120234727859497070e-01 -2.205959111452102661e-01 -3.952886760234832764e-01 -3.450973331928253174e-01 -2.666355967521667480e-01 2.142817825078964233e-01 1.064046844840049744e-01 -1.462861895561218262e-02 1.810738593339920044e-01 1.636511087417602539e-01 -1.369434148073196411e-01 1.237407177686691284e-01 -2.249060273170471191e-01 -1.676398962736129761e-01 1.777920573949813843e-01 -8.311039768159389496e-03 3.827369585633277893e-02 -5.387618392705917358e-02 -5.866517499089241028e-02 -1.827724725008010864e-01 3.933454304933547974e-02 1.734659224748611450e-01
-9.359268099069595337e-02 -4.163913056254386902e-02 4.747962057590484619e-01 1.273270249366760254e-01 1.753445118665695190e-01 4.101767539978027344e-01 1.150215193629264832e-01 -1.292378455400466919e-01 -6.476107239723205566e-02 -2.176340483129024506e-02 -4.543212428689002991e-02 -4.259151220321655273e-02 -8.632174134254455566e-02 -9.311378747224807739e-02 -2.534126937389373779e-01 2.318912148475646973e-01 -1.564050465822219849e-01 -2.915248088538646698e-02 -2.512515485286712646e-01 -2.594576403498649597e-02 -4.982510954141616821e-02 4.954896867275238037e-02 1.081366613507270813e-01 -2.469402551651000977e-01 1.010591015219688416e-01 -1.902037709951400757e-01 -1.976179331541061401e-01 7.279857993125915527e-03 1.695224940776824951e-01 -2.961803078651428223e-01 6.617631018161773682e-02 5.675573274493217468e-02
-1.451552361249923706e-01 3.580942153930664062e-01 8.510834304615855217e-04 -9.353899955749511719e-02 -2.167273014783859253e-01 1.777780055999755859e-01 1.745897531509399414e-01 -4.247815534472465515e-02 3.634045422077178955e-01 1.344299763441085815e-01 -2.091874629259109497e-01 -2.576462626457214355e-01 -3.803874850273132324e-01 3.801447572186589241e-03 -2.769117653369903564e-01 -4.083310812711715698e-02 -1.713490113615989685e-02 -1.226920336484909058e-01 1.712327003479003906e-01 -9.222830086946487427e-02 -7.376115024089813232e-02 -1.166644468903541565e-01 3.845480503514409065e-03 -4.358601197600364685e-02 3.715714216232299805e-01 -9.937903843820095062e-03 -1.999016106128692627e-02 1.036818176507949829e-01 2.551601827144622803e-02 -1.000515297055244446e-01 -1.013715267181396484e-01 -5.800141394138336182e-02
-2.718284428119659424e-01 9.782255440950393677e-02 -5.942730978131294250e-02 -1.702022179961204529e-02 -1.826793402433395386e-01 3.460876941680908203e-01 -1.911205351352691650e-01 -1.569479554891586304e-01 2.262558192014694214e-01 -8.698494732379913330e-02 5.011827498674392700e-02 -1.178755909204483032e-01 -3.095031678676605225e-01 -2.365477532148361206e-01 -2.865377366542816162e-01 -1.559334248304367065e-01 8.633523434400558472e-02 1.526061296463012695e-01 -1.120562385767698288e-02 -6.378626078367233276e-02 -1.740641146898269653e-02 -1.492338031530380249e-01 -7.432046532630920410e-02 -6.678289920091629028e-02 1.681401431560516357e-01 -3.458329141139984131e-01 8.023095875978469849e-02 1.154156707343645394e-04 1.899710297584533691e-01 1.889413036406040192e-02 -2.390072494745254517e-01 2.229508906602859497e-01
-9.100820124149322510e-02 2.105160504579544067e-01 1.108859479427337646e-01 -8.128048479557037354e-02 -4.571380838751792908e-02 9.567172825336456299e-02 5.801410228013992310e-02 -3.448778688907623291e-01 2.403173595666885376e-01 2.963742315769195557e-01 -3.388763219118118286e-02 -1.541371941566467285e-01 -1.062026172876358032e-01 1.229668557643890381e-01 -1.636039018630981445e-01 -5.288790538907051086e-02 -4.563241824507713318e-02 -6.202279031276702881e-02 6.493226438760757446e-02 -7.036266475915908813e-02 1.696266084909439087e-01 -2.888014912605285645e-01 -4.022881686687469482e-01 -2.298638410866260529e-02 9.295827895402908325e-02 -3.316225707530975342e-01 -2.243080288171768188e-01 -1.497189104557037354e-01 -7.749341428279876709e-02 -2.798206806182861328e-01 2.494446747004985809e-02 5.076944455504417419e-02
-4.855266511440277100e-01 1.628392934799194336e-01 1.270326375961303711e-01 -1.029759049415588379e-01 -1.174501031637191772e-01 3.055935800075531006e-01 3.948618099093437195e-02 -1.587201058864593506e-01 2.336905896663665771e-01 -6.399156898260116577e-02 -2.041617594659328461e-02 3.555532097816467285e-01 4.259802401065826416e-02 -1.748280227184295654e-01 -4.452731087803840637e-02 2.845654785633087158e-01 -3.318656235933303833e-02 -2.227571457624435425e-01 2.300340682268142700e-01 -1.418854147195816040e-01 4.526465013623237610e-02 -9.022688120603561401e-02 -8.473762311041355133e-03 -1.366495490074157715e-01 -7.444740831851959229e-02 -3.402538225054740906e-02 -1.122395098209381104e-01 2.900450229644775391e-01 9.441932290792465210e-02 -5.800979211926460266e-02 3.015713952481746674e-02 -8.291216194629669189e-02
-2.205828577280044556e-02 -4.421516880393028259e-02 4.066533744335174561e-01 4.443133249878883362e-02 1.048661544919013977e-01 3.011927306652069092e-01 9.993992000818252563e-02 7.406892627477645874e-02 9.223011438734829426e-04 3.997207432985305786e-02 -8.533833920955657959e-02 -2.089651226997375488e-01 -2.733665108680725098e-01 -1.201974302530288696e-01 -4.099433124065399170e-02 1.314817368984222412e-01 7.397329062223434448e-02 2.025976218283176422e-02 2.411281317472457886e-01 -1.121451035141944885e-01 -1.023449897766113281e-01 -7.024160772562026978e-02 -1.178997755050659180e-01 -1.023673638701438904e-01 3.427480757236480713e-01 -1.728795468807220459e-02 9.775880724191665649e-02 1.663655787706375122e-01 2.301170974969863892e-01 -3.201785683631896973e-01 3.246150612831115723e-01 1.417559534311294556e-01
-7.118660211563110352e-02 1.214980334043502808e-01 4.093901216983795166e-01 -2.881411835551261902e-02 -2.188043445348739624e-01 8.780346810817718506e-02 1.398244500160217285e-01 -7.173252105712890625e-02 3.029581531882286072e-02 6.611710786819458008e-02 -1.352421194314956665e-01 -2.212970554828643799e-01 -1.233120560646057129e-01 -1.046268790960311890e-01 -2.840669155120849609e-01 2.631275355815887451e-01 1.363546252250671387e-01 3.383927792310714722e-02 -2.092274837195873260e-03 -2.792167365550994873e-01 1.341939717531204224e-01 -5.772971361875534058e-02 4.194005206227302551e-02 -2.350230664014816284e-01 -1.291231960058212280e-01 -2.339432090520858765e-01 -2.589022507891058922e-03 3.058592788875102997e-02 -2.964790463447570801e-01 -1.746534854173660278e-01 3.405078649520874023e-01 9.534657001495361328e-03
-3.709521144628524780e-02 2.755774259567260742e-01 1.832225546240806580e-02 9.072831273078918457e-02 -1.442744582891464233e-01 -1.374398469924926758e-01 -2.492960542440414429e-01 -3.590084612369537354e-02 2.980661988258361816e-01 1.928824931383132935e-01 -6.849762797355651855e-02 2.145993523299694061e-02 -2.683563828468322754e-01 -2.540238797664642334e-01 -1.893467754125595093e-01 -7.873989641666412354e-02 1.381791289895772934e-02 -2.840283513069152832e-01 -1.236478239297866821e-01 -1.629065163433551788e-02 -1.954418271780014038e-01 -1.958231180906295776e-01 -7.935083657503128052e-02 -7.545283436775207520e-02 -3.451485931873321533e-02 -1.848121285438537598e-01 -1.989962346851825714e-02 2.886485159397125244e-01 -8.116469532251358032e-02 -2.767201066017150879e-01 8.081634342670440674e-02 3.278288245201110840e-01
1.740909069776535034e-01 5.299294367432594299e-02 1.501750797033309937e-01 1.468532681465148926e-01 1.371485888957977295e-01 3.972729742527008057e-01 -3.076190352439880371e-01 1.626976579427719116e-01 1.443957909941673279e-02 2.509294152259826660e-01 1.593347936868667603e-01 -1.664303839206695557e-01 -1.032519713044166565e-01 -1.213691160082817078e-01 -3.955315798521041870e-02 2.739580571651458740e-01 -1.247130632400512695e-01 1.022077053785324097e-01 2.609673440456390381e-01 -3.078484907746315002e-02 -1.846100091934204102e-01 -1.598411053419113159e-01 4.443345591425895691e-03 -9.240633994340896606e-02 -1.162039041519165039e-01 -1.520785093307495117e-01 -2.972712814807891846e-01 2.721589803695678711e-01 -4.623180627822875977e-02 -7.057515531778335571e-02 1.816890984773635864e-01 6.572109460830688477e-02
-3.193295598030090332e-01 -1.144610121846199036e-01 2.308728396892547607e-01 1.859880983829498291e-01 5.724079906940460205e-03 3.985571265220642090e-01 -1.238711923360824585e-02 1.200457438826560974e-01 -1.994239911437034607e-02 -1.792828738689422607e-02 -4.608262330293655396e-03 8.760072290897369385e-02 1.507565826177597046e-01 8.101627230644226074e-02 -1.831363886594772339e-01 1.320698261260986328e-01 -3.333099186420440674e-01 8.047640323638916016e-02 3.424316644668579102e-02 1.583245024085044861e-02 3.024733625352382660e-02 -1.624197661876678467e-01 -1.967600733041763306e-01 -1.111252456903457642e-01 -1.606932282447814941e-02 -2.347674220800399780e-01 1.299050301313400269e-01 3.025618791580200195e-01 -7.944080233573913574e-02 -1.440057903528213501e-01 2.723726630210876465e-01 2.692947983741760254e-01
-1.918937861919403076e-01 1.898829936981201172e-01 1.728354692459106445e-01 2.743856012821197510e-01 -8.013413846492767334e-02 -1.669987589120864868e-01 -2.594612836837768555e-01 9.818995371460914612e-03 8.151464164257049561e-02 6.352046877145767212e-02 5.937789380550384521e-02 5.999714136123657227e-02 -2.725103497505187988e-01 -1.876940131187438965e-01 -2.755941152572631836e-01 -3.730232641100883484e-02 5.612241476774215698e-02 3.812034614384174347e-03 2.115993201732635498e-01 -1.824689358472824097e-01 7.248333096504211426e-02 -3.929882496595382690e-02 -2.054902464151382446e-01 -2.828948795795440674e-01 7.991477102041244507e-02 -2.099311947822570801e-01 -2.477620840072631836e-01 1.167386323213577271e-01 -1.162786632776260376e-01 -2.358324825763702393e-01 2.347576469182968140e-01 -2.357706576585769653e-01
1.277102530002593994e-01 2.267319113016128540e-01 1.403256058692932129e-01 1.838866621255874634e-02 3.450478427112102509e-03 1.089666113257408142e-01 -2.854538261890411377e-01 -2.025853991508483887e-01 1.869098395109176636e-01 -3.518267720937728882e-02 1.882293820381164551e-01 -2.173203378915786743e-01 -4.289447665214538574e-01 -1.125513911247253418e-01 -4.259742498397827148e-01 1.128152683377265930e-01 1.644345931708812714e-02 -3.037836402654647827e-02 2.520783543586730957e-01 2.377429418265819550e-02 1.719405129551887512e-02 2.653791196644306183e-02 -9.198036789894104004e-02 -8.942145109176635742e-02 3.756844997406005859e-01 -3.317069262266159058e-02 -2.902193181216716766e-02 -1.572048366069793701e-01 9.767384827136993408e-02 -5.935535952448844910e-02 -6.746587157249450684e-02 8.492289925925433636e-04
-1.339914947748184204e-01 6.148555129766464233e-02 2.737485170364379883e-01 1.432433277368545532e-01 -8.014887571334838867e-02 3.443175256252288818e-01 -2.789858579635620117e-01 1.931950896978378296e-01 1.943157240748405457e-02 1.056943461298942566e-01 1.328463256359100342e-01 -2.230005562305450439e-01 -1.080207824707031250e-01 1.446485402993857861e-03 -1.194623485207557678e-01 4.819482192397117615e-02 -2.809262871742248535e-01 -1.234117820858955383e-01 -4.176437109708786011e-02 2.262626290321350098e-01 3.957406803965568542e-02 -2.570446431636810303e-01 -3.484723865985870361e-01 1.460263878107070923e-02 6.686645001173019409e-02 -2.475175261497497559e-01 -2.227232158184051514e-01 8.552951365709304810e-02 -6.588280946016311646e-02 -1.840270496904850006e-02 1.017328202724456787e-01 2.478371709585189819e-01
-1.369344890117645264e-01 1.548079103231430054e-01 2.783276736736297607e-01 -5.525403469800949097e-02 -8.476680517196655273e-02 9.307258576154708862e-02 -6.626434624195098877e-02 -1.423098444938659668e-01 2.835968434810638428e-01 1.705161333084106445e-01 -1.673708409070968628e-01 -2.831172198057174683e-03 -2.062727957963943481e-01 -2.954878509044647217e-01 -1.952880620956420898e-01 7.435572147369384766e-02 -9.755840152502059937e-02 -1.867974251508712769e-01 1.493540257215499878e-01 -1.356305927038192749e-02 3.246127394959330559e-03 -3.476787805557250977e-01 -2.409241497516632080e-01 1.590770334005355835e-01 9.183533489704132080e-03 -2.613473236560821533e-01 1.512602716684341431e-01 8.607409894466400146e-02 -1.603885293006896973e-01 -5.230195075273513794e-02 3.298093974590301514e-01 1.347942948341369629e-01
-3.693058341741561890e-02 3.864615559577941895e-01 7.068775594234466553e-02 6.299542635679244995e-02 1.717635393142700195e-01 2.155274152755737305e-01 -2.751320004463195801e-01 -1.275858730077743530e-01 -9.022756665945053101e-02 2.937783487141132355e-02 4.570028781890869141e-01 -5.107381567358970642e-02 -1.632626950740814209e-01 8.246491104364395142e-02 -2.353393137454986572e-01 -5.074324458837509155e-02 -2.718849182128906250e-01 1.955645531415939331e-01 1.173091530799865723e-01 1.230619940906763077e-02 -5.781171843409538269e-02 -1.019562110304832458e-01 -9.757627546787261963e-02 -1.832169666886329651e-02 2.591914534568786621e-01 -1.384825408458709717e-01 -1.380111128091812134e-01 1.009582821279764175e-02 -3.336737165227532387e-03 -2.834487259387969971e-01 1.516830027103424072e-01 -4.434301704168319702e-02
-9.033615142107009888e-02 7.311794441193342209e-03 1.452952772378921509e-01 1.914904415607452393e-01 5.461126565933227539e-02 7.721042633056640625e-02 3.145548999309539795e-01 -1.718132793903350830e-01 1.643651276826858521e-01 -3.735223039984703064e-02 1.112905368208885193e-01 -4.706859588623046875e-02 -1.597437858581542969e-01 2.710114978253841400e-02 -3.010090291500091553e-01 -9.398724138736724854e-02 1.231910213828086853e-01 -1.803703159093856812e-01 3.635522425174713135e-01 -1.582316011190414429e-01 2.036926746368408203e-01 -2.422361671924591064e-01 -3.709714114665985107e-02 -3.347341418266296387e-01 1.066613495349884033e-01 -2.486272901296615601e-01 1.126849055290222168e-01 2.577562630176544189e-01 -4.626645520329475403e-02 -3.615775331854820251e-02 2.184340208768844604e-01 7.677572965621948242e-02
-2.464654743671417236e-01 -1.184361055493354797e-01 1.026032641530036926e-01 3.024733960628509521e-01 -1.402695626020431519e-01 2.481120228767395020e-01 1.376869976520538330e-01 -8.528571575880050659e-02 2.141939550638198853e-01 9.542158991098403931e-02 -2.326704263687133789e-01 7.337567955255508423e-02 1.213360875844955444e-01 1.918039172887802124e-01 -1.685946434736251831e-01 2.347511947154998779e-01 -8.819687366485595703e-02 6.699533015489578247e-02 -3.884671488776803017e-03 1.032277122139930725e-01 -2.862684195861220360e-03 -9.622971713542938232e-02 -2.184860110282897949e-01 -2.983255088329315186e-01 5.422692373394966125e-02 -1.763796955347061157e-01 1.897587180137634277e-01 2.834826707839965820e-01 -4.986518621444702148e-02 -2.043190002441406250e-01 2.708579003810882568e-01 1.709899008274078369e-01
-1.242190748453140259e-01 -4.457530379295349121e-02 3.567948639392852783e-01 -5.459105595946311951e-02 5.003875587135553360e-03 3.563778102397918701e-01 5.527587607502937317e-02 -1.189313530921936035e-01 -1.079042032361030579e-01 1.580123305320739746e-01 -1.438586600124835968e-02 -2.302254587411880493e-01 -3.818225860595703125e-01 1.145670861005783081e-01 -2.388585731387138367e-02 6.507240235805511475e-02 -2.471076138317584991e-02 -2.213288843631744385e-02 1.044449359178543091e-01 1.219976041465997696e-02 -1.548515111207962036e-01 -1.110421419143676758e-01 -9.518017619848251343e-02 3.278559446334838867e-02 3.405148088932037354e-01 -7.553896307945251465e-02 1.337340772151947021e-01 1.444303095340728760e-01 2.470082938671112061e-01 -3.074749708175659180e-01 2.765018343925476074e-01 5.931582301855087280e-02
1.238619097421178594e-05 -3.328857244923710823e-03 4.506197273731231689e-01 3.836821764707565308e-02 -3.950364142656326294e-02 3.651311099529266357e-01 6.036591902375221252e-02 -1.656112447381019592e-02 2.690292336046695709e-02 1.662598997354507446e-01 -1.065398901700973511e-01 -1.556181907653808594e-01 -3.130052387714385986e-01 8.158952114172279835e-04 -1.101956665515899658e-01 -2.396500110626220703e-02 -8.708262443542480469e-02 -7.384555786848068237e-02 1.301479041576385498e-01 -2.958435378968715668e-02 -1.617519259452819824e-01 -1.146725341677665710e-01 -1.578855663537979126e-01 -8.230125159025192261e-02 4.032333493232727051e-01 -5.412778258323669434e-02 1.250218003988265991e-01 8.330015093088150024e-02 1.844366937875747681e-01 -2.353544682264328003e-01 3.036858141422271729e-01 1.021762043237686157e-01
-1.707359999418258667e-01 8.103385567665100098e-02 1.875037550926208496e-01 1.679150909185409546e-01 -9.858208149671554565e-02 1.767324954271316528e-01 -1.388483494520187378e-01 1.031134277582168579e-01 1.290234625339508057e-01 -1.401019841432571411e-01 -1.498638391494750977e-01 2.608012557029724121e-01 -9.736337512731552124e-02 1.839922554790973663e-02 -3.676569163799285889e-01 2.887568771839141846e-01 3.781296312808990479e-02 6.062807515263557434e-02 1.166783049702644348e-01 7.772103697061538696e-02 -3.465549945831298828e-01 -1.190642565488815308e-01 1.415663659572601318e-01 -1.701267659664154053e-01 -8.272373676300048828e-02 -3.523004949092864990e-01 -1.954415589570999146e-01 2.110039740800857544e-01 2.047182247042655945e-02 -1.374185234308242798e-01 1.126346960663795471e-01 1.457868814468383789e-01
-1.550133377313613892e-01 6.036673206835985184e-03 1.822342723608016968e-01 -9.095449000597000122e-02 -2.767184078693389893e-01 2.008339613676071167e-01 3.463808894157409668e-01 -4.824670404195785522e-02 -6.139526376500725746e-04 3.796527385711669922e-01 -7.408704608678817749e-03 9.392684698104858398e-02 1.777718961238861084e-01 -2.702073454856872559e-01 -1.656360179185867310e-01 -1.524603813886642456e-01 -2.867449307814240456e-03 9.912640601396560669e-02 7.484576851129531860e-02 1.346858739852905273e-01 3.882173076272010803e-02 -1.653186827898025513e-01 -6.512209773063659668e-03 -2.171166986227035522e-01 -1.086712405085563660e-01 -3.644602373242378235e-02 -1.325190514326095581e-01 3.193224370479583740e-01 6.060326099395751953e-02 -2.925361990928649902e-01 -3.332853317260742188e-03 2.353861927986145020e-01
-3.708385527133941650e-01 -2.059622108936309814e-02 5.493955314159393311e-02 1.650957018136978149e-01 -1.852370798587799072e-01 3.039025142788887024e-02 2.480551898479461670e-01 -2.565741837024688721e-01 1.203584149479866028e-01 2.860314846038818359e-01 1.557091921567916870e-01 -3.447579964995384216e-02 -1.434155255556106567e-01 -5.914184078574180603e-02 -3.108053207397460938e-01 2.689696252346038818e-01 1.684825420379638672e-01 4.643167182803153992e-02 2.193638086318969727e-01 1.203684806823730469e-01 -1.304145753383636475e-01 2.058259099721908569e-01 -9.826093912124633789e-02 -2.368986979126930237e-02 -1.134907361119985580e-02 -1.328799575567245483e-01 1.331698596477508545e-01 2.506473064422607422e-01 -9.594269096851348877e-03 -2.379265874624252319e-01 -1.149828732013702393e-01 1.530712991952896118e-01
1.245412137359380722e-02 3.051046431064605713e-01 -2.229331284761428833e-01 2.112065553665161133e-01 -2.599948048591613770e-01 7.432106137275695801e-02 1.270816475152969360e-01 -3.967767208814620972e-02 6.862360984086990356e-02 1.902037262916564941e-01 5.619052797555923462e-02 -9.367716312408447266e-02 -2.158259302377700806e-01 -2.421634197235107422e-01 -6.243801862001419067e-02 2.822021767497062683e-02 2.353467978537082672e-02 4.839055985212326050e-02 1.667321920394897461e-01 -5.187611281871795654e-02 -3.005007654428482056e-02 -2.489595115184783936e-01 -1.404040157794952393e-01 -2.703342139720916748e-01 1.693019121885299683e-01 -3.051082193851470947e-01 1.632343232631683350e-01 4.036500155925750732e-01 -2.073825299739837646e-01 -9.230139106512069702e-02 8.018460124731063843e-02 -2.262522652745246887e-02
8.568669110536575317e-02 2.010653614997863770e-01 5.729435384273529053e-02 3.949050977826118469e-02 -4.001163318753242493e-02 2.639646232128143311e-01 -1.103300526738166809e-01 -1.227161288261413574e-01 7.758676260709762573e-02 -1.580010950565338135e-01 4.277784004807472229e-02 -2.992716729640960693e-01 -3.524928390979766846e-01 -2.279745489358901978e-01 -3.052733838558197021e-01 2.045048773288726807e-01 1.476282179355621338e-01 8.716191351413726807e-02 1.711548417806625366e-01 1.507397592067718506e-01 -1.735479384660720825e-01 3.541471064090728760e-02 -3.399400711059570312e-01 4.644642118364572525e-03 1.940201222896575928e-01 -1.381779611110687256e-01 -1.764937192201614380e-01 -1.274278908967971802e-01 6.121746078133583069e-02 -2.683431804180145264e-01 8.276913315057754517e-02 1.304354518651962280e-02
2.160164713859558105e-02 1.946633160114288330e-01 1.519171148538589478e-01 2.307985424995422363e-01 -5.318082123994827271e-02 2.245776802301406860e-01 8.017808198928833008e-03 -1.704812198877334595e-01 1.865564435720443726e-01 -7.485359162092208862e-02 8.425392955541610718e-02 -3.690479397773742676e-01 2.268102020025253296e-01 -1.046132594347000122e-01 -3.357124626636505127e-01 -9.809158742427825928e-02 2.327080443501472473e-02 2.788799256086349487e-02 2.925770878791809082e-01 3.516837581992149353e-02 3.470251709222793579e-02 6.235878542065620422e-02 8.352998644113540649e-02 -8.549503237009048462e-02 1.821863651275634766e-02 -1.840941309928894043e-01 2.486344240605831146e-02 4.407582283020019531e-01 -4.628292843699455261e-02 -2.584434449672698975e-01 -1.492544263601303101e-01 -8.143085986375808716e-02
-2.106048315763473511e-01 -2.484685182571411133e-02 2.486397773027420044e-01 1.268122643232345581e-01 -8.376080542802810669e-02 2.303260564804077148e-01 -8.481271564960479736e-02 5.925805121660232544e-02 2.586162984371185303e-01 1.094175651669502258e-01 -1.902808994054794312e-01 2.531073987483978271e-02 -2.692844867706298828e-01 -7.144770771265029907e-02 -4.287465512752532959e-01 -3.667604550719261169e-02 -1.176890581846237183e-01 1.205269545316696167e-01 -2.382125705480575562e-01 -1.940722763538360596e-02 -2.553599774837493896e-01 2.763465046882629395e-02 3.983620554208755493e-03 -3.277767598628997803e-01 -1.369103044271469116e-01 -9.343442320823669434e-02 1.922508329153060913e-02 1.661326587200164795e-01 1.738419979810714722e-01 -2.699836194515228271e-01 7.933615148067474365e-02 6.394509226083755493e-02
-4.693344607949256897e-02 7.691613584756851196e-02 1.584116071462631226e-01 -2.529953718185424805e-01 2.124250233173370361e-01 -8.934435993432998657e-02 4.094603657722473145e-02 -1.201455742120742798e-01 2.892216742038726807e-01 1.136012747883796692e-01 1.481485664844512939e-01 -2.535143494606018066e-01 -2.371219694614410400e-01 -1.942505240440368652e-01 -2.994534671306610107e-01 -4.547899216413497925e-02 -2.447304874658584595e-01 1.551439147442579269e-02 2.500991225242614746e-01 -1.499104052782058716e-01 -1.032388061285018921e-01 -2.433568090200424194e-01 -1.255383044481277466e-01 -7.011808454990386963e-02 6.821616739034652710e-02 -1.392140402458608150e-03 2.208497934043407440e-02 3.605534732341766357e-01 -4.169106110930442810e-02 -6.085791811347007751e-02 2.614769637584686279e-01 -1.429045945405960083e-01
3.044683672487735748e-02 1.839310377836227417e-01 4.727257043123245239e-02 2.450775802135467529e-01 -3.473975062370300293e-01 2.745878994464874268e-01 1.517472229897975922e-02 1.621437370777130127e-01 2.629888057708740234e-01 -7.488815113902091980e-03 4.465185105800628662e-02 -1.228432729840278625e-01 1.682802438735961914e-01 5.194659158587455750e-02 -3.466140031814575195e-01 -3.563271090388298035e-02 1.248586252331733704e-01 -8.953459560871124268e-02 2.501869499683380127e-01 9.712607413530349731e-02 8.379375189542770386e-02 -8.620189875364303589e-02 -1.434858292341232300e-01 -2.132667750120162964e-01 -1.441970914602279663e-01 -1.008196622133255005e-01 2.558982074260711670e-01 2.521086633205413818e-01 1.143830716609954834e-01 -2.617771029472351074e-01 1.494943797588348389e-01 -3.864694759249687195e-02
2.551478743553161621e-01 1.277252137660980225e-01 3.052227199077606201e-01 -4.823831468820571899e-02 -1.098566576838493347e-01 -1.060588099062442780e-02 -1.395632475614547729e-01 -1.870538592338562012e-01 2.618185281753540039e-01 -2.265596995130181313e-03 1.831459254026412964e-01 1.030748859047889709e-01 -2.300930023193359375e-01 -3.453946113586425781e-02 -1.831741929054260254e-01 9.517186880111694336e-02 3.208535909652709961e-02 -2.684103250503540039e-01 3.737521767616271973e-01 4.309260845184326172e-02 1.329151242971420288e-01 -1.306458264589309692e-01 2.360412664711475372e-02 -3.219271898269653320e-01 8.320218324661254883e-02 -9.975009411573410034e-02 2.996138930320739746e-01 1.623000502586364746e-01 -1.956873573362827301e-02 -2.061773836612701416e-01 1.325054615736007690e-01 -5.662966286763548851e-04
-2.337731868028640747e-01 1.944131553173065186e-01 -2.410872131586074829e-01 -9.748925222083926201e-04 -7.285048812627792358e-02 1.881004422903060913e-01 5.923531576991081238e-02 -1.657373756170272827e-01 2.655246853828430176e-02 2.322134189307689667e-02 1.096191108226776123e-01 -2.062880843877792358e-01 -1.356648653745651245e-01 -2.125611454248428345e-01 -3.300102055072784424e-01 -1.277824491262435913e-01 -5.004552006721496582e-02 1.400717496871948242e-01 2.014015018939971924e-01 -5.123164504766464233e-02 8.192306384444236755e-03 -2.175069600343704224e-01 -1.513981223106384277e-01 -3.048323094844818115e-01 -1.365947723388671875e-01 -2.808905541896820068e-01 1.281876415014266968e-01 2.005168348550796509e-01 2.638015747070312500e-01 -2.049336209893226624e-02 -2.787618637084960938e-01 5.173781141638755798e-02
-1.120445206761360168e-01 1.374658793210983276e-01 7.445528358221054077e-02 -9.746776893734931946e-03 1.267639547586441040e-01 4.773488044738769531e-01 -2.462601065635681152e-01 -9.160096943378448486e-02 -2.748552337288856506e-02 1.758526861667633057e-01 2.207985222339630127e-01 -5.341365467756986618e-03 -6.232944130897521973e-02 -9.762093424797058105e-02 -5.348848700523376465e-01 -2.279520034790039062e-02 -2.340281605720520020e-01 7.364612072706222534e-02 -9.217671304941177368e-02 1.595846265554428101e-01 -1.799587607383728027e-01 -2.577220499515533447e-01 1.144275888800621033e-01 -1.730590164661407471e-01 9.550979733467102051e-02 -2.206161618232727051e-02 -6.546410173177719116e-02 7.703214138746261597e-02 2.349154092371463776e-02 -5.023305490612983704e-02 -3.315892070531845093e-02 -9.715872257947921753e-02
-1.382025182247161865e-01 -6.412609666585922241e-02 3.570463955402374268e-01 9.194476902484893799e-02 1.405545026063919067e-01 2.496936917304992676e-01 -1.442306861281394958e-02 -1.251379102468490601e-01 -1.624616980552673340e-01 8.855331689119338989e-02 -1.032916456460952759e-01 -5.094888061285018921e-02 -4.051002562046051025e-01 1.511778589338064194e-02 -1.165060624480247498e-01 7.576210796833038330e-02 -6.434091925621032715e-02 3.729449212551116943e-02 2.143986076116561890e-01 -9.965181350708007812e-02 1.507452316582202911e-02 -1.889923065900802612e-01 -1.217656210064888000e-01 -7.276045531034469604e-02 2.654288113117218018e-01 -1.446930021047592163e-01 1.869588792324066162e-01 8.993179351091384888e-02 2.408702969551086426e-01 -2.712455689907073975e-01 3.178420364856719971e-01 1.649030447006225586e-01
1.258759386837482452e-02 2.514826953411102295e-01 -2.008519368246197701e-03 5.991763994097709656e-02 5.388458073139190674e-02 2.284938544034957886e-01 -3.018013238906860352e-01 -8.971625566482543945e-02 1.894003599882125854e-01 4.820825066417455673e-03 1.262781769037246704e-02 -3.344848155975341797e-01 -4.411152005195617676e-01 -3.151836097240447998e-01 -2.864622175693511963e-01 1.150720044970512390e-01 2.546079270541667938e-02 -8.902242779731750488e-02 2.029299437999725342e-01 1.569007486104965210e-01 -5.706442520022392273e-02 1.095502376556396484e-01 -2.086558938026428223e-01 -6.634430587291717529e-02 2.104166150093078613e-01 -5.288542062044143677e-02 -1.481945663690567017e-01 4.448235500603914261e-03 8.276981860399246216e-02 -1.527270227670669556e-01 2.695360034704208374e-02 -6.381699442863464355e-02
-1.155003756284713745e-01 1.315299719572067261e-01 9.254004061222076416e-02 9.539832919836044312e-02 -1.820560097694396973e-01 2.135040313005447388e-01 2.947989478707313538e-02 1.428841799497604370e-01 5.527286231517791748e-02 1.013362184166908264e-01 2.582018077373504639e-01 2.595782978460192680e-03 -1.644361764192581177e-01 8.816855959594249725e-03 -4.712170362472534180e-01 2.027300447225570679e-01 5.797863379120826721e-02 6.116374209523200989e-02 3.966294974088668823e-02 2.964013628661632538e-02 -1.165106296539306641e-01 -1.345145553350448608e-01 1.378545314073562622e-01 -4.138208925724029541e-01 -6.811194121837615967e-02 3.383532762527465820e-01 -1.043280959129333496e-01 3.075906932353973389e-01 -5.035786703228950500e-02 -1.483418494462966919e-01 -2.329044975340366364e-02 -1.561412960290908813e-02
-3.586403727531433105e-01 6.821404397487640381e-02 -4.915538057684898376e-02 -2.942690998315811157e-02 1.081543937325477600e-01 2.834999263286590576e-01 6.076180934906005859e-02 -2.759530842304229736e-01 1.253240108489990234e-01 -1.422217339277267456e-01 3.534669429063796997e-02 3.914209082722663879e-02 -1.172035485506057739e-01 -2.227460443973541260e-01 -2.658986449241638184e-01 3.566993176937103271e-01 1.698731780052185059e-01 -7.937251590192317963e-03 3.393891453742980957e-02 -3.157196640968322754e-01 3.763634944334626198e-03 -1.375113334506750107e-02 3.428395465016365051e-02 -2.698410153388977051e-01 2.334128171205520630e-01 4.991919174790382385e-02 -7.939335703849792480e-02 1.752918362617492676e-01 9.106201119720935822e-03 -2.387737333774566650e-01 -1.154243573546409607e-01 1.521853953599929810e-01
-2.658687159419059753e-02 -2.821212261915206909e-02 1.484944671392440796e-01 1.931353211402893066e-01 -5.694751441478729248e-02 1.616206765174865723e-01 1.592401713132858276e-01 -9.806963801383972168e-02 2.551480829715728760e-01 4.945499077439308167e-02 -1.850163191556930542e-01 -1.395660787820816040e-01 -1.782999932765960693e-01 -2.815718054771423340e-01 -2.469345182180404663e-01 -1.132516190409660339e-01 2.148963883519172668e-02 -2.954637110233306885e-01 7.455456256866455078e-02 -1.900871843099594116e-01 1.374745070934295654e-01 3.079344518482685089e-02 8.891091495752334595e-02 -4.770238995552062988e-01 3.721106424927711487e-02 -1.448220759630203247e-01 2.671919465065002441e-01 2.298234552145004272e-01 -8.598538488149642944e-02 -1.304943114519119263e-01 3.193840384483337402e-02 1.091168001294136047e-01
-3.257080912590026855e-03 1.801696717739105225e-01 9.610198438167572021e-02 7.781440019607543945e-02 -2.660171985626220703e-01 1.463902294635772705e-01 5.803574994206428528e-02 1.771784573793411255e-01 -1.038430109620094299e-01 7.024138420820236206e-02 -6.531294435262680054e-02 -8.810143917798995972e-02 -2.799721956253051758e-01 1.835480630397796631e-01 -2.994653582572937012e-01 2.282602488994598389e-01 -1.868038475513458252e-01 -8.382223546504974365e-02 -2.330386079847812653e-02 2.286667972803115845e-01 -2.441424578428268433e-01 -1.868308186531066895e-01 -7.136051356792449951e-02 -4.846955239772796631e-01 8.922068029642105103e-02 -1.812449693679809570e-01 -5.459786206483840942e-02 3.567144647240638733e-02 2.365324050188064575e-01 -1.144583597779273987e-01 5.107880104333162308e-03 -1.599815301597118378e-02
2.321602702140808105e-01 2.661404907703399658e-01 8.085529319941997528e-03 1.551455818116664886e-02 -2.892474234104156494e-01 1.310067772865295410e-01 -5.327952280640602112e-02 1.267638951539993286e-01 2.402584999799728394e-01 6.275104731321334839e-02 2.133164927363395691e-02 -1.401285678148269653e-01 -2.091526612639427185e-02 -1.209032312035560608e-01 -2.738726139068603516e-01 -3.410050645470619202e-02 -1.906574517488479614e-02 -1.584422588348388672e-01 2.746472358703613281e-01 1.619548350572586060e-01 -2.011085301637649536e-01 -2.014093548059463501e-01 1.335456371307373047e-01 -5.837254226207733154e-02 2.634033858776092529e-01 -2.575351893901824951e-01 6.504778563976287842e-02 1.866255551576614380e-01 1.260949671268463135e-01 -3.126703798770904541e-01 -2.482769340276718140e-01 5.294379219412803650e-02
6.628420203924179077e-02 2.173655033111572266e-01 1.100995540618896484e-01 -8.622744935564696789e-04 2.002859264612197876e-01 -6.193969026207923889e-02 -1.935332417488098145e-01 -2.642813026905059814e-01 3.778451681137084961e-02 3.303241729736328125e-02 -1.121741086244583130e-01 2.677116990089416504e-01 -1.835955679416656494e-01 1.136619597673416138e-01 -3.222516477108001709e-01 -9.755906462669372559e-02 -1.295513212680816650e-01 -2.720165438950061798e-02 2.087568677961826324e-02 -2.547870576381683350e-01 -6.879846006631851196e-02 -1.348981410264968872e-01 4.735098406672477722e-02 -2.371161878108978271e-01 -1.476468741893768311e-01 -3.638331890106201172e-01 -1.843288540840148926e-01 1.370436102151870728e-01 2.503107301890850067e-02 -2.629184424877166748e-01 2.374262213706970215e-01 2.022245973348617554e-01
-1.918413639068603516e-01 -1.642290055751800537e-01 1.128158047795295715e-01 -5.160449817776679993e-02 -2.301965653896331787e-02 3.805868327617645264e-01 -6.977198272943496704e-02 6.433051824569702148e-02 6.371252238750457764e-02 -2.726699113845825195e-01 -9.231913834810256958e-02 1.267329603433609009e-01 1.041757389903068542e-01 -5.485004931688308716e-02 -2.487809807062149048e-01 1.865113228559494019e-01 1.031377017498016357e-01 -1.523153334856033325e-01 2.135799229145050049e-01 1.354927271604537964e-01 -7.767304778099060059e-02 -1.194873303174972534e-01 -2.598937749862670898e-01 -1.152316555380821228e-01 2.443554438650608063e-02 -3.518835604190826416e-01 -4.147535562515258789e-02 3.665643036365509033e-01 2.268552631139755249e-01 -1.046248003840446472e-01 1.698301136493682861e-01 4.706095904111862183e-02
-8.669372648000717163e-03 1.225490197539329529e-01 3.214261531829833984e-01 1.140892356634140015e-01 1.171351224184036255e-01 5.305297374725341797e-01 -2.430593818426132202e-01 6.975321564823389053e-03 1.054442375898361206e-01 3.083483688533306122e-02 4.085450246930122375e-02 2.718476019799709320e-02 -4.306313022971153259e-02 -1.741012185811996460e-01 -2.258162200450897217e-01 5.762560293078422546e-02 -1.748721003532409668e-01 -1.352459490299224854e-01 -2.263040989637374878e-01 1.353545486927032471e-01 -3.994509112089872360e-03 -3.477487266063690186e-01 -1.498398631811141968e-01 -9.754420071840286255e-02 -8.127059787511825562e-02 -1.793797016143798828e-01 -1.747386604547500610e-01 6.236548349261283875e-02 -1.712594479322433472e-01 -4.502644389867782593e-02 1.150964424014091492e-01 1.555069088935852051e-01
-3.160850703716278076e-01 1.288992911577224731e-01 1.401650309562683105e-01 -8.289222419261932373e-02 -3.443312644958496094e-01 2.435546964406967163e-01 5.904003605246543884e-02 -9.049665927886962891e-02 2.504949271678924561e-02 -9.709729254245758057e-02 -7.656192034482955933e-02 1.691813319921493530e-01 5.636156722903251648e-02 -4.595243372023105621e-03 -3.340839594602584839e-02 3.303841650485992432e-01 1.124929115176200867e-01 2.403058484196662903e-02 2.207050621509552002e-01 5.119000375270843506e-02 -4.733169451355934143e-02 -5.128170922398567200e-02 -4.279529452323913574e-01 -1.433043330907821655e-01 1.273755133152008057e-01 -8.658003807067871094e-02 9.896865487098693848e-02 3.317559957504272461e-01 9.046056121587753296e-02 -2.861573994159698486e-01 3.104822337627410889e-02 -4.085290431976318359e-02
-1.796730607748031616e-01 -8.110690861940383911e-02 1.557971090078353882e-01 6.190113723278045654e-02 -1.595719754695892334e-01 2.707086503505706787e-01 8.451321721076965332e-02 1.972054541110992432e-01 2.441046386957168579e-01 2.876321673393249512e-01 -6.541790813207626343e-02 -1.096181795001029968e-01 -1.398985981941223145e-01 -4.784083925187587738e-03 -3.756739199161529541e-01 2.974408492445945740e-02 -1.401886194944381714e-01 -8.380341529846191406e-02 -1.610686033964157104e-01 -1.024617254734039307e-02 -2.092443108558654785e-01 -7.794577628374099731e-02 1.057194396853446960e-01 -2.551587224006652832e-01 1.223363876342773438e-01 -2.080239728093147278e-02 -5.633921921253204346e-02 4.149349778890609741e-02 3.434683680534362793e-01 -3.712429106235504150e-01 1.122124940156936646e-01 -2.207381092011928558e-02
-6.506456434726715088e-02 3.770183399319648743e-02 3.663460314273834229e-01 1.402744352817535400e-01 7.084561139345169067e-02 3.546797111630439758e-02 -6.890371441841125488e-02 1.838654875755310059e-01 1.187439709901809692e-01 2.575837969779968262e-01 8.771527558565139771e-02 -1.171419546008110046e-01 -8.386192470788955688e-02 -1.019904017448425293e-01 -2.344601750373840332e-01 2.428494095802307129e-01 1.572038233280181885e-01 1.611520946025848389e-01 7.316184788942337036e-02 -1.872961223125457764e-01 -1.899610646069049835e-02 6.098804250359535217e-02 4.125013574957847595e-02 -2.457927763462066650e-01 -8.461003750562667847e-02 -2.428350746631622314e-01 -1.727404296398162842e-01 -8.474015444517135620e-02 -1.497244536876678467e-01 -4.845424592494964600e-01 -3.239522874355316162e-02 2.089777290821075439e-01
-1.926342546939849854e-01 9.483988583087921143e-02 4.782764613628387451e-01 7.147385179996490479e-02 2.615469507873058319e-02 3.533801436424255371e-01 1.670631766319274902e-02 1.037057340145111084e-01 -1.214505806565284729e-01 1.748413443565368652e-01 2.025040686130523682e-01 8.841139078140258789e-02 -1.081432700157165527e-01 -2.799455523490905762e-01 -2.367958128452301025e-01 2.746771462261676788e-02 -3.142644092440605164e-02 2.052450738847255707e-02 6.273226439952850342e-02 1.792908757925033569e-01 -2.397033125162124634e-01 -2.635575234889984131e-01 -5.335209891200065613e-03 -6.443127244710922241e-02 -2.799803018569946289e-01 -1.366747617721557617e-01 -1.824079267680644989e-02 -3.820146247744560242e-02 -1.691377162933349609e-01 -1.491887271404266357e-01 1.138749346137046814e-01 1.054832935333251953e-01
-1.181087642908096313e-01 1.991386413574218750e-01 -1.526974588632583618e-01 -5.890976637601852417e-02 -3.990835696458816528e-02 3.026756457984447479e-02 1.328641325235366821e-01 -2.785572409629821777e-01 1.732679903507232666e-01 2.003575712442398071e-01 -7.764343917369842529e-02 -1.398625522851943970e-01 -2.904428243637084961e-01 -9.351526945829391479e-02 -1.623097360134124756e-01 1.183216050267219543e-01 2.256991900503635406e-02 -6.432036869227886200e-03 9.806106798350811005e-03 1.737245619297027588e-01 3.337565958499908447e-01 -3.415337502956390381e-01 -7.942384481430053711e-02 -6.013172864913940430e-02 -7.992666959762573242e-02 -2.173431366682052612e-01 2.333967387676239014e-01 3.450657129287719727e-01 -2.381603270769119263e-01 -1.613223403692245483e-01 3.537193313241004944e-02 1.126633957028388977e-01
-6.320836395025253296e-02 2.470919340848922729e-01 1.619397550821304321e-01 2.122230231761932373e-01 1.046142503619194031e-01 1.351551115512847900e-01 4.543301463127136230e-02 -1.115743163973093033e-02 1.583077199757099152e-02 -4.233223199844360352e-02 1.059386879205703735e-01 1.373296231031417847e-01 -2.554774284362792969e-01 -1.372528374195098877e-01 -1.718352138996124268e-01 1.983037292957305908e-01 -6.191076710820198059e-02 -4.830854013562202454e-02 5.942682921886444092e-02 -1.718524098396301270e-01 -3.143429160118103027e-01 -2.417340427637100220e-01 -6.608594954013824463e-02 -1.800559647381305695e-02 -8.241764456033706665e-02 2.750700805336236954e-03 -1.947246491909027100e-01 3.036648333072662354e-01 5.517378449440002441e-02 -4.775885045528411865e-01 2.639849781990051270e-01 9.099812060594558716e-02
-1.742575466632843018e-01 1.775089837610721588e-02 2.039128243923187256e-01 4.507103189826011658e-02 -3.061882779002189636e-02 5.509253144264221191e-01 -7.116674631834030151e-02 -3.696342930197715759e-02 4.206206183880567551e-03 1.651185601949691772e-01 2.700968980789184570e-01 2.422010526061058044e-02 -2.891504764556884766e-02 -2.832084149122238159e-02 -2.804010510444641113e-01 7.475476711988449097e-02 -2.376481592655181885e-01 5.830087140202522278e-02 -1.335591971874237061e-01 3.345443308353424072e-02 -2.432756572961807251e-01 -2.341192811727523804e-01 1.221006363630294800e-01 4.122450575232505798e-02 -1.163610517978668213e-01 -2.131129652261734009e-01 1.335945278406143188e-01 5.794744566082954407e-02 -2.403190284967422485e-01 -1.234642341732978821e-01 1.926486194133758545e-01 1.686411201953887939e-01
9.284845739603042603e-02 -7.678046077489852905e-02 4.594351053237915039e-01 1.220021918416023254e-01 5.544184520840644836e-02 2.577981054782867432e-01 1.047385409474372864e-01 -2.165632136166095734e-02 1.747800968587398529e-02 1.241902261972427368e-01 -3.719663247466087341e-02 -2.765765786170959473e-01 -3.093647956848144531e-01 -6.244902685284614563e-02 -1.300369799137115479e-01 -3.910996019840240479e-02 -1.069919019937515259e-01 1.044812798500061035e-02 8.683246374130249023e-02 -1.398230940103530884e-01 -1.938841678202152252e-02 -1.571400463581085205e-01 -2.396229207515716553e-01 -9.209203720092773438e-02 3.310939967632293701e-01 -1.422180682420730591e-01 1.041876822710037231e-01 2.566578686237335205e-01 6.407589465379714966e-02 -1.045927330851554871e-01 2.976777553558349609e-01 1.644465625286102295e-01
-1.286059021949768066e-01 2.540013492107391357e-01 5.597937107086181641e-02 1.202616170048713684e-01 -5.313595384359359741e-02 -1.396279186010360718e-01 -1.086578220129013062e-01 1.150810271501541138e-01 1.290663480758666992e-01 2.609058916568756104e-01 4.601133614778518677e-02 1.129978708922863007e-02 -3.079394698143005371e-01 -1.125319898128509521e-01 -3.147097527980804443e-01 -1.217356044799089432e-02 3.890671581029891968e-02 -2.774761803448200226e-02 1.745796501636505127e-01 -2.273991703987121582e-01 -1.438735216652275994e-05 1.193095296621322632e-01 -2.589521408081054688e-01 -3.459809124469757080e-01 7.967456430196762085e-02 -1.183307394385337830e-01 -2.421633750200271606e-01 6.664300709962844849e-02 -1.639230875298380852e-03 -2.405553609132766724e-01 2.534634470939636230e-01 -2.632652521133422852e-01
1.064673438668251038e-01 2.399938255548477173e-01 3.729892075061798096e-01 -1.013774499297142029e-01 3.100376427173614502e-01 -1.150149852037429810e-01 6.447892636060714722e-02 -1.016508564352989197e-01 2.962500452995300293e-01 7.199975103139877319e-02 1.722577065229415894e-01 -9.967266581952571869e-03 -1.341593563556671143e-01 -4.423896223306655884e-02 -4.214597120881080627e-02 1.499170064926147461e-01 4.312306270003318787e-02 -8.321843296289443970e-02 1.457177400588989258e-01 1.226352974772453308e-01 1.244428306818008423e-01 -3.862245008349418640e-02 -3.145682811737060547e-02 -2.426505833864212036e-01 1.872630119323730469e-01 -1.591099202632904053e-01 -1.529927272349596024e-02 2.355309277772903442e-01 -7.082493603229522705e-02 -3.276906311511993408e-01 3.725913166999816895e-01 4.100451618432998657e-02
-2.312248051166534424e-01 -3.826287388801574707e-02 2.581857442855834961e-01 -2.226945757865905762e-01 1.263000369071960449e-01 -1.572062075138092041e-02 -1.057538911700248718e-01 -1.772049367427825928e-01 1.900068968534469604e-01 -9.416362643241882324e-02 3.079675436019897461e-01 3.016205504536628723e-02 -1.699518859386444092e-01 3.349933773279190063e-02 -3.980544507503509521e-01 -2.915226817131042480e-01 6.874655932188034058e-02 -1.638277061283588409e-02 2.764928042888641357e-01 8.616901189088821411e-02 8.444620668888092041e-02 -1.754596480168402195e-03 -1.328034102916717529e-01 -8.903303742408752441e-02 9.153500199317932129e-02 -2.621577978134155273e-01 -1.443587988615036011e-01 6.331808865070343018e-02 -3.020763769745826721e-02 -2.823868989944458008e-01 1.278718858957290649e-01 1.880061328411102295e-01
-3.639992326498031616e-02 -1.632342189550399780e-01 1.273641437292098999e-01 1.257280111312866211e-01 -3.668017312884330750e-02 2.227599769830703735e-01 1.333460658788681030e-01 1.167190913110971451e-02 1.442799568176269531e-01 1.325814872980117798e-01 1.820240169763565063e-02 -1.836934983730316162e-01 -2.772971093654632568e-01 -2.072817645967006683e-02 -1.780135482549667358e-01 1.139606237411499023e-01 -3.465306162834167480e-01 2.308299541473388672e-01 -3.736298903822898865e-02 -1.611980795860290527e-01 3.417722135782241821e-02 -2.177532911300659180e-01 -9.185059368610382080e-02 -3.569394648075103760e-01 -2.155595570802688599e-01 -3.006872832775115967e-01 -1.683739423751831055e-01 8.152268081903457642e-02 1.478559523820877075e-01 -3.028049468994140625e-01 -1.869943737983703613e-02 -7.547959685325622559e-02
-6.008054688572883606e-02 4.620043560862541199e-02 1.834669560194015503e-01 1.929743289947509766e-01 -1.585994809865951538e-01 3.572574257850646973e-01 1.823719008825719357e-03 1.256767064332962036e-01 3.587703406810760498e-01 4.901634156703948975e-02 1.222339272499084473e-01 -1.474317163228988647e-01 1.089438050985336304e-01 -8.888714015483856201e-02 5.983273684978485107e-02 -5.592789500951766968e-02 1.252848803997039795e-01 2.639636956155300140e-02 1.772388666868209839e-01 1.005667150020599365e-01 1.982462704181671143e-01 -1.848859339952468872e-01 1.289450228214263916e-01 -1.084311604499816895e-01 3.254265487194061279e-01 -1.891201585531234741e-01 7.768145948648452759e-02 2.664448916912078857e-01 1.201859116554260254e-01 -3.891757428646087646e-01 -7.256452739238739014e-02 -1.041420772671699524e-01
1.439848840236663818e-01 8.407957851886749268e-02 2.527722716331481934e-01 5.685015395283699036e-02 5.376930534839630127e-02 1.656163930892944336e-01 2.236338704824447632e-01 1.453706473112106323e-01 -1.810070425271987915e-01 8.314166963100433350e-02 2.874651178717613220e-02 -1.059967949986457825e-01 -3.748882710933685303e-01 -9.577368944883346558e-02 -1.868580430746078491e-01 7.710974663496017456e-02 -1.940509378910064697e-01 2.408053427934646606e-01 6.329178810119628906e-02 -2.153606265783309937e-01 1.310752630233764648e-01 1.245287619531154633e-02 -1.379985958337783813e-01 -3.549360632896423340e-01 -2.053402550518512726e-02 -6.934040039777755737e-02 -9.036422520875930786e-02 1.988979578018188477e-01 8.206763118505477905e-02 -2.900109291076660156e-01 3.183042705059051514e-01 8.827299624681472778e-02
-1.979220509529113770e-01 -5.120528861880302429e-02 1.009059473872184753e-01 -1.638577580451965332e-01 4.274341464042663574e-02 1.265446692705154419e-01 2.656098455190658569e-02 -1.277771294116973877e-01 2.710370719432830811e-01 2.857732474803924561e-01 -1.555747389793395996e-01 1.033772826194763184e-01 -2.917315661907196045e-01 -2.961192280054092407e-02 -2.245094180107116699e-01 -2.775256708264350891e-02 -1.683465205132961273e-02 -2.461341954767704010e-02 2.061923295259475708e-01 -1.209611073136329651e-01 -3.589465050026774406e-03 -1.193860471248626709e-01 -4.453085362911224365e-01 1.867796629667282104e-01 6.316322833299636841e-02 -4.129232168197631836e-01 -8.420681208372116089e-02 9.908569604158401489e-02 -4.330350086092948914e-03 -2.340807914733886719e-01 -5.982059612870216370e-02 6.197133660316467285e-02
-2.700649201869964600e-01 8.605345338582992554e-02 3.020792007446289062e-01 1.537971198558807373e-01 4.183994606137275696e-02 1.973177790641784668e-01 -4.569725319743156433e-02 -2.097546355798840523e-03 -3.058674046769738197e-03 3.067649668082594872e-03 -1.022954732179641724e-01 -2.592893242835998535e-01 -8.843056112527847290e-02 -9.762583673000335693e-02 -2.284207940101623535e-01 3.087464570999145508e-01 -1.889843642711639404e-01 6.457757204771041870e-02 -2.193013876676559448e-01 -1.241747811436653137e-01 -6.944411247968673706e-02 -1.918400377035140991e-01 7.794591784477233887e-02 -1.585987657308578491e-01 1.322874128818511963e-01 -1.639501452445983887e-01 -2.033852785825729370e-01 2.337438166141510010e-01 2.527264952659606934e-01 -3.032366335391998291e-01 1.215274706482887268e-01 -1.794048845767974854e-01
4.200803523417562246e-04 1.384122073650360107e-01 2.158855646848678589e-01 5.796476034447550774e-04 1.616372764110565186e-01 -2.126758918166160583e-02 4.052052646875381470e-02 -1.525461524724960327e-01 3.764040172100067139e-01 1.166800931096076965e-01 -7.041030377149581909e-02 9.449291974306106567e-02 -3.692026138305664062e-01 -1.098084524273872375e-01 -3.752133995294570923e-02 2.009360492229461670e-01 -3.959617018699645996e-02 -1.127328649163246155e-01 1.871362030506134033e-01 -1.022514775395393372e-01 -1.720161139965057373e-01 -1.288639307022094727e-01 -2.361413985490798950e-01 -1.099021434783935547e-01 1.589862555265426636e-01 -2.030551433563232422e-01 2.294238358736038208e-01 9.948749840259552002e-02 -6.979047507047653198e-02 -2.924778163433074951e-01 1.809553354978561401e-01 3.121266067028045654e-01
-1.678663641214370728e-01 2.151285111904144287e-01 -2.319556027650833130e-01 -1.520245894789695740e-02 -2.222201079130172729e-01 2.128523737192153931e-01 -2.206316031515598297e-02 1.185969356447458267e-02 1.154128909111022949e-01 6.902649998664855957e-02 3.138662129640579224e-02 -2.302698194980621338e-01 -3.273606002330780029e-01 -2.356144189834594727e-01 -4.367772042751312256e-01 -9.119888395071029663e-02 -1.948485337197780609e-02 -8.038737811148166656e-03 -6.458440423011779785e-02 -1.587506681680679321e-01 -2.925769984722137451e-02 -8.936796337366104126e-02 -1.272008717060089111e-01 -3.892382979393005371e-01 1.608171463012695312e-01 -8.320242911577224731e-02 4.144319519400596619e-02 -1.130458414554595947e-01 1.428667902946472168e-01 -3.777284547686576843e-02 -2.693744190037250519e-02 2.571659684181213379e-01
-1.214014515280723572e-01 7.757256925106048584e-02 -1.337760835886001587e-01 1.394909918308258057e-01 -9.458077698945999146e-02 2.266619056463241577e-01 -2.712973952293395996e-01 -2.179710417985916138e-01 2.354150563478469849e-01 -3.742123767733573914e-02 3.720062598586082458e-02 -1.349416226148605347e-01 -3.703052103519439697e-01 -4.177395105361938477e-01 -2.224817872047424316e-01 1.201811805367469788e-01 1.280270218849182129e-01 -3.940892964601516724e-02 2.589010894298553467e-01 1.705007255077362061e-01 -2.846188545227050781e-01 -1.369355339556932449e-02 7.621705532073974609e-03 -3.942826017737388611e-02 1.738439053297042847e-01 -1.194004788994789124e-01 2.051487565040588379e-02 -4.578613862395286560e-02 6.637985259294509888e-02 -2.204474806785583496e-01 7.978978008031845093e-02 7.246081531047821045e-02
-1.075414270162582397e-01 9.209823794662952423e-03 -2.364497929811477661e-01 3.147817254066467285e-01 6.766449660062789917e-02 -2.432487963233143091e-04 -1.116372868418693542e-01 -3.953043520450592041e-01 1.394183635711669922e-01 3.611749410629272461e-01 -3.625809028744697571e-02 -8.642949163913726807e-02 -9.860679507255554199e-02 -1.448321193456649780e-01 -2.135657668113708496e-01 -3.616462461650371552e-03 1.836548447608947754e-01 -1.542570292949676514e-01 1.541792750358581543e-01 -3.322545811533927917e-02 1.237126663327217102e-01 -2.188933268189430237e-02 -6.706542521715164185e-02 -3.212922215461730957e-01 7.059161365032196045e-02 -7.960273325443267822e-02 -2.369061261415481567e-01 2.484786063432693481e-01 6.064921151846647263e-03 -2.265464365482330322e-01 1.961310952901840210e-01 -1.145879272371530533e-02
1.138041317462921143e-01 3.007163405418395996e-01 8.142941445112228394e-02 -4.136515036225318909e-02 -2.660146355628967285e-01 2.167359441518783569e-01 1.616070047020912170e-02 -1.095735505223274231e-01 -3.131408989429473877e-02 -1.615825667977333069e-02 9.712163358926773071e-02 -8.568417280912399292e-03 1.634782254695892334e-01 -2.681168615818023682e-01 -3.183609545230865479e-01 3.848703503608703613e-01 2.867092564702033997e-02 1.481202617287635803e-02 -1.826045215129852295e-01 -7.648960500955581665e-02 1.949679479002952576e-02 -1.196053028106689453e-01 -3.020903766155242920e-01 -9.357823431491851807e-02 2.628854215145111084e-01 -6.043493002653121948e-02 -1.665032207965850830e-01 1.698301434516906738e-01 -2.235652208328247070e-01 -6.220007687807083130e-02 2.038734257221221924e-01 1.405478715896606445e-01
-1.823317408561706543e-01 -1.641756445169448853e-01 -1.279151737689971924e-01 2.617016136646270752e-01 -2.480292618274688721e-01 3.255744576454162598e-01 -1.276389956474304199e-01 -1.432187557220458984e-01 2.220075577497482300e-01 2.221605032682418823e-01 1.705971509218215942e-01 -8.941158652305603027e-02 -7.514511048793792725e-02 -2.886857986450195312e-01 -7.214124500751495361e-02 7.561922073364257812e-02 5.156976729631423950e-02 -1.364228408783674240e-02 2.861620485782623291e-02 -1.813671439886093140e-01 2.294576168060302734e-02 -6.450600922107696533e-02 -1.196973621845245361e-01 -2.641231715679168701e-01 3.091170191764831543e-01 1.922398619353771210e-02 -6.832872983068227768e-03 4.180972576141357422e-01 5.142654106020927429e-02 -5.490034446120262146e-02 1.145110279321670532e-01 -1.002812292426824570e-02
3.187845647335052490e-02 1.611461639404296875e-01 -9.621576964855194092e-02 1.579487621784210205e-01 -3.070490658283233643e-01 2.046163678169250488e-01 -4.250192269682884216e-02 -1.179042384028434753e-01 -9.573034942150115967e-02 1.088286489248275757e-01 1.435092240571975708e-01 1.707036942243576050e-01 -1.130183488130569458e-01 -1.684471070766448975e-01 -3.806424140930175781e-01 1.941618919372558594e-01 -3.066814504563808441e-02 -4.807567968964576721e-02 2.113308757543563843e-01 2.056016474962234497e-01 -1.047141402959823608e-01 1.484058797359466553e-01 -1.897630095481872559e-01 -2.348321229219436646e-01 -4.630498215556144714e-02 5.473865196108818054e-02 -4.422434046864509583e-02 1.738200038671493530e-01 -6.093691289424896240e-02 -4.693391919136047363e-01 7.620091084390878677e-03 1.295672953128814697e-01
1.298459805548191071e-02 1.521007269620895386e-01 1.785787791013717651e-01 5.646359175443649292e-02 -2.058894746005535126e-02 2.827545404434204102e-01 -1.108598485589027405e-01 -9.225575625896453857e-02 -4.210126772522926331e-02 -5.614805966615676880e-02 3.461658358573913574e-01 5.090608610771596432e-04 -1.519856005907058716e-01 1.278270874172449112e-02 -4.289496839046478271e-01 1.698133498430252075e-01 -2.991601591929793358e-03 -2.260790579020977020e-02 6.490369886159896851e-02 1.786179542541503906e-01 2.923871576786041260e-01 -9.584353864192962646e-02 2.329766750335693359e-01 -3.160485327243804932e-01 2.733683958649635315e-02 -6.470542401075363159e-02 -1.974449008703231812e-01 1.713066250085830688e-01 3.110231757164001465e-01 -1.334217637777328491e-01 -7.918418198823928833e-02 -6.346942856907844543e-03
-1.488591581583023071e-01 1.136046126484870911e-01 7.646927982568740845e-02 1.278854012489318848e-01 -2.214368432760238647e-02 2.942274510860443115e-01 1.249032281339168549e-02 1.634495258331298828e-01 1.665457934141159058e-01 -1.063865721225738525e-01 6.292387843132019043e-02 2.928309142589569092e-01 -1.761874705553054810e-01 -6.466830614954233170e-03 -3.769969046115875244e-01 3.491583466529846191e-01 -7.069995254278182983e-02 8.074102550745010376e-02 1.059439219534397125e-02 4.707891866564750671e-02 -3.529097437858581543e-01 -1.202649553306400776e-03 3.254287689924240112e-02 -8.505023270845413208e-02 1.147275790572166443e-02 -1.928494870662689209e-01 -1.229399815201759338e-01 3.067298829555511475e-01 -1.802412234246730804e-02 -5.994778592139482498e-03 2.378428280353546143e-01 2.340474277734756470e-01
-6.854858249425888062e-02 9.942123293876647949e-02 -1.659221947193145752e-02 2.222953438758850098e-01 -1.138367801904678345e-01 1.111768037080764771e-01 3.474890068173408508e-02 -3.271641135215759277e-01 2.345388084650039673e-01 -3.466178104281425476e-02 3.136130571365356445e-01 -4.031746983528137207e-01 7.186464220285415649e-02 -3.462423011660575867e-02 -2.587215304374694824e-01 -4.112288355827331543e-02 -5.199717357754707336e-03 -1.242630779743194580e-01 1.305074542760848999e-01 1.214403435587882996e-01 6.344649940729141235e-02 -9.056405723094940186e-02 -9.160235524177551270e-02 -4.751599952578544617e-02 -1.130655631422996521e-01 -2.407382875680923462e-01 1.847268827259540558e-02 3.557302057743072510e-01 4.341141134500503540e-02 -3.412257432937622070e-01 -1.431253254413604736e-01 -5.921168625354766846e-02
1.158605143427848816e-01 6.007232144474983215e-02 2.228327244520187378e-01 1.009117662906646729e-01 -3.767511993646621704e-02 2.352152317762374878e-01 -2.280600816011428833e-01 -1.140956114977598190e-02 -6.055714562535285950e-02 2.582178413867950439e-01 -1.115913465619087219e-01 1.889162324368953705e-02 -9.828070551156997681e-02 -1.423685997724533081e-02 -2.531692683696746826e-01 3.806284815073013306e-02 1.900363713502883911e-02 -1.018010824918746948e-01 1.932377815246582031e-01 -8.032707870006561279e-02 -9.318758547306060791e-02 -5.718134343624114990e-02 2.488236427307128906e-01 -1.401127874851226807e-01 1.278271079063415527e-01 2.818143665790557861e-01 -1.767435222864151001e-01 1.848324090242385864e-01 -1.757784187793731689e-01 -4.552079439163208008e-01 3.088956885039806366e-02 3.277822136878967285e-01
-2.692641615867614746e-01 1.099177896976470947e-01 2.879603505134582520e-01 6.659189611673355103e-02 -2.594823576509952545e-02 1.333196610212326050e-01 9.796065278351306915e-03 2.348940074443817139e-01 2.505424022674560547e-01 -1.726433448493480682e-02 1.933127790689468384e-01 -1.451203227043151855e-01 -1.729115545749664307e-01 -8.095315843820571899e-02 -3.307698071002960205e-01 5.213566590100526810e-03 -1.474636048078536987e-01 -7.420287933200597763e-03 -1.436580121517181396e-01 -5.865503917448222637e-04 -3.574257493019104004e-01 -2.451240830123424530e-02 1.919431984424591064e-01 -3.838216960430145264e-01 8.633455727249383926e-04 7.690997421741485596e-02 -2.744344994425773621e-02 2.056476473808288574e-01 -7.403957098722457886e-02 -2.188869565725326538e-01 1.497359871864318848e-01 -8.500210940837860107e-02
-1.135275661945343018e-01 1.300310790538787842e-01 1.923042386770248413e-01 -1.766546815633773804e-01 -2.201757133007049561e-01 2.466572076082229614e-01 1.865977644920349121e-01 -1.258437931537628174e-01 1.862804442644119263e-01 1.942524313926696777e-01 1.606321334838867188e-01 2.897806167602539062e-01 5.996735394001007080e-02 -2.971728444099426270e-01 -1.552503407001495361e-01 8.858656883239746094e-02 -1.049874629825353622e-02 7.272594422101974487e-02 1.451791524887084961e-01 1.185940951108932495e-01 2.808093838393688202e-02 2.304767817258834839e-02 -1.859576106071472168e-01 -3.520569205284118652e-02 -1.342213600873947144e-01 -1.220590919256210327e-01 -1.066247448325157166e-01 3.423130512237548828e-01 1.562281250953674316e-01 -2.587050199508666992e-01 -2.445246577262878418e-01 2.137902975082397461e-01
1.286374628543853760e-01 -1.611160486936569214e-01 -5.558032542467117310e-03 -8.505620062351226807e-03 -2.593968808650970459e-01 2.979705333709716797e-01 -1.472386065870523453e-02 -2.727580070495605469e-01 1.946109235286712646e-01 2.632639110088348389e-01 2.690202593803405762e-01 -3.354557231068611145e-02 1.090734004974365234e-01 4.911420494318008423e-02 -3.056441545486450195e-01 4.920222982764244080e-02 -2.278376072645187378e-01 -1.032563149929046631e-01 2.773002088069915771e-01 -3.531741723418235779e-02 -8.924062550067901611e-02 -1.653620898723602295e-01 2.862301655113697052e-02 -1.219937652349472046e-01 5.286992341279983521e-02 -4.424816370010375977e-02 -2.648925483226776123e-01 -3.691628109663724899e-03 4.807361215353012085e-02 -3.627028465270996094e-01 1.798237860202789307e-01 -5.491910502314567566e-02
5.996694788336753845e-02 2.825285792350769043e-01 -2.525139227509498596e-02 1.109090894460678101e-01 1.358116120100021362e-01 1.575441807508468628e-01 -2.829175591468811035e-01 -1.303579211235046387e-01 -4.209183529019355774e-02 8.397410809993743896e-02 4.520918130874633789e-01 1.734799938276410103e-03 -2.894573807716369629e-01 -2.374863810837268829e-02 -4.155227839946746826e-01 3.926421515643596649e-03 -2.257114499807357788e-01 5.973474681377410889e-02 7.040820270776748657e-02 1.552384942770004272e-01 -4.479492083191871643e-02 -1.660154759883880615e-01 -1.723750978708267212e-01 -8.577436208724975586e-02 2.373833656311035156e-01 3.618265688419342041e-02 -1.357113569974899292e-01 -3.557236120104789734e-02 6.827169656753540039e-02 -1.938954293727874756e-01 1.467945426702499390e-01 4.181805998086929321e-02
-2.270952165126800537e-01 5.779546871781349182e-02 3.352449275553226471e-03 1.203319877386093140e-01 -2.007382959127426147e-01 2.245478481054306030e-01 9.672164171934127808e-02 -5.524721369147300720e-02 4.673467949032783508e-02 -1.264367997646331787e-01 -2.694470584392547607e-01 4.289354383945465088e-02 2.168075740337371826e-02 2.190274298191070557e-01 -2.137609869241714478e-01 3.263936936855316162e-01 -2.014479935169219971e-01 2.121112681925296783e-02 5.342053994536399841e-02 1.175034344196319580e-01 -1.113037392497062683e-02 3.884058445692062378e-02 -3.762450814247131348e-01 -1.394245326519012451e-01 -5.967214237898588181e-03 -1.559465676546096802e-01 4.554820805788040161e-02 4.149212837219238281e-01 -1.276440639048814774e-02 -2.779486775398254395e-01 1.493138372898101807e-01 1.247539296746253967e-01
-7.760216295719146729e-02 1.224534511566162109e-01 2.698742747306823730e-01 1.314321905374526978e-01 -8.201478421688079834e-02 2.796774208545684814e-01 -2.676218748092651367e-01 1.087336763739585876e-01 -1.724405437707901001e-01 3.015316128730773926e-01 -4.482854157686233521e-02 1.000710055232048035e-01 -2.087515443563461304e-01 -7.152163982391357422e-02 -1.479238718748092651e-01 1.305215209722518921e-01 5.249620601534843445e-02 -1.482859551906585693e-01 1.346744149923324585e-01 1.590508818626403809e-01 -2.590397000312805176e-01 -1.743087768554687500e-01 2.252830713987350464e-01 -8.386564254760742188e-02 -5.958624556660652161e-02 1.767968684434890747e-01 -4.762805625796318054e-02 3.233539462089538574e-01 -1.272700279951095581e-01 -1.148299574851989746e-01 2.413720488548278809e-01 2.178705632686614990e-01
-1.150859892368316650e-01 5.182302370667457581e-02 3.804537355899810791e-01 2.840071022510528564e-01 1.215083152055740356e-01 2.187139242887496948e-01 -1.108121648430824280e-01 -1.232092902064323425e-01 -1.101749390363693237e-01 2.520782649517059326e-01 -9.164395183324813843e-02 -2.389743030071258545e-01 6.562885642051696777e-02 -1.005372107028961182e-01 -4.258630871772766113e-01 2.516258358955383301e-01 2.046072669327259064e-02 -1.825406104326248169e-01 -5.844414234161376953e-03 2.832148969173431396e-01 -1.307789087295532227e-01 -1.367007195949554443e-01 3.598527982831001282e-02 -2.059929668903350830e-01 -1.125634536147117615e-01 -4.840374737977981567e-02 1.769252493977546692e-02 4.889634996652603149e-02 1.557094454765319824e-01 -7.376605272293090820e-02 1.362538784742355347e-01 9.409236907958984375e-02
-6.542902439832687378e-02 2.563088238239288330e-01 6.212146580219268799e-02 1.866027861833572388e-01 7.719042897224426270e-02 1.234810948371887207e-01 -1.481290459632873535e-01 -2.028441131114959717e-01 1.779387742280960083e-01 9.775540977716445923e-02 -5.917412415146827698e-02 3.960826620459556580e-02 -4.500734508037567139e-01 7.312636077404022217e-02 -6.734384223818778992e-03 -7.832985371351242065e-02 -4.618765786290168762e-02 -2.360841482877731323e-01 3.148042783141136169e-02 -2.311760932207107544e-01 -2.595340907573699951e-01 -2.828120291233062744e-01 1.073753982782363892e-01 -2.166398167610168457e-01 2.390782721340656281e-02 -1.892337203025817871e-01 1.915806531906127930e-01 2.450569719076156616e-01 -1.892338320612907410e-02 -1.675666570663452148e-01 2.260431945323944092e-01 1.260694712400436401e-01
-2.091266959905624390e-01 -5.432117357850074768e-02 2.047751396894454956e-01 -1.504666954278945923e-01 -4.926849156618118286e-02 -1.304397135972976685e-01 1.778093576431274414e-01 -8.107544481754302979e-02 2.522830963134765625e-01 2.574589848518371582e-01 9.380680322647094727e-02 -1.320222765207290649e-02 -1.950594335794448853e-01 2.744418103247880936e-03 -2.149847596883773804e-01 1.745138913393020630e-01 -4.394236207008361816e-02 -1.773975640535354614e-01 1.987484842538833618e-01 1.500077694654464722e-01 2.481591701507568359e-01 -2.549106180667877197e-01 6.157448887825012207e-02 -4.622407853603363037e-01 9.802231937646865845e-02 -1.376080811023712158e-01 -3.276401013135910034e-02 -3.674736246466636658e-02 -2.619397342205047607e-01 -1.397124975919723511e-01 -1.678618043661117554e-02 1.366357505321502686e-01
-1.373179554939270020e-01 2.297393679618835449e-01 7.647913414984941483e-03 -1.157619729638099670e-01 1.616402119398117065e-01 2.617091536521911621e-01 -1.103526074439287186e-02 -2.903209030628204346e-01 1.197112351655960083e-01 2.284616529941558838e-01 -1.395384371280670166e-01 -1.469720751047134399e-01 -3.108181059360504150e-01 -1.104174330830574036e-01 -2.357513606548309326e-01 8.037548512220382690e-03 5.583721399307250977e-02 2.611680701375007629e-02 2.630411386489868164e-01 2.604141458868980408e-02 1.950675994157791138e-02 -4.109508693218231201e-01 -1.423215419054031372e-01 3.328960016369819641e-02 1.710358709096908569e-01 -2.551481723785400391e-01 1.937515884637832642e-01 2.503427444025874138e-03 -1.763455718755722046e-01 1.302684992551803589e-01 7.092650979757308960e-02 1.206029802560806274e-01
9.206972271203994751e-02 2.644248604774475098e-01 2.404858171939849854e-01 -3.414893746376037598e-01 -3.829827904701232910e-02 1.383855193853378296e-02 -1.049068197607994080e-01 -1.355512887239456177e-01 1.913765072822570801e-01 1.322103738784790039e-01 1.618716418743133545e-01 -1.236966997385025024e-01 -1.626611799001693726e-01 8.631937950849533081e-02 -2.450825273990631104e-01 9.216070920228958130e-02 -4.685996100306510925e-02 -3.989781811833381653e-02 1.762831509113311768e-01 -1.617068052291870117e-01 2.194356471300125122e-01 8.233924210071563721e-02 -5.537576600909233093e-02 -3.457014262676239014e-01 2.926580049097537994e-02 9.053729474544525146e-02 -2.472512796521186829e-02 3.571726679801940918e-01 7.478892058134078979e-02 -2.834930270910263062e-02 2.629635334014892578e-01 2.583321928977966309e-01
-1.899623572826385498e-01 1.205458119511604309e-01 -5.438999459147453308e-02 4.612287878990173340e-02 -1.234743818640708923e-01 -1.895772293210029602e-02 -8.833283185958862305e-02 -9.910202026367187500e-02 -1.960005760192871094e-01 7.379779219627380371e-02 4.190421700477600098e-01 -2.127899676561355591e-01 -2.347363978624343872e-01 -6.887520849704742432e-02 -2.976388037204742432e-01 2.066595852375030518e-01 -1.778779178857803345e-01 1.059306710958480835e-01 2.700029015541076660e-01 5.326748825609683990e-03 2.136628180742263794e-01 -1.868773996829986572e-02 5.346822366118431091e-02 -3.278629109263420105e-02 2.320740073919296265e-01 -1.408537924289703369e-01 -1.165137290954589844e-01 1.003074198961257935e-01 -1.271140426397323608e-01 -3.453868925571441650e-01 2.359530478715896606e-01 3.166132792830467224e-02
-1.511964499950408936e-01 1.514987051486968994e-01 1.971995532512664795e-01 -6.854104250669479370e-02 2.687311172485351562e-01 5.014032721519470215e-01 -1.911327093839645386e-01 -1.162808854132890701e-03 2.464212477207183838e-01 2.478161752223968506e-01 -5.598395317792892456e-02 -2.399880066514015198e-02 -6.117760762572288513e-02 -6.042684987187385559e-02 -2.586788237094879150e-01 1.640664637088775635e-01 -2.603482007980346680e-01 -5.773601680994033813e-02 -8.719931542873382568e-02 1.878676414489746094e-01 2.072152495384216309e-01 -1.398399472236633301e-01 1.166891455650329590e-01 -2.278782278299331665e-01 7.321049273014068604e-02 -1.736821830272674561e-01 -6.630549579858779907e-02 8.858586102724075317e-02 -3.259443119168281555e-02 -1.668433398008346558e-01 -6.808294355869293213e-02 4.481586162000894547e-03
-2.248191535472869873e-01 -9.599445760250091553e-02 2.432771772146224976e-01 7.548595219850540161e-02 -5.813535675406455994e-02 1.177327632904052734e-01 -8.663968741893768311e-02 1.982371695339679718e-02 -1.703367941081523895e-02 -1.313506960868835449e-01 8.508146554231643677e-02 1.729647666215896606e-01 -2.368037849664688110e-01 5.669936165213584900e-02 -4.954859912395477295e-01 1.070399135351181030e-01 -1.171774566173553467e-01 1.377669423818588257e-01 2.136604785919189453e-01 -1.586415618658065796e-01 -4.341888055205345154e-02 1.398143731057643890e-02 2.040599733591079712e-01 -8.773197233676910400e-02 1.714394837617874146e-01 -1.857153475284576416e-01 -7.664954662322998047e-02 3.230062127113342285e-01 7.235993444919586182e-02 -2.379559278488159180e-01 -2.647645771503448486e-01 1.351680904626846313e-01
6.748058646917343140e-02 -2.265675924718379974e-02 2.389381527900695801e-01 -1.618818342685699463e-01 4.573638364672660828e-02 2.539251744747161865e-02 -7.589401304721832275e-02 -2.098005115985870361e-01 6.179779022932052612e-02 6.785216927528381348e-02 3.620345890522003174e-01 -1.641486734151840210e-01 -1.679604053497314453e-01 8.416268229484558105e-02 -4.686315059661865234e-01 2.919393479824066162e-01 4.957140609622001648e-02 -9.318424761295318604e-02 6.167699396610260010e-02 1.360348463058471680e-01 -5.509281903505325317e-02 -8.177221566438674927e-02 1.351325586438179016e-02 -4.086072370409965515e-02 2.536966800689697266e-01 -1.756341010332107544e-01 1.654745079576969147e-02 2.318621575832366943e-01 2.537567019462585449e-01 -6.359472125768661499e-02 2.657462656497955322e-01 1.386475116014480591e-01
2.838387191295623779e-01 -6.867687404155731201e-02 1.234064716845750809e-02 7.695759087800979614e-02 -2.494573593139648438e-01 2.002997696399688721e-01 -5.070326477289199829e-02 -2.137000411748886108e-01 1.501254588365554810e-01 2.539687156677246094e-01 3.411293625831604004e-01 -1.555941104888916016e-01 1.376152485609054565e-01 5.291887372732162476e-02 -3.858520686626434326e-01 1.359581649303436279e-01 -1.859362237155437469e-02 -9.637691825628280640e-02 3.430694043636322021e-01 5.941742286086082458e-02 -1.814099401235580444e-01 -2.464790940284729004e-01 -4.164774343371391296e-02 -2.471323311328887939e-02 5.493236705660820007e-02 -1.381481289863586426e-01 -1.140629053115844727e-01 1.659120768308639526e-01 -3.800226747989654541e-02 -2.136025875806808472e-01 2.883043885231018066e-02 6.266038864850997925e-02
-1.137326136231422424e-01 1.231818795204162598e-01 2.129352241754531860e-01 -2.183239758014678955e-01 4.570249095559120178e-02 2.437618672847747803e-01 2.384956926107406616e-01 -3.333332836627960205e-01 1.779008209705352783e-01 2.258265018463134766e-02 6.223003938794136047e-02 -2.671094834804534912e-01 -2.697625160217285156e-01 -1.109641045331954956e-01 -2.333001792430877686e-01 -1.942596882581710815e-01 -9.618614614009857178e-02 -1.153524294495582581e-01 2.049316018819808960e-01 -4.487396404147148132e-02 7.416744250804185867e-03 -1.799924671649932861e-01 -1.738558560609817505e-01 4.580363258719444275e-02 2.064490765333175659e-01 -3.461402282118797302e-02 3.878671675920486450e-02 1.158525943756103516e-01 1.129454597830772400e-01 -3.479281067848205566e-01 2.011391073465347290e-01 1.993298530578613281e-02
1.034160777926445007e-01 3.370702266693115234e-01 2.712325155735015869e-01 -2.578268051147460938e-01 -4.051550477743148804e-02 1.457777619361877441e-01 -1.042581498622894287e-01 -9.469614177942276001e-02 4.577795043587684631e-02 2.441357970237731934e-01 8.855077624320983887e-02 1.606753468513488770e-01 -3.727371394634246826e-01 -1.834763027727603912e-02 -9.567033499479293823e-02 2.046509273350238800e-02 1.070099044591188431e-02 -1.777813071385025978e-03 3.045209348201751709e-01 1.558096520602703094e-02 3.322801291942596436e-01 -1.695672422647476196e-02 -2.771691186353564262e-03 -1.342023462057113647e-01 1.447780877351760864e-01 -1.464928388595581055e-01 1.404966264963150024e-01 2.345064431428909302e-01 9.573705494403839111e-02 -1.160994097590446472e-01 1.509640365839004517e-01 2.536197006702423096e-01
-1.009621564298868179e-02 2.007680684328079224e-01 -3.499410673975944519e-02 1.210535913705825806e-01 -7.161555439233779907e-02 6.975821405649185181e-02 -3.191497549414634705e-02 1.725759357213973999e-01 -1.996358036994934082e-01 1.258361041545867920e-01 -4.305148497223854065e-02 -1.095847263932228088e-01 -1.281866282224655151e-01 -5.172249302268028259e-02 -3.114060163497924805e-01 3.142650127410888672e-01 -1.733932644128799438e-01 5.187993124127388000e-02 3.197097405791282654e-02 3.779081106185913086e-01 -7.493829727172851562e-02 -2.727142572402954102e-01 9.852749109268188477e-02 -4.820708036422729492e-01 1.413029283285140991e-01 -2.256044000387191772e-01 5.139728263020515442e-02 6.681393086910247803e-02 1.083994433283805847e-01 -5.080571863800287247e-03 1.516578942537307739e-01 8.421826362609863281e-02
-1.325684785842895508e-01 3.800601139664649963e-02 2.015818804502487183e-01 8.095892146229743958e-03 -4.289300143718719482e-01 1.926993876695632935e-01 -1.107195168733596802e-01 -8.286578953266143799e-02 3.170263394713401794e-02 1.693855524063110352e-01 4.619132354855537415e-02 -1.700935419648885727e-03 -1.853325366973876953e-01 9.268622845411300659e-02 -2.443781644105911255e-01 -5.314388126134872437e-02 -7.645466178655624390e-02 -1.250698715448379517e-01 -5.280072242021560669e-02 2.886484563350677490e-01 -2.202129960060119629e-01 -2.679970562458038330e-01 1.436586380004882812e-01 -3.811373114585876465e-01 4.627869650721549988e-02 1.118687167763710022e-02 -1.385352667421102524e-02 6.492882221937179565e-02 2.284978330135345459e-01 -2.806532979011535645e-01 -5.412020161747932434e-02 -1.683141440153121948e-01
-7.288885861635208130e-02 8.260653167963027954e-02 -6.173325702548027039e-02 3.668311238288879395e-01 -1.287566721439361572e-01 2.107128649950027466e-01 5.485142394900321960e-02 -2.161807864904403687e-01 2.881982624530792236e-01 1.280322819948196411e-01 -1.183508038520812988e-01 -8.596971631050109863e-02 6.912500597536563873e-03 4.437604546546936035e-02 9.213369339704513550e-03 2.574802637100219727e-01 1.164102256298065186e-01 -2.041220664978027344e-01 3.817906230688095093e-02 -8.108501881361007690e-02 -6.466523557901382446e-02 4.317904263734817505e-02 -6.412239372730255127e-02 -4.225305020809173584e-01 1.989814490079879761e-01 -1.967162936925888062e-01 2.458938956260681152e-01 3.023496270179748535e-01 6.204959750175476074e-02 -1.517479121685028076e-01 1.861539334058761597e-01 7.668080925941467285e-02
-3.455552831292152405e-02 2.687925994396209717e-01 3.832411468029022217e-01 -2.340818494558334351e-01 -1.097611784934997559e-01 7.620949298143386841e-02 -1.325881481170654297e-01 -2.904467582702636719e-01 2.974528260529041290e-02 9.224139899015426636e-02 2.819274365901947021e-01 2.646279707551002502e-02 -9.510390460491180420e-02 -9.500502049922943115e-02 -2.089917063713073730e-01 1.473153531551361084e-01 -9.904688224196434021e-03 9.450786560773849487e-02 4.226445034146308899e-02 5.834339931607246399e-02 1.745722144842147827e-01 9.874849021434783936e-02 1.244539245963096619e-01 -4.010953903198242188e-01 8.260681480169296265e-02 -1.092239618301391602e-01 1.525516510009765625e-01 2.921719253063201904e-01 1.295828223228454590e-01 -1.162512600421905518e-02 1.375876367092132568e-01 1.949536353349685669e-01
-5.386134609580039978e-02 1.466866955161094666e-02 2.590802609920501709e-01 1.762241870164871216e-01 2.106523513793945312e-02 1.285653412342071533e-01 2.855817675590515137e-01 -1.509573608636856079e-01 4.343527182936668396e-02 -7.305473089218139648e-02 2.666666731238365173e-02 -9.818813949823379517e-02 -2.258456796407699585e-01 -9.973172843456268311e-02 -2.165233641862869263e-01 -1.143655255436897278e-01 9.181957691907882690e-02 -3.083992935717105865e-02 3.237999081611633301e-01 -3.241002187132835388e-02 2.451013326644897461e-01 -2.924931049346923828e-01 -9.106914699077606201e-02 -3.082147240638732910e-01 -7.711926475167274475e-03 -1.222429722547531128e-01 1.846605390310287476e-01 3.303971886634826660e-01 -7.874712347984313965e-02 -8.093447238206863403e-02 1.896820217370986938e-01 2.602068781852722168e-01
1.856920123100280762e-01 2.048143744468688965e-01 -3.120880760252475739e-02 1.165697872638702393e-01 -2.250585258007049561e-01 4.637039899826049805e-01 -1.976057887077331543e-01 -2.336225658655166626e-01 5.252371542155742645e-03 -8.390939235687255859e-02 1.842961460351943970e-01 -1.513302884995937347e-02 -3.720061853528022766e-02 -2.332257926464080811e-01 2.942146174609661102e-02 2.232927978038787842e-01 -8.303576707839965820e-02 2.571527101099491119e-02 3.583592921495437622e-02 1.933326721191406250e-01 4.626167193055152893e-02 -4.475079476833343506e-02 -1.130547374486923218e-01 -2.996815145015716553e-01 -1.746630817651748657e-01 -8.549737930297851562e-02 -2.150072306394577026e-01 1.593890190124511719e-01 2.224303483963012695e-01 -2.682631909847259521e-01 6.338287889957427979e-02 1.186678111553192139e-01
1.369891017675399780e-01 3.285374864935874939e-02 1.378704756498336792e-01 1.467797905206680298e-01 -3.062595985829830170e-02 4.221417754888534546e-02 -6.070744246244430542e-02 4.198588803410530090e-02 -4.510389268398284912e-02 1.296523958444595337e-01 2.822819054126739502e-01 -2.420130372047424316e-01 -1.728676706552505493e-01 -1.288793236017227173e-01 -2.491207420825958252e-01 -1.790771447122097015e-02 -3.299891650676727295e-01 1.437303572893142700e-01 1.221597269177436829e-01 2.297224104404449463e-01 -1.273971167393028736e-03 -2.320514321327209473e-01 -1.324000954627990723e-01 -3.636536002159118652e-01 -9.660157375037670135e-03 -1.244227290153503418e-01 -2.231994569301605225e-01 4.311418905854225159e-02 7.362030446529388428e-02 -3.020349740982055664e-01 1.555096060037612915e-01 2.766079306602478027e-01
6.888891756534576416e-02 2.371275275945663452e-01 2.217379957437515259e-02 -2.038839459419250488e-01 -1.764468252658843994e-01 1.003276333212852478e-01 -2.116212099790573120e-01 -7.561916112899780273e-02 -1.715550273656845093e-01 -3.924256935715675354e-02 -8.727595210075378418e-02 -1.257738936692476273e-02 -2.671465575695037842e-01 -1.907057166099548340e-01 -2.743906676769256592e-01 3.699014484882354736e-01 1.109968945384025574e-01 -1.725927554070949554e-02 -7.025469839572906494e-02 5.174979940056800842e-02 -3.850854933261871338e-02 -3.897225856781005859e-01 -2.859457433223724365e-01 -1.198283582925796509e-01 1.878785341978073120e-01 -1.262225359678268433e-01 -8.967541903257369995e-02 1.905179619789123535e-01 -6.400234997272491455e-02 -1.003815233707427979e-02 -7.482384145259857178e-02 2.675382792949676514e-01
2.222638949751853943e-02 1.797819882631301880e-01 3.246464431285858154e-01 -3.856426104903221130e-02 1.500670984387397766e-02 -8.905618451535701752e-03 -1.332183927297592163e-01 -1.775280833244323730e-01 1.441738754510879517e-01 -1.782082766294479370e-02 2.682330310344696045e-01 1.582153886556625366e-02 -3.915690183639526367e-01 -1.565143465995788574e-01 -3.462426364421844482e-01 1.077935472130775452e-02 6.508014351129531860e-02 -1.197805330157279968e-01 3.167130053043365479e-01 -5.197287350893020630e-02 2.983650267124176025e-01 5.953805148601531982e-02 -1.092968359589576721e-01 -2.204415947198867798e-01 4.914726689457893372e-02 -4.162441939115524292e-02 -6.260879337787628174e-02 2.020097672939300537e-01 7.992724329233169556e-02 -1.960597783327102661e-01 2.035379558801651001e-01 9.888796508312225342e-02
-1.347944438457489014e-01 9.293998032808303833e-02 1.335612833499908447e-01 -1.386253535747528076e-01 1.803239225409924984e-03 2.255297303199768066e-01 1.916997432708740234e-01 -1.140095666050910950e-01 3.491623699665069580e-01 2.139937430620193481e-01 -2.666225098073482513e-02 5.062018707394599915e-02 -2.797602117061614990e-01 -2.869660556316375732e-01 -1.646204143762588501e-01 5.893602222204208374e-02 -1.519715338945388794e-01 -1.322755515575408936e-01 1.771070361137390137e-01 1.139060705900192261e-01 1.585947722196578979e-01 -2.685425579547882080e-01 4.498102236539125443e-03 1.085547506809234619e-01 1.538722664117813110e-01 -2.292427718639373779e-01 2.241818755865097046e-01 8.717080950736999512e-02 -9.841620922088623047e-02 -7.502075284719467163e-02 1.941307783126831055e-01 3.037468791007995605e-01
1.029733791947364807e-01 3.198207616806030273e-01 3.239119946956634521e-01 -1.561776399612426758e-01 -1.000406518578529358e-01 1.783540993928909302e-01 -1.703571081161499023e-01 -2.427688241004943848e-01 1.536603420972824097e-01 -1.530391722917556763e-02 2.977748513221740723e-01 -2.267730981111526489e-02 -2.077094167470932007e-01 9.715687483549118042e-03 -1.254266649484634399e-01 1.616206616163253784e-01 -1.594595238566398621e-02 -2.178308181464672089e-02 1.486405432224273682e-01 -1.200305446982383728e-01 2.695319354534149170e-01 -8.010809123516082764e-02 8.716535754501819611e-03 -4.183667600154876709e-01 6.301812082529067993e-02 -4.180784896016120911e-02 1.513150036334991455e-01 1.638523191213607788e-01 8.987745642662048340e-02 -4.129787907004356384e-02 -6.935668736696243286e-02 2.616206705570220947e-01
-1.839642524719238281e-01 1.239588409662246704e-01 3.709900081157684326e-01 1.350233852863311768e-01 1.813532263040542603e-01 3.649176359176635742e-01 -1.335768550634384155e-01 9.837663918733596802e-02 6.157091259956359863e-02 2.280866056680679321e-01 -7.052291184663772583e-02 -1.779635697603225708e-01 -9.720478951930999756e-02 4.791123326867818832e-03 -4.538863301277160645e-01 2.489033900201320648e-02 -5.131195485591888428e-02 1.989385858178138733e-02 -8.066287636756896973e-02 2.361486554145812988e-01 -6.350807845592498779e-02 -5.411130934953689575e-02 -8.321790024638175964e-03 -2.431110292673110962e-01 -1.580260843038558960e-01 -1.304828226566314697e-01 2.411907538771629333e-02 8.997474610805511475e-02 1.260377913713455200e-01 -2.438983470201492310e-01 -1.573605984449386597e-01 -1.026870161294937134e-01
-2.126092165708541870e-01 1.756936013698577881e-01 3.545661568641662598e-01 5.546273291110992432e-02 1.433655172586441040e-01 3.451688587665557861e-01 -1.316964030265808105e-01 2.812107466161251068e-02 1.469776779413223267e-01 2.168084830045700073e-01 -1.599075049161911011e-01 -1.627690047025680542e-01 -2.886035852134227753e-02 -3.849624469876289368e-02 -2.820926010608673096e-01 2.341370582580566406e-01 -1.278154253959655762e-01 -8.460336923599243164e-02 -1.224919855594635010e-01 4.010560736060142517e-02 -2.890774048864841461e-02 -3.990370314568281174e-03 -6.418386846780776978e-02 -3.140561580657958984e-01 -9.567179530858993530e-02 -2.117865681648254395e-01 -1.128875091671943665e-01 1.898548752069473267e-01 -1.465089619159698486e-01 -8.840101212263107300e-02 -2.952466607093811035e-01 -1.302584856748580933e-01
1.164044160395860672e-02 -9.862944483757019043e-02 4.801549017429351807e-01 1.092609614133834839e-01 -5.810369178652763367e-02 1.285048276185989380e-01 1.095382422208786011e-01 -2.065608799457550049e-01 1.324786543846130371e-01 -8.531199395656585693e-02 9.173877537250518799e-02 -2.919695153832435608e-02 -2.773191332817077637e-01 -1.200667992234230042e-01 -9.419498592615127563e-02 -1.965024322271347046e-01 -2.799405902624130249e-02 -1.751159690320491791e-02 3.001044094562530518e-01 1.480015218257904053e-01 1.998411864042282104e-02 -2.120230942964553833e-01 2.004274353384971619e-02 -1.156897991895675659e-01 1.600497215986251831e-01 -1.804682165384292603e-01 2.411513477563858032e-01 3.489083945751190186e-01 9.697966277599334717e-02 -7.875707745552062988e-02 1.753402203321456909e-01 2.087234407663345337e-01
-7.495167851448059082e-02 1.488481909036636353e-01 -8.860303461551666260e-02 -3.391247093677520752e-01 -1.634029112756252289e-02 1.232327148318290710e-01 -2.008632421493530273e-01 2.157968133687973022e-01 -6.046280264854431152e-02 3.272885829210281372e-02 9.310372918844223022e-02 2.637870311737060547e-01 -1.808540672063827515e-01 -5.355495214462280273e-02 -1.158690825104713440e-01 1.292362511157989502e-01 2.703997679054737091e-02 7.485470920801162720e-02 1.500594895333051682e-02 -2.069130539894104004e-02 -9.145165979862213135e-02 -2.085511982440948486e-01 -2.525182366371154785e-01 -3.531427979469299316e-01 2.472873926162719727e-01 -1.893350630998611450e-01 -8.672559261322021484e-02 2.514633238315582275e-01 -6.867127120494842529e-02 -4.211209118366241455e-01 1.073821913450956345e-02 -3.274364024400711060e-02
2.157927006483078003e-01 7.856389135122299194e-02 3.048370219767093658e-02 -1.847428381443023682e-01 -8.441326022148132324e-02 1.787452846765518188e-01 4.493395239114761353e-02 -9.868890792131423950e-02 -3.430619835853576660e-02 1.824086755514144897e-01 -5.936436355113983154e-02 -2.636023461818695068e-01 -1.520569063723087311e-02 1.635646261274814606e-02 -1.403925716876983643e-01 -5.044027045369148254e-02 -2.644468545913696289e-01 5.603029858320951462e-03 1.672955155372619629e-01 -3.628837317228317261e-02 -1.283111125230789185e-01 -4.673476796597242355e-03 -3.548482432961463928e-03 -4.978076219558715820e-01 -4.452997073531150818e-02 -1.978521347045898438e-01 -8.984756469726562500e-02 2.643364071846008301e-01 8.761946111917495728e-02 -4.293779730796813965e-01 -1.448938399553298950e-01 1.883202344179153442e-01
9.887161105871200562e-02 -5.394992977380752563e-02 3.186331987380981445e-01 -8.929470553994178772e-03 -1.596790701150894165e-01 1.648103296756744385e-01 1.422375887632369995e-01 -8.204831182956695557e-02 2.026365138590335846e-02 -1.005807667970657349e-01 1.129456460475921631e-01 -8.776870369911193848e-02 -2.854357659816741943e-01 -2.466496378183364868e-01 -3.190548121929168701e-01 2.411688119173049927e-01 -2.532451972365379333e-02 -1.022862344980239868e-01 -1.570202410221099854e-01 -4.198523238301277161e-02 1.143421381711959839e-01 -2.688686251640319824e-01 -6.130905821919441223e-02 -1.175922676920890808e-01 6.356278061866760254e-02 5.115735903382301331e-02 2.562416195869445801e-01 1.277132481336593628e-01 3.910892009735107422e-01 -1.881164759397506714e-01 8.844082057476043701e-02 2.180992960929870605e-01
5.503708124160766602e-02 4.271047562360763550e-02 2.363864928483963013e-01 2.004120051860809326e-01 -5.828025192022323608e-02 1.891054809093475342e-01 -1.713028103113174438e-01 -2.805222943425178528e-02 2.890265919268131256e-02 2.276483923196792603e-01 7.520165294408798218e-02 7.426144089549779892e-03 -1.882348358631134033e-01 -8.724626898765563965e-02 -2.496659010648727417e-01 -2.651192806661128998e-02 5.405287817120552063e-02 2.843809500336647034e-02 -1.433053761720657349e-01 -1.652787029743194580e-01 -1.045704782009124756e-01 -2.604053318500518799e-01 3.972968831658363342e-02 -9.182351827621459961e-02 -1.494231522083282471e-01 -3.667413890361785889e-01 -2.602587938308715820e-01 7.409026473760604858e-02 1.107549890875816345e-01 -3.638942241668701172e-01 2.724618017673492432e-01 2.757770121097564697e-01
2.663739956915378571e-02 -1.829982101917266846e-01 -9.202007949352264404e-02 1.835985183715820312e-01 -1.891968548297882080e-01 3.391462266445159912e-01 -1.796310245990753174e-01 -1.744467467069625854e-01 2.612619698047637939e-01 1.763519495725631714e-01 1.075791344046592712e-01 -5.717172846198081970e-02 -6.802442669868469238e-02 -2.256606817245483398e-01 -1.617588996887207031e-01 9.073959290981292725e-02 1.811401695013046265e-01 -4.612567275762557983e-02 3.420631587505340576e-02 -1.923241466283798218e-01 1.111574936658143997e-02 -7.397652417421340942e-02 -2.730765640735626221e-01 -1.730461567640304565e-01 1.676263362169265747e-01 -1.686873845756053925e-02 -1.122165992856025696e-01 5.146050453186035156e-01 2.596798725426197052e-02 1.182038635015487671e-01 1.726919226348400116e-02 4.487145319581031799e-02
-1.433461159467697144e-01 1.961645111441612244e-02 -1.770491153001785278e-02 4.928073659539222717e-02 -2.216363139450550079e-02 2.977696657180786133e-01 -2.257556915283203125e-01 -1.407828330993652344e-01 2.305869013071060181e-01 1.122147887945175171e-01 7.888767123222351074e-02 1.554234325885772705e-01 3.368355706334114075e-02 1.819029152393341064e-01 -3.254063725471496582e-01 1.794697046279907227e-01 -2.784116566181182861e-01 5.573049560189247131e-02 1.099521294236183167e-01 1.915649920701980591e-01 -1.535697728395462036e-01 -3.693905770778656006e-01 -1.688262820243835449e-01 -1.582700312137603760e-01 -1.675604730844497681e-01 -3.000644445419311523e-01 2.220077067613601685e-01 3.466267138719558716e-02 1.502861529588699341e-01 -5.970995128154754639e-02 9.949142485857009888e-02 1.652896218001842499e-02
-1.298004686832427979e-01 8.678863942623138428e-02 -1.951504498720169067e-02 2.285980135202407837e-01 -8.668066561222076416e-02 3.852819800376892090e-01 -2.954694628715515137e-01 -2.499462105333805084e-03 8.647391945123672485e-02 2.984479069709777832e-01 -5.438776314258575439e-02 -2.025993466377258301e-01 4.699494689702987671e-02 -8.455755561590194702e-02 -3.190469741821289062e-01 1.671605557203292847e-02 -1.308254748582839966e-01 -5.976023897528648376e-02 -7.817815244197845459e-02 1.637878566980361938e-01 -1.030078232288360596e-01 -2.264561951160430908e-01 -3.520073369145393372e-02 -1.964795142412185669e-01 -1.800117641687393188e-01 -3.497497141361236572e-01 -1.521101780235767365e-02 4.861105605959892273e-02 1.322654038667678833e-01 -3.018616735935211182e-01 -2.312840335071086884e-02 -7.681792229413986206e-02
3.168554045259952545e-03 1.943675801157951355e-02 7.091335952281951904e-02 9.200990200042724609e-02 1.174128241837024689e-02 1.700609177350997925e-01 1.085241809487342834e-01 -3.308312594890594482e-02 2.131944149732589722e-01 1.158364787697792053e-01 9.133552014827728271e-02 -7.292533759027719498e-03 -3.059141635894775391e-01 8.942766487598419189e-02 -3.635583221912384033e-01 2.815438508987426758e-01 9.960336238145828247e-02 -1.431514024734497070e-01 -5.999774858355522156e-02 -3.968411386013031006e-01 -1.899724006652832031e-01 -9.926293790340423584e-02 1.486559212207794189e-02 -5.456706508994102478e-02 3.641458600759506226e-02 -9.336034953594207764e-02 -3.573813736438751221e-01 1.308543384075164795e-01 -6.696184724569320679e-02 -1.745171993970870972e-01 3.650052249431610107e-01 -1.439088396728038788e-02
-2.151864022016525269e-01 2.124882936477661133e-01 2.095564454793930054e-02 2.058080285787582397e-01 -1.516165882349014282e-01 -2.911983244121074677e-02 1.193774491548538208e-01 -9.430636465549468994e-02 -8.635773509740829468e-02 1.203484907746315002e-01 1.708663403987884521e-01 -1.540763378143310547e-01 -3.212397694587707520e-01 -3.947519510984420776e-02 -2.104355394840240479e-01 4.973518103361129761e-02 1.152091324329376221e-01 -1.159284189343452454e-01 4.123153090476989746e-01 -8.631101995706558228e-02 1.245914027094841003e-02 -1.726351976394653320e-01 -1.090080197900533676e-02 -2.176850587129592896e-01 -5.481995642185211182e-02 -3.365700542926788330e-01 3.156125843524932861e-01 1.652379631996154785e-01 -1.537469625473022461e-01 -1.018805056810379028e-01 9.282066486775875092e-03 -1.828870624303817749e-01
6.555964797735214233e-02 2.133496701717376709e-01 2.238172143697738647e-01 2.869867980480194092e-01 -4.076454788446426392e-02 3.317216932773590088e-01 1.457579620182514191e-02 -1.102272868156433105e-01 -1.238317787647247314e-01 1.134403571486473083e-01 1.286917179822921753e-01 -1.597807370126247406e-02 -1.746310442686080933e-01 -8.952169120311737061e-02 -7.726714015007019043e-02 1.413291692733764648e-01 1.477459371089935303e-01 9.343507885932922363e-02 -8.196076005697250366e-02 -1.475898623466491699e-01 -2.215247154235839844e-01 -2.300392538309097290e-01 -1.238739788532257080e-01 -5.856058746576309204e-02 -1.784513518214225769e-02 -3.789917007088661194e-02 -2.346056848764419556e-01 5.924111604690551758e-02 3.495630994439125061e-02 -3.225256502628326416e-01 3.872628211975097656e-01 2.980680465698242188e-01
2.642193138599395752e-01 2.631826698780059814e-02 1.106586977839469910e-01 -1.021306738257408142e-01 1.639970391988754272e-01 2.647058665752410889e-01 -1.964814811944961548e-01 -9.169872105121612549e-02 -2.789372205734252930e-02 1.641831547021865845e-01 1.008934155106544495e-01 1.479734033346176147e-01 6.976058240979909897e-03 -2.336191385984420776e-01 -1.689936220645904541e-01 2.906402945518493652e-01 1.678053438663482666e-01 -5.547171086072921753e-02 2.501221895217895508e-01 -1.922964304685592651e-01 -1.232838779687881470e-01 4.433608055114746094e-02 -5.908406525850296021e-02 -2.121113687753677368e-01 -1.083762347698211670e-01 -2.600306272506713867e-01 -2.851656973361968994e-01 2.318046987056732178e-01 9.679357707500457764e-02 -3.067721426486968994e-01 1.224937811493873596e-01 7.782018929719924927e-02
-4.676505923271179199e-01 -1.533196270465850830e-01 -1.408295612782239914e-02 -1.128502096980810165e-02 -1.039072275161743164e-01 3.098699748516082764e-01 1.817895770072937012e-01 -7.911248505115509033e-02 1.319940388202667236e-01 -3.427099436521530151e-02 -6.150998920202255249e-02 1.870415061712265015e-01 4.537489265203475952e-02 9.235173463821411133e-02 -1.494348347187042236e-01 2.184949368238449097e-01 3.049479797482490540e-03 4.730554670095443726e-02 2.244380712509155273e-01 1.591234803199768066e-01 7.214800268411636353e-02 -1.463463157415390015e-01 -3.805893361568450928e-01 -1.925529092550277710e-01 6.510546058416366577e-02 -4.225946217775344849e-02 1.254399679601192474e-02 1.250848919153213501e-01 -5.633521825075149536e-03 -3.470982015132904053e-01 1.559785455465316772e-01 1.420241147279739380e-01
-7.365515083074569702e-02 3.595706075429916382e-03 3.232001960277557373e-01 -7.541429996490478516e-02 6.933724135160446167e-02 1.442725360393524170e-01 2.764228731393814087e-02 -1.801829636096954346e-01 2.591032385826110840e-01 2.070832103490829468e-01 -4.108229652047157288e-02 -6.720870733261108398e-02 -2.048052102327346802e-01 -2.657524347305297852e-01 -1.371431350708007812e-01 -1.088331714272499084e-01 -2.213307470083236694e-01 8.615556359291076660e-02 8.096062391996383667e-02 1.422684341669082642e-01 2.229190170764923096e-01 -1.332082748413085938e-01 1.253497749567031860e-01 -1.650659590959548950e-01 5.452982708811759949e-02 -1.646852791309356689e-01 2.712652385234832764e-01 3.387066423892974854e-01 2.177997678518295288e-01 1.426994949579238892e-01 2.927031219005584717e-01 2.530717104673385620e-02
6.596708297729492188e-02 2.076126933097839355e-01 3.311470448970794678e-01 1.506580561399459839e-01 2.199646383523941040e-01 9.636047482490539551e-02 -6.486513465642929077e-02 -1.967751681804656982e-01 2.125730961561203003e-01 2.084208130836486816e-01 -9.063676744699478149e-02 8.871834725141525269e-02 -2.573946416378021240e-01 -1.264054179191589355e-01 -1.804034262895584106e-01 9.606979787349700928e-02 -1.285176724195480347e-01 3.698889538645744324e-02 2.583802640438079834e-01 -4.735185205936431885e-02 -1.447724699974060059e-01 -4.829746857285499573e-02 -2.394504845142364502e-01 1.560403872281312943e-02 1.949892789125442505e-01 -1.452078223228454590e-01 3.637408912181854248e-01 2.192571992054581642e-03 -2.811156399548053741e-02 -2.417591661214828491e-01 9.235110133886337280e-02 2.528429925441741943e-01
9.065836668014526367e-02 4.247047472745180130e-03 -1.723524332046508789e-01 1.646774075925350189e-02 -1.906081587076187134e-01 3.559566438198089600e-01 -2.819947153329849243e-02 -7.912348210811614990e-02 1.898139864206314087e-01 -8.941701054573059082e-02 1.939784586429595947e-01 1.794335097074508667e-01 9.237983077764511108e-02 1.882385313510894775e-01 -4.426601529121398926e-01 2.108590006828308105e-01 -1.561356037855148315e-01 -1.006664009764790535e-03 3.716004490852355957e-01 1.650235503911972046e-01 -2.686419896781444550e-02 -2.900223433971405029e-01 6.674725562334060669e-02 -1.907898187637329102e-01 -6.477066781371831894e-03 -1.288111358880996704e-01 2.004199102520942688e-02 9.084335714578628540e-02 -6.777383387088775635e-02 -3.435111790895462036e-02 1.216393932700157166e-01 1.795004308223724365e-01
-1.779698394238948822e-02 6.016479805111885071e-02 2.441550232470035553e-02 6.189982965588569641e-02 4.940944164991378784e-02 7.180973887443542480e-02 -1.935884915292263031e-02 -2.847044467926025391e-01 3.769142031669616699e-01 1.841977685689926147e-01 -8.694448322057723999e-02 -1.859122216701507568e-01 -3.029284477233886719e-01 -1.147605106234550476e-01 -7.050043344497680664e-02 8.016530424356460571e-02 2.827076017856597900e-01 -3.254334032535552979e-01 2.866122126579284668e-02 5.024590343236923218e-02 3.921185806393623352e-02 -8.213748782873153687e-02 1.831937730312347412e-01 -2.424432188272476196e-01 1.240665912628173828e-01 -1.649214178323745728e-01 -5.519949272274971008e-02 4.048640727996826172e-01 -2.215901017189025879e-01 -4.845352843403816223e-02 1.225076243281364441e-01 -4.845006018877029419e-02
-2.233452498912811279e-01 1.326406002044677734e-01 -1.055906638503074646e-01 3.356322050094604492e-01 -7.799976319074630737e-02 1.193079054355621338e-01 -2.612733840942382812e-01 -1.982977986335754395e-01 1.410911828279495239e-01 6.196527928113937378e-02 3.771228715777397156e-02 -1.189153492450714111e-01 -3.796271383762359619e-01 -4.258938431739807129e-01 -1.550269871950149536e-01 -3.239690512418746948e-02 -6.497881561517715454e-02 1.493336260318756104e-02 3.190429806709289551e-01 1.481472551822662354e-01 -1.449345946311950684e-01 -2.261056564748287201e-02 -5.567232146859169006e-02 -8.587287366390228271e-02 2.933599352836608887e-01 -7.212249934673309326e-02 -9.832817316055297852e-02 4.281152039766311646e-02 4.850141704082489014e-03 -9.619293361902236938e-02 1.362513005733489990e-01 1.224906928837299347e-02
-1.610804349184036255e-01 3.601799905300140381e-01 9.120770543813705444e-02 5.408655479550361633e-02 8.836267143487930298e-02 3.328045904636383057e-01 -1.085007637739181519e-01 -1.140236109495162964e-02 -1.039262115955352783e-01 1.215186193585395813e-01 -5.571286380290985107e-02 -2.043610960245132446e-01 1.882591843605041504e-01 -7.194229215383529663e-02 -3.335131406784057617e-01 8.826712518930435181e-02 -1.829845607280731201e-01 -2.541363537311553955e-01 -3.148807212710380554e-02 3.579172790050506592e-01 -1.748655289411544800e-01 -1.218249835073947906e-02 -1.330693364143371582e-01 -1.167357265949249268e-01 -1.729299128055572510e-02 -2.230958342552185059e-01 -8.200357109308242798e-02 2.484614104032516479e-01 5.527267605066299438e-02 -3.782296925783157349e-02 1.743272840976715088e-01 1.729327142238616943e-01
-1.629989594221115112e-01 1.976649165153503418e-01 1.957702785730361938e-01 1.740583330392837524e-01 1.174942329525947571e-01 2.750580906867980957e-01 -2.359092533588409424e-01 1.320717185735702515e-01 -2.202385812997817993e-01 1.242359429597854614e-01 5.794232711195945740e-02 1.736659370362758636e-02 -2.419819496572017670e-02 -5.003470182418823242e-02 -5.819309130311012268e-02 5.092879757285118103e-02 -2.384877055883407593e-01 1.163311954587697983e-02 3.525609895586967468e-02 6.795944273471832275e-02 -1.842013001441955566e-01 -1.878507435321807861e-01 -2.019959688186645508e-01 -1.990504413843154907e-01 6.755293905735015869e-02 -1.450420618057250977e-01 -3.033494055271148682e-01 3.592019081115722656e-01 7.404776662588119507e-02 -2.511260211467742920e-01 1.745453774929046631e-01 2.614125013351440430e-01
1.611664891242980957e-02 1.972097605466842651e-01 3.565285727381706238e-02 3.441939353942871094e-01 1.787339523434638977e-02 2.527810633182525635e-01 -8.425669372081756592e-02 6.159394979476928711e-02 1.282087266445159912e-01 1.659630686044692993e-01 -1.324687004089355469e-01 1.772774606943130493e-01 -1.286092251539230347e-01 -1.570542305707931519e-01 -4.287926554679870605e-01 -9.884791448712348938e-03 1.680853515863418579e-01 -6.431454420089721680e-02 -2.841428155079483986e-03 -5.867907777428627014e-02 -2.388716638088226318e-01 -1.087408810853958130e-01 -1.159763243049383163e-02 -2.126944214105606079e-01 -8.885890245437622070e-02 -1.858054399490356445e-01 1.721798479557037354e-01 3.845269083976745605e-01 -1.499007791280746460e-01 5.112612619996070862e-02 2.166024595499038696e-01 -7.647583633661270142e-02
-1.837613433599472046e-01 1.694531142711639404e-01 6.678733229637145996e-02 7.279139757156372070e-02 -8.653696626424789429e-02 2.760683894157409668e-01 1.451759636402130127e-01 1.008674055337905884e-01 -6.386896967887878418e-02 2.328616231679916382e-01 1.938176602125167847e-01 -6.322241574525833130e-02 -1.673791259527206421e-01 1.012317463755607605e-01 -4.101864397525787354e-01 -6.055244058370590210e-02 1.020218804478645325e-02 9.657672047615051270e-02 2.969741635024547577e-02 2.679980099201202393e-01 -1.685692928731441498e-02 -1.715611666440963745e-01 2.496863529086112976e-02 -4.270350337028503418e-01 -4.988729208707809448e-02 2.715477645397186279e-01 1.828295737504959106e-02 2.087183147668838501e-01 4.899147525429725647e-02 -2.414751648902893066e-01 1.403490900993347168e-01 -8.595212548971176147e-02
-1.033307984471321106e-01 4.086484666913747787e-03 1.388965100049972534e-01 2.684058845043182373e-01 -8.478486910462379456e-03 -8.937126025557518005e-03 1.944426894187927246e-01 3.626327589154243469e-02 1.493279337882995605e-01 4.724982008337974548e-02 1.729611656628549099e-03 -3.690296411514282227e-02 -3.218681216239929199e-01 -6.884068995714187622e-02 -3.292748928070068359e-01 2.313483506441116333e-01 -4.555175546556711197e-03 -1.022159010171890259e-01 2.356978133320808411e-02 -4.161751568317413330e-01 1.226858273148536682e-01 -1.615948081016540527e-01 3.418559581041336060e-02 -5.220093950629234314e-02 9.893418103456497192e-02 -2.041378915309906006e-01 -1.243068277835845947e-01 1.190566271543502808e-01 2.894275821745395660e-02 -4.325396418571472168e-01 1.796231865882873535e-01 -1.787593215703964233e-01
1.614730954170227051e-01 -5.272371321916580200e-02 -6.905497610569000244e-02 1.886571049690246582e-01 -4.556751623749732971e-02 1.811309009790420532e-01 -5.947062373161315918e-02 -1.240701302886009216e-01 4.540029466152191162e-01 -6.338933855295181274e-02 1.193786263465881348e-01 -9.289231896400451660e-02 -1.675896197557449341e-01 -3.128182888031005859e-01 -2.771877050399780273e-01 2.021651417016983032e-01 1.134729459881782532e-01 -1.371401250362396240e-01 8.505745977163314819e-02 3.105704784393310547e-01 1.127911284565925598e-01 -1.635084450244903564e-01 -1.968528032302856445e-01 -2.579003199934959412e-02 2.779167294502258301e-01 -2.212627232074737549e-01 -1.341313570737838745e-01 3.134040161967277527e-02 -9.019928425550460815e-02 -1.753477156162261963e-01 -1.470493804663419724e-02 4.238718003034591675e-02
3.828890994191169739e-02 4.345017671585083008e-02 3.795228600502014160e-01 -3.575289621949195862e-03 1.720507815480232239e-02 4.192597866058349609e-01 -3.578269481658935547e-02 -5.518307536840438843e-02 1.556029915809631348e-01 2.560391724109649658e-01 -2.345312833786010742e-01 -1.519390940666198730e-01 -3.273925185203552246e-01 -4.464126005768775940e-02 4.250006377696990967e-02 1.141643151640892029e-01 -6.437233835458755493e-02 2.962441928684711456e-02 2.406152635812759399e-01 -6.695462018251419067e-02 -2.395922131836414337e-02 -6.958963721990585327e-02 -1.589680314064025879e-01 -4.681995511054992676e-02 3.113583624362945557e-01 -2.841070108115673065e-02 8.647937327623367310e-02 1.689231544733047485e-01 -1.728114932775497437e-01 -2.045035362243652344e-01 1.779170930385589600e-01 2.072034329175949097e-01
5.337661504745483398e-02 1.167198419570922852e-01 -6.562752276659011841e-02 5.741742625832557678e-02 -1.870894990861415863e-02 4.137121140956878662e-01 -2.861457467079162598e-01 -1.624535620212554932e-01 1.141733527183532715e-01 -7.591094821691513062e-02 1.223002225160598755e-01 -3.919354975223541260e-01 -3.699869811534881592e-01 4.049644991755485535e-02 -4.107210040092468262e-01 1.171946972608566284e-01 1.262419372797012329e-01 4.730534926056861877e-02 8.484914898872375488e-02 9.563259780406951904e-02 1.677135191857814789e-02 1.213051844388246536e-02 -1.853207051753997803e-01 5.270623415708541870e-02 3.008358478546142578e-01 -4.808553028851747513e-03 -9.334028512239456177e-02 -1.114933378994464874e-02 -4.736703634262084961e-02 -9.825009852647781372e-02 6.526111811399459839e-02 1.523810904473066330e-02
1.511523313820362091e-02 1.448838785290718079e-02 1.277735531330108643e-01 1.439044475555419922e-01 -1.462043542414903641e-02 3.168603777885437012e-01 -1.850720942020416260e-01 1.310683190822601318e-01 -5.184306949377059937e-02 5.583873763680458069e-02 1.876762956380844116e-01 -6.222226470708847046e-02 4.497635364532470703e-02 1.320113390684127808e-01 -2.005748897790908813e-01 2.764728367328643799e-01 -1.832969784736633301e-01 -6.775114685297012329e-02 2.629448771476745605e-01 1.692165434360504150e-01 -1.407625898718833923e-02 -2.478800714015960693e-01 -2.991975843906402588e-02 -7.561656832695007324e-02 -3.185709416866302490e-01 -3.512830138206481934e-01 7.491628825664520264e-02 2.118164598941802979e-01 -6.334330886602401733e-02 -2.434829473495483398e-01 2.856414020061492920e-01 7.066819071769714355e-02
-8.375614881515502930e-02 1.315955370664596558e-01 1.168019026517868042e-01 4.442722350358963013e-02 8.485268801450729370e-03 3.409268260002136230e-01 -3.377746939659118652e-01 8.822435140609741211e-02 -2.705035209655761719e-01 2.559624612331390381e-01 5.183053761720657349e-02 5.523648485541343689e-02 -2.049563974142074585e-01 9.510651975870132446e-02 -6.014633178710937500e-02 2.549726665019989014e-01 -6.272172927856445312e-02 -3.099331073462963104e-02 1.788824051618576050e-01 1.379671245813369751e-01 -1.978388726711273193e-01 -1.436837166547775269e-01 -1.533861160278320312e-01 -1.988709568977355957e-01 -4.758961498737335205e-02 -2.625315189361572266e-01 -2.495874911546707153e-01 2.868074774742126465e-01 2.410219050943851471e-02 -1.610471010208129883e-01 1.287179887294769287e-01 1.419479846954345703e-01
2.918191254138946533e-01 -1.624153368175029755e-02 6.922956556081771851e-02 -1.483002752065658569e-01 1.446916759014129639e-01 7.938083261251449585e-02 5.274965986609458923e-02 -6.585504859685897827e-02 8.449441194534301758e-02 2.113587856292724609e-01 1.892360299825668335e-01 -3.042310774326324463e-01 -1.931822150945663452e-01 -1.371317952871322632e-01 -3.155118823051452637e-01 1.285681501030921936e-02 -7.636685669422149658e-02 1.819832809269428253e-02 1.979937702417373657e-01 3.536044061183929443e-02 -3.498066589236259460e-02 -3.933476284146308899e-02 -4.247007519006729126e-02 -4.074837267398834229e-01 -1.559320092201232910e-01 -3.508917689323425293e-01 -8.920366317033767700e-02 1.329154074192047119e-01 9.027011692523956299e-02 -2.730248868465423584e-01 5.108730122447013855e-02 2.045041173696517944e-01
1.180289760231971741e-01 6.849099695682525635e-02 1.087076961994171143e-01 1.274985074996948242e-01 -1.979213058948516846e-01 1.267594397068023682e-01 -1.423081904649734497e-01 -2.365128882229328156e-02 8.316026628017425537e-02 9.556691348552703857e-02 2.376719117164611816e-01 5.680737644433975220e-02 -8.793666027486324310e-03 -4.259945079684257507e-02 -5.089562535285949707e-01 8.152873814105987549e-02 -4.166440367698669434e-01 -1.031728312373161316e-01 4.248463809490203857e-01 1.575714945793151855e-01 6.527207046747207642e-02 6.009038165211677551e-02 -1.353697180747985840e-01 -2.212124317884445190e-01 -6.568931043148040771e-02 -1.346300840377807617e-01 1.463303565979003906e-01 -1.338176801800727844e-02 -6.954705715179443359e-02 -4.401639103889465332e-02 1.356890946626663208e-01 -2.224829047918319702e-03
-1.111141964793205261e-01 3.437889814376831055e-01 5.970135796815156937e-03 -2.087405622005462646e-01 -1.808469444513320923e-01 2.037474885582923889e-02 -1.273995488882064819e-01 -5.508206039667129517e-02 -2.447415441274642944e-01 -3.053172305226325989e-02 5.128841102123260498e-02 -1.126259192824363708e-01 -2.653291821479797363e-01 -2.043467909097671509e-01 -2.517687678337097168e-01 3.255075216293334961e-01 2.619656920433044434e-02 -2.115494757890701294e-01 -1.201014071702957153e-01 1.773221045732498169e-01 3.761899471282958984e-02 -2.998189330101013184e-01 -2.335640788078308105e-01 -8.457783609628677368e-02 1.746820360422134399e-01 -1.962924562394618988e-02 1.820096932351589203e-02 2.372104972600936890e-01 -1.394404172897338867e-01 -2.025132812559604645e-02 -3.023581393063068390e-02 2.514703869819641113e-01
-1.475045531988143921e-01 1.793747246265411377e-01 2.006898224353790283e-01 -1.842911094427108765e-01 1.389925368130207062e-02 3.629616796970367432e-01 2.732847332954406738e-01 -2.479838877916336060e-01 2.291306555271148682e-01 1.252753436565399170e-01 6.467306613922119141e-02 -1.418722718954086304e-01 -2.454195320606231689e-01 -1.940886378288269043e-01 -1.754722744226455688e-01 -2.555472552776336670e-01 -1.421133279800415039e-01 -5.922425538301467896e-02 3.681014850735664368e-02 -6.049094349145889282e-02 -4.003074951469898224e-03 -1.549375951290130615e-01 -1.827433556318283081e-01 3.308899700641632080e-02 2.202485203742980957e-01 1.464215964078903198e-01 -8.110097795724868774e-02 3.154831007122993469e-02 1.011093333363533020e-01 -3.170764446258544922e-01 1.842042207717895508e-01 8.814135193824768066e-02
2.618759870529174805e-02 2.029134184122085571e-01 4.002110064029693604e-01 -1.958579421043395996e-01 -3.827357664704322815e-03 5.073278211057186127e-03 -1.928393393754959106e-01 -1.884645074605941772e-01 8.297955989837646484e-02 -8.578877151012420654e-02 2.378539294004440308e-01 -9.788438677787780762e-02 -2.735194265842437744e-01 6.356372684240341187e-02 -1.891362816095352173e-01 8.247236162424087524e-02 5.955053959041833878e-03 -1.734978705644607544e-01 1.798822432756423950e-01 -2.623033337295055389e-02 9.336297214031219482e-02 -1.033980920910835266e-01 -3.069897415116429329e-03 -4.107835590839385986e-01 1.205537840723991394e-01 -1.910992339253425598e-02 1.308161020278930664e-01 1.892514973878860474e-01 1.277767028659582138e-02 -1.304705739021301270e-01 -1.974134892225265503e-02 3.850848674774169922e-01
-2.559605538845062256e-01 1.273219585418701172e-01 8.163744211196899414e-02 8.029848337173461914e-03 -2.172689586877822876e-01 9.373105317354202271e-02 1.846980452537536621e-01 -3.084469139575958252e-01 1.566299200057983398e-01 3.084604442119598389e-01 1.148882061243057251e-01 8.490392565727233887e-02 7.051029056310653687e-02 -1.115640252828598022e-01 -2.919788062572479248e-01 2.994286417961120605e-01 8.795161545276641846e-02 -9.568075835704803467e-02 1.337442398071289062e-01 -9.103760123252868652e-02 -2.648095488548278809e-01 1.955226510763168335e-01 6.215692684054374695e-02 1.970814773812890053e-03 4.134958609938621521e-02 -1.409181803464889526e-01 1.185597106814384460e-01 3.190028965473175049e-01 8.415851742029190063e-03 -3.148027658462524414e-01 4.239914938807487488e-02 1.553564053028821945e-02
-1.032293066382408142e-01 8.796134032309055328e-03 5.617047101259231567e-02 -5.318605899810791016e-02 1.954501681029796600e-02 1.884541101753711700e-02 -1.265431940555572510e-01 -5.693793296813964844e-03 2.227194234728813171e-02 3.026800043880939484e-02 3.363594710826873779e-01 7.532782107591629028e-02 -1.044896915555000305e-01 -7.669513672590255737e-02 -1.109061110764741898e-02 2.987083792686462402e-01 3.110721893608570099e-02 -1.228259131312370300e-02 4.829206969588994980e-03 4.880866035819053650e-03 -2.177340239286422729e-01 -1.871902495622634888e-01 2.940502390265464783e-02 -2.724072933197021484e-01 8.107104897499084473e-02 -4.634612500667572021e-01 -2.946748435497283936e-01 2.960732877254486084e-01 -9.920320659875869751e-02 -2.191081494092941284e-01 3.573905229568481445e-01 -1.467533526010811329e-03
-1.827813871204853058e-02 3.499451577663421631e-01 -4.193283990025520325e-02 1.319439411163330078e-01 -4.912798851728439331e-02 2.832331061363220215e-01 -2.084299623966217041e-01 -5.012470064684748650e-04 5.667661502957344055e-02 3.987565040588378906e-01 -9.365180879831314087e-02 -5.220668017864227295e-02 -1.995832771062850952e-01 2.786314859986305237e-02 -1.624965071678161621e-01 4.845618829131126404e-02 2.044861949980258942e-02 -2.376793324947357178e-01 2.387856692075729370e-01 -1.938360333442687988e-01 1.226862967014312744e-01 -5.583755671977996826e-02 8.882347494363784790e-02 -2.771516516804695129e-02 1.780910193920135498e-01 2.011379301548004150e-01 -5.989159271121025085e-02 2.780207395553588867e-01 -1.382270902395248413e-01 -2.015123665332794189e-01 2.847864925861358643e-01 1.291504502296447754e-01
1.018510982394218445e-01 3.015311360359191895e-01 -3.757387772202491760e-02 1.512578278779983521e-01 -8.465068042278289795e-02 1.402210295200347900e-01 -4.505454599857330322e-01 -5.867240950465202332e-02 4.938368499279022217e-02 2.512423098087310791e-01 1.955697312951087952e-02 -1.309007406234741211e-01 -3.545151948928833008e-01 -1.669602096080780029e-01 -2.661526501178741455e-01 2.720189746469259262e-03 1.281365454196929932e-01 -5.681680515408515930e-02 6.741102039813995361e-02 1.155007481575012207e-01 -5.345286428928375244e-02 3.637413308024406433e-02 -1.028054431080818176e-01 1.700945198535919189e-02 4.128363430500030518e-01 -5.666675046086311340e-03 5.328251793980598450e-02 9.733953326940536499e-02 -5.268234759569168091e-02 -2.110303640365600586e-01 1.624581515789031982e-01 1.569100171327590942e-01
-1.660188734531402588e-01 1.446860730648040771e-01 1.823868006467819214e-01 3.893074393272399902e-02 1.093211844563484192e-01 -2.223688364028930664e-02 -1.865744739770889282e-01 -1.781174242496490479e-01 1.932207792997360229e-01 -6.543499976396560669e-02 3.503261208534240723e-01 -4.963380470871925354e-02 -1.090293899178504944e-01 2.699709031730890274e-03 -1.955349445343017578e-01 1.737371683120727539e-01 -1.037579998373985291e-01 1.149079799652099609e-01 1.014640703797340393e-01 -1.793895065784454346e-01 -7.651085406541824341e-02 -8.059088140726089478e-02 1.562815345823764801e-02 -9.634206444025039673e-02 -3.982539847493171692e-02 -1.383119374513626099e-01 -3.206731379032135010e-01 4.139620363712310791e-01 -1.162843406200408936e-01 -2.080679982900619507e-01 3.830917775630950928e-01 6.176441907882690430e-02
-8.186179399490356445e-02 -3.746119141578674316e-02 2.122306972742080688e-01 1.582350581884384155e-02 -1.078076139092445374e-01 2.933200299739837646e-01 -8.579169400036334991e-03 -5.485173687338829041e-02 2.339396253228187561e-02 -3.365825861692428589e-02 -2.241524308919906616e-02 3.594129979610443115e-01 -5.907492712140083313e-03 -1.104560643434524536e-01 -2.752934098243713379e-01 6.760127097368240356e-02 1.424321979284286499e-01 2.215199917554855347e-01 2.742195129394531250e-01 -1.303347796201705933e-01 -9.661480039358139038e-02 1.277854889631271362e-01 6.950242817401885986e-02 -4.420655071735382080e-01 1.889241188764572144e-01 -8.972623944282531738e-02 -2.391995936632156372e-01 2.488678246736526489e-01 1.407440006732940674e-01 -1.806287914514541626e-01 -1.374534666538238525e-01 1.510256621986627579e-02
1.548218429088592529e-01 2.295339107513427734e-01 4.814603831619024277e-03 -5.908258259296417236e-02 1.181492861360311508e-02 2.804624736309051514e-01 -6.961921602487564087e-02 -7.856354862451553345e-02 -2.285493761301040649e-01 2.924354076385498047e-01 -1.289328280836343765e-02 -2.457778155803680420e-01 -5.277477204799652100e-02 -4.995566606521606445e-02 -4.770495593547821045e-01 9.162426739931106567e-02 -1.321443170309066772e-01 -3.645291924476623535e-01 1.502582132816314697e-01 -1.311248540878295898e-02 7.129033654928207397e-02 -1.157241091132164001e-01 -1.773644424974918365e-02 -1.225544437766075134e-01 -4.351279884576797485e-02 1.941419839859008789e-01 1.925619989633560181e-01 7.264744490385055542e-02 6.276360899209976196e-02 -2.117435932159423828e-01 2.239685803651809692e-01 5.151468887925148010e-02
-6.332121044397354126e-02 -2.854146622121334076e-02 2.637774944305419922e-01 -3.657986223697662354e-02 -8.215503394603729248e-02 1.824730038642883301e-01 1.164809167385101318e-01 -1.362809985876083374e-01 -2.235865034162998199e-02 -8.614863269031047821e-03 -1.838521659374237061e-01 -1.595060080289840698e-01 -1.888254433870315552e-01 -1.288694292306900024e-01 -5.432239770889282227e-01 3.002488613128662109e-01 -1.200805827975273132e-01 -1.144918426871299744e-01 -1.300044171512126923e-02 -3.282605409622192383e-01 8.726186305284500122e-02 1.572283506393432617e-01 -6.346349418163299561e-02 -1.829942315816879272e-01 -4.783662967383861542e-03 -5.130957439541816711e-02 3.886330127716064453e-02 2.125535607337951660e-01 -1.472656875848770142e-01 -4.636579751968383789e-02 -2.121611684560775757e-01 1.767915636301040649e-01
-6.832561641931533813e-02 1.534940302371978760e-01 2.627309262752532959e-01 1.132314801216125488e-01 1.447986718267202377e-02 3.321624696254730225e-01 -3.884510099887847900e-01 1.395572572946548462e-01 -5.889873951673507690e-02 1.874813586473464966e-01 -8.511126041412353516e-02 -5.656059086322784424e-02 4.349855333566665649e-02 -1.033905670046806335e-01 -2.297541499137878418e-02 3.709901589900255203e-03 -9.085601568222045898e-02 4.908951744437217712e-02 1.147556006908416748e-01 2.090312307700514793e-03 -1.889255195856094360e-01 -1.644448339939117432e-01 -4.700759798288345337e-02 -1.338658481836318970e-01 1.267634518444538116e-02 -1.245399117469787598e-01 -3.495952188968658447e-01 4.231590032577514648e-01 -7.419661432504653931e-02 -2.510907649993896484e-01 1.649764776229858398e-01 1.655384302139282227e-01
-5.280921608209609985e-02 1.990169435739517212e-01 -6.974177062511444092e-02 9.885671734809875488e-02 -3.365624845027923584e-01 2.059200853109359741e-01 -1.319050490856170654e-01 -8.888304978609085083e-02 7.488457858562469482e-02 -9.894700348377227783e-02 2.359593957662582397e-01 -8.668254595249891281e-04 7.112554460763931274e-02 -2.246524095535278320e-01 -4.308635294437408447e-01 2.248547971248626709e-01 5.438185110688209534e-02 1.357735991477966309e-01 1.029972508549690247e-01 7.295082509517669678e-02 -2.292261868715286255e-01 1.563968369737267494e-03 -1.510965079069137573e-01 -2.930634319782257080e-01 4.201135039329528809e-02 1.464393585920333862e-01 -8.807446062564849854e-02 2.185052931308746338e-01 -1.755083501338958740e-01 -2.918355166912078857e-01 6.766572594642639160e-02 -3.656955435872077942e-02
-1.946653127670288086e-01 2.558093070983886719e-01 1.730441600084304810e-01 -1.270902156829833984e-01 5.090327933430671692e-03 4.578324258327484131e-01 -5.605187267065048218e-02 -2.209069877862930298e-01 -1.923608034849166870e-01 3.105699270963668823e-02 2.337084263563156128e-01 -1.293448507785797119e-01 -2.571077942848205566e-01 -7.707343995571136475e-02 -2.289236932992935181e-01 2.040061913430690765e-02 -1.824800521135330200e-01 1.138257309794425964e-01 -1.662048697471618652e-01 2.432145625352859497e-01 9.527300298213958740e-02 -2.484728842973709106e-01 1.516201198101043701e-01 -2.258800268173217773e-01 -1.585264317691326141e-02 -1.719869859516620636e-02 3.636352252215147018e-03 -5.857261270284652710e-02 -8.279352635145187378e-02 -1.220230013132095337e-01 -2.141194854630157351e-04 2.263059616088867188e-01
-3.897931575775146484e-01 -1.877627074718475342e-01 2.014459520578384399e-01 2.154290080070495605e-01 -1.390945613384246826e-01 4.372166991233825684e-01 -2.693628966808319092e-01 2.567969858646392822e-01 1.148183569312095642e-01 9.347472339868545532e-02 1.695526018738746643e-02 1.660207808017730713e-01 -4.864787682890892029e-02 -1.885233260691165924e-02 -3.647356107831001282e-02 1.557304263114929199e-01 -8.801792748272418976e-03 -9.188731759786605835e-02 1.268119551241397858e-02 4.982724413275718689e-02 1.571389287710189819e-02 1.401958987116813660e-02 -2.301045060157775879e-01 -1.120394915342330933e-01 6.072891876101493835e-02 -2.636801004409790039e-01 1.480370610952377319e-01 1.199745237827301025e-01 -1.978388056159019470e-02 -2.388424873352050781e-01 1.115184131776914001e-04 2.338038980960845947e-01
-2.077576667070388794e-01 -4.407246783375740051e-02 1.868164986371994019e-01 1.215046420693397522e-01 -1.403145790100097656e-01 7.652482390403747559e-02 5.749040469527244568e-02 -9.442457556724548340e-02 -3.382792323827743530e-02 -1.401597284711897373e-03 -4.542519524693489075e-02 1.357610374689102173e-01 -3.040533661842346191e-01 -2.127484977245330811e-02 -4.714708328247070312e-01 2.795985341072082520e-01 -8.013598620891571045e-02 1.724076271057128906e-02 3.401410281658172607e-01 -3.367240130901336670e-01 7.296790182590484619e-02 7.876014709472656250e-02 -8.787693455815315247e-03 -1.121281012892723083e-01 2.078179456293582916e-02 -1.149619445204734802e-01 -2.403415180742740631e-02 1.689751297235488892e-01 -6.322889775037765503e-02 -1.288340091705322266e-01 -2.431232035160064697e-01 2.645834982395172119e-01
-3.259697929024696350e-02 2.782383263111114502e-01 3.208084106445312500e-01 -2.898721694946289062e-01 -1.235053837299346924e-01 1.374170035123825073e-01 9.756438434123992920e-03 -2.709571123123168945e-01 1.391220241785049438e-01 5.906363483518362045e-03 3.544909656047821045e-01 6.366273760795593262e-02 -1.983027160167694092e-01 4.580463469028472900e-02 -1.765020340681076050e-01 1.117951422929763794e-01 -3.731385990977287292e-02 3.097480349242687225e-02 3.258897364139556885e-02 3.521404415369033813e-02 2.019873410463333130e-01 -2.430401556193828583e-02 1.973229646682739258e-01 -1.223383322358131409e-01 1.513111293315887451e-01 -1.546431183815002441e-01 8.219364285469055176e-02 2.387054562568664551e-01 2.086935490369796753e-01 -1.301722824573516846e-01 3.044614195823669434e-01 1.704722344875335693e-01
4.793392494320869446e-02 1.896407604217529297e-01 3.858769536018371582e-01 8.677786588668823242e-02 3.907331079244613647e-02 8.602374047040939331e-02 -2.054112404584884644e-01 -1.131080463528633118e-01 -1.045749522745609283e-03 2.037791907787322998e-01 -1.730694323778152466e-01 4.803536832332611084e-02 -3.523635566234588623e-01 -6.180235743522644043e-02 -2.119067013263702393e-01 -3.805956616997718811e-02 1.207478865981101990e-01 6.499252468347549438e-02 2.472137361764907837e-01 1.409623492509126663e-02 -1.972025930881500244e-01 -1.419569253921508789e-01 -3.964564949274063110e-02 7.115057110786437988e-02 3.098236210644245148e-02 -1.078896522521972656e-01 1.233927905559539795e-01 2.293693870306015015e-01 -1.070216018706560135e-02 -2.615272104740142822e-01 3.280479609966278076e-01 3.015263974666595459e-01
-8.185188472270965576e-02 1.275870203971862793e-01 3.144529759883880615e-01 7.871022075414657593e-02 8.412755280733108521e-02 3.233384490013122559e-01 -1.889554411172866821e-01 -1.141772344708442688e-01 1.099455282092094421e-01 2.085216343402862549e-01 -1.048368588089942932e-01 -1.433155220001935959e-02 5.959582701325416565e-02 -1.456977874040603638e-01 -4.259150028228759766e-01 1.935161352157592773e-01 -5.210219323635101318e-02 2.288318425416946411e-01 -9.920588880777359009e-02 1.486621610820293427e-02 1.018193885684013367e-01 -1.206601932644844055e-01 5.049087479710578918e-02 -9.543506801128387451e-02 -7.127653807401657104e-03 -2.207250148057937622e-01 -2.909217774868011475e-01 2.630298137664794922e-01 1.074253693222999573e-01 -1.573716998100280762e-01 -1.700965464115142822e-01 -1.778451055288314819e-01
-1.077222973108291626e-01 6.446330994367599487e-02 2.348946481943130493e-01 -2.149434834718704224e-01 7.673930376768112183e-02 1.575875729322433472e-01 2.749126255512237549e-01 -2.689256668090820312e-01 5.677443742752075195e-02 2.512432932853698730e-01 1.216495223343372345e-02 -1.304099708795547485e-01 -2.877853512763977051e-01 -1.241084337234497070e-01 -2.716903388500213623e-01 -2.178269922733306885e-01 -2.865945920348167419e-02 1.492485310882329941e-02 1.643432676792144775e-01 1.427374593913555145e-02 -1.203931793570518494e-01 -2.065522074699401855e-01 -2.507997751235961914e-01 -8.290766924619674683e-02 2.175227552652359009e-01 1.176277250051498413e-01 7.681056112051010132e-02 1.368140578269958496e-01 -2.669665031135082245e-02 -3.557409644126892090e-01 1.803765445947647095e-01 2.225247025489807129e-02
-6.485383957624435425e-03 2.044598385691642761e-02 1.026362553238868713e-01 -3.886980563402175903e-02 -2.419494986534118652e-01 1.025881692767143250e-01 -1.059771925210952759e-01 -2.693439424037933350e-01 -2.410898357629776001e-01 2.775609493255615234e-01 2.239960879087448120e-01 -1.665914803743362427e-01 -2.822331339120864868e-02 1.270764693617820740e-02 -2.112567126750946045e-01 -3.648535930551588535e-04 4.309918358922004700e-02 -1.276452988386154175e-01 2.556680738925933838e-01 1.748284101486206055e-01 2.869280278682708740e-01 -1.777654439210891724e-01 -1.085000857710838318e-01 -3.502156138420104980e-01 2.274973690509796143e-01 -3.292127251625061035e-01 -1.628374457359313965e-01 2.389870770275592804e-02 -1.148741170763969421e-01 4.083651304244995117e-02 9.171437472105026245e-02 -5.516026914119720459e-02
-6.523438543081283569e-02 1.950332671403884888e-01 2.487960904836654663e-01 4.506649821996688843e-02 2.368910312652587891e-01 3.059747517108917236e-01 -1.673448085784912109e-01 -1.923484653234481812e-01 9.007652103900909424e-02 2.892594933509826660e-01 5.086445435881614685e-02 -1.905643939971923828e-01 2.178426980972290039e-01 -3.719304502010345459e-02 -3.024806678295135498e-01 3.266433179378509521e-01 6.877573579549789429e-02 8.019293658435344696e-03 -1.648192107677459717e-01 -1.023295968770980835e-01 -4.069469496607780457e-02 5.638437718152999878e-02 6.159731373190879822e-02 -8.032979816198348999e-02 -2.525151707231998444e-03 2.202106872573494911e-03 -6.384246796369552612e-02 3.965230882167816162e-01 -1.884426921606063843e-02 -2.432821691036224365e-01 -1.412030011415481567e-01 -5.485621839761734009e-02
8.488081395626068115e-02 1.441992521286010742e-01 1.247140616178512573e-01 4.267466068267822266e-02 -5.040113627910614014e-02 1.165860220789909363e-01 -3.412845134735107422e-01 9.968460071831941605e-04 9.250732511281967163e-02 2.548621594905853271e-02 3.564275801181793213e-01 7.026790827512741089e-02 -3.844692409038543701e-01 -1.373989284038543701e-01 -2.891577184200286865e-01 3.287663459777832031e-01 -1.303988993167877197e-01 -1.162301748991012573e-01 1.972835808992385864e-01 -7.194347679615020752e-02 1.935996264219284058e-01 7.032169378362596035e-04 -6.272279471158981323e-02 -1.451050490140914917e-01 -8.015502244234085083e-03 -1.606186777353286743e-01 2.960518598556518555e-01 1.360041350126266479e-01 -1.548749059438705444e-01 -1.379314363002777100e-01 -6.455083936452865601e-02 7.856900244951248169e-02
-2.687194943428039551e-01 5.350632965564727783e-02 -2.314967662096023560e-01 -8.573035895824432373e-02 -1.901761740446090698e-01 1.242533624172210693e-01 -1.339634060859680176e-01 6.321336328983306885e-02 -1.044258847832679749e-02 7.279154844582080841e-03 1.726063042879104614e-01 -9.405838698148727417e-02 -2.925926446914672852e-01 -2.367328852415084839e-01 -4.413931071758270264e-01 -1.264442801475524902e-01 1.138104721903800964e-01 -2.541347593069076538e-02 -5.656896159052848816e-02 -1.911528706550598145e-01 1.534203737974166870e-01 -6.299394369125366211e-02 -2.684343978762626648e-02 -2.020014524459838867e-01 6.571646779775619507e-02 -2.650037407875061035e-01 1.075870916247367859e-01 1.344234347343444824e-01 2.318851053714752197e-01 -2.384533733129501343e-01 -1.044355183839797974e-01 2.259877622127532959e-01
2.414394766092300415e-01 4.785985127091407776e-02 4.995875805616378784e-02 -1.787308454513549805e-01 -2.974534966051578522e-02 2.503698766231536865e-01 1.497445702552795410e-01 8.828869089484214783e-03 9.190092235803604126e-02 2.600425779819488525e-01 8.161395043134689331e-02 -2.280792891979217529e-01 -1.145359873771667480e-01 3.712346404790878296e-02 -3.484617769718170166e-01 -3.665494173765182495e-02 -2.267445325851440430e-01 1.693877764046192169e-02 1.584528088569641113e-01 -1.456970162689685822e-02 -1.196549981832504272e-01 -1.004664897918701172e-01 1.151390522718429565e-01 -4.615401029586791992e-01 -1.134990230202674866e-01 -2.263288944959640503e-01 -5.036737024784088135e-02 1.426882445812225342e-01 7.042586803436279297e-02 -2.542695999145507812e-01 5.425512418150901794e-02 2.441784292459487915e-01
8.194418996572494507e-02 -5.495603755116462708e-02 3.773023784160614014e-01 1.119333356618881226e-01 7.437236607074737549e-02 2.872057259082794189e-01 4.169035702943801880e-02 -5.393251404166221619e-02 -2.872146852314472198e-02 7.915284484624862671e-02 1.603116840124130249e-02 -2.135569900274276733e-01 -2.517857849597930908e-01 8.223473280668258667e-02 -6.203940883278846741e-02 9.837684035301208496e-02 -8.676758408546447754e-02 1.431304961442947388e-02 2.342699617147445679e-01 -2.106774598360061646e-01 -9.181435406208038330e-02 -1.739898324012756348e-01 -1.293507069349288940e-01 -7.876130752265453339e-03 4.086290597915649414e-01 -1.572814583778381348e-01 7.077032327651977539e-02 1.868027448654174805e-01 2.430472671985626221e-01 -2.778863012790679932e-01 2.555558383464813232e-01 1.017710492014884949e-01
-1.178540363907814026e-01 4.294324666261672974e-02 1.991987228393554688e-01 -5.269464477896690369e-02 -3.162429034709930420e-01 2.506356537342071533e-01 3.575532510876655579e-02 -2.449859529733657837e-01 2.031599432229995728e-01 3.354658931493759155e-02 2.988782227039337158e-01 -8.787515759468078613e-02 -1.218968555331230164e-01 -1.264996975660324097e-01 -1.466960757970809937e-01 9.064558148384094238e-02 -2.678920924663543701e-01 -1.325410157442092896e-01 1.020944789052009583e-01 3.662348687648773193e-01 1.817541196942329407e-02 -1.234960779547691345e-01 -2.997309667989611626e-03 1.747090369462966919e-02 8.293598890304565430e-02 -1.380100548267364502e-01 -2.988348305225372314e-01 2.233815044164657593e-01 -3.119903802871704102e-01 9.599644690752029419e-03 4.166588652878999710e-03 -7.268738746643066406e-02
-4.800101369619369507e-02 2.123538106679916382e-01 1.845743507146835327e-01 -1.269015818834304810e-01 -1.544603258371353149e-01 -7.866153120994567871e-02 1.175741106271743774e-01 -1.340701580047607422e-01 1.613594889640808105e-01 -1.387869268655776978e-01 -6.354078650474548340e-02 -1.672028005123138428e-01 -2.252287864685058594e-01 4.075095802545547485e-02 -2.456000149250030518e-01 1.074626445770263672e-01 4.901577159762382507e-02 -3.891332447528839111e-02 8.752339333295822144e-02 -3.058185875415802002e-01 2.030957490205764771e-01 -2.333567142486572266e-01 7.672886829823255539e-03 -3.831870257854461670e-01 5.667472630739212036e-02 -2.137166261672973633e-01 1.890581846237182617e-02 2.085626870393753052e-01 -1.574800163507461548e-01 -9.088199585676193237e-02 2.768798768520355225e-01 2.981206774711608887e-01
-1.569534093141555786e-01 2.395290434360504150e-01 2.134786695241928101e-01 5.130691826343536377e-02 5.778895318508148193e-02 3.552939891815185547e-01 -1.522574126720428467e-01 -2.377705276012420654e-01 4.344680905342102051e-02 2.346396744251251221e-01 -1.720752567052841187e-01 -4.536382108926773071e-02 -1.875952929258346558e-01 -5.877172946929931641e-02 -5.652387440204620361e-02 2.409559302031993866e-02 -3.708892688155174255e-02 9.986835718154907227e-02 3.411346673965454102e-01 -1.319082379341125488e-01 9.278403595089912415e-03 -1.011260449886322021e-01 -1.338912844657897949e-01 -3.768164664506912231e-02 3.458867073059082031e-01 -1.247397586703300476e-01 2.502080500125885010e-01 -2.128889225423336029e-02 -2.633964270353317261e-02 -1.464348435401916504e-01 3.181068003177642822e-01 1.819265782833099365e-01
-3.337805718183517456e-02 3.621411696076393127e-02 2.292077094316482544e-01 -6.216562911868095398e-02 1.267736107110977173e-01 4.703938663005828857e-01 -3.197355270385742188e-01 -1.552162319421768188e-02 2.144202739000320435e-01 1.574012488126754761e-01 -9.347266703844070435e-02 6.087382137775421143e-02 7.647082209587097168e-02 -2.266855835914611816e-01 -3.649106621742248535e-01 2.022263780236244202e-02 -3.002750873565673828e-01 -1.564145684242248535e-01 -9.837646782398223877e-02 9.679211676120758057e-02 9.274201095104217529e-02 -2.956484556198120117e-01 -8.759268559515476227e-03 -1.029055267572402954e-01 1.441281940788030624e-02 -1.371979564428329468e-01 -1.231625378131866455e-01 7.476462423801422119e-02 -7.268384844064712524e-02 -2.981014363467693329e-02 1.024620682001113892e-01 1.747879832983016968e-01
-9.459135681390762329e-02 -2.049318403005599976e-01 1.230946257710456848e-01 3.482814505696296692e-02 1.476133018732070923e-01 3.479847311973571777e-01 -8.729276061058044434e-02 3.831690549850463867e-02 2.334135621786117554e-01 -2.361065596342086792e-01 -2.055612206459045410e-01 1.715456992387771606e-01 9.823897853493690491e-03 1.242348700761795044e-01 -2.657625377178192139e-01 2.683040499687194824e-01 2.705210261046886444e-02 2.794001810252666473e-02 1.312043368816375732e-01 1.620696038007736206e-01 3.954419493675231934e-02 -2.284748554229736328e-01 -2.206670790910720825e-01 -9.792863577604293823e-02 2.979716844856739044e-02 -3.086853623390197754e-01 -7.790295034646987915e-02 2.225612848997116089e-01 6.194519996643066406e-02 -1.559328734874725342e-01 1.636718809604644775e-01 2.773085236549377441e-01
-3.087438344955444336e-01 -1.427371893078088760e-02 2.801710739731788635e-02 -1.402942091226577759e-01 -2.921097576618194580e-01 3.647128939628601074e-01 7.863667607307434082e-02 3.527837619185447693e-02 -9.219315648078918457e-02 -1.342710386961698532e-02 7.577658444643020630e-02 2.163105309009552002e-01 -1.213301904499530792e-02 -1.042961403727531433e-01 -8.210517466068267822e-02 3.010848462581634521e-01 1.583430767059326172e-01 -2.358642220497131348e-02 1.584496349096298218e-01 1.489805430173873901e-01 1.643709372729063034e-03 -9.685374051332473755e-02 -3.073182106018066406e-01 -3.486553579568862915e-02 1.473622024059295654e-01 -1.977557241916656494e-01 -1.465689837932586670e-01 8.627130091190338135e-02 1.302000433206558228e-01 -4.272786378860473633e-01 3.354673460125923157e-02 1.422580629587173462e-01
6.122316792607307434e-02 2.435992360115051270e-01 6.094750389456748962e-02 3.752148151397705078e-02 -2.003584802150726318e-01 5.383413285017013550e-03 -1.256916224956512451e-01 -2.186016738414764404e-02 -1.448928266763687134e-01 1.882592737674713135e-01 3.328157961368560791e-01 9.323840960860252380e-03 -4.224497973918914795e-01 -1.579576730728149414e-01 -4.488746821880340576e-01 2.567096650600433350e-01 2.492647990584373474e-02 -1.287268102169036865e-01 1.063947230577468872e-01 1.088801398873329163e-01 1.768436282873153687e-01 -1.579605937004089355e-01 1.470226421952247620e-02 -8.127096295356750488e-02 1.376054286956787109e-01 -1.088188365101814270e-01 1.232632063329219818e-02 -3.773619607090950012e-02 -2.310895547270774841e-02 -2.282860130071640015e-01 2.209508568048477173e-01 -3.837453434243798256e-03
-2.692221999168395996e-01 -2.630580365657806396e-01 1.347226798534393311e-01 3.259989246726036072e-02 -1.872113794088363647e-01 3.404000699520111084e-01 9.018868207931518555e-02 6.308259814977645874e-02 2.663573026657104492e-01 -1.178982406854629517e-01 -2.569310665130615234e-01 -2.415918000042438507e-02 1.302580162882804871e-02 -1.478981971740722656e-01 -2.288850545883178711e-01 5.456187948584556580e-02 -5.541736260056495667e-02 5.809321254491806030e-02 -1.224211696535348892e-02 1.154454350471496582e-01 -3.114738874137401581e-02 -2.565069794654846191e-01 1.312434207648038864e-02 -2.433916926383972168e-01 7.697097957134246826e-02 -3.265157938003540039e-01 -4.006947576999664307e-02 2.983252406120300293e-01 1.141759976744651794e-01 -2.472419142723083496e-01 1.091436520218849182e-01 -1.090970113873481750e-01
1.131689697504043579e-01 -2.109405845403671265e-01 -1.128043513745069504e-02 -4.039476439356803894e-02 -3.284951746463775635e-01 5.011954307556152344e-01 -5.740056280046701431e-03 -5.032572150230407715e-02 9.177718311548233032e-02 1.379795968532562256e-01 1.549794375896453857e-01 4.251857101917266846e-02 2.770971693098545074e-02 9.947617352008819580e-02 -3.556937277317047119e-01 2.583047449588775635e-01 -1.211319044232368469e-01 4.231051728129386902e-02 1.768030226230621338e-01 1.760563552379608154e-01 -3.028598725795745850e-01 -1.255822777748107910e-01 -1.715573482215404510e-02 3.303770348429679871e-02 1.324538886547088623e-01 -1.817356497049331665e-01 -1.045154035091400146e-01 1.078796535730361938e-01 -3.584129363298416138e-02 -2.387814223766326904e-01 1.088843122124671936e-02 5.406923592090606689e-02
-2.006732672452926636e-01 -3.492610156536102295e-02 4.481902420520782471e-01 2.029550075531005859e-01 7.837734371423721313e-02 4.990560114383697510e-01 1.099370345473289490e-01 -2.097481302917003632e-02 -1.509412825107574463e-01 -1.364316232502460480e-02 7.577927410602569580e-02 -1.706006228923797607e-01 -2.182350605726242065e-01 -1.084430590271949768e-01 -2.801524400711059570e-01 2.850513458251953125e-01 1.376048009842634201e-02 4.899892210960388184e-02 -1.972305178642272949e-01 1.205542460083961487e-01 -3.069926239550113678e-02 -1.362069398164749146e-01 4.102060943841934204e-02 4.660835256800055504e-04 2.065114909783005714e-03 -1.205257624387741089e-01 2.836138755083084106e-02 1.225309893488883972e-01 1.322162598371505737e-01 -1.975160241127014160e-01 6.415674090385437012e-02 -6.013929471373558044e-02
-8.625210076570510864e-02 1.250822562724351883e-02 4.375696182250976562e-01 -1.798417605459690094e-02 7.442197203636169434e-02 1.086440831422805786e-01 -2.666591666638851166e-02 -2.158554494380950928e-01 1.676964312791824341e-01 6.185507029294967651e-02 3.146149814128875732e-01 9.359850734472274780e-02 -1.321213692426681519e-01 -2.659631669521331787e-01 1.389388646930456161e-02 -1.198250800371170044e-01 2.991683967411518097e-02 -1.412803083658218384e-01 1.596097350120544434e-01 4.015750810503959656e-02 -4.292246699333190918e-02 9.498588740825653076e-02 1.783187836408615112e-01 -1.594883799552917480e-01 3.650849163532257080e-01 -2.720502614974975586e-01 6.854362040758132935e-02 3.190015256404876709e-01 9.445979446172714233e-02 -1.108445748686790466e-01 1.222088411450386047e-01 1.660939007997512817e-01
-2.366297990083694458e-01 -3.152901828289031982e-01 2.167197689414024353e-02 3.084299154579639435e-03 -3.059427142143249512e-01 1.931890249252319336e-01 -1.150280013680458069e-01 1.121975597925484180e-03 1.693756729364395142e-01 1.838990598917007446e-01 2.198735177516937256e-01 5.005175620317459106e-02 -6.335270404815673828e-02 1.852222979068756104e-01 -2.108362168073654175e-01 1.570923253893852234e-02 -1.703032255172729492e-01 -8.644013106822967529e-02 2.870968915522098541e-02 2.727923691272735596e-01 -5.610506236553192139e-02 -1.083097159862518311e-01 -3.953012228012084961e-01 -1.363191306591033936e-01 1.163376644253730774e-01 -1.368693113327026367e-01 1.331244260072708130e-01 2.846627831459045410e-01 -9.805978089570999146e-02 -1.835984140634536743e-01 1.490859985351562500e-01 -7.466177642345428467e-02
2.424753457307815552e-01 7.776623219251632690e-02 1.105748936533927917e-01 8.851067721843719482e-02 1.543021351099014282e-01 1.952855288982391357e-01 2.139672785997390747e-01 1.727149188518524170e-01 1.335428208112716675e-01 -2.822649292647838593e-02 2.472235122695565224e-03 -3.017764687538146973e-01 -2.529255449771881104e-01 8.329652249813079834e-02 -3.189014196395874023e-01 1.752690672874450684e-01 1.620067097246646881e-02 1.918416917324066162e-01 1.612282991409301758e-01 -1.180263832211494446e-01 -3.950323909521102905e-02 -1.244920864701271057e-01 -1.750841736793518066e-02 -4.509591162204742432e-01 -4.489233344793319702e-02 -2.191066890954971313e-01 -1.444359272718429565e-01 9.991230443120002747e-03 4.911742731928825378e-02 -1.871754229068756104e-01 2.396026253700256348e-01 3.074832074344158173e-02
1.739553660154342651e-01 -5.214181169867515564e-02 1.312548965215682983e-01 2.204944938421249390e-02 -4.176068305969238281e-01 1.875418424606323242e-01 1.041455566883087158e-01 -1.625405251979827881e-01 1.361260265111923218e-01 1.932877600193023682e-01 -2.809911221265792847e-02 3.914540633559226990e-02 -5.621693283319473267e-02 -1.376494914293289185e-01 -3.032613694667816162e-01 -7.570464164018630981e-02 9.625369310379028320e-02 1.332123428583145142e-01 -3.686261922121047974e-02 1.852591037750244141e-01 1.685305535793304443e-01 -1.689937859773635864e-01 -1.309221237897872925e-01 -6.374089419841766357e-02 -2.302224487066268921e-01 -2.180554568767547607e-01 -1.733342856168746948e-01 1.032874509692192078e-01 1.559560596942901611e-01 -4.074554145336151123e-01 1.019403710961341858e-01 2.039664089679718018e-01
1.810745000839233398e-01 2.314587831497192383e-01 4.272384941577911377e-01 -7.989026606082916260e-02 1.372231394052505493e-01 -2.566896192729473114e-02 -4.744656383991241455e-02 -2.312110513448715210e-01 1.850405931472778320e-01 -5.550652742385864258e-02 1.875958293676376343e-01 9.443045407533645630e-02 -1.267074197530746460e-01 -1.373865753412246704e-01 -5.791303142905235291e-02 2.188221812248229980e-01 1.101965755224227905e-01 -8.875334262847900391e-02 2.252898067235946655e-01 9.262171387672424316e-02 2.191517315804958344e-02 -1.411243677139282227e-01 9.484048932790756226e-02 -3.015829324722290039e-01 2.128450870513916016e-01 -9.085681289434432983e-02 -2.994645945727825165e-02 3.162679374217987061e-01 5.131928995251655579e-02 -1.069034114480018616e-01 2.170481979846954346e-01 2.580260932445526123e-01
-1.345475167036056519e-01 3.045113682746887207e-01 -5.566557869315147400e-02 4.948631301522254944e-02 -2.725192010402679443e-01 -7.155441562645137310e-04 -5.030418559908866882e-02 -1.624656170606613159e-01 1.031042728573083878e-02 -3.275184333324432373e-02 4.840413853526115417e-02 1.210535839200019836e-01 2.187714576721191406e-01 -1.636345386505126953e-01 -2.126940488815307617e-01 3.786677718162536621e-01 4.803879931569099426e-02 -1.458163559436798096e-01 1.783035099506378174e-01 -2.227758377557620406e-04 4.822358116507530212e-02 -1.134981885552406311e-01 1.699754223227500916e-02 -3.364979624748229980e-01 2.298917770385742188e-01 -3.348787501454353333e-02 1.398300975561141968e-01 1.268829256296157837e-01 1.522345393896102905e-01 -4.269915223121643066e-01 -7.045041024684906006e-02 1.217164918780326843e-01
-7.263703644275665283e-02 -8.487115055322647095e-02 3.974891006946563721e-01 -9.987431019544601440e-02 -9.425213932991027832e-02 9.910711646080017090e-02 -1.670486927032470703e-01 5.417082458734512329e-02 7.480604946613311768e-02 -9.343837946653366089e-02 2.025214284658432007e-01 1.065835938788950443e-03 -1.112800016999244690e-01 1.079050675034523010e-01 -3.399677276611328125e-01 3.316955873742699623e-03 3.322528302669525146e-02 -1.729862093925476074e-01 2.356828004121780396e-01 -2.804030664265155792e-02 1.551553159952163696e-01 -1.190355718135833740e-01 1.820183098316192627e-01 -5.164441466331481934e-01 1.431353092193603516e-01 8.369119465351104736e-02 -2.424293011426925659e-02 2.470750510692596436e-01 7.844427227973937988e-02 -1.107785478234291077e-01 -5.939792469143867493e-02 1.962562501430511475e-01
9.490616619586944580e-02 1.957936882972717285e-01 3.352591693401336670e-01 -2.504290342330932617e-01 2.371210604906082153e-01 1.578167378902435303e-01 6.402664631605148315e-02 -1.834304332733154297e-01 1.448804438114166260e-01 1.254979372024536133e-01 1.877580732107162476e-01 -8.686558157205581665e-02 -1.909046918153762817e-01 -2.002888172864913940e-02 -3.285758197307586670e-01 1.183389872312545776e-01 1.370482519268989563e-02 -1.953021138906478882e-01 3.689238131046295166e-01 5.635747686028480530e-02 1.863591521978378296e-01 -2.724737524986267090e-01 -1.469080522656440735e-02 -1.466038674116134644e-01 4.750232025980949402e-02 6.603735685348510742e-02 4.260475933551788330e-02 1.981585472822189331e-01 1.183469817042350769e-01 -7.270058244466781616e-02 1.289456635713577271e-01 -1.685386896133422852e-01
-1.363818496465682983e-01 1.058567240834236145e-01 1.460700631141662598e-01 -8.013115078210830688e-02 1.676653325557708740e-01 4.723671078681945801e-01 -2.230998426675796509e-01 5.135679617524147034e-03 3.375066220760345459e-01 1.737949550151824951e-01 -1.704988181591033936e-01 -1.305036898702383041e-02 -1.388210430741310120e-02 -1.680821329355239868e-01 -2.845666706562042236e-01 2.377537190914154053e-01 -4.804818332195281982e-02 -1.276286095380783081e-01 -1.545198410749435425e-01 1.187623366713523865e-01 1.367879360914230347e-01 -1.216887161135673523e-01 2.486914955079555511e-02 -2.349725216627120972e-01 -7.162279449403285980e-03 -2.805097103118896484e-01 -9.467992186546325684e-02 1.575877219438552856e-01 -1.427626758813858032e-01 -1.002452597022056580e-01 -1.091219261288642883e-01 -3.589554131031036377e-02
1.759543865919113159e-01 -6.846435368061065674e-03 -1.715537011623382568e-01 9.589499235153198242e-02 7.461369782686233521e-02 2.828765213489532471e-01 5.144780129194259644e-02 -2.173752635717391968e-01 4.877874255180358887e-01 2.812435105443000793e-02 7.212883979082107544e-02 -1.563882529735565186e-01 -1.452468484640121460e-01 -3.461206257343292236e-01 -3.255554139614105225e-01 2.024585604667663574e-01 1.457867771387100220e-01 5.220251902937889099e-02 7.023989409208297729e-02 2.208743393421173096e-01 5.800305679440498352e-02 -1.965499371290206909e-01 -1.887549608945846558e-01 -1.412697285413742065e-01 1.814273893833160400e-01 -3.120190650224685669e-02 -2.497433125972747803e-02 -7.283573038876056671e-03 -1.207607686519622803e-01 -7.126072049140930176e-02 8.328624814748764038e-02 -4.667280241847038269e-02
-2.110427767038345337e-01 2.440270781517028809e-01 1.666256487369537354e-01 1.869861595332622528e-02 1.955097466707229614e-01 4.776061475276947021e-01 -1.907308399677276611e-01 -1.863289810717105865e-02 2.559559941291809082e-01 2.865502238273620605e-01 -1.224798634648323059e-01 5.951905623078346252e-02 -5.734850093722343445e-02 -1.897624880075454712e-01 -2.043345570564270020e-01 1.265136152505874634e-01 -1.032846495509147644e-01 -1.632895320653915405e-01 -9.396359324455261230e-02 2.150687873363494873e-01 1.870502382516860962e-01 -1.072108466178178787e-02 1.240688264369964600e-01 -1.613695025444030762e-01 9.400869905948638916e-02 -1.536950916051864624e-01 -1.691121049225330353e-02 2.581645846366882324e-01 -1.474117636680603027e-01 -1.018091440200805664e-01 -1.430205348879098892e-02 2.950006723403930664e-02
-1.131778117269277573e-03 1.571744084358215332e-01 4.477638751268386841e-02 -6.758792325854301453e-03 -1.588524281978607178e-01 1.221182718873023987e-01 -8.251435309648513794e-02 -7.000002264976501465e-02 5.722919479012489319e-02 3.362097144126892090e-01 3.661730587482452393e-01 1.793176382780075073e-01 -3.338105082511901855e-01 -1.534669548273086548e-01 -3.459430038928985596e-01 2.932394146919250488e-01 -3.006959566846489906e-03 -1.532073020935058594e-01 2.320123016834259033e-01 7.816416770219802856e-02 1.193845272064208984e-01 7.335851341485977173e-02 -1.702942699193954468e-01 -1.655271202325820923e-01 -8.709528297185897827e-02 -3.542848676443099976e-02 2.871400415897369385e-01 3.206424787640571594e-02 -5.730599537491798401e-02 -1.695570945739746094e-01 -1.111572459340095520e-01 4.504831507802009583e-02
-1.679668128490447998e-01 5.595979094505310059e-02 2.205365151166915894e-01 -1.545459926128387451e-01 1.485345512628555298e-01 2.473528683185577393e-01 -7.008126005530357361e-03 -1.517693996429443359e-01 1.307478547096252441e-01 1.602357476949691772e-01 -1.680797189474105835e-01 -2.182428836822509766e-01 -2.686044275760650635e-01 -5.854227766394615173e-02 -8.945088833570480347e-03 2.424933947622776031e-02 -3.525252640247344971e-02 -9.006040543317794800e-02 3.573944568634033203e-01 -7.243473082780838013e-02 -1.273010671138763428e-01 -2.301252037286758423e-01 -1.921913772821426392e-01 -2.294036298990249634e-01 3.908945322036743164e-01 -7.566056400537490845e-02 6.540806591510772705e-02 1.570575833320617676e-01 -1.770490258932113647e-01 -5.421233177185058594e-02 1.504337489604949951e-01 2.224170714616775513e-01
[truncated: 3,273,394 more chars]
