# Supplementary material for: The Language of Innovation
Source: PLoS One. 2020 Apr 30;15(4):e0230107. doi: 10.1371/journal.pone.0230107 (PMC7194493; doi:10.1371/journal.pone.0230107)
Supplement: S28 File — (GZ) [file pone.0230107.s028.tar.gz › 2006-2010/V2Run_9_VS_4500_embeddings2006-2010ED32.txt]

-3.490339219570159912e-02 -2.649699747562408447e-01 -1.549045443534851074e-01 7.432523369789123535e-02 -6.087625399231910706e-02 -1.789755672216415405e-01 2.406889796257019043e-01 -8.444490842521190643e-03 -1.727090179920196533e-01 8.525199443101882935e-02 -1.511400789022445679e-01 -1.784851551055908203e-01 1.254731714725494385e-01 -9.571679867804050446e-03 -1.812388449907302856e-01 -4.542235657572746277e-02 3.589014336466789246e-02 -2.280059754848480225e-01 2.084665596485137939e-01 -3.154619932174682617e-01 1.190622821450233459e-01 5.146232992410659790e-02 2.245421260595321655e-01 -3.899178802967071533e-01 3.897216916084289551e-01 6.392810493707656860e-02 -5.348371714353561401e-02 1.138939801603555679e-02 -1.150331646203994751e-01 -9.413181990385055542e-02 -3.984545171260833740e-02 -2.541655898094177246e-01
9.340632706880569458e-02 -4.125087857246398926e-01 1.953685283660888672e-02 -1.705196127295494080e-02 -7.291983813047409058e-02 -1.916156113147735596e-01 2.216541767120361328e-01 2.079461365938186646e-01 -1.126007512211799622e-01 1.226110458374023438e-01 -4.654575139284133911e-02 -2.076945602893829346e-01 7.635365426540374756e-02 1.300010383129119873e-01 2.967775762081146240e-01 1.634255498647689819e-01 -5.906757339835166931e-02 -7.349298894405364990e-02 1.962274014949798584e-01 8.869042992591857910e-02 2.689831890165805817e-02 8.216620981693267822e-02 2.747254073619842529e-01 -9.618493169546127319e-02 2.867397069931030273e-01 -1.105452999472618103e-01 2.158489525318145752e-01 -1.464264560490846634e-02 -3.184236288070678711e-01 1.042055934667587280e-01 -1.433915197849273682e-01 -2.323400676250457764e-01
2.137167453765869141e-01 3.418125584721565247e-02 -1.879949867725372314e-01 2.208729088306427002e-02 -1.764399558305740356e-02 -2.617964446544647217e-01 -2.305009588599205017e-02 1.304122433066368103e-02 -2.376472651958465576e-01 -1.728094816207885742e-01 7.430897559970617294e-03 -7.700286805629730225e-02 -1.159110292792320251e-01 2.637919187545776367e-01 2.319506555795669556e-01 -4.149338603019714355e-02 2.093024104833602905e-01 4.416738077998161316e-02 1.449181139469146729e-01 -2.904780209064483643e-01 2.082141349092125893e-03 7.178252190351486206e-02 2.196101658046245575e-02 -4.680763185024261475e-01 9.381406754255294800e-02 1.939037442207336426e-01 -8.888398855924606323e-02 1.456212103366851807e-01 -2.588713169097900391e-01 -9.594209492206573486e-02 -2.985322475433349609e-01 1.379121840000152588e-02
-3.277454674243927002e-01 9.632688760757446289e-02 9.198167920112609863e-02 -1.053420007228851318e-01 1.641553193330764771e-01 -3.633632361888885498e-01 1.524170041084289551e-01 -1.183533594012260437e-01 -1.158674135804176331e-01 -1.387138366699218750e-01 -9.929524362087249756e-02 -2.659597098827362061e-01 1.040410250425338745e-01 1.013551652431488037e-01 2.068284302949905396e-01 1.388040184974670410e-01 2.177184075117111206e-01 9.445291012525558472e-02 5.040654167532920837e-02 -5.021322146058082581e-02 2.365960776805877686e-01 1.643540412187576294e-01 2.151028215885162354e-01 -4.002708494663238525e-01 1.262483745813369751e-01 -4.387097805738449097e-02 2.044484764337539673e-01 5.830557271838188171e-02 -1.155424341559410095e-01 1.309367418289184570e-01 -1.632357686758041382e-01 -7.886665873229503632e-03
1.897027045488357544e-01 9.205833077430725098e-02 -1.301002055406570435e-01 -1.793703138828277588e-01 1.126045435667037964e-01 7.694612443447113037e-02 -1.138239260762929916e-02 -1.331297308206558228e-01 -1.256360113620758057e-01 -2.620548009872436523e-02 -1.927487254142761230e-01 -2.222649902105331421e-01 8.250060677528381348e-02 -5.140428896993398666e-03 6.928117573261260986e-02 1.246553733944892883e-01 4.080092310905456543e-01 5.535596981644630432e-02 1.897005885839462280e-01 1.080508828163146973e-01 2.800951302051544189e-01 1.990553885698318481e-01 2.823743224143981934e-01 -2.520301342010498047e-01 2.340222746133804321e-01 -5.145201459527015686e-02 -1.968056857585906982e-01 2.787045836448669434e-01 -1.369840949773788452e-01 -3.360133268870413303e-04 -1.298440247774124146e-02 -2.617340683937072754e-01
-1.593803018331527710e-01 -3.382158651947975159e-02 -1.149178594350814819e-01 4.512812942266464233e-02 -7.164189964532852173e-02 4.953840747475624084e-02 1.337326914072036743e-01 -2.014594972133636475e-01 -5.680413916707038879e-02 -5.379654467105865479e-02 -2.951102256774902344e-01 -3.518299460411071777e-01 8.731424808502197266e-03 1.947720348834991455e-01 8.058807998895645142e-02 -5.400541797280311584e-02 2.879494726657867432e-01 2.370625883340835571e-01 1.741739362478256226e-01 -9.486316703259944916e-03 1.448675841093063354e-01 -6.421653926372528076e-02 3.146492838859558105e-01 -2.144665867090225220e-01 4.085798561573028564e-01 1.690662838518619537e-02 1.635005027055740356e-01 9.146499633789062500e-02 -4.080527648329734802e-02 3.993249032646417618e-03 -2.880849242210388184e-01 -3.300813585519790649e-02
3.657781705260276794e-02 -5.392582342028617859e-02 -7.549487054347991943e-02 1.327958405017852783e-01 -1.008478086441755295e-02 -2.059771269559860229e-01 -1.340352296829223633e-01 -1.665546149015426636e-01 -1.007254943251609802e-01 7.685685902833938599e-02 -2.923326194286346436e-01 -3.235970139503479004e-01 6.696685403585433960e-02 -9.663142263889312744e-03 1.304567903280258179e-01 5.003572907298803329e-03 3.822075724601745605e-01 1.734378933906555176e-01 -2.900089137256145477e-02 5.205143615603446960e-02 1.875909417867660522e-01 1.445414423942565918e-01 5.154426395893096924e-02 -2.257481664419174194e-01 1.223337575793266296e-01 -7.538758218288421631e-03 1.663217544555664062e-01 5.288422107696533203e-02 -3.727728128433227539e-01 1.903679072856903076e-01 -1.955789923667907715e-01 -3.286179900169372559e-01
-3.872779756784439087e-02 -2.255842089653015137e-01 1.020039543509483337e-01 4.466909170150756836e-02 4.104554653167724609e-01 -3.938356935977935791e-01 2.284289896488189697e-01 1.545513272285461426e-01 -1.054951995611190796e-01 1.080399528145790100e-01 -3.973306342959403992e-02 -1.581711024045944214e-01 1.212414130568504333e-01 3.840766847133636475e-02 8.603980392217636108e-02 8.893570303916931152e-02 4.664435386657714844e-01 -6.253748387098312378e-02 1.983134001493453979e-01 -6.615533679723739624e-02 -9.664710611104965210e-02 9.923848509788513184e-02 5.003799684345722198e-03 -1.511049270629882812e-01 2.020245641469955444e-01 1.162077020853757858e-02 9.475761651992797852e-02 4.981268942356109619e-02 -2.456427179276943207e-02 -1.868569999933242798e-01 -4.272112995386123657e-02 -2.401972264051437378e-01
-1.479856371879577637e-01 -4.022414330393075943e-03 -1.176360622048377991e-02 1.351902037858963013e-01 -3.366225399076938629e-03 -7.340392097830772400e-03 -1.669014617800712585e-02 -1.684359610080718994e-01 6.910132616758346558e-02 -4.318272322416305542e-02 -1.422105878591537476e-01 -3.428485989570617676e-01 5.423949286341667175e-02 -1.361956596374511719e-01 6.192114949226379395e-02 9.183973819017410278e-02 4.339138269424438477e-01 -5.251639336347579956e-02 1.695319265127182007e-01 -7.880414277315139771e-02 1.638663560152053833e-01 1.588312387466430664e-01 4.402809217572212219e-02 -5.751084089279174805e-01 2.481856197118759155e-01 -2.952268160879611969e-02 1.421786993741989136e-01 6.987468898296356201e-02 -1.991728395223617554e-01 7.787941396236419678e-02 -7.561223953962326050e-02 5.486990511417388916e-02
-9.967719018459320068e-02 -1.407277733087539673e-01 -5.037483200430870056e-02 7.680643815547227859e-03 -9.029062092304229736e-02 -5.574388802051544189e-02 1.334823295474052429e-02 2.161602489650249481e-02 -2.912065386772155762e-01 4.741441458463668823e-02 -2.293845266103744507e-01 -2.722408771514892578e-01 2.633075416088104248e-01 6.065941601991653442e-02 -4.749844968318939209e-02 -5.043845251202583313e-02 3.804088234901428223e-01 1.143030375242233276e-01 1.249355543404817581e-02 1.043633148074150085e-01 1.684246957302093506e-01 1.534943580627441406e-01 8.444350212812423706e-02 -4.370087385177612305e-01 3.765312954783439636e-02 1.000511646270751953e-01 5.942359101027250290e-03 2.219750881195068359e-01 -2.175109535455703735e-01 3.086226880550384521e-01 -1.896535158157348633e-01 -7.774198800325393677e-02
-8.189616352319717407e-02 2.216685414314270020e-01 -1.281266957521438599e-01 -9.466101415455341339e-03 -1.222929805517196655e-01 -2.632786929607391357e-01 -5.980779603123664856e-02 1.941112726926803589e-01 -3.469254076480865479e-01 -2.563460469245910645e-01 -1.378119438886642456e-01 -1.362013518810272217e-01 3.713496401906013489e-02 1.664795577526092529e-01 -4.425499215722084045e-02 -1.390101909637451172e-01 9.795073419809341431e-02 -2.013368457555770874e-01 3.174327015876770020e-01 -1.768720299005508423e-01 1.071049198508262634e-01 4.120402038097381592e-02 -4.232031106948852539e-02 -3.323144614696502686e-01 -4.786245152354240417e-02 5.381796509027481079e-02 -9.438341856002807617e-02 7.489947974681854248e-02 -3.106516897678375244e-01 5.796050280332565308e-02 -2.596759796142578125e-01 -1.831944733858108521e-01
7.347365468740463257e-02 -9.989635646343231201e-02 -2.194713205099105835e-01 5.437165498733520508e-02 5.583369359374046326e-02 -2.793295979499816895e-01 3.049589395523071289e-01 -1.156009454280138016e-02 8.599711582064628601e-03 1.651183515787124634e-01 5.181136727333068848e-02 -3.354079723358154297e-01 2.981898784637451172e-01 7.035963982343673706e-02 -7.012889254838228226e-03 1.804475784301757812e-01 2.505103051662445068e-01 -3.481266647577285767e-02 3.740388154983520508e-01 -5.923845246434211731e-02 -2.506611496210098267e-02 2.862949669361114502e-01 1.170205920934677124e-01 -1.284809112548828125e-01 1.311536729335784912e-01 -2.588915452361106873e-02 1.467888802289962769e-01 2.331201583147048950e-01 7.464547641575336456e-03 1.489970982074737549e-01 -2.106187045574188232e-01 9.832564741373062134e-02
-2.403456270694732666e-01 -5.808246508240699768e-02 5.627350136637687683e-02 -8.214384317398071289e-02 9.071559458971023560e-02 1.376914884895086288e-02 -1.053075343370437622e-01 -1.265017539262771606e-01 -1.536047458648681641e-01 3.959714248776435852e-02 -3.583898544311523438e-01 -2.490637749433517456e-01 1.110155433416366577e-01 9.964267909526824951e-02 1.584306508302688599e-01 -1.015650387853384018e-02 3.157666325569152832e-01 1.529854536056518555e-01 3.249523341655731201e-01 1.359926722943782806e-02 1.559468358755111694e-01 2.754675783216953278e-02 1.787884533405303955e-01 -3.281132876873016357e-01 1.930107474327087402e-01 1.612531580030918121e-02 -4.668561369180679321e-02 1.640812754631042480e-01 -3.549813106656074524e-02 1.925626844167709351e-01 -1.602643132209777832e-01 -3.257384896278381348e-01
-1.229870766401290894e-01 -2.006115466356277466e-01 -8.239882439374923706e-02 -2.610316313803195953e-02 8.487544208765029907e-02 4.288885742425918579e-02 2.083457112312316895e-01 -4.232036322355270386e-02 3.886843100190162659e-02 1.196904182434082031e-01 5.446911230683326721e-02 1.554990001022815704e-02 2.609144747257232666e-01 1.524094939231872559e-01 5.576972663402557373e-02 6.067647784948348999e-02 -2.871151454746723175e-02 -2.412745803594589233e-01 2.184599488973617554e-01 -1.086283996701240540e-01 1.138475015759468079e-01 3.078126907348632812e-01 4.220824316143989563e-02 -3.393093049526214600e-01 2.471431642770767212e-01 2.093208581209182739e-01 -1.579342633485794067e-01 2.268230728805065155e-02 -4.603644311428070068e-01 3.206845605745911598e-03 -2.568705677986145020e-01 -1.196164190769195557e-01
1.020541042089462280e-01 -1.482307165861129761e-01 7.508790493011474609e-02 -3.491505607962608337e-02 6.888671964406967163e-02 -1.866433918476104736e-01 1.136799827218055725e-01 1.630590707063674927e-01 -1.544842571020126343e-01 7.706531137228012085e-02 7.148727774620056152e-03 -3.727116584777832031e-01 6.773901171982288361e-03 2.934055626392364502e-01 1.150287315249443054e-01 -1.984639465808868408e-02 1.073553562164306641e-01 3.696481883525848389e-01 2.700424194335937500e-01 1.237175893038511276e-02 1.931095272302627563e-01 3.524435758590698242e-01 8.433470875024795532e-02 -5.682821571826934814e-02 2.201539129018783569e-01 -1.119538620114326477e-01 1.549305468797683716e-01 2.678713202476501465e-01 1.392221152782440186e-01 -1.271055638790130615e-01 -5.834218487143516541e-02 -1.560200154781341553e-01
1.779601275920867920e-01 8.396567404270172119e-02 -1.305392980575561523e-01 2.696714103221893311e-01 8.800566196441650391e-02 -9.877305477857589722e-02 3.792211040854454041e-02 1.963879913091659546e-01 -8.389817923307418823e-02 -2.314819693565368652e-01 5.603294819593429565e-02 -2.509190328419208527e-02 8.410359174013137817e-02 1.906696707010269165e-01 -9.993850439786911011e-02 3.924330323934555054e-02 1.798482090234756470e-01 -1.697526425123214722e-01 2.161311805248260498e-01 -1.130964532494544983e-01 1.499750912189483643e-01 2.170709669589996338e-01 -1.224531903862953186e-01 -3.588841557502746582e-01 1.752277016639709473e-01 1.130747422575950623e-01 -2.286633700132369995e-01 2.319900691509246826e-01 -2.849152684211730957e-01 -2.035168856382369995e-01 -2.123747766017913818e-01 -2.080763876438140869e-01
-8.540781587362289429e-02 -2.046165764331817627e-01 -1.249411478638648987e-01 -2.635542303323745728e-02 -2.633851170539855957e-01 -9.952450171113014221e-03 1.100765913724899292e-01 -7.485277205705642700e-02 4.408324137330055237e-03 -3.022705912590026855e-01 -3.840753436088562012e-02 -1.131884604692459106e-01 2.489728629589080811e-01 1.548449993133544922e-01 1.647324860095977783e-01 1.655256561934947968e-02 2.585898637771606445e-01 -1.576517075300216675e-01 1.142878904938697815e-01 -2.376909852027893066e-01 1.751891821622848511e-01 2.619350254535675049e-01 -5.965589731931686401e-02 -3.252844810485839844e-01 1.244913414120674133e-02 3.098011612892150879e-01 -8.358443528413772583e-02 -5.589663609862327576e-02 -3.023967444896697998e-01 -7.097516953945159912e-02 -2.262822538614273071e-01 -6.643960624933242798e-02
3.109599091112613678e-02 -2.396713476628065109e-03 -6.300392746925354004e-02 -3.184919059276580811e-02 1.122984662652015686e-01 -2.885175049304962158e-01 1.052118316292762756e-01 6.592884659767150879e-03 -9.658392518758773804e-02 -1.403828412294387817e-01 -1.670367270708084106e-01 -2.412787973880767822e-01 2.719595134258270264e-01 -2.065310776233673096e-01 -2.529906341806054115e-03 1.170202158391475677e-02 2.406014800071716309e-01 3.709832429885864258e-01 2.008823305368423462e-02 -1.969747804105281830e-02 -1.387223787605762482e-02 2.533065676689147949e-01 1.575537025928497314e-01 -3.812876343727111816e-01 2.100592255592346191e-01 7.336910068988800049e-02 -4.968266934156417847e-02 1.063888520002365112e-01 -3.505848944187164307e-01 2.893947251141071320e-02 9.737189114093780518e-02 -1.666485518217086792e-01
-1.199470981955528259e-01 -2.095206081867218018e-01 -1.934924125671386719e-01 -3.529192879796028137e-02 -3.770689014345407486e-03 -2.548403143882751465e-01 2.810219228267669678e-01 -2.657229453325271606e-02 2.130447886884212494e-03 1.534953415393829346e-01 -1.350334733724594116e-01 -1.171738058328628540e-01 2.296194732189178467e-01 1.026839911937713623e-01 3.714761435985565186e-01 2.516609616577625275e-02 1.072465479373931885e-01 1.857618391513824463e-01 1.850552558898925781e-01 -1.158707812428474426e-01 1.716940551996231079e-01 3.192412853240966797e-01 2.707293033599853516e-01 -5.743485316634178162e-02 1.744706928730010986e-01 -1.434477269649505615e-01 -3.721563890576362610e-02 2.316173315048217773e-01 7.929344475269317627e-02 -3.756080195307731628e-02 -2.923833131790161133e-01 -7.931987755000591278e-03
-1.141071319580078125e-01 -2.484254911541938782e-02 2.234133332967758179e-02 2.806588709354400635e-01 -9.886083751916885376e-02 -1.421699970960617065e-01 -1.205152366310358047e-02 -3.819135576486587524e-02 -1.732287555932998657e-01 -2.298747599124908447e-01 -2.422346472740173340e-01 -3.194624781608581543e-01 1.860415339469909668e-01 -3.837639838457107544e-02 2.539519965648651123e-02 2.864675521850585938e-01 2.499787062406539917e-01 1.998152285814285278e-01 -3.060013242065906525e-02 4.993345588445663452e-02 5.287958681583404541e-02 3.563008904457092285e-01 7.637526839971542358e-02 -3.949221074581146240e-01 1.096101701259613037e-01 1.564783453941345215e-01 2.130598016083240509e-02 1.374641805887222290e-01 -1.845493763685226440e-01 6.994215399026870728e-02 -1.017105728387832642e-01 -1.029219776391983032e-01
3.330861777067184448e-02 -3.067066371440887451e-01 1.262300610542297363e-01 -2.541878223419189453e-01 -2.769791148602962494e-02 -1.467035114765167236e-01 1.290292292833328247e-01 -1.523609459400177002e-01 -1.343040615320205688e-01 -1.015987396240234375e-01 -1.558865010738372803e-01 -1.078963205218315125e-01 -1.531374827027320862e-02 -1.620421260595321655e-01 1.305774897336959839e-01 7.111617922782897949e-02 3.779054582118988037e-01 7.983770966529846191e-02 1.515668779611587524e-01 4.091669246554374695e-02 2.398377656936645508e-01 -8.026732504367828369e-02 1.425743550062179565e-01 -3.369478285312652588e-01 3.522259294986724854e-01 1.354563236236572266e-01 2.457983940839767456e-01 -7.750447839498519897e-02 -6.308745592832565308e-02 1.402040719985961914e-01 -7.430773228406906128e-02 -1.989184170961380005e-01
-1.363423168659210205e-01 -5.137017369270324707e-02 4.786621406674385071e-02 -2.868931740522384644e-02 2.767573483288288116e-02 -8.606909960508346558e-02 1.416045278310775757e-01 2.402916178107261658e-02 -7.968558371067047119e-02 -2.198025584220886230e-01 -4.317743182182312012e-01 -2.743425071239471436e-01 -1.040358543395996094e-01 -1.395322233438491821e-01 -1.593073084950447083e-02 -3.208461403846740723e-02 7.506687194108963013e-02 2.195208221673965454e-01 9.292721748352050781e-02 9.045445919036865234e-02 -4.462476447224617004e-02 2.018762677907943726e-01 9.692856669425964355e-02 -4.318034946918487549e-01 1.757366955280303955e-01 -1.560314446687698364e-01 1.097610965371131897e-01 1.308506429195404053e-01 -3.025864362716674805e-01 6.523922830820083618e-02 -3.123053610324859619e-01 -1.092607304453849792e-01
-1.221430674195289612e-01 -2.093562930822372437e-01 -2.024200409650802612e-01 -8.258488774299621582e-02 -4.386929795145988464e-02 1.993730366230010986e-01 2.570032477378845215e-01 -4.544530808925628662e-02 -2.218601554632186890e-01 -1.660578139126300812e-02 -1.291031688451766968e-01 3.577048331499099731e-02 1.592564433813095093e-01 4.406540393829345703e-01 1.501811444759368896e-01 1.570541858673095703e-01 1.621760278940200806e-01 -6.716641783714294434e-02 1.918352097272872925e-01 -1.398504525423049927e-01 1.921406388282775879e-01 9.342891722917556763e-02 -5.345163866877555847e-02 -2.872345149517059326e-01 4.075605794787406921e-02 2.053745090961456299e-01 -1.188488006591796875e-01 3.849438577890396118e-02 -3.216997683048248291e-01 -1.960425078868865967e-02 -1.438615918159484863e-01 -2.174079418182373047e-01
2.648818120360374451e-02 3.932217136025428772e-02 2.908607386052608490e-02 5.990546662360429764e-03 -1.576743647456169128e-02 -8.217834681272506714e-02 1.589250713586807251e-01 -1.501461565494537354e-01 6.595031172037124634e-02 4.941037856042385101e-03 -6.242810562252998352e-02 -1.553203165531158447e-01 7.061287760734558105e-02 2.943524718284606934e-01 1.219193711876869202e-01 -1.477311849594116211e-01 3.780834674835205078e-01 2.171408198773860931e-02 7.174972444772720337e-02 2.132625132799148560e-01 2.946774661540985107e-01 1.161252707242965698e-01 2.328661531209945679e-01 -4.188420176506042480e-01 9.077759087085723877e-02 -4.124166816473007202e-02 -2.305982857942581177e-01 -4.467018693685531616e-02 -6.631500273942947388e-02 1.782519370317459106e-01 -2.851431369781494141e-01 -2.733866274356842041e-01
-6.099949404597282410e-02 -1.563186347484588623e-01 -1.458943933248519897e-01 1.605477184057235718e-01 3.020470142364501953e-01 -8.711659908294677734e-02 3.341543972492218018e-01 1.907089352607727051e-01 -7.721009850502014160e-02 -1.493809074163436890e-01 -1.056809052824974060e-01 -2.772687673568725586e-01 -1.126364525407552719e-02 3.137490525841712952e-02 2.212929725646972656e-01 -3.030804991722106934e-01 1.447591930627822876e-01 -1.612727046012878418e-01 1.413160860538482666e-01 9.931945055723190308e-02 1.834125518798828125e-01 6.746791303157806396e-02 4.264561459422111511e-02 -2.297430783510208130e-01 3.305575251579284668e-02 -1.009936258196830750e-01 2.960086464881896973e-01 1.512078940868377686e-01 -2.594117224216461182e-01 1.243458837270736694e-01 -6.374637037515640259e-02 -2.036699205636978149e-01
1.589093357324600220e-03 -1.401818394660949707e-01 -3.380171209573745728e-02 1.301367953419685364e-02 -5.994520708918571472e-02 -1.956760138273239136e-01 -1.010890826582908630e-01 6.994237750768661499e-02 1.074666390195488930e-03 -5.583753436803817749e-02 -9.519669413566589355e-02 -2.546391189098358154e-01 -6.251437962055206299e-02 2.358977794647216797e-01 -1.198717113584280014e-02 -2.106479853391647339e-01 7.714232802391052246e-02 -3.048367798328399658e-01 1.254252195358276367e-01 -1.624612957239151001e-01 2.050640285015106201e-01 -6.970591098070144653e-02 -1.152623817324638367e-01 -1.994170248508453369e-01 1.439243648201227188e-02 3.661954998970031738e-01 -6.172170117497444153e-02 7.860207557678222656e-02 -4.763606488704681396e-01 -5.120166763663291931e-02 1.075964644551277161e-01 -3.384823203086853027e-01
-9.149863384664058685e-03 -1.182909235358238220e-01 -3.001613318920135498e-01 5.434263497591018677e-03 7.774180173873901367e-02 -3.736585751175880432e-02 -4.710223060101270676e-03 -4.353408142924308777e-02 -9.885825961828231812e-02 -1.157663166522979736e-01 -3.905096277594566345e-02 -1.102434620261192322e-01 1.682845056056976318e-01 1.795507818460464478e-01 9.046234935522079468e-02 -5.004944652318954468e-02 2.076426148414611816e-01 -1.193804591894149780e-01 3.199709355831146240e-01 -4.741169810295104980e-01 1.109548658132553101e-01 -4.371486604213714600e-02 -1.746567189693450928e-01 -4.253121912479400635e-01 5.151338502764701843e-02 6.817139685153961182e-02 -5.397121235728263855e-02 1.389719992876052856e-01 -1.720315217971801758e-01 -1.189971640706062317e-01 -3.003728687763214111e-01 -6.841795146465301514e-02
-1.678839474916458130e-01 -5.162135511636734009e-02 -1.303098164498806000e-02 -1.753433048725128174e-01 -7.214162498712539673e-02 -8.673916012048721313e-02 8.368342369794845581e-02 -1.170100122690200806e-01 -1.391219347715377808e-01 1.700451783835887909e-02 -3.182118535041809082e-01 -4.762082099914550781e-01 6.565051525831222534e-02 -6.607279926538467407e-02 1.166512072086334229e-01 -1.736240275204181671e-02 1.804382354021072388e-01 1.239602044224739075e-01 4.994614049792289734e-02 -3.941154479980468750e-02 7.675993442535400391e-02 4.479989409446716309e-02 3.309921026229858398e-01 -3.211308121681213379e-01 2.241667062044143677e-01 -2.416894212365150452e-02 -3.393701743334531784e-03 2.085174024105072021e-01 -3.176883757114410400e-01 1.583073288202285767e-01 -4.373916983604431152e-02 -1.994317620992660522e-01
-1.113858520984649658e-01 -6.434082239866256714e-02 -1.529879122972488403e-01 -1.185179594904184341e-02 -3.853627294301986694e-02 -7.887845486402511597e-02 -2.202838473021984100e-02 -2.023405283689498901e-01 -5.568144842982292175e-03 3.639440611004829407e-02 -2.716557085514068604e-01 -3.293868899345397949e-01 1.786604337394237518e-02 -8.281913399696350098e-02 1.178284659981727600e-01 3.354455158114433289e-02 3.343715369701385498e-01 3.599114716053009033e-02 2.051058858633041382e-01 2.211236953735351562e-01 1.527011245489120483e-01 1.749032139778137207e-01 4.313434362411499023e-01 -2.987920939922332764e-01 1.075764894485473633e-01 9.307858347892761230e-02 1.405252888798713684e-02 1.809848845005035400e-01 -1.430356949567794800e-01 1.988121271133422852e-01 -1.122651994228363037e-01 -2.141359299421310425e-01
-1.613677293062210083e-01 2.920368313789367676e-02 -7.700683921575546265e-02 2.177821546792984009e-01 -4.038596525788307190e-02 -6.433628499507904053e-02 1.602451354265213013e-01 -2.873699665069580078e-01 -3.665593862533569336e-01 1.971288118511438370e-03 -2.335015386343002319e-01 -2.752318382263183594e-01 1.958093643188476562e-01 -6.708528101444244385e-02 -5.887501314282417297e-02 1.401047557592391968e-01 2.404092699289321899e-01 1.720074564218521118e-01 -4.732897505164146423e-02 -4.782107658684253693e-03 2.527425587177276611e-01 9.833267331123352051e-02 -5.597467534244060516e-04 -3.801888525485992432e-01 1.076233759522438049e-01 -1.310650445520877838e-02 -2.543761953711509705e-02 6.038181856274604797e-02 -2.982798218727111816e-01 8.559152483940124512e-02 -1.207183897495269775e-01 -2.011972963809967041e-01
5.465889349579811096e-02 1.668648608028888702e-02 -2.740541100502014160e-02 -3.344480395317077637e-01 -1.411109119653701782e-01 -1.443554461002349854e-01 2.498413920402526855e-01 -6.381356716156005859e-02 -8.554456382989883423e-02 -2.031159698963165283e-01 -2.313905060291290283e-01 -4.015056192874908447e-01 9.660924971103668213e-02 -1.200404688715934753e-01 -5.014004185795783997e-02 -4.744587093591690063e-02 2.529849410057067871e-01 -4.226681310683488846e-03 4.843875020742416382e-02 6.344417482614517212e-02 7.198514649644494057e-04 3.339458703994750977e-01 2.834739983081817627e-01 -1.909469366073608398e-01 1.952851116657257080e-01 -7.549312710762023926e-02 1.784158796072006226e-01 1.355959326028823853e-01 -8.958896994590759277e-02 1.495674997568130493e-01 -1.514517962932586670e-01 -1.973216384649276733e-01
6.080687418580055237e-02 -1.062374264001846313e-01 -8.478984981775283813e-02 -1.175781413912773132e-01 5.899946019053459167e-02 8.618216961622238159e-02 9.767185896635055542e-02 -1.851485520601272583e-01 1.077453121542930603e-01 7.379678636789321899e-02 2.863289602100849152e-02 1.448862254619598389e-01 3.567222356796264648e-01 1.392529606819152832e-01 1.721480861306190491e-02 2.369769848883152008e-02 2.178791016340255737e-01 -4.772976413369178772e-02 4.304510951042175293e-01 -9.495411068201065063e-02 2.952967584133148193e-01 -2.675226703286170959e-02 2.132291048765182495e-01 -3.273659050464630127e-01 5.260500311851501465e-02 -6.108323484659194946e-02 2.204292267560958862e-01 2.420919835567474365e-01 -2.011093050241470337e-01 -1.683301329612731934e-01 -1.420461237430572510e-01 -1.888099014759063721e-01
1.727421069517731667e-03 -1.763760745525360107e-01 -7.083989679813385010e-02 1.467321515083312988e-01 3.168800771236419678e-01 -1.567272394895553589e-01 3.549785017967224121e-01 6.678217649459838867e-02 -8.654893934726715088e-02 -1.278855055570602417e-01 -9.981589019298553467e-02 -3.464319705963134766e-01 4.633783549070358276e-02 -1.539054214954376221e-01 1.098982058465480804e-02 1.968055516481399536e-01 3.059858083724975586e-01 -5.569205060601234436e-02 6.718684732913970947e-02 -1.130668967962265015e-01 2.166828811168670654e-01 4.374684020876884460e-02 3.915614783763885498e-01 -1.562808603048324585e-01 2.039671689271926880e-01 6.627939641475677490e-02 3.242475166916847229e-02 1.384320706129074097e-01 -1.804508864879608154e-01 1.256206035614013672e-01 -1.141504645347595215e-01 1.275205053389072418e-02
-2.176735736429691315e-02 3.280205652117729187e-02 -1.672448515892028809e-01 -1.063146218657493591e-01 6.324236094951629639e-02 -4.193560034036636353e-02 -2.345482259988784790e-02 7.971648871898651123e-02 -1.099307537078857422e-01 -3.076730072498321533e-01 6.527540832757949829e-02 -3.134353458881378174e-02 1.132232248783111572e-01 1.571346074342727661e-01 2.990940809249877930e-01 8.374964445829391479e-02 1.532595604658126831e-01 -2.067657709121704102e-01 1.997995078563690186e-01 -2.952960431575775146e-01 2.452630698680877686e-01 6.594803929328918457e-02 5.414373800158500671e-02 -3.087039291858673096e-01 1.039572358131408691e-01 1.366119533777236938e-01 -1.271667927503585815e-01 1.047973781824111938e-01 -2.561989128589630127e-01 -9.358359873294830322e-02 -3.693413138389587402e-01 -2.775158286094665527e-01
1.372044980525970459e-01 -5.164778977632522583e-02 -6.318797916173934937e-02 -1.273437868803739548e-02 1.331031322479248047e-01 -1.349909603595733643e-01 3.502481058239936829e-02 -1.611022204160690308e-01 1.080912575125694275e-01 1.293733064085245132e-02 -1.579536497592926025e-01 -7.368544489145278931e-02 9.367105364799499512e-02 2.570118904113769531e-01 8.344926685094833374e-02 2.588095963001251221e-01 2.984154820442199707e-01 2.177082449197769165e-01 2.868199348449707031e-01 -9.198719263076782227e-02 3.935597836971282959e-02 -1.450759125873446465e-03 1.007548719644546509e-01 -5.054005384445190430e-01 2.769995629787445068e-01 8.887833356857299805e-02 3.896842151880264282e-02 1.835552453994750977e-01 -1.896078735589981079e-01 2.136126309633255005e-01 -1.173604652285575867e-01 -1.035612225532531738e-01
3.272587060928344727e-02 -2.138800919055938721e-01 7.342056185007095337e-02 1.953994333744049072e-01 2.392316311597824097e-01 -3.438670039176940918e-01 4.100915789604187012e-01 1.870964914560317993e-01 1.453130543231964111e-01 4.885480180382728577e-02 -7.606483250856399536e-02 5.908266641199588776e-03 4.128226637840270996e-02 -1.197989284992218018e-01 1.670146286487579346e-01 1.318249269388616085e-03 2.468267083168029785e-01 -4.367427155375480652e-02 3.085090517997741699e-01 -1.136584058403968811e-01 2.657254934310913086e-01 -1.274270564317703247e-01 1.842238306999206543e-01 -3.209372460842132568e-01 2.021395415067672729e-01 1.017722487449645996e-01 4.443862661719322205e-02 9.157190471887588501e-02 -1.714849099516868591e-02 2.577134594321250916e-02 -1.098973676562309265e-02 1.761662214994430542e-02
-1.006846204400062561e-01 1.297791898250579834e-01 -6.768343597650527954e-02 -7.228596508502960205e-02 1.222426518797874451e-01 1.962249726057052612e-01 1.251590251922607422e-01 -6.911024451255798340e-02 -1.867553405463695526e-02 -1.354648470878601074e-01 -1.548893302679061890e-01 -2.892827987670898438e-02 -7.758092880249023438e-02 2.130228430032730103e-01 1.994954496622085571e-01 -1.430395245552062988e-01 1.824838966131210327e-01 2.603118419647216797e-01 2.970779240131378174e-01 -1.383852958679199219e-01 8.513193577527999878e-02 3.149685859680175781e-01 -1.544649992138147354e-02 -3.003557324409484863e-01 3.075092434883117676e-01 1.787612289190292358e-01 1.838209480047225952e-01 9.816022962331771851e-02 -3.726179301738739014e-01 4.891970753669738770e-02 4.666616022586822510e-02 -1.241390779614448547e-01
-6.034357100725173950e-02 -4.990001395344734192e-02 7.158990204334259033e-02 1.965965926647186279e-01 -9.005204588174819946e-02 -8.413056284189224243e-02 -1.973442584276199341e-01 9.727296233177185059e-02 -1.666633337736129761e-01 -1.321062147617340088e-01 4.175838083028793335e-02 -2.446275204420089722e-01 1.805091463029384613e-02 2.871147692203521729e-01 1.908552646636962891e-01 2.030335552990436554e-02 1.204550936818122864e-01 -1.508141309022903442e-01 3.689784109592437744e-01 -1.217474415898323059e-01 1.939681470394134521e-01 1.688050925731658936e-01 -1.199515536427497864e-01 -2.841549217700958252e-01 -1.543035358190536499e-01 -1.196495909243822098e-02 1.389150470495223999e-01 2.737906873226165771e-01 -3.172191381454467773e-01 -2.742851972579956055e-01 -7.142880558967590332e-02 -1.069507151842117310e-01
1.165115684270858765e-01 -8.684548735618591309e-02 -7.503598183393478394e-02 1.003770679235458374e-01 -2.282686829566955566e-01 -5.058393627405166626e-02 1.898384243249893188e-01 -6.321116816252470016e-03 -1.644523739814758301e-01 -1.950539946556091309e-01 -2.257285863161087036e-01 -1.466802656650543213e-01 2.428919970989227295e-01 -3.660931810736656189e-02 4.950026571750640869e-01 -2.818022072315216064e-01 -2.397116273641586304e-01 -4.059439897537231445e-02 1.272779256105422974e-01 1.146964952349662781e-01 2.860696911811828613e-01 1.769571304321289062e-01 1.081625074148178101e-01 -1.968201398849487305e-01 -2.726534754037857056e-02 2.035734355449676514e-01 -4.032515734434127808e-02 2.865720540285110474e-02 -1.077553257346153259e-01 -4.765328019857406616e-02 -1.382268518209457397e-01 -1.429122984409332275e-01
-1.236650496721267700e-01 2.126991003751754761e-02 -3.188703954219818115e-02 5.435766652226448059e-02 3.852001205086708069e-02 7.886162400245666504e-02 1.741524636745452881e-01 -2.674720883369445801e-01 -2.340802252292633057e-01 -3.564203530550003052e-02 7.700440939515829086e-03 -2.127589285373687744e-01 -6.120075657963752747e-02 1.736860424280166626e-01 -2.834813203662633896e-03 5.722105503082275391e-02 3.696773648262023926e-01 6.183915212750434875e-02 1.768070310354232788e-01 9.535370767116546631e-02 8.113325387239456177e-02 6.796341389417648315e-02 1.565395891666412354e-01 -3.146001100540161133e-01 2.500124573707580566e-01 9.440691769123077393e-02 -2.801654636859893799e-01 1.357273161411285400e-01 -1.244659349322319031e-01 2.100966274738311768e-01 -1.805312335491180420e-01 -3.950319290161132812e-01
5.492696538567543030e-02 -9.455074369907379150e-02 -3.219894766807556152e-01 6.267037987709045410e-02 1.447921153157949448e-02 -1.278945803642272949e-02 -7.682438939809799194e-02 -2.899136207997798920e-02 -5.036683753132820129e-02 -8.551322668790817261e-02 -4.903919249773025513e-02 1.572842593304812908e-03 4.058110341429710388e-02 8.127538859844207764e-02 1.996276974678039551e-01 -1.446547806262969971e-01 2.358285933732986450e-01 -1.042654588818550110e-01 1.827920377254486084e-01 -2.691555619239807129e-01 1.608268320560455322e-01 1.228294242173433304e-02 -1.553221046924591064e-01 -3.543958067893981934e-01 1.943704090081155300e-03 4.554340243339538574e-02 4.043279215693473816e-03 2.860968112945556641e-01 -3.182971775531768799e-01 -7.796924561262130737e-02 -4.738390147686004639e-01 -1.676139086484909058e-01
5.869730375707149506e-03 -7.598860189318656921e-03 -2.224520742893218994e-01 -4.494005069136619568e-02 8.210462331771850586e-02 -1.178157553076744080e-01 -4.973125760443508625e-04 -7.398578524589538574e-02 -1.155174300074577332e-01 -2.306816428899765015e-01 3.277369588613510132e-02 -1.325096637010574341e-01 9.970564395189285278e-02 2.099924236536026001e-01 6.213767081499099731e-02 -9.739354252815246582e-02 1.247354224324226379e-01 -7.852161303162574768e-03 1.948458105325698853e-01 -4.858832657337188721e-01 1.645495891571044922e-01 -8.575759828090667725e-03 -1.964308023452758789e-01 -3.840658366680145264e-01 7.374897599220275879e-02 1.271330267190933228e-01 -1.057747213053517044e-04 3.330824375152587891e-01 -1.878696680068969727e-01 -1.155009940266609192e-01 -2.669328451156616211e-01 -1.199478283524513245e-01
-1.089258342981338501e-01 1.215876936912536621e-01 -1.211201678961515427e-02 1.036817878484725952e-01 -3.131379932165145874e-02 -3.821268677711486816e-02 7.887812703847885132e-02 -4.517252091318368912e-03 -2.635390162467956543e-01 1.114631071686744690e-01 -1.006284430623054504e-01 -2.286708205938339233e-01 -7.924944907426834106e-02 1.121481433510780334e-01 1.343472581356763840e-02 -8.181815594434738159e-02 3.705148696899414062e-01 2.880557999014854431e-02 1.669040918350219727e-01 2.983725666999816895e-01 1.356416493654251099e-01 -1.198944300413131714e-01 2.363747358322143555e-01 -3.975170254707336426e-01 1.350436210632324219e-01 1.249962896108627319e-01 1.672594062983989716e-02 1.218386217951774597e-01 -3.073349893093109131e-01 1.864534616470336914e-01 -6.756701320409774780e-02 -3.151440918445587158e-01
1.108346432447433472e-01 1.233624815940856934e-01 -1.575589925050735474e-01 1.151612401008605957e-02 4.846823215484619141e-02 7.210569828748703003e-02 1.303921826183795929e-02 -8.751114457845687866e-02 -3.011067025363445282e-02 1.344519257545471191e-01 -1.155624017119407654e-01 -1.149882450699806213e-01 2.698977589607238770e-01 1.196232959628105164e-01 5.229562893509864807e-02 9.031517058610916138e-02 2.746748626232147217e-01 5.507830530405044556e-02 2.215490639209747314e-01 -1.881309747695922852e-01 6.361505389213562012e-02 9.817121177911758423e-02 4.256798923015594482e-01 -3.431476354598999023e-01 2.498145848512649536e-01 1.566149890422821045e-01 -2.328280508518218994e-01 -6.504609435796737671e-02 -1.263543516397476196e-01 1.452044695615768433e-01 -1.778523474931716919e-01 -3.144904673099517822e-01
-2.672455832362174988e-02 -1.521432399749755859e-01 3.106597810983657837e-02 1.419084668159484863e-01 9.634792804718017578e-02 7.679493725299835205e-02 8.835480362176895142e-02 9.518771618604660034e-02 1.373509168624877930e-01 -1.379951238632202148e-01 -2.555739581584930420e-01 -2.704791724681854248e-01 3.536362349987030029e-01 3.283223137259483337e-02 1.715818196535110474e-01 4.535837471485137939e-02 1.204949840903282166e-01 1.968992650508880615e-01 2.937303781509399414e-01 -2.285825312137603760e-01 1.162112653255462646e-01 1.501212120056152344e-01 2.373047620058059692e-01 -5.837237462401390076e-02 1.008219420909881592e-01 -1.728779636323451996e-02 -4.684128984808921814e-02 1.759656965732574463e-01 -6.350613385438919067e-02 3.184916973114013672e-01 -1.676200181245803833e-01 -3.524228036403656006e-01
1.080557610839605331e-02 -5.541523173451423645e-02 -1.924052834510803223e-01 -3.191620111465454102e-02 2.329584956169128418e-02 -9.496089071035385132e-02 2.504422329366207123e-02 -3.877429664134979248e-02 -2.593553960323333740e-01 -2.133174091577529907e-01 5.401604250073432922e-02 -7.260279357433319092e-02 1.439125984907150269e-01 1.429122239351272583e-01 1.541178375482559204e-01 2.562244422733783722e-02 1.295980066061019897e-01 -5.291825905442237854e-02 2.367668896913528442e-01 -2.974741756916046143e-01 1.042740046977996826e-01 4.460899159312248230e-03 -9.906271845102310181e-02 -3.251698017120361328e-01 1.246399208903312683e-01 1.791062504053115845e-01 -1.944519728422164917e-01 3.653852641582489014e-01 -2.516035735607147217e-01 -1.943863630294799805e-01 -3.760176599025726318e-01 -9.263887256383895874e-02
2.474705874919891357e-01 -1.350016444921493530e-01 -7.145015150308609009e-02 8.547664433717727661e-02 -6.405500695109367371e-03 -9.441160410642623901e-02 3.678967058658599854e-01 -1.668144576251506805e-02 -2.295797616243362427e-01 -7.232447713613510132e-02 -2.162968367338180542e-02 -1.329723298549652100e-01 2.790770828723907471e-01 -1.988305449485778809e-01 1.855596005916595459e-01 1.521795094013214111e-01 2.547374069690704346e-01 -3.105121292173862457e-02 3.661307096481323242e-01 -4.121998697519302368e-02 7.216523587703704834e-02 2.675014138221740723e-01 9.396278113126754761e-02 -1.343928277492523193e-01 1.905853003263473511e-01 -2.161927074193954468e-01 1.022856831550598145e-01 9.687045216560363770e-02 2.515750527381896973e-01 3.088922798633575439e-02 -2.910947240889072418e-02 -1.979486048221588135e-01
-1.907983720302581787e-01 2.647421322762966156e-02 2.250625193119049072e-02 -1.015281826257705688e-01 -1.666308939456939697e-01 -8.951545506715774536e-02 -2.806650102138519287e-02 -2.279647141695022583e-01 -3.425171598792076111e-02 6.018157675862312317e-02 -8.852274715900421143e-02 -2.414347082376480103e-01 8.917129784822463989e-02 -7.350894063711166382e-02 2.761772833764553070e-03 1.658091321587562561e-02 3.804979920387268066e-01 6.812354177236557007e-02 2.096601724624633789e-01 -8.833524584770202637e-02 4.935973882675170898e-02 -5.144714564085006714e-02 2.337394058704376221e-01 -3.355503678321838379e-01 2.113961577415466309e-01 -4.610246419906616211e-02 -2.065642923116683960e-02 3.323171138763427734e-01 -2.953547537326812744e-01 8.900258690118789673e-02 -2.442170679569244385e-01 -3.049951195716857910e-01
1.171932145953178406e-01 -7.996542006731033325e-02 -2.041992098093032837e-01 -2.451188862323760986e-03 -1.733936369419097900e-02 -2.256823182106018066e-01 -1.063475906848907471e-01 -8.433914184570312500e-02 -6.624314188957214355e-02 -2.598210275173187256e-01 -5.352988466620445251e-02 -6.830450147390365601e-02 4.779518023133277893e-02 1.492018848657608032e-01 1.216493248939514160e-01 3.030812181532382965e-02 -5.679912865161895752e-04 -3.283549845218658447e-02 2.005545049905776978e-01 -4.112766683101654053e-01 2.316325604915618896e-01 6.795931607484817505e-02 -1.892372816801071167e-01 -3.885673582553863525e-01 3.972717747092247009e-02 9.435307979583740234e-02 -1.278570294380187988e-01 2.401111871004104614e-01 -2.457529306411743164e-01 -6.351134926080703735e-02 -3.242934048175811768e-01 -1.980673372745513916e-01
1.445871293544769287e-01 1.063788533210754395e-01 1.853912696242332458e-02 3.461819887161254883e-02 -9.231356531381607056e-02 -1.023862138390541077e-01 2.444577515125274658e-01 -7.349041849374771118e-02 1.437574028968811035e-01 2.021841406822204590e-01 -2.608307301998138428e-01 -4.062216579914093018e-01 1.954108178615570068e-01 -1.006402671337127686e-01 -8.711123466491699219e-02 -2.120243608951568604e-01 6.296589970588684082e-02 -3.583759069442749023e-02 1.392174661159515381e-01 -1.798328608274459839e-01 4.534544423222541809e-02 4.384009242057800293e-01 5.671677365899085999e-02 -1.488674134016036987e-01 2.138144969940185547e-01 8.047294616699218750e-02 6.657123565673828125e-02 -1.310762465000152588e-01 -6.721677631139755249e-02 -1.741558760404586792e-01 -2.116922587156295776e-01 -2.378093302249908447e-01
-1.061227470636367798e-01 -5.688499659299850464e-03 -1.890593320131301880e-01 4.886437579989433289e-02 -6.282980740070343018e-02 -2.010163366794586182e-01 6.979268044233322144e-02 9.652502834796905518e-02 -3.198632970452308655e-02 -2.842505276203155518e-01 -6.127141416072845459e-02 -2.150288783013820648e-02 -5.834887921810150146e-02 2.820113897323608398e-01 1.918393224477767944e-01 -9.232352674007415771e-02 1.308496147394180298e-01 -9.249027818441390991e-02 3.652249276638031006e-01 -1.430747956037521362e-01 3.842688798904418945e-01 5.802758038043975830e-02 -9.857403486967086792e-02 -1.580578237771987915e-01 1.409346610307693481e-01 1.023482456803321838e-01 -1.249268651008605957e-01 1.718016117811203003e-01 -3.902709186077117920e-01 -9.875666350126266479e-02 -2.691124081611633301e-01 -5.021603778004646301e-02
4.997689276933670044e-02 -1.048808097839355469e-01 1.334297060966491699e-01 1.475057899951934814e-01 -1.940215528011322021e-01 -2.158019840717315674e-01 4.357372522354125977e-01 2.719036638736724854e-01 1.186098437756299973e-02 -3.699818253517150879e-02 -2.212413549423217773e-01 2.257509343326091766e-02 -9.550581872463226318e-02 -2.490640059113502502e-02 4.842565953731536865e-02 -4.700237885117530823e-02 2.083918005228042603e-01 -7.298140227794647217e-02 3.063118457794189453e-01 4.657965898513793945e-02 9.235030412673950195e-02 -3.595835715532302856e-02 1.129488050937652588e-01 -2.483607977628707886e-01 1.142722889780998230e-01 2.061307057738304138e-02 9.375759959220886230e-02 1.585152447223663330e-01 -1.790458918549120426e-04 -2.310854345560073853e-01 -3.898873925209045410e-01 -2.276822626590728760e-01
-1.131794825196266174e-01 -6.995002180337905884e-02 2.687185816466808319e-02 -2.246650308370590210e-01 -1.416606009006500244e-01 -2.138827890157699585e-01 -1.571233421564102173e-01 -1.729975268244743347e-02 -1.993802003562450409e-02 1.286272257566452026e-01 -1.238196566700935364e-01 -4.491516649723052979e-01 3.575454279780387878e-02 1.524841636419296265e-01 1.184247508645057678e-01 1.222806796431541443e-01 3.316836059093475342e-01 -3.141861408948898315e-02 2.550567090511322021e-01 1.061122566461563110e-01 -1.003993004560470581e-01 1.664487272500991821e-01 2.161346971988677979e-01 -3.428403139114379883e-01 1.780831366777420044e-01 -1.293499395251274109e-02 -3.323844075202941895e-02 1.180974394083023071e-01 -1.266540735960006714e-01 1.228331550955772400e-01 -5.030431598424911499e-02 -2.878129482269287109e-01
-1.641601622104644775e-01 -1.947372853755950928e-01 -5.466164089739322662e-03 -4.117215424776077271e-02 -2.751994431018829346e-01 -5.728204548358917236e-02 -1.515475288033485413e-02 -2.497011125087738037e-01 -1.203710138797760010e-01 1.383139938116073608e-02 -2.434410601854324341e-01 -2.701538205146789551e-01 5.702165514230728149e-02 8.442354202270507812e-02 1.721759140491485596e-01 1.331930011510848999e-01 2.798943221569061279e-01 2.069154977798461914e-01 8.393539115786552429e-03 1.411974430084228516e-01 1.486050039529800415e-01 5.504094436764717102e-02 4.567721858620643616e-02 -4.449592530727386475e-01 2.312824279069900513e-01 -3.952424228191375732e-02 -6.959365680813789368e-03 2.296700775623321533e-01 -1.215143799781799316e-01 4.455396905541419983e-02 8.069033920764923096e-02 -2.994235157966613770e-01
-1.124672219157218933e-01 -5.127929151058197021e-02 -1.455926746129989624e-01 -1.536432355642318726e-01 -2.406677417457103729e-02 2.061477676033973694e-02 1.868402361869812012e-01 9.967357665300369263e-02 -2.094072662293910980e-02 -2.851434051990509033e-02 3.453816846013069153e-02 -2.912298142910003662e-01 1.329858899116516113e-01 -1.320986002683639526e-01 -4.172171652317047119e-02 -2.246074974536895752e-01 2.681758403778076172e-01 1.926170885562896729e-01 2.313228696584701538e-01 7.064875960350036621e-02 -7.188954204320907593e-02 1.525148302316665649e-01 2.817006707191467285e-01 -1.879925280809402466e-01 1.601782254874706268e-02 -1.004193127155303955e-01 3.212454020977020264e-01 2.927708923816680908e-01 6.508895009756088257e-02 -6.222303956747055054e-02 -4.334121942520141602e-01 -1.167522594332695007e-01
8.321143686771392822e-02 4.143481701612472534e-02 -3.294596374034881592e-01 1.429590135812759399e-01 1.297280788421630859e-01 -2.917962670326232910e-01 -9.579491615295410156e-02 -3.510970249772071838e-02 -2.067089229822158813e-01 -2.000185996294021606e-01 -9.112400002777576447e-04 -1.352661997079849243e-01 7.538198679685592651e-02 1.962221413850784302e-01 3.408273681998252869e-02 -2.985747158527374268e-02 8.312924951314926147e-02 -5.918852239847183228e-02 2.824528515338897705e-01 -3.860428631305694580e-01 2.285303473472595215e-01 3.674243018031120300e-02 -9.494045376777648926e-02 -2.916210591793060303e-01 1.020459551364183426e-02 2.024372965097427368e-01 -8.701115846633911133e-02 1.758039742708206177e-01 -2.459542155265808105e-01 -9.691598266363143921e-02 -2.413929253816604614e-01 -9.026043117046356201e-02
-1.087728738784790039e-01 -3.832362890243530273e-01 1.861342936754226685e-01 -2.693333327770233154e-01 2.796991914510726929e-02 -2.308496683835983276e-01 2.686245739459991455e-01 -1.213680580258369446e-01 -3.081575036048889160e-02 -5.812776088714599609e-02 -5.008651316165924072e-02 -2.283346652984619141e-01 -1.637937128543853760e-02 7.531984895467758179e-02 -2.234416604042053223e-01 2.040726095438003540e-01 1.954284459352493286e-01 -6.615664064884185791e-02 1.541141569614410400e-01 1.279435753822326660e-01 2.358090132474899292e-01 1.970763653516769409e-01 -6.669590622186660767e-02 -1.307808756828308105e-01 1.551729142665863037e-01 3.136150240898132324e-01 6.275974214076995850e-02 3.171890228986740112e-02 7.990430109202861786e-03 9.065035730600357056e-02 -3.134277462959289551e-01 -6.386389583349227905e-02
3.926939144730567932e-02 -7.938326895236968994e-02 -1.560793519020080566e-01 -1.088927611708641052e-01 -1.041171923279762268e-01 4.179604351520538330e-03 1.352210938930511475e-01 -1.542137414216995239e-01 -2.571423947811126709e-01 -2.676689624786376953e-01 9.023506194353103638e-02 6.649027578532695770e-03 9.291575103998184204e-02 1.257139444351196289e-01 8.584876358509063721e-02 1.239093840122222900e-01 3.206633329391479492e-01 -1.309307813644409180e-01 1.161960586905479431e-01 -1.779711842536926270e-01 2.204178422689437866e-01 1.424314528703689575e-01 -1.222050487995147705e-01 -2.058702707290649414e-01 1.335151493549346924e-01 1.572729796171188354e-01 4.066489636898040771e-02 -2.551750466227531433e-02 -4.202769398689270020e-01 -1.824443787336349487e-01 -2.899138033390045166e-01 -2.823686003684997559e-01
-8.277186751365661621e-02 -9.494987130165100098e-02 -1.726919859647750854e-01 -3.403505310416221619e-02 2.501741349697113037e-01 -2.187121808528900146e-01 2.674974203109741211e-01 -2.521891593933105469e-01 9.947409480810165405e-02 5.488910526037216187e-02 -1.814793348312377930e-01 -1.634434014558792114e-01 -3.723961114883422852e-02 -1.045135706663131714e-01 4.942214861512184143e-02 3.852473199367523193e-02 3.895370066165924072e-01 3.438643412664532661e-03 8.687973767518997192e-02 -8.188517391681671143e-02 1.655886769294738770e-01 2.860770747065544128e-02 3.652504086494445801e-01 -3.110781610012054443e-01 2.112437486648559570e-01 -1.605305075645446777e-01 5.607942864298820496e-02 1.914585828781127930e-01 -1.840978115797042847e-01 4.090512543916702271e-02 -1.646676510572433472e-01 -1.465863436460494995e-01
1.801227629184722900e-01 -3.863601014018058777e-02 -2.932552397251129150e-01 1.399789899587631226e-01 -8.871140331029891968e-02 -2.190172113478183746e-02 -5.541168153285980225e-02 -5.741810798645019531e-02 -2.180089503526687622e-01 -2.372805923223495483e-01 -2.871258556842803955e-02 -1.735469847917556763e-01 7.354655861854553223e-02 1.562784761190414429e-01 3.321071714162826538e-02 -6.038244441151618958e-02 8.233378827571868896e-02 -1.024305000901222229e-01 2.841233015060424805e-01 -2.905413210391998291e-01 1.909014731645584106e-01 -1.221661642193794250e-01 -8.093523234128952026e-02 -3.378742933273315430e-01 7.250006496906280518e-02 2.065454572439193726e-01 -2.395711466670036316e-02 2.694271504878997803e-01 -2.591768205165863037e-01 -3.000518493354320526e-02 -3.552357256412506104e-01 -8.101510256528854370e-02
5.882218480110168457e-02 -7.863527536392211914e-02 1.184497028589248657e-01 -1.890506967902183533e-02 -5.648306757211685181e-02 -1.124701201915740967e-01 3.046082556247711182e-01 4.082476198673248291e-01 -7.942401617765426636e-02 -9.641894698143005371e-02 -2.016740739345550537e-01 -1.848108917474746704e-01 -1.791315525770187378e-01 -3.485134802758693695e-03 4.488802701234817505e-02 -2.741801366209983826e-02 3.045635223388671875e-01 -8.694592863321304321e-02 3.527430891990661621e-01 4.305319860577583313e-02 2.103691846132278442e-01 2.974786460399627686e-01 -6.807682570070028305e-03 -1.784197688102722168e-01 8.360533975064754486e-03 -4.605551809072494507e-02 -2.085748314857482910e-01 2.838161773979663849e-02 -1.247434541583061218e-01 -1.378572434186935425e-01 -3.090442717075347900e-01 -8.703428506851196289e-02
4.032183438539505005e-02 1.779136806726455688e-01 -4.134851396083831787e-01 7.953824847936630249e-02 -1.647429764270782471e-01 -2.346679866313934326e-01 -3.090674802660942078e-02 -8.439600467681884766e-02 -4.520676285028457642e-02 -1.551299393177032471e-01 -4.519794508814811707e-02 4.636048898100852966e-02 5.099594127386808395e-03 1.612996906042098999e-01 2.920058667659759521e-01 -6.327037513256072998e-02 1.278805732727050781e-01 -2.550767362117767334e-01 2.017179280519485474e-01 -1.803471297025680542e-01 2.189306765794754028e-01 2.059659659862518311e-01 -6.423576176166534424e-02 -3.060960769653320312e-01 1.416427344083786011e-01 8.224017173051834106e-02 -1.708992570638656616e-01 2.088917493820190430e-01 -2.551879584789276123e-01 -1.039828360080718994e-01 -1.125932708382606506e-01 -1.497896164655685425e-01
-1.492661088705062866e-01 -2.470420002937316895e-01 -1.549042109400033951e-02 -1.008014231920242310e-01 -1.759751290082931519e-01 3.463028371334075928e-02 2.601051926612854004e-01 2.526383101940155029e-01 8.325890451669692993e-02 -2.145082950592041016e-01 -5.542958527803421021e-02 -3.917151093482971191e-01 1.102401390671730042e-01 6.289354711771011353e-02 -3.577091172337532043e-02 -1.482568383216857910e-01 1.993459314107894897e-01 3.091527819633483887e-01 -3.320022299885749817e-02 -1.464804857969284058e-01 3.204863145947456360e-02 8.042668551206588745e-02 1.000005602836608887e-01 -2.018315792083740234e-01 2.714125216007232666e-01 4.344966262578964233e-02 2.454586923122406006e-01 -6.267403066158294678e-02 -1.095884665846824646e-01 -4.931062832474708557e-02 -1.656322777271270752e-01 -3.100066184997558594e-01
-1.515320092439651489e-01 -1.533515602350234985e-01 2.340142615139484406e-02 -5.350548401474952698e-02 4.078353196382522583e-02 5.983120203018188477e-02 -1.438308060169219971e-01 -2.075093388557434082e-01 -1.725090593099594116e-01 2.044145464897155762e-01 -1.396390646696090698e-01 -4.923801124095916748e-01 2.027364373207092285e-01 1.158365383744239807e-01 3.223842754960060120e-02 -5.714389844797551632e-04 3.099693953990936279e-01 1.742800921201705933e-01 2.131903469562530518e-01 -1.211705431342124939e-01 1.308570206165313721e-01 2.055536210536956787e-01 1.746788024902343750e-01 -2.777723968029022217e-01 5.903795734047889709e-02 6.177857890725135803e-02 9.286767989397048950e-02 1.767114251852035522e-01 -1.692761480808258057e-01 3.373543918132781982e-02 2.050053514540195465e-02 -2.471425235271453857e-01
-1.055018380284309387e-01 -4.340697079896926880e-02 -5.277276784181594849e-02 3.440270572900772095e-02 -9.955196641385555267e-03 -1.515975892543792725e-01 5.400135368108749390e-02 -1.256222277879714966e-01 -1.423577815294265747e-01 -6.904104351997375488e-02 -2.354276478290557861e-01 -2.672615051269531250e-01 2.290491908788681030e-01 5.540597252547740936e-03 -3.069423325359821320e-02 1.032019183039665222e-01 3.463069200515747070e-01 2.021199762821197510e-01 -1.186298504471778870e-01 8.565304428339004517e-02 -2.872626483440399170e-02 2.729921638965606689e-01 -4.476249963045120239e-02 -4.238191545009613037e-01 9.280396997928619385e-02 9.370791725814342499e-03 -6.181500852108001709e-02 1.058593243360519409e-01 -2.797050774097442627e-01 -3.998894244432449341e-02 -2.985525727272033691e-01 -3.056178390979766846e-01
8.982292562723159790e-02 -1.942307502031326294e-01 7.544305175542831421e-02 -1.069851666688919067e-01 3.167897462844848633e-01 -1.590951681137084961e-01 3.078923821449279785e-01 -2.117413282394409180e-02 -1.050066947937011719e-01 1.537210196256637573e-01 -1.628417223691940308e-01 -3.121543228626251221e-01 1.807049065828323364e-01 2.267821319401264191e-02 1.532564908266067505e-01 5.369221325963735580e-03 6.769022345542907715e-02 -2.965749707072973251e-03 2.371256053447723389e-01 -3.451956510543823242e-01 -7.983905076980590820e-02 1.142935305833816528e-01 6.582300364971160889e-02 -1.309435814619064331e-01 2.319165915250778198e-01 9.394945949316024780e-02 8.246085047721862793e-02 3.529330790042877197e-01 7.001766934990882874e-03 -1.383136808872222900e-01 -2.504808008670806885e-01 -6.377700716257095337e-02
1.024147048592567444e-01 -1.352345347404479980e-01 8.976887911558151245e-02 -9.461189806461334229e-02 -7.122851908206939697e-02 -2.371495366096496582e-01 3.183775842189788818e-01 3.099021315574645996e-01 3.688254579901695251e-02 -1.369856446981430054e-01 -8.331542462110519409e-02 -2.363992780447006226e-01 -9.539185464382171631e-02 -2.379577048122882843e-02 2.183348834514617920e-01 1.251770299859344959e-03 3.044540584087371826e-01 -2.008946426212787628e-02 3.093305826187133789e-01 -5.168689414858818054e-02 2.244653254747390747e-01 4.781069979071617126e-02 -1.324694007635116577e-01 -2.836622297763824463e-01 -1.062808558344841003e-01 1.245751082897186279e-01 -1.489828526973724365e-01 1.436323765665292740e-02 -8.538287132978439331e-02 -1.163520291447639465e-01 -3.781551718711853027e-01 -5.005915183573961258e-03
-1.425658166408538818e-01 -4.630610048770904541e-01 1.785790771245956421e-01 -7.266906648874282837e-02 9.528671205043792725e-02 -1.455116569995880127e-01 -2.143563516438007355e-02 7.460407167673110962e-02 -1.477365642786026001e-01 -4.789872840046882629e-02 -2.423251718282699585e-01 1.610692404210567474e-02 -9.336550533771514893e-02 9.326703101396560669e-02 -1.264873892068862915e-01 1.622505858540534973e-02 2.505440451204776764e-02 1.694331765174865723e-01 3.585674762725830078e-01 8.117488771677017212e-02 1.206995621323585510e-01 3.462297469377517700e-02 3.280502855777740479e-01 -2.804720401763916016e-01 1.609719693660736084e-01 1.969800740480422974e-01 1.232469975948333740e-01 3.091213405132293701e-01 -3.080594586208462715e-03 -1.315413862466812134e-01 -1.194573715329170227e-01 3.787927329540252686e-02
2.874954342842102051e-01 -3.041061162948608398e-01 6.685147434473037720e-02 -5.926820449531078339e-03 -6.266722828149795532e-02 -1.895223110914230347e-01 3.424493595957756042e-02 9.759771823883056641e-02 4.002146795392036438e-02 4.464896395802497864e-03 -1.317004673182964325e-02 -2.739579379558563232e-01 2.313842028379440308e-01 2.586765289306640625e-01 2.147210687398910522e-01 1.677898913621902466e-01 2.635616064071655273e-01 8.548098057508468628e-02 2.229475826025009155e-01 8.337154239416122437e-02 2.453330457210540771e-01 9.735108911991119385e-02 9.257134050130844116e-02 -1.876255124807357788e-01 1.723277270793914795e-01 1.110183149576187134e-01 2.297389209270477295e-01 2.685642838478088379e-01 -1.015051603317260742e-01 -2.651924788951873779e-01 3.276155516505241394e-02 5.253648385405540466e-02
-1.320538073778152466e-01 -1.237105056643486023e-01 -1.830724775791168213e-01 -1.002389714121818542e-01 -1.063976958394050598e-01 5.699453875422477722e-02 4.755427688360214233e-02 -1.610128208994865417e-02 -1.976863443851470947e-01 -2.009733170270919800e-01 -4.068460315465927124e-02 -8.532235026359558105e-02 -5.605614185333251953e-02 6.116488575935363770e-02 1.786144524812698364e-01 6.123270466923713684e-02 2.919537723064422607e-01 -1.390113532543182373e-01 2.998084127902984619e-01 -3.880629837512969971e-01 2.433637157082557678e-03 2.661208212375640869e-01 4.093677178025245667e-02 -2.420319467782974243e-01 1.328145712614059448e-01 1.376554369926452637e-01 -1.925752162933349609e-01 5.817274004220962524e-02 -4.005299806594848633e-01 -1.278068423271179199e-01 -1.084549725055694580e-01 -1.842915564775466919e-01
-1.162367910146713257e-01 -4.569419100880622864e-02 -5.409374833106994629e-02 -5.712231155484914780e-03 -5.668032541871070862e-02 -3.024281933903694153e-02 1.424676273018121719e-02 -1.095476374030113220e-01 2.082658186554908752e-02 2.972858548164367676e-01 -1.681707203388214111e-01 -3.014266788959503174e-01 -2.222536131739616394e-02 1.258811652660369873e-01 -6.795923411846160889e-02 1.609343439340591431e-01 3.153575956821441650e-01 1.533715277910232544e-01 1.550710052251815796e-01 -1.633214950561523438e-01 1.543472707271575928e-01 1.027252450585365295e-01 2.549087703227996826e-01 -3.437351882457733154e-01 1.459907144308090210e-01 6.678194552659988403e-02 -1.631368696689605713e-01 8.051073551177978516e-02 -1.660102158784866333e-01 3.305170834064483643e-01 -2.570468783378601074e-01 -2.394913136959075928e-01
-2.025516936555504799e-03 -2.404143335297703743e-03 1.113702058792114258e-01 -1.715554110705852509e-02 2.837331034243106842e-02 -1.129580661654472351e-01 1.164436936378479004e-01 5.447772145271301270e-02 -3.710131049156188965e-01 9.268950670957565308e-02 -1.339566707611083984e-01 -9.337424417026340961e-04 9.525692462921142578e-02 -2.874054908752441406e-01 2.945358157157897949e-01 -7.320692390203475952e-02 -8.933387696743011475e-02 1.114447787404060364e-01 2.359387427568435669e-01 -1.633867770433425903e-01 2.127472907304763794e-01 3.197810053825378418e-01 3.405022993683815002e-02 -2.400896400213241577e-01 -1.918754726648330688e-01 1.552511304616928101e-01 -1.415450274944305420e-01 -1.734558376483619213e-03 -1.254097670316696167e-01 -2.934067137539386749e-02 3.527594357728958130e-02 -4.487211406230926514e-01
-3.292457386851310730e-02 -5.700176954269409180e-02 -2.400149405002593994e-01 1.145818829536437988e-01 -4.040326178073883057e-02 -3.260915279388427734e-01 -2.008442431688308716e-01 5.805907398462295532e-02 -2.771774232387542725e-01 -1.102967709302902222e-01 4.240881279110908508e-02 -6.388624757528305054e-02 8.307212591171264648e-02 2.202349454164505005e-01 5.282907932996749878e-02 2.034986205399036407e-02 1.278414130210876465e-01 -1.641591191291809082e-01 2.722199261188507080e-01 -1.829451620578765869e-01 1.415209323167800903e-01 7.911219447851181030e-02 -2.092858254909515381e-01 -3.160845935344696045e-01 1.256158053874969482e-01 1.906057298183441162e-01 -2.232699468731880188e-02 2.087564170360565186e-01 -1.782497316598892212e-01 -1.796474158763885498e-01 -3.614986836910247803e-01 -8.941426873207092285e-02
1.616669893264770508e-01 4.708185326308012009e-03 -2.508085966110229492e-02 6.248760223388671875e-02 2.155361473560333252e-01 -6.536099314689636230e-02 4.988262653350830078e-01 7.606749422848224640e-03 -8.802382647991180420e-02 -1.174081414937973022e-01 -1.317116469144821167e-01 -3.372543752193450928e-01 -6.421104073524475098e-02 3.633690997958183289e-02 5.672316625714302063e-02 7.060001045465469360e-02 3.040934503078460693e-01 7.370986044406890869e-02 2.546980679035186768e-01 -1.007374599575996399e-01 3.746161609888076782e-02 2.594841271638870239e-02 2.405529916286468506e-01 -2.348801046609878540e-01 1.695877760648727417e-01 -2.380983680486679077e-01 7.839237153530120850e-02 2.960937619209289551e-01 -3.723102807998657227e-02 -1.449573040008544922e-01 -1.293973065912723541e-02 -1.164386048913002014e-01
1.665348708629608154e-01 7.863031327724456787e-02 7.393316179513931274e-02 2.364813238382339478e-01 -2.660246752202510834e-02 1.613855361938476562e-01 2.139172255992889404e-01 -1.144132688641548157e-01 -1.033976227045059204e-01 -1.019720062613487244e-01 4.874823149293661118e-03 -5.695962309837341309e-01 1.563259363174438477e-01 -3.014981746673583984e-02 -1.709153503179550171e-01 -1.602724194526672363e-01 4.130405560135841370e-02 2.038001269102096558e-01 2.068206667900085449e-01 -1.291802823543548584e-01 1.829827278852462769e-01 1.225648596882820129e-01 6.102025508880615234e-02 -3.277561664581298828e-01 2.232004851102828979e-01 -3.855491802096366882e-02 1.693706512451171875e-01 -4.196171462535858154e-02 9.337642230093479156e-03 -5.102719739079475403e-02 -7.980231940746307373e-02 -2.003097236156463623e-01
1.574401184916496277e-02 -6.208129227161407471e-02 7.172407116740942001e-03 -1.018161252140998840e-01 -8.528436720371246338e-02 -3.463198542594909668e-01 1.950660198926925659e-01 2.676619291305541992e-01 -1.183564774692058563e-02 1.119058579206466675e-01 1.736804991960525513e-01 -1.804978400468826294e-01 1.167677640914916992e-01 7.628974318504333496e-02 9.191487729549407959e-02 1.421036757528781891e-02 2.573338747024536133e-01 1.786538660526275635e-01 2.406496256589889526e-01 1.634122431278228760e-01 1.864586174488067627e-01 1.721003055572509766e-01 2.372267246246337891e-01 6.077362596988677979e-02 3.842447400093078613e-01 1.787959411740303040e-02 7.112011313438415527e-02 -4.035359248518943787e-02 -1.985630840063095093e-01 -9.315886348485946655e-02 -2.447055280208587646e-01 -2.744402885437011719e-01
-1.173450350761413574e-01 1.407217085361480713e-01 -1.193369477987289429e-01 1.625206172466278076e-01 2.871489226818084717e-01 1.533302366733551025e-01 1.269223392009735107e-01 4.886266309767961502e-03 -8.307106792926788330e-02 1.436651498079299927e-01 7.897143810987472534e-02 -1.337547749280929565e-01 -1.405383348464965820e-01 -5.879819393157958984e-02 4.733550921082496643e-02 1.081188470125198364e-01 3.474895358085632324e-01 2.447855621576309204e-01 -6.664086878299713135e-02 -1.421117037534713745e-02 2.335423827171325684e-01 1.555394083261489868e-01 2.950653620064258575e-02 -4.640375077724456787e-01 1.840583533048629761e-01 2.965124696493148804e-02 4.175795987248420715e-02 2.076321244239807129e-01 -2.004530131816864014e-01 6.644498556852340698e-02 -3.151716887950897217e-01 -1.052651405334472656e-01
1.087240353226661682e-01 -2.020953409373760223e-02 -3.084298670291900635e-01 8.183710277080535889e-02 3.008650615811347961e-02 -2.868000566959381104e-01 -5.187278240919113159e-02 1.738412119448184967e-02 -2.447991520166397095e-01 -2.001790106296539307e-01 -5.705447122454643250e-02 -1.808867231011390686e-02 1.759983450174331665e-01 7.515130192041397095e-02 1.539846956729888916e-01 8.609470911324024200e-03 1.255259364843368530e-01 -1.306483298540115356e-01 2.104778289794921875e-01 -3.105112612247467041e-01 9.842018038034439087e-02 -1.690439432859420776e-01 -1.676605343818664551e-01 -4.205733239650726318e-01 6.171856448054313660e-02 1.172676458954811096e-01 -1.982751302421092987e-02 1.665883213281631470e-01 -2.779367864131927490e-01 -1.153790950775146484e-01 -2.288013398647308350e-01 -1.743200123310089111e-01
1.707974523305892944e-01 -1.380566209554672241e-01 4.794394597411155701e-02 -5.887274816632270813e-02 4.149866402149200439e-01 -2.966042160987854004e-01 3.557983636856079102e-01 1.364451646804809570e-01 -4.155001137405633926e-03 1.355507522821426392e-01 -3.225465491414070129e-02 -2.098636925220489502e-01 2.000973820686340332e-01 1.183814927935600281e-01 6.266106665134429932e-02 -2.268201299011707306e-02 1.065363734960556030e-01 8.535782247781753540e-02 3.187226951122283936e-01 6.144485250115394592e-02 2.619123458862304688e-01 1.203640922904014587e-01 -5.259815603494644165e-02 -1.525660008192062378e-01 2.540087327361106873e-02 -1.378284394741058350e-01 -1.548323128372430801e-02 2.366890460252761841e-01 2.778252027928829193e-02 7.834769785404205322e-03 -2.305062860250473022e-01 -2.358897179365158081e-01
-4.345614835619926453e-02 6.069318950176239014e-02 -8.596220612525939941e-02 -7.516849786043167114e-02 8.474116027355194092e-02 -1.346725374460220337e-01 1.519941985607147217e-01 -2.344671934843063354e-01 5.750789493322372437e-02 9.743663668632507324e-02 -9.097295254468917847e-02 -2.745710909366607666e-01 1.162389367818832397e-01 3.060151934623718262e-01 -4.488565772771835327e-02 3.611166477203369141e-01 2.640713453292846680e-01 8.605677634477615356e-02 2.173167020082473755e-01 -8.430945873260498047e-02 2.043860107660293579e-01 -1.130236983299255371e-01 1.940416172146797180e-02 -4.281907379627227783e-01 3.514469265937805176e-01 6.461388617753982544e-02 5.337775871157646179e-02 6.743688881397247314e-02 -1.257752180099487305e-01 9.298549592494964600e-02 -9.618782997131347656e-02 -5.830491334199905396e-02
-8.707206696271896362e-03 -5.040447413921356201e-02 -2.281892746686935425e-01 -9.356082975864410400e-02 -3.453792929649353027e-01 -9.921151399612426758e-02 1.272326856851577759e-01 -1.794899553060531616e-01 -1.221983879804611206e-01 8.899440616369247437e-02 1.434898525476455688e-01 -1.915892064571380615e-01 1.149174124002456665e-01 1.760658323764801025e-01 2.285226136445999146e-01 3.781471168622374535e-03 2.120134532451629639e-01 -1.512596458196640015e-01 2.460854351520538330e-01 -1.645629554986953735e-01 1.150072738528251648e-01 1.295899450778961182e-01 -1.639760434627532959e-01 -1.322698593139648438e-01 -4.913615807890892029e-02 3.168936371803283691e-01 -6.833492964506149292e-02 5.751366540789604187e-02 -3.923730850219726562e-01 4.117152467370033264e-02 -2.628080844879150391e-01 -1.304969489574432373e-01
-1.227692142128944397e-01 -1.107947006821632385e-01 -3.473213613033294678e-01 -4.479334875941276550e-02 -2.430397318676114082e-03 -1.094130501151084900e-01 4.762307181954383850e-02 9.028107672929763794e-02 -6.358502060174942017e-02 -2.538249492645263672e-01 1.234906986355781555e-01 4.623517766594886780e-02 1.253852993249893188e-01 1.502111256122589111e-01 2.317828685045242310e-01 -1.508357971906661987e-01 1.530547440052032471e-01 -4.071868490427732468e-03 2.197300195693969727e-01 -3.002324104309082031e-01 1.708911731839179993e-02 5.210153013467788696e-02 1.966733112931251526e-02 -3.693968355655670166e-01 1.545905172824859619e-01 1.797316521406173706e-01 -9.481322020292282104e-02 -7.973922044038772583e-02 -3.296206593513488770e-01 -1.158812120556831360e-01 -2.295686602592468262e-01 -2.809987068176269531e-01
-2.647333741188049316e-01 -8.125113323330879211e-03 -3.378891944885253906e-02 -4.130415618419647217e-02 -3.162520825862884521e-01 -1.021831296384334564e-02 4.515970945358276367e-01 9.601747244596481323e-02 -1.062720790505409241e-01 -2.785249948501586914e-01 3.472305461764335632e-02 3.028355725109577179e-02 -2.274252772331237793e-01 -1.601577997207641602e-01 2.459791153669357300e-01 -4.679156094789505005e-02 4.991703853011131287e-02 -2.105757407844066620e-02 4.992995411157608032e-02 -9.778181463479995728e-02 2.456312328577041626e-01 2.290603518486022949e-01 2.733367085456848145e-01 -2.563900649547576904e-01 6.969350576400756836e-02 -2.299122326076030731e-02 -4.782849457114934921e-03 1.306909918785095215e-01 1.525998562574386597e-01 -4.964847117662429810e-02 -1.041023209691047668e-01 -2.352515906095504761e-01
7.884811609983444214e-03 1.618040055036544800e-01 -2.391271144151687622e-01 -1.429092884063720703e-01 1.138683706521987915e-01 -2.169024199247360229e-01 1.124860122799873352e-01 -1.070014201104640961e-03 1.799857914447784424e-01 -2.908716499805450439e-01 -1.791447848081588745e-01 9.898702055215835571e-02 -2.600754052400588989e-02 2.542267143726348877e-01 9.498599171638488770e-02 -7.935754209756851196e-02 4.505365341901779175e-02 1.506015774793922901e-03 2.434529364109039307e-02 8.346816152334213257e-02 2.649825811386108398e-01 1.951619982719421387e-01 -2.029622904956340790e-02 -1.680718064308166504e-01 3.655859231948852539e-01 5.669058859348297119e-02 8.207210898399353027e-02 2.315725013613700867e-02 -1.989520192146301270e-01 -1.612142026424407959e-01 -3.176605105400085449e-01 -3.560766577720642090e-01
-1.493961215019226074e-01 -2.076010555028915405e-01 -9.054090827703475952e-02 7.173231244087219238e-02 2.758656144142150879e-01 -2.629926204681396484e-01 4.245834052562713623e-01 -2.875947020947933197e-02 -1.062909364700317383e-01 1.906305551528930664e-02 3.136986494064331055e-02 -3.038164973258972168e-01 7.017181813716888428e-02 -2.117465622723102570e-02 1.786249428987503052e-01 -1.700625121593475342e-01 2.020104676485061646e-01 3.422260656952857971e-02 9.162586927413940430e-02 7.110604643821716309e-02 3.499581217765808105e-01 -1.011422947049140930e-01 -1.556280702352523804e-01 -1.903143823146820068e-01 2.243764847517013550e-01 -8.730410039424896240e-02 1.834999918937683105e-01 1.938909441232681274e-01 -1.452461481094360352e-01 -1.050327792763710022e-01 -4.530550166964530945e-02 -1.083490476012229919e-01
-4.022061359137296677e-03 -2.627370059490203857e-01 1.060542911291122437e-01 -2.560881376266479492e-01 7.850011438131332397e-02 -1.009823307394981384e-01 -9.729407727718353271e-03 -2.550771534442901611e-01 -1.608203351497650146e-02 -1.465059220790863037e-01 -6.649637967348098755e-02 -4.629004001617431641e-01 -9.936033189296722412e-02 -7.293824106454849243e-02 -5.150766670703887939e-02 1.757543087005615234e-01 2.569049298763275146e-01 1.622452884912490845e-01 3.039657473564147949e-01 1.578758060932159424e-01 3.798269666731357574e-03 -2.710479497909545898e-02 1.585151106119155884e-01 -3.504369854927062988e-01 9.608501195907592773e-02 2.121897786855697632e-01 -5.144097283482551575e-02 9.413916617631912231e-02 -9.943450242280960083e-02 -9.135482460260391235e-02 -1.338254809379577637e-01 -1.523690968751907349e-01
4.891598969697952271e-02 3.948505222797393799e-02 -1.476540714502334595e-01 5.634742230176925659e-02 7.436958700418472290e-02 9.407904744148254395e-02 1.422731131315231323e-01 -1.603947430849075317e-01 -1.741252094507217407e-01 -1.639294773340225220e-01 -1.774844080209732056e-01 -3.065555393695831299e-01 2.175198644399642944e-01 2.113880515098571777e-01 5.902031436562538147e-02 1.705101579427719116e-01 5.307054519653320312e-02 1.728529781103134155e-01 2.080948650836944580e-01 1.324116140604019165e-01 1.276246905326843262e-01 -5.568810924887657166e-02 3.384109437465667725e-01 -2.176524847745895386e-01 9.071051329374313354e-02 1.059289788827300072e-03 4.070133436471223831e-03 8.011528849601745605e-02 -2.033176831901073456e-02 2.813800275325775146e-01 -9.344877302646636963e-02 -4.750740826129913330e-01
5.962579697370529175e-02 5.811782181262969971e-02 -3.002989292144775391e-01 6.423572450876235962e-02 1.047191172838211060e-01 -1.066342294216156006e-01 1.554001215845346451e-02 -6.685470044612884521e-02 -1.997580975294113159e-01 -2.070503234863281250e-01 -7.926023565232753754e-03 -2.047740668058395386e-01 1.378607600927352905e-01 1.837167590856552124e-01 2.153834551572799683e-01 2.184698544442653656e-02 1.474902778863906860e-01 -5.621454864740371704e-02 1.795613914728164673e-01 -3.626039624214172363e-01 1.708891689777374268e-01 7.555498182773590088e-02 -7.247739285230636597e-02 -2.424811273813247681e-01 7.226156443357467651e-02 1.814362555742263794e-01 -1.535149961709976196e-01 1.985845118761062622e-01 -3.457855582237243652e-01 -4.405318573117256165e-02 -3.460225760936737061e-01 -1.316729038953781128e-01
1.859377473592758179e-01 7.418356090784072876e-02 4.911485314369201660e-02 1.557188481092453003e-01 -1.539761126041412354e-01 -1.381905674934387207e-01 2.104343473911285400e-01 1.045105792582035065e-02 5.625493451952934265e-02 -2.561320662498474121e-01 -1.388900727033615112e-01 -1.582898348569869995e-01 1.747467964887619019e-01 -3.923489153385162354e-02 2.245236188173294067e-01 -2.555947378277778625e-02 3.325997889041900635e-01 -9.614536166191101074e-02 1.492843627929687500e-01 -1.530962884426116943e-01 1.840401790104806423e-03 -7.263991981744766235e-02 1.912973523139953613e-01 -2.210136130452156067e-02 1.105769872665405273e-01 2.271904796361923218e-01 -1.789458468556404114e-02 4.519903063774108887e-01 -1.925338059663772583e-02 6.593757122755050659e-02 -1.296768933534622192e-01 -3.896988332271575928e-01
1.048481166362762451e-01 -1.544908881187438965e-01 -6.693117320537567139e-03 3.376404345035552979e-01 -1.305872797966003418e-01 -4.307281225919723511e-02 1.686824709177017212e-01 1.276264041662216187e-01 4.813161678612232208e-03 -6.969487294554710388e-03 -3.093163371086120605e-01 -2.014825940132141113e-01 9.060689806938171387e-02 6.038802862167358398e-02 -2.942837402224540710e-02 -2.537344396114349365e-01 -8.532997965812683105e-02 3.105975091457366943e-01 3.858444094657897949e-01 -3.645021617412567139e-01 9.136776626110076904e-02 1.773326694965362549e-01 1.131938993930816650e-01 -9.705457836389541626e-02 -1.653037033975124359e-02 3.711930662393569946e-02 -1.116726323962211609e-01 5.951969325542449951e-02 -5.083792656660079956e-02 -1.585450917482376099e-01 -1.148235276341438293e-01 -2.605927586555480957e-01
-1.851141899824142456e-01 -2.899289727210998535e-01 2.767638862133026123e-01 -2.553753256797790527e-01 2.361337281763553619e-02 -3.160112202167510986e-01 7.607986032962799072e-02 -1.507448703050613403e-01 1.969370692968368530e-01 1.207366734743118286e-01 -1.602230519056320190e-01 -2.979714274406433105e-01 -3.375660255551338196e-02 -3.301469981670379639e-02 -8.579872548580169678e-02 -3.408712148666381836e-02 -2.100508846342563629e-02 -3.414868935942649841e-02 1.881940066814422607e-01 2.480325102806091309e-02 3.297951519489288330e-01 -1.343534095212817192e-03 6.842277944087982178e-02 -2.851616144180297852e-01 2.433613091707229614e-01 1.840587258338928223e-01 -4.105206206440925598e-02 1.709566861391067505e-01 -9.060361981391906738e-02 6.221604347229003906e-02 -1.179738044738769531e-01 -2.234654575586318970e-01
9.037044644355773926e-02 -1.862360686063766479e-01 -1.109365187585353851e-02 -1.196397840976715088e-01 -1.008138433098793030e-01 -1.667036265134811401e-01 3.630677461624145508e-01 1.638084501028060913e-01 1.324602961540222168e-01 5.932603776454925537e-02 -5.364147946238517761e-02 -3.912180066108703613e-01 -1.087280362844467163e-01 1.015449166297912598e-01 8.624096959829330444e-02 6.131064891815185547e-02 3.454180359840393066e-01 3.722529113292694092e-01 2.768126130104064941e-01 3.053438663482666016e-02 9.128347039222717285e-02 2.161147147417068481e-01 -4.295368120074272156e-02 -1.990549638867378235e-02 5.425417795777320862e-02 -1.312428265810012817e-01 1.340408027172088623e-01 1.558087766170501709e-01 -7.638987153768539429e-02 -8.763866126537322998e-02 -9.558151662349700928e-02 -2.408272176980972290e-01
-2.022726982831954956e-01 -2.618895098567008972e-02 -2.218122631311416626e-01 1.801059953868389130e-02 -1.799037866294384003e-02 -4.130245745182037354e-02 1.876380294561386108e-02 -9.132392704486846924e-02 -1.305203586816787720e-01 -1.563935577869415283e-01 -1.255870014429092407e-01 -3.635158538818359375e-01 1.690643727779388428e-01 -1.649982482194900513e-02 1.947986483573913574e-01 1.008183658123016357e-01 3.076759576797485352e-01 2.600799798965454102e-01 -6.828513741493225098e-02 2.877529561519622803e-01 1.769675761461257935e-01 -5.435948725789785385e-03 3.411901369690895081e-02 -3.432251811027526855e-01 1.142992675304412842e-01 8.937454782426357269e-03 -1.379051804542541504e-01 9.150701761245727539e-02 -2.972784340381622314e-01 2.766007930040359497e-02 -2.617065310478210449e-01 -1.831010431051254272e-01
1.111831143498420715e-01 2.468881430104374886e-03 1.537697613239288330e-01 -3.461933508515357971e-02 -1.613015383481979370e-01 -9.197060763835906982e-02 2.383749932050704956e-01 9.794441610574722290e-02 -1.096163168549537659e-01 1.140879914164543152e-01 -1.487013846635818481e-01 -1.585653573274612427e-01 1.649394929409027100e-01 -9.163373708724975586e-02 -9.480483829975128174e-02 -2.540152072906494141e-01 -3.588879480957984924e-02 -1.051256135106086731e-01 2.230724245309829712e-01 -2.051253914833068848e-01 2.241635322570800781e-01 3.027864694595336914e-01 2.319423407316207886e-01 -8.883234858512878418e-02 3.014049828052520752e-01 2.221279293298721313e-01 1.378662437200546265e-01 -2.270457893610000610e-01 -4.291999340057373047e-02 -1.696866303682327271e-01 -1.108437776565551758e-01 -3.450168073177337646e-01
3.648599237203598022e-02 -3.498205840587615967e-01 -1.697262227535247803e-01 2.013848423957824707e-01 2.561781406402587891e-01 -9.953431785106658936e-02 3.399966061115264893e-01 1.053391247987747192e-01 -4.732854664325714111e-03 -2.389153093099594116e-01 2.256678231060504913e-02 -3.141611218452453613e-01 1.979828439652919769e-02 1.584523469209671021e-01 -1.011864915490150452e-01 -2.689048945903778076e-01 1.201821416616439819e-01 -1.866615749895572662e-02 -3.222880885004997253e-02 1.079060584306716919e-01 1.425290703773498535e-01 4.169349744915962219e-02 -5.118667706847190857e-02 -2.669914364814758301e-01 2.053504884243011475e-01 -1.540383845567703247e-01 1.199225783348083496e-01 1.208062320947647095e-01 -1.039844378829002380e-01 -3.828175365924835205e-02 -1.886675655841827393e-01 -2.723383009433746338e-01
-2.720055878162384033e-01 2.169755399227142334e-01 1.625835523009300232e-02 1.562945544719696045e-01 2.955859601497650146e-01 -7.370235980488359928e-04 1.318743973970413208e-01 -1.454704999923706055e-01 -6.929941475391387939e-02 1.835149377584457397e-01 -3.047750294208526611e-01 -2.535191476345062256e-01 -7.487750798463821411e-02 1.589516252279281616e-01 6.083506625145673752e-03 3.744037821888923645e-02 1.298606097698211670e-01 1.608221977949142456e-01 6.453064084053039551e-02 -7.249996066093444824e-02 2.308016866445541382e-01 1.453679800033569336e-01 2.079987674951553345e-01 -4.066533148288726807e-01 1.819868534803390503e-01 9.482841193675994873e-02 -9.847426414489746094e-02 6.809439510107040405e-03 -2.093639522790908813e-01 -8.450783044099807739e-02 -1.841515898704528809e-01 -1.686579138040542603e-01
1.979204416275024414e-01 -2.573768794536590576e-01 7.158771902322769165e-02 1.796163022518157959e-01 3.519497811794281006e-01 -3.332367241382598877e-01 3.718991875648498535e-01 -9.599006734788417816e-03 -2.697339057922363281e-01 1.008097156882286072e-01 3.672473132610321045e-02 -1.532409042119979858e-01 7.349807024002075195e-02 -2.099252119660377502e-02 1.579757332801818848e-01 7.757997512817382812e-02 2.830653190612792969e-01 1.324485540390014648e-01 1.079577356576919556e-01 -2.595553398132324219e-01 7.491980493068695068e-02 1.350365672260522842e-02 4.657768458127975464e-02 -1.339588314294815063e-01 1.222527101635932922e-01 -7.229078561067581177e-02 -4.148412868380546570e-02 1.373885124921798706e-01 -6.554552167654037476e-02 1.427375804632902145e-02 -2.310780137777328491e-01 -1.950532943010330200e-01
-2.559934258460998535e-01 -1.635470539331436157e-01 -1.197412088513374329e-01 8.229279518127441406e-02 -1.420100480318069458e-01 -2.001822739839553833e-01 -2.323928922414779663e-01 -1.392718637362122536e-03 -2.113554254174232483e-02 -1.593430410139262676e-03 -3.638243973255157471e-01 -2.041439712047576904e-01 2.719541192054748535e-01 -9.069682657718658447e-02 -2.218437381088733673e-02 8.274365216493606567e-02 2.039437294006347656e-01 1.381512433290481567e-01 1.378175988793373108e-02 -1.570230573415756226e-01 1.646096855401992798e-01 3.447229862213134766e-01 9.147471189498901367e-02 -3.006630241870880127e-01 2.433706223964691162e-01 -6.901481747627258301e-02 -5.258496850728988647e-02 1.411901563405990601e-01 -1.004302799701690674e-01 2.076383680105209351e-02 -8.073767274618148804e-02 -2.727572023868560791e-01
-1.692885309457778931e-01 -2.892225384712219238e-01 4.723306372761726379e-02 5.984459817409515381e-02 2.588717937469482422e-01 -2.172415703535079956e-01 2.755009531974792480e-01 1.696825772523880005e-01 1.748338490724563599e-01 -1.161045804619789124e-01 -1.788900494575500488e-01 -5.047893524169921875e-02 3.777827620506286621e-01 9.084051847457885742e-02 5.346974730491638184e-02 1.775840222835540771e-01 1.210794150829315186e-01 1.287422031164169312e-01 7.390847057104110718e-02 6.743915379047393799e-02 2.504041492938995361e-01 2.386646345257759094e-02 -6.129376590251922607e-02 -2.290280163288116455e-01 1.313419491052627563e-01 -7.057043164968490601e-02 2.403085082769393921e-01 4.746768251061439514e-02 -1.208598241209983826e-01 -1.093286424875259399e-01 -2.856652438640594482e-01 -2.188365757465362549e-01
1.231770217418670654e-01 1.577063351869583130e-01 -2.750520408153533936e-01 1.412534154951572418e-02 1.589370332658290863e-02 -1.168909519910812378e-01 1.635469794273376465e-01 1.661516875028610229e-01 1.115133836865425110e-01 -2.439530342817306519e-01 -3.310807049274444580e-02 1.245548054575920105e-01 -1.369524598121643066e-01 2.903570234775543213e-02 2.365124970674514771e-01 1.833853870630264282e-01 3.776421537622809410e-03 -1.173331961035728455e-01 2.635852396488189697e-01 -1.706583201885223389e-01 -7.896250113844871521e-03 2.203543484210968018e-01 -5.056723952293395996e-02 -2.308020293712615967e-01 3.631003201007843018e-01 2.645988203585147858e-02 1.077502593398094177e-01 4.435775801539421082e-03 -3.629870712757110596e-01 -1.369425505399703979e-01 -1.215750426054000854e-01 -3.030084967613220215e-01
2.038348466157913208e-01 -7.931265980005264282e-02 1.191702261567115784e-01 1.702925115823745728e-01 -1.452791243791580200e-01 -2.636687755584716797e-01 3.620721399784088135e-01 3.050327599048614502e-01 1.264943480491638184e-01 -1.388465911149978638e-01 -2.533898353576660156e-01 -1.850483864545822144e-01 1.127484291791915894e-01 -5.920891091227531433e-02 9.593568742275238037e-03 1.080779507756233215e-01 2.423706650733947754e-01 -5.686471704393625259e-03 3.299220800399780273e-01 -6.111903488636016846e-02 2.548260092735290527e-01 1.334872394800186157e-01 -6.843677163124084473e-02 -1.533091962337493896e-01 7.733604870736598969e-04 -5.008193664252758026e-03 -8.152816444635391235e-02 3.396461904048919678e-02 -1.443296857178211212e-02 -2.137252837419509888e-01 -2.402028739452362061e-01 -1.968733221292495728e-01
1.429951786994934082e-01 -4.135607555508613586e-02 -3.352921903133392334e-01 2.624952979385852814e-02 6.597064435482025146e-02 -1.131297871470451355e-01 -6.254863925278186798e-03 -4.977612569928169250e-02 -2.080455273389816284e-01 -2.452853173017501831e-01 -1.642473600804805756e-02 -1.038322299718856812e-01 -2.306062541902065277e-02 2.113101631402969360e-01 6.431999057531356812e-02 -1.065059676766395569e-01 -3.638679627329111099e-03 -4.770949110388755798e-02 1.648668348789215088e-01 -3.065803349018096924e-01 1.732037067413330078e-01 1.166477426886558533e-01 -1.239360719919204712e-01 -3.724338710308074951e-01 1.167576014995574951e-01 7.187350094318389893e-02 -2.964119613170623779e-02 2.641774713993072510e-01 -2.905119359493255615e-01 -5.053745210170745850e-02 -4.100459516048431396e-01 -6.489253789186477661e-02
-1.104442179203033447e-01 -1.562792807817459106e-01 -5.173512920737266541e-02 3.006052672863006592e-01 -1.286809146404266357e-01 -3.739759325981140137e-01 -2.211558967828750610e-01 8.033139258623123169e-02 -1.020991429686546326e-01 -8.473965525627136230e-02 -1.283017992973327637e-01 -2.691833674907684326e-01 2.349863648414611816e-01 5.122887343168258667e-02 3.085154667496681213e-02 3.789599984884262085e-02 1.844151169061660767e-01 2.316847890615463257e-01 -1.340714842081069946e-02 1.639114506542682648e-02 2.472092509269714355e-01 2.979728579521179199e-01 4.082519188523292542e-02 -2.287911176681518555e-01 3.384068012237548828e-01 -9.854247793555259705e-03 -8.154230564832687378e-02 7.441741228103637695e-02 -1.958243101835250854e-01 1.277392059564590454e-01 -1.123648881912231445e-01 -7.523801177740097046e-02
-1.658197492361068726e-02 -3.851448744535446167e-02 7.405386120080947876e-02 6.684460490942001343e-02 -2.266758978366851807e-01 -5.008910223841667175e-02 2.702990770339965820e-01 -1.081057488918304443e-01 6.962221860885620117e-02 -1.365368366241455078e-01 -8.817137777805328369e-02 -1.369543522596359253e-01 -3.475139848887920380e-03 2.275841869413852692e-02 7.621224224567413330e-02 -2.592854946851730347e-02 3.979575634002685547e-01 4.737047553062438965e-01 2.946964800357818604e-01 1.608851253986358643e-01 5.442311242222785950e-02 1.566364169120788574e-01 1.014967709779739380e-01 -1.979670673608779907e-01 1.557223796844482422e-01 1.248650066554546356e-02 1.284554367884993553e-03 3.441253006458282471e-01 -6.456746906042098999e-02 1.673797816038131714e-01 -5.027029290795326233e-02 -2.063790410757064819e-01
2.092847228050231934e-01 1.257764697074890137e-01 3.762643551453948021e-03 2.655544877052307129e-01 -4.482166096568107605e-02 -1.102868169546127319e-01 1.340967267751693726e-01 2.624570131301879883e-01 -3.755957633256912231e-02 7.727216184139251709e-02 -1.949766725301742554e-01 -4.601095020771026611e-01 1.783135086297988892e-01 -9.907348453998565674e-02 -2.153352349996566772e-01 -5.146555230021476746e-02 1.291137784719467163e-01 1.529740691184997559e-01 2.938167750835418701e-01 -2.961673028767108917e-02 -1.379412412643432617e-01 3.570370748639106750e-02 1.525664776563644409e-01 -1.544176787137985229e-01 4.287198558449745178e-02 1.076823994517326355e-01 -4.586280323565006256e-03 -1.092441752552986145e-01 -5.976252630352973938e-02 -1.640069037675857544e-01 -2.593806982040405273e-01 -3.213157951831817627e-01
-1.900784224271774292e-01 -7.278568297624588013e-02 -1.034658327698707581e-01 9.657972306013107300e-02 3.343001306056976318e-01 -1.394923329353332520e-01 3.908403813838958740e-01 1.326639801263809204e-01 -9.596298635005950928e-02 -1.564390808343887329e-01 -4.248367249965667725e-02 -2.179078012704849243e-01 -8.056118339300155640e-02 3.369223326444625854e-02 1.397042423486709595e-01 -1.220247074961662292e-01 3.374057263135910034e-02 5.350133776664733887e-02 8.007423579692840576e-02 4.372552502900362015e-03 4.181867241859436035e-01 -5.500310286879539490e-02 -1.198290660977363586e-01 -2.569651305675506592e-01 1.187106445431709290e-01 -1.872846037149429321e-01 1.031368970870971680e-01 2.950959205627441406e-01 -4.435002058744430542e-02 -1.304186508059501648e-02 -2.599270641803741455e-02 -3.058417141437530518e-01
-1.727999597787857056e-01 -1.380154639482498169e-01 -1.137119308114051819e-01 2.239863723516464233e-01 2.930807471275329590e-01 -8.446718007326126099e-02 4.034293591976165771e-01 -1.974498778581619263e-01 -1.698352694511413574e-01 -2.197645902633666992e-01 -2.375178039073944092e-01 -3.526106774806976318e-01 1.339719444513320923e-01 1.358824968338012695e-01 -1.095310151576995850e-01 -1.966758221387863159e-01 9.603793919086456299e-02 5.012663081288337708e-02 1.426653265953063965e-01 -1.256726682186126709e-01 2.709622681140899658e-01 9.323511272668838501e-02 1.480975095182657242e-02 -1.646927893161773682e-01 1.028862074017524719e-01 -7.625196129083633423e-02 1.761888116598129272e-01 4.692658036947250366e-02 -9.835053235292434692e-03 1.752700358629226685e-01 -5.643315240740776062e-02 -8.516698330640792847e-02
-2.744200453162193298e-02 -1.946954727172851562e-01 -2.217361629009246826e-01 3.006465733051300049e-03 2.870401144027709961e-01 -4.696922004222869873e-02 1.181134283542633057e-01 -5.077247694134712219e-02 2.136837095022201538e-01 2.003416605293750763e-02 5.163881927728652954e-02 4.986719693988561630e-03 -1.991177676245570183e-03 1.339564174413681030e-01 2.784001827239990234e-01 4.111671745777130127e-01 3.377015590667724609e-01 1.538196504116058350e-01 2.251530289649963379e-01 1.409052610397338867e-01 2.393459230661392212e-01 3.716466203331947327e-02 1.318097263574600220e-01 -3.950375318527221680e-01 1.013673767447471619e-01 1.110961884260177612e-01 2.925417758524417877e-02 1.120987534523010254e-01 -8.321269601583480835e-02 3.474435210227966309e-02 2.149034757167100906e-03 -1.151009723544120789e-01
-1.983389705419540405e-01 -2.000433802604675293e-01 -2.810461223125457764e-01 -6.666845828294754028e-02 -1.398036479949951172e-01 -1.737739518284797668e-02 1.502785682678222656e-01 -1.460272818803787231e-01 -5.404943972826004028e-02 -1.055112630128860474e-01 5.342931672930717468e-02 4.382302612066268921e-02 2.300150394439697266e-01 1.358894854784011841e-01 -2.961486950516700745e-02 7.316164206713438034e-03 3.073992729187011719e-01 -8.564628660678863525e-02 1.402587592601776123e-01 -3.035370409488677979e-01 1.963245868682861328e-01 1.796440929174423218e-01 8.535695821046829224e-02 -2.173627018928527832e-01 3.340767696499824524e-02 2.140512764453887939e-01 -1.426687687635421753e-01 -4.340586066246032715e-02 -3.434517979621887207e-01 -1.884481310844421387e-01 -3.160373270511627197e-01 -1.442811191082000732e-01
5.260888859629631042e-02 -4.587765410542488098e-02 -2.212733328342437744e-01 4.890346527099609375e-02 -2.639616280794143677e-02 -1.280466914176940918e-01 -7.521894574165344238e-02 8.767320215702056885e-02 -1.567711830139160156e-01 -2.533763051033020020e-01 -1.743859611451625824e-02 8.797473460435867310e-02 8.968088775873184204e-02 1.035029590129852295e-01 1.933529675006866455e-01 -1.241845637559890747e-02 2.702244520187377930e-01 -8.289582282304763794e-02 2.611578702926635742e-01 -4.137506783008575439e-01 1.178977712988853455e-01 1.822048276662826538e-01 -8.453409373760223389e-02 -3.156088292598724365e-01 1.690715700387954712e-01 1.049683764576911926e-01 -2.206412330269813538e-02 2.265948951244354248e-01 -2.171665430068969727e-01 -2.516184933483600616e-02 -3.535874485969543457e-01 -1.510888040065765381e-01
3.937037661671638489e-02 4.623605310916900635e-02 -2.952394783496856689e-01 6.972941011190414429e-02 1.164003759622573853e-01 -1.168331280350685120e-01 -1.782249845564365387e-02 3.900712123140692711e-03 -2.021368891000747681e-01 -1.473991721868515015e-01 -2.336492948234081268e-02 -6.834674626588821411e-02 4.577740654349327087e-02 4.687703028321266174e-02 1.564685851335525513e-01 -1.150379851460456848e-01 3.050086647272109985e-02 -1.452499032020568848e-01 2.232112437486648560e-01 -3.249227702617645264e-01 2.214554846286773682e-01 -6.300824135541915894e-02 -5.820655822753906250e-02 -4.724526703357696533e-01 9.922230988740921021e-02 2.184482663869857788e-01 3.674968145787715912e-03 2.107237577438354492e-01 -2.504506409168243408e-01 -1.350757777690887451e-01 -3.544006347656250000e-01 -3.671642020344734192e-02
1.208175122737884521e-01 -1.683732420206069946e-01 -3.668837249279022217e-02 5.874567851424217224e-02 5.861894786357879639e-02 1.952413916587829590e-01 1.893328279256820679e-01 -5.919611081480979919e-02 -2.746428176760673523e-02 -2.750114351511001587e-02 6.238741427659988403e-02 4.017172753810882568e-02 3.187779784202575684e-01 3.446786105632781982e-02 -2.361553534865379333e-02 9.853698313236236572e-02 9.792251139879226685e-02 5.291909724473953247e-02 4.591786861419677734e-01 -2.312213629484176636e-01 -1.266515851020812988e-01 3.021179735660552979e-01 1.869815289974212646e-01 -3.167916536331176758e-01 1.375781148672103882e-01 1.050591617822647095e-01 -1.081720814108848572e-01 -4.813064634799957275e-02 -1.845667809247970581e-01 -5.348812416195869446e-02 -9.013138711452484131e-02 -3.780130445957183838e-01
-1.620212048292160034e-01 -2.710791118443012238e-02 -1.987950354814529419e-01 2.334670424461364746e-01 8.045886456966400146e-02 -3.425365686416625977e-02 1.033374201506376266e-02 -2.454285025596618652e-01 -3.445624932646751404e-02 -1.822516769170761108e-01 -2.513830065727233887e-01 -3.172241449356079102e-01 1.971534192562103271e-01 8.643125742673873901e-02 -8.905663341283798218e-02 -6.488283723592758179e-02 3.188434243202209473e-01 1.888010948896408081e-01 1.846696063876152039e-02 1.275792121887207031e-01 1.194848939776420593e-01 -3.019427880644798279e-03 6.632912904024124146e-02 -4.663046002388000488e-01 4.679035395383834839e-02 4.952035844326019287e-02 6.371065974235534668e-02 1.916055828332901001e-01 -2.140720933675765991e-01 9.109450131654739380e-02 -1.515323519706726074e-01 -2.043051123619079590e-01
-2.748982422053813934e-02 -1.509472727775573730e-01 -9.082754701375961304e-02 2.668642997741699219e-01 9.646622836589813232e-02 -2.136004269123077393e-01 -2.315322607755661011e-01 1.541696339845657349e-01 -1.168352738022804260e-01 -3.596982918679714203e-03 -8.758654445409774780e-02 -1.163076832890510559e-01 3.581668809056282043e-02 1.980065852403640747e-01 2.164246290922164917e-01 -2.324984222650527954e-01 1.112319976091384888e-01 -1.403972655534744263e-01 3.347152471542358398e-01 -1.584155410528182983e-01 4.153080657124519348e-02 4.689557105302810669e-02 -2.030865103006362915e-02 -1.119122356176376343e-01 5.728420987725257874e-02 -2.384274452924728394e-02 -1.822559684514999390e-01 3.142722845077514648e-01 -2.591548562049865723e-01 -2.028594166040420532e-01 -2.258751839399337769e-01 -3.274116814136505127e-01
-1.535943597555160522e-01 -8.953616768121719360e-02 -1.047182269394397736e-02 3.087929785251617432e-01 -1.057947520166635513e-02 -1.611602455377578735e-01 -2.010209858417510986e-01 -2.199551463127136230e-02 -3.426492810249328613e-01 -1.515377312898635864e-01 -2.394068241119384766e-01 -1.520499289035797119e-01 2.898446321487426758e-01 -1.342561990022659302e-01 -9.038525819778442383e-02 1.652788557112216949e-02 1.773051321506500244e-01 1.422267705202102661e-01 2.182432822883129120e-02 -3.044674359261989594e-02 1.010465770959854126e-01 1.712803244590759277e-01 3.641023859381675720e-02 -2.609224617481231689e-01 2.378451526165008545e-01 1.653878241777420044e-01 7.184700667858123779e-02 1.466339379549026489e-01 -1.645049601793289185e-01 -3.729136660695075989e-02 -2.148286700248718262e-01 -3.570069968700408936e-01
9.799615293741226196e-02 -1.457785367965698242e-01 -1.256099343299865723e-01 7.723859697580337524e-02 1.638027131557464600e-01 -2.367170304059982300e-01 2.180335223674774170e-01 -5.899867508560419083e-03 -3.032386898994445801e-01 1.230969354510307312e-01 -1.031335256993770599e-02 -6.398242712020874023e-02 2.283143401145935059e-01 -4.711766541004180908e-02 1.677081584930419922e-01 2.692171037197113037e-01 8.488662540912628174e-03 1.266508102416992188e-01 4.675894677639007568e-01 -1.046210229396820068e-01 1.911591887474060059e-01 1.839498877525329590e-01 1.227630451321601868e-01 8.315705507993698120e-02 -4.630876332521438599e-02 1.318133920431137085e-01 1.942981630563735962e-01 2.313641309738159180e-01 2.155979536473751068e-02 -1.334835682064294815e-02 -2.385883629322052002e-01 -2.104116231203079224e-01
-1.608603149652481079e-01 -6.631947308778762817e-02 -2.128963172435760498e-01 1.483883261680603027e-01 3.236999809741973877e-01 -1.355297118425369263e-01 2.955169081687927246e-01 2.142142876982688904e-02 -1.018051430583000183e-02 6.806012243032455444e-02 -1.767152845859527588e-01 -1.071919873356819153e-01 4.211686179041862488e-02 5.915518105030059814e-02 1.744736433029174805e-01 1.784120053052902222e-01 2.962908744812011719e-01 -1.237360239028930664e-01 3.669930994510650635e-01 1.468953192234039307e-01 1.453759819269180298e-01 -1.358940303325653076e-01 2.103006541728973389e-01 -3.638434708118438721e-01 1.908479481935501099e-01 -5.693494156002998352e-02 1.889693886041641235e-01 3.797821700572967529e-02 5.238496139645576477e-02 -6.880152225494384766e-02 -1.283144950866699219e-01 1.065379381179809570e-02
3.869009763002395630e-02 -2.120322287082672119e-01 -1.873990893363952637e-01 -1.620358824729919434e-01 2.066471725702285767e-01 -1.297756880521774292e-01 4.364220201969146729e-01 2.198223024606704712e-01 -1.614056527614593506e-01 -1.936274170875549316e-01 -2.716420590877532959e-02 -1.630853116512298584e-01 9.424914419651031494e-02 -6.437689065933227539e-02 -3.592921420931816101e-02 -2.718654572963714600e-01 2.195939570665359497e-01 7.939122617244720459e-02 1.619375795125961304e-01 5.092317238450050354e-02 3.088185191154479980e-01 8.269587159156799316e-02 -5.897863954305648804e-02 -2.101888805627822876e-01 1.358433067798614502e-01 -6.367664784193038940e-02 1.349264532327651978e-01 2.958408296108245850e-01 -1.995728351175785065e-02 9.701647609472274780e-02 4.006625711917877197e-02 -2.046359330415725708e-01
2.893431857228279114e-02 1.739834249019622803e-01 -8.146633952856063843e-02 1.560025215148925781e-01 -5.591988936066627502e-02 -1.122455671429634094e-01 2.502716183662414551e-01 1.056549847126007080e-01 -8.721104264259338379e-02 -1.039807796478271484e-01 1.059668734669685364e-01 -3.622824847698211670e-01 1.204791665077209473e-01 1.649028658866882324e-01 -2.747763991355895996e-01 1.392171084880828857e-01 2.291769385337829590e-01 3.790355920791625977e-01 1.135803386569023132e-01 9.022228419780731201e-02 -9.501053951680660248e-03 2.642698884010314941e-01 -5.081832408905029297e-02 -2.532420456409454346e-01 1.022081673145294189e-01 -1.109917387366294861e-01 1.523805409669876099e-02 2.948715090751647949e-01 -2.352243959903717041e-01 -1.280520260334014893e-01 -8.360017091035842896e-02 -9.148467332124710083e-02
2.796834893524646759e-02 1.018540337681770325e-01 -3.558875918388366699e-01 -1.400439068675041199e-02 9.512746334075927734e-02 -1.369830816984176636e-01 -3.174227103590965271e-02 6.977263838052749634e-02 1.483829021453857422e-01 1.672880724072456360e-02 -1.727983541786670685e-02 -1.586356908082962036e-01 2.252642959356307983e-01 -1.472779810428619385e-01 1.814126521348953247e-01 -1.645783185958862305e-01 7.725044339895248413e-02 1.535522490739822388e-01 2.351923435926437378e-01 -2.311649173498153687e-02 1.016944423317909241e-01 -9.426841139793395996e-02 1.480737626552581787e-01 -3.223932385444641113e-01 -9.318589232861995697e-03 5.104818940162658691e-01 1.452834457159042358e-01 -1.169466674327850342e-01 4.051252827048301697e-02 1.712752133607864380e-01 -1.471379995346069336e-01 -2.636926472187042236e-01
1.163356155157089233e-01 -1.390906721353530884e-01 1.344597637653350830e-01 1.926815658807754517e-01 -3.318433836102485657e-02 -2.515315636992454529e-02 2.740637958049774170e-01 2.118929326534271240e-01 -2.397722154855728149e-01 5.428489670157432556e-02 1.448350995779037476e-01 -2.096807509660720825e-01 -2.895371615886688232e-01 2.362069860100746155e-02 7.143375277519226074e-02 -6.435619294643402100e-02 1.085580885410308838e-01 1.623937785625457764e-01 2.847173810005187988e-01 9.888176806271076202e-03 3.197873830795288086e-01 1.159101948142051697e-01 -5.246089771389961243e-02 -2.018111199140548706e-01 1.475249081850051880e-01 2.203525602817535400e-01 1.517488807439804077e-01 1.296362429857254028e-01 -1.753212660551071167e-01 -2.919529676437377930e-01 -2.550566494464874268e-01 3.844691067934036255e-02
1.284758299589157104e-01 1.225334964692592621e-02 -1.428139060735702515e-01 -5.842158943414688110e-02 -1.059562712907791138e-01 -1.452641934156417847e-01 3.334684371948242188e-01 3.547057509422302246e-01 8.268094807863235474e-02 -1.322305500507354736e-01 -3.510025143623352051e-01 -1.378677338361740112e-01 6.381922960281372070e-02 9.139928966760635376e-02 -1.556558348238468170e-02 2.843020856380462646e-01 1.155879274010658264e-01 -4.530678316950798035e-02 3.050789237022399902e-01 7.821724563837051392e-02 1.249127760529518127e-01 3.662754222750663757e-02 -4.904080182313919067e-02 -3.243865668773651123e-01 -6.070235744118690491e-02 2.403609603643417358e-01 2.792809903621673584e-01 7.180056720972061157e-02 7.034187763929367065e-02 3.716919571161270142e-02 1.626497693359851837e-02 -1.994369626045227051e-01
-1.502062380313873291e-01 4.751982539892196655e-02 6.922232452780008316e-03 1.244309023022651672e-01 -9.883210808038711548e-02 -4.222295433282852173e-02 -1.313800830394029617e-02 -4.561673849821090698e-02 -2.280416190624237061e-01 -1.125726476311683655e-01 -2.264075428247451782e-01 -2.443140745162963867e-01 2.601276636123657227e-01 -4.061236605048179626e-02 -8.954706043004989624e-02 2.467976510524749756e-02 2.290005385875701904e-01 2.099248021841049194e-01 -1.013873592019081116e-01 1.327862031757831573e-02 2.196976840496063232e-01 2.092245668172836304e-01 1.112318038940429688e-01 -4.586066603660583496e-01 2.384598553180694580e-02 5.273298919200897217e-02 6.551711261272430420e-02 6.315346062183380127e-02 -2.829637825489044189e-01 -6.388379633426666260e-02 -1.994610726833343506e-01 -3.674392998218536377e-01
-3.857744485139846802e-02 2.369835413992404938e-02 -1.945264190435409546e-01 -6.757298111915588379e-02 1.678664386272430420e-01 -9.384614974260330200e-02 1.026048734784126282e-01 -1.973417401313781738e-01 -2.940676547586917877e-02 5.504692718386650085e-02 4.879012703895568848e-03 1.551334746181964874e-02 -3.588578104972839355e-02 2.384171783924102783e-01 -9.116566926240921021e-02 2.236607521772384644e-01 4.238066971302032471e-01 8.214262872934341431e-02 2.756324112415313721e-01 3.973685204982757568e-02 2.385984361171722412e-01 3.637107834219932556e-02 5.067586433142423630e-03 -5.189658403396606445e-01 2.399529963731765747e-01 2.624903619289398193e-02 1.743913888931274414e-01 7.753863185644149780e-02 -5.010364204645156860e-02 1.964063942432403564e-01 -4.637761786580085754e-02 -1.379048824310302734e-01
-2.470963001251220703e-01 5.846768990159034729e-02 -1.656596660614013672e-01 1.641340851783752441e-01 -8.097774349153041840e-03 -1.476820707321166992e-01 1.300110518932342529e-01 -1.334267705678939819e-01 -8.334595710039138794e-02 -7.518130540847778320e-02 -2.685841619968414307e-01 -2.077637016773223877e-01 2.477455735206604004e-01 -1.033850610256195068e-01 -3.477711975574493408e-02 3.317120671272277832e-02 3.379296362400054932e-01 2.155086398124694824e-01 3.955857828259468079e-02 5.687886103987693787e-02 1.495622992515563965e-01 1.686885356903076172e-01 1.361029744148254395e-01 -3.239558041095733643e-01 1.604296714067459106e-01 -2.510056644678115845e-02 -8.186790347099304199e-02 2.233694493770599365e-01 -3.073213696479797363e-01 1.201406493782997131e-01 -1.845278292894363403e-01 -2.380150705575942993e-01
1.299186497926712036e-01 -1.747586578130722046e-02 1.339140981435775757e-01 1.583275198936462402e-01 -1.220334544777870178e-01 -1.047191172838211060e-01 1.259261965751647949e-01 -3.473646193742752075e-02 -6.222674250602722168e-02 3.213371150195598602e-03 -2.180104404687881470e-01 -4.469332844018936157e-02 -4.697065800428390503e-02 4.231243208050727844e-02 1.083465367555618286e-01 8.800064213573932648e-03 1.303291022777557373e-01 -3.931927680969238281e-01 2.316593676805496216e-01 -5.826535820960998535e-02 -4.478879272937774658e-02 1.890044361352920532e-01 1.090995594859123230e-01 -1.626033335924148560e-01 1.801755130290985107e-01 2.009353041648864746e-01 1.695007383823394775e-01 3.756622970104217529e-01 -3.902239352464675903e-02 7.704789936542510986e-02 -2.343324571847915649e-01 -4.667880535125732422e-01
7.090822607278823853e-02 -1.127884313464164734e-01 -1.263822615146636963e-01 8.876473642885684967e-03 2.316643111407756805e-02 -2.309216707944869995e-01 3.255120217800140381e-01 -2.495971322059631348e-02 -3.310389220714569092e-01 -9.285410493612289429e-02 -1.970994621515274048e-01 -4.156327247619628906e-02 1.210428699851036072e-01 -2.251233160495758057e-02 7.653843145817518234e-03 2.485758364200592041e-01 -1.217192132025957108e-02 8.157122135162353516e-02 4.335314929485321045e-01 -1.485801488161087036e-01 1.437717527151107788e-01 1.974225640296936035e-01 3.523020744323730469e-01 5.824233219027519226e-02 9.150007367134094238e-02 7.919337600469589233e-02 2.350867390632629395e-01 7.840710878372192383e-02 -3.911308571696281433e-02 -1.320601254701614380e-01 -2.522139847278594971e-01 -8.570048958063125610e-02
6.419568322598934174e-03 -9.065564721822738647e-02 -3.491930663585662842e-01 -8.902977406978607178e-02 -6.081097200512886047e-02 1.255258023738861084e-01 8.259960263967514038e-02 -5.524605978280305862e-03 -9.120449423789978027e-02 -1.916383951902389526e-01 2.434559725224971771e-02 -1.364719122648239136e-01 1.316722631454467773e-01 1.943632215261459351e-01 2.918561995029449463e-01 1.502061486244201660e-01 1.775990724563598633e-01 -1.680792272090911865e-01 1.500921249389648438e-01 -3.022396862506866455e-01 1.203057616949081421e-01 2.035650908946990967e-01 1.313867568969726562e-01 -3.168114721775054932e-01 1.658644154667854309e-02 9.190300107002258301e-02 -4.201139509677886963e-02 6.370047479867935181e-02 -3.501601517200469971e-01 -1.589490175247192383e-01 -2.989532649517059326e-01 -9.719185531139373779e-02
-9.585298597812652588e-02 -7.901642471551895142e-03 -3.330572843551635742e-01 -1.676462590694427490e-01 -1.043719202280044556e-01 2.301099449396133423e-01 7.116661220788955688e-02 -3.862455114722251892e-02 -1.456599086523056030e-01 2.910147011280059814e-01 -1.580386608839035034e-01 -1.789454072713851929e-01 7.562929391860961914e-02 -1.693516075611114502e-01 1.742245852947235107e-01 1.484446525573730469e-01 9.091594070196151733e-02 1.414352208375930786e-01 3.082351982593536377e-01 -8.749779313802719116e-02 3.446357250213623047e-01 5.394183471798896790e-02 -2.356103807687759399e-02 -2.901817262172698975e-01 -6.569207459688186646e-02 4.938083887100219727e-02 6.947113666683435440e-03 7.790698669850826263e-03 7.989475131034851074e-02 2.102942168712615967e-01 -9.895333647727966309e-02 -3.563468754291534424e-01
-4.921763017773628235e-02 8.531071245670318604e-02 -1.250897049903869629e-01 -6.030700355768203735e-02 -1.141938939690589905e-01 -2.826919555664062500e-01 2.929276227951049805e-01 9.560204297304153442e-02 8.121902495622634888e-02 -1.489509195089340210e-01 -2.355595976114273071e-01 -4.586490094661712646e-01 3.959427401423454285e-02 -1.438618302345275879e-01 1.257007718086242676e-01 -1.081899851560592651e-01 2.754586935043334961e-01 2.624721229076385498e-01 6.808695942163467407e-02 1.178965270519256592e-01 -4.396546259522438049e-02 1.052919998764991760e-01 2.475595772266387939e-01 -1.683201342821121216e-01 1.483822464942932129e-01 3.796155005693435669e-02 2.571393549442291260e-01 1.505523622035980225e-01 1.056807935237884521e-01 -4.474069178104400635e-02 -1.399106085300445557e-01 -1.666816771030426025e-01
9.988553822040557861e-02 -1.362091768532991409e-02 1.408900367096066475e-03 4.795979708433151245e-02 -1.290612220764160156e-01 -3.799533545970916748e-01 3.563089072704315186e-01 2.546388804912567139e-01 1.829472184181213379e-02 2.192268893122673035e-02 -6.617836654186248779e-02 -6.568288058042526245e-02 -1.793666332960128784e-01 -9.920672327280044556e-02 -6.749577075242996216e-02 -5.013260990381240845e-02 1.424847990274429321e-01 1.479866951704025269e-01 3.482075631618499756e-01 1.660190895199775696e-02 9.750242531299591064e-02 1.188690662384033203e-01 7.746142148971557617e-02 2.531513758003711700e-02 1.280945986509323120e-01 8.786866068840026855e-02 2.056291848421096802e-01 1.969127506017684937e-01 -1.049927026033401489e-01 -2.396302968263626099e-01 -3.014211654663085938e-01 -3.429760038852691650e-01
3.392287716269493103e-02 -4.303313046693801880e-02 -1.613871157169342041e-01 8.573697879910469055e-03 -1.146706044673919678e-01 -2.968652546405792236e-01 -1.360692828893661499e-01 5.383651331067085266e-02 -7.751183956861495972e-02 -9.367963671684265137e-02 -3.120657801628112793e-01 -2.703597247600555420e-01 5.487402528524398804e-02 3.611128404736518860e-02 -1.281462460756301880e-01 1.692856848239898682e-01 2.211105376482009888e-01 8.627114444971084595e-02 3.929821252822875977e-01 -4.525529220700263977e-02 8.803028613328933716e-02 -3.906735219061374664e-03 2.798085808753967285e-01 -3.988791108131408691e-01 -2.662258781492710114e-02 -9.885179251432418823e-02 8.340745419263839722e-02 1.172767654061317444e-01 -1.752614527940750122e-01 2.258010804653167725e-01 1.899314969778060913e-01 -8.114112913608551025e-02
-3.289187699556350708e-02 -2.144313603639602661e-01 -2.207728475332260132e-01 4.512132704257965088e-02 -2.753592431545257568e-01 -1.060060039162635803e-02 -4.180525895208120346e-03 -1.525606960058212280e-01 -6.329347193241119385e-02 1.577322557568550110e-02 -5.143956094980239868e-02 -6.929942220449447632e-02 1.466382145881652832e-01 1.722709834575653076e-01 2.162516266107559204e-01 -3.447462338954210281e-03 2.455558627843856812e-01 -1.527307331562042236e-01 1.608303487300872803e-01 -3.982450962066650391e-01 4.090683534741401672e-02 9.648532420396804810e-02 2.719798823818564415e-03 -2.171167880296707153e-01 6.459605693817138672e-02 2.925087511539459229e-01 -7.684948295354843140e-02 8.551722764968872070e-02 -3.857846260070800781e-01 -1.310102045536041260e-01 -1.653580069541931152e-01 -2.660146653652191162e-01
-4.133793711662292480e-02 -1.801607608795166016e-01 -2.117584496736526489e-01 1.379487663507461548e-01 2.848047614097595215e-01 -1.254833787679672241e-01 3.118523955345153809e-01 2.836042046546936035e-01 -4.051558673381805420e-02 -1.871857345104217529e-01 -7.652074843645095825e-02 -3.884066045284271240e-01 1.291826367378234863e-01 9.666984528303146362e-02 1.592874713242053986e-02 -2.787185609340667725e-01 2.220006585121154785e-01 1.469734609127044678e-01 8.341921865940093994e-02 -5.327906087040901184e-02 2.261638045310974121e-01 -3.431884944438934326e-02 -6.119165942072868347e-02 -2.396731972694396973e-01 2.245311811566352844e-02 8.669955655932426453e-03 1.573633104562759399e-01 3.052946031093597412e-01 -5.174170061945915222e-02 -1.873211748898029327e-02 -1.743644848465919495e-02 -1.182147935032844543e-01
-1.138595491647720337e-01 -1.289065480232238770e-01 -6.003375630825757980e-03 -5.903678014874458313e-02 -1.910340636968612671e-01 1.028611883521080017e-01 -2.476225420832633972e-02 9.334335476160049438e-02 -2.475509047508239746e-01 3.782304525375366211e-01 -2.684359550476074219e-01 -2.999037131667137146e-02 2.457338385283946991e-02 -3.876372054219245911e-02 6.108938530087471008e-02 -6.590855121612548828e-02 -1.679299324750900269e-01 3.687808662652969360e-02 2.307584136724472046e-01 3.769165603443980217e-03 2.841639518737792969e-01 6.838241219520568848e-02 1.659004241228103638e-01 -4.579702019691467285e-01 -1.325192451477050781e-01 1.582676917314529419e-02 1.831502616405487061e-01 1.638325117528438568e-02 -2.181945927441120148e-02 -1.662884503602981567e-01 -1.668669283390045166e-01 -3.315294981002807617e-01
-1.189473494887351990e-01 -8.569595217704772949e-02 -1.962404549121856689e-01 4.408684745430946350e-02 1.338716447353363037e-01 -2.713926434516906738e-01 1.353111714124679565e-01 3.783205896615982056e-02 -1.280466914176940918e-01 -2.624889649450778961e-02 7.633057236671447754e-02 -2.293211072683334351e-01 2.183966338634490967e-01 -1.185877770185470581e-01 2.096410989761352539e-01 2.987637817859649658e-01 1.319660097360610962e-01 6.557820364832878113e-03 3.122224509716033936e-01 7.690625637769699097e-02 4.139330238103866577e-02 -1.148551329970359802e-02 2.818476967513561249e-02 -3.725604414939880371e-01 3.796111047267913818e-01 7.045399397611618042e-02 3.396187126636505127e-01 2.551079727709293365e-02 9.272640198469161987e-02 -9.365124255418777466e-02 -9.144595824182033539e-03 1.070511341094970703e-01
-8.092208951711654663e-02 9.987539798021316528e-02 -6.668949872255325317e-02 -9.174244105815887451e-02 1.581002771854400635e-01 1.680294573307037354e-01 2.440495491027832031e-01 1.855642646551132202e-01 8.079441636800765991e-02 -4.390775412321090698e-02 -3.153283894062042236e-01 -3.428706526756286621e-01 1.049059182405471802e-01 -1.011555418372154236e-01 -1.125176027417182922e-01 1.786282211542129517e-01 1.253229528665542603e-01 5.549798533320426941e-02 -4.479225724935531616e-02 -6.612553447484970093e-02 7.353705167770385742e-02 1.289860457181930542e-01 1.511251330375671387e-01 -3.361831307411193848e-01 1.882724463939666748e-01 4.605440888553857803e-03 7.718826085329055786e-02 3.953547403216362000e-02 4.669663310050964355e-02 -5.752273369580507278e-03 -3.274905681610107422e-01 -4.434121251106262207e-01
1.193020194768905640e-01 -8.523220568895339966e-02 -3.770051151514053345e-02 1.324877291917800903e-01 2.619496285915374756e-01 -2.928509116172790527e-01 2.394208759069442749e-01 -8.818605542182922363e-02 -3.862553834915161133e-02 -1.780471205711364746e-01 -1.825927346944808960e-01 -3.498154878616333008e-01 -1.320931166410446167e-01 -3.169127926230430603e-02 6.801215559244155884e-02 1.398418396711349487e-01 2.713330090045928955e-01 2.292400598526000977e-02 1.995755583047866821e-01 9.831351041793823242e-02 1.577970087528228760e-01 -1.363785285502672195e-02 8.331244438886642456e-02 -3.318631350994110107e-01 2.018870711326599121e-01 -5.065349861979484558e-02 4.065666198730468750e-01 1.479151695966720581e-01 -8.022688329219818115e-02 -3.014194034039974213e-02 4.603537544608116150e-02 -5.239454284310340881e-02
-1.313194260001182556e-02 1.528730392456054688e-01 1.080955415964126587e-01 1.448429077863693237e-01 -1.909651309251785278e-01 -2.470809966325759888e-01 4.204503595829010010e-01 1.147663518786430359e-01 -8.746405690908432007e-02 2.027207612991333008e-02 -1.578972637653350830e-01 7.581511139869689941e-02 -1.584729552268981934e-01 -3.387326002120971680e-02 1.601254940032958984e-01 8.219618350267410278e-02 9.405115246772766113e-02 5.124795436859130859e-02 3.967409133911132812e-01 -1.114144399762153625e-01 1.930670291185379028e-01 1.184901595115661621e-01 -5.311568453907966614e-02 -2.353153079748153687e-01 -8.883381262421607971e-03 -3.775833174586296082e-02 9.549500793218612671e-02 2.353337556123733521e-01 -1.099062897264957428e-02 -2.484659701585769653e-01 -1.739235073328018188e-01 -3.316922187805175781e-01
-8.604947477579116821e-02 -2.348411679267883301e-01 -4.370309039950370789e-02 2.448466867208480835e-01 -9.657268971204757690e-02 -1.229872703552246094e-01 1.629990935325622559e-01 1.613524705171585083e-01 -2.962303161621093750e-01 -4.555001109838485718e-02 4.638397693634033203e-02 9.547185152769088745e-03 4.161312803626060486e-02 2.325979247689247131e-02 2.190315574407577515e-01 -4.581348598003387451e-02 2.123667150735855103e-01 -3.398058935999870300e-02 1.044126749038696289e-01 -3.450374901294708252e-01 1.621156334877014160e-01 1.188227981328964233e-01 -2.634935975074768066e-01 -2.057383209466934204e-01 -2.908234298229217529e-02 3.781621754169464111e-01 -5.252539739012718201e-02 2.538373172283172607e-01 -2.179905772209167480e-01 1.358814537525177002e-01 -1.980894207954406738e-01 -9.737142175436019897e-02
-1.584192216396331787e-01 -5.379904434084892273e-02 -2.473040819168090820e-01 -2.599172592163085938e-01 2.223608493804931641e-01 -2.793411016464233398e-01 -9.295434504747390747e-02 -1.478731818497180939e-02 1.021489426493644714e-01 -2.015334181487560272e-02 -1.366197504103183746e-02 -3.310205638408660889e-01 -1.901116669178009033e-01 -2.965331077575683594e-01 1.510991342365741730e-02 -1.702954322099685669e-01 2.656172402203083038e-02 -8.399239182472229004e-02 7.644723355770111084e-02 1.747553199529647827e-01 2.476508319377899170e-01 2.685964405536651611e-01 7.074900716543197632e-02 -1.886895745992660522e-01 -1.779160946607589722e-01 7.504701614379882812e-02 1.511340737342834473e-01 4.255210608243942261e-02 -5.139343813061714172e-02 -1.829918473958969116e-01 -1.109620034694671631e-01 -3.231817185878753662e-01
9.299711138010025024e-02 1.069168448448181152e-01 -1.982424408197402954e-01 2.320517599582672119e-01 7.365244626998901367e-02 -1.685886532068252563e-01 7.164328545331954956e-02 1.108658239245414734e-01 -1.226260736584663391e-01 -1.938505321741104126e-01 -2.544262073934078217e-02 3.754815086722373962e-03 -2.279393561184406281e-02 2.102600634098052979e-01 1.434312909841537476e-01 -3.840830922126770020e-02 6.449668854475021362e-02 -2.722204476594924927e-02 2.323013842105865479e-01 -1.663696467876434326e-01 2.231885492801666260e-01 1.564885377883911133e-01 -2.093661874532699585e-01 -3.171364367008209229e-01 1.166873518377542496e-02 1.415730714797973633e-01 -1.683806627988815308e-01 1.898984909057617188e-01 -4.856075048446655273e-01 -1.705142855644226074e-01 -1.490789204835891724e-01 -1.961794197559356689e-01
-1.048868894577026367e-01 1.942294090986251831e-01 -9.009367227554321289e-02 2.003238350152969360e-02 9.756985306739807129e-02 -4.825362563133239746e-02 7.454261183738708496e-02 -1.552290190011262894e-02 1.042474955320358276e-01 1.913240998983383179e-01 -2.879819571971893311e-01 -2.009345591068267822e-02 -4.826645553112030029e-02 1.788640469312667847e-01 -8.847216516733169556e-02 1.440471410751342773e-01 9.237516671419143677e-02 1.840902119874954224e-01 -1.262825131416320801e-01 -1.483765244483947754e-01 3.594544827938079834e-01 -1.448608841747045517e-02 1.099050045013427734e-01 -4.402548074722290039e-01 1.969038397073745728e-01 1.090120524168014526e-01 2.749045491218566895e-01 1.138567924499511719e-01 3.701256960630416870e-02 -1.860540658235549927e-01 -5.410017818212509155e-02 -3.709332346916198730e-01
2.301128022372722626e-02 5.887770652770996094e-02 -1.709745228290557861e-01 4.047698527574539185e-02 1.011965051293373108e-01 1.939551383256912231e-01 2.118227630853652954e-01 -7.242881506681442261e-02 1.052575781941413879e-01 2.637190222740173340e-01 -2.520591318607330322e-01 -3.319907188415527344e-01 -1.665847003459930420e-01 -1.371512562036514282e-01 -3.365382924675941467e-02 -1.957535557448863983e-02 1.943364040926098824e-03 -1.475806385278701782e-01 1.234563812613487244e-01 -2.665096819400787354e-01 2.693272233009338379e-01 1.741941720247268677e-01 1.473919898271560669e-01 -3.343846201896667480e-01 6.655856966972351074e-02 2.082598954439163208e-01 -7.227276265621185303e-02 2.669412642717361450e-02 2.279305085539817810e-02 2.211725711822509766e-01 -2.208204716444015503e-01 -2.613356411457061768e-01
-1.242106556892395020e-01 -1.561781764030456543e-01 -1.048240736126899719e-01 9.181865304708480835e-02 2.372374236583709717e-01 -2.629593312740325928e-01 2.833403348922729492e-01 2.034200578927993774e-01 7.247833069413900375e-03 -1.064011305570602417e-01 -5.220446735620498657e-02 -2.554887235164642334e-01 -3.461799398064613342e-02 1.661649197340011597e-01 -7.134477049112319946e-02 -3.536791503429412842e-01 7.820704951882362366e-03 1.114073675125837326e-03 1.299335956573486328e-01 1.158255338668823242e-01 3.922919332981109619e-01 -4.850300401449203491e-02 -6.885618716478347778e-02 -2.502575516700744629e-01 7.043549418449401855e-02 2.431629598140716553e-02 2.254522889852523804e-01 2.366416007280349731e-01 -1.429430097341537476e-01 9.742283821105957031e-02 5.627665296196937561e-02 -2.363502383232116699e-01
3.908317089080810547e-01 -1.558224111795425415e-01 -5.629516392946243286e-02 4.392260219901800156e-03 -1.772649027407169342e-02 -9.431786090135574341e-02 2.772665619850158691e-01 -2.082438580691814423e-02 -4.283222854137420654e-01 1.757200360298156738e-01 -1.484302133321762085e-01 -1.196643561124801636e-01 -1.714329235255718231e-02 -5.790728330612182617e-02 7.253726944327354431e-03 -1.004220321774482727e-01 1.139232069253921509e-01 2.372988313436508179e-01 1.147297471761703491e-01 -1.102770715951919556e-01 1.222484707832336426e-01 1.654818356037139893e-01 -1.680718660354614258e-01 -2.945055067539215088e-01 -1.368022859096527100e-01 2.093689888715744019e-01 -4.072892293334007263e-02 3.557869419455528259e-02 -1.854144036769866943e-01 -2.316146939992904663e-01 -8.362861722707748413e-02 -2.374273389577865601e-01
1.643906906247138977e-02 -2.553427778184413910e-02 -1.058789566159248352e-01 -1.009597852826118469e-01 -1.225970536470413208e-01 2.186364727094769478e-03 2.893273830413818359e-01 -1.935481578111648560e-01 -1.178244352340698242e-01 -1.856228336691856384e-02 -1.128298640251159668e-01 8.585860580205917358e-02 1.581170260906219482e-01 7.763410359621047974e-02 2.967488169670104980e-01 7.903764396905899048e-02 1.471041589975357056e-01 -2.526610195636749268e-01 2.726890742778778076e-01 -1.671316772699356079e-01 7.510149478912353516e-02 2.864912748336791992e-01 1.459037214517593384e-01 -3.312766849994659424e-01 1.022171974182128906e-01 3.753449022769927979e-01 5.518927425146102905e-02 -7.186593115329742432e-02 -2.202992439270019531e-01 -1.556379050016403198e-01 7.291594892740249634e-02 -1.940889358520507812e-01
1.435812413692474365e-01 -1.196877583861351013e-01 1.312717646360397339e-01 1.188911795616149902e-01 1.225723922252655029e-01 -2.435676604509353638e-01 2.605079710483551025e-01 6.388104707002639771e-02 -1.872755289077758789e-01 -1.264012753963470459e-01 -8.049605041742324829e-02 1.709886826574802399e-02 -1.600043922662734985e-01 1.245054155588150024e-01 1.466371268033981323e-01 1.288859844207763672e-01 2.667161449790000916e-02 1.636759340763092041e-01 3.793114423751831055e-01 -7.677913457155227661e-02 3.040553629398345947e-01 1.282523423433303833e-01 2.306976169347763062e-01 -9.481453895568847656e-02 5.771309137344360352e-02 2.249042838811874390e-01 1.021687090396881104e-01 7.229472696781158447e-02 -1.391552090644836426e-01 -3.490356504917144775e-01 -2.213336974382400513e-01 -2.054743319749832153e-01
-1.390210837125778198e-01 1.660840362310409546e-01 1.169364601373672485e-01 4.399079456925392151e-02 -1.954063475131988525e-01 -7.291207462549209595e-02 2.739064693450927734e-01 -1.019759848713874817e-01 -3.813678398728370667e-02 -8.831416815519332886e-02 -1.292945891618728638e-01 -3.540129959583282471e-01 1.060165837407112122e-01 1.970882266759872437e-01 -1.041207760572433472e-01 4.027140885591506958e-02 1.226209253072738647e-01 3.728216290473937988e-01 2.720875740051269531e-01 1.235657259821891785e-01 8.299709111452102661e-02 -3.424461558461189270e-02 -4.480797331780195236e-03 -3.388602733612060547e-01 2.006224393844604492e-01 2.378472685813903809e-02 -9.572595357894897461e-02 2.013218998908996582e-01 -1.905812025070190430e-01 1.145278364419937134e-01 2.149874530732631683e-02 -2.967581748962402344e-01
-2.659390121698379517e-02 -1.336229145526885986e-01 -3.188145160675048828e-01 -9.330590069293975830e-02 -1.112365648150444031e-01 2.471547201275825500e-02 9.724604338407516479e-02 -3.094438463449478149e-02 -1.543738692998886108e-01 -2.001278251409530640e-01 -5.662898346781730652e-02 -1.116986051201820374e-01 1.282953172922134399e-01 3.797943145036697388e-02 2.924976348876953125e-01 1.473306491971015930e-02 2.181973904371261597e-01 -2.187978774309158325e-01 2.159696072340011597e-01 -3.112898170948028564e-01 2.774387784302234650e-02 1.178358569741249084e-01 4.210765287280082703e-02 -1.755920052528381348e-01 1.394054889678955078e-01 3.044474124908447266e-01 -2.018349021673202515e-01 2.055323310196399689e-02 -2.789714336395263672e-01 -3.432731609791517258e-03 -2.228016555309295654e-01 -3.120951652526855469e-01
2.772415056824684143e-02 -9.068870544433593750e-02 -2.033042758703231812e-01 6.307513266801834106e-02 -2.116415053606033325e-01 -2.407153546810150146e-01 1.522054523229598999e-01 -2.920592427253723145e-01 -8.551049977540969849e-02 2.341377921402454376e-02 -1.347200423479080200e-01 -6.501206010580062866e-02 1.510118842124938965e-01 2.616252563893795013e-02 2.008559554815292358e-01 -1.126608252525329590e-01 2.000914961099624634e-01 -2.349085807800292969e-01 6.755384802818298340e-02 -2.608685493469238281e-01 1.889628171920776367e-01 5.513059347867965698e-02 -1.375023648142814636e-02 -1.232638061046600342e-01 -1.113670691847801208e-01 1.875595450401306152e-01 -5.798147525638341904e-03 -1.221050471067428589e-01 -4.144562482833862305e-01 1.073378510773181915e-02 -3.138782978057861328e-01 -2.698823213577270508e-01
1.993388682603836060e-01 -7.381615042686462402e-02 2.230794131755828857e-01 7.697238028049468994e-02 1.662793941795825958e-02 -1.084374189376831055e-01 4.150169789791107178e-01 7.806424796581268311e-02 -1.415526121854782104e-01 -7.525140047073364258e-02 -4.969125613570213318e-02 -2.132244594395160675e-02 -2.253288589417934418e-02 -2.586172195151448250e-03 -3.327718004584312439e-03 1.388869136571884155e-01 1.370280515402555466e-02 1.507479399442672729e-01 4.734330773353576660e-01 -1.982099711894989014e-01 1.723293215036392212e-01 1.606548577547073364e-01 2.538209855556488037e-01 -1.697763204574584961e-01 1.057831421494483948e-01 1.821319013833999634e-01 1.542757451534271240e-01 4.299969226121902466e-02 -2.113618701696395874e-01 -2.495985925197601318e-01 -1.632838100194931030e-01 -1.468904018402099609e-01
6.318122148513793945e-02 1.860909909009933472e-02 5.839120224118232727e-02 3.829878941178321838e-02 -2.042349427938461304e-01 -2.494275867938995361e-01 4.448607861995697021e-01 1.412352919578552246e-01 -9.047065675258636475e-02 5.023121088743209839e-02 -1.763826757669448853e-01 1.369480937719345093e-01 -5.328669771552085876e-02 -1.746156997978687286e-02 9.217690676450729370e-02 1.026785820722579956e-01 1.844563931226730347e-01 1.293260008096694946e-01 4.526906311511993408e-01 -1.132634095847606659e-02 5.248755589127540588e-02 3.569390624761581421e-02 1.894501149654388428e-01 -2.029368132352828979e-01 8.269517868757247925e-02 4.521864280104637146e-02 1.186605989933013916e-01 2.833866178989410400e-01 -4.795033112168312073e-02 -2.410073131322860718e-01 -3.760937601327896118e-02 -2.902990281581878662e-01
-1.854812651872634888e-01 1.219704896211624146e-01 -2.748005837202072144e-02 2.188878059387207031e-01 -6.352823227643966675e-02 -1.421179920434951782e-01 2.860968001186847687e-02 -9.505569189786911011e-02 -2.564810216426849365e-01 -1.383611410856246948e-01 -3.368567824363708496e-01 -1.928261667490005493e-01 3.029556572437286377e-01 2.654080837965011597e-02 5.040125921368598938e-02 2.618698030710220337e-02 1.366540789604187012e-01 1.526174098253250122e-01 6.198148429393768311e-02 1.568265706300735474e-01 1.386206001043319702e-01 3.649237453937530518e-01 5.397480912506580353e-03 -3.526695370674133301e-01 6.499400734901428223e-02 1.160085275769233704e-01 -3.877140954136848450e-02 -5.960925482213497162e-03 -2.473381459712982178e-01 1.083608120679855347e-01 -1.329154223203659058e-01 -2.822652757167816162e-01
3.194269835948944092e-01 -1.890657246112823486e-01 -3.416413441300392151e-02 -1.420707851648330688e-01 1.138397529721260071e-01 -1.821430772542953491e-01 3.175451159477233887e-01 -8.769105374813079834e-02 -2.661057412624359131e-01 7.825928926467895508e-02 -4.952526465058326721e-02 1.538784272270277143e-04 2.436098754405975342e-01 3.442692756652832031e-02 3.999372944235801697e-02 -6.601820886135101318e-02 6.697304546833038330e-02 -6.347910314798355103e-02 2.922512590885162354e-01 -1.010696683079004288e-02 1.784355789422988892e-01 3.394138813018798828e-01 -3.537073498591780663e-04 -1.983080506324768066e-01 -5.716466903686523438e-02 2.771722376346588135e-01 -5.458881705999374390e-02 5.187582597136497498e-02 -1.619710028171539307e-01 -1.806072443723678589e-01 -3.588685067370533943e-03 -3.395668268203735352e-01
2.443299740552902222e-01 3.686306625604629517e-02 -7.378609478473663330e-02 1.486592292785644531e-01 -5.899493116885423660e-04 1.557286083698272705e-01 9.067542850971221924e-02 -2.779397740960121155e-02 1.113717183470726013e-01 1.681375503540039062e-01 -5.545023828744888306e-02 -4.642906785011291504e-01 -1.379503011703491211e-01 -2.238294780254364014e-01 -7.213687896728515625e-02 -3.221186250448226929e-02 2.128523774445056915e-02 1.242099776864051819e-01 2.717072665691375732e-01 -1.263584941625595093e-01 1.586853899061679840e-02 2.571769654750823975e-01 -1.847404800355434418e-02 -3.214318454265594482e-01 1.388118714094161987e-01 -2.322282828390598297e-02 -1.637657284736633301e-01 1.553449127823114395e-02 -5.802430585026741028e-02 8.180800825357437134e-02 -2.031687051057815552e-01 -4.117504656314849854e-01
2.215662300586700439e-01 -5.116897448897361755e-02 3.549662604928016663e-02 1.768562495708465576e-01 -1.756465584039688110e-01 -2.139036506414413452e-01 2.098363637924194336e-01 1.332437619566917419e-02 1.027118042111396790e-01 -1.275488883256912231e-01 -1.087864115834236145e-01 -1.988890171051025391e-01 4.036538675427436829e-02 2.962672896683216095e-02 9.384037554264068604e-02 1.129847690463066101e-01 1.905770152807235718e-01 -2.927250564098358154e-01 1.543858051300048828e-01 1.419703513383865356e-01 -1.684506088495254517e-01 1.252485662698745728e-01 2.764734812080860138e-02 -2.659064233303070068e-01 8.416846394538879395e-02 3.698495328426361084e-01 1.870955079793930054e-01 3.036462962627410889e-01 -1.470568627119064331e-01 9.740128368139266968e-02 -2.024764567613601685e-01 -2.606310248374938965e-01
-5.926962476223707199e-03 -2.978205448016524315e-04 2.036108970642089844e-01 -5.339438095688819885e-02 -1.391624212265014648e-01 -8.928237110376358032e-02 1.691997945308685303e-01 2.615796029567718506e-01 7.578234374523162842e-02 -3.125933557748794556e-02 -2.504890263080596924e-01 -2.450899332761764526e-01 -2.154828459024429321e-01 -2.828586660325527191e-02 1.043225601315498352e-01 6.005904637277126312e-03 3.178458809852600098e-01 -5.729953572154045105e-02 4.552337527275085449e-01 -1.781633645296096802e-01 2.521467804908752441e-01 2.101440131664276123e-01 -1.595965921878814697e-01 -2.778852880001068115e-01 -2.948550321161746979e-02 1.207959800958633423e-01 2.385169267654418945e-02 8.519781380891799927e-02 7.640410959720611572e-02 -3.519960492849349976e-02 -1.251396238803863525e-01 -2.093709856271743774e-01
-1.455109007656574249e-02 -1.167579647153615952e-02 2.126383595168590546e-02 2.174131572246551514e-01 -1.458884924650192261e-01 -2.850246429443359375e-01 5.518475770950317383e-01 1.106476262211799622e-01 2.811081707477569580e-02 -5.734565481543540955e-02 -1.389858871698379517e-01 -5.608830600976943970e-03 -1.226504296064376831e-01 -5.286579835228621960e-04 5.923334881663322449e-02 9.223372489213943481e-02 2.311988621950149536e-01 2.753773517906665802e-02 3.362667262554168701e-01 1.065417099744081497e-02 7.588934153318405151e-02 3.468192368745803833e-02 1.338475849479436874e-02 -1.751649528741836548e-01 2.319771051406860352e-01 -2.449878677725791931e-02 1.942152678966522217e-01 1.970514208078384399e-01 -2.335817320272326469e-03 -2.012301832437515259e-01 -2.745539247989654541e-01 -1.734312325716018677e-01
-1.075202450156211853e-01 -8.798443526029586792e-02 -5.562930926680564880e-02 1.875727325677871704e-01 -4.826696962118148804e-02 -5.109569057822227478e-03 -1.498224288225173950e-01 3.874935908243060112e-03 -2.778458297252655029e-01 -1.776460558176040649e-01 -1.997876465320587158e-01 -1.412793844938278198e-01 1.584987789392471313e-01 -1.546850800514221191e-01 2.582875825464725494e-02 9.427947551012039185e-02 3.651691377162933350e-01 1.097487360239028931e-01 -1.051309704780578613e-01 -3.498159814625978470e-03 2.873765826225280762e-01 3.582942187786102295e-01 3.442925214767456055e-02 -3.105506598949432373e-01 6.790874153375625610e-02 5.675689131021499634e-02 4.166965559124946594e-02 1.614323556423187256e-01 -2.761148810386657715e-01 7.922754436731338501e-02 -1.689208447933197021e-01 -2.804286479949951172e-01
1.372926682233810425e-01 1.563097164034843445e-02 -3.457343876361846924e-01 -7.394155114889144897e-02 -4.396910592913627625e-02 -7.009278982877731323e-02 1.175079727545380592e-03 -4.793270025402307510e-03 -1.703855544328689575e-01 -2.265007644891738892e-01 6.803726404905319214e-02 -1.478798091411590576e-01 4.310826957225799561e-02 1.022780984640121460e-01 1.026306673884391785e-01 -5.742755532264709473e-02 1.018078923225402832e-01 -8.860652148723602295e-02 3.000578582286834717e-01 -3.242524564266204834e-01 1.986742764711380005e-01 -2.174979448318481445e-02 -1.478880941867828369e-01 -3.305002152919769287e-01 1.256011128425598145e-01 2.218238711357116699e-01 -8.555540442466735840e-02 2.655455470085144043e-01 -2.372918277978897095e-01 -1.365006715059280396e-01 -3.196190893650054932e-01 -1.081973314285278320e-01
1.078102737665176392e-01 -1.103746071457862854e-01 -1.782111525535583496e-01 -4.811996221542358398e-02 4.272350296378135681e-02 2.288108691573143005e-02 2.250474244356155396e-01 -1.306179165840148926e-01 -1.009292453527450562e-01 -1.902371644973754883e-01 -9.504540264606475830e-02 1.918540447950363159e-01 2.465621829032897949e-01 1.281862854957580566e-01 1.060932427644729614e-01 1.600712984800338745e-01 9.447491168975830078e-02 -1.426296830177307129e-01 3.890170753002166748e-01 8.877789229154586792e-02 2.013139277696609497e-01 2.719896435737609863e-01 1.838447153568267822e-01 -3.023083806037902832e-01 -3.394947620108723640e-03 2.634250223636627197e-01 5.782011523842811584e-02 9.019950777292251587e-02 -2.983951866626739502e-01 2.581530064344406128e-02 6.724490225315093994e-02 -2.499016672372817993e-01
7.322935014963150024e-02 1.084039080888032913e-02 -1.908792406320571899e-01 -2.498094290494918823e-01 7.895645499229431152e-02 -3.087096512317657471e-01 2.284706383943557739e-01 -6.600362062454223633e-02 -3.943142294883728027e-02 -1.691107898950576782e-01 2.623275481164455414e-02 -2.982212901115417480e-01 8.426710963249206543e-02 -2.036650329828262329e-01 9.042438864707946777e-02 1.890569478273391724e-01 6.201398372650146484e-02 1.623924635350704193e-02 5.898930504918098450e-02 -8.861184865236282349e-02 -2.262267749756574631e-03 -4.300189018249511719e-02 1.310115754604339600e-01 -5.535047650337219238e-01 3.383413553237915039e-01 -8.348186314105987549e-02 1.655802726745605469e-01 8.452121168375015259e-03 -1.014710664749145508e-01 -1.102416515350341797e-01 -7.352217286825180054e-02 8.773688226938247681e-02
-5.001448839902877808e-02 -1.252033710479736328e-01 -1.449344158172607422e-01 5.259184399619698524e-04 -1.470384150743484497e-01 -1.741550415754318237e-01 2.887800931930541992e-01 1.741628050804138184e-01 -2.888648509979248047e-01 -1.967750936746597290e-01 1.037468835711479187e-01 -8.939337730407714844e-02 1.559011042118072510e-01 2.476911433041095734e-02 1.257751137018203735e-01 5.989059060811996460e-02 8.721996098756790161e-02 -6.178772449493408203e-02 1.162984073162078857e-01 -4.538806080818176270e-01 1.135589256882667542e-01 -3.665122389793395996e-02 -6.097833067178726196e-02 -4.247645139694213867e-01 3.008226677775382996e-02 3.208964318037033081e-02 -2.357158996164798737e-02 3.153631091117858887e-01 -1.993558257818222046e-01 6.054743006825447083e-02 -1.876255869865417480e-01 5.477738450281322002e-04
5.730070918798446655e-02 4.568187147378921509e-02 -1.595578789710998535e-01 1.271994262933731079e-01 -4.088643938302993774e-02 -1.111593917012214661e-01 3.432997763156890869e-01 2.031525224447250366e-01 -1.514701694250106812e-01 7.082498073577880859e-02 -1.898979991674423218e-01 -1.368484348058700562e-01 -2.866962552070617676e-01 -1.265850216150283813e-01 3.467245101928710938e-01 1.979265511035919189e-01 -6.937033683061599731e-02 1.069854497909545898e-01 3.958768546581268311e-01 1.216481905430555344e-02 1.567737460136413574e-01 3.758671581745147705e-01 1.274581849575042725e-01 -4.993964731693267822e-02 -1.291940957307815552e-01 5.866600200533866882e-02 6.278513371944427490e-02 -3.624832257628440857e-02 -1.857028752565383911e-01 1.895436272025108337e-02 -6.275697052478790283e-02 -1.326193660497665405e-01
6.797125190496444702e-02 1.369587481021881104e-01 -1.308511346578598022e-01 -1.759308576583862305e-02 3.466704115271568298e-02 9.412778541445732117e-03 1.126708686351776123e-01 -5.976057797670364380e-02 8.390327543020248413e-02 -1.886873692274093628e-01 -9.971543401479721069e-02 4.216747358441352844e-02 -1.158483400940895081e-01 2.763025760650634766e-01 2.207555025815963745e-01 4.426110535860061646e-02 1.125428080558776855e-01 2.129738591611385345e-02 2.588226199150085449e-01 3.438962250947952271e-02 1.113707721233367920e-01 2.121688723564147949e-01 5.923621356487274170e-02 -3.069016337394714355e-01 4.969326257705688477e-01 -9.390401653945446014e-03 1.588157862424850464e-01 3.776622116565704346e-01 -2.129502445459365845e-01 1.834615133702754974e-02 -2.960381470620632172e-02 -2.212783694267272949e-01
-1.814716756343841553e-01 -3.223440051078796387e-01 -3.490230143070220947e-01 -4.139396175742149353e-02 -1.098620221018791199e-01 -2.233891338109970093e-01 -5.080866068601608276e-02 4.522237926721572876e-02 9.328550100326538086e-02 2.718070335686206818e-02 -2.664956748485565186e-01 -5.542849004268646240e-02 -2.020094543695449829e-01 6.242849677801132202e-02 -2.025022506713867188e-01 7.970929890871047974e-02 1.452999468892812729e-02 -8.959332853555679321e-02 7.588071376085281372e-02 -1.373422890901565552e-01 3.944917619228363037e-01 4.307998418807983398e-01 5.463588610291481018e-02 -3.524086251854896545e-02 1.656640917062759399e-01 -3.679087758064270020e-02 1.559307575225830078e-01 1.531718969345092773e-01 1.251491606235504150e-01 -9.783269464969635010e-02 -6.396708637475967407e-02 -1.150498464703559875e-01
-3.157541155815124512e-02 6.239720061421394348e-02 -6.960158236324787140e-03 8.692378550767898560e-02 -1.784472167491912842e-01 -2.916646301746368408e-01 4.485184252262115479e-01 7.208850979804992676e-02 1.617921143770217896e-02 -3.766356036067008972e-02 -1.757378727197647095e-01 1.087251827120780945e-01 -8.939236402511596680e-02 1.755190044641494751e-01 1.116845756769180298e-01 1.931909620761871338e-01 1.350851356983184814e-01 1.836190372705459595e-01 3.665743172168731689e-01 1.268131285905838013e-01 2.663920223712921143e-01 2.539105899631977081e-02 8.733358979225158691e-02 -4.578800871968269348e-02 1.972280740737915039e-01 1.846329076215624809e-03 1.155252084136009216e-01 1.837586313486099243e-01 8.485499769449234009e-02 -5.411382019519805908e-02 -1.802686750888824463e-01 -3.447497785091400146e-01
-8.991406112909317017e-02 -1.256474554538726807e-01 -7.121479511260986328e-02 1.842337474226951599e-02 2.447243779897689819e-01 -2.232686132192611694e-01 1.693296618759632111e-02 -5.864863842725753784e-02 -1.106034368276596069e-01 -8.950175344944000244e-02 -1.897253468632698059e-02 -2.397541701793670654e-01 -8.763488382101058960e-02 2.237777225673198700e-03 1.193630546331405640e-01 1.121760532259941101e-02 3.709818422794342041e-01 3.490394353866577148e-02 2.093574553728103638e-01 -1.046600267291069031e-01 2.536016106605529785e-01 1.132541000843048096e-01 2.279357612133026123e-01 -4.267044663429260254e-01 3.620622754096984863e-01 -1.345383971929550171e-01 1.439718902111053467e-01 1.969246268272399902e-01 -9.767127037048339844e-02 -2.269962243735790253e-02 -6.162405759096145630e-02 1.725016236305236816e-01
1.076907292008399963e-01 -1.490871757268905640e-01 4.521906003355979919e-02 5.022903159260749817e-02 2.036373168230056763e-01 -2.110233455896377563e-01 1.349943280220031738e-01 -9.188637137413024902e-02 8.727381355129182339e-04 -1.535088568925857544e-01 -5.129253119230270386e-02 -4.061589539051055908e-01 -6.802654266357421875e-02 -1.205403357744216919e-01 3.361226245760917664e-02 2.772600622847676277e-03 4.233603551983833313e-02 1.170615628361701965e-01 1.326654404401779175e-01 -1.509011238813400269e-01 3.260612189769744873e-01 3.114756643772125244e-01 8.743092417716979980e-02 -1.195432525128126144e-02 1.400686055421829224e-01 -2.942909300327301025e-02 3.980186209082603455e-02 4.669211059808731079e-02 1.104217097163200378e-01 2.843632698059082031e-01 -2.406506240367889404e-01 -4.419059157371520996e-01
7.000419311225414276e-03 -1.179265901446342468e-01 -1.464458405971527100e-01 1.123519688844680786e-01 3.489584624767303467e-01 -1.474088430404663086e-01 4.453721046447753906e-01 9.831140935420989990e-02 -5.149360746145248413e-02 -1.534373462200164795e-01 -1.365814059972763062e-01 -2.095537781715393066e-01 -4.294036328792572021e-02 9.328501671552658081e-02 1.213057190179824829e-01 -2.278505861759185791e-01 2.389089018106460571e-01 1.105168834328651428e-01 1.514593213796615601e-01 1.489782482385635376e-01 3.777117729187011719e-01 3.429949656128883362e-02 -5.738265439867973328e-02 -2.461472153663635254e-01 1.009357124567031860e-01 -5.131642892956733704e-02 2.176751792430877686e-01 1.506998836994171143e-01 -1.084621027112007141e-01 -9.264999628067016602e-02 4.546485096216201782e-02 -8.387025445699691772e-02
-2.631087005138397217e-01 -2.252069711685180664e-01 -2.824041247367858887e-02 1.100730672478675842e-01 -6.369680166244506836e-02 -1.183350831270217896e-01 -1.168433725833892822e-01 9.519267827272415161e-02 -1.009136512875556946e-01 2.382784523069858551e-02 -2.823610007762908936e-01 -3.241502344608306885e-01 2.409131526947021484e-01 -1.727738603949546814e-02 1.784547045826911926e-02 2.097085863351821899e-02 2.352300733327865601e-01 -3.789107501506805420e-02 -1.754959821701049805e-01 4.144154861569404602e-02 1.943820714950561523e-01 3.069586157798767090e-01 1.127570420503616333e-01 -3.144863545894622803e-01 2.275083810091018677e-01 -3.721175342798233032e-02 1.457087546586990356e-01 1.624290049076080322e-01 -3.049024939537048340e-01 -2.479076571762561798e-02 -6.163227185606956482e-02 -2.016745060682296753e-01
9.977069497108459473e-02 -2.074575722217559814e-01 -1.464075874537229538e-02 1.450377106666564941e-01 -9.665123373270034790e-02 -2.201605588197708130e-01 1.885018050670623779e-01 3.909512460231781006e-01 -1.577901691198348999e-01 1.417295783758163452e-01 3.566623479127883911e-02 -1.334671378135681152e-01 -6.964052561670541763e-03 1.598598361015319824e-01 4.182371199131011963e-01 -1.725641265511512756e-02 1.394835710525512695e-01 3.063693083822727203e-02 2.686789631843566895e-01 -8.634231239557266235e-02 3.321983218193054199e-01 2.329711019992828369e-01 9.150455147027969360e-02 -4.200478270649909973e-02 -9.529861062765121460e-02 1.914009898900985718e-01 -6.567586958408355713e-02 5.004025250673294067e-02 -4.217920079827308655e-02 -1.190624088048934937e-01 -2.537056505680084229e-01 -8.374524116516113281e-02
1.120271310210227966e-01 -1.498159617185592651e-01 1.300756335258483887e-01 1.288151144981384277e-01 1.215533837676048279e-01 -2.027308344841003418e-01 2.453223466873168945e-01 -1.992220990359783173e-02 -8.393120765686035156e-02 -1.345747411251068115e-01 -1.970446109771728516e-02 1.543339807540178299e-02 -1.295418143272399902e-01 6.607013940811157227e-02 7.469938136637210846e-03 8.781026303768157959e-02 5.647692084312438965e-02 1.554858088493347168e-01 3.521656692028045654e-01 -5.023391917347908020e-02 2.217168360948562622e-01 1.179824844002723694e-01 2.684677541255950928e-01 -1.363637149333953857e-01 9.181753545999526978e-02 2.383893132209777832e-01 1.611821353435516357e-01 5.686664208769798279e-02 -1.206529065966606140e-01 -4.179130792617797852e-01 -3.858597874641418457e-01 -1.418298035860061646e-01
-8.809368126094341278e-03 -4.829080775380134583e-03 -2.463319599628448486e-01 1.068675220012664795e-01 2.378549613058567047e-02 -1.861116737127304077e-01 -5.821356549859046936e-03 1.280478853732347488e-02 7.886279374361038208e-03 8.551581948995590210e-02 -3.966904431581497192e-02 -4.773685038089752197e-01 -1.454182267189025879e-01 -9.915451519191265106e-03 -2.587671577930450439e-01 -1.834777742624282837e-02 -1.418433487415313721e-01 -1.010763719677925110e-01 2.159225940704345703e-01 -4.268945753574371338e-02 2.421129196882247925e-01 2.056117653846740723e-01 -7.021874934434890747e-02 -3.679697215557098389e-01 6.840247660875320435e-02 -2.242865227162837982e-02 3.244911134243011475e-01 1.373577397316694260e-02 1.728175431489944458e-01 1.184630170464515686e-01 -2.128503769636154175e-01 -2.171373814344406128e-01
-1.042589768767356873e-01 -3.358437679708003998e-03 -1.984546780586242676e-01 7.316877692937850952e-02 -1.140363663434982300e-01 -5.272815003991127014e-02 -3.234408050775527954e-02 -1.764094084501266479e-01 -2.790449261665344238e-01 -1.970293372869491577e-01 -3.748075664043426514e-01 -1.380920708179473877e-01 5.291685089468955994e-02 -3.386103734374046326e-02 -3.877240791916847229e-02 4.506236314773559570e-02 3.042165040969848633e-01 2.199025750160217285e-01 -8.244665712118148804e-02 1.727674454450607300e-01 1.647123247385025024e-01 1.951220780611038208e-01 1.322884019464254379e-02 -3.548403978347778320e-01 1.427502036094665527e-01 1.223522499203681946e-01 5.595298949629068375e-03 9.664250165224075317e-02 -1.547272056341171265e-01 3.809349238872528076e-02 -2.319042980670928955e-01 -3.463846743106842041e-01
1.287765204906463623e-01 -1.302452087402343750e-01 -1.598035544157028198e-01 -6.202990189194679260e-03 -8.107468485832214355e-02 -3.122087195515632629e-02 2.350577563047409058e-01 -9.164205938577651978e-02 -5.511295795440673828e-02 -2.225098162889480591e-01 -1.627529598772525787e-02 8.209490776062011719e-02 -1.631396263837814331e-01 2.638368606567382812e-01 7.598156481981277466e-02 2.157286554574966431e-02 9.233402088284492493e-03 -7.887165248394012451e-02 1.991139799356460571e-01 -2.161819301545619965e-02 2.246335595846176147e-01 1.739258766174316406e-01 1.634929329156875610e-01 -3.305611312389373779e-01 5.398823022842407227e-01 -8.734280616044998169e-02 2.026653885841369629e-01 4.117123037576675415e-02 -2.283546328544616699e-01 1.850765794515609741e-01 -1.188337281346321106e-01 -4.628043621778488159e-02
-6.349025759845972061e-03 -2.484405934810638428e-01 -3.047385625541210175e-02 -9.077493101358413696e-02 -1.555251777172088623e-01 -2.916844487190246582e-01 5.426185205578804016e-02 -1.460678060539066792e-03 -2.558751031756401062e-02 -1.060288548469543457e-01 1.683492213487625122e-02 -4.898458123207092285e-01 3.760669752955436707e-02 1.394978761672973633e-01 1.582508981227874756e-01 1.901376098394393921e-01 2.280621528625488281e-01 -6.344587355852127075e-02 1.566106379032135010e-01 -2.165012806653976440e-01 1.293368190526962280e-01 3.670000433921813965e-01 2.795876264572143555e-01 -1.652223244309425354e-02 5.831379815936088562e-02 -9.304960817098617554e-02 -5.144347250461578369e-02 2.446223199367523193e-01 -6.216787174344062805e-02 1.447261273860931396e-01 1.250915676355361938e-01 -1.017583459615707397e-01
1.858727037906646729e-01 -4.820532724261283875e-02 -2.571939229965209961e-01 -2.965367585420608521e-02 -4.081398621201515198e-02 -2.117627710103988647e-01 -1.724777929484844208e-02 -2.622749283909797668e-02 -2.215864211320877075e-01 -2.689705193042755127e-01 6.201450154185295105e-02 -1.188573315739631653e-01 1.570913568139076233e-02 1.150042712688446045e-01 1.147523149847984314e-01 1.886148378252983093e-02 1.152798756957054138e-01 -1.829854846000671387e-01 2.154627591371536255e-01 -2.757542729377746582e-01 2.147437334060668945e-01 -5.026220460422337055e-04 -2.350116521120071411e-01 -4.418972134590148926e-01 6.910791993141174316e-02 8.240691572427749634e-02 4.907801002264022827e-02 2.966645956039428711e-01 -2.329897433519363403e-01 -1.999914646148681641e-02 -2.346392869949340820e-01 -6.788489967584609985e-02
1.189824938774108887e-01 -1.237614527344703674e-01 9.375939518213272095e-02 1.686213724315166473e-02 1.421934179961681366e-02 -1.898537278175354004e-01 1.997858583927154541e-01 2.140607386827468872e-01 1.471935212612152100e-01 -4.355297982692718506e-02 -2.090080678462982178e-01 -1.924029439687728882e-01 -1.069035306572914124e-01 8.057765662670135498e-02 1.764094978570938110e-01 5.176631733775138855e-02 1.882656514644622803e-01 -9.495244920253753662e-02 4.440100789070129395e-01 -1.119577661156654358e-01 2.886108458042144775e-01 1.644417792558670044e-01 -1.196198612451553345e-01 -2.382007688283920288e-01 -3.148568421602249146e-02 1.508654505014419556e-01 -2.211471050977706909e-01 -4.488285258412361145e-02 -1.141413897275924683e-01 -2.559970319271087646e-01 -2.868995666503906250e-01 -1.113969236612319946e-01
6.558883190155029297e-02 -6.340228766202926636e-02 3.069483675062656403e-02 -2.653476968407630920e-02 -1.145918518304824829e-01 -6.064968928694725037e-02 3.114851415157318115e-01 3.021914064884185791e-01 1.125183701515197754e-02 2.895262837409973145e-02 -1.502874940633773804e-01 -1.626294702291488647e-01 2.055246569216251373e-02 2.222250588238239288e-02 1.170021221041679382e-01 -3.019428998231887817e-02 3.623315095901489258e-01 -1.403556615114212036e-01 4.724399447441101074e-01 -5.595546588301658630e-02 3.562763929367065430e-01 1.142945066094398499e-01 -3.362679108977317810e-02 -1.536418795585632324e-01 -6.548724323511123657e-02 4.044542461633682251e-02 4.463279992341995239e-02 3.211518749594688416e-02 -4.370247945189476013e-02 -2.031805217266082764e-01 -3.391579091548919678e-01 -1.007338613271713257e-01
6.732024997472763062e-02 -2.502248585224151611e-01 1.118210926651954651e-01 1.641344428062438965e-01 -7.828322052955627441e-02 5.787623673677444458e-02 1.938224285840988159e-01 1.831365972757339478e-01 -2.865233123302459717e-01 -1.790060289204120636e-02 9.576344490051269531e-02 -1.112288460135459900e-01 -2.465998232364654541e-01 -1.279847174882888794e-01 1.622834056615829468e-01 -8.026239462196826935e-03 2.232794910669326782e-01 4.480491578578948975e-02 3.746815323829650879e-01 -6.214612722396850586e-02 3.046844601631164551e-01 1.494627147912979126e-01 1.665356941521167755e-02 -1.276694536209106445e-01 6.012993305921554565e-02 8.891192823648452759e-02 1.541028320789337158e-01 1.932433247566223145e-01 -9.664107859134674072e-02 -3.268869221210479736e-01 -2.969982922077178955e-01 -2.011675015091896057e-02
1.275441348552703857e-01 -8.792375773191452026e-02 -1.182220038026571274e-02 9.274446964263916016e-02 1.734709888696670532e-01 -4.017587602138519287e-01 3.086295723915100098e-01 1.385860145092010498e-01 7.972048223018646240e-02 1.165064200758934021e-01 -2.394582331180572510e-01 -1.156381294131278992e-01 -2.285822108387947083e-02 -4.220726713538169861e-02 3.275351822376251221e-01 7.179240882396697998e-02 2.359041273593902588e-01 -3.171988204121589661e-02 3.497437238693237305e-01 -1.080128178000450134e-01 1.314225792884826660e-01 1.648354716598987579e-02 -6.049414351582527161e-02 -3.082722127437591553e-01 1.134155243635177612e-01 3.246375545859336853e-02 2.786177098751068115e-01 2.543523348867893219e-02 -1.018877550959587097e-01 -1.972959041595458984e-01 -8.669755607843399048e-02 5.220401566475629807e-03
-1.180528551340103149e-01 2.076451294124126434e-02 -7.562542706727981567e-02 1.274238228797912598e-01 1.139783039689064026e-01 1.470048874616622925e-01 1.748925894498825073e-01 -2.224428504705429077e-01 1.661812812089920044e-01 -1.049231514334678650e-01 -6.243611127138137817e-02 -1.585222482681274414e-01 2.882008254528045654e-01 3.772759437561035156e-02 -2.389380708336830139e-02 -5.009224638342857361e-02 1.020682305097579956e-01 1.275604963302612305e-01 4.240602254867553711e-02 5.252417176961898804e-02 1.142191141843795776e-01 1.306459903717041016e-01 1.297837644815444946e-01 -5.522647500038146973e-01 2.623369395732879639e-01 -1.770281046628952026e-02 1.137764677405357361e-01 1.151503100991249084e-01 -1.828563660383224487e-01 1.421152148395776749e-02 -1.355848461389541626e-01 -4.040163159370422363e-01
-3.893106579780578613e-01 -1.728595197200775146e-01 6.065525859594345093e-02 2.658438384532928467e-01 1.140622869133949280e-01 -1.427398771047592163e-01 9.481941908597946167e-02 2.361317537724971771e-02 4.967071115970611572e-02 -1.048666387796401978e-01 -2.719039916992187500e-01 -1.487114131450653076e-01 4.304732084274291992e-01 -8.087012916803359985e-02 2.196921110153198242e-01 1.872459240257740021e-02 1.372753083705902100e-01 7.366848737001419067e-02 2.849831879138946533e-01 8.187919110059738159e-02 2.318352162837982178e-01 5.961006134748458862e-02 7.686066627502441406e-02 -2.066073417663574219e-01 1.447326987981796265e-01 -6.500509381294250488e-02 1.293314695358276367e-01 1.785811930894851685e-01 -1.827351599931716919e-01 5.941648408770561218e-02 -1.036148238927125931e-02 -1.496356874704360962e-01
2.705313265323638916e-01 -4.132257699966430664e-01 1.354744732379913330e-01 7.262709550559520721e-03 1.444559264928102493e-02 -2.313800901174545288e-01 1.252894997596740723e-01 7.482188194990158081e-02 1.002135798335075378e-01 -2.675451152026653290e-02 -1.536384373903274536e-01 -1.391633898019790649e-01 -5.976580083370208740e-02 6.508522480726242065e-02 2.803121805191040039e-01 -4.544682800769805908e-02 2.318594157695770264e-01 -1.274237874895334244e-02 3.988531827926635742e-01 -9.554456174373626709e-02 2.348100095987319946e-01 1.260736882686614990e-01 -4.990700632333755493e-02 -3.421572744846343994e-01 1.350089013576507568e-01 1.326890476047992706e-02 -1.227094009518623352e-01 -1.510926429182291031e-02 -3.404419124126434326e-02 -2.332339584827423096e-01 -9.442566335201263428e-02 -9.768798947334289551e-02
1.135060712695121765e-01 -1.146915256977081299e-01 -1.368450522422790527e-01 1.559696942567825317e-01 2.516501247882843018e-01 -1.188740655779838562e-01 1.507047563791275024e-01 -1.575984805822372437e-01 3.802018985152244568e-02 -1.360778659582138062e-01 -8.123307675123214722e-02 -4.686879515647888184e-01 -1.439461717382073402e-03 -1.716088950634002686e-01 5.559676140546798706e-02 -7.599342614412307739e-02 3.801098465919494629e-02 1.944181919097900391e-01 3.598998486995697021e-01 -8.282118290662765503e-02 8.695214241743087769e-02 2.277889996767044067e-01 1.746325939893722534e-01 -1.262962818145751953e-02 3.141969442367553711e-01 7.738075405359268188e-02 -1.744729094207286835e-02 3.879694268107414246e-02 5.125324428081512451e-02 2.290961444377899170e-01 -2.553692460060119629e-01 -1.696349233388900757e-01
-2.624632231891155243e-02 -1.236691698431968689e-01 1.287519335746765137e-01 -6.519536674022674561e-02 -1.628512889146804810e-01 -2.487943768501281738e-01 -4.056107252836227417e-02 3.327434509992599487e-02 -2.112424820661544800e-01 5.009794980287551880e-02 -2.261711657047271729e-01 -1.684126853942871094e-01 -6.440880242735147476e-03 1.221599131822586060e-01 1.980618201196193695e-02 2.187824249267578125e-01 2.994402348995208740e-01 -1.166660711169242859e-02 2.967303395271301270e-01 -1.394173502922058105e-01 1.677199006080627441e-01 -1.279063615947961807e-02 2.277247607707977295e-01 -2.866228222846984863e-01 9.721586108207702637e-02 -2.109198123216629028e-01 3.787536621093750000e-01 1.488312631845474243e-01 -1.785570830106735229e-01 -2.363266944885253906e-01 9.257947653532028198e-02 -8.190017193555831909e-02
-4.468269273638725281e-02 9.824127703905105591e-02 -2.143663018941879272e-01 -1.582523435354232788e-01 2.709981799125671387e-01 -3.104634955525398254e-02 1.091085523366928101e-01 8.005216717720031738e-02 5.095624178647994995e-02 -3.146784305572509766e-01 -1.109488215297460556e-02 1.261950582265853882e-01 7.739035040140151978e-02 3.720717504620552063e-02 1.323526203632354736e-01 1.346970498561859131e-01 8.377563208341598511e-02 -1.314114313572645187e-02 2.668311595916748047e-01 8.379360288381576538e-02 1.280199289321899414e-01 5.880190432071685791e-02 -1.294361893087625504e-02 -3.653636872768402100e-01 3.341037631034851074e-01 -6.984513998031616211e-02 2.929104566574096680e-01 3.249644637107849121e-01 -2.508603334426879883e-01 4.452630132436752319e-02 -1.021308079361915588e-01 -2.043881267309188843e-01
1.076143532991409302e-01 5.740743875503540039e-02 -2.322426736354827881e-01 1.305989474058151245e-01 -8.702427148818969727e-03 -1.911563128232955933e-01 -1.396425664424896240e-01 -7.801241427659988403e-02 -2.362130284309387207e-01 -1.558998376131057739e-01 1.686905324459075928e-02 -5.987441167235374451e-02 3.671606257557868958e-02 1.973313465714454651e-02 5.292255803942680359e-02 1.925981044769287109e-02 4.719322547316551208e-02 1.586284488439559937e-02 3.042141199111938477e-01 -3.701446056365966797e-01 2.570467591285705566e-01 1.603712514042854309e-02 -1.605375707149505615e-01 -4.121509194374084473e-01 9.211729466915130615e-02 1.056760400533676147e-01 -3.606244176626205444e-02 1.657238602638244629e-01 -3.148351311683654785e-01 -5.380417220294475555e-03 -3.416920602321624756e-01 -6.873035430908203125e-02
-2.663630619645118713e-02 -1.019860506057739258e-01 -1.584544479846954346e-01 -9.862352907657623291e-02 -1.551166623830795288e-01 -3.071378171443939209e-01 5.779970064759254456e-02 -2.237963378429412842e-01 -2.073110640048980713e-01 -9.099586308002471924e-02 -8.492385596036911011e-02 -3.259556293487548828e-01 9.730114787817001343e-02 -6.843808572739362717e-03 1.325346082448959351e-01 1.147468909621238708e-01 2.635369896888732910e-01 8.203887380659580231e-03 3.082156777381896973e-01 -4.989366233348846436e-02 -1.157187521457672119e-01 3.037565052509307861e-01 1.863729208707809448e-01 -5.395977944135665894e-02 1.471288800239562988e-01 -1.928834915161132812e-01 -9.890768676996231079e-03 2.908920645713806152e-01 -6.770689040422439575e-02 1.516426205635070801e-01 -1.706304214894771576e-02 -3.090668618679046631e-01
9.416048973798751831e-02 3.649687394499778748e-02 -3.553346395492553711e-01 5.581896379590034485e-02 7.878726348280906677e-03 -2.318029701709747314e-01 3.643666952848434448e-02 3.949841484427452087e-02 -1.503361910581588745e-01 -1.578920483589172363e-01 1.719547621905803680e-02 -9.324153512716293335e-02 9.789100289344787598e-02 1.552561670541763306e-01 1.610752642154693604e-01 1.210407353937625885e-02 5.027813091874122620e-02 -9.205518662929534912e-02 1.951509267091751099e-01 -3.772542774677276611e-01 5.823287367820739746e-02 -6.998769193887710571e-02 -1.098775789141654968e-01 -4.012478590011596680e-01 1.207289174199104309e-01 6.372682005167007446e-02 -9.034308046102523804e-02 2.590706646442413330e-01 -2.491707205772399902e-01 -1.004620641469955444e-01 -3.677523136138916016e-01 -1.154811456799507141e-01
-4.841324687004089355e-02 -6.286458112299442291e-03 -1.093767210841178894e-02 -1.520812511444091797e-02 4.341134056448936462e-02 -1.903529763221740723e-01 2.923070490360260010e-01 2.296202480792999268e-01 6.583236902952194214e-02 -2.301158756017684937e-01 -2.632988095283508301e-01 -8.925911039113998413e-02 -2.502190507948398590e-02 -1.858994364738464355e-03 -2.075350843369960785e-03 2.614935934543609619e-01 2.604036033153533936e-01 -2.188094109296798706e-01 4.489057660102844238e-01 -6.896919757127761841e-02 1.693662852048873901e-01 8.432345837354660034e-02 -1.004332751035690308e-01 -1.573061197996139526e-01 -4.368791356682777405e-02 1.028771027922630310e-01 -9.729829430580139160e-02 -8.534006029367446899e-02 1.699467152357101440e-01 -1.109259426593780518e-01 -1.451781541109085083e-01 -3.650903999805450439e-01
-2.321981638669967651e-02 -2.250259071588516235e-01 -4.724281430244445801e-01 9.878521412611007690e-02 -1.112099662423133850e-01 -2.543287873268127441e-01 2.165107578039169312e-01 5.911164730787277222e-02 4.775533825159072876e-02 -4.459341242909431458e-02 -1.257309913635253906e-01 -3.659994900226593018e-02 -2.206586003303527832e-01 2.844871394336223602e-02 -2.030269009992480278e-03 -1.363193839788436890e-01 -1.910539120435714722e-01 3.707537055015563965e-01 1.317009329795837402e-01 3.410981968045234680e-02 1.518904864788055420e-01 2.455902695655822754e-01 -2.930657193064689636e-02 -1.397774182260036469e-02 1.114370599389076233e-01 2.697876095771789551e-01 4.883453994989395142e-02 1.065581515431404114e-01 -2.579764723777770996e-01 -9.139842540025711060e-02 -1.147558614611625671e-01 -1.871535927057266235e-01
1.436846256256103516e-01 -2.146728634834289551e-01 2.060518264770507812e-01 2.214091569185256958e-01 7.802049070596694946e-02 -6.165158376097679138e-02 2.579216361045837402e-01 -1.072505954653024673e-02 -1.324939131736755371e-01 -1.479926556348800659e-01 1.107536703348159790e-01 -4.744381085038185120e-02 -2.108241766691207886e-01 -5.546303465962409973e-02 -1.258871611207723618e-02 1.527426838874816895e-01 2.480191644281148911e-03 1.296942830085754395e-01 4.100268185138702393e-01 1.582180149853229523e-02 3.516644537448883057e-01 2.286172360181808472e-01 9.892124682664871216e-02 -1.209293231368064880e-01 1.071438193321228027e-01 1.818487644195556641e-01 1.498930454254150391e-01 1.497780531644821167e-01 -1.093124970793724060e-01 -3.148582577705383301e-01 -2.098406851291656494e-01 -1.008383035659790039e-01
4.137865081429481506e-02 -1.082874685525894165e-01 -1.107904240489006042e-01 1.204256936907768250e-01 -2.825995683670043945e-01 -3.154810965061187744e-01 3.392884731292724609e-01 -8.837018162012100220e-03 3.307715058326721191e-02 2.026757411658763885e-02 7.519466336816549301e-03 1.006373912096023560e-01 -1.037032995373010635e-02 1.246311441063880920e-01 -2.750611864030361176e-02 -1.251529455184936523e-01 2.230573296546936035e-01 -2.452240325510501862e-02 2.040872583165764809e-03 -5.282394587993621826e-03 4.721389710903167725e-02 1.305689215660095215e-01 2.449228763580322266e-01 -4.073775410652160645e-01 -3.597124293446540833e-02 -4.062161222100257874e-02 2.834443747997283936e-01 1.970156580209732056e-01 3.145983219146728516e-01 -1.126157864928245544e-01 -1.702947020530700684e-01 -2.511685490608215332e-01
7.982733659446239471e-04 -2.773486375808715820e-01 -1.825700700283050537e-01 -7.628814131021499634e-02 6.343684159219264984e-03 -1.436702609062194824e-01 3.199282288551330566e-01 2.096609622240066528e-01 -5.281555652618408203e-02 -2.862243540585041046e-02 4.718532413244247437e-02 -2.279843837022781372e-01 1.695737242698669434e-01 9.127875417470932007e-02 9.288841485977172852e-02 -1.221618652343750000e-01 2.525573670864105225e-01 3.091411292552947998e-01 2.824506461620330811e-01 5.609124433249235153e-03 1.547550112009048462e-01 3.148616850376129150e-01 1.575441360473632812e-01 -6.677200645208358765e-02 2.053640335798263550e-01 -1.473039686679840088e-01 1.058348491787910461e-01 2.428389191627502441e-01 1.128937453031539917e-01 1.824522912502288818e-01 -7.871091365814208984e-02 -1.438003778457641602e-01
-2.605399582535028458e-03 -8.666301518678665161e-02 -2.266804426908493042e-01 -3.795002400875091553e-02 -9.763670712709426880e-02 7.899888604879379272e-02 1.086484119296073914e-01 8.649023622274398804e-02 -1.870591044425964355e-01 -6.196133419871330261e-02 3.621314093470573425e-02 2.427198365330696106e-02 5.008772015571594238e-02 2.029970586299896240e-01 1.597132384777069092e-01 -2.640878409147262573e-02 1.965577155351638794e-01 -1.823603957891464233e-01 1.678951829671859741e-01 -3.158020377159118652e-01 1.452631354331970215e-01 2.626174390316009521e-01 -6.817666441202163696e-02 -3.025249838829040527e-01 1.820985972881317139e-01 2.275946140289306641e-01 9.038288146257400513e-02 2.277091518044471741e-02 -3.916666805744171143e-01 -2.187940478324890137e-02 -3.411232531070709229e-01 -2.097725421190261841e-01
2.263121604919433594e-01 -3.648940622806549072e-01 -6.292632222175598145e-02 1.267352104187011719e-01 9.554120898246765137e-02 -6.832985579967498779e-02 3.934178650379180908e-01 -7.821997255086898804e-02 -2.217972427606582642e-01 3.552706912159919739e-02 -1.870424598455429077e-01 -1.029804274439811707e-01 7.713611703366041183e-03 1.720274984836578369e-01 1.683926135301589966e-01 -2.004168368875980377e-02 2.802364826202392578e-01 1.138028725981712341e-01 2.900858819484710693e-01 -2.463098615407943726e-01 7.391816377639770508e-02 1.292691975831985474e-01 -7.074244320392608643e-02 -2.303860783576965332e-01 -5.450448393821716309e-02 2.029631473124027252e-02 1.227955892682075500e-01 8.950546383857727051e-02 -1.433634161949157715e-01 1.000952571630477905e-01 -2.298037111759185791e-01 2.001262903213500977e-01
-9.445036947727203369e-02 -1.654729098081588745e-01 -7.528766989707946777e-02 4.100019112229347229e-02 1.894325464963912964e-01 -6.678718328475952148e-02 3.620772659778594971e-01 1.212239414453506470e-01 -4.549115151166915894e-02 -3.232648670673370361e-01 -8.215910196304321289e-02 -3.105631470680236816e-01 1.193489693105220795e-02 6.069274991750717163e-02 -1.883646618807688355e-04 -3.773699104785919189e-01 2.555685043334960938e-01 -5.662168934941291809e-02 -9.224174544215202332e-03 -1.727196015417575836e-02 2.683452665805816650e-01 1.020413450896739960e-02 -2.957070805132389069e-02 -2.486688643693923950e-01 1.073153167963027954e-01 -4.350177943706512451e-02 2.997438311576843262e-01 2.265318334102630615e-01 -4.166640713810920715e-02 -2.503517642617225647e-02 -1.362120509147644043e-01 -1.870495527982711792e-01
-1.437921077013015747e-01 -2.010467648506164551e-01 -1.337418109178543091e-01 3.750700503587722778e-02 2.594578862190246582e-01 -2.771033048629760742e-01 1.957305222749710083e-01 -1.150396391749382019e-01 1.676135212182998657e-01 1.873089075088500977e-01 -1.481394767761230469e-01 -2.451909929513931274e-01 1.755539327859878540e-01 1.049375385046005249e-01 9.874824434518814087e-02 1.011541709303855896e-01 1.249135434627532959e-01 9.475536644458770752e-02 3.779253959655761719e-01 2.183951139450073242e-01 1.695664972066879272e-01 2.366940118372440338e-02 -1.521845906972885132e-02 -2.336242944002151489e-01 3.378965854644775391e-01 1.542740464210510254e-01 1.706659048795700073e-01 2.262075431644916534e-02 -5.630182102322578430e-02 -1.681842356920242310e-01 -9.495303779840469360e-02 9.791865199804306030e-02
-2.909305691719055176e-01 -4.983398318290710449e-02 3.856127709150314331e-02 -1.762754619121551514e-01 -2.063343673944473267e-02 -2.567148208618164062e-01 1.603530943393707275e-01 1.095500439405441284e-01 -3.726655840873718262e-01 -1.989578604698181152e-01 -4.245178773999214172e-02 -7.728372514247894287e-02 -1.413025557994842529e-01 -1.435302942991256714e-01 9.140306711196899414e-02 -1.291248574852943420e-02 -8.907834440469741821e-02 2.811210602521896362e-02 5.713244527578353882e-02 1.070096343755722046e-01 -7.621189206838607788e-02 2.810569405555725098e-01 -5.775148794054985046e-02 -4.105327129364013672e-01 -4.434449225664138794e-02 1.758111566305160522e-01 1.853321939706802368e-01 -3.682095184922218323e-02 4.619883745908737183e-02 1.163991317152976990e-01 -1.187849342823028564e-01 -4.030623137950897217e-01
-1.082641333341598511e-01 -1.456553936004638672e-01 -7.711727917194366455e-02 1.310433149337768555e-01 -1.733140498399734497e-01 -6.437258422374725342e-02 -1.560104042291641235e-01 -9.839495271444320679e-02 -2.027154266834259033e-01 -1.598213762044906616e-01 -3.259466290473937988e-01 -1.309443116188049316e-01 2.488829195499420166e-01 -5.946072563529014587e-02 -1.920947246253490448e-02 8.757723122835159302e-02 1.869625300168991089e-01 2.501305639743804932e-01 -6.344337761402130127e-02 8.124626427888870239e-02 2.307946383953094482e-01 1.406457275152206421e-01 -1.149341613054275513e-01 -3.952312767505645752e-01 1.721775680780410767e-01 1.043350398540496826e-01 -7.164331525564193726e-02 5.978941917419433594e-02 -2.474600076675415039e-01 -8.959095925092697144e-02 -2.318535447120666504e-01 -2.988838851451873779e-01
-1.076767221093177795e-01 -8.101508021354675293e-02 -1.473187804222106934e-01 -1.379356235265731812e-01 4.191245511174201965e-02 2.615126371383666992e-01 1.340261250734329224e-01 -3.642074018716812134e-02 -9.264886379241943359e-02 3.434794247150421143e-01 -2.050063461065292358e-01 -2.847989201545715332e-01 1.101131066679954529e-01 -2.164241671562194824e-01 5.137160047888755798e-02 1.415651440620422363e-01 -1.446771249175071716e-02 6.955155730247497559e-02 2.480461299419403076e-01 -2.702484838664531708e-02 2.958667278289794922e-01 9.251151978969573975e-02 8.423389494419097900e-02 -3.882403075695037842e-01 -1.549516767263412476e-01 1.954866349697113037e-01 -7.893867045640945435e-02 9.153556078672409058e-02 -2.688056044280529022e-02 1.057931482791900635e-01 -2.049836367368698120e-01 -2.614202499389648438e-01
3.641413152217864990e-02 4.459019750356674194e-02 -1.016201078891754150e-01 3.548189252614974976e-02 1.102047320455312729e-02 6.876269727945327759e-02 1.933321543037891388e-02 1.239623576402664185e-01 4.505797848105430603e-02 -3.508135080337524414e-01 -1.445066183805465698e-01 1.328739821910858154e-01 1.587134227156639099e-02 1.069871932268142700e-01 2.545209825038909912e-01 1.717476546764373779e-02 -4.088576883077621460e-02 -3.591634333133697510e-02 2.478753328323364258e-01 1.149524748325347900e-01 1.770028024911880493e-01 2.598255574703216553e-01 -5.038933828473091125e-02 -2.918252348899841309e-01 4.342271983623504639e-01 2.609248757362365723e-01 1.767242327332496643e-02 2.015903890132904053e-01 -1.570149511098861694e-01 1.808612048625946045e-01 -2.270746082067489624e-01 -2.311405688524246216e-01
-2.462563291192054749e-02 -3.624985739588737488e-02 -6.974703166633844376e-03 -6.802780181169509888e-02 -6.311164051294326782e-02 -1.462127566337585449e-01 7.371407747268676758e-02 2.602837681770324707e-01 -4.780975170433521271e-03 -2.562714219093322754e-01 8.597414940595626831e-02 -2.958426177501678467e-01 6.466735154390335083e-02 -1.330589037388563156e-02 9.536881744861602783e-02 3.058761358261108398e-02 3.820185363292694092e-01 3.799282312393188477e-01 9.831702709197998047e-02 -1.023492440581321716e-01 1.365914046764373779e-01 -5.110936984419822693e-02 -4.445284232497215271e-02 -3.896111249923706055e-02 8.128499984741210938e-02 -4.001685231924057007e-02 2.966172099113464355e-01 1.940157711505889893e-01 -1.993264108896255493e-01 6.999290734529495239e-02 -1.385200321674346924e-01 -4.324575662612915039e-01
-7.715315371751785278e-02 -4.001020453870296478e-03 2.419817447662353516e-01 2.937508933246135712e-02 -1.495437622070312500e-01 -1.166025474667549133e-01 2.622982561588287354e-01 -1.310130953788757324e-01 3.635892644524574280e-02 -6.770906597375869751e-02 1.655630208551883698e-02 -2.620370090007781982e-01 1.211340501904487610e-01 1.365745514631271362e-01 -3.403754532337188721e-02 3.271746262907981873e-02 2.897176742553710938e-01 2.636553943157196045e-01 2.689584195613861084e-01 1.564153432846069336e-01 5.962153151631355286e-02 1.054102927446365356e-01 1.204349696636199951e-01 -4.757991433143615723e-01 2.627831399440765381e-01 2.031740546226501465e-02 -6.487601436674594879e-03 1.670634299516677856e-01 -2.285309880971908569e-01 5.469514057040214539e-02 1.783687062561511993e-02 -2.086229920387268066e-01
-2.585581541061401367e-01 -6.762966513633728027e-02 -1.981030106544494629e-01 1.295075286179780960e-02 -8.618801087141036987e-02 -1.695273816585540771e-01 -2.112709730863571167e-02 1.614935509860515594e-02 -2.682808041572570801e-01 1.379493921995162964e-01 -2.457184791564941406e-01 -1.638989001512527466e-01 -9.071817249059677124e-02 -6.885327398777008057e-02 -6.449280679225921631e-02 2.226760387420654297e-01 2.515850067138671875e-01 4.481151327490806580e-02 2.940238416194915771e-01 -7.698768377304077148e-02 7.898025959730148315e-02 -1.035458818078041077e-01 2.316542714834213257e-01 -4.085865020751953125e-01 1.253369301557540894e-01 -2.112141847610473633e-01 1.619627177715301514e-01 1.027303487062454224e-01 -2.545454502105712891e-01 9.757616370916366577e-02 1.028991639614105225e-01 -1.734115183353424072e-01
1.032687947154045105e-01 -1.078770458698272705e-01 8.016020804643630981e-02 5.910399928689002991e-02 -4.443050175905227661e-02 -1.738265603780746460e-01 2.184304893016815186e-01 3.045072555541992188e-01 -6.240425631403923035e-02 1.070218235254287720e-01 -1.869802474975585938e-01 -2.804285883903503418e-01 7.476490736007690430e-02 7.163981348276138306e-02 -2.678041905164718628e-02 1.414567232131958008e-01 8.759178221225738525e-02 2.438277751207351685e-01 4.088605344295501709e-01 -3.173347413539886475e-01 6.567457318305969238e-02 8.687984943389892578e-02 2.554830536246299744e-02 -1.482133120298385620e-01 -1.070978958159685135e-02 7.377532124519348145e-02 1.535037308931350708e-01 -5.032324418425559998e-02 -2.207002043724060059e-01 -9.431391954421997070e-02 -4.124141931533813477e-01 -7.705460488796234131e-02
1.256171762943267822e-01 5.962416995316743851e-03 -1.530100107192993164e-01 -1.734332889318466187e-01 -6.044715270400047302e-02 1.913024932146072388e-01 1.613040715456008911e-01 1.711474061012268066e-01 2.721594087779521942e-02 1.258960515260696411e-01 -1.103702466934919357e-02 -3.442581593990325928e-01 -1.605102121829986572e-01 -1.398918032646179199e-01 -9.342625737190246582e-02 -4.190657660365104675e-02 -1.657379232347011566e-02 7.595378439873456955e-03 1.176249906420707703e-01 -2.006227970123291016e-01 2.595899999141693115e-01 1.799633800983428955e-01 1.502088457345962524e-01 -4.762836992740631104e-01 9.127854555845260620e-02 4.586186632513999939e-02 -8.961833268404006958e-02 3.243724256753921509e-02 4.696870595216751099e-02 1.400595456361770630e-01 -3.597396016120910645e-01 -2.640732228755950928e-01
-5.654778797179460526e-03 -3.173532187938690186e-01 1.333109736442565918e-01 1.372719705104827881e-01 -1.963285654783248901e-01 -1.082938387989997864e-01 3.539284169673919678e-01 7.942702621221542358e-02 -9.574413299560546875e-02 1.654451042413711548e-01 -1.400382667779922485e-01 -2.514497041702270508e-01 -1.868648640811443329e-02 3.232808038592338562e-02 1.903403364121913910e-02 1.778865158557891846e-01 1.182678565382957458e-01 2.603428065776824951e-01 3.593638837337493896e-01 -5.247627384960651398e-03 8.373733609914779663e-02 -1.967546939849853516e-01 -1.759486767696216702e-04 -2.667362093925476074e-01 7.783802598714828491e-02 3.432874083518981934e-01 7.560545112937688828e-03 4.500338062644004822e-02 -1.038759425282478333e-01 -2.255601435899734497e-01 4.550718888640403748e-02 1.023813188076019287e-01
-1.064191684126853943e-01 -4.553579539060592651e-02 -4.191585630178451538e-02 8.436156064271926880e-02 1.811517179012298584e-01 -6.729609798640012741e-03 1.521570980548858643e-01 -9.100986272096633911e-02 2.638427726924419403e-02 -1.848799735307693481e-01 -5.855932459235191345e-02 -1.929191797971725464e-01 3.500725924968719482e-01 3.711662441492080688e-02 -1.501204222440719604e-01 2.190412394702434540e-02 2.567103505134582520e-01 7.833552360534667969e-02 5.252207815647125244e-02 -4.229766130447387695e-02 9.368878602981567383e-02 2.501496076583862305e-01 9.348955750465393066e-02 -4.718647599220275879e-01 1.204152032732963562e-01 -1.731406338512897491e-02 1.243849918246269226e-01 2.981167286634445190e-02 -1.128801777958869934e-01 2.401823848485946655e-01 -2.037714421749114990e-02 -4.578489661216735840e-01
-2.456070333719253540e-01 -6.943569332361221313e-02 -1.279482543468475342e-01 3.437059372663497925e-02 2.140817418694496155e-02 -1.975328177213668823e-01 6.908307224512100220e-02 6.331066042184829712e-02 -1.017870455980300903e-01 7.606512308120727539e-02 -6.536666303873062134e-02 -4.628217518329620361e-01 -3.431867957115173340e-01 1.154015958309173584e-01 -1.042639240622520447e-01 1.033125817775726318e-01 -1.762644052505493164e-01 -4.012984037399291992e-02 1.395689547061920166e-01 6.701882462948560715e-03 3.150248229503631592e-01 1.869486868381500244e-01 -4.713866859674453735e-02 -1.428948789834976196e-01 -1.266823709011077881e-02 1.771060675382614136e-01 2.301828116178512573e-01 -1.904196590185165405e-01 -1.497565060853958130e-01 2.392132282257080078e-01 -1.219937875866889954e-01 -2.396759837865829468e-01
3.744327276945114136e-02 -4.427969083189964294e-02 -2.450337260961532593e-02 6.548550724983215332e-02 -2.145571261644363403e-01 -3.259718716144561768e-01 -3.574136272072792053e-02 -1.832374744117259979e-02 5.915259942412376404e-02 7.458026707172393799e-02 -1.741987019777297974e-01 -2.026317119598388672e-01 -2.228437662124633789e-01 1.317861229181289673e-01 1.797338724136352539e-01 2.442306876182556152e-01 1.992982178926467896e-01 1.185397803783416748e-01 3.232189416885375977e-01 -1.453886181116104126e-01 3.341819718480110168e-02 2.120093405246734619e-01 4.027864336967468262e-01 -1.178387254476547241e-01 9.611251950263977051e-02 -6.104867532849311829e-02 2.613829672336578369e-01 -3.713311627507209778e-02 -2.974047362804412842e-01 -1.291156411170959473e-01 -2.159694768488407135e-02 -9.261962771415710449e-02
1.476989407092332840e-02 -1.077782437205314636e-01 2.164630144834518433e-01 3.201133385300636292e-02 -9.321127831935882568e-02 -5.480602756142616272e-02 -4.565431736409664154e-03 -1.097928062081336975e-01 -2.561136186122894287e-01 2.276508063077926636e-01 -6.059443205595016479e-02 -1.777056902647018433e-01 -1.539136171340942383e-01 1.124995946884155273e-01 9.550128132104873657e-02 -7.193747907876968384e-02 2.945598363876342773e-01 6.332965940237045288e-02 1.199997961521148682e-01 1.974731236696243286e-01 1.220678687095642090e-01 2.752863056957721710e-02 3.635529428720474243e-02 -4.979335367679595947e-01 2.095595449209213257e-01 2.895681373775005341e-02 -2.625046074390411377e-01 1.930144727230072021e-01 -2.286994606256484985e-01 1.013164371252059937e-01 -1.025673002004623413e-01 -2.830391824245452881e-01
-7.199573516845703125e-02 -8.820451050996780396e-02 -2.882235050201416016e-01 1.801739633083343506e-02 -8.145631849765777588e-02 -1.341191977262496948e-01 3.176859915256500244e-01 -1.903888434171676636e-01 -2.453146427869796753e-01 1.541192233562469482e-01 -1.284095644950866699e-01 -2.614690661430358887e-01 -2.007220499217510223e-02 -7.129397243261337280e-03 2.954577803611755371e-01 -7.545962184667587280e-02 2.785480953752994537e-02 -2.603459060192108154e-01 2.669329345226287842e-01 1.415034830570220947e-01 8.202404528856277466e-02 3.219322487711906433e-02 5.899337679147720337e-02 -2.502891719341278076e-01 -1.919638663530349731e-01 2.392939031124114990e-01 -6.728474795818328857e-02 -1.351036727428436279e-01 -1.980395913124084473e-01 -2.557994127273559570e-01 -8.229936659336090088e-02 -1.325663179159164429e-01
1.019020229578018188e-01 2.243915805593132973e-03 -8.632292598485946655e-02 6.322722882032394409e-02 -2.463516592979431152e-01 -2.674154341220855713e-01 -1.743005663156509399e-01 -1.039692908525466919e-01 -1.309127081185579300e-02 -3.013380467891693115e-01 2.033876441419124603e-02 -2.446442097425460815e-01 1.283859759569168091e-01 1.380399167537689209e-01 -4.403836280107498169e-02 -1.921734809875488281e-01 1.606695912778377533e-02 -2.542938292026519775e-01 2.849096655845642090e-01 -1.044112965464591980e-01 2.922185361385345459e-01 1.299591362476348877e-01 3.457839041948318481e-02 -1.964256912469863892e-01 -1.517465561628341675e-01 1.363673210144042969e-01 -7.981147617101669312e-02 2.564988434314727783e-01 -2.526583969593048096e-01 -1.570252701640129089e-02 -2.431221455335617065e-01 -2.075773030519485474e-01
2.594574727118015289e-02 -2.897337824106216431e-02 -3.235316872596740723e-01 -1.797586306929588318e-02 -1.369619742035865784e-02 -2.254574745893478394e-01 -2.578294463455677032e-02 2.433792054653167725e-01 2.116273343563079834e-01 -8.606178313493728638e-02 -1.028114631772041321e-01 -1.413642168045043945e-01 -9.760445356369018555e-02 -1.469101756811141968e-01 -2.368927001953125000e-02 1.164746843278408051e-02 2.246576249599456787e-01 5.022972449660301208e-02 2.745797336101531982e-01 -9.748250991106033325e-02 1.854448765516281128e-01 2.367864698171615601e-01 4.939097911119461060e-02 -2.241583317518234253e-01 -2.223648577928543091e-01 2.734607756137847900e-01 2.477262467145919800e-01 2.080170810222625732e-01 3.048001229763031006e-01 -5.592932179570198059e-02 1.342367567121982574e-02 -2.488154768943786621e-01
-1.735209971666336060e-01 -3.089666068553924561e-01 -8.704555779695510864e-02 6.096855923533439636e-02 3.171516656875610352e-01 -9.749662876129150391e-02 2.252330631017684937e-01 -1.343909204006195068e-01 4.975099861621856689e-02 -4.295278340578079224e-02 -7.637771964073181152e-02 -4.673469364643096924e-01 1.742617487907409668e-01 -7.124386727809906006e-02 4.020947497338056564e-03 5.024109780788421631e-02 9.127557277679443359e-02 2.119246721267700195e-01 1.893352568149566650e-01 -9.121000766754150391e-02 1.766620762646198273e-02 1.398104578256607056e-01 1.542507708072662354e-01 -2.319279313087463379e-01 2.919792011380195618e-02 -1.302984356880187988e-01 -6.711192894726991653e-03 2.921817004680633545e-01 7.630330510437488556e-03 2.125619202852249146e-01 -4.143607988953590393e-02 -2.695322036743164062e-01
1.124431192874908447e-02 -1.696110516786575317e-01 1.269011944532394409e-01 -5.192246660590171814e-02 -5.388536676764488220e-02 1.319402456283569336e-01 3.950778841972351074e-01 1.297144591808319092e-01 -1.250923275947570801e-01 7.262232899665832520e-02 2.929123304784297943e-02 -2.880713045597076416e-01 5.670331418514251709e-02 1.423937827348709106e-01 -1.155243348330259323e-02 -4.036248475313186646e-02 1.958810836076736450e-01 1.494321972131729126e-01 3.249658346176147461e-01 -1.880306005477905273e-02 1.029267534613609314e-01 -1.494848579168319702e-01 1.308266222476959229e-01 -2.351107895374298096e-01 1.031047999858856201e-01 2.866063714027404785e-01 -8.979818969964981079e-02 1.478363722562789917e-01 -1.729168593883514404e-01 -4.351451992988586426e-01 -1.223429888486862183e-01 1.272645965218544006e-02
-1.362033635377883911e-01 -1.010971236974000931e-02 -1.971362084150314331e-01 2.451991140842437744e-01 -1.364897638559341431e-01 4.850669577717781067e-02 2.002850770950317383e-01 -1.347344964742660522e-01 -1.635864824056625366e-01 -9.276922792196273804e-02 -8.517523854970932007e-02 -1.953794211149215698e-01 1.101170629262924194e-01 9.266999363899230957e-02 1.988268196582794189e-01 -2.212255150079727173e-01 -1.738422960042953491e-01 -9.927365183830261230e-02 3.265201151371002197e-01 7.177846878767013550e-02 2.846101820468902588e-01 9.828440099954605103e-02 -1.810231953859329224e-01 -2.448967844247817993e-01 -7.095892727375030518e-02 3.371238708496093750e-01 -9.879820793867111206e-02 -2.300568521022796631e-01 -1.045829355716705322e-01 -1.456217914819717407e-01 -1.423917710781097412e-01 -2.099670767784118652e-01
-1.963721662759780884e-01 -7.502712309360504150e-02 -2.240968048572540283e-01 -1.724341660737991333e-01 3.101225569844245911e-02 -1.221639290452003479e-01 1.849133670330047607e-01 8.524846285581588745e-02 -1.102574467658996582e-01 -5.777937825769186020e-03 -2.584643065929412842e-01 -2.183681875467300415e-01 -1.686775684356689453e-01 1.361233294010162354e-01 2.965427339076995850e-01 -6.041697412729263306e-02 3.459165394306182861e-01 -9.979721158742904663e-03 4.121330380439758301e-02 1.284160166978836060e-01 -1.215312257409095764e-02 -6.077417731285095215e-02 3.242932260036468506e-02 -3.144293725490570068e-01 3.358003795146942139e-01 4.582133144140243530e-02 -1.691777706146240234e-01 2.187062427401542664e-02 -1.375932097434997559e-01 2.783190310001373291e-01 7.369237393140792847e-02 -2.564592957496643066e-01
-2.504049055278301239e-02 -1.309081912040710449e-01 2.082980722188949585e-01 1.333299726247787476e-01 1.036082357168197632e-01 -3.056270182132720947e-01 2.192377597093582153e-01 -7.318382710218429565e-02 -2.865573763847351074e-01 6.409803777933120728e-02 -1.153393313288688660e-01 4.569317400455474854e-02 -3.448667749762535095e-02 9.838287718594074249e-03 6.665452569723129272e-02 -3.258058726787567139e-01 -1.324743032455444336e-01 -1.445661336183547974e-01 1.548242270946502686e-01 1.360017955303192139e-01 -1.313584507443010807e-03 1.834215521812438965e-01 -1.211901456117630005e-01 -3.984622955322265625e-01 -7.220747321844100952e-02 1.057552173733711243e-01 1.574132889509201050e-01 7.087536156177520752e-02 -2.153276950120925903e-01 -5.037410184741020203e-02 -2.800072133541107178e-01 -2.974658906459808350e-01
4.620623588562011719e-02 1.258609443902969360e-01 -6.397462636232376099e-02 9.915491938591003418e-02 1.584661453962326050e-01 -6.245860084891319275e-02 1.566075980663299561e-01 2.790954113006591797e-01 -8.449593558907508850e-03 1.602223664522171021e-01 3.513900563120841980e-02 -2.607398629188537598e-01 -5.455970391631126404e-02 2.318656444549560547e-01 1.928921192884445190e-01 2.259421199560165405e-01 5.903290584683418274e-02 8.938265591859817505e-02 -8.657417446374893188e-02 -1.774339228868484497e-01 -5.464026331901550293e-02 2.328876107931137085e-01 -1.376937329769134521e-01 -4.845529198646545410e-01 1.434783190488815308e-01 8.606179058551788330e-02 1.458233445882797241e-01 1.591613739728927612e-01 2.070696502923965454e-01 2.882732637226581573e-02 -7.152844965457916260e-02 -3.344675898551940918e-01
-4.682626575231552124e-02 -9.857034683227539062e-02 8.940707892179489136e-03 1.716401278972625732e-01 -8.202603459358215332e-02 -1.205364242196083069e-02 2.616470456123352051e-01 -9.938480705022811890e-02 6.485025584697723389e-02 -4.525712504982948303e-02 4.338984191417694092e-02 -1.073780953884124756e-01 8.052618801593780518e-02 1.019814535975456238e-01 -4.137397930026054382e-02 6.270878762006759644e-02 9.807561337947845459e-02 2.598161995410919189e-01 5.680668633431196213e-03 6.185157224535942078e-02 -7.427432574331760406e-04 8.988366276025772095e-02 1.279373764991760254e-01 -5.577586293220520020e-01 1.203415766358375549e-01 -1.603683531284332275e-01 2.378011494874954224e-01 3.483046591281890869e-01 -2.545422315597534180e-01 1.971634179353713989e-01 -1.222512498497962952e-01 -2.791877388954162598e-01
-8.656717091798782349e-02 -1.249035447835922241e-01 -9.383378177881240845e-02 9.143043309450149536e-03 -2.328025549650192261e-02 -1.170870959758758545e-01 1.110682114958763123e-01 2.442135959863662720e-01 -9.611403942108154297e-02 -3.683894276618957520e-01 -4.794320464134216309e-01 -3.535770997405052185e-02 6.307015568017959595e-02 1.604045629501342773e-01 7.034885883331298828e-02 3.376934230327606201e-01 5.484928190708160400e-02 -9.386434219777584076e-03 2.592765688896179199e-01 -6.288533564656972885e-03 2.092826962471008301e-01 6.638874858617782593e-02 9.733197093009948730e-02 -2.377690374851226807e-01 -6.579393148422241211e-02 1.421034336090087891e-01 1.676068454980850220e-01 3.409926220774650574e-02 1.963091045618057251e-01 -2.338936924934387207e-01 9.285390377044677734e-02 -1.297101527452468872e-01
-2.382787019014358521e-01 -1.958345770835876465e-01 3.571709245443344116e-02 3.267021477222442627e-01 -3.294699266552925110e-02 -2.403634190559387207e-01 -1.409438550472259521e-01 1.798595935106277466e-01 -2.729283869266510010e-01 -2.898934856057167053e-02 -2.186595499515533447e-01 -1.780421584844589233e-01 1.204586699604988098e-01 -1.362235695123672485e-01 9.008149802684783936e-02 9.176003187894821167e-02 2.012284845113754272e-01 2.922248244285583496e-01 2.659047022461891174e-02 -5.464183911681175232e-02 2.757580392062664032e-02 2.850936353206634521e-01 -5.913266539573669434e-02 -2.903761565685272217e-01 2.185607254505157471e-01 -3.074713051319122314e-02 -1.676297485828399658e-01 1.167383268475532532e-01 -9.230122715234756470e-02 6.973642110824584961e-02 -9.593637287616729736e-02 -2.624520957469940186e-01
-2.908777631819248199e-02 -1.634030938148498535e-01 -6.520437449216842651e-02 1.761131435632705688e-01 1.965434849262237549e-01 -3.075481653213500977e-01 -7.768116425722837448e-03 -1.619724631309509277e-01 -1.252881018444895744e-03 -5.289093032479286194e-02 3.997601568698883057e-02 -4.511294662952423096e-01 2.085336148738861084e-01 -1.024533212184906006e-01 -9.728457080200314522e-04 6.408447516150772572e-04 -2.437518723309040070e-02 5.137173086404800415e-02 2.311432510614395142e-01 -1.271560192108154297e-01 1.323514878749847412e-01 1.688804775476455688e-01 1.979702860116958618e-01 -3.037152625620365143e-02 3.048391044139862061e-01 -1.491850614547729492e-01 -3.719490021467208862e-02 7.380811870098114014e-02 5.216176807880401611e-02 1.925990134477615356e-01 -2.491507828235626221e-01 -3.645402491092681885e-01
1.549352556467056274e-01 -1.577101647853851318e-01 -8.556166663765907288e-03 1.675183326005935669e-01 -2.032256498932838440e-02 -1.563278734683990479e-01 -1.605003029108047485e-01 -6.642887741327285767e-02 8.515790849924087524e-02 -1.945227086544036865e-01 -2.432944476604461670e-01 -1.802120953798294067e-01 -1.114104092121124268e-01 6.129252910614013672e-02 2.773183882236480713e-01 -8.258211612701416016e-02 2.437172979116439819e-01 -3.209197893738746643e-02 2.310397922992706299e-01 1.744232326745986938e-01 -9.822950512170791626e-02 5.979381967335939407e-03 -4.608348011970520020e-02 -1.340970396995544434e-01 1.746573597192764282e-01 4.451280534267425537e-01 1.336096227169036865e-01 2.368418574333190918e-01 -6.394591182470321655e-02 2.708660438656806946e-03 -2.881388068199157715e-01 -2.599562108516693115e-01
-1.144657582044601440e-01 -1.573790460824966431e-01 5.711564794182777405e-03 2.222185283899307251e-01 1.850625276565551758e-01 -1.845162063837051392e-01 3.245347142219543457e-01 -5.693626403808593750e-02 -9.325822442770004272e-02 -2.973050475120544434e-01 -7.088322937488555908e-02 -2.877323329448699951e-01 2.831806056201457977e-02 4.906056448817253113e-02 -5.241987109184265137e-02 -3.620572984218597412e-01 1.493639647960662842e-01 2.367533743381500244e-02 1.331387907266616821e-01 1.144583523273468018e-01 6.468924880027770996e-02 -2.834308519959449768e-02 -1.339493691921234131e-01 -3.546155691146850586e-01 7.968535274267196655e-02 3.361224383115768433e-02 3.432011604309082031e-01 1.683586090803146362e-01 -1.778401061892509460e-02 -3.766391798853874207e-02 -3.782800585031509399e-02 -2.340014725923538208e-01
7.596796378493309021e-03 -2.349019944667816162e-01 -3.566062152385711670e-01 6.224739179015159607e-02 4.906632751226425171e-02 -3.175178766250610352e-01 2.239116430282592773e-01 8.139760792255401611e-02 8.319432288408279419e-02 3.967164456844329834e-02 -4.475121572613716125e-02 4.213922470808029175e-02 7.846215367317199707e-02 2.464841306209564209e-01 -1.404495537281036377e-01 9.249216318130493164e-02 1.696809381246566772e-01 2.232035994529724121e-01 2.745340764522552490e-01 2.011162340641021729e-01 7.933943718671798706e-02 8.456136286258697510e-02 2.878499031066894531e-01 -1.894035488367080688e-01 7.755327224731445312e-02 1.751639507710933685e-02 2.784751951694488525e-01 2.377447381149977446e-04 9.777083247900009155e-02 -2.761959135532379150e-01 -9.071522951126098633e-02 -2.042575031518936157e-01
4.731671512126922607e-02 -2.558872401714324951e-01 -1.735025048255920410e-01 -1.120062097907066345e-01 -1.353591084480285645e-01 -1.755569279193878174e-01 1.422592718154191971e-02 -9.003318846225738525e-02 -7.732618600130081177e-02 -1.523985415697097778e-01 1.900045871734619141e-01 -3.137501180171966553e-01 6.824364513158798218e-02 1.529497802257537842e-01 1.800907999277114868e-01 -4.430468380451202393e-02 -1.773023456335067749e-01 1.157299727201461792e-01 2.900747656822204590e-01 -3.619306907057762146e-02 7.618927210569381714e-02 -1.020601019263267517e-01 -5.474990233778953552e-02 -3.277395367622375488e-01 -1.898906677961349487e-01 1.144700497388839722e-01 3.013304993510246277e-02 -5.762279778718948364e-02 2.333820611238479614e-01 2.122223190963268280e-02 -1.571421027183532715e-01 -4.648393392562866211e-01
-3.358593210577964783e-02 2.864998765289783478e-03 -2.079280912876129150e-01 1.522171893157064915e-03 -3.148328140377998352e-02 -3.365843594074249268e-01 -1.241026297211647034e-01 9.133006632328033447e-02 3.704055026173591614e-02 3.550853207707405090e-02 1.791025102138519287e-01 -6.734771281480789185e-02 1.026617363095283508e-02 -5.942944437265396118e-02 1.224867999553680420e-01 -1.967464387416839600e-01 -3.283744305372238159e-02 1.302416324615478516e-01 4.242897629737854004e-01 6.274454295635223389e-02 4.593337476253509521e-01 2.136578857898712158e-01 8.451425284147262573e-02 -2.570344209671020508e-01 -7.169460505247116089e-02 1.909605115652084351e-01 -1.493586897850036621e-01 7.678198069334030151e-02 -4.465236142277717590e-02 3.069780170917510986e-01 -1.287863403558731079e-01 -8.085542172193527222e-02
-2.205614745616912842e-01 1.788391545414924622e-02 -9.182867407798767090e-02 7.997355423867702484e-03 -2.820510789752006531e-02 -2.148539572954177856e-01 3.379278481006622314e-01 -9.504701942205429077e-02 6.771746277809143066e-02 -1.757525354623794556e-01 2.493042647838592529e-01 -4.167993068695068359e-01 1.976317493245005608e-03 -1.321033984422683716e-01 3.086055442690849304e-02 1.829325556755065918e-01 -2.812016941606998444e-02 1.812268495559692383e-01 2.776677310466766357e-01 -9.667973220348358154e-02 7.705435901880264282e-02 2.963617444038391113e-01 1.112797763198614120e-02 1.304358616471290588e-02 1.637874543666839600e-01 2.854053117334842682e-02 1.809921488165855408e-02 -1.257207542657852173e-01 -2.248977720737457275e-01 -3.982475493103265762e-03 -3.277720212936401367e-01 -1.821624189615249634e-01
7.354786247014999390e-02 -3.994248434901237488e-02 -6.296613067388534546e-02 9.807030111551284790e-02 -1.682176440954208374e-01 -2.042925357818603516e-01 3.445318043231964111e-01 -3.382894396781921387e-02 -1.880452781915664673e-01 -1.547109037637710571e-01 1.789224445819854736e-01 -2.434884309768676758e-01 2.665400505065917969e-01 3.452028334140777588e-02 8.088478446006774902e-02 9.857451915740966797e-02 -2.198486179113388062e-01 1.110720075666904449e-02 2.689872980117797852e-01 6.767701357603073120e-02 1.375113576650619507e-01 1.251959502696990967e-01 7.329990714788436890e-02 -3.944815099239349365e-01 -9.054294973611831665e-02 5.840701982378959656e-02 3.638751506805419922e-01 9.168881177902221680e-02 2.670860588550567627e-01 3.313094750046730042e-02 -4.819652065634727478e-02 -4.798868298530578613e-02
-2.255028039216995239e-01 -1.217460185289382935e-01 -1.094454154372215271e-01 2.551657259464263916e-01 7.295948918908834457e-03 -1.082078441977500916e-01 -1.284658610820770264e-01 3.895219415426254272e-03 -2.076270580291748047e-01 -1.195139363408088684e-01 -1.853528171777725220e-01 -2.328781336545944214e-01 1.981469988822937012e-01 -1.218024641275405884e-01 -1.159764826297760010e-01 1.137444823980331421e-01 1.908180564641952515e-01 2.566865682601928711e-01 -7.435947656631469727e-02 6.361285597085952759e-02 2.332729995250701904e-01 3.184290528297424316e-01 -1.743942946195602417e-01 -3.491662442684173584e-01 1.745566278696060181e-01 1.333685964345932007e-01 -1.733664423227310181e-02 1.721451990306377411e-02 -2.770218551158905029e-01 -6.233191490173339844e-02 -1.101056784391403198e-01 -2.021577358245849609e-01
-6.628137826919555664e-02 -1.143218427896499634e-01 -9.066724777221679688e-02 5.374374240636825562e-02 2.123271673917770386e-01 -3.154259920120239258e-01 1.181687507778406143e-02 -1.429823040962219238e-01 1.954623907804489136e-01 -2.888208813965320587e-02 -7.745909690856933594e-02 -1.025607213377952576e-01 2.613700330257415771e-01 -1.855408586561679840e-02 4.033568799495697021e-01 -1.117036305367946625e-02 -1.232113167643547058e-01 1.840422116219997406e-02 1.904025375843048096e-01 2.838841453194618225e-02 2.146057784557342529e-01 1.239651441574096680e-01 2.552605569362640381e-01 -9.338965266942977905e-02 -1.086100414395332336e-01 2.366062253713607788e-01 8.588627725839614868e-02 3.497074842453002930e-01 -2.364051714539527893e-02 -2.841067314147949219e-01 -5.902848020195960999e-02 -2.216715663671493530e-01
-2.132758051156997681e-01 7.831671833992004395e-02 -2.560262978076934814e-01 4.216144606471061707e-02 4.300381615757942200e-02 -2.398754805326461792e-01 1.898853927850723267e-01 2.013520747423171997e-01 -2.621825598180294037e-02 -1.698566973209381104e-01 -1.936034262180328369e-01 -3.064485490322113037e-01 2.424221113324165344e-02 1.945772953331470490e-02 7.585490494966506958e-02 1.091057155281305313e-02 1.462186872959136963e-01 1.446237266063690186e-01 8.223821222782135010e-02 2.566491961479187012e-01 -1.650242209434509277e-01 1.162791848182678223e-01 9.950846433639526367e-02 -4.605517089366912842e-01 2.186268270015716553e-01 -2.042098045349121094e-01 -2.358070388436317444e-02 -1.057000756263732910e-01 -2.314558774232864380e-01 -1.730832457542419434e-01 -9.030198678374290466e-03 -1.215004101395606995e-01
-3.769322857260704041e-02 -7.171919569373130798e-04 4.142562299966812134e-02 4.441139474511146545e-02 -1.910221427679061890e-01 -3.798355814069509506e-03 9.635232388973236084e-02 -2.527422010898590088e-01 -1.619396805763244629e-01 7.149499654769897461e-02 -2.494575083255767822e-02 -2.396250218152999878e-01 -6.697626411914825439e-02 -2.931312844157218933e-02 5.601280927658081055e-02 -2.103636264801025391e-01 4.600218832492828369e-01 2.351414412260055542e-01 7.025199383497238159e-02 4.253457300364971161e-03 1.652850061655044556e-01 -1.223765593022108078e-02 9.127731621265411377e-02 -4.602609574794769287e-01 1.710373014211654663e-01 2.044579535722732544e-01 -1.850883513689041138e-01 1.300857067108154297e-01 -1.513450592756271362e-01 9.078399837017059326e-02 4.379001632332801819e-02 -2.613485157489776611e-01
-1.490405201911926270e-01 2.461686730384826660e-02 -1.160416305065155029e-01 1.902631819248199463e-01 -1.540677156299352646e-02 -1.326408833265304565e-01 -1.945064216852188110e-02 -1.581989824771881104e-01 -2.901165187358856201e-01 -1.141223758459091187e-01 -2.759164571762084961e-01 -2.428237646818161011e-01 1.494435966014862061e-01 -1.915088295936584473e-01 -1.056908890604972839e-01 1.013674587011337280e-01 2.621477544307708740e-01 1.936412602663040161e-01 -5.728618800640106201e-02 9.207836538553237915e-02 1.833824366331100464e-01 2.565142214298248291e-01 -9.027433395385742188e-02 -3.220786154270172119e-01 4.985454678535461426e-02 1.931435763835906982e-01 -1.087952032685279846e-01 1.227743178606033325e-01 -1.606425791978836060e-01 6.400639563798904419e-02 -2.283115684986114502e-01 -3.058087527751922607e-01
3.280447423458099365e-02 1.815614104270935059e-01 -9.395173937082290649e-02 1.209357306361198425e-01 -1.911340281367301941e-02 -3.349694609642028809e-02 -5.221191677264869213e-04 4.526186361908912659e-02 -2.168213389813899994e-02 -2.718439102172851562e-01 -8.064610511064529419e-02 -9.096654504537582397e-02 1.920792460441589355e-01 2.454598248004913330e-01 5.563229322433471680e-02 -1.651662886142730713e-01 8.298868685960769653e-02 1.334096193313598633e-01 3.542605042457580566e-01 -9.341095387935638428e-02 -2.301779575645923615e-02 1.930641978979110718e-01 2.585771307349205017e-02 -2.315668314695358276e-01 4.704470336437225342e-01 -1.625576168298721313e-01 8.592617698013782501e-03 2.071001380681991577e-02 -1.390061378479003906e-01 -1.047623530030250549e-01 -3.133753240108489990e-01 -3.074836730957031250e-01
-5.988172441720962524e-02 4.813252016901969910e-02 -3.742525577545166016e-01 -5.270629655569791794e-03 6.539572030305862427e-02 -1.446395218372344971e-01 1.801127642393112183e-01 2.213373333215713501e-01 8.442769944667816162e-02 5.517855286598205566e-02 8.964379318058490753e-03 -1.438344120979309082e-01 -3.473298549652099609e-01 -4.676598310470581055e-02 1.661959569901227951e-03 1.628675609827041626e-01 4.905664548277854919e-02 -7.366514950990676880e-02 1.195617690682411194e-01 2.616770565509796143e-01 3.095376193523406982e-01 1.274918913841247559e-01 1.624997407197952271e-01 -3.353112339973449707e-01 1.896543242037296295e-02 -3.908331319689750671e-02 -6.419645249843597412e-02 2.167661786079406738e-01 2.713472247123718262e-01 5.693591386079788208e-02 -2.608765065670013428e-01 -1.662758588790893555e-01
2.174406796693801880e-01 -6.104262173175811768e-02 -4.005349054932594299e-02 6.270701996982097626e-03 -5.719949305057525635e-02 -1.423055082559585571e-01 4.512823820114135742e-01 3.162731230258941650e-02 -1.930133402347564697e-01 3.054759800434112549e-01 -4.906371980905532837e-02 -2.115564197301864624e-01 5.928705632686614990e-02 1.302488744258880615e-01 5.527378246188163757e-02 3.768490254878997803e-02 -7.228614389896392822e-02 -1.625430583953857422e-02 2.891325652599334717e-01 -1.287024021148681641e-01 1.833896636962890625e-01 3.187391161918640137e-01 8.919000625610351562e-02 -1.244115084409713745e-01 -7.953783124685287476e-02 -1.516571361571550369e-02 -1.853222548961639404e-01 4.144636541604995728e-02 -2.130026668310165405e-01 -1.434596776962280273e-01 -1.913643926382064819e-01 -3.270817399024963379e-01
-5.665858462452888489e-02 -2.658862173557281494e-01 -7.578216493129730225e-02 -5.444926023483276367e-02 1.423412561416625977e-01 8.066399395465850830e-02 2.139642238616943359e-01 -1.165877059102058411e-01 -3.337628841400146484e-01 -2.292152941226959229e-01 -5.851325765252113342e-02 -2.616648077964782715e-01 -2.738884463906288147e-02 -3.763410449028015137e-02 1.263511031866073608e-01 -8.384025841951370239e-02 -1.142425313591957092e-01 6.919885426759719849e-02 -6.883583031594753265e-03 1.973708719015121460e-01 -2.396391145884990692e-02 2.075293213129043579e-01 2.023569345474243164e-01 -3.962447941303253174e-01 -3.106158971786499023e-02 4.312107339501380920e-02 1.843305081129074097e-01 -1.117121055722236633e-01 -2.360044792294502258e-02 1.248217448592185974e-01 -3.016612231731414795e-01 -3.396966159343719482e-01
1.634615063667297363e-01 6.289921235293149948e-03 -2.755777835845947266e-01 -1.860136091709136963e-01 -7.469969987869262695e-02 1.969747394323348999e-01 -3.330345079302787781e-02 1.312348246574401855e-01 9.961717575788497925e-02 1.460377424955368042e-01 1.635558009147644043e-01 -3.425776362419128418e-01 -1.459286361932754517e-01 -2.612156607210636139e-02 -1.375911533832550049e-01 9.909450262784957886e-02 2.258953750133514404e-01 5.219392478466033936e-02 2.671549320220947266e-01 -1.232977360486984253e-01 1.916234046220779419e-01 6.129803601652383804e-03 6.428742408752441406e-02 -3.925242424011230469e-01 -5.452552065253257751e-02 2.188275009393692017e-01 5.011468380689620972e-02 1.079632714390754700e-01 -4.390241205692291260e-02 2.145662009716033936e-01 -1.424392759799957275e-01 -3.245356678962707520e-01
-7.601405680179595947e-02 -2.333831600844860077e-02 1.784874945878982544e-01 2.612459240481257439e-03 -1.853612065315246582e-01 -1.432108581066131592e-01 1.858124881982803345e-01 2.856896817684173584e-01 -2.033208124339580536e-02 -1.510725915431976318e-01 -1.973188817501068115e-01 -2.182257026433944702e-01 -7.420811802148818970e-02 -1.798033714294433594e-01 1.761433184146881104e-01 9.409072250127792358e-02 3.370953798294067383e-01 -2.024753987789154053e-01 4.212540686130523682e-01 -1.569036692380905151e-01 3.203674256801605225e-01 1.556041825097054243e-04 -1.014636009931564331e-01 -1.490243971347808838e-01 7.797371596097946167e-03 2.346722781658172607e-02 -9.948652237653732300e-02 8.277148008346557617e-02 -8.041544258594512939e-02 -9.209702908992767334e-02 -2.456643581390380859e-01 -1.370732784271240234e-01
2.183667384088039398e-02 -2.048903852701187134e-01 -1.277574598789215088e-01 -5.718069523572921753e-02 1.596501022577285767e-01 -7.509138435125350952e-02 1.902152895927429199e-01 5.612006038427352905e-02 -5.222642794251441956e-02 1.252410709857940674e-01 -1.212011873722076416e-01 -1.864341199398040771e-01 -1.259508449584245682e-02 -3.079402260482311249e-03 6.401347368955612183e-02 1.871391683816909790e-01 -1.512691974639892578e-01 3.140513300895690918e-01 3.192108571529388428e-01 9.602481126785278320e-02 1.588367819786071777e-01 2.361974269151687622e-01 1.475650370121002197e-01 -3.186226189136505127e-01 3.815628290176391602e-01 -3.543261811137199402e-02 -7.874228805303573608e-02 -2.403384596109390259e-01 1.014148518443107605e-01 -2.558911740779876709e-01 5.094363540410995483e-02 -1.850294619798660278e-01
1.841639727354049683e-01 -8.453632704913616180e-03 -1.969183385372161865e-01 1.244063004851341248e-01 -2.506604492664337158e-01 -2.264170795679092407e-01 9.851928800344467163e-02 -1.564300656318664551e-01 -1.266715973615646362e-01 -1.261790841817855835e-01 6.573914736509323120e-02 -3.613841831684112549e-01 2.845798134803771973e-01 -6.904225796461105347e-02 3.835054636001586914e-01 -1.882745921611785889e-01 -4.070800170302391052e-02 -1.025938987731933594e-02 3.288527131080627441e-01 1.439676880836486816e-01 1.003349721431732178e-01 1.351116299629211426e-01 -2.033062279224395752e-01 -2.853124737739562988e-01 -5.762759968638420105e-02 1.487219035625457764e-01 -9.044030308723449707e-02 1.654719188809394836e-02 -3.025449998676776886e-02 -3.023920767009258270e-02 -4.151704907417297363e-02 -9.584021568298339844e-02
1.026060525327920914e-02 -2.184239923954010010e-01 -1.600054800510406494e-01 7.156523317098617554e-02 3.545066118240356445e-01 -1.743963360786437988e-01 3.078674972057342529e-01 7.922648638486862183e-02 -6.587806344032287598e-02 -1.415337026119232178e-01 -1.594185829162597656e-01 -1.920549720525741577e-01 1.551856752485036850e-02 6.084017828106880188e-02 6.866884231567382812e-02 -2.288030087947845459e-01 2.075288742780685425e-01 -1.101914495229721069e-01 1.452802717685699463e-01 -1.540371216833591461e-02 3.884497284889221191e-01 -4.013528674840927124e-02 -2.841805294156074524e-02 -3.127468228340148926e-01 1.075560897588729858e-01 -1.095809936523437500e-01 2.956176698207855225e-01 1.361186355352401733e-01 1.425601076334714890e-02 -1.947910487651824951e-01 2.182381972670555115e-02 -1.443639546632766724e-01
4.516709223389625549e-02 -1.183320507407188416e-01 -1.366106718778610229e-01 -1.782357320189476013e-02 -7.811024785041809082e-02 -2.274287492036819458e-01 1.487155854701995850e-01 2.029377818107604980e-01 -1.833306699991226196e-01 -1.737235113978385925e-02 -6.211549788713455200e-02 -3.853164985775947571e-02 2.146688699722290039e-01 1.604234799742698669e-02 9.721399098634719849e-02 1.397643685340881348e-01 7.747534662485122681e-02 2.857331745326519012e-02 7.149168755859136581e-03 -4.176447689533233643e-01 2.439820915460586548e-01 7.648960221558809280e-03 2.388860471546649933e-02 -3.200975954532623291e-01 9.969146549701690674e-02 1.654734611511230469e-01 -8.191607892513275146e-02 4.186636805534362793e-01 -2.919852137565612793e-01 -4.949569702148437500e-02 -2.702273726463317871e-01 7.293386757373809814e-02
-2.083708494901657104e-01 5.846794694662094116e-02 9.600132703781127930e-02 1.860703527927398682e-01 -2.393278852105140686e-02 -1.308232098817825317e-01 1.265874505043029785e-01 2.652408368885517120e-02 2.721897326409816742e-02 -1.403447836637496948e-01 -2.282491326332092285e-01 2.005731016397476196e-01 -1.444426923990249634e-01 1.661741584539413452e-01 2.197998166084289551e-01 7.389882206916809082e-02 6.080079823732376099e-02 -5.002484470605850220e-02 3.250627517700195312e-01 -7.539219409227371216e-02 1.264376193284988403e-01 1.390751637518405914e-02 -2.380977272987365723e-01 -2.369338572025299072e-01 4.024162292480468750e-01 9.219559282064437866e-02 -6.096964329481124878e-02 1.193962469696998596e-01 -2.274784147739410400e-01 -1.542894095182418823e-01 -2.028679251670837402e-01 -3.289654552936553955e-01
2.363230437040328979e-01 -1.348150819540023804e-01 -6.576070189476013184e-02 -1.014497783035039902e-02 -1.453722417354583740e-01 -2.830776153132319450e-03 3.590268790721893311e-01 4.124092683196067810e-02 -1.562338769435882568e-01 6.790329515933990479e-02 -1.231378782540559769e-02 -3.976429998874664307e-02 -4.709964618086814880e-02 -1.772788166999816895e-02 4.704611748456954956e-02 -2.157093435525894165e-01 -2.101283147931098938e-02 7.372113317251205444e-02 4.572872221469879150e-01 8.119952678680419922e-02 3.816753253340721130e-02 2.362418025732040405e-01 -1.794172674417495728e-01 -3.611356317996978760e-01 -1.264349818229675293e-01 1.054713726043701172e-01 -2.323703914880752563e-01 4.497680813074111938e-02 -2.273813933134078979e-01 -2.030218243598937988e-01 -1.892374753952026367e-01 -1.856333017349243164e-01
-3.719014525413513184e-01 8.317537605762481689e-02 7.373165339231491089e-02 -9.480389207601547241e-02 -8.972787857055664062e-02 -2.316295355558395386e-02 3.393677175045013428e-01 1.592242419719696045e-01 -4.964663833379745483e-02 -1.282977163791656494e-01 1.179907750338315964e-02 -3.783535361289978027e-01 -5.881541222333908081e-02 -2.234077155590057373e-01 1.701822578907012939e-01 1.064872145652770996e-01 1.843799501657485962e-01 1.922962814569473267e-01 3.308711200952529907e-02 -1.223317086696624756e-01 1.517206877470016479e-01 1.129912734031677246e-01 -1.032759472727775574e-01 -1.778518706560134888e-01 1.169020012021064758e-01 6.706920452415943146e-03 1.847698241472244263e-01 2.164970897138118744e-02 1.545537114143371582e-01 -3.168888390064239502e-02 -2.304631844162940979e-02 -4.432722628116607666e-01
-1.370078474283218384e-01 -7.182314991950988770e-02 -1.091660037636756897e-01 -1.017533764243125916e-01 -4.551326110959053040e-02 -1.650626808404922485e-01 1.776315569877624512e-01 3.335872590541839600e-01 1.531760580837726593e-02 -1.346186995506286621e-01 7.009963691234588623e-02 -3.077110648155212402e-01 2.013728916645050049e-01 -3.037299588322639465e-02 7.708311080932617188e-02 8.574350737035274506e-03 2.570934295654296875e-01 3.162102699279785156e-01 1.383709162473678589e-01 -2.036948353052139282e-01 -4.153378307819366455e-02 1.301797330379486084e-01 -1.585980653762817383e-01 -7.937654107809066772e-02 1.922901123762130737e-01 -1.745781674981117249e-02 2.377707511186599731e-01 -4.204196855425834656e-02 -6.490668654441833496e-02 1.503051817417144775e-02 -2.299921512603759766e-01 -4.317815601825714111e-01
-2.006398290395736694e-01 -1.056607440114021301e-01 3.729628026485443115e-02 2.346954792737960815e-01 5.405977368354797363e-02 -1.442519128322601318e-01 1.959189176559448242e-01 1.207566261291503906e-02 -2.337986379861831665e-01 2.930618393293116242e-05 3.380554541945457458e-02 -4.196751862764358521e-02 -7.973340153694152832e-02 7.029787451028823853e-02 2.733286917209625244e-01 -8.973304182291030884e-02 2.643908262252807617e-01 -8.673487603664398193e-02 -3.602369129657745361e-02 -2.553733587265014648e-01 1.627983748912811279e-01 3.131090700626373291e-01 -2.154872268438339233e-01 -2.186401337385177612e-01 -1.204326972365379333e-01 3.089204430580139160e-01 -1.050835475325584412e-01 1.773723810911178589e-01 -1.566507220268249512e-01 -2.024116218090057373e-01 -2.466103434562683105e-01 -1.916666924953460693e-01
-1.332788169384002686e-02 -5.482432991266250610e-02 -2.506071329116821289e-02 -5.578729882836341858e-02 1.366073545068502426e-02 -1.253538876771926880e-01 2.821170389652252197e-01 9.308069013059139252e-03 -2.566131353378295898e-01 1.264240592718124390e-01 -3.570570945739746094e-01 -3.026269003748893738e-02 4.954318702220916748e-02 2.004077732563018799e-01 1.760289371013641357e-01 3.305694833397865295e-02 -7.217710954137146473e-04 1.436738967895507812e-01 5.478659868240356445e-01 -1.412156373262405396e-01 2.452991306781768799e-01 2.833360433578491211e-01 6.445973366498947144e-02 -7.475567981600761414e-03 -1.555107906460762024e-02 6.266770511865615845e-02 1.536143291741609573e-02 8.605002611875534058e-02 -2.620016336441040039e-01 -1.260120421648025513e-01 -1.487690657377243042e-01 -9.324382245540618896e-02
-3.424709721002727747e-04 -8.728056401014328003e-02 -2.640728950500488281e-01 -5.821437016129493713e-02 -1.017457172274589539e-01 -2.044816762208938599e-01 2.076746374368667603e-01 3.094583153724670410e-01 -2.127638906240463257e-01 -1.162732690572738647e-01 -6.924362480640411377e-02 -5.744373425841331482e-02 1.660917550325393677e-01 1.622359268367290497e-02 1.556100249290466309e-01 1.265920251607894897e-01 5.228789150714874268e-02 -5.029102414846420288e-02 1.838858798146247864e-02 -3.471556305885314941e-01 1.697111427783966064e-01 -6.236731074750423431e-03 -2.613636665046215057e-02 -3.831126093864440918e-01 -2.239351347088813782e-02 1.643643081188201904e-01 -1.084757968783378601e-01 3.613339066505432129e-01 -1.890452206134796143e-01 -2.626301487907767296e-03 -2.692233026027679443e-01 1.128645241260528564e-01
1.521587371826171875e-01 1.342105865478515625e-01 -1.176204532384872437e-01 1.007906049489974976e-01 6.415046006441116333e-02 1.202941834926605225e-01 7.093210518360137939e-02 -1.677049323916435242e-02 6.971067935228347778e-02 3.266562819480895996e-01 -4.077467322349548340e-02 -2.664512395858764648e-01 -6.447881460189819336e-02 -2.302904985845088959e-02 -1.030866876244544983e-01 2.303969860076904297e-02 7.013170421123504639e-02 4.113781824707984924e-02 1.573590338230133057e-01 -1.083326563239097595e-01 3.019223213195800781e-01 1.243968680500984192e-01 1.514606624841690063e-01 -3.343972265720367432e-01 5.891839414834976196e-02 2.174957543611526489e-01 3.897883230820298195e-03 8.024871349334716797e-02 8.897504210472106934e-02 1.292137801647186279e-01 -4.435938000679016113e-01 -3.843878209590911865e-01
-2.176774144172668457e-01 1.135882064700126648e-01 -8.722536265850067139e-02 1.394061837345361710e-02 -1.771819144487380981e-01 -2.283479124307632446e-01 3.683810308575630188e-02 -2.356161773204803467e-01 -9.212243556976318359e-02 -1.332979351282119751e-01 -2.559859454631805420e-01 -1.738334894180297852e-01 1.361697614192962646e-01 2.552664279937744141e-02 -7.312080264091491699e-02 3.557664528489112854e-02 3.197416663169860840e-01 1.911639273166656494e-01 -2.713831700384616852e-02 1.537947058677673340e-01 2.394827157258987427e-01 8.302439749240875244e-02 -1.674128174781799316e-01 -3.268317580223083496e-01 1.429970115423202515e-01 2.107282727956771851e-01 -1.163775916211307049e-03 1.375227421522140503e-01 -1.947173774242401123e-01 2.124119848012924194e-01 -1.213038265705108643e-01 -3.161013126373291016e-01
-7.742044329643249512e-02 1.862804144620895386e-01 -2.134375274181365967e-01 8.576313406229019165e-02 -2.560120224952697754e-01 -2.204080522060394287e-01 4.205344617366790771e-01 7.297836989164352417e-02 -1.348098646849393845e-02 -2.778444588184356689e-01 2.149845957756042480e-01 -1.592628806829452515e-01 -2.217689752578735352e-01 -1.425040140748023987e-02 2.358441948890686035e-01 -4.344379901885986328e-02 2.184307426214218140e-01 -1.364293694496154785e-01 1.613008379936218262e-01 8.217497169971466064e-02 7.071862369775772095e-02 9.972090274095535278e-02 1.746067553758621216e-01 -2.434151172637939453e-01 -8.899078518152236938e-02 1.242507528513669968e-02 1.903043836355209351e-01 6.249896436929702759e-02 7.406911253929138184e-02 -5.566190928220748901e-02 1.527002267539501190e-02 -3.056930005550384521e-01
-2.303605712950229645e-02 4.740800336003303528e-02 -1.347310245037078857e-01 2.637087702751159668e-01 1.118451580405235291e-01 1.219245120882987976e-01 1.952146291732788086e-01 1.243628114461898804e-01 -1.376883685588836670e-01 1.422866582870483398e-01 -1.254905462265014648e-01 -2.311133295297622681e-01 -7.922522723674774170e-02 1.309538632631301880e-01 3.127663731575012207e-01 -2.257280051708221436e-02 4.446051549166440964e-03 -2.423593252897262573e-01 5.255704373121261597e-02 -1.375039517879486084e-01 -1.170313209295272827e-01 1.301123946905136108e-01 -4.181292280554771423e-02 -4.425453841686248779e-01 2.067620158195495605e-01 5.933796986937522888e-03 1.722508817911148071e-01 1.285178363323211670e-01 2.710135579109191895e-01 -1.309740990400314331e-01 -1.504432596266269684e-02 -3.316698372364044189e-01
5.124286934733390808e-02 -5.730537697672843933e-02 2.070654556155204773e-02 7.289830595254898071e-02 7.654308527708053589e-02 -4.286927580833435059e-01 2.853513360023498535e-01 -2.126615345478057861e-01 1.310542598366737366e-02 -6.382241100072860718e-02 1.437534112483263016e-02 5.936902761459350586e-02 1.012408081442117691e-02 2.381623089313507080e-01 3.321363329887390137e-01 -1.844600588083267212e-01 -1.253445595502853394e-01 -2.389255352318286896e-02 1.185893490910530090e-01 -1.525182649493217468e-02 5.575751420110464096e-04 3.129482865333557129e-01 -1.580243259668350220e-01 -3.052237927913665771e-01 -2.285048831254243851e-03 2.829973995685577393e-01 1.108515337109565735e-01 1.031239405274391174e-01 -1.995294988155364990e-01 -2.609262592159211636e-04 -1.260817199945449829e-01 -2.398916333913803101e-01
-1.422965824604034424e-01 2.502226270735263824e-02 -8.857554197311401367e-02 -8.101371675729751587e-02 -1.482124812901020050e-02 1.522633992135524750e-02 2.743672728538513184e-01 3.079255223274230957e-01 -8.654521778225898743e-03 -2.159131132066249847e-02 -7.882139831781387329e-02 -3.116423785686492920e-01 -6.428112834692001343e-02 -1.042436808347702026e-01 -6.092273816466331482e-02 7.022578269243240356e-02 3.894951939582824707e-01 9.429400414228439331e-02 2.219439297914505005e-01 -5.814597010612487793e-02 1.224963665008544922e-01 3.457100987434387207e-01 -1.924343407154083252e-01 -2.036333829164505005e-02 2.535984516143798828e-01 1.673316061496734619e-01 1.819694042205810547e-01 -2.050386220216751099e-01 -1.857171058654785156e-01 -6.135110929608345032e-02 -1.928038448095321655e-01 -1.963529735803604126e-01
-3.198462724685668945e-02 -2.932726144790649414e-01 -1.856102198362350464e-01 3.110942803323268890e-02 -4.556323960423469543e-02 -1.566145941615104675e-02 1.561453193426132202e-01 -2.317093610763549805e-01 -1.089172512292861938e-01 1.059098262339830399e-02 2.943202257156372070e-01 -1.216576322913169861e-01 9.101656265556812286e-03 1.558139771223068237e-01 -7.076319307088851929e-04 1.747623085975646973e-01 2.345721423625946045e-01 -2.818645834922790527e-01 9.060149639844894409e-02 -2.990889549255371094e-01 2.165588289499282837e-01 2.667759060859680176e-01 -7.168851047754287720e-02 -1.769589334726333618e-01 -1.411614590324461460e-03 3.831525743007659912e-01 -1.074012890458106995e-01 7.492996007204055786e-02 1.329515827819705009e-03 -3.500951454043388367e-02 -1.519965529441833496e-01 -2.321872413158416748e-01
5.121761560440063477e-02 3.334136679768562317e-02 -2.582224607467651367e-01 -6.569521874189376831e-02 -2.384566469117999077e-03 -1.644433289766311646e-01 1.253451257944107056e-01 8.249208331108093262e-03 2.877533249557018280e-02 -1.727237850427627563e-01 -1.300361454486846924e-01 1.411372572183609009e-01 -1.204551830887794495e-01 1.699423789978027344e-01 5.119648203253746033e-02 1.357824802398681641e-01 -7.759947329759597778e-03 -8.026202023029327393e-02 2.917506992816925049e-01 -2.474287748336791992e-01 9.328620135784149170e-02 2.718704342842102051e-01 -4.024735838174819946e-02 -2.679481804370880127e-01 2.504257857799530029e-01 1.362066417932510376e-01 1.545678358525037766e-02 -4.215937852859497070e-02 -1.563372313976287842e-01 -4.519219696521759033e-01 -3.402312099933624268e-01 -1.179733872413635254e-01
2.243560254573822021e-01 -3.292699456214904785e-01 -1.724171340465545654e-01 -1.059709116816520691e-01 -1.768766641616821289e-01 -1.323096454143524170e-01 5.103661492466926575e-02 1.880065500736236572e-01 -3.960985839366912842e-01 8.270089328289031982e-02 -8.284928649663925171e-02 -1.421785801649093628e-01 2.385184466838836670e-01 5.454965308308601379e-02 1.786597818136215210e-01 -1.652204394340515137e-01 2.465959042310714722e-01 4.788058623671531677e-02 3.983046486973762512e-02 -2.312439978122711182e-01 2.612367868423461914e-01 1.153789013624191284e-01 -1.615046560764312744e-01 -3.137012720108032227e-01 -3.335939953103661537e-03 -1.627146452665328979e-02 -5.139544606208801270e-02 1.392659842967987061e-01 -1.370503753423690796e-01 -1.117114648222923279e-01 -9.779889136552810669e-02 -1.276667714118957520e-01
-3.582254052162170410e-02 -4.174539819359779358e-02 -9.797018021345138550e-02 1.670261025428771973e-01 3.672417700290679932e-01 9.619215503334999084e-03 2.195753306150436401e-01 1.011517345905303955e-01 1.486801356077194214e-01 2.102048844099044800e-01 -1.035940870642662048e-01 -1.618250310420989990e-01 -7.649707049131393433e-02 6.367270648479461670e-02 -5.149668082594871521e-02 -1.490781754255294800e-01 1.572150886058807373e-01 2.484052330255508423e-01 -1.292008012533187866e-01 -8.620788902044296265e-02 3.212754726409912109e-01 7.279382646083831787e-02 8.440956473350524902e-02 -4.127996265888214111e-01 1.675006896257400513e-01 -1.433846075087785721e-02 2.555688619613647461e-01 2.457883656024932861e-01 -1.074539199471473694e-01 -3.397815162315964699e-03 -1.080494821071624756e-01 -2.329529970884323120e-01
1.240984424948692322e-01 -1.973899155855178833e-01 1.121612787246704102e-01 1.839987933635711670e-01 -1.002461612224578857e-01 -1.133402213454246521e-01 8.708132058382034302e-02 3.371826708316802979e-01 -2.360707223415374756e-01 -1.459990739822387695e-01 4.834896698594093323e-02 -1.365399956703186035e-01 -1.403119880706071854e-02 -6.890777498483657837e-03 2.227877676486968994e-01 1.673557162284851074e-01 2.811608016490936279e-01 9.316048026084899902e-02 2.753009200096130371e-01 -2.189836055040359497e-01 1.309040337800979614e-01 -1.447532419115304947e-02 -4.884255677461624146e-02 -3.254134953022003174e-01 5.076564848423004150e-02 4.800986871123313904e-02 -9.633782319724559784e-03 -7.257689535617828369e-02 1.291415840387344360e-01 -4.207004308700561523e-01 -1.514599919319152832e-01 -1.231653541326522827e-01
4.907881468534469604e-02 -2.295317314565181732e-02 -1.531519889831542969e-01 3.543996065855026245e-02 -1.462422311305999756e-01 -1.806901395320892334e-01 2.091598883271217346e-02 -3.096507117152214050e-02 1.486230045557022095e-01 -8.043363690376281738e-02 1.810889318585395813e-02 -2.094259858131408691e-01 6.546778231859207153e-02 3.290682435035705566e-01 2.784876823425292969e-01 3.515615165233612061e-01 -8.991941809654235840e-02 2.245892733335494995e-01 1.117729172110557556e-01 1.735845655202865601e-01 1.641201674938201904e-01 -2.158856242895126343e-01 2.135315835475921631e-01 -1.283261924982070923e-01 5.754547193646430969e-02 1.547444909811019897e-01 -2.383954674005508423e-01 2.382628172636032104e-01 -1.192078590393066406e-01 -1.466867886483669281e-02 -2.586717903614044189e-01 -2.673962116241455078e-01
4.849361255764961243e-02 6.210126355290412903e-02 -1.530914902687072754e-01 2.628945410251617432e-01 -1.867587305605411530e-02 -1.390631496906280518e-01 8.485168218612670898e-02 3.979042470455169678e-01 1.836248934268951416e-01 1.179834455251693726e-01 -1.304620504379272461e-01 -5.767738074064254761e-02 -6.431864202022552490e-02 -8.975251577794551849e-03 1.669787019491195679e-01 7.572417706251144409e-02 4.393677040934562683e-02 2.169988602399826050e-01 -1.866741925477981567e-01 -2.445713728666305542e-01 1.338019669055938721e-01 2.123589664697647095e-01 1.116390898823738098e-01 -3.131390810012817383e-01 -2.659228071570396423e-02 -2.867528609931468964e-02 7.951961830258369446e-03 2.497542500495910645e-01 1.615576744079589844e-01 -1.057151108980178833e-01 -1.542576700448989868e-01 -4.098363518714904785e-01
-6.625790148973464966e-02 -1.157444044947624207e-01 -1.155921518802642822e-01 2.565029859542846680e-01 1.237338110804557800e-01 5.416253581643104553e-02 7.015109807252883911e-02 -2.503228187561035156e-01 9.982174634933471680e-02 -2.368395477533340454e-01 1.334442645311355591e-01 -1.450983732938766479e-01 4.006643965840339661e-02 -3.481590002775192261e-02 9.197034686803817749e-02 2.846831269562244415e-02 9.212315082550048828e-02 2.827552556991577148e-01 -1.133732348680496216e-01 9.097620099782943726e-02 2.388461381196975708e-01 2.063655667006969452e-02 1.064957231283187866e-01 -5.725499391555786133e-01 1.970550566911697388e-01 2.555443905293941498e-02 4.050573334097862244e-02 1.744167953729629517e-01 -1.703596115112304688e-01 1.514889150857925415e-01 -1.632391512393951416e-01 -2.094453424215316772e-01
2.653272589668631554e-03 1.758093945682048798e-02 -3.982773050665855408e-02 -7.515988498926162720e-02 -5.505264550447463989e-02 -1.030534505844116211e-01 3.176940083503723145e-01 6.570115685462951660e-02 -2.257489114999771118e-01 1.566789597272872925e-01 -6.671823561191558838e-02 2.278753742575645447e-02 9.224246442317962646e-02 -2.093802839517593384e-01 2.151326984167098999e-01 4.054626449942588806e-02 -6.291374564170837402e-02 4.476264491677284241e-02 6.289085000753402710e-02 2.517880201339721680e-01 9.388573467731475830e-02 3.073474764823913574e-01 -1.943026296794414520e-02 -3.216986060142517090e-01 -2.714743018150329590e-01 1.775720268487930298e-01 5.385949462652206421e-02 1.220889389514923096e-01 -2.169536650180816650e-01 -1.159335672855377197e-02 -2.044005244970321655e-01 -4.475679099559783936e-01
1.258097440004348755e-01 -4.042127132415771484e-01 -1.269677430391311646e-01 -7.485800981521606445e-02 -6.487659364938735962e-02 -1.104700416326522827e-01 7.281963527202606201e-02 8.094095438718795776e-02 -2.813836038112640381e-01 1.402834989130496979e-02 -2.614775300025939941e-01 -9.831121563911437988e-02 1.343171000480651855e-01 1.233311817049980164e-01 1.367985010147094727e-01 -2.849745452404022217e-01 2.012465596199035645e-01 -2.514207661151885986e-01 7.324696332216262817e-02 -6.896600127220153809e-02 4.052743017673492432e-01 -4.129267483949661255e-02 3.012758865952491760e-02 -1.659773141145706177e-01 1.319310665130615234e-01 -9.448811411857604980e-02 -9.718124568462371826e-02 1.483796089887619019e-01 -1.325389295816421509e-01 -2.275506407022476196e-01 -2.003337293863296509e-01 -6.849230825901031494e-02
-1.965077370405197144e-01 -7.959953695535659790e-02 -1.642835438251495361e-01 2.332386374473571777e-01 -1.351256072521209717e-01 -1.760271750390529633e-02 1.649162173271179199e-01 1.971506476402282715e-01 -1.713237911462783813e-02 5.989404395222663879e-02 -5.404787510633468628e-02 -1.049806848168373108e-01 -3.300228416919708252e-01 3.500406071543693542e-02 4.234701097011566162e-01 -1.528853774070739746e-01 -6.179802492260932922e-02 -1.281477063894271851e-01 3.882761001586914062e-01 7.309637218713760376e-02 1.891759932041168213e-01 1.251227259635925293e-01 2.011786550283432007e-01 -3.068067431449890137e-01 -9.829258173704147339e-02 -7.969548553228378296e-02 -7.119715958833694458e-02 3.926140815019607544e-02 -9.651036933064460754e-03 -1.980200111865997314e-01 -6.320778280496597290e-02 -1.733442693948745728e-01
-2.358527928590774536e-01 -7.328252494335174561e-02 -1.653197407722473145e-01 2.178083062171936035e-01 2.337735518813133240e-02 -1.256953775882720947e-01 -6.456868350505828857e-02 -2.343023568391799927e-01 -2.225868999958038330e-01 -1.972611546516418457e-01 -1.770221292972564697e-01 -2.564623057842254639e-01 1.672045588493347168e-01 -4.851828143000602722e-02 -2.234543301165103912e-02 7.181142922490835190e-03 1.363042294979095459e-01 3.166227638721466064e-01 -1.009466499090194702e-01 5.691252183169126511e-03 1.158415228128433228e-01 3.632195591926574707e-01 -6.895854324102401733e-02 -2.581997215747833252e-01 1.634784787893295288e-01 2.401633001863956451e-02 6.120546255260705948e-03 2.002641111612319946e-01 -1.884940266609191895e-01 -3.014062158763408661e-02 -1.865498423576354980e-01 -2.964534461498260498e-01
-7.010863162577152252e-03 6.825260818004608154e-02 -1.644160151481628418e-01 1.886894702911376953e-01 5.950706824660301208e-02 -4.101479426026344299e-02 1.389579176902770996e-01 -2.286287397146224976e-01 -1.016091108322143555e-01 -5.438358336687088013e-02 8.133626729249954224e-02 -5.746667981147766113e-01 6.126714497804641724e-02 -1.375377923250198364e-01 1.208232045173645020e-01 -1.804219782352447510e-01 -2.415704727172851562e-02 9.258367866277694702e-02 2.882818579673767090e-01 4.462532326579093933e-02 1.743545681238174438e-01 6.445627659559249878e-02 1.221420839428901672e-01 -1.058864220976829529e-01 1.658410876989364624e-01 -1.110633090138435364e-01 1.936591975390911102e-02 -1.487624943256378174e-01 -2.017494142055511475e-01 2.535644769668579102e-01 -1.534546166658401489e-01 -3.001079559326171875e-01
-1.299541592597961426e-01 -1.685967743396759033e-01 -1.539465934038162231e-01 5.515648517757654190e-03 5.138543620705604553e-02 -2.792070806026458740e-01 -8.061826229095458984e-02 2.317345738410949707e-01 3.624552860856056213e-02 -2.833010070025920868e-02 -4.854710772633552551e-02 -5.187805891036987305e-01 -2.185674160718917847e-01 -7.710950821638107300e-02 -1.432751864194869995e-01 1.607882529497146606e-01 -3.641717601567506790e-03 -1.234373748302459717e-01 9.026127308607101440e-02 -2.007432095706462860e-02 8.790069818496704102e-02 3.431220650672912598e-01 -5.041365697979927063e-02 -2.290484309196472168e-01 -4.194186627864837646e-02 -1.249461900442838669e-02 2.810893952846527100e-01 -7.641477137804031372e-02 1.366169936954975128e-02 1.248525157570838928e-01 -1.930981874465942383e-01 -2.690046429634094238e-01
-8.795248717069625854e-02 -2.896623313426971436e-02 -1.135964095592498779e-01 2.908205054700374603e-02 -2.236363738775253296e-01 -1.447670757770538330e-01 6.891775131225585938e-02 -1.579215824604034424e-01 3.367551863193511963e-01 -4.545532912015914917e-02 -1.713291257619857788e-01 -1.901045739650726318e-01 -2.356473170220851898e-02 1.031648367643356323e-02 -5.035615712404251099e-02 -4.993547126650810242e-02 1.086137443780899048e-01 1.131377741694450378e-01 8.919409476220607758e-03 -1.169253289699554443e-01 6.462567485868930817e-03 -6.380828469991683960e-02 6.383195519447326660e-02 -5.920481681823730469e-01 -6.644581258296966553e-02 -1.196851879358291626e-01 6.162417680025100708e-02 2.131278216838836670e-01 1.347278207540512085e-01 -7.556891441345214844e-02 -8.948417752981185913e-02 -4.398567974567413330e-01
1.015521213412284851e-02 9.464723616838455200e-02 -2.160594761371612549e-01 -2.016942501068115234e-01 -2.656645141541957855e-02 -1.663584709167480469e-01 1.073295436799526215e-02 9.024035930633544922e-02 2.419564723968505859e-01 -3.029808700084686279e-01 5.407822504639625549e-02 1.495157480239868164e-01 -1.440447270870208740e-01 8.673302829265594482e-02 5.507705360651016235e-02 -8.441195636987686157e-02 1.362508833408355713e-01 1.598780006170272827e-01 2.509058713912963867e-01 1.006150431931018829e-02 1.247625797986984253e-01 2.526528239250183105e-01 -1.218388825654983521e-01 -2.872243821620941162e-01 3.924840986728668213e-01 1.137672960758209229e-01 5.624236539006233215e-02 1.434751600027084351e-01 -1.474681645631790161e-01 -1.609869897365570068e-01 -4.577475786209106445e-02 -3.584285080432891846e-01
-1.989662498235702515e-01 -7.777184993028640747e-02 -6.578826904296875000e-02 1.102087795734405518e-01 -8.871889114379882812e-02 -5.340581014752388000e-02 -6.875877734273672104e-03 -1.159136295318603516e-01 -2.643913924694061279e-01 -1.592452675104141235e-01 -3.574427664279937744e-01 -2.041489630937576294e-01 1.833830624818801880e-01 -8.743955940008163452e-02 6.068574264645576477e-02 5.016991635784506798e-04 3.086365461349487305e-01 2.767628729343414307e-01 -1.149520650506019592e-01 -2.089865505695343018e-02 1.776146888732910156e-01 1.957000494003295898e-01 -8.496917784214019775e-02 -3.413952291011810303e-01 8.080429583787918091e-02 1.293391138315200806e-01 2.682445757091045380e-02 2.199192158877849579e-02 -2.265691459178924561e-01 1.590976491570472717e-02 -1.849284470081329346e-01 -3.386059701442718506e-01
-2.064582426100969315e-03 7.285320013761520386e-02 -9.281560033559799194e-02 9.019890427589416504e-02 -1.372110843658447266e-01 -2.251204252243041992e-01 3.581489622592926025e-01 2.040713876485824585e-01 1.205834820866584778e-01 -1.931941136717796326e-02 -1.660616397857666016e-01 7.358163595199584961e-02 5.609049275517463684e-02 1.359600275754928589e-01 1.213140506297349930e-02 1.915617734193801880e-01 1.018924340605735779e-01 6.410647928714752197e-02 3.918080329895019531e-01 2.181489318609237671e-01 2.920551896095275879e-01 -9.933537803590297699e-03 -4.810074344277381897e-03 -1.008160784840583801e-01 2.182985991239547729e-01 1.382932662963867188e-01 1.081790104508399963e-01 1.812482923269271851e-01 1.614948064088821411e-01 -1.029508858919143677e-01 -1.640263050794601440e-01 -3.821567893028259277e-01
7.844842225313186646e-02 -2.432544678449630737e-01 -4.356868863105773926e-01 1.258034408092498779e-01 8.142762631177902222e-02 -3.915882706642150879e-01 1.070693135261535645e-02 1.043317839503288269e-03 -2.696767263114452362e-02 4.970280081033706665e-02 -1.714527010917663574e-01 -6.304062157869338989e-02 -2.996425926685333252e-01 -1.571535877883434296e-02 -1.423481106758117676e-02 1.251150220632553101e-01 -1.146394833922386169e-01 3.364390730857849121e-01 1.078725978732109070e-01 -1.313037723302841187e-01 1.016800925135612488e-01 4.881638288497924805e-02 -1.052236184477806091e-01 2.509424276649951935e-02 8.191756904125213623e-02 1.071020737290382385e-01 2.583272382616996765e-02 1.129185706377029419e-01 -1.165148094296455383e-01 4.554396029561758041e-03 -6.649998575448989868e-02 -4.441023468971252441e-01
2.000103704631328583e-03 -1.224248856306076050e-01 -5.953016225248575211e-03 2.506034374237060547e-01 -1.177215725183486938e-01 -1.705866158008575439e-01 1.986257880926132202e-01 1.954383403062820435e-01 1.802385002374649048e-01 5.460057407617568970e-02 1.911822520196437836e-02 -1.135356798768043518e-01 -1.070188432931900024e-01 2.515555322170257568e-01 8.195396512746810913e-02 4.916028678417205811e-02 4.002302587032318115e-01 1.444687545299530029e-01 4.575999975204467773e-01 -1.054614186286926270e-01 2.470931224524974823e-02 -1.347875338979065418e-03 -2.839059196412563324e-02 -9.540160745382308960e-02 1.932346820831298828e-01 1.312980353832244873e-01 1.889120936393737793e-01 1.874583959579467773e-01 1.703444272279739380e-01 -8.425652980804443359e-02 -2.926180958747863770e-01 -9.864346683025360107e-02
2.388349175453186035e-01 -1.336597204208374023e-01 -1.611262410879135132e-01 2.072811499238014221e-02 3.017442226409912109e-01 -9.757514297962188721e-02 4.431115388870239258e-01 6.443944573402404785e-02 -1.918493807315826416e-01 1.698871850967407227e-01 -4.441628977656364441e-02 -2.922678589820861816e-01 -1.085408702492713928e-01 1.533990204334259033e-01 6.271736323833465576e-02 1.191084459424018860e-01 3.297182917594909668e-01 -1.150102913379669189e-02 8.008889108896255493e-02 -5.098316073417663574e-02 2.374416142702102661e-01 4.049993678927421570e-02 1.751307845115661621e-01 1.563384570181369781e-02 1.377165317535400391e-01 2.339335158467292786e-02 2.267104685306549072e-01 1.792684793472290039e-01 -2.219081073999404907e-01 -5.873845517635345459e-02 -1.053709238767623901e-01 -1.322826743125915527e-01
1.545439362525939941e-01 -1.595585644245147705e-01 -1.392316520214080811e-01 -1.362441480159759521e-01 -2.298826277256011963e-01 -2.770362496376037598e-01 1.420809030532836914e-01 1.102618575096130371e-01 -2.108751237392425537e-01 -1.709736734628677368e-01 1.382494717836380005e-01 -2.441614717245101929e-01 1.027118712663650513e-01 2.297957986593246460e-01 7.008590549230575562e-02 -1.096009984612464905e-01 -4.117197915911674500e-02 1.833793371915817261e-01 7.034869492053985596e-02 6.698726117610931396e-02 7.511733472347259521e-02 -4.928762465715408325e-02 -1.616990007460117340e-02 -3.070302307605743408e-01 8.681770414113998413e-03 3.875194191932678223e-01 6.105372682213783264e-02 -1.574050039052963257e-01 2.084015160799026489e-01 1.552675664424896240e-01 -2.870332263410091400e-02 -3.515497744083404541e-01
6.732665747404098511e-02 8.173437416553497314e-02 -7.823051512241363525e-02 2.693048715591430664e-01 1.278924643993377686e-01 -1.315687447786331177e-01 8.492726832628250122e-02 -8.517253398895263672e-02 -1.728133410215377808e-01 -1.748012006282806396e-01 6.637255102396011353e-02 2.847588621079921722e-02 1.157541647553443909e-01 3.580647408962249756e-01 1.672149151563644409e-01 -8.019017428159713745e-02 7.310231029987335205e-02 7.464846223592758179e-02 3.930881619453430176e-01 -1.350189745426177979e-01 1.795299202203750610e-01 6.007627770304679871e-02 -9.194061905145645142e-02 -1.389173269271850586e-01 4.636876285076141357e-01 2.189082093536853790e-02 2.584330737590789795e-01 6.955663859844207764e-02 -1.542038619518280029e-01 -4.492006730288267136e-03 -1.223376765847206116e-01 -2.173436433076858521e-01
-2.123107314109802246e-01 -5.023768171668052673e-02 -2.636173069477081299e-01 -1.320894509553909302e-01 -1.228826940059661865e-01 -5.181606486439704895e-02 2.807254195213317871e-01 -7.492772489786148071e-02 -1.038438379764556885e-01 6.550946831703186035e-02 -2.403976619243621826e-01 -1.105633452534675598e-01 -1.133390814065933228e-01 1.741477847099304199e-01 2.834503725171089172e-02 -3.659407198429107666e-01 2.962688505649566650e-01 1.048689940944314003e-03 1.601312309503555298e-01 -8.945450931787490845e-02 -4.718081653118133545e-02 8.921465836465358734e-03 1.913941800594329834e-01 -3.504942357540130615e-01 1.814063489437103271e-01 1.010881587862968445e-01 -1.384087055921554565e-01 1.579708755016326904e-01 -1.260820925235748291e-01 3.005086481571197510e-01 6.869471073150634766e-02 -1.375105082988739014e-01
1.244595348834991455e-01 1.969297975301742554e-01 -1.900384575128555298e-01 -2.997991442680358887e-02 -1.451968103647232056e-01 5.745296552777290344e-02 -8.331797085702419281e-03 8.744962513446807861e-03 3.954862430691719055e-02 -1.965275555849075317e-01 -1.418119221925735474e-01 8.416368812322616577e-02 1.048081740736961365e-01 -5.756927188485860825e-03 2.470388114452362061e-01 -4.080180823802947998e-02 -2.753267809748649597e-02 -1.324288100004196167e-01 2.071110308170318604e-01 1.360421329736709595e-01 2.383045852184295654e-01 2.744137048721313477e-01 -1.481912881135940552e-01 -3.764394223690032959e-01 3.435741364955902100e-01 1.487607210874557495e-01 9.437302500009536743e-02 -7.033043541014194489e-03 -2.879001498222351074e-01 -9.724272787570953369e-02 -1.049354672431945801e-01 -3.393442332744598389e-01
1.473506689071655273e-01 -1.664763242006301880e-01 7.053948193788528442e-02 6.483666598796844482e-02 2.672468079254031181e-03 -7.471388578414916992e-02 2.313618212938308716e-01 2.310920357704162598e-01 1.465053558349609375e-01 1.675876043736934662e-02 -1.634072661399841309e-01 -1.690340340137481689e-01 -1.597251594066619873e-01 -3.366560861468315125e-02 3.261987566947937012e-01 -2.727997256442904472e-03 2.777006626129150391e-01 -1.820686310529708862e-01 4.459990561008453369e-01 -7.079484313726425171e-02 2.752227485179901123e-01 7.914296537637710571e-02 -9.274968504905700684e-02 -2.682931721210479736e-01 1.081894785165786743e-01 -4.614495113492012024e-02 -1.076943352818489075e-01 8.419979363679885864e-03 -7.144725322723388672e-02 -2.297992557287216187e-01 -2.367646247148513794e-01 -5.033093690872192383e-02
-5.777591094374656677e-02 -2.591415345668792725e-01 -1.055503785610198975e-01 9.323768317699432373e-02 -7.833652943372726440e-02 -2.367840707302093506e-01 -2.499184608459472656e-01 1.796062439680099487e-01 -2.410038411617279053e-01 2.405059523880481720e-02 -1.629131659865379333e-02 -8.389765024185180664e-02 -4.062219709157943726e-02 1.735172420740127563e-01 2.141635566949844360e-01 -7.904665172100067139e-02 1.575376465916633606e-02 -1.038394346833229065e-01 3.234989643096923828e-01 8.705009520053863525e-02 7.198169827461242676e-02 6.546822190284729004e-02 -4.468442872166633606e-02 -1.652971059083938599e-01 1.360724270343780518e-01 4.736943915486335754e-02 -1.282896846532821655e-01 4.319646358489990234e-01 -1.353876292705535889e-01 -2.589245140552520752e-01 -3.379845917224884033e-01 -1.321000903844833374e-01
1.105280593037605286e-01 -1.973999142646789551e-01 -8.676908910274505615e-02 -5.710168555378913879e-02 8.390553295612335205e-02 -2.537462711334228516e-01 2.075902223587036133e-01 -1.026143506169319153e-01 -5.501584336161613464e-02 -8.507889509201049805e-02 9.207877330482006073e-03 -5.559137463569641113e-01 -5.849197879433631897e-02 -1.686784774065017700e-01 2.171452715992927551e-02 3.437039256095886230e-02 3.257995843887329102e-02 1.513865739107131958e-01 6.341625005006790161e-02 -4.511573910713195801e-02 8.741474151611328125e-02 2.256136983633041382e-01 2.368022128939628601e-02 -5.811129882931709290e-02 3.505489528179168701e-01 -3.462960943579673767e-02 8.872501552104949951e-02 -4.659593105316162109e-02 -8.452391624450683594e-02 1.908202320337295532e-01 -2.649102807044982910e-01 -3.459505736827850342e-01
3.665357455611228943e-02 -3.258953220210969448e-04 2.769580110907554626e-02 -9.691795706748962402e-02 5.388307571411132812e-02 -1.969293057918548584e-01 2.104739248752593994e-01 -1.279903501272201538e-01 5.987875629216432571e-03 -3.352145478129386902e-02 -1.431792974472045898e-01 -1.482747942209243774e-01 1.088638678193092346e-01 3.235649764537811279e-01 1.637576520442962646e-02 -1.035900712013244629e-01 -1.080809012055397034e-01 2.304017692804336548e-01 3.622857034206390381e-01 -1.782227307558059692e-01 1.285836100578308105e-02 -5.440382286906242371e-02 -9.767615050077438354e-02 -1.820222139358520508e-01 7.562464475631713867e-02 5.300693958997726440e-02 2.522024810314178467e-01 2.506607025861740112e-02 2.103677988052368164e-01 -8.967359364032745361e-02 -4.575190693140029907e-02 -5.605444908142089844e-01
-2.604647874832153320e-01 -3.103079497814178467e-01 -5.563727114349603653e-03 2.878073751926422119e-01 -1.820397377014160156e-02 -1.744161248207092285e-01 -1.108533143997192383e-01 4.554051160812377930e-02 -2.306747734546661377e-01 -8.144079893827438354e-02 -3.913142532110214233e-02 -3.213302791118621826e-01 1.056510433554649353e-01 -7.355410605669021606e-02 -8.307541720569133759e-03 1.299024373292922974e-01 2.640128135681152344e-01 1.991217881441116333e-01 1.083191484212875366e-01 3.233148530125617981e-02 1.519094705581665039e-01 3.216993808746337891e-01 -9.818977676331996918e-03 -1.317110359668731689e-01 3.749826848506927490e-01 -3.996864333748817444e-02 -1.363385748118162155e-02 9.926407784223556519e-02 -1.793963462114334106e-01 5.192741006612777710e-02 6.175984069705009460e-02 -2.294775247573852539e-01
9.654093533754348755e-02 -5.017135292291641235e-02 3.308667987585067749e-02 8.637080341577529907e-02 -4.738499224185943604e-02 -3.025867640972137451e-01 5.234847664833068848e-01 8.132266998291015625e-02 -1.642412692308425903e-01 2.509295195341110229e-02 -1.044907420873641968e-01 1.248833164572715759e-01 -1.165847554802894592e-01 -3.485208377242088318e-02 7.122677564620971680e-02 1.413791924715042114e-01 9.576391428709030151e-02 5.057829432189464569e-03 4.366295933723449707e-01 -1.521418541669845581e-01 1.027031317353248596e-01 1.587358266115188599e-01 1.270254403352737427e-01 -4.925334081053733826e-02 7.394967228174209595e-02 -3.434836119413375854e-02 1.633998304605484009e-01 2.020340114831924438e-01 -3.512062877416610718e-02 -1.415626108646392822e-01 -3.023431897163391113e-01 -2.168444395065307617e-01
-5.459668487310409546e-02 -8.595927059650421143e-02 -1.535762995481491089e-01 -6.004700437188148499e-02 8.010151982307434082e-02 -2.501222491264343262e-01 1.333049386739730835e-01 -3.012486398220062256e-01 -1.324673928320407867e-02 -3.829112276434898376e-02 -6.093232333660125732e-02 -7.715061306953430176e-02 3.465368412435054779e-03 9.094391763210296631e-02 6.732029467821121216e-02 3.526563942432403564e-01 2.125744372606277466e-01 7.949576526880264282e-02 2.682235836982727051e-01 -3.235144540667533875e-02 1.609494388103485107e-01 -2.435605786740779877e-02 3.459246456623077393e-02 -3.998146951198577881e-01 5.280587673187255859e-01 1.285196393728256226e-01 6.453446298837661743e-02 1.045323163270950317e-01 -8.962087333202362061e-02 6.964031606912612915e-02 3.127958998084068298e-02 9.648191742599010468e-03
-1.414362937211990356e-01 -1.493078321218490601e-01 3.334890818223357201e-03 1.196203157305717468e-01 -1.508654803037643433e-01 -1.761152446269989014e-01 5.126718878746032715e-01 3.681156784296035767e-02 -2.031086571514606476e-02 -1.283950358629226685e-01 1.950235217809677124e-01 -1.507928688079118729e-02 -3.387143015861511230e-01 -3.886360442265868187e-03 1.592849791049957275e-01 -5.601843073964118958e-02 1.679537892341613770e-01 -7.439833879470825195e-02 9.770591557025909424e-02 1.671155393123626709e-01 1.276196241378784180e-01 2.468321323394775391e-01 6.104661151766777039e-02 -2.521347105503082275e-01 1.868365891277790070e-02 8.491738885641098022e-02 1.184053942561149597e-01 1.331109404563903809e-01 5.689251422882080078e-02 -3.162101209163665771e-01 -8.063649386167526245e-02 -2.495025247335433960e-01
-2.116547077894210815e-01 -3.249175548553466797e-01 -1.120386123657226562e-01 1.825933903455734253e-01 9.017097949981689453e-02 -2.928273379802703857e-01 2.388396710157394409e-01 3.135017305612564087e-02 3.469739109277725220e-02 1.771425604820251465e-01 -8.680074661970138550e-02 -1.643134206533432007e-01 3.617926239967346191e-01 1.193562522530555725e-01 8.850440382957458496e-02 -3.747674822807312012e-02 1.620731651782989502e-01 1.730529367923736572e-01 4.642869532108306885e-01 6.270693242549896240e-02 1.488623917102813721e-01 1.205622628331184387e-01 6.002135109156370163e-03 -2.018341869115829468e-01 6.146946921944618225e-02 -1.142802387475967407e-01 2.075080424547195435e-01 9.245845675468444824e-02 6.720623932778835297e-03 -8.023904263973236084e-02 3.147424757480621338e-02 -3.520766645669937134e-02
-6.249053031206130981e-02 6.258758157491683960e-02 -1.363091170787811279e-01 -2.012035548686981201e-01 1.304638534784317017e-01 -2.120816707611083984e-01 6.411513686180114746e-02 -1.680249273777008057e-01 -1.973034143447875977e-01 -2.555435150861740112e-02 -1.486772447824478149e-01 -2.122227698564529419e-01 4.464693740010261536e-02 -2.335907369852066040e-01 1.056901291012763977e-01 1.967543810606002808e-01 6.494857370853424072e-02 8.483038097620010376e-02 3.607450425624847412e-01 -8.670255541801452637e-02 1.715780943632125854e-01 5.772650614380836487e-02 8.076622337102890015e-02 -5.200442671775817871e-01 2.482789903879165649e-01 -3.425953164696693420e-02 2.372941374778747559e-01 1.239667460322380066e-01 -2.378614246845245361e-02 8.269365131855010986e-02 -1.228630468249320984e-01 9.902106970548629761e-02
-4.221398383378982544e-03 -8.986941725015640259e-02 1.076092496514320374e-01 5.670484527945518494e-02 1.555284410715103149e-01 -1.355596184730529785e-01 3.354038298130035400e-01 3.003991544246673584e-01 -1.126084104180335999e-01 6.355482619255781174e-03 -2.030061036348342896e-01 -1.634337455034255981e-01 3.521436126902699471e-03 1.616884954273700714e-02 3.099204413592815399e-02 2.093784362077713013e-01 1.169629544019699097e-01 2.874267101287841797e-01 2.261473685503005981e-01 -2.568740546703338623e-01 9.026964008808135986e-02 1.638820022344589233e-01 2.157173492014408112e-02 5.552079528570175171e-02 1.732764989137649536e-01 1.340898871421813965e-01 2.848234493285417557e-03 -1.779769062995910645e-01 -2.455429285764694214e-01 -9.181643277406692505e-02 -2.504524290561676025e-01 -3.781281709671020508e-01
5.721180140972137451e-02 -9.638567268848419189e-02 -1.472271829843521118e-01 6.005699932575225830e-02 2.157413363456726074e-01 -2.878795862197875977e-01 3.426204025745391846e-01 1.639493554830551147e-01 -1.240358352661132812e-01 -3.739688172936439514e-02 -2.276236861944198608e-01 -1.386204808950424194e-01 4.828160628676414490e-02 6.539584696292877197e-02 3.337652981281280518e-01 7.620494812726974487e-02 1.563889384269714355e-01 2.732641249895095825e-02 3.387935757637023926e-01 8.749306946992874146e-02 1.902940869331359863e-01 -1.290005743503570557e-01 1.089316532015800476e-01 -3.991231024265289307e-01 1.350819766521453857e-01 2.815576037392020226e-03 2.228849977254867554e-01 -1.772075518965721130e-02 8.937230706214904785e-02 -1.294830143451690674e-01 1.085607111454010010e-01 1.992258802056312561e-02
-1.771114468574523926e-01 -1.217759475111961365e-01 -1.687876731157302856e-01 1.675987988710403442e-01 2.709051370620727539e-01 -6.126415356993675232e-02 4.429711699485778809e-01 6.633225083351135254e-02 9.135762602090835571e-02 -1.351962089538574219e-01 -1.912677884101867676e-01 -1.611866503953933716e-01 1.602333635091781616e-01 3.234124556183815002e-02 9.353027492761611938e-02 -2.114288806915283203e-01 2.977555096149444580e-01 6.116636097431182861e-03 2.312318533658981323e-01 9.999190270900726318e-02 3.291526436805725098e-01 -5.828202143311500549e-02 -8.505755662918090820e-02 -2.256812900304794312e-01 1.285936534404754639e-01 2.251340635120868683e-02 1.945662349462509155e-01 2.005602121353149414e-01 -9.819366037845611572e-03 -1.440963000059127808e-01 -3.929629921913146973e-03 -1.096862927079200745e-01
-3.223882988095283508e-02 -1.954219788312911987e-01 -5.078125745058059692e-02 3.036201298236846924e-01 3.244812414050102234e-02 -4.436334595084190369e-02 -1.086794584989547729e-01 -7.507963478565216064e-02 -6.160063296556472778e-02 -6.837349385023117065e-02 -1.176687255501747131e-01 -2.112392336130142212e-01 2.820658385753631592e-01 -1.035331413149833679e-01 3.941500931978225708e-02 1.019838750362396240e-01 2.343874126672744751e-01 3.056032657623291016e-01 4.111367836594581604e-02 1.466747969388961792e-01 2.543919086456298828e-01 3.736852407455444336e-01 6.936874240636825562e-02 -3.554314076900482178e-01 1.601594835519790649e-01 -1.390922069549560547e-01 -3.764282679185271263e-03 7.561125606298446655e-02 -1.408948898315429688e-01 -5.132446438074111938e-02 -2.375645488500595093e-01 -1.991994827985763550e-01
1.073139533400535583e-01 -1.165031641721725464e-01 -1.680147498846054077e-01 2.170066982507705688e-01 7.554038614034652710e-02 9.071621112525463104e-03 1.192916035652160645e-01 -1.303358823060989380e-01 1.175115182995796204e-01 -5.495191738009452820e-02 -4.021649062633514404e-02 -5.232568979263305664e-01 3.665265440940856934e-02 -1.497086137533187866e-01 9.101304411888122559e-02 3.560871630907058716e-02 3.048644587397575378e-02 1.039563268423080444e-01 2.218126654624938965e-01 -1.192326694726943970e-01 1.841845065355300903e-01 2.782869040966033936e-01 -6.727719213813543320e-03 -1.039647608995437622e-01 4.304302483797073364e-02 -1.069804951548576355e-01 1.467155814170837402e-01 -2.383021824061870575e-02 3.960176184773445129e-02 2.396585345268249512e-01 -7.285252213478088379e-02 -4.898510873317718506e-01
-2.585236132144927979e-01 1.553130242973566055e-02 -1.124981194734573364e-01 1.621081382036209106e-01 -1.694828569889068604e-01 -3.063113987445831299e-01 4.752271473407745361e-01 1.737033575773239136e-01 -5.594597011804580688e-02 -2.105802893638610840e-01 1.275929957628250122e-01 6.094922125339508057e-02 -2.479263693094253540e-01 -3.489773022010922432e-03 2.242960184812545776e-01 4.864014685153961182e-02 6.096586585044860840e-02 -1.236702501773834229e-01 9.797939658164978027e-02 1.197265982627868652e-01 1.677511036396026611e-01 1.648509651422500610e-01 1.604509949684143066e-01 -2.000598311424255371e-01 3.284336999058723450e-02 6.004636734724044800e-02 6.578434258699417114e-02 3.876680135726928711e-02 9.160665422677993774e-02 -1.349910050630569458e-01 -5.754331499338150024e-02 -3.596260249614715576e-01
3.550256136804819107e-03 -1.522965729236602783e-01 -6.304820626974105835e-02 -1.253391057252883911e-01 -1.851402670145034790e-01 -1.692965030670166016e-01 3.939526528120040894e-02 -1.616380512714385986e-01 -2.077772319316864014e-01 -3.429161384701728821e-02 -3.372701629996299744e-02 -4.798551499843597412e-01 6.000984460115432739e-02 -6.799687165766954422e-03 5.968432873487472534e-02 2.472702562808990479e-01 1.557696759700775146e-01 -1.371960435062646866e-02 3.174006044864654541e-01 -6.870879977941513062e-02 6.728874146938323975e-02 3.403330147266387939e-01 3.602969050407409668e-01 -1.339913755655288696e-01 7.998094707727432251e-02 -1.686427891254425049e-01 -1.513218283653259277e-01 2.003441751003265381e-01 4.275277629494667053e-02 6.371702998876571655e-02 -2.573025599122047424e-02 -1.411795020103454590e-01
2.745532095432281494e-01 -2.414249777793884277e-01 -4.400974139571189880e-02 -5.627303943037986755e-02 -6.432588212192058563e-03 -3.687418252229690552e-02 1.740629971027374268e-01 -3.009925596415996552e-03 -3.138618171215057373e-01 1.563132554292678833e-01 -2.227188348770141602e-01 -1.235852465033531189e-01 1.709516905248165131e-02 -1.811919957399368286e-01 3.630205243825912476e-02 -1.489657312631607056e-01 5.095445364713668823e-02 1.257231533527374268e-01 2.353590875864028931e-01 -1.529352664947509766e-01 2.355047315359115601e-01 2.894669771194458008e-01 -1.360955685377120972e-01 -2.791363894939422607e-01 -1.426748633384704590e-01 6.859710812568664551e-02 1.250931322574615479e-01 1.172579750418663025e-01 -1.782235205173492432e-01 -3.466661870479583740e-01 -7.613270729780197144e-02 -1.999910026788711548e-01
-1.532267183065414429e-01 1.628875881433486938e-01 -1.046571359038352966e-01 1.051322072744369507e-01 1.956626474857330322e-01 -1.219103485345840454e-01 1.788450181484222412e-01 1.087893322110176086e-01 7.682084292173385620e-02 -1.348199695348739624e-01 -1.899797767400741577e-01 -1.708396673202514648e-01 -1.911708712577819824e-01 -3.135750070214271545e-02 1.227716505527496338e-01 1.942915767431259155e-01 2.473924458026885986e-01 2.794483900070190430e-01 -1.175161227583885193e-01 -9.122073650360107422e-02 9.141341596841812134e-02 8.044556528329849243e-02 2.241334170103073120e-01 -5.433825850486755371e-01 2.266425937414169312e-01 -1.947052218019962311e-02 1.737375259399414062e-01 5.144938081502914429e-02 -2.872384712100028992e-02 -1.292400062084197998e-01 2.004086039960384369e-02 -1.644603461027145386e-01
-1.850580722093582153e-01 1.164038181304931641e-01 -7.292599976062774658e-02 -1.342565864324569702e-01 -1.152951344847679138e-01 -1.439201086759567261e-01 1.578037142753601074e-01 4.599907621741294861e-02 2.143914848566055298e-01 -3.051209822297096252e-02 1.091125309467315674e-01 -8.637630194425582886e-02 2.212171107530593872e-01 2.475250214338302612e-01 -5.372435972094535828e-02 2.180821746587753296e-01 8.546697348356246948e-02 1.150628477334976196e-01 3.378290832042694092e-01 -3.376901447772979736e-01 4.296296276152133942e-03 3.826699554920196533e-01 1.215132027864456177e-01 -2.922083735466003418e-01 2.262561768293380737e-01 -7.368329167366027832e-02 -8.546236157417297363e-02 -2.896005846560001373e-02 -1.351543217897415161e-01 1.177904903888702393e-01 2.889805100858211517e-02 -2.187937200069427490e-01
-1.780073940753936768e-01 -3.665583208203315735e-02 -9.813639521598815918e-02 1.811396330595016479e-01 -1.493651866912841797e-01 -5.796364322304725647e-02 -3.709624335169792175e-02 -2.197121083736419678e-01 1.044851168990135193e-02 -1.521810889244079590e-01 -7.371991407126188278e-03 -2.700766324996948242e-01 -3.751333802938461304e-02 2.303426852449774742e-03 3.684026300907135010e-01 -3.841619938611984253e-02 -5.991777777671813965e-02 2.035189867019653320e-01 9.982941299676895142e-02 1.972622126340866089e-01 1.484508812427520752e-01 1.684305369853973389e-01 -1.353498399257659912e-01 -1.762113124132156372e-01 -4.752285033464431763e-02 3.977410495281219482e-01 2.462223470211029053e-01 5.882324278354644775e-02 2.179655432701110840e-01 -1.988989561796188354e-01 4.256491363048553467e-02 -3.274858295917510986e-01
7.151228934526443481e-02 -2.503792941570281982e-01 -1.247782632708549500e-01 1.459903866052627563e-01 -2.036285400390625000e-01 1.154999360442161560e-01 3.142705857753753662e-01 -1.116624474525451660e-01 -2.799080908298492432e-01 -1.520816981792449951e-01 1.670314818620681763e-01 -1.274885237216949463e-01 -1.533589363098144531e-01 1.734760589897632599e-02 1.680904477834701538e-01 -8.327499032020568848e-02 4.327466785907745361e-01 -2.213681936264038086e-01 1.174995899200439453e-01 1.913864910602569580e-01 2.580223083496093750e-01 2.378268912434577942e-02 -1.030543148517608643e-01 -1.088013947010040283e-01 6.240593269467353821e-03 8.375375717878341675e-02 1.509906947612762451e-01 1.135641932487487793e-01 1.303404271602630615e-01 4.093351215124130249e-02 -4.639838263392448425e-02 -2.911385297775268555e-01
9.205441921949386597e-02 1.773465275764465332e-01 -1.185352802276611328e-01 -3.914970904588699341e-03 -1.684901416301727295e-01 1.244373694062232971e-01 1.236364394426345825e-01 1.475445926189422607e-02 -1.637711971998214722e-01 -2.430218905210494995e-01 -1.614994853734970093e-01 -5.870203301310539246e-02 -1.509945541620254517e-01 1.934011876583099365e-01 5.987520515918731689e-02 -4.883119091391563416e-02 1.876235753297805786e-01 6.523905694484710693e-02 2.269526571035385132e-01 -1.591681316494941711e-02 6.153715401887893677e-02 2.670132815837860107e-01 -3.166426122188568115e-01 -4.388945102691650391e-01 3.724643290042877197e-01 3.381916135549545288e-02 1.134929656982421875e-01 1.253688931465148926e-01 1.925771124660968781e-02 -1.842508018016815186e-01 -7.103957235813140869e-02 -1.949836164712905884e-01
1.737624555826187134e-01 -1.959522627294063568e-02 -1.829385943710803986e-02 6.804099678993225098e-02 -2.076404243707656860e-01 -1.246405988931655884e-01 1.638114452362060547e-01 2.383300960063934326e-01 8.718950301408767700e-02 -2.910508960485458374e-02 -2.896576821804046631e-01 -2.457680702209472656e-01 -2.364608924835920334e-03 4.095727112144231796e-03 1.085119917988777161e-01 1.762776970863342285e-01 2.519249916076660156e-01 -2.614157199859619141e-01 2.515365779399871826e-01 2.243253961205482483e-02 -1.479670554399490356e-01 1.561180800199508667e-01 -6.916580349206924438e-02 -1.412458270788192749e-01 4.922782629728317261e-02 3.213291466236114502e-01 5.906986817717552185e-02 3.777478635311126709e-01 -6.019855663180351257e-02 1.305668987333774567e-02 -4.674573987722396851e-02 -3.195806741714477539e-01
-1.751891970634460449e-01 -1.922488808631896973e-01 -1.782952398061752319e-01 1.031366139650344849e-01 4.866451025009155273e-02 -3.595611155033111572e-01 1.899180859327316284e-01 -2.282394170761108398e-01 -1.555640529841184616e-02 -1.267804056406021118e-01 -7.448101043701171875e-02 -2.047558128833770752e-01 2.331461757421493530e-01 -1.863731145858764648e-01 -1.073474716395139694e-02 2.385895401239395142e-01 9.206233918666839600e-02 5.628741160035133362e-02 2.648777365684509277e-01 4.105323553085327148e-02 1.795904487371444702e-01 3.971537649631500244e-01 -5.134922266006469727e-02 -1.098743975162506104e-01 2.475216537714004517e-01 -2.450059801340103149e-01 -1.688619256019592285e-01 2.538559213280677795e-02 9.932484477758407593e-03 5.891099572181701660e-02 -6.265293061733245850e-02 -1.185656264424324036e-01
7.882651686668395996e-02 -1.153289228677749634e-01 9.871798008680343628e-02 1.502489745616912842e-01 -5.814594775438308716e-02 -2.381441593170166016e-01 1.686567962169647217e-01 -2.038794457912445068e-01 -1.316132098436355591e-01 -1.594656109809875488e-01 6.160177290439605713e-03 -1.392594426870346069e-01 -1.089143157005310059e-01 3.029251694679260254e-01 1.702706329524517059e-02 -6.947501748800277710e-02 3.966160863637924194e-02 -2.136897593736648560e-01 1.662840843200683594e-01 -1.252257227897644043e-01 1.424679309129714966e-01 9.630846232175827026e-02 8.361086249351501465e-02 -2.099070250988006592e-01 -3.141826093196868896e-01 1.685092300176620483e-01 -1.515812277793884277e-01 2.199370563030242920e-01 -1.553617715835571289e-01 5.679387133568525314e-03 -3.591145277023315430e-01 -3.526395261287689209e-01
3.711332753300666809e-02 -8.559349179267883301e-02 -1.836050599813461304e-01 -8.856194466352462769e-02 -1.546042412519454956e-01 -2.971259057521820068e-01 1.951857507228851318e-01 -2.653794586658477783e-01 1.098766326904296875e-01 -2.904663607478141785e-02 -1.507186442613601685e-01 -2.442491352558135986e-01 -3.572475537657737732e-02 3.548512756824493408e-01 5.576074123382568359e-02 -1.159447804093360901e-01 9.416706860065460205e-03 -3.345976173877716064e-01 1.646440923213958740e-01 -9.435851871967315674e-02 6.488323956727981567e-02 1.220349073410034180e-01 3.956730291247367859e-02 -2.491354942321777344e-03 -1.758073456585407257e-02 1.024674475193023682e-01 2.041027247905731201e-01 9.809818118810653687e-02 5.572704225778579712e-02 9.627372026443481445e-02 -8.238333463668823242e-02 -4.899114668369293213e-01
-2.407036721706390381e-01 -2.047358602285385132e-01 -5.889493972063064575e-02 3.786959946155548096e-01 -3.178535699844360352e-01 1.167541369795799255e-01 1.347864568233489990e-01 -2.682048678398132324e-01 -3.219429254531860352e-01 -1.049520149827003479e-01 1.132487058639526367e-01 -1.091280058026313782e-01 -1.112187132239341736e-01 9.855171293020248413e-02 9.615292400121688843e-02 -2.474024705588817596e-02 2.069182544946670532e-01 -2.927428483963012695e-01 1.574941575527191162e-01 -1.876511611044406891e-02 2.833060920238494873e-01 1.518129110336303711e-01 -9.460319764912128448e-03 -9.182552248239517212e-02 5.206843093037605286e-02 6.358135491609573364e-02 1.367471739649772644e-02 7.423845236189663410e-04 -2.507459186017513275e-02 -1.020629331469535828e-01 -1.273502707481384277e-01 -2.783171236515045166e-01
-4.287597164511680603e-02 -2.504697740077972412e-01 -4.574598670005798340e-01 -7.575824391096830368e-03 1.462278217077255249e-01 -1.834973096847534180e-01 7.274956256151199341e-02 1.134417653083801270e-01 -3.570537548512220383e-03 -5.672572925686836243e-02 -2.383816540241241455e-01 -1.740278452634811401e-01 -1.408331394195556641e-01 7.455429434776306152e-02 -1.316427588462829590e-01 1.749398410320281982e-01 -3.111676685512065887e-02 -8.928543329238891602e-02 -1.475326158106327057e-02 -2.923488989472389221e-02 3.027750551700592041e-01 4.504385590553283691e-01 5.648374557495117188e-03 -1.905012279748916626e-01 -5.471009016036987305e-02 1.172444894909858704e-01 8.960947394371032715e-02 3.061983585357666016e-01 -2.071553096175193787e-02 1.532289087772369385e-01 6.136351451277732849e-02 -4.596851021051406860e-02
1.412558183073997498e-02 -1.826680898666381836e-01 -6.161034107208251953e-02 2.207191428169608116e-03 -4.178506496828049421e-04 -2.917541265487670898e-01 2.719128131866455078e-01 1.801330447196960449e-01 -1.531278640031814575e-01 -1.461273431777954102e-01 -2.565516717731952667e-02 -6.209636852145195007e-02 3.104244768619537354e-01 1.904798448085784912e-01 5.895185470581054688e-02 8.121909201145172119e-02 -1.345430314540863037e-02 -1.414763182401657104e-02 4.622517153620719910e-02 -3.308717012405395508e-01 1.082503646612167358e-01 -3.643640875816345215e-02 -9.274368174374103546e-03 -4.165223240852355957e-01 4.260504990816116333e-02 1.099154278635978699e-01 -8.935115486383438110e-02 2.543973326683044434e-01 -2.444431930780410767e-01 -2.801232598721981049e-02 -3.640899062156677246e-01 2.793406695127487183e-02
-2.103390172123908997e-02 -1.479779332876205444e-01 -1.955997496843338013e-01 3.798921108245849609e-01 7.244791835546493530e-02 -1.198668554425239563e-01 1.315140724182128906e-01 1.022555679082870483e-02 -3.422211408615112305e-01 1.505527943372726440e-01 -2.725020945072174072e-01 -2.787505835294723511e-02 9.640649706125259399e-02 3.104403913021087646e-01 1.937050968408584595e-01 8.937875181436538696e-02 -3.957737609744071960e-02 4.885868355631828308e-02 4.258846640586853027e-01 -8.612307161092758179e-02 2.786958515644073486e-01 2.189808934926986694e-01 1.012468934059143066e-01 -1.075292704626917839e-03 -1.135516837239265442e-01 -8.972488343715667725e-02 6.852368265390396118e-02 1.162590924650430679e-02 7.533675432205200195e-02 6.970030814409255981e-02 -1.376322209835052490e-01 -9.053105115890502930e-02
9.489960223436355591e-02 -2.263052314519882202e-01 -1.682837866246700287e-02 -1.777862161397933960e-01 -7.156398892402648926e-02 1.297308504581451416e-01 1.732321828603744507e-01 -5.328739061951637268e-02 -1.946699768304824829e-01 -8.602495491504669189e-02 -1.021764576435089111e-01 1.165146976709365845e-01 2.930765450000762939e-01 1.254905164241790771e-01 1.193157359957695007e-01 1.444524377584457397e-01 9.699403494596481323e-02 -8.648490905761718750e-02 3.136073350906372070e-01 1.722087711095809937e-01 7.556581869721412659e-03 2.708697319030761719e-01 1.332208663225173950e-01 -4.077525436878204346e-01 8.179404586553573608e-02 3.211584985256195068e-01 6.363357603549957275e-02 7.449935376644134521e-02 -2.380792200565338135e-01 9.074974805116653442e-04 3.213213011622428894e-02 -2.599113285541534424e-01
-5.674828216433525085e-02 1.053715497255325317e-01 -1.770113855600357056e-01 2.112242281436920166e-01 2.828347980976104736e-01 -3.339914083480834961e-01 1.267033666372299194e-01 -1.243138238787651062e-01 2.609018050134181976e-02 -8.842507749795913696e-02 -8.325859904289245605e-02 -7.791347801685333252e-02 -1.581145226955413818e-01 7.121649384498596191e-02 1.484217494726181030e-01 1.105844527482986450e-01 2.642841339111328125e-01 5.531682819128036499e-02 1.709968000650405884e-01 -4.759975150227546692e-02 8.977549523115158081e-02 -6.446024775505065918e-02 3.059860765933990479e-01 -2.960041761398315430e-01 2.391147911548614502e-01 5.242139473557472229e-02 3.421908617019653320e-01 1.296851933002471924e-01 -3.192879855632781982e-01 -1.100172009319067001e-02 1.716109178960323334e-02 -8.229614794254302979e-02
1.295251306146383286e-03 7.389965653419494629e-02 -9.963808953762054443e-02 8.345248550176620483e-02 1.785116046667098999e-01 1.123772859573364258e-01 6.639903783798217773e-02 -4.430376738309860229e-02 2.418391034007072449e-02 2.810970246791839600e-01 -8.138204365968704224e-02 -1.431693285703659058e-01 -1.989560723304748535e-01 4.464426636695861816e-02 -1.075391098856925964e-01 1.469560116529464722e-01 1.443455964326858521e-01 1.328681558370590210e-01 -1.474278979003429413e-03 -1.491241455078125000e-01 4.462200403213500977e-01 2.031997591257095337e-01 7.155234366655349731e-02 -5.390673279762268066e-01 1.533950567245483398e-01 2.340005338191986084e-01 -5.903344601392745972e-02 -7.331725675612688065e-03 6.612557917833328247e-02 6.535539776086807251e-02 -1.857446879148483276e-01 -1.533128321170806885e-01
2.065449357032775879e-01 -1.347206383943557739e-01 4.217363148927688599e-02 2.522711455821990967e-01 1.089402809739112854e-01 -2.639521956443786621e-01 1.376645714044570923e-01 -8.014990389347076416e-02 -2.984495274722576141e-02 -2.518329620361328125e-01 2.249947190284729004e-02 -9.375967830419540405e-02 3.463071584701538086e-02 5.830486863851547241e-02 2.931905351579189301e-02 1.746842414140701294e-01 2.082887105643749237e-02 1.495707631111145020e-01 4.339016973972320557e-01 3.631279617547988892e-02 1.475149691104888916e-01 -4.868698015343397856e-04 3.678890466690063477e-01 -9.293912351131439209e-02 1.467671245336532593e-01 3.566517531871795654e-01 7.028409838676452637e-02 -2.298160083591938019e-02 -1.250823438167572021e-01 -2.382643222808837891e-01 -1.476440727710723877e-01 -1.752610504627227783e-01
8.784461021423339844e-02 -5.771202500909566879e-03 1.936302483081817627e-01 2.214508950710296631e-01 -2.883276641368865967e-01 -3.250074386596679688e-01 2.491872161626815796e-01 2.279488183557987213e-02 9.796526283025741577e-02 -5.230354890227317810e-02 -2.097141742706298828e-01 -7.378233224153518677e-02 -1.850172281265258789e-01 -7.466076314449310303e-02 1.399063318967819214e-01 6.217686459422111511e-02 3.092643022537231445e-01 -1.923973411321640015e-01 3.205976188182830811e-01 -1.269820779561996460e-01 8.657600730657577515e-02 1.278867125511169434e-01 -1.125590279698371887e-01 3.445353824645280838e-03 8.064708858728408813e-02 2.051539123058319092e-01 5.408729985356330872e-02 2.823946774005889893e-01 -1.044299155473709106e-01 6.784869730472564697e-02 -1.236063838005065918e-01 -2.814005017280578613e-01
3.075919672846794128e-02 1.326916664838790894e-01 7.176065351814031601e-03 2.267412841320037842e-01 1.251727640628814697e-01 -5.971683189272880554e-02 2.964965105056762695e-01 -1.711342185735702515e-01 -2.142449915409088135e-01 2.177936434745788574e-01 -2.072767913341522217e-01 -6.836420297622680664e-02 -9.281820803880691528e-02 1.121458113193511963e-01 -4.617007914930582047e-03 1.509435772895812988e-01 2.803946435451507568e-01 -6.224115379154682159e-03 -3.097983822226524353e-02 1.061874032020568848e-01 1.008497998118400574e-01 1.322122961282730103e-01 1.638432741165161133e-01 -4.904603958129882812e-01 2.259534448385238647e-01 3.236874341964721680e-01 2.496160753071308136e-02 -9.046589583158493042e-02 -1.526866480708122253e-02 3.290237858891487122e-02 -1.658499240875244141e-01 -1.708299964666366577e-01
-1.577153950929641724e-01 -1.549341157078742981e-02 5.639965459704399109e-02 -9.278813749551773071e-02 -1.946637183427810669e-01 -3.988329321146011353e-02 -3.794573619961738586e-02 -1.902975291013717651e-01 -1.356521099805831909e-01 1.226633340120315552e-01 -6.409120559692382812e-02 -1.124317348003387451e-01 2.859981358051300049e-01 3.090407848358154297e-01 1.743886023759841919e-01 1.216412149369716644e-02 2.076281607151031494e-01 -5.353266373276710510e-02 1.634952723979949951e-01 -3.336805701255798340e-01 1.556495577096939087e-01 7.755696028470993042e-02 5.089771468192338943e-03 -2.676289677619934082e-01 3.967459872364997864e-02 3.338511586189270020e-01 -3.442656993865966797e-02 3.773467615246772766e-02 -2.356438487768173218e-01 -2.665363848209381104e-01 -1.460859924554824829e-01 -2.800149917602539062e-01
-6.123461574316024780e-02 -3.537919744849205017e-02 2.753427624702453613e-01 1.256703287363052368e-01 -1.756575554609298706e-01 -2.534555494785308838e-01 4.210413694381713867e-01 -3.641437040641903877e-03 -1.450465470552444458e-01 1.262985821813344955e-02 -6.326595693826675415e-02 -1.342639178037643433e-01 -4.482605308294296265e-02 4.373281821608543396e-02 4.083913192152976990e-02 9.925722330808639526e-02 3.529617786407470703e-01 1.761988997459411621e-01 2.565929889678955078e-01 3.691957332193851471e-03 -4.553817585110664368e-02 -8.450973778963088989e-02 2.277336083352565765e-02 -3.245771229267120361e-01 2.459224313497543335e-01 1.698155999183654785e-01 -6.410542130470275879e-02 2.450823187828063965e-01 -2.636809945106506348e-01 6.169363856315612793e-02 8.226680755615234375e-02 -4.669554159045219421e-02
1.527197659015655518e-01 -2.087169736623764038e-01 -1.253278693184256554e-03 -1.862550899386405945e-02 -3.033068403601646423e-02 -5.518990755081176758e-02 3.001373112201690674e-01 4.391914606094360352e-02 -3.526752293109893799e-01 2.178584337234497070e-01 -1.033709347248077393e-01 -1.115874666720628738e-02 -3.213626518845558167e-02 -1.557431519031524658e-01 2.039951831102371216e-01 -1.914709508419036865e-01 4.094987735152244568e-02 1.876514106988906860e-01 2.071900814771652222e-01 -4.077608138322830200e-02 1.551144123077392578e-01 2.189373373985290527e-01 -1.640882492065429688e-01 -3.010706007480621338e-01 -1.252691745758056641e-01 4.418693855404853821e-02 8.162640035152435303e-02 6.450007855892181396e-02 -1.710758656263351440e-01 -3.560276031494140625e-01 -3.582513332366943359e-02 -3.061951696872711182e-01
2.137214317917823792e-02 8.065874874591827393e-02 -4.531409963965415955e-02 4.154415428638458252e-02 3.169967234134674072e-02 2.174321115016937256e-01 8.496466279029846191e-02 6.792450696229934692e-02 -1.274018734693527222e-01 2.972428500652313232e-01 -1.537198424339294434e-01 -2.628199756145477295e-01 -1.156375464051961899e-02 -2.076952755451202393e-01 -5.429215356707572937e-02 4.067564010620117188e-02 4.606629163026809692e-02 -3.158589825034141541e-02 1.659604758024215698e-01 -2.185971736907958984e-01 3.699367642402648926e-01 4.507805407047271729e-02 1.895059347152709961e-01 -4.765541851520538330e-01 -3.507656604051589966e-02 1.905796229839324951e-01 8.440945297479629517e-02 5.190103128552436829e-02 7.041513174772262573e-02 1.806602030992507935e-01 -2.165398299694061279e-01 -2.679130434989929199e-01
-1.188571602106094360e-01 -1.165769398212432861e-01 -1.234622821211814880e-01 -6.115683540701866150e-02 -4.698880016803741455e-02 -2.703058123588562012e-01 2.848739326000213623e-01 1.770541071891784668e-01 -1.460269391536712646e-01 -1.366337388753890991e-01 9.233906865119934082e-02 -1.001964658498764038e-01 1.062495559453964233e-01 4.521385766565799713e-03 5.778405815362930298e-02 -3.818106604740023613e-03 8.141187578439712524e-02 7.647110521793365479e-02 6.962323188781738281e-02 -4.621242880821228027e-01 1.794727295637130737e-01 -8.715171366930007935e-02 -1.061676144599914551e-01 -3.663012087345123291e-01 1.958711445331573486e-02 1.455460786819458008e-01 5.247445311397314072e-03 2.423868179321289062e-01 -3.035255372524261475e-01 8.237329125404357910e-02 -3.093847632408142090e-01 3.449211642146110535e-02
1.047927811741828918e-01 -8.834070712327957153e-02 -2.146395891904830933e-01 -3.465076908469200134e-02 -1.143419966101646423e-01 -1.679979711771011353e-01 2.131829261779785156e-01 1.753296256065368652e-01 -2.021884024143218994e-01 -5.727436020970344543e-02 5.393397435545921326e-02 -1.879882067441940308e-01 1.371249258518218994e-01 -2.646924927830696106e-02 1.607241481542587280e-01 5.954696238040924072e-02 8.055312186479568481e-02 -1.274787932634353638e-01 1.919857971370220184e-02 -3.631589710712432861e-01 2.298343181610107422e-01 -1.520440578460693359e-01 -6.525109708309173584e-02 -3.571393191814422607e-01 2.926600910723209381e-02 9.157095849514007568e-02 1.373792588710784912e-01 3.331994116306304932e-01 -3.363769948482513428e-01 4.538879543542861938e-02 -2.536025345325469971e-01 6.137668713927268982e-02
-3.345134556293487549e-01 -3.312326371669769287e-01 -1.618426442146301270e-01 9.298469126224517822e-02 1.711452007293701172e-01 1.105184480547904968e-01 -4.662381543312221766e-04 7.063544541597366333e-02 2.640125453472137451e-01 2.401823177933692932e-02 -4.276815429329872131e-02 -2.378519177436828613e-01 -7.424005307257175446e-03 1.614111214876174927e-01 -3.433398157358169556e-02 2.869111299514770508e-01 9.873163700103759766e-02 4.114389419555664062e-02 2.977677583694458008e-01 -1.580217331647872925e-01 1.755744218826293945e-01 2.164745181798934937e-01 1.268430650234222412e-01 -3.122176826000213623e-01 2.122184336185455322e-01 6.560225784778594971e-02 2.078945934772491455e-01 8.149787038564682007e-02 3.996956720948219299e-02 9.369684010744094849e-02 5.860476940870285034e-02 -1.715135127305984497e-01
2.519441954791545868e-02 1.518557965755462646e-01 -2.096328884363174438e-01 9.990524500608444214e-02 1.243935985257849097e-04 -2.292848378419876099e-01 1.641370654106140137e-01 -6.017472967505455017e-02 -1.695321261649951339e-04 -1.123638749122619629e-01 7.069847732782363892e-02 -4.867149591445922852e-01 -2.244160138070583344e-02 -1.203102245926856995e-01 -7.268595695495605469e-02 -1.282411366701126099e-01 -1.358959823846817017e-01 -2.138410061597824097e-01 2.761656045913696289e-01 6.910970807075500488e-02 3.942216336727142334e-01 1.047515273094177246e-01 -4.188928008079528809e-02 -3.143997192382812500e-01 -5.126756429672241211e-02 -2.004484385251998901e-01 1.634459048509597778e-01 -3.067406639456748962e-02 5.958418548107147217e-02 1.326083838939666748e-01 -9.736184775829315186e-02 -1.863306760787963867e-01
4.119296371936798096e-02 8.351363986730575562e-02 -3.396247923374176025e-01 -7.262884080410003662e-02 3.628411330282688141e-03 -2.691424190998077393e-01 -4.934044927358627319e-02 -1.732645183801651001e-01 -1.559811234474182129e-01 1.427720636129379272e-01 -8.161038905382156372e-02 1.833054050803184509e-02 -1.186969131231307983e-01 -1.877238154411315918e-01 -7.423511147499084473e-02 -2.893615327775478363e-02 8.370333909988403320e-02 9.153230488300323486e-02 1.337283700704574585e-01 -7.023064792156219482e-02 4.185731410980224609e-01 1.410653740167617798e-01 3.762196004390716553e-01 -1.043712496757507324e-01 -1.634193770587444305e-02 8.596248179674148560e-02 2.364194542169570923e-01 1.285828202962875366e-01 -2.420538803562521935e-03 -2.182294130325317383e-01 -8.156606554985046387e-02 -3.719013929367065430e-01
3.071678057312965393e-02 1.295879036188125610e-01 -2.553963363170623779e-01 -1.318540330976247787e-02 -1.487331092357635498e-01 -1.476926058530807495e-01 1.587451845407485962e-01 4.421439394354820251e-02 3.660370782017707825e-02 -7.530070096254348755e-02 8.609801530838012695e-02 -7.151752710342407227e-02 3.093335032463073730e-01 -1.407374888658523560e-01 1.877308934926986694e-01 -9.631592780351638794e-02 -1.944236159324645996e-01 2.669795416295528412e-02 3.603616058826446533e-01 2.473533600568771362e-01 2.259384095668792725e-01 6.095014140009880066e-02 -1.261911392211914062e-01 -2.334501147270202637e-01 -1.499003171920776367e-01 2.944779992103576660e-01 6.358683854341506958e-02 1.279699504375457764e-01 -1.772893220186233521e-01 -3.506065811961889267e-03 -5.578161776065826416e-02 -3.838162720203399658e-01
7.397169619798660278e-02 -1.147722229361534119e-01 6.675556302070617676e-02 2.657103240489959717e-01 -1.627295017242431641e-01 -1.414653062820434570e-01 1.044459715485572815e-01 6.456835567951202393e-02 6.052742153406143188e-02 -1.078322157263755798e-01 -6.961088627576828003e-02 -2.412254512310028076e-01 -1.346489787101745605e-01 5.662164092063903809e-02 2.242374420166015625e-02 1.016931533813476562e-01 3.225456476211547852e-01 -1.751515120267868042e-01 1.826355308294296265e-01 -2.293213456869125366e-02 -1.077756434679031372e-01 3.660801425576210022e-02 -8.874586224555969238e-02 -1.242279410362243652e-01 1.766253411769866943e-01 2.842356562614440918e-01 7.814547419548034668e-02 5.145586729049682617e-01 -1.382077783346176147e-01 1.081313863396644592e-01 6.275948882102966309e-02 -3.343093097209930420e-01
-2.235675230622291565e-02 -3.615998104214668274e-02 3.721074026543647051e-04 8.261581882834434509e-03 1.785378009080886841e-01 -1.732765585184097290e-01 2.217862904071807861e-01 2.649011649191379547e-02 -4.163945019245147705e-01 -1.267588585615158081e-01 1.007537618279457092e-01 -1.893041282892227173e-01 -8.115636557340621948e-02 -3.675824776291847229e-02 -9.432212263345718384e-02 -1.408448219299316406e-01 -1.305093616247177124e-01 2.315366119146347046e-01 1.008590161800384521e-01 1.298533380031585693e-01 -2.960200607776641846e-02 2.718463838100433350e-01 1.063664071261882782e-02 -4.196799695491790771e-01 -1.217080429196357727e-01 2.376287728548049927e-01 1.455845832824707031e-01 2.328493818640708923e-02 7.359821349382400513e-03 5.923497676849365234e-02 -3.851985931396484375e-01 -1.434091478586196899e-01
-7.384113967418670654e-02 -1.705930978059768677e-01 3.321092203259468079e-02 2.049124836921691895e-01 9.359977394342422485e-02 8.914326876401901245e-02 6.919542700052261353e-02 -1.366585344076156616e-01 1.942934095859527588e-01 -1.628976762294769287e-01 5.841969978064298630e-03 -4.244526624679565430e-01 1.863033026456832886e-01 2.018181793391704559e-02 8.574395626783370972e-02 4.337140824645757675e-03 8.077874034643173218e-02 1.272183936089277267e-02 2.714139819145202637e-01 -2.111587077379226685e-01 1.219360008835792542e-01 3.449254930019378662e-01 2.051576972007751465e-01 -1.707311868667602539e-01 1.641668975353240967e-01 -1.585287451744079590e-01 6.176023557782173157e-02 -6.818904727697372437e-02 -1.784178614616394043e-01 3.390287607908248901e-02 3.137455321848392487e-03 -4.143135547637939453e-01
-1.564624309539794922e-01 -1.879560351371765137e-01 -1.181422732770442963e-02 6.796868145465850830e-02 7.900714874267578125e-02 -2.914871871471405029e-01 -8.217079192399978638e-02 1.158299818634986877e-01 -9.518053382635116577e-02 1.810546517372131348e-01 1.567457616329193115e-02 -1.134529802948236465e-02 1.795143820345401764e-02 4.912657290697097778e-02 3.185461759567260742e-01 8.867999911308288574e-02 1.205097585916519165e-01 -2.350028157234191895e-01 1.792463809251785278e-01 -1.703453958034515381e-01 1.517253667116165161e-01 2.392370849847793579e-01 6.551460176706314087e-02 -1.486156433820724487e-01 -8.401427417993545532e-02 2.041805237531661987e-01 -1.134267747402191162e-01 3.543772101402282715e-01 -2.358040362596511841e-01 -3.892176151275634766e-01 -5.070777609944343567e-02 -1.880946159362792969e-01
5.374067649245262146e-02 -4.241744987666606903e-03 -1.206723749637603760e-01 5.263469740748405457e-02 1.542908996343612671e-01 6.803615391254425049e-02 7.040138542652130127e-02 3.178520202636718750e-01 -2.237165272235870361e-01 4.702056199312210083e-02 6.487092375755310059e-02 -2.698185145854949951e-01 -1.356790661811828613e-01 3.665128722786903381e-03 6.227086111903190613e-02 -6.263619661331176758e-02 -3.591240569949150085e-02 2.557350397109985352e-01 1.523170471191406250e-01 -7.718001306056976318e-02 -9.923534095287322998e-02 5.097020044922828674e-02 4.088366776704788208e-02 -4.664578437805175781e-01 -1.792673617601394653e-01 9.730749577283859253e-02 1.757487207651138306e-01 -2.628643438220024109e-02 1.935292631387710571e-01 7.435611635446548462e-02 -1.480265706777572632e-01 -4.735204577445983887e-01
1.640130430459976196e-01 -1.116860136389732361e-01 -1.555938273668289185e-03 1.163400486111640930e-01 -2.716417610645294189e-01 -6.375256925821304321e-02 2.821478247642517090e-01 2.939359843730926514e-01 7.178643345832824707e-02 -9.023229777812957764e-02 -3.267069160938262939e-01 -3.591763973236083984e-02 3.169352188706398010e-02 4.911873117089271545e-02 3.450164496898651123e-01 -1.715577393770217896e-02 1.400399804115295410e-01 -7.277175784111022949e-02 2.278257161378860474e-01 -8.309268206357955933e-02 2.088799029588699341e-01 1.544218957424163818e-01 -8.147716522216796875e-02 -2.519719302654266357e-01 -3.839490935206413269e-03 1.269523203372955322e-01 -9.251343458890914917e-02 1.793453935533761978e-03 1.800708323717117310e-01 -2.726586163043975830e-01 -2.703276872634887695e-01 -1.824787557125091553e-01
-1.284806579351425171e-01 -2.595324516296386719e-01 -1.487918794155120850e-01 -1.647438257932662964e-01 -1.131364032626152039e-01 -3.510909676551818848e-01 2.376585602760314941e-01 -2.602477669715881348e-01 -6.273008882999420166e-02 2.026784121990203857e-01 -2.059291675686836243e-02 -2.391206920146942139e-01 -9.177024476230144501e-03 1.591801643371582031e-01 7.321710139513015747e-02 -1.154435873031616211e-01 3.121158108115196228e-02 2.035883255302906036e-02 -3.988899290561676025e-02 1.107669025659561157e-01 5.717144533991813660e-02 1.189905125647783279e-02 -1.750664412975311279e-01 -1.933453679084777832e-01 -2.458136528730392456e-01 9.067606180906295776e-02 3.098238110542297363e-01 1.402842700481414795e-01 3.986847773194313049e-02 1.077214702963829041e-01 -2.051047086715698242e-01 -3.654936254024505615e-01
-1.106002479791641235e-01 -5.257353559136390686e-02 1.152464374899864197e-01 1.635528802871704102e-01 -1.262797862291336060e-01 -1.686186939477920532e-01 1.829350590705871582e-01 2.548550441861152649e-02 1.107606440782546997e-01 -1.929618716239929199e-01 3.647354245185852051e-02 -3.335757851600646973e-01 1.193597018718719482e-01 -1.677482505328953266e-03 -9.087974578142166138e-02 -6.313344929367303848e-03 2.361469715833663940e-01 3.880543410778045654e-01 7.107167690992355347e-02 1.354926079511642456e-01 2.317654341459274292e-02 1.817250698804855347e-01 6.978374719619750977e-02 -4.505396485328674316e-01 2.201379090547561646e-01 -6.320567429065704346e-02 -1.115267276763916016e-01 4.510927572846412659e-02 -2.997460961341857910e-01 1.962178014218807220e-02 -1.009861156344413757e-01 -2.080564349889755249e-01
-1.570413708686828613e-01 -1.900322884321212769e-01 -1.437630951404571533e-01 -8.220527321100234985e-03 3.854084387421607971e-02 -1.716283559799194336e-01 2.895131111145019531e-01 2.016576081514358521e-01 -2.240611761808395386e-01 -1.529930233955383301e-01 -7.667228579521179199e-02 -6.060272827744483948e-02 1.614005416631698608e-01 7.898101955652236938e-02 8.367346972227096558e-02 5.287709459662437439e-02 -5.792415887117385864e-02 -1.316356211900711060e-01 1.409473866224288940e-01 -3.858583271503448486e-01 9.035498648881912231e-02 3.780838847160339355e-02 5.398834496736526489e-02 -4.302829504013061523e-01 1.261934638023376465e-01 8.984795212745666504e-02 -2.527795135974884033e-01 2.274895459413528442e-01 -1.487371772527694702e-01 -8.393362164497375488e-02 -2.724835276603698730e-01 8.757501095533370972e-02
1.087524369359016418e-01 1.020484641194343567e-01 2.570508792996406555e-02 3.217753767967224121e-01 -1.194825842976570129e-01 -2.423976510763168335e-01 9.612088650465011597e-02 -7.726730778813362122e-03 5.365652963519096375e-02 1.930193742737174034e-03 -2.380803376436233521e-01 -1.442719399929046631e-01 -2.050463482737541199e-02 4.996845033019781113e-03 1.977504231035709381e-02 4.211439192295074463e-02 2.121092081069946289e-01 -3.380648493766784668e-01 2.902803719043731689e-01 -3.062034258618950844e-03 -3.584488853812217712e-02 6.873379461467266083e-03 -7.930684834718704224e-02 -9.203208237886428833e-02 1.442584395408630371e-01 2.781114280223846436e-01 6.757057458162307739e-02 3.523480594158172607e-01 -1.803351491689682007e-01 1.223394647240638733e-01 -8.873747289180755615e-02 -4.078756272792816162e-01
-1.954614222049713135e-01 -3.272623941302299500e-02 -2.076513022184371948e-01 -1.012277379631996155e-01 -7.593797892332077026e-02 -6.983880698680877686e-02 1.534422188997268677e-01 3.503449857234954834e-01 2.022115141153335571e-02 -1.174943000078201294e-01 -1.360221803188323975e-01 -2.973855137825012207e-01 1.960018128156661987e-01 1.329044997692108154e-01 5.347563326358795166e-02 9.855873137712478638e-02 1.853918880224227905e-01 2.135657668113708496e-01 2.708313763141632080e-01 -1.323809325695037842e-01 1.605723425745964050e-02 8.659566193819046021e-02 -6.033687666058540344e-02 1.106846332550048828e-01 2.812639772891998291e-01 -2.486351504921913147e-02 2.609684169292449951e-01 8.036050200462341309e-02 -9.578433632850646973e-02 -1.490387693047523499e-02 -1.109059676527976990e-01 -4.360387623310089111e-01
5.989614501595497131e-02 -1.716645210981369019e-01 -4.400701522827148438e-01 -1.234662756323814392e-01 8.122754842042922974e-02 -4.297364354133605957e-01 9.246233850717544556e-02 -8.892434090375900269e-02 -9.167932718992233276e-02 -2.158617787063121796e-02 -1.763118356466293335e-01 -3.893683478236198425e-02 -9.980199486017227173e-02 8.451794832944869995e-02 -4.757665097713470459e-02 1.728078722953796387e-01 -3.909951448440551758e-02 2.279020100831985474e-01 4.446973651647567749e-02 -3.232469782233238220e-02 2.596010863780975342e-01 2.047350555658340454e-01 -1.629453152418136597e-01 9.196569770574569702e-02 9.982112795114517212e-02 2.380948215723037720e-01 1.696390956640243530e-01 -1.678604073822498322e-02 -1.789998114109039307e-01 2.642840845510363579e-03 -1.107186079025268555e-01 -3.446439206600189209e-01
1.912786513566970825e-01 -3.354025185108184814e-01 -8.633891120553016663e-03 1.518365442752838135e-01 -2.689185738563537598e-01 -2.086734920740127563e-01 -1.046835817396640778e-02 -1.846253988333046436e-03 -9.452319890260696411e-02 1.999938040971755981e-01 -2.145176380872726440e-01 -9.102611988782882690e-02 6.191629916429519653e-02 -3.423296660184860229e-02 -4.287327453494071960e-02 -2.032308280467987061e-01 -8.768008649349212646e-02 1.515934765338897705e-01 1.726983934640884399e-01 -2.185339480638504028e-01 1.903602480888366699e-01 2.541250586509704590e-01 1.954454630613327026e-01 -2.022935748100280762e-01 -9.664090722799301147e-02 1.748034805059432983e-01 -1.918825656175613403e-01 -1.282590627670288086e-01 -6.720154732465744019e-02 -5.334601923823356628e-02 -5.964963138103485107e-02 -4.100712835788726807e-01
-1.180981993675231934e-01 -1.962216645479202271e-01 -1.664360910654067993e-01 -2.062825858592987061e-02 2.253724038600921631e-01 -2.120214700698852539e-02 2.282032221555709839e-01 -1.022232770919799805e-01 1.633211523294448853e-01 -1.623473167419433594e-01 -9.809438884258270264e-02 -5.804558992385864258e-01 8.451689779758453369e-02 -1.240984126925468445e-01 1.299082189798355103e-01 1.682043522596359253e-01 1.071389243006706238e-01 2.149732261896133423e-01 2.818975970149040222e-02 3.901081532239913940e-02 6.617101840674877167e-03 -1.016382277011871338e-01 -1.870931982994079590e-01 -2.205577641725540161e-01 1.095251515507698059e-01 7.765541318804025650e-03 9.638772159814834595e-02 9.261011332273483276e-02 4.831433668732643127e-02 2.223839610815048218e-02 -2.087833732366561890e-01 -3.286115229129791260e-01
1.254656761884689331e-01 -5.643385276198387146e-02 -2.452746219933032990e-02 -6.231969594955444336e-02 -4.712456464767456055e-02 -2.578254044055938721e-01 1.640089303255081177e-01 1.182105317711830139e-01 -2.155793458223342896e-01 -1.331616789102554321e-01 8.842468261718750000e-02 -2.736151516437530518e-01 -1.391214132308959961e-01 -5.526150390505790710e-02 -2.132829092442989349e-02 -1.798718273639678955e-01 1.370388120412826538e-01 -1.422853022813796997e-01 1.862320005893707275e-01 -9.770967066287994385e-02 -3.584145903587341309e-01 4.331851750612258911e-02 2.016553431749343872e-01 -3.776715695858001709e-01 -1.239374876022338867e-01 1.216333135962486267e-01 1.744381636381149292e-01 8.261223882436752319e-02 -1.340754181146621704e-01 1.375865042209625244e-01 -1.444795131683349609e-01 -3.779303729534149170e-01
1.869285255670547485e-01 -3.409741520881652832e-01 1.060114894062280655e-02 2.027555853128433228e-01 2.699787616729736328e-01 1.178436074405908585e-02 1.055551320314407349e-01 -4.801038652658462524e-02 1.291947159916162491e-02 1.276604533195495605e-01 5.783966183662414551e-02 1.085402071475982666e-01 2.040484175086021423e-02 9.407378733158111572e-02 2.694433555006980896e-02 9.158333390951156616e-02 2.322976291179656982e-01 9.120284765958786011e-02 3.254921138286590576e-01 1.005271077156066895e-01 7.579243928194046021e-02 1.761961728334426880e-01 1.059272661805152893e-01 -3.887282311916351318e-01 1.378107070922851562e-01 1.021495312452316284e-01 1.834422051906585693e-01 9.358159452676773071e-02 -4.078802168369293213e-01 -1.051816120743751526e-01 -2.095764875411987305e-01 -2.214139886200428009e-02
-1.122153457254171371e-02 -4.764285311102867126e-02 -4.028427898883819580e-01 -2.727018855512142181e-02 4.858960863202810287e-03 1.059147045016288757e-01 -1.058352440595626831e-01 -9.553609788417816162e-02 1.316560506820678711e-01 -9.402935951948165894e-02 -2.757281810045242310e-02 -3.090328872203826904e-01 -1.033954322338104248e-01 1.114681214094161987e-01 -1.250331401824951172e-01 3.428503274917602539e-01 -4.465298354625701904e-02 3.388937190175056458e-02 1.127028558403253555e-02 -3.079713284969329834e-01 2.694595754146575928e-01 7.862976193428039551e-02 -6.877421401441097260e-03 -3.833546638488769531e-01 5.848056450486183167e-02 6.329532712697982788e-02 2.740863859653472900e-01 1.230001635849475861e-02 7.638541609048843384e-02 -4.283690452575683594e-02 -2.578181326389312744e-01 -2.086161822080612183e-01
-2.167842388153076172e-01 1.545438468456268311e-01 -7.240153849124908447e-02 3.131499886512756348e-01 1.959459036588668823e-01 1.703580096364021301e-02 8.648539334535598755e-02 -7.644514739513397217e-02 -1.450995206832885742e-01 1.319318264722824097e-01 -1.076112389564514160e-01 -5.653977021574974060e-02 2.006109058856964111e-01 3.154789283871650696e-02 -7.105731964111328125e-02 1.470312178134918213e-01 1.251230388879776001e-01 2.634378671646118164e-01 1.138466373085975647e-01 1.640399396419525146e-01 9.320742636919021606e-02 1.826365292072296143e-01 1.967435181140899658e-01 -4.588793218135833740e-01 2.130293697118759155e-01 3.821627423167228699e-02 -4.603198915719985962e-02 1.440648138523101807e-01 -1.945410966873168945e-01 -9.710340946912765503e-02 -2.494343072175979614e-01 -2.391806393861770630e-01
1.624385863542556763e-01 -6.303089857101440430e-02 -4.195788204669952393e-01 -3.538105264306068420e-02 2.429181523621082306e-02 -1.087368726730346680e-01 -2.979425527155399323e-02 2.709351480007171631e-01 1.056820899248123169e-01 7.795837521553039551e-02 -1.015794873237609863e-01 -2.590519189834594727e-01 -2.125909477472305298e-01 -1.338210999965667725e-01 -2.740737199783325195e-01 4.799445345997810364e-02 -6.171965505927801132e-03 -1.982025951147079468e-01 1.936532855033874512e-01 -1.024827510118484497e-01 3.031260371208190918e-01 1.237320825457572937e-01 5.285466834902763367e-02 -2.829678654670715332e-01 -3.402721509337425232e-02 1.305834203958511353e-01 7.068958133459091187e-02 2.647784948348999023e-01 -1.788878813385963440e-02 1.980948597192764282e-01 -1.069797426462173462e-01 -2.207560688257217407e-01
6.874845176935195923e-02 -1.020776703953742981e-01 -7.766702026128768921e-02 2.909301035106182098e-02 9.098289161920547485e-02 -7.864688336849212646e-02 1.935982704162597656e-01 -9.358958154916763306e-02 5.971069261431694031e-02 -6.595740467309951782e-02 3.997866809368133545e-02 -5.805544257164001465e-01 3.002313375473022461e-01 -1.468541175127029419e-01 1.408609896898269653e-01 1.545508056879043579e-01 1.491641402244567871e-01 1.087785810232162476e-01 1.516376435756683350e-01 -8.616753667593002319e-02 1.745537966489791870e-01 1.836421340703964233e-01 -7.892446219921112061e-02 -1.114223748445510864e-01 1.073706746101379395e-01 9.395699948072433472e-03 7.125527411699295044e-02 8.584246097598224878e-05 1.705370284616947174e-02 3.080052733421325684e-01 2.745161764323711395e-02 -3.941289782524108887e-01
-1.778463460505008698e-02 -2.684388160705566406e-01 -1.984771937131881714e-01 3.050877749919891357e-01 1.945146322250366211e-01 -1.756696850061416626e-01 1.990450322628021240e-01 -6.132661923766136169e-02 9.419713169336318970e-02 2.144502401351928711e-01 -2.463253438472747803e-01 -2.703272551298141479e-02 2.406834512948989868e-01 6.937924027442932129e-02 1.152513697743415833e-01 7.990878820419311523e-02 1.343354582786560059e-01 1.205343902111053467e-01 3.917417526245117188e-01 1.993128061294555664e-01 3.504536449909210205e-01 1.172488927841186523e-02 -1.086258981376886368e-02 -1.422903835773468018e-01 2.137978225946426392e-01 -1.054025962948799133e-01 1.588488817214965820e-01 -5.022426694631576538e-02 -2.418649196624755859e-02 -8.292622119188308716e-02 -1.377721428871154785e-01 -6.556446850299835205e-02
-1.524112373590469360e-01 1.440509036183357239e-02 -6.448266655206680298e-02 1.335673183202743530e-01 1.760391891002655029e-01 -8.654802292585372925e-02 9.263870120048522949e-02 -1.191967278718948364e-01 9.179353713989257812e-02 4.019406065344810486e-02 -2.343797497451305389e-02 -1.742936670780181885e-01 5.614184588193893433e-02 4.382157325744628906e-02 -7.981599122285842896e-02 2.719385623931884766e-01 -9.179394692182540894e-02 3.100468218326568604e-01 2.098355144262313843e-01 1.234229877591133118e-01 2.458576411008834839e-01 2.882815897464752197e-01 -4.635734856128692627e-02 -5.078899860382080078e-01 2.383724898099899292e-01 -7.794436067342758179e-02 7.410357147455215454e-02 1.869407892227172852e-01 -1.831190586090087891e-01 -2.026274204254150391e-01 1.282358616590499878e-01 -7.134243845939636230e-02
-1.279675215482711792e-01 -2.524933964014053345e-02 -1.323796957731246948e-01 9.428486973047256470e-02 -1.953354626893997192e-01 -1.153493896126747131e-01 3.188393414020538330e-01 -3.283810913562774658e-01 -1.420595496892929077e-01 8.181815035641193390e-03 -2.676005009561777115e-03 -2.054227143526077271e-01 1.404601633548736572e-01 -2.376361191272735596e-02 3.950809538364410400e-01 -6.615728884935379028e-02 -9.554276615381240845e-02 -1.162430793046951294e-01 3.372309803962707520e-01 1.056523099541664124e-01 2.413451522588729858e-01 -4.002762492746114731e-03 -6.072961539030075073e-02 -1.823070794343948364e-01 -1.500875502824783325e-01 1.693677008152008057e-01 -1.513285636901855469e-01 5.214452371001243591e-02 -1.773370504379272461e-01 -1.721643805503845215e-01 6.717416644096374512e-02 -2.593407928943634033e-01
1.931462585926055908e-01 -1.802136600017547607e-01 -7.242267578840255737e-02 1.205791160464286804e-02 2.583747496828436852e-03 -5.480202287435531616e-02 1.664678603410720825e-01 -2.572763860225677490e-01 3.599223447963595390e-03 1.585456728935241699e-02 -3.292607143521308899e-02 1.097363457083702087e-01 9.988458454608917236e-02 1.364582479000091553e-01 1.745234429836273193e-01 2.840334177017211914e-01 1.992470473051071167e-01 4.213483631610870361e-02 2.027177959680557251e-01 -1.917808055877685547e-01 3.555540442466735840e-01 3.204361498355865479e-01 1.589688360691070557e-01 -1.340579092502593994e-01 3.499589264392852783e-01 1.547652035951614380e-01 1.824596077203750610e-01 1.063078865408897400e-01 -1.514479964971542358e-01 1.592701077461242676e-01 -3.795142099261283875e-02 -2.057744264602661133e-01
-4.264026880264282227e-02 2.008030712604522705e-01 -6.863801274448633194e-03 2.913995087146759033e-01 1.189243942499160767e-01 -1.577787250280380249e-01 4.047068208456039429e-02 -8.789637684822082520e-02 1.367246508598327637e-01 1.141632720828056335e-01 -1.523199025541543961e-02 -1.256636679172515869e-01 7.289187610149383545e-02 9.486810863018035889e-02 -1.620520651340484619e-01 1.992031782865524292e-01 1.483738720417022705e-01 2.787845134735107422e-01 2.001768052577972412e-01 1.090073138475418091e-01 1.948647648096084595e-01 3.969933986663818359e-01 3.512535244226455688e-02 -4.883261919021606445e-01 1.114699766039848328e-01 1.478342413902282715e-01 7.094378769397735596e-02 2.073733359575271606e-01 -1.174919009208679199e-01 7.418125122785568237e-02 -1.013884088024497032e-03 -8.891227096319198608e-02
7.442697137594223022e-02 -1.870924383401870728e-01 -1.222059577703475952e-01 -6.855193525552749634e-02 -4.760788753628730774e-02 -3.411224484443664551e-01 2.442818582057952881e-01 1.945614367723464966e-01 -2.847783565521240234e-01 -5.597799643874168396e-02 5.930350720882415771e-02 -9.475579857826232910e-02 2.473781704902648926e-01 1.125884726643562317e-01 1.174877136945724487e-01 -1.878900267183780670e-02 1.558810472488403320e-01 -2.289281040430068970e-02 8.907105773687362671e-02 -3.205015659332275391e-01 2.547851502895355225e-01 -1.275010989047586918e-03 -1.425242274999618530e-01 -2.489993423223495483e-01 4.435943439602851868e-02 7.210189849138259888e-02 -1.823660880327224731e-01 3.324235677719116211e-01 -2.180864959955215454e-01 -1.039201170206069946e-01 -2.152675241231918335e-01 -2.385275438427925110e-02
1.206718683242797852e-01 -2.460196614265441895e-01 4.827774316072463989e-02 2.702173590660095215e-01 1.544706672430038452e-01 -5.686672776937484741e-02 2.391533404588699341e-01 -1.864501982927322388e-01 -1.122270151972770691e-01 -1.605022698640823364e-01 -1.406348645687103271e-01 -2.371489852666854858e-01 -7.129629701375961304e-02 1.379066854715347290e-01 1.284853518009185791e-01 8.711609989404678345e-02 4.633112251758575439e-02 6.453219056129455566e-02 2.526397407054901123e-01 1.945944428443908691e-01 2.233468145132064819e-01 7.922336459159851074e-03 2.850809693336486816e-01 1.637890003621578217e-02 1.792237311601638794e-01 3.908659815788269043e-01 6.072943285107612610e-02 8.895603939890861511e-03 -5.047908425331115723e-02 -3.121727705001831055e-01 -1.526549905538558960e-01 -1.283735781908035278e-01
1.098023056983947754e-01 -2.638743817806243896e-01 3.911752998828887939e-02 2.001098394393920898e-01 8.357509970664978027e-02 -2.036827951669692993e-01 1.577420532703399658e-02 1.053404510021209717e-01 1.841841191053390503e-01 1.145635396242141724e-01 -1.878652721643447876e-02 -1.608892679214477539e-01 -1.560222823172807693e-02 3.703648597002029419e-02 3.431241512298583984e-01 2.756732888519763947e-02 2.072871476411819458e-01 2.506952546536922455e-02 4.303377866744995117e-01 -9.662247449159622192e-02 2.268805354833602905e-01 1.184745058417320251e-01 -1.004201173782348633e-01 -2.203906774520874023e-01 2.348118424415588379e-01 2.145496197044849396e-02 -2.559010982513427734e-01 8.792110532522201538e-02 -7.192570716142654419e-02 -3.490795791149139404e-01 4.629604518413543701e-03 -7.329902797937393188e-02
6.637413799762725830e-02 -3.247449994087219238e-01 1.491818428039550781e-01 6.166916340589523315e-02 -3.944879770278930664e-02 2.066325396299362183e-01 1.550893038511276245e-01 3.494525700807571411e-02 3.913991153240203857e-02 5.811847746372222900e-02 1.202393993735313416e-01 -2.029334604740142822e-01 -1.766802966594696045e-01 -1.259624361991882324e-01 1.869594454765319824e-01 3.819455578923225403e-02 1.214479804039001465e-01 -8.156207203865051270e-02 3.306182026863098145e-01 -6.331664323806762695e-02 2.391970902681350708e-01 4.660997167229652405e-02 -8.854767680168151855e-02 -2.729590535163879395e-01 1.732357293367385864e-01 1.690543293952941895e-01 2.136175632476806641e-01 2.039779871702194214e-01 -1.739902794361114502e-01 -3.820367753505706787e-01 -2.205058336257934570e-01 -5.808733031153678894e-02
3.024048358201980591e-02 -2.328801900148391724e-01 -1.744928658008575439e-01 2.204631716012954712e-01 3.157446384429931641e-01 -1.512578278779983521e-01 3.727896511554718018e-01 -1.445313841104507446e-01 4.244455695152282715e-02 -8.907365053892135620e-02 1.753342449665069580e-01 -4.103522002696990967e-01 2.403064444661140442e-02 -4.241218045353889465e-02 3.530085086822509766e-02 -1.111210137605667114e-01 1.689190119504928589e-01 6.165707856416702271e-02 1.276789456605911255e-01 -1.384510248899459839e-01 1.847845464944839478e-01 3.042317740619182587e-02 4.539578780531883240e-02 -9.931402653455734253e-02 2.403313070535659790e-01 4.291669651865959167e-02 2.203783690929412842e-01 5.466026440262794495e-02 -1.770819723606109619e-01 2.515557706356048584e-01 -1.797874420881271362e-01 -7.490399479866027832e-02
3.340494632720947266e-02 -8.978795260190963745e-02 -1.718614846467971802e-01 -2.020232975482940674e-01 1.662335544824600220e-01 -8.856019377708435059e-02 -1.584119349718093872e-02 3.037027269601821899e-02 -4.282526969909667969e-01 -1.370828896760940552e-01 1.771152168512344360e-01 -3.417229354381561279e-01 -8.566243946552276611e-02 -1.483243796974420547e-02 -1.118216067552566528e-01 -7.095228135585784912e-02 -7.349007576704025269e-02 -3.915634006261825562e-03 3.125954270362854004e-01 -9.590636938810348511e-03 4.030054062604904175e-02 1.811700761318206787e-01 3.633463289588689804e-03 -2.455280870199203491e-01 2.262324653565883636e-02 1.534323692321777344e-01 1.637057065963745117e-01 -6.247611716389656067e-02 -7.304752618074417114e-02 1.434877216815948486e-01 -1.968264430761337280e-01 -4.370360672473907471e-01
2.080281674861907959e-01 -1.524929255247116089e-01 -1.494054496288299561e-01 8.636046200990676880e-03 2.178800851106643677e-01 -1.643739640712738037e-01 4.635661542415618896e-01 -1.461212337017059326e-01 -3.561763167381286621e-01 1.218318864703178406e-01 -1.526018977165222168e-01 -2.205169498920440674e-01 6.272981315851211548e-02 1.039629206061363220e-01 1.124095469713211060e-01 1.390836667269468307e-02 2.118638455867767334e-01 -2.783789299428462982e-02 1.736760586500167847e-01 -2.691911458969116211e-01 1.626107841730117798e-01 1.069335490465164185e-01 5.160385370254516602e-02 3.208980429917573929e-03 2.079523503780364990e-01 2.614620327949523926e-02 2.205396741628646851e-01 2.108874619007110596e-01 -1.036108583211898804e-01 -5.474153533577919006e-02 -1.277409344911575317e-01 -5.673128366470336914e-02
2.806617692112922668e-02 -1.195915490388870239e-01 -8.878000080585479736e-02 1.057748869061470032e-01 -2.066836953163146973e-01 7.753559947013854980e-02 1.565659940242767334e-01 -2.256002128124237061e-01 2.950293757021427155e-02 -6.222781725227832794e-03 2.936284244060516357e-01 -1.844827085733413696e-01 -3.994293883442878723e-02 1.243671402335166931e-01 1.239441111683845520e-01 -3.645189339295029640e-03 3.111610710620880127e-01 -2.548153400421142578e-01 1.159772127866744995e-01 -3.989272713661193848e-01 3.312310874462127686e-01 7.953593507409095764e-03 7.235324382781982422e-02 -1.659589260816574097e-01 6.681413203477859497e-02 3.331368565559387207e-01 7.337564975023269653e-02 -4.694205150008201599e-02 -7.581213116645812988e-02 -4.795647691935300827e-03 -1.437814682722091675e-01 -2.484495192766189575e-01
2.450071647763252258e-02 -2.099855691194534302e-01 -1.884948164224624634e-01 1.982298344373703003e-01 1.309712380170822144e-01 -2.024240493774414062e-01 2.642781287431716919e-02 -1.271799057722091675e-01 2.204261347651481628e-02 -7.408560812473297119e-02 -2.372784465551376343e-01 -4.629653096199035645e-01 4.829403758049011230e-02 5.426321178674697876e-02 2.555655837059020996e-01 5.225250124931335449e-02 1.401747465133666992e-01 1.264638602733612061e-01 2.389656007289886475e-01 5.781771987676620483e-02 1.287659909576177597e-02 3.194656372070312500e-01 3.210041821002960205e-01 -2.197013422846794128e-02 2.277916520833969116e-01 -7.335021346807479858e-02 -6.842705607414245605e-02 1.559072136878967285e-01 -9.612922370433807373e-02 1.044094562530517578e-01 1.312128268182277679e-02 -2.170991003513336182e-01
1.415375918149948120e-01 -2.004489302635192871e-01 -3.112780749797821045e-01 -1.491790562868118286e-01 -2.176901511847972870e-02 8.975011855363845825e-02 9.690186381340026855e-02 5.459218099713325500e-02 1.541364751756191254e-02 -1.202221512794494629e-01 1.093962863087654114e-01 -2.481058537960052490e-01 1.028740927577018738e-01 1.337140947580337524e-01 2.164641320705413818e-01 -5.157718434929847717e-02 2.939746901392936707e-02 -1.843331307172775269e-01 2.912127673625946045e-01 -1.742293834686279297e-01 1.100791469216346741e-01 1.366039663553237915e-01 -8.550038561224937439e-03 -2.705725729465484619e-01 4.642664268612861633e-02 2.020175307989120483e-01 -7.104646414518356323e-02 -3.726436942815780640e-02 -4.913074970245361328e-01 -1.872490644454956055e-01 -1.664187610149383545e-01 -1.610520333051681519e-01
2.030446678400039673e-01 -2.618585824966430664e-01 -3.765307366847991943e-02 -4.700833000242710114e-03 -6.867770105600357056e-02 -1.420297175645828247e-01 1.659202575683593750e-01 -2.879962325096130371e-02 6.972211599349975586e-02 4.235100746154785156e-02 -1.455225646495819092e-01 -3.101353645324707031e-01 6.947816163301467896e-02 3.183200657367706299e-01 -4.015311226248741150e-02 -7.406105846166610718e-02 -3.452179953455924988e-02 8.400031365454196930e-03 9.871015325188636780e-03 -1.448160111904144287e-01 4.923215880990028381e-02 2.159703150391578674e-02 -5.676450952887535095e-02 1.080167107284069061e-02 -9.645097702741622925e-02 1.290007829666137695e-01 2.386777400970458984e-01 2.895912230014801025e-01 -1.061021238565444946e-01 -2.184043405577540398e-03 -2.016712725162506104e-01 -5.924347043037414551e-01
2.758873999118804932e-01 -7.278029620647430420e-02 -1.075485274195671082e-01 1.492150425910949707e-01 -6.117599457502365112e-02 3.173755854368209839e-02 1.359268128871917725e-01 -2.637822367250919342e-02 1.279592067003250122e-01 -6.913866102695465088e-02 -1.857091933488845825e-01 -2.193269133567810059e-01 5.700612068176269531e-02 3.189367055892944336e-02 7.966659218072891235e-02 1.268555074930191040e-01 1.813081651926040649e-01 -2.262790352106094360e-01 1.015433371067047119e-01 1.622128337621688843e-01 -3.495587781071662903e-02 1.932267546653747559e-01 -2.035437077283859253e-01 -1.507492214441299438e-01 4.356638714671134949e-02 3.767190575599670410e-01 1.201873123645782471e-01 4.082534313201904297e-01 -5.710558220744132996e-02 9.018254280090332031e-02 -1.444504261016845703e-01 -3.870142996311187744e-01
1.986849159002304077e-01 -2.387322634458541870e-01 -1.204242557287216187e-01 3.135107457637786865e-01 1.774040460586547852e-01 -9.199111908674240112e-02 -8.009674400091171265e-02 -7.651856541633605957e-02 -1.613250970840454102e-01 -1.722244173288345337e-01 -2.138804793357849121e-01 -3.905157372355461121e-02 6.567183136940002441e-02 -1.057205125689506531e-01 2.200268357992172241e-01 4.076474159955978394e-02 2.834937535226345062e-02 9.787130355834960938e-02 2.016033977270126343e-01 2.998076379299163818e-01 5.872790142893791199e-02 4.073792695999145508e-02 9.926652908325195312e-02 -2.558826804161071777e-01 -7.767687551677227020e-03 3.806700408458709717e-01 1.013623401522636414e-01 5.566120147705078125e-02 1.945983022451400757e-01 -2.213161885738372803e-01 -1.586019992828369141e-01 -2.798555493354797363e-01
8.413039892911911011e-02 -3.715589642524719238e-01 -4.213143587112426758e-01 1.756834387779235840e-01 -2.398086013272404671e-03 -9.876282513141632080e-02 1.833813190460205078e-01 2.753325998783111572e-01 -1.839667111635208130e-01 -1.285528987646102905e-01 8.175919950008392334e-02 -9.621796756982803345e-02 2.867083847522735596e-01 1.187173798680305481e-01 -1.516633667051792145e-02 2.492909580469131470e-01 1.221249997615814209e-01 3.604854270815849304e-02 -7.975231856107711792e-02 1.813774183392524719e-02 1.335196942090988159e-01 -3.949887678027153015e-02 2.937898337841033936e-01 -1.508919149637222290e-01 2.041693031787872314e-01 1.346115171909332275e-01 -5.893665924668312073e-02 1.524842679500579834e-01 2.803411148488521576e-02 -3.224758803844451904e-02 -4.262346029281616211e-02 -2.465169727802276611e-01
-8.600556850433349609e-02 -3.477181121706962585e-02 -3.403493463993072510e-01 1.357431616634130478e-02 -2.582266628742218018e-01 1.425919681787490845e-02 -1.540236622095108032e-01 1.271474733948707581e-02 4.662792757153511047e-02 1.020876006805337965e-04 6.285621225833892822e-02 -7.074288278818130493e-02 8.355011045932769775e-02 -2.667537331581115723e-01 2.286154478788375854e-01 -1.257521808147430420e-01 1.098040565848350525e-01 6.026709917932748795e-03 3.844679892063140869e-01 2.102355845272541046e-02 -1.689253188669681549e-02 5.350534990429878235e-02 1.119717657566070557e-01 -2.847137153148651123e-01 4.367080051451921463e-03 3.185421824455261230e-01 2.972745001316070557e-01 8.980637043714523315e-02 7.136134803295135498e-02 2.325823344290256500e-02 -2.330841422080993652e-01 -3.350678980350494385e-01
5.693859234452247620e-02 2.491964995861053467e-01 -3.553082644939422607e-01 -1.187221854925155640e-01 3.701239079236984253e-02 -8.974240720272064209e-02 2.255890220403671265e-01 1.227305158972740173e-01 1.252952069044113159e-01 -1.155704706907272339e-01 -1.328431186266243458e-03 -4.355157539248466492e-02 2.269621193408966064e-02 -8.134502917528152466e-02 -2.132578752934932709e-02 3.599749132990837097e-02 4.310869798064231873e-02 1.002280861139297485e-01 1.447964757680892944e-01 3.468377888202667236e-02 1.333575695753097534e-01 9.098146110773086548e-02 9.348396211862564087e-02 -2.076285630464553833e-01 2.613493502140045166e-01 1.615085005760192871e-01 2.313878983259201050e-01 4.038120210170745850e-01 1.242514997720718384e-01 -1.908207684755325317e-01 -1.259380728006362915e-01 -4.340724050998687744e-01
-9.992137551307678223e-02 1.945754140615463257e-01 -4.036198183894157410e-02 5.491898208856582642e-02 5.353340879082679749e-02 -3.800094425678253174e-01 3.891655206680297852e-01 1.234081387519836426e-01 3.988280147314071655e-02 -1.563434116542339325e-02 -1.620266702957451344e-03 -2.408568114042282104e-01 -1.295033693313598633e-01 -1.109535768628120422e-01 5.664603039622306824e-02 1.055254861712455750e-01 3.130317032337188721e-01 2.843880653381347656e-01 2.251452952623367310e-01 1.249439120292663574e-01 -7.854248583316802979e-02 2.124946862459182739e-01 6.361971050500869751e-02 -4.996789619326591492e-02 1.423247009515762329e-01 -9.782158583402633667e-02 1.373639404773712158e-01 1.074407026171684265e-01 -1.533173471689224243e-01 -7.109834998846054077e-02 -3.161319196224212646e-01 -1.962402909994125366e-01
-2.111233472824096680e-01 -1.767457574605941772e-01 -2.505984902381896973e-01 -2.590289525687694550e-02 5.816554278135299683e-02 1.186197996139526367e-01 4.112231731414794922e-02 8.845079690217971802e-02 3.640562295913696289e-01 1.028819829225540161e-01 -1.005163881927728653e-02 -1.951226145029067993e-01 5.672075971961021423e-02 1.748161911964416504e-01 -3.829199820756912231e-03 2.697847485542297363e-01 1.089860424399375916e-01 8.991274982690811157e-02 2.680948674678802490e-01 -1.625367999076843262e-01 9.554529190063476562e-02 2.885339558124542236e-01 2.943910062313079834e-01 -4.099304676055908203e-01 1.196755543351173401e-01 1.211832687258720398e-01 1.004005670547485352e-01 9.957948327064514160e-02 -4.528120160102844238e-02 8.708809316158294678e-02 -3.244668245315551758e-02 -1.443615555763244629e-01
2.192428894340991974e-02 -2.846752107143402100e-02 9.595412015914916992e-02 -9.148330986499786377e-02 -1.317752897739410400e-02 -3.292214274406433105e-01 3.016335070133209229e-01 -1.349825505167245865e-02 -3.016593754291534424e-01 -1.250115036964416504e-01 1.753950566053390503e-01 -6.110989302396774292e-02 -9.289959818124771118e-02 1.010907720774412155e-02 6.456300616264343262e-02 -9.767113626003265381e-02 -4.790732264518737793e-02 9.386762976646423340e-02 -5.129123851656913757e-02 2.783973515033721924e-01 1.390643119812011719e-01 3.176183998584747314e-01 -1.205596607178449631e-02 -3.818064332008361816e-01 -1.085482165217399597e-01 1.782819181680679321e-01 1.549295634031295776e-01 9.134382009506225586e-03 2.697116695344448090e-02 1.473960876464843750e-01 -1.665558367967605591e-01 -3.776383399963378906e-01
1.960076019167900085e-02 6.223293021321296692e-02 -2.296489179134368896e-01 -2.522687241435050964e-02 1.722263395786285400e-01 -1.909364759922027588e-01 8.619263023138046265e-02 1.174259558320045471e-02 1.150645539164543152e-01 -2.471762150526046753e-01 -6.136050820350646973e-02 -6.531293690204620361e-02 1.142942681908607483e-01 2.325592190027236938e-01 1.809014081954956055e-01 -7.518180459737777710e-02 -1.398188713937997818e-02 1.097706109285354614e-01 3.669058382511138916e-01 -4.591565206646919250e-02 2.396985888481140137e-02 1.809284389019012451e-01 -1.062897667288780212e-01 -1.956860721111297607e-01 5.251749753952026367e-01 5.324179679155349731e-02 1.917849183082580566e-01 1.449664533138275146e-01 -1.893828064203262329e-01 -1.372047066688537598e-01 5.607332661747932434e-02 -2.337563484907150269e-01
-1.147397458553314209e-01 -4.691471159458160400e-02 -5.910117924213409424e-02 7.172393798828125000e-02 3.069089911878108978e-02 7.697296142578125000e-02 7.493546605110168457e-02 3.323682397603988647e-02 1.890897899866104126e-01 -1.007376387715339661e-01 6.588491797447204590e-02 -3.095504343509674072e-01 3.289613127708435059e-01 7.384602725505828857e-02 1.693705469369888306e-01 3.205938264727592468e-02 3.434496521949768066e-01 1.134222596883773804e-01 2.489065676927566528e-01 -2.633578181266784668e-01 1.054508313536643982e-01 2.260930836200714111e-01 2.005452960729598999e-01 2.921253629028797150e-02 1.290881633758544922e-01 -3.060972504317760468e-02 2.538396418094635010e-01 6.376135349273681641e-02 -1.069581061601638794e-01 -1.609740853309631348e-01 -1.554474085569381714e-01 -3.998753428459167480e-01
5.904722586274147034e-02 5.628578737378120422e-02 -3.023637533187866211e-01 8.188231289386749268e-02 -1.114390715956687927e-01 -1.646029353141784668e-01 1.391730457544326782e-01 1.375596970319747925e-01 -1.429141908884048462e-01 5.128604918718338013e-02 1.234513297677040100e-01 -5.337057113647460938e-01 -1.616614460945129395e-01 -2.015180140733718872e-01 -9.632661193609237671e-02 -3.103273920714855194e-04 -6.763789057731628418e-02 -2.197781801223754883e-01 7.584887742996215820e-02 1.144787147641181946e-01 2.840395867824554443e-01 1.600491851568222046e-01 -6.211866624653339386e-03 -9.994356334209442139e-02 2.472583204507827759e-01 -6.389430165290832520e-02 2.757460772991180420e-01 1.039606630802154541e-01 -1.320568025112152100e-01 -5.839023366570472717e-02 1.088156029582023621e-01 -2.131738364696502686e-01
-3.438755497336387634e-02 -9.681769460439682007e-02 -4.506116360425949097e-02 1.962329745292663574e-01 -1.348602771759033203e-01 -2.364359050989151001e-01 3.435384631156921387e-01 2.381324302405118942e-03 -2.634491398930549622e-02 -8.211497217416763306e-02 1.620799601078033447e-01 -2.230218378826975822e-03 -9.087351150810718536e-03 -1.163479238748550415e-01 -2.242099866271018982e-02 1.836975961923599243e-01 2.460495233535766602e-01 -1.722535192966461182e-01 -1.077060326933860779e-01 -1.138852685689926147e-01 1.735582798719406128e-01 1.771377176046371460e-01 9.816902875900268555e-02 -3.596136569976806641e-01 5.848241504281759262e-03 -2.037051618099212646e-01 3.131171166896820068e-01 1.358618438243865967e-01 1.114488616585731506e-01 1.324559301137924194e-01 -2.058809846639633179e-01 -3.599846661090850830e-01
-1.354149878025054932e-01 -1.328686773777008057e-01 2.355399280786514282e-01 1.774804145097732544e-01 -1.821992993354797363e-01 2.539349719882011414e-02 5.075097680091857910e-01 1.005733832716941833e-01 8.908305317163467407e-02 -9.104142338037490845e-02 -1.866445243358612061e-01 -4.377151653170585632e-02 -9.228865057229995728e-02 1.148624494671821594e-01 -6.703600287437438965e-02 1.084140762686729431e-01 3.024817109107971191e-01 5.901401489973068237e-02 1.641154140233993530e-01 -5.039418116211891174e-02 -1.424683481454849243e-01 2.230342477560043335e-02 9.947881847620010376e-02 -2.988076210021972656e-01 2.191741317510604858e-01 1.904449164867401123e-01 -3.999399021267890930e-02 2.835867702960968018e-01 -4.363120347261428833e-02 4.557260498404502869e-02 -1.461689025163650513e-01 -2.201631665229797363e-01
2.301336228847503662e-01 -8.863952010869979858e-02 -2.806983888149261475e-01 -1.523152142763137817e-01 5.932416021823883057e-02 9.579312056303024292e-02 7.109590619802474976e-02 1.235321611166000366e-01 3.874735906720161438e-02 2.925730049610137939e-01 -9.217718988656997681e-02 -3.272559344768524170e-01 -2.541497349739074707e-01 -6.371189653873443604e-02 -7.868286967277526855e-02 -3.817240893840789795e-02 1.540085673332214355e-01 4.952731076627969742e-03 6.050822138786315918e-02 -1.679246127605438232e-01 2.622783780097961426e-01 -3.196191415190696716e-02 2.149982005357742310e-01 -3.222874402999877930e-01 1.091734394431114197e-01 5.502704158425331116e-02 -1.112859174609184265e-01 1.787493824958801270e-01 -1.348662227392196655e-01 1.375143229961395264e-01 -1.323215216398239136e-01 -3.684942722320556641e-01
-2.680151723325252533e-02 2.122357934713363647e-01 -2.675585746765136719e-01 -1.014936640858650208e-01 6.916017085313796997e-02 -6.880062818527221680e-02 3.131926804780960083e-02 9.113454073667526245e-02 8.410669863224029541e-02 -1.253435462713241577e-01 8.632186800241470337e-03 1.076211500912904739e-02 -4.890261590480804443e-02 1.673844456672668457e-01 7.328265905380249023e-02 1.807426065206527710e-01 1.631310135126113892e-01 1.575616002082824707e-01 3.530488908290863037e-01 1.433555632829666138e-01 2.770043313503265381e-01 1.529869139194488525e-01 -4.715336859226226807e-02 -3.298754394054412842e-01 4.369897544384002686e-01 4.249228164553642273e-02 8.448293805122375488e-02 -7.831837236881256104e-02 -3.545775711536407471e-01 9.928532689809799194e-02 -2.540005557239055634e-02 -1.097697839140892029e-01
-2.017673403024673462e-01 -2.121840603649616241e-02 -3.905280232429504395e-01 9.061948955059051514e-02 1.713252514600753784e-01 -2.309182882308959961e-01 5.958362296223640442e-02 1.146121919155120850e-01 -4.428382031619548798e-03 -2.326797693967819214e-01 -1.652652174234390259e-01 -3.099988698959350586e-01 1.678437739610671997e-02 -7.256083190441131592e-02 1.076319068670272827e-01 2.775070630013942719e-02 2.385364770889282227e-01 1.764790713787078857e-01 1.151665523648262024e-01 1.386135071516036987e-01 4.762085154652595520e-02 2.377492934465408325e-01 1.505318135023117065e-01 -4.122310876846313477e-01 1.393816471099853516e-01 -1.803999841213226318e-01 -3.281082957983016968e-02 -1.922824829816818237e-01 -1.913986206054687500e-01 -5.834686011075973511e-02 -1.210590591654181480e-03 -3.623437508940696716e-02
2.316750288009643555e-01 -1.671130061149597168e-01 -8.515965193510055542e-02 1.076580509543418884e-01 1.262373179197311401e-01 6.005891412496566772e-02 6.498365104198455811e-02 -1.317853294312953949e-02 -1.063657402992248535e-01 -7.386597245931625366e-02 -7.014346867799758911e-02 1.611616909503936768e-01 9.357947111129760742e-02 2.150103002786636353e-01 1.135972235351800919e-02 1.471313275396823883e-02 -7.611839473247528076e-02 -6.108077988028526306e-02 2.793132066726684570e-01 -3.829643502831459045e-02 3.976796269416809082e-01 2.530289292335510254e-01 6.249366328120231628e-02 -4.937306344509124756e-01 -8.948700129985809326e-02 1.492651849985122681e-01 -1.527549475431442261e-01 7.050604373216629028e-02 -3.914638459682464600e-01 2.527293004095554352e-02 -9.398177266120910645e-03 -3.469020873308181763e-02
-3.099627196788787842e-01 -4.625573754310607910e-02 -1.247686147689819336e-01 2.739884555339813232e-01 -1.945847719907760620e-01 -8.594442903995513916e-02 3.067779541015625000e-01 2.268766015768051147e-01 -5.055896565318107605e-02 7.790420949459075928e-02 -5.530349165201187134e-02 -1.679158210754394531e-01 -2.187595218420028687e-01 9.434244711883366108e-04 2.191383540630340576e-01 -1.704224646091461182e-01 -8.421430736780166626e-02 -2.243062853813171387e-01 4.278457462787628174e-01 6.931244581937789917e-02 8.422041684389114380e-02 2.102720290422439575e-01 1.946364194154739380e-01 -2.247272282838821411e-01 -5.866817012429237366e-02 5.190784484148025513e-02 -2.476535970345139503e-03 -7.116789370775222778e-02 -1.032392680644989014e-01 -1.826864182949066162e-01 -9.302307665348052979e-02 -8.162029832601547241e-02
-1.592077016830444336e-01 -7.996535301208496094e-02 -1.205467879772186279e-01 6.340311467647552490e-02 -1.485883593559265137e-01 -1.904285252094268799e-01 -4.714785609394311905e-03 -1.689115315675735474e-01 -1.788249462842941284e-01 -2.126405239105224609e-01 -5.990124493837356567e-02 -2.832198739051818848e-01 3.483918844722211361e-04 2.596305906772613525e-01 1.041171699762344360e-01 -3.760404651984572411e-04 7.090315967798233032e-02 -3.973772525787353516e-01 1.332203447818756104e-01 -1.347085535526275635e-01 1.046944931149482727e-01 1.057540476322174072e-01 -3.019746243953704834e-01 -2.838465869426727295e-01 1.263409759849309921e-02 1.804531663656234741e-01 -2.188830524682998657e-01 -5.805270001292228699e-02 -1.706747710704803467e-01 -1.658912748098373413e-01 -1.006135642528533936e-01 -2.829477787017822266e-01
-4.511937871575355530e-02 -1.307940483093261719e-01 8.233521878719329834e-02 -7.569771260023117065e-02 1.430724114179611206e-01 -1.029595881700515747e-01 2.010256946086883545e-01 4.265210628509521484e-01 -6.109438464045524597e-02 9.074625559151172638e-03 -1.939536072313785553e-02 -1.924812346696853638e-01 -3.025241196155548096e-02 1.055564582347869873e-01 3.065435886383056641e-01 1.655272644711658359e-04 2.282075583934783936e-01 -6.313549727201461792e-02 3.884804546833038330e-01 1.058898121118545532e-02 1.681935340166091919e-01 1.515337079763412476e-01 -1.166786700487136841e-01 -2.031811624765396118e-01 -7.698359340429306030e-02 4.073901474475860596e-02 5.702679045498371124e-03 1.466485112905502319e-01 2.584707736968994141e-02 -2.132117003202438354e-01 -3.893386125564575195e-01 -1.661359816789627075e-01
3.670208621770143509e-03 -1.577311903238296509e-01 6.247624382376670837e-02 5.971317365765571594e-02 -2.142334729433059692e-01 -2.101666331291198730e-01 4.616180658340454102e-01 -8.695293217897415161e-02 -2.470632493495941162e-01 -4.952326044440269470e-02 -2.985509671270847321e-02 2.363497763872146606e-02 1.824424788355827332e-02 1.445813179016113281e-01 1.347122341394424438e-01 2.210288047790527344e-01 3.899196982383728027e-01 1.428762078285217285e-01 2.528406977653503418e-01 -6.183281168341636658e-02 -5.183691903948783875e-02 4.549776762723922729e-02 2.498633116483688354e-01 -6.209163367748260498e-02 2.980392053723335266e-02 1.281613409519195557e-01 1.814645975828170776e-01 6.793881207704544067e-02 -3.369255363941192627e-02 -2.172872275114059448e-01 9.719605743885040283e-02 -2.825568318367004395e-01
-1.459926813840866089e-01 -1.481834892183542252e-02 -1.388709843158721924e-01 1.739170551300048828e-01 -5.919965356588363647e-02 -1.114787161350250244e-01 5.385393276810646057e-02 -1.197808682918548584e-01 -3.228999674320220947e-01 -1.469387710094451904e-01 -3.041159808635711670e-01 -2.569283545017242432e-01 1.431396007537841797e-01 -2.298094332218170166e-02 -1.243011802434921265e-01 1.013783141970634460e-01 2.817417979240417480e-01 2.577073276042938232e-01 -5.919801443815231323e-02 7.421124726533889771e-02 1.805084794759750366e-01 1.636159718036651611e-01 -1.274215406738221645e-03 -2.781258225440979004e-01 8.999145776033401489e-02 1.329609006643295288e-01 -7.812102884054183960e-02 1.334064453840255737e-01 -1.950561702251434326e-01 1.025583669543266296e-01 -1.877844333648681641e-01 -3.736807703971862793e-01
-2.736867368221282959e-01 -6.287564337253570557e-02 -1.755662113428115845e-01 -1.197383552789688110e-02 5.002448707818984985e-02 -2.313830256462097168e-01 3.694249689579010010e-01 3.550231084227561951e-02 1.192105188965797424e-01 -3.596374590415507555e-04 6.968950480222702026e-02 -3.820126056671142578e-01 -8.751382678747177124e-02 7.885457575321197510e-02 -6.908448040485382080e-02 3.038010001182556152e-01 -1.002589911222457886e-01 2.045032382011413574e-01 3.340669274330139160e-01 -2.091133445501327515e-01 7.270113565027713776e-03 2.214281857013702393e-01 5.449189618229866028e-02 6.384449079632759094e-03 1.179678142070770264e-01 1.894724667072296143e-01 -1.328188925981521606e-01 -1.357727795839309692e-01 -2.085241675376892090e-01 -4.830017313361167908e-02 6.423005834221839905e-03 -1.714934408664703369e-01
-4.834638535976409912e-02 -2.981510758399963379e-01 -6.912752985954284668e-02 2.028036713600158691e-01 -1.827829182147979736e-01 -9.426664561033248901e-02 2.270835936069488525e-01 2.276230454444885254e-01 1.573053002357482910e-01 7.039752602577209473e-02 5.764542520046234131e-02 -1.842299252748489380e-01 -1.868608891963958740e-01 2.600023448467254639e-01 2.424853444099426270e-01 -5.228705704212188721e-02 2.931405007839202881e-01 1.617668718099594116e-01 4.062286019325256348e-01 -1.919347047805786133e-01 1.247419416904449463e-01 -1.860796473920345306e-02 -9.409680962562561035e-02 -1.031381264328956604e-01 1.340107917785644531e-01 1.665428653359413147e-02 1.757000833749771118e-01 1.139077916741371155e-01 1.441923677921295166e-01 -5.423010513186454773e-02 -2.144157290458679199e-01 -7.087228447198867798e-02
-5.854693427681922913e-02 4.122310131788253784e-02 9.613608941435813904e-03 6.386453658342361450e-02 -1.242685690522193909e-01 -3.924598991870880127e-01 3.199651539325714111e-01 8.790327608585357666e-02 -1.218670159578323364e-01 -6.863386183977127075e-02 1.242983937263488770e-01 1.175777893513441086e-02 4.271815344691276550e-02 -1.155845969915390015e-01 1.647241860628128052e-01 -4.881167039275169373e-02 2.399860024452209473e-01 -1.371644996106624603e-02 -2.216585539281368256e-02 -1.594529002904891968e-01 -9.635815769433975220e-02 2.060475200414657593e-01 1.238703355193138123e-01 -4.689322113990783691e-01 -1.741515994071960449e-01 -9.658074378967285156e-02 1.494861841201782227e-01 1.207542419433593750e-01 1.683565527200698853e-01 8.220252394676208496e-02 -1.254569441080093384e-01 -3.649289309978485107e-01
-1.995878219604492188e-01 -7.815153151750564575e-02 -9.800922870635986328e-02 1.785983294248580933e-01 -1.557157933712005615e-01 -1.073203608393669128e-01 1.052435711026191711e-01 4.399849846959114075e-02 -2.442240566015243530e-01 1.027397811412811279e-03 1.781978160142898560e-01 -6.970690190792083740e-02 -5.191991105675697327e-02 6.946913897991180420e-02 2.339437156915664673e-01 -2.442166954278945923e-01 1.978874206542968750e-01 6.106302025727927685e-04 -6.599875167012214661e-03 -3.140643239021301270e-01 7.464759051799774170e-02 1.869020462036132812e-01 -1.292422115802764893e-01 -2.144041210412979126e-01 -1.716247648000717163e-01 2.885900437831878662e-01 6.812710314989089966e-02 3.035771548748016357e-01 -1.521095335483551025e-01 -3.147839009761810303e-01 -1.945663243532180786e-01 -1.870413422584533691e-01
1.340499371290206909e-01 -1.759441345930099487e-01 1.183182448148727417e-01 -1.849879883229732513e-02 -1.211105212569236755e-01 -1.081259250640869141e-01 2.257159203290939331e-01 1.042967289686203003e-01 -2.142836898565292358e-02 -2.101696468889713287e-02 -5.077384412288665771e-02 -1.420201510190963745e-01 1.354819238185882568e-01 -9.283164888620376587e-02 1.578346639871597290e-01 6.661114841699600220e-02 2.013539969921112061e-01 -2.353899627923965454e-01 4.739478230476379395e-01 -2.402416467666625977e-01 2.721079587936401367e-01 -8.153982460498809814e-02 -2.228077352046966553e-01 -1.805049180984497070e-01 1.352059245109558105e-01 -7.642238400876522064e-03 -1.056546419858932495e-01 9.915146231651306152e-02 -3.537101671099662781e-02 -1.904333978891372681e-01 -3.007297813892364502e-01 -2.451106756925582886e-01
-1.860008835792541504e-01 -1.189011782407760620e-01 -2.318578958511352539e-01 -1.059837117791175842e-01 2.381080240011215210e-01 -1.672970354557037354e-01 2.620915472507476807e-01 -1.007398515939712524e-01 1.853638589382171631e-01 -1.414598822593688965e-01 -3.296382427215576172e-01 -4.967800974845886230e-01 4.416615143418312073e-02 -1.139168739318847656e-01 -6.925700698047876358e-03 1.346431970596313477e-01 1.695468127727508545e-01 2.139727175235748291e-01 3.050454705953598022e-02 6.013895943760871887e-02 2.331364154815673828e-02 -1.313317567110061646e-01 5.252975970506668091e-02 -2.775709927082061768e-01 -6.844303756952285767e-02 1.107626967132091522e-02 1.091203838586807251e-01 1.015116199851036072e-01 -7.102198153734207153e-02 -1.054552793502807617e-01 5.170734971761703491e-02 -2.393586337566375732e-01
-1.362683773040771484e-01 -1.024101823568344116e-01 -2.058926075696945190e-01 -1.661881357431411743e-01 -7.416279613971710205e-02 3.752880543470382690e-02 3.207870125770568848e-01 -4.888760671019554138e-02 4.979268088936805725e-02 -3.241336941719055176e-01 9.068335592746734619e-02 -5.023891925811767578e-01 9.934861958026885986e-02 -1.882222890853881836e-01 3.270784858614206314e-03 3.789770975708961487e-02 2.302427142858505249e-01 1.192691996693611145e-01 1.189227774739265442e-01 -3.117411583662033081e-02 -7.284959405660629272e-02 1.452950686216354370e-01 -1.872045733034610748e-02 -2.050247043371200562e-01 1.071916073560714722e-01 -1.508591324090957642e-01 5.243661627173423767e-02 -2.492312341928482056e-02 8.685591816902160645e-02 -6.123259663581848145e-02 -9.382857382297515869e-02 -4.061451852321624756e-01
2.854041382670402527e-02 -1.319972276687622070e-01 -2.488180696964263916e-01 -2.405840009450912476e-01 -1.923563331365585327e-01 6.793991476297378540e-02 4.150377586483955383e-02 2.181690484285354614e-01 -1.076452136039733887e-01 2.297603487968444824e-01 4.004618898034095764e-02 -1.499474346637725830e-01 1.254247575998306274e-01 -4.116903543472290039e-01 3.888934105634689331e-02 -6.590682081878185272e-03 -3.251504525542259216e-02 1.381844002753496170e-02 2.468302398920059204e-01 -2.895034558605402708e-04 1.252443939447402954e-01 4.266168922185897827e-02 2.238678187131881714e-01 -4.252034723758697510e-01 -4.418696463108062744e-02 2.046393454074859619e-01 2.577016316354274750e-02 -3.100008331239223480e-02 -6.170715764164924622e-02 -8.883185684680938721e-03 -2.386205196380615234e-01 -2.809213697910308838e-01
4.349773377180099487e-02 -1.759983301162719727e-01 -3.766884654760360718e-02 -6.859516352415084839e-02 -2.481615245342254639e-01 -1.918322294950485229e-01 1.798915416002273560e-01 4.138722121715545654e-01 1.005379483103752136e-02 -4.280623979866504669e-03 -6.558378040790557861e-02 -2.482495903968811035e-01 -4.830491542816162109e-02 -3.480047732591629028e-02 1.602634787559509277e-01 -8.806802332401275635e-02 3.126702606678009033e-01 8.534526079893112183e-02 3.866938948631286621e-01 4.311866313219070435e-02 3.219538331031799316e-01 5.640311911702156067e-02 -5.229014158248901367e-02 -1.060736700892448425e-01 -2.037473954260349274e-02 -1.318217217922210693e-01 9.479184448719024658e-02 1.005838811397552490e-01 4.124196618795394897e-02 -1.162287890911102295e-01 -3.491724729537963867e-01 -6.822405755519866943e-02
2.286598831415176392e-01 -2.089978456497192383e-01 3.598977252840995789e-02 8.668981492519378662e-02 -2.239540964365005493e-02 -1.301930993795394897e-01 1.885752528905868530e-01 5.654565175063908100e-04 -3.021941483020782471e-01 1.809632629156112671e-01 -1.228736191987991333e-01 -1.720558702945709229e-01 1.339299324899911880e-02 3.702817484736442566e-02 1.779859066009521484e-01 -1.705763339996337891e-01 3.926987573504447937e-02 2.064449638128280640e-01 1.894307732582092285e-01 -1.450748145580291748e-01 2.660238444805145264e-01 2.732671201229095459e-01 -1.427363306283950806e-01 -2.895720005035400391e-01 -2.236739248037338257e-01 6.787829846143722534e-02 7.398674637079238892e-02 -2.606779336929321289e-02 -2.042177915573120117e-01 -3.387903869152069092e-01 -6.829321384429931641e-03 -2.074421942234039307e-01
-1.303034275770187378e-01 1.922665685415267944e-01 -2.372276782989501953e-01 9.104846045374870300e-03 -1.100845262408256531e-02 -2.648913860321044922e-01 2.770724296569824219e-01 1.103658825159072876e-01 -3.835206851363182068e-02 1.317720394581556320e-02 4.825024679303169250e-02 -3.707756996154785156e-01 1.858928054571151733e-01 -1.267219055444002151e-02 5.781567469239234924e-02 1.333729270845651627e-02 9.753617458045482635e-03 -1.355058606714010239e-02 1.113394498825073242e-01 3.823986276984214783e-02 -1.554271876811981201e-01 -1.996424421668052673e-02 2.331539243459701538e-01 -3.599396944046020508e-01 2.492648512125015259e-01 1.123408600687980652e-01 2.332383692264556885e-01 4.304507374763488770e-01 1.170639023184776306e-01 2.396917669102549553e-03 5.111394566483795643e-04 -3.095227293670177460e-03
-1.173287332057952881e-01 -2.837345004081726074e-02 -7.230246812105178833e-02 3.363919556140899658e-01 2.169291526079177856e-01 -8.265246637165546417e-03 6.098811030387878418e-01 -3.619660437107086182e-02 -9.075299650430679321e-02 -4.718936979770660400e-02 -2.129670828580856323e-01 -2.115367352962493896e-01 -5.553748831152915955e-02 -7.642979919910430908e-02 5.369832739233970642e-02 -9.009054303169250488e-02 2.572950720787048340e-01 5.783715844154357910e-02 9.289925545454025269e-02 5.700556561350822449e-02 2.208578437566757202e-01 -3.645464405417442322e-02 6.685502082109451294e-02 -2.249206304550170898e-01 1.111275479197502136e-01 5.743006709963083267e-03 1.613229662179946899e-01 2.242781966924667358e-01 3.339912369847297668e-02 2.993502654135227203e-02 -4.986717179417610168e-02 -2.153141349554061890e-01
-3.329776525497436523e-01 -3.641978502273559570e-01 -2.501495778560638428e-01 3.950991109013557434e-02 -1.068321540951728821e-01 -1.043487861752510071e-01 6.626316159963607788e-02 2.865133062005043030e-02 -4.311603680253028870e-02 -1.505216360092163086e-01 -1.372253447771072388e-01 -2.054476141929626465e-01 -1.543944329023361206e-02 3.605202734470367432e-01 -1.168127730488777161e-01 2.153664678335189819e-01 1.019467562437057495e-01 -1.734449341893196106e-02 1.857283562421798706e-01 1.505955606698989868e-01 1.956143081188201904e-01 -1.475271284580230713e-01 -1.569216884672641754e-02 -6.250909995287656784e-03 1.613576561212539673e-01 1.183041483163833618e-01 -4.434512183070182800e-02 2.727114856243133545e-01 -1.064651608467102051e-01 -2.227515429258346558e-01 1.609039604663848877e-01 -2.400920540094375610e-01
2.068920135498046875e-01 -9.472014755010604858e-02 1.660416275262832642e-01 1.491589695215225220e-01 -4.708422720432281494e-02 -2.525784969329833984e-01 3.107498586177825928e-01 1.788067221641540527e-01 5.011827871203422546e-02 -6.756255775690078735e-02 -1.191331371665000916e-01 -7.494196179322898388e-04 -2.618284709751605988e-02 -1.031360626220703125e-01 1.554625928401947021e-01 1.425040811300277710e-01 1.301856189966201782e-01 -2.665736712515354156e-02 4.535246491432189941e-01 -1.388857662677764893e-01 2.405156940221786499e-01 1.105661317706108093e-01 -5.434088408946990967e-02 -2.045376896858215332e-01 1.370660066604614258e-01 1.116545200347900391e-01 9.586444497108459473e-02 -1.823782734572887421e-02 -1.619279235601425171e-01 -2.758398056030273438e-01 -2.669731974601745605e-01 -2.343792319297790527e-01
-6.497557461261749268e-02 -1.283569782972335815e-01 -2.164023369550704956e-01 -2.387988567352294922e-01 -2.114812433719635010e-01 -8.946190029382705688e-02 1.468324363231658936e-01 -2.168681025505065918e-01 -7.707661390304565430e-02 6.425169855356216431e-02 -1.891898363828659058e-01 -6.827017664909362793e-02 5.859831348061561584e-02 2.404643297195434570e-01 3.483227640390396118e-02 -1.719663143157958984e-01 1.987461447715759277e-01 -4.816873371601104736e-02 3.972874581813812256e-02 -2.027191817760467529e-01 2.688779532909393311e-01 6.677144765853881836e-02 -1.405970156192779541e-01 -1.293642669916152954e-01 2.408737502992153168e-02 3.412357866764068604e-01 -1.881015598773956299e-01 -1.620396599173545837e-02 -1.235584169626235962e-01 -3.219599127769470215e-01 -1.820418238639831543e-01 -3.302759230136871338e-01
5.471912026405334473e-02 5.395322665572166443e-02 -8.111425489187240601e-02 -5.680863186717033386e-02 -7.353229075670242310e-02 -2.342023700475692749e-01 3.159325122833251953e-01 3.644138276576995850e-01 9.492900967597961426e-02 4.166350513696670532e-02 -2.043064683675765991e-01 -1.822729706764221191e-01 -6.925617158412933350e-02 -5.267373099923133850e-02 -7.007784396409988403e-02 -1.365798059850931168e-02 3.201808035373687744e-01 -5.466263741254806519e-02 3.832912743091583252e-01 2.131894975900650024e-02 3.646425008773803711e-01 1.547287702560424805e-01 -1.270769387483596802e-01 -2.292808443307876587e-01 -7.463799417018890381e-02 4.680459201335906982e-02 -8.499164879322052002e-02 -1.583819277584552765e-02 -4.538863152265548706e-02 -8.489317446947097778e-02 -2.968481183052062988e-01 -4.386118799448013306e-02
-2.055874317884445190e-01 -2.543282508850097656e-01 -1.770070940256118774e-01 1.402946859598159790e-01 1.082283537834882736e-02 -2.437059395015239716e-02 1.268451809883117676e-01 3.730993345379829407e-02 -6.854856759309768677e-02 -2.469211816787719727e-01 -9.754053503274917603e-02 -3.396793901920318604e-01 2.365134209394454956e-01 -1.443830877542495728e-01 8.731709420680999756e-02 -4.907806962728500366e-02 3.364019989967346191e-01 3.297036886215209961e-01 -2.345015294849872589e-02 -2.743061445653438568e-02 1.597997695207595825e-01 2.581185996532440186e-01 1.458276957273483276e-01 -2.799363136291503906e-01 2.635763287544250488e-01 -6.537523865699768066e-02 -1.796170696616172791e-02 -3.562483191490173340e-02 -1.329821646213531494e-01 1.208687052130699158e-01 -3.912779316306114197e-02 -1.494447588920593262e-01
-7.254647463560104370e-02 -1.781997084617614746e-01 -1.047390773892402649e-01 1.364997327327728271e-01 -1.273022741079330444e-01 -6.632741540670394897e-02 -1.918648034334182739e-01 -2.847906202077865601e-02 -5.336461588740348816e-02 -1.980181932449340820e-01 -2.024550437927246094e-01 -3.011688590049743652e-01 3.156648874282836914e-01 -7.778553664684295654e-02 -9.881263226270675659e-02 1.362184435129165649e-01 2.436648011207580566e-01 1.233599185943603516e-01 -2.930642664432525635e-02 -5.775316059589385986e-02 2.045749276876449585e-01 3.499856591224670410e-01 -3.562974557280540466e-02 -2.629027962684631348e-01 2.572722733020782471e-01 -9.216833859682083130e-03 6.817603856325149536e-02 2.463084608316421509e-01 -2.103054672479629517e-01 6.164317205548286438e-02 -5.245976522564888000e-02 -2.674030661582946777e-01
3.864041566848754883e-01 -3.027055561542510986e-01 -4.712501913309097290e-02 -8.973789960145950317e-02 -1.883846521377563477e-01 -1.479245871305465698e-01 1.302554458379745483e-01 1.115409657359123230e-01 -2.488407194614410400e-01 3.465596213936805725e-02 -1.915325671434402466e-01 -1.912954300642013550e-01 2.475997316651046276e-04 7.718883454799652100e-02 9.737344086170196533e-02 -2.524832785129547119e-01 1.256003230810165405e-01 1.104874759912490845e-01 1.728576421737670898e-01 -2.681747674942016602e-01 1.627453714609146118e-01 1.807575076818466187e-01 -1.301669180393218994e-01 -3.609363436698913574e-01 -7.872396707534790039e-02 8.358527719974517822e-02 -3.382870554924011230e-02 1.627263277769088745e-01 -3.517493605613708496e-02 -2.003432959318161011e-01 -1.356558501720428467e-01 -9.837001562118530273e-02
4.563917592167854309e-02 -3.252914845943450928e-01 1.069344859570264816e-02 -1.972355991601943970e-01 -6.321492046117782593e-02 -3.454538881778717041e-01 2.973951213061809540e-02 -1.858399510383605957e-01 1.244262210093438625e-03 -8.503036201000213623e-02 -7.427950948476791382e-02 -1.850141733884811401e-01 -4.774164780974388123e-02 6.663706153631210327e-02 -2.389889210462570190e-02 1.948546618223190308e-01 8.134910464286804199e-02 2.541424334049224854e-01 1.921730488538742065e-01 -6.403777003288269043e-02 1.135706603527069092e-01 -2.141002416610717773e-01 1.223520934581756592e-02 -2.346251904964447021e-01 3.728754520416259766e-01 3.142168819904327393e-01 -2.334545552730560303e-01 1.639811396598815918e-01 -3.410077840089797974e-02 1.751426979899406433e-02 -3.241966664791107178e-02 -2.328932881355285645e-01
-3.310201689600944519e-02 -1.581676155328750610e-01 -2.195682376623153687e-01 3.950553759932518005e-02 2.392958402633666992e-01 -2.517465054988861084e-01 3.666029572486877441e-01 -9.355036891065537930e-04 3.905227035284042358e-02 -4.460646584630012512e-02 5.937777087092399597e-02 -2.902568876743316650e-01 3.180693835020065308e-02 1.302174329757690430e-01 8.486072719097137451e-02 -4.760693311691284180e-01 9.474042803049087524e-02 -1.667177677154541016e-02 1.291459240019321442e-02 1.287932097911834717e-01 2.209848314523696899e-01 9.577770531177520752e-02 -8.359897136688232422e-02 -3.434861004352569580e-01 1.290020644664764404e-01 -5.898945033550262451e-02 1.489817053079605103e-01 1.226205378770828247e-01 -1.107873022556304932e-01 -3.964174911379814148e-02 -5.198552459478378296e-02 -2.075811177492141724e-01
2.094824761152267456e-01 1.283659189939498901e-01 5.825979635119438171e-02 1.080592870712280273e-01 -1.690979599952697754e-01 -2.585709691047668457e-01 3.574942648410797119e-01 1.266455650329589844e-01 -1.175727620720863342e-01 2.782618440687656403e-02 -2.768172919750213623e-01 -3.968690633773803711e-01 1.957094967365264893e-01 4.181799665093421936e-02 6.752101331949234009e-02 -1.045838966965675354e-01 -2.883537299931049347e-02 2.460482716560363770e-01 1.288357377052307129e-01 -3.174942433834075928e-01 9.573689103126525879e-02 2.627871632575988770e-01 1.908818632364273071e-01 -6.208523642271757126e-03 -1.335697807371616364e-02 1.134796962141990662e-01 2.317283861339092255e-02 5.017011240124702454e-02 -1.285646259784698486e-01 -3.946812823414802551e-02 -2.284003794193267822e-01 -3.409846127033233643e-02
6.185190752148628235e-02 -2.136959284543991089e-01 -7.762798666954040527e-02 1.078059971332550049e-01 2.813523113727569580e-01 -2.686359919607639313e-02 2.931375205516815186e-01 -2.453983873128890991e-01 -4.091332200914621353e-03 -5.208913236856460571e-03 4.424316063523292542e-02 -1.454784274101257324e-01 3.460173308849334717e-01 6.324622780084609985e-02 1.059349551796913147e-01 1.382121592760086060e-01 1.255051493644714355e-01 8.255870640277862549e-02 3.843242228031158447e-01 -3.595508678699843585e-05 8.893970400094985962e-02 1.401940435171127319e-01 5.161515250802040100e-02 -4.144880175590515137e-01 1.254667639732360840e-01 -1.342633068561553955e-01 2.688324451446533203e-01 5.026523768901824951e-02 -1.580187678337097168e-01 3.816112875938415527e-02 -1.084645688533782959e-01 -1.027263104915618896e-01
-1.070886403322219849e-01 1.098713930696249008e-02 -3.132312297821044922e-01 3.019397612661123276e-03 -1.887327879667282104e-01 -7.053627818822860718e-02 -1.734377294778823853e-01 2.941046655178070068e-02 -2.690165117383003235e-02 -1.729782074689865112e-01 1.315265800803899765e-02 -8.456693589687347412e-02 1.662822812795639038e-01 -2.420986741781234741e-01 1.471472382545471191e-01 -1.199466288089752197e-01 1.522563844919204712e-01 9.061618149280548096e-02 2.305923104286193848e-01 -7.175301760435104370e-02 5.545692145824432373e-02 -1.639961078763008118e-02 1.597014516592025757e-01 -2.277431935071945190e-01 5.981309805065393448e-03 4.787836670875549316e-01 2.074471861124038696e-01 4.698013141751289368e-02 6.097226217389106750e-02 -4.133106395602226257e-02 -1.026840507984161377e-01 -4.444829225540161133e-01
-1.241922229528427124e-01 4.898371919989585876e-02 -1.090768128633499146e-01 2.023755162954330444e-01 -9.340576082468032837e-02 1.568226329982280731e-02 1.367413103580474854e-01 -1.229401603341102600e-01 2.163604795932769775e-01 -1.047097444534301758e-01 -1.641500890254974365e-01 -1.172364950180053711e-01 3.745533525943756104e-03 -1.158948242664337158e-01 -4.369149729609489441e-02 1.002746298909187317e-01 3.995075821876525879e-02 3.514859676361083984e-01 -6.112835928797721863e-02 -2.204740941524505615e-01 2.172985821962356567e-01 5.943472310900688171e-02 1.043053716421127319e-01 -5.387153625488281250e-01 8.412954956293106079e-02 -9.001123718917369843e-03 7.916498184204101562e-02 1.546884030103683472e-01 1.524115540087223053e-02 2.073243409395217896e-01 -9.717502444982528687e-02 -3.785801231861114502e-01
6.818352639675140381e-02 -1.793622970581054688e-01 -8.624094724655151367e-02 1.100927963852882385e-01 1.571248918771743774e-01 -4.298217222094535828e-02 2.503770589828491211e-02 -8.739307522773742676e-02 -1.705967485904693604e-01 -1.891294717788696289e-01 -2.773894183337688446e-02 -3.362885117530822754e-01 1.755173653364181519e-01 -3.853014111518859863e-02 -1.364900916814804077e-01 1.138785388320684433e-02 1.844721585512161255e-01 1.328779458999633789e-01 4.387216269969940186e-02 1.450352519750595093e-01 -5.671268701553344727e-02 5.148646421730518341e-03 6.739413738250732422e-02 -5.785720348358154297e-01 1.692646294832229614e-01 1.140167657285928726e-02 1.667500734329223633e-01 -1.749271899461746216e-02 -2.495962940156459808e-02 2.164920121431350708e-01 -4.917164519429206848e-02 -3.937771618366241455e-01
2.979411780834197998e-01 -2.310892790555953979e-01 -1.037690490484237671e-01 8.130858093500137329e-02 6.705848127603530884e-02 -1.924245208501815796e-01 1.857065558433532715e-01 -1.591524481773376465e-01 -5.913065373897552490e-02 2.339199036359786987e-01 1.260657906532287598e-01 2.466103434562683105e-02 1.136290580034255981e-01 2.229594141244888306e-01 -7.738812267780303955e-02 2.884051799774169922e-01 6.233018264174461365e-02 2.339138463139533997e-02 2.834313809871673584e-01 -1.816313564777374268e-01 2.278705239295959473e-01 2.746640145778656006e-01 2.350724190473556519e-01 -9.527770429849624634e-02 2.222134619951248169e-01 2.109081447124481201e-01 2.083414494991302490e-01 1.411573141813278198e-01 -6.302045285701751709e-02 2.155135385692119598e-02 2.853332087397575378e-02 -2.017523944377899170e-01
-1.065572574734687805e-01 6.702365726232528687e-02 -4.974598065018653870e-02 -1.454102061688899994e-02 -1.040760278701782227e-01 -1.708999872207641602e-01 3.519810736179351807e-01 1.577344983816146851e-01 -3.540368378162384033e-02 1.187293678522109985e-01 -1.655244268476963043e-02 7.041772454977035522e-02 1.497642695903778076e-01 -2.138742357492446899e-01 2.061211168766021729e-01 6.084158644080162048e-02 -1.992506533861160278e-01 7.478998973965644836e-03 1.951955854892730713e-01 1.359890848398208618e-01 1.727070957422256470e-01 2.074698954820632935e-01 -7.215531915426254272e-02 -2.331252694129943848e-01 -1.754012405872344971e-01 8.115158975124359131e-02 -8.602474629878997803e-02 1.716563664376735687e-02 -2.556438744068145752e-01 -2.484830021858215332e-01 -2.329805046319961548e-01 -4.500177800655364990e-01
1.158081740140914917e-01 -1.708087921142578125e-01 -1.417946815490722656e-01 6.879346910864114761e-03 -1.050355508923530579e-01 -7.380320876836776733e-02 2.321142852306365967e-01 -2.416422367095947266e-01 -5.123332142829895020e-02 8.727060258388519287e-02 -5.847466737031936646e-02 4.430621489882469177e-02 2.731439769268035889e-01 5.392031744122505188e-02 2.241127640008926392e-01 1.262102723121643066e-01 3.024006029590964317e-03 -1.572485268115997314e-02 3.608061075210571289e-01 -2.821103036403656006e-01 2.147243767976760864e-01 1.625799834728240967e-01 6.537236273288726807e-02 -2.911687195301055908e-01 4.278981387615203857e-01 -1.456332951784133911e-01 1.126659810543060303e-01 6.251080334186553955e-02 -7.785441819578409195e-03 2.128005176782608032e-01 -1.047762334346771240e-01 -1.932280510663986206e-02
-7.973731309175491333e-02 -4.585016146302223206e-02 -2.533247880637645721e-02 6.660466641187667847e-02 1.962157189846038818e-01 -2.680136561393737793e-01 7.669170945882797241e-02 1.847145408391952515e-01 1.282675075344741344e-03 -1.177535951137542725e-01 -7.010058034211397171e-03 -2.543181777000427246e-01 1.687506586313247681e-01 -8.420833200216293335e-02 2.013347595930099487e-01 1.815023720264434814e-01 1.373842209577560425e-01 -1.176482625305652618e-02 3.721702396869659424e-01 8.650825917720794678e-02 1.866583377122879028e-01 2.186182327568531036e-02 7.993398606777191162e-02 -4.556436240673065186e-01 3.355673253536224365e-01 2.166304290294647217e-01 9.740883857011795044e-02 -5.840855883434414864e-04 2.970447205007076263e-02 -1.037305518984794617e-01 2.071321755647659302e-02 2.303610444068908691e-01
1.986424773931503296e-01 -5.563311278820037842e-04 -3.569768369197845459e-01 7.634942233562469482e-02 -1.167351678013801575e-01 1.081352904438972473e-01 1.848034746944904327e-02 2.049230784177780151e-01 1.275195330381393433e-01 1.112805157899856567e-01 -1.200070511549711227e-02 -3.557347655296325684e-01 -2.258977144956588745e-01 -1.688032789388671517e-04 -1.629666984081268311e-01 4.290326684713363647e-02 1.966628804802894592e-02 7.664809376001358032e-02 9.854363650083541870e-02 -2.157249897718429565e-01 2.534708082675933838e-01 2.170446366071701050e-01 3.179384395480155945e-03 -3.206975460052490234e-01 4.255468398332595825e-02 1.210991814732551575e-01 -1.792744249105453491e-01 2.048634141683578491e-01 6.462532281875610352e-02 1.905397325754165649e-01 -1.323890388011932373e-01 -3.155055642127990723e-01
2.028907090425491333e-01 -2.394330948591232300e-01 5.924381315708160400e-02 -1.638275980949401855e-01 -2.705278992652893066e-01 -7.649124599993228912e-03 1.410682052373886108e-01 4.477468878030776978e-02 -3.461167514324188232e-01 -9.830661863088607788e-02 -1.162109076976776123e-01 -2.498101890087127686e-01 1.391853243112564087e-01 1.376273334026336670e-01 9.895686060190200806e-02 -1.458974331617355347e-01 1.390661597251892090e-01 -8.407200872898101807e-02 6.710802018642425537e-02 -1.546202600002288818e-01 3.319496214389801025e-01 1.034542769193649292e-01 -7.201239466667175293e-02 -7.910197973251342773e-02 2.198129892349243164e-01 -1.363730132579803467e-01 -1.104147136211395264e-01 2.763780653476715088e-01 -3.379370272159576416e-02 -2.576023340225219727e-01 5.418476089835166931e-02 -2.969213426113128662e-01
-5.193761549890041351e-03 -1.469043940305709839e-01 -3.110701739788055420e-01 -5.759895220398902893e-02 1.164614316076040268e-02 2.054440230131149292e-02 5.090709775686264038e-02 1.439834386110305786e-01 -1.917935609817504883e-01 -2.632388770580291748e-01 1.311930865049362183e-01 -1.728959232568740845e-01 1.714221388101577759e-01 6.212309375405311584e-02 2.006424218416213989e-01 1.482749879360198975e-01 2.395866066217422485e-01 -1.593372374773025513e-01 3.221094310283660889e-01 -2.456980943679809570e-01 -6.280187517404556274e-02 2.382407039403915405e-01 2.643943578004837036e-02 -1.788975298404693604e-01 7.309249043464660645e-02 2.562445998191833496e-01 -1.531683951616287231e-01 8.218119293451309204e-02 -3.440737426280975342e-01 -1.610718965530395508e-01 -1.103997975587844849e-01 -8.776290714740753174e-02
1.159151121973991394e-01 6.511633843183517456e-02 -1.583067327737808228e-01 2.990596294403076172e-01 -1.110122576355934143e-01 -2.826865315437316895e-01 6.844290345907211304e-02 2.756356894969940186e-01 2.199765443801879883e-01 -5.853231623768806458e-02 -9.674366563558578491e-02 -1.883213967084884644e-01 -6.780424620956182480e-03 7.263347506523132324e-02 1.245613619685173035e-01 1.629518717527389526e-01 1.403224617242813110e-01 2.096867412328720093e-01 -1.358496397733688354e-01 -1.776893585920333862e-01 3.460690751671791077e-02 1.381479799747467041e-01 3.465700894594192505e-02 -4.565003514289855957e-01 -1.362817883491516113e-01 -4.620026797056198120e-02 1.900794208049774170e-01 1.102680489420890808e-01 1.871010959148406982e-01 6.800752878189086914e-02 -1.085223108530044556e-01 -2.948413193225860596e-01
2.510261833667755127e-01 -9.269715286791324615e-03 1.815878041088581085e-02 7.869679480791091919e-02 1.596256196498870850e-01 -6.000961363315582275e-02 -6.959188263863325119e-03 -8.709672838449478149e-02 -1.683762818574905396e-01 -6.591240316629409790e-02 -1.058110669255256653e-01 -1.836313456296920776e-01 2.019460797309875488e-01 -1.172242220491170883e-02 2.154761701822280884e-01 -7.481624186038970947e-02 -9.070260077714920044e-02 -2.919470369815826416e-01 3.916432857513427734e-01 4.585143923759460449e-02 3.181776702404022217e-01 2.720774412155151367e-01 -2.337486483156681061e-02 -1.237254068255424500e-01 -5.110831931233406067e-02 3.152148723602294922e-01 -9.777641296386718750e-02 1.372037082910537720e-01 6.431870907545089722e-02 -1.574375629425048828e-01 -1.548988074064254761e-01 -3.158537149429321289e-01
1.031266525387763977e-02 -1.016268804669380188e-01 -8.353447914123535156e-02 2.729196250438690186e-01 7.555021345615386963e-02 -9.002568572759628296e-02 -1.884525269269943237e-02 -5.522738024592399597e-02 9.869085252285003662e-02 -2.363658249378204346e-01 -2.197221517562866211e-01 -1.186870783567428589e-01 1.288467198610305786e-01 -1.114238053560256958e-01 4.745147004723548889e-02 7.103657722473144531e-02 1.366232633590698242e-01 -2.909294664859771729e-01 2.087160348892211914e-01 1.019931882619857788e-01 -7.071179151535034180e-02 2.087068706750869751e-01 -1.063805297017097473e-01 -1.118610352277755737e-01 1.985324174165725708e-02 3.654614686965942383e-01 2.200072407722473145e-01 3.585028052330017090e-01 -1.033332645893096924e-01 9.378731250762939453e-03 -2.245532423257827759e-01 -3.533613681793212891e-01
-2.553044855594635010e-01 -9.990152716636657715e-02 -3.406253159046173096e-01 6.729254126548767090e-02 8.618093281984329224e-02 -5.779812112450599670e-02 1.326115131378173828e-01 -2.176996916532516479e-01 -2.124998569488525391e-01 -3.139599040150642395e-02 -1.454376578330993652e-01 -1.608337312936782837e-01 -9.963250905275344849e-02 -9.755091741681098938e-03 1.866737604141235352e-01 9.824626147747039795e-02 3.215184807777404785e-01 1.244053095579147339e-01 4.214206710457801819e-02 1.099404469132423401e-01 -5.428542569279670715e-02 5.421146750450134277e-02 2.437942773103713989e-01 -4.969397187232971191e-01 6.470672786235809326e-02 -1.510121226310729980e-01 -1.488045305013656616e-01 -4.674707353115081787e-02 -2.219213396310806274e-01 8.712937682867050171e-02 -8.662781864404678345e-02 -1.421526372432708740e-01
-1.247171834111213684e-01 1.084642261266708374e-01 -1.161943748593330383e-01 -7.587446272373199463e-02 1.929090321063995361e-01 -9.454611688852310181e-02 2.135301083326339722e-01 -2.087441980838775635e-01 7.177714724093675613e-03 2.906847186386585236e-02 -2.243992686271667480e-01 -1.541087478399276733e-01 -1.179200559854507446e-01 9.587790071964263916e-02 1.011192053556442261e-01 1.519486010074615479e-01 3.398763239383697510e-01 1.037211120128631592e-01 3.572866320610046387e-01 -1.389946974813938141e-02 1.569373011589050293e-01 3.360929433256387711e-03 1.442036926746368408e-01 -3.009333014488220215e-01 3.479111194610595703e-01 2.093605250120162964e-01 6.700294557958841324e-03 1.582949161529541016e-01 -1.564842909574508667e-01 2.126196026802062988e-01 -1.565930694341659546e-01 -1.112645119428634644e-01
-2.149794548749923706e-01 -2.432209998369216919e-02 -1.317478269338607788e-01 1.752733886241912842e-01 1.229455620050430298e-01 -1.407533884048461914e-02 -5.505673959851264954e-02 2.627335302531719208e-02 3.361193090677261353e-02 1.169119104743003845e-01 -1.768628694117069244e-02 -6.658543366938829422e-03 2.797688245773315430e-01 6.030610203742980957e-02 -6.253778189420700073e-02 -1.183961629867553711e-01 5.176737159490585327e-02 -2.132500335574150085e-02 4.161111712455749512e-01 9.779366105794906616e-02 1.879449188709259033e-01 2.647143006324768066e-01 1.857547610998153687e-01 -3.824941217899322510e-01 1.549655105918645859e-02 2.714151740074157715e-01 1.160886585712432861e-01 -1.675673425197601318e-01 -1.875167936086654663e-01 1.069941297173500061e-01 6.148406490683555603e-02 -3.649448454380035400e-01
-5.904766917228698730e-02 1.435419172048568726e-02 -1.194406673312187195e-01 -1.756176650524139404e-01 -1.316824182868003845e-02 -2.182841151952743530e-01 5.440355464816093445e-02 2.915906906127929688e-01 1.002975329756736755e-01 -7.174680382013320923e-02 4.388783127069473267e-02 -3.389236032962799072e-01 2.265407741069793701e-01 -6.331962347030639648e-02 -6.204747036099433899e-02 -4.173971340060234070e-02 2.974984347820281982e-01 2.616127729415893555e-01 7.636255770921707153e-02 -9.049500524997711182e-02 2.464921772480010986e-02 -3.546434268355369568e-02 -1.435277611017227173e-01 -1.547400355339050293e-01 1.941950172185897827e-01 -7.936349511146545410e-02 7.672433555126190186e-02 4.235227033495903015e-02 -2.539587318897247314e-01 -7.064156234264373779e-02 -1.337546408176422119e-01 -5.157765150070190430e-01
1.954541057348251343e-01 -3.609170913696289062e-01 -1.008221060037612915e-01 1.965643763542175293e-01 -5.843474343419075012e-02 -1.351890861988067627e-01 1.446521282196044922e-01 -2.507637739181518555e-01 -1.395273804664611816e-01 1.264016926288604736e-01 -1.093956083059310913e-01 -1.717385835945606232e-02 2.414497286081314087e-01 4.323800653219223022e-02 1.760229617357254028e-01 1.782491952180862427e-01 -6.163614243268966675e-02 1.671084314584732056e-01 2.844260931015014648e-01 -1.805986016988754272e-01 1.652894914150238037e-01 2.678888738155364990e-01 1.209269762039184570e-01 3.727018088102340698e-02 1.774853765964508057e-01 1.363403201103210449e-01 2.264034152030944824e-01 1.709251999855041504e-01 1.159215793013572693e-01 -1.684160828590393066e-01 -1.281674299389123917e-02 -2.715496718883514404e-01
-4.009994119405746460e-02 3.738926351070404053e-02 -2.375287585891783237e-04 1.941598951816558838e-01 -3.935092091560363770e-01 -2.155155390501022339e-01 1.322051882743835449e-01 1.020037904381752014e-01 1.138961017131805420e-01 6.872335076332092285e-02 -1.523815561085939407e-03 -1.399396806955337524e-01 1.041220948100090027e-01 -1.069198846817016602e-01 3.363965153694152832e-01 1.568373292684555054e-01 3.456154465675354004e-02 -2.271268218755722046e-01 3.043779544532299042e-02 9.057109057903289795e-02 -8.984048850834369659e-03 2.465471178293228149e-01 1.032442077994346619e-01 -2.557975649833679199e-01 -3.634700551629066467e-02 2.850944697856903076e-01 5.813223123550415039e-02 1.602643579244613647e-01 1.010772213339805603e-01 1.017828807234764099e-01 -8.601783961057662964e-02 -4.407880306243896484e-01
7.678079605102539062e-02 -5.892630293965339661e-02 -3.274457156658172607e-01 -5.918367300182580948e-03 -6.168392673134803772e-02 -8.286711573600769043e-02 -2.412481047213077545e-02 5.173571407794952393e-02 -2.707903385162353516e-01 -1.789683550596237183e-01 2.404543571174144745e-02 -1.608877480030059814e-01 3.769354149699211121e-02 6.147385016083717346e-02 6.937628239393234253e-02 1.172725856304168701e-01 1.635859310626983643e-01 -1.636382043361663818e-01 1.685054600238800049e-01 -4.313576519489288330e-01 7.149947434663772583e-02 4.538808017969131470e-03 -4.945259168744087219e-02 -4.680864214897155762e-01 -6.098284386098384857e-03 9.400860406458377838e-03 -7.915281504392623901e-02 2.724015712738037109e-01 -3.308557569980621338e-01 -2.492714114487171173e-02 -1.528888344764709473e-01 -7.155742496252059937e-02
5.169868934899568558e-03 4.059903696179389954e-02 2.821872383356094360e-02 2.911783754825592041e-01 -8.131390810012817383e-02 -4.719407111406326294e-02 1.305740475654602051e-01 -1.269040722399950027e-02 1.818254142999649048e-01 -5.516079440712928772e-02 -1.696516722440719604e-01 -1.206748485565185547e-01 -2.215474098920822144e-01 -1.179909929633140564e-01 5.095484480261802673e-02 -3.353019803762435913e-02 2.207525521516799927e-01 -2.469968944787979126e-01 2.139998599886894226e-02 1.251468658447265625e-01 1.811458766460418701e-01 -1.487956847995519638e-02 -5.488155037164688110e-02 -1.120555251836776733e-01 3.106109499931335449e-01 3.080204427242279053e-01 -1.105385925620794296e-02 3.692836463451385498e-01 -2.305824905633926392e-01 -8.681674301624298096e-02 -2.443350404500961304e-01 -3.432271480560302734e-01
-3.514916077256202698e-02 9.594339877367019653e-02 -1.238254904747009277e-01 8.049184083938598633e-02 2.391573488712310791e-01 -2.994626946747303009e-02 1.477702111005783081e-01 2.526782080531120300e-02 -1.410552207380533218e-02 4.509031400084495544e-02 -1.811483353376388550e-01 -7.003490626811981201e-02 -1.903302520513534546e-01 1.320573384873569012e-03 8.765657246112823486e-02 2.247296422719955444e-01 2.126637846231460571e-01 1.102946698665618896e-01 -9.170543402433395386e-02 -9.817381948232650757e-02 4.055625498294830322e-01 5.151139572262763977e-02 1.366702020168304443e-01 -5.617573857307434082e-01 1.139918714761734009e-01 -9.135517477989196777e-02 2.998901605606079102e-01 2.101910263299942017e-01 6.049792468547821045e-02 -1.030842680484056473e-02 -8.445013314485549927e-02 -9.817432612180709839e-02
-6.417746096849441528e-02 -5.730869621038436890e-02 -1.628272831439971924e-01 -1.910490170121192932e-02 1.982333809137344360e-01 -2.622950673103332520e-01 8.157312870025634766e-02 -2.187613844871520996e-01 -2.215668559074401855e-02 -3.444980457425117493e-02 -1.571116298437118530e-01 -1.367350220680236816e-01 -1.922745406627655029e-01 1.144690513610839844e-01 -1.565222069621086121e-02 2.480790913105010986e-01 2.716830670833587646e-01 1.343089491128921509e-01 2.426850199699401855e-01 4.014009982347488403e-02 1.668960899114608765e-01 -7.277396321296691895e-02 8.656220138072967529e-02 -4.485527873039245605e-01 4.136208295822143555e-01 1.548151075839996338e-01 1.709467321634292603e-01 7.022350281476974487e-02 -8.859756588935852051e-02 7.786000519990921021e-02 -9.383836388587951660e-02 8.484042249619960785e-03
3.074966371059417725e-02 -2.055634856224060059e-01 -5.127028375864028931e-02 8.750417828559875488e-02 2.994592189788818359e-01 -1.833723932504653931e-01 3.829559683799743652e-01 1.909722089767456055e-01 -1.167632192373275757e-01 -2.219140380620956421e-01 -1.225036755204200745e-01 -2.393848747014999390e-01 -9.637579321861267090e-02 7.706255465745925903e-02 1.569289416074752808e-01 -2.872330546379089355e-01 2.839700281620025635e-01 1.245233230292797089e-02 1.146726682782173157e-01 3.754486143589019775e-02 2.540232539176940918e-01 -9.877089411020278931e-02 -6.859537214040756226e-02 -2.907740175724029541e-01 3.161345049738883972e-02 -1.060065068304538727e-02 2.166315019130706787e-01 1.983749270439147949e-01 -1.993665844202041626e-02 -1.116707250475883484e-01 -3.110081516206264496e-02 -1.497229188680648804e-01
-1.667887717485427856e-01 1.164562255144119263e-01 9.432224929332733154e-02 2.226265221834182739e-01 1.200245991349220276e-01 -2.596514523029327393e-01 3.580050468444824219e-01 2.848518490791320801e-01 1.668666154146194458e-01 -1.340101193636655807e-02 -3.130017518997192383e-01 -6.999768316745758057e-02 -2.073211520910263062e-01 -5.981769412755966187e-02 7.370452582836151123e-02 1.815230250358581543e-01 6.276193261146545410e-02 1.658804267644882202e-01 -7.998166978359222412e-02 -4.481199756264686584e-02 1.588548570871353149e-01 1.643159538507461548e-01 -2.908353693783283234e-03 -3.381276428699493408e-01 -4.149940982460975647e-02 1.217221021652221680e-01 -4.166885837912559509e-02 1.770309954881668091e-01 1.275046467781066895e-01 -8.953537046909332275e-02 -6.135443225502967834e-02 -3.303078413009643555e-01
-2.477615773677825928e-01 -3.698994219303131104e-01 -3.460789024829864502e-01 -3.909865394234657288e-02 -7.738613337278366089e-02 -1.250345259904861450e-01 1.212896183133125305e-01 8.665128797292709351e-02 2.302299439907073975e-02 -8.176452666521072388e-02 -1.192103847861289978e-01 -2.108007222414016724e-01 -4.803528636693954468e-02 1.929807364940643311e-01 -1.183956041932106018e-01 1.538511067628860474e-01 3.031926155090332031e-01 -1.467672437429428101e-01 2.140761166810989380e-01 1.468045711517333984e-01 9.503871202468872070e-02 -2.268505394458770752e-01 4.826012626290321350e-02 1.114455610513687134e-02 3.371757268905639648e-02 9.794037789106369019e-02 -1.526892185211181641e-01 2.465681433677673340e-01 -8.394005894660949707e-02 -2.487096637487411499e-01 8.215011656284332275e-02 -2.815383374691009521e-01
-1.471975147724151611e-01 -1.000844463706016541e-01 -1.758356094360351562e-01 2.760748565196990967e-01 -1.751439124345779419e-01 -1.273064166307449341e-01 1.560459882020950317e-01 2.572064474225044250e-02 -3.417430222034454346e-01 -6.914892792701721191e-02 1.012467369437217712e-01 -6.697719544172286987e-02 -1.041733175516128540e-01 1.562613099813461304e-01 2.159872949123382568e-01 -1.352098584175109863e-01 1.982041150331497192e-01 7.410171627998352051e-02 -6.825125217437744141e-02 -4.599781930446624756e-01 1.859471797943115234e-01 1.363903284072875977e-01 -7.881288230419158936e-02 -1.415376663208007812e-01 -1.658498048782348633e-01 1.875721961259841919e-01 4.913764446973800659e-02 1.909531354904174805e-01 -1.392201930284500122e-01 -8.148699253797531128e-02 -2.090561091899871826e-01 -2.025998383760452271e-01
7.666696608066558838e-02 -1.046543642878532410e-01 8.859521709382534027e-03 4.071005806326866150e-02 -6.597647070884704590e-02 -6.873530894517898560e-02 2.790330350399017334e-01 3.858592510223388672e-01 1.761744916439056396e-02 1.058435067534446716e-01 -1.012498810887336731e-01 -2.189287543296813965e-01 -9.421340376138687134e-02 4.909677803516387939e-02 1.460107117891311646e-01 2.994305640459060669e-02 2.944868505001068115e-01 -2.311209449544548988e-03 4.202773571014404297e-01 -9.207270108163356781e-03 3.180672228336334229e-01 1.085685268044471741e-01 -1.714532226324081421e-01 -1.787016540765762329e-01 -1.782577782869338989e-01 1.016564592719078064e-01 -1.109013408422470093e-01 1.387273240834474564e-02 -1.705733984708786011e-01 -6.378713250160217285e-02 -3.403272330760955811e-01 -3.308558836579322815e-02
2.058657258749008179e-02 4.414159432053565979e-02 -4.438816010951995850e-01 -1.408582180738449097e-01 -3.352930303663015366e-03 -2.223614007234573364e-01 -5.311590060591697693e-02 2.072838880121707916e-02 -1.027224436402320862e-01 1.375578194856643677e-01 -6.967936456203460693e-02 -1.780097931623458862e-01 -1.671143621206283569e-01 -1.620863080024719238e-01 1.068121567368507385e-01 -8.380789309740066528e-03 1.573843508958816528e-01 -4.069662466645240784e-02 1.529060751199722290e-01 3.538104519248008728e-02 3.829501271247863770e-01 1.949634253978729248e-01 3.175881206989288330e-01 -7.958125323057174683e-02 -4.064816981554031372e-02 7.127767801284790039e-02 3.545575141906738281e-01 9.450712800025939941e-02 6.146311294287443161e-03 -1.596492379903793335e-01 -9.019771963357925415e-02 -2.800040543079376221e-01
-1.356138195842504501e-02 -1.679884642362594604e-01 -1.589456498622894287e-01 -1.602597385644912720e-01 3.033568859100341797e-01 -2.365123927593231201e-01 2.743304008617997169e-03 -1.298090666532516479e-01 4.803233966231346130e-02 2.419799752533435822e-02 3.976916521787643433e-02 -2.116417437791824341e-01 -3.837689384818077087e-02 1.273590624332427979e-01 9.837679564952850342e-02 1.820920109748840332e-01 1.293264329433441162e-01 9.381871670484542847e-03 4.544742405414581299e-01 1.721767038106918335e-01 2.929820716381072998e-01 -3.008600138127803802e-02 1.774400174617767334e-01 -2.047441899776458740e-01 2.656610608100891113e-01 1.192974746227264404e-01 -2.509082481265068054e-02 3.314023613929748535e-01 -2.562200836837291718e-02 -1.086889281868934631e-01 1.442318111658096313e-01 6.588849425315856934e-02
1.120638474822044373e-01 2.786394953727722168e-01 -1.482526808977127075e-01 8.875088393688201904e-02 -7.405199110507965088e-02 -1.371401250362396240e-01 -3.156314417719841003e-02 1.461061090230941772e-02 3.750498592853546143e-02 -1.710591316223144531e-01 -5.370573699474334717e-02 5.928857997059822083e-02 3.117113001644611359e-02 1.785352826118469238e-01 1.745021194219589233e-01 -1.709182709455490112e-01 1.046709250658750534e-02 -2.489825151860713959e-02 4.380810260772705078e-01 -1.215322613716125488e-01 6.915219128131866455e-02 -2.560192719101905823e-02 -5.787873640656471252e-02 -4.142190515995025635e-01 3.178244233131408691e-01 1.474374085664749146e-01 1.617856323719024658e-01 3.189053758978843689e-02 -2.342927306890487671e-01 -2.013949304819107056e-01 -1.284220367670059204e-01 -2.742283642292022705e-01
5.431903898715972900e-02 7.561823725700378418e-02 9.946492314338684082e-02 2.895071543753147125e-02 5.146570969372987747e-03 -8.254586160182952881e-02 6.710737943649291992e-02 8.095136284828186035e-02 2.441233843564987183e-01 -1.205937862396240234e-01 -2.483250107616186142e-03 3.772623091936111450e-02 -8.095855824649333954e-03 1.201954632997512817e-01 1.789160072803497314e-01 -2.575064264237880707e-02 1.736470013856887817e-01 -1.297739148139953613e-01 2.627838253974914551e-01 1.389520317316055298e-01 3.034144826233386993e-02 5.050206556916236877e-02 -1.765152066946029663e-01 -3.103809356689453125e-01 2.223617732524871826e-01 3.722037374973297119e-01 9.146173298358917236e-02 2.098807543516159058e-01 -2.746801078319549561e-01 3.778731077909469604e-02 -3.265083134174346924e-01 -3.869692385196685791e-01
7.432070374488830566e-02 -1.358134448528289795e-01 -5.847223103046417236e-02 4.256318137049674988e-02 8.739097043871879578e-03 -2.538633942604064941e-01 1.336166113615036011e-01 -5.910386890172958374e-02 4.135919734835624695e-02 2.654889822006225586e-01 -5.099555477499961853e-02 -1.690039187669754028e-01 8.067477494478225708e-02 3.220716118812561035e-01 3.218952119350433350e-01 2.406558841466903687e-01 2.904718816280364990e-01 -8.724951744079589844e-02 3.865427076816558838e-01 1.497117727994918823e-01 2.012923210859298706e-01 7.963638007640838623e-02 2.891376912593841553e-01 -7.963690161705017090e-02 1.725560277700424194e-01 9.822628647089004517e-02 3.786780685186386108e-02 1.441539674997329712e-01 -1.937582343816757202e-01 -6.760811805725097656e-02 -3.419011086225509644e-02 -6.529714912176132202e-02
-3.569052815437316895e-01 -1.598377823829650879e-01 -1.897416263818740845e-01 6.484114378690719604e-02 1.264604330062866211e-01 -2.199642956256866455e-01 -2.742752432823181152e-02 1.972913742065429688e-01 4.260974749922752380e-02 5.647368356585502625e-02 1.224648207426071167e-01 -3.249910175800323486e-01 -2.763286232948303223e-01 1.728919446468353271e-01 -2.256674170494079590e-01 1.141504645347595215e-01 -4.001706372946500778e-03 3.781288489699363708e-02 1.065569892525672913e-01 6.351568270474672318e-03 1.811882555484771729e-01 3.157272040843963623e-01 8.789882808923721313e-02 -4.787196218967437744e-02 1.604620814323425293e-01 1.202712133526802063e-01 1.325935870409011841e-01 -1.037811189889907837e-01 -7.700894773006439209e-02 -6.424054037779569626e-03 -3.829005956649780273e-01 -1.745389252901077271e-01
-2.705335617065429688e-01 5.595326796174049377e-02 -4.275507107377052307e-02 1.343552470207214355e-01 2.826031763106584549e-03 -5.484109744429588318e-02 2.861793637275695801e-01 8.396964520215988159e-02 -9.824702888727188110e-02 -2.063233638182282448e-03 -1.511644124984741211e-01 5.282505229115486145e-02 5.846920888870954514e-03 3.367031365633010864e-02 9.460730105638504028e-02 -1.934586614370346069e-01 -3.201619163155555725e-02 1.511535048484802246e-01 3.213416337966918945e-01 -4.137526080012321472e-02 -3.572922945022583008e-02 -2.197235263884067535e-02 -2.740427851676940918e-01 -5.107555985450744629e-01 3.062538206577301025e-01 -1.411449760198593140e-01 -2.181965671479701996e-02 2.147564888000488281e-01 3.391197323799133301e-02 -1.202384755015373230e-01 -2.041311264038085938e-01 -2.117366641759872437e-01
-1.031650323420763016e-02 -1.655337065458297729e-01 -4.784793555736541748e-01 -4.509093612432479858e-02 1.050556525588035583e-01 -9.004496037960052490e-02 2.265788018703460693e-01 1.692217588424682617e-01 -9.882710874080657959e-02 2.999096922576427460e-02 -3.358784914016723633e-01 -1.986426115036010742e-01 -1.683637499809265137e-01 2.402354218065738678e-02 -5.179140716791152954e-02 -3.024420887231826782e-02 -7.846321165561676025e-02 9.289307892322540283e-02 2.509458065032958984e-01 -1.088493540883064270e-01 -3.698309883475303650e-02 1.267110705375671387e-01 2.166725099086761475e-01 -2.301155403256416321e-02 -4.622364044189453125e-02 1.478068828582763672e-01 1.415886431932449341e-01 -1.992650888860225677e-02 -2.969595491886138916e-01 -1.999053657054901123e-01 -3.150434792041778564e-01 -1.435363292694091797e-01
-7.642429322004318237e-02 1.384485810995101929e-01 -2.442583590745925903e-01 -5.945762619376182556e-02 2.145961225032806396e-01 -1.164913401007652283e-01 1.973669081926345825e-01 -1.408322304487228394e-01 -6.033772975206375122e-02 -8.547030389308929443e-02 -1.511385887861251831e-01 -4.276099801063537598e-02 -1.156054884195327759e-01 2.103555202484130859e-01 1.434471905231475830e-01 1.294481456279754639e-01 4.820248484611511230e-01 -5.210570245981216431e-02 2.361766993999481201e-01 -5.001292005181312561e-02 1.223742216825485229e-01 3.959869965910911560e-02 2.242369502782821655e-01 -2.856133282184600830e-01 3.263344466686248779e-01 1.247841194272041321e-01 1.140942573547363281e-01 7.815472036600112915e-02 -7.633174210786819458e-02 1.835878789424896240e-01 -2.146299742162227631e-02 -1.997312903404235840e-01
-3.759261593222618103e-02 1.963557861745357513e-02 -2.438171654939651489e-01 -1.662137918174266815e-02 4.465592652559280396e-02 -1.186852902173995972e-02 1.591517478227615356e-01 1.913497149944305420e-01 9.770060889422893524e-03 -1.163350120186805725e-01 3.485241532325744629e-02 -1.180467382073402405e-01 6.456038355827331543e-02 9.126672521233558655e-03 -6.560257822275161743e-02 2.540885210037231445e-01 3.120110556483268738e-02 1.379135847091674805e-01 1.263045817613601685e-01 3.655677288770675659e-02 9.503084421157836914e-02 2.438942529261112213e-02 2.613206803798675537e-01 -4.035358130931854248e-02 1.362714916467666626e-01 2.373381704092025757e-01 2.250550538301467896e-01 4.523312449455261230e-01 1.368710491806268692e-02 3.137866035103797913e-02 -2.447883486747741699e-01 -5.142303705215454102e-01
1.512362062931060791e-01 -5.072135105729103088e-02 -9.186612814664840698e-02 1.004108786582946777e-01 -2.520861923694610596e-01 -3.072790503501892090e-01 1.159691661596298218e-01 2.116754418238997459e-03 1.098830029368400574e-01 -2.065288722515106201e-01 -4.932875931262969971e-02 -1.801909208297729492e-01 -1.973004080355167389e-02 -3.584016114473342896e-02 -1.352608352899551392e-01 2.068279534578323364e-01 1.374072283506393433e-01 3.276380598545074463e-01 6.977780908346176147e-02 2.408709973096847534e-01 1.608163565397262573e-01 3.548508286476135254e-01 4.287838563323020935e-02 -3.110697567462921143e-01 7.902549952268600464e-02 -8.911742828786373138e-03 1.198634877800941467e-01 2.480856925249099731e-01 -2.709999084472656250e-01 -1.192420497536659241e-01 7.085502892732620239e-02 -1.334805637598037720e-01
7.776503264904022217e-02 3.762229904532432556e-02 -2.834862470626831055e-01 -1.100857257843017578e-01 -1.040547862648963928e-01 1.383592933416366577e-01 7.804554700851440430e-02 5.355005711317062378e-02 4.981324449181556702e-02 1.766773909330368042e-01 -2.204840481281280518e-01 -1.600322425365447998e-01 3.520820289850234985e-02 9.083214402198791504e-02 -5.561292916536331177e-02 9.018824249505996704e-02 1.537554264068603516e-01 1.303691118955612183e-01 -8.093529194593429565e-02 -1.937261819839477539e-01 2.038750648498535156e-01 3.426155745983123779e-01 -1.694513484835624695e-02 -4.574448466300964355e-01 2.438544481992721558e-01 3.369511961936950684e-01 1.145376190543174744e-01 -1.850510574877262115e-02 1.046908423304557800e-01 1.628901809453964233e-01 -1.959848850965499878e-01 -1.300432085990905762e-01
-1.998250782489776611e-01 -3.159694001078605652e-02 -3.717661201953887939e-01 1.144436225295066833e-01 5.551905557513237000e-02 -1.481969058513641357e-01 3.153779804706573486e-01 6.093361601233482361e-02 -2.273669280111789703e-02 -8.580907434225082397e-02 -3.018273115158081055e-01 1.178942434489727020e-02 -1.802904307842254639e-01 5.812993273138999939e-02 -7.858940958976745605e-02 1.875683069229125977e-01 -2.163646072149276733e-01 1.181649938225746155e-01 3.877919614315032959e-01 -1.977770477533340454e-01 1.407881230115890503e-01 2.579828202724456787e-01 1.407631039619445801e-01 -9.356187656521797180e-03 -2.777642197906970978e-02 1.774173378944396973e-01 7.041430473327636719e-02 -5.758568644523620605e-02 -9.463782608509063721e-02 -1.432509422302246094e-01 -2.194729596376419067e-01 -1.687037944793701172e-01
2.076810896396636963e-01 -2.541733384132385254e-01 -3.824080899357795715e-02 -2.370190471410751343e-01 -2.510064244270324707e-01 -1.444702297449111938e-01 2.169065475463867188e-01 3.499647080898284912e-01 5.691181123256683350e-02 -6.466016918420791626e-02 1.950433403253555298e-01 -2.979727089405059814e-01 -1.629202254116535187e-02 8.936932682991027832e-02 1.080517172813415527e-01 -6.280359812080860138e-03 1.734512448310852051e-01 -8.094243705272674561e-03 3.612534999847412109e-01 -5.546546727418899536e-02 2.552583217620849609e-01 1.453164312988519669e-02 8.691499941051006317e-03 -1.341559737920761108e-01 1.057225614786148071e-01 -1.407290250062942505e-01 1.040264964103698730e-01 1.573205143213272095e-01 -1.043141335248947144e-01 -1.680040806531906128e-01 -2.586625516414642334e-01 -8.525878190994262695e-02
7.343007624149322510e-02 -1.575068980455398560e-01 -1.688010990619659424e-01 -8.335746824741363525e-02 4.203762393444776535e-03 -7.313457876443862915e-02 8.190689980983734131e-02 3.728078305721282959e-02 4.567106254398822784e-03 -1.221466884016990662e-01 -2.548004500567913055e-02 6.383947283029556274e-02 7.407285273075103760e-02 3.635398745536804199e-01 1.497754901647567749e-01 -1.483410876244306564e-02 2.309246510267257690e-01 -1.522867195308208466e-02 3.833237886428833008e-01 -3.580079376697540283e-01 3.618935495615005493e-02 2.635568082332611084e-01 -6.561189144849777222e-02 -3.622281253337860107e-01 1.951200664043426514e-01 -3.327647596597671509e-02 -3.357105422765016556e-03 5.048591271042823792e-02 -2.741667926311492920e-01 -6.438700016587972641e-03 -2.935352027416229248e-01 -5.352104455232620239e-02
-2.584793567657470703e-01 -1.821017712354660034e-01 -5.449694767594337463e-02 3.178667426109313965e-01 5.797427520155906677e-02 -1.722891628742218018e-01 -1.358493417501449585e-01 -8.572894334793090820e-02 1.514498889446258545e-02 -3.057901561260223389e-02 -1.959243714809417725e-01 -4.042735695838928223e-01 2.081179916858673096e-01 -5.899514071643352509e-03 -4.871764034032821655e-02 -2.225114777684211731e-02 2.908485233783721924e-01 1.404981464147567749e-01 9.056349843740463257e-02 -5.196554958820343018e-02 1.369792371988296509e-01 2.468622922897338867e-01 1.439296603202819824e-01 -1.736912429332733154e-01 2.191396206617355347e-01 -3.582261875271797180e-02 -3.975293412804603577e-02 3.327754139900207520e-01 -1.739967465400695801e-01 -3.487673774361610413e-02 8.876238763332366943e-02 -2.028451859951019287e-01
-1.002514287829399109e-01 -1.661603301763534546e-01 -1.065220907330513000e-01 2.271873354911804199e-01 -9.383523464202880859e-02 -4.818232357501983643e-02 1.573011577129364014e-01 1.502439528703689575e-01 -1.550025492906570435e-01 -7.896248251199722290e-02 1.699042022228240967e-01 -5.515078827738761902e-02 -3.337414190173149109e-02 1.899896264076232910e-01 1.201883852481842041e-01 -1.870321184396743774e-01 2.316145896911621094e-01 -4.139879252761602402e-03 5.775704234838485718e-02 -2.733635008335113525e-01 1.346647143363952637e-01 2.860691249370574951e-01 -2.151264846324920654e-01 -2.037989795207977295e-01 -1.739490926265716553e-01 3.275569975376129150e-01 -3.582939505577087402e-02 2.464932203292846680e-01 -2.980332374572753906e-01 -1.225404888391494751e-01 -2.411029487848281860e-01 -1.051438823342323303e-01
-2.372831255197525024e-01 -7.918021082878112793e-02 7.300689816474914551e-02 7.069665938615798950e-02 -1.697405874729156494e-01 -9.512075781822204590e-02 4.406331479549407959e-01 8.839047700166702271e-02 9.232420474290847778e-02 -1.315355896949768066e-01 2.647013962268829346e-01 -6.495940685272216797e-02 -2.748455107212066650e-01 1.770422607660293579e-01 3.910169750452041626e-02 -1.547607034444808960e-01 1.781332679092884064e-02 -5.109518021345138550e-02 1.661731153726577759e-01 7.606614381074905396e-02 2.118777781724929810e-01 4.778955876827239990e-02 5.733269080519676208e-02 -2.822631895542144775e-01 1.002786308526992798e-01 2.164125144481658936e-01 2.035517245531082153e-01 2.269801869988441467e-02 5.671078339219093323e-02 -2.567091286182403564e-01 -1.405030786991119385e-01 -3.172293007373809814e-01
-2.742134332656860352e-01 -1.509230285882949829e-01 -7.590366154909133911e-02 2.109498716890811920e-02 -2.121632099151611328e-01 -1.382120549678802490e-01 -3.131684362888336182e-01 1.678619533777236938e-01 -7.225973159074783325e-02 -6.994676310569047928e-03 -3.134256601333618164e-02 -2.031994313001632690e-01 7.391352951526641846e-02 -1.010496318340301514e-01 8.532422780990600586e-02 9.441331773996353149e-02 3.019234836101531982e-01 1.132615730166435242e-01 2.425292432308197021e-01 -4.541958495974540710e-02 6.401584297418594360e-02 2.915042340755462646e-01 1.630997508764266968e-01 -1.263986080884933472e-01 2.694753706455230713e-01 -2.278675511479377747e-02 1.322460323572158813e-01 3.035485148429870605e-01 -2.511602342128753662e-01 2.081234902143478394e-01 -2.713426575064659119e-02 -1.990570574998855591e-01
3.808817267417907715e-02 5.656842142343521118e-02 -1.196510717272758484e-01 8.142648637294769287e-02 -6.316336989402770996e-02 -2.795431017875671387e-01 3.509752452373504639e-01 2.685294449329376221e-01 -6.479262840002775192e-03 -2.084327191114425659e-01 -3.939574658870697021e-01 2.299293503165245056e-02 1.267371326684951782e-02 6.152517721056938171e-02 1.325578521937131882e-02 3.144324421882629395e-01 1.249132379889488220e-01 -1.175830885767936707e-01 3.508697748184204102e-01 4.914878308773040771e-02 2.734490334987640381e-01 -1.821671426296234131e-02 -7.603038102388381958e-03 -2.099142223596572876e-01 -5.183019116520881653e-02 1.576258689165115356e-01 1.619621366262435913e-02 7.309524808079004288e-03 1.413087993860244751e-01 -1.001445949077606201e-01 -8.709196746349334717e-02 -2.348568737506866455e-01
7.206268608570098877e-02 -1.611196547746658325e-01 -4.550397396087646484e-02 -4.331887140870094299e-02 -5.350346490740776062e-02 -4.239400327205657959e-01 2.647664248943328857e-01 -1.698067337274551392e-01 3.650555014610290527e-02 -3.483364731073379517e-02 -2.667337357997894287e-01 -2.340327799320220947e-01 5.153840407729148865e-02 1.989917159080505371e-01 -7.801307737827301025e-02 -1.231312751770019531e-01 -1.075328886508941650e-01 8.421377092599868774e-02 3.705405294895172119e-01 -7.021552324295043945e-02 8.125515282154083252e-02 -2.005248889327049255e-02 3.143384307622909546e-02 1.584747992455959320e-02 2.731018513441085815e-02 1.250224411487579346e-01 8.080130815505981445e-02 -3.957776643801480532e-04 3.305600583553314209e-02 2.053368538618087769e-01 1.797260344028472900e-02 -5.057643651962280273e-01
-1.123526878654956818e-02 -1.495344936847686768e-01 -1.050446629524230957e-01 3.318443894386291504e-02 2.628619372844696045e-01 -1.401174962520599365e-01 3.865192532539367676e-01 2.786149382591247559e-01 -1.197479665279388428e-01 -9.162860363721847534e-02 -1.007505953311920166e-01 -3.302350938320159912e-01 5.648909509181976318e-02 4.551326483488082886e-02 9.429250657558441162e-02 -3.634741902351379395e-01 1.685650348663330078e-01 1.994528993964195251e-02 5.552155151963233948e-02 1.280467808246612549e-01 3.016089200973510742e-01 5.058410763740539551e-02 -1.668635457754135132e-01 -2.167534232139587402e-01 1.768051832914352417e-01 5.699475482106208801e-02 9.508113563060760498e-02 2.115200906991958618e-01 -1.124974340200424194e-02 8.292484283447265625e-02 -4.678269475698471069e-02 -2.174680829048156738e-01
1.404392998665571213e-02 -1.213796883821487427e-01 -1.770918518304824829e-01 7.651052623987197876e-02 -1.406500935554504395e-01 -2.668775916099548340e-01 2.385848462581634521e-01 2.106806784868240356e-01 -1.914728134870529175e-01 5.235117301344871521e-02 -1.440249197185039520e-02 -1.745254099369049072e-01 2.767218053340911865e-01 1.054625492542982101e-02 1.577307730913162231e-01 4.887704551219940186e-02 1.356667429208755493e-01 -7.801732420921325684e-02 1.184845268726348877e-01 -4.705075323581695557e-01 4.525702819228172302e-02 -1.137740612030029297e-01 -1.989904791116714478e-02 -2.716421186923980713e-01 7.243987917900085449e-02 -5.299669876694679260e-02 -7.823546230792999268e-02 3.279297351837158203e-01 -2.107175886631011963e-01 -4.770219326019287109e-03 -2.539350390434265137e-01 4.251122102141380310e-02
-2.191631793975830078e-01 1.999433636665344238e-01 -1.082790121436119080e-01 2.336011677980422974e-01 -9.116866439580917358e-02 -3.270319197326898575e-03 1.980306357145309448e-01 1.004253774881362915e-01 -2.000946700572967529e-01 -1.453815400600433350e-01 2.131466865539550781e-01 -9.964568167924880981e-02 -1.437081098556518555e-01 -2.175974473357200623e-02 2.019326835870742798e-01 1.499045193195343018e-01 1.454672217369079590e-01 -6.597881019115447998e-02 4.653843864798545837e-02 6.945549696683883667e-02 7.902799546718597412e-02 2.395695298910140991e-01 3.691200613975524902e-01 -1.996011286973953247e-01 1.747318506240844727e-01 8.191460371017456055e-02 -1.225847527384757996e-01 1.657061725854873657e-01 8.598712831735610962e-02 -2.405968308448791504e-01 2.866214327514171600e-02 -4.112206995487213135e-01
2.210123687982559204e-01 -1.514651328325271606e-01 -1.199200972914695740e-01 1.301572918891906738e-01 -1.247431430965662003e-02 -2.012230008840560913e-01 2.028272747993469238e-01 8.704615384340286255e-02 -1.568128615617752075e-01 1.884403675794601440e-01 -9.658117592334747314e-02 -1.100903153419494629e-01 4.844488576054573059e-02 1.140162274241447449e-01 1.611014306545257568e-01 8.108200854621827602e-04 -3.417367860674858093e-02 -4.329314455389976501e-02 5.413900613784790039e-01 -5.467028170824050903e-02 3.021866977214813232e-01 2.324792742729187012e-01 6.458871811628341675e-02 -1.549988538026809692e-01 -3.034873008728027344e-01 -3.138785064220428467e-02 -3.991228714585304260e-02 -5.331622436642646790e-03 -2.064390033483505249e-01 -8.053706586360931396e-02 -2.073460966348648071e-01 -1.586764007806777954e-01
1.405430436134338379e-01 4.363913834095001221e-02 -2.445871829986572266e-01 -5.733392387628555298e-02 -2.353911474347114563e-02 -1.438572555780410767e-01 -7.617662101984024048e-02 1.241441220045089722e-01 -1.507905423641204834e-01 -1.592599600553512573e-01 1.240476518869400024e-01 -1.815433800220489502e-01 1.153516247868537903e-01 2.623110711574554443e-01 1.220010071992874146e-01 1.124416440725326538e-01 1.356465071439743042e-01 -3.744538873434066772e-02 1.635722070932388306e-01 -3.967352211475372314e-01 2.207138389348983765e-01 -6.108340620994567871e-02 -1.634727418422698975e-01 -3.586177229881286621e-01 1.317061781883239746e-01 1.529877930879592896e-01 -1.362800449132919312e-01 2.179983258247375488e-01 -2.023996561765670776e-01 -4.472281038761138916e-02 -2.755120694637298584e-01 -1.709657013416290283e-01
-1.448889374732971191e-01 1.422034800052642822e-01 -6.287498772144317627e-02 1.857295334339141846e-01 1.923478245735168457e-01 -6.423716992139816284e-02 4.745071753859519958e-02 -2.323001176118850708e-01 -1.284852772951126099e-01 -2.177590504288673401e-02 -3.187723755836486816e-01 -7.808324694633483887e-02 1.748431026935577393e-01 -7.773961871862411499e-02 -4.757613316178321838e-02 1.762434095144271851e-01 8.944435417652130127e-02 2.268892079591751099e-01 -2.080656215548515320e-02 6.382072716951370239e-02 1.448308676481246948e-01 2.359547615051269531e-01 7.673081755638122559e-02 -4.398406147956848145e-01 2.576909400522708893e-02 1.335255354642868042e-01 -4.432435613125562668e-03 1.139965057373046875e-01 -1.745666414499282837e-01 -7.971098646521568298e-03 -3.879371881484985352e-01 -2.753903269767761230e-01
5.900793243199586868e-03 -6.438668817281723022e-02 -3.224239051342010498e-01 8.433055877685546875e-02 -6.884912401437759399e-02 1.173756271600723267e-01 7.606195658445358276e-02 -4.139107465744018555e-02 8.414465934038162231e-02 4.767205566167831421e-02 -2.519934475421905518e-01 -2.766525447368621826e-01 -5.849738419055938721e-02 6.720221042633056641e-02 1.201435998082160950e-01 3.256192803382873535e-01 -7.744976133108139038e-02 1.240302100777626038e-01 -1.279140561819076538e-01 -1.853053420782089233e-01 4.140588343143463135e-01 1.078618466854095459e-01 8.820020407438278198e-02 -4.001408517360687256e-01 1.084751114249229431e-01 1.470574140548706055e-01 1.240421235561370850e-01 -3.823004662990570068e-02 -6.231447309255599976e-02 1.770884692668914795e-01 -2.663996517658233643e-01 -3.792274743318557739e-02
2.083848714828491211e-01 -1.646366715431213379e-01 -3.520803749561309814e-01 2.492067404091358185e-02 -4.242613911628723145e-02 -7.926123589277267456e-02 5.238704755902290344e-02 1.257544904947280884e-01 1.957104057073593140e-01 -1.396548449993133545e-01 -1.995127275586128235e-02 -2.828870415687561035e-01 -1.653411388397216797e-01 3.810004144906997681e-02 -2.633519172668457031e-01 1.547939628362655640e-01 -6.002500280737876892e-02 -1.229498088359832764e-01 2.308804988861083984e-01 -8.454470895230770111e-03 3.299696743488311768e-01 -6.516645848751068115e-02 6.758495420217514038e-02 -4.452680349349975586e-01 6.851118057966232300e-02 3.409391641616821289e-02 1.212548837065696716e-01 5.203961953520774841e-02 2.091109007596969604e-01 1.429582536220550537e-01 -1.463649570941925049e-01 -1.449310481548309326e-01
2.810573764145374298e-02 6.712639331817626953e-02 -1.324323285371065140e-02 4.705896601080894470e-02 -2.611309587955474854e-01 -2.657119333744049072e-01 4.692879617214202881e-01 2.056653983891010284e-02 2.655307576060295105e-02 5.652468651533126831e-02 -4.739866778254508972e-02 3.347016498446464539e-02 -1.298886630684137344e-02 1.702645868062973022e-01 9.780962020158767700e-02 2.313513010740280151e-01 1.385594010353088379e-01 1.364563107490539551e-01 2.743003666400909424e-01 1.844247281551361084e-01 2.595651447772979736e-01 1.254344265908002853e-02 6.563296541571617126e-03 -8.348646014928817749e-02 2.797182500362396240e-01 1.798622868955135345e-02 1.019888818264007568e-01 1.872764229774475098e-01 2.665672451257705688e-02 -2.059190273284912109e-01 -9.502149373292922974e-02 -3.681753575801849365e-01
1.551208347082138062e-01 -1.951831579208374023e-01 -1.339597404003143311e-01 9.458144754171371460e-02 5.919364094734191895e-02 1.921544596552848816e-02 4.820499196648597717e-02 -2.772767245769500732e-01 -1.762841828167438507e-03 -1.463178992271423340e-01 1.423076377250254154e-03 -4.035139083862304688e-01 -1.634693592786788940e-01 -3.897393122315406799e-02 -1.252373866736888885e-02 1.387233138084411621e-01 -8.085563778877258301e-02 1.090666726231575012e-01 1.586108654737472534e-01 -8.984419703483581543e-02 1.991438418626785278e-01 3.025946021080017090e-01 4.991423711180686951e-02 -2.527966201305389404e-01 9.140344709157943726e-02 1.915038563311100006e-02 5.346815660595893860e-02 -1.468976289033889771e-01 1.674199849367141724e-01 2.607568800449371338e-01 -3.999934792518615723e-01 -2.398583292961120605e-01
-3.773977980017662048e-02 -9.984288364648818970e-02 -1.062767952680587769e-01 1.437290608882904053e-01 -9.543589316308498383e-03 -2.467307299375534058e-01 1.564534604549407959e-01 -7.406715303659439087e-02 1.244693845510482788e-01 1.524789258837699890e-02 1.728020161390304565e-01 -1.551591455936431885e-01 1.297904364764690399e-02 3.487209230661392212e-02 -1.447417289018630981e-01 1.772685199975967407e-01 2.103034406900405884e-01 -6.724390387535095215e-02 -1.087189614772796631e-01 -1.811022758483886719e-01 9.918255358934402466e-02 1.390107721090316772e-01 1.826808899641036987e-01 -4.837038516998291016e-01 -4.159769043326377869e-02 -1.533027142286300659e-01 1.863558590412139893e-01 2.160716801881790161e-02 2.248352468013763428e-01 1.058267578482627869e-01 -2.608155906200408936e-01 -4.027808010578155518e-01
-1.022951528429985046e-01 -4.064724445343017578e-01 -1.010710746049880981e-01 2.809053063392639160e-01 1.745298206806182861e-01 -2.377652227878570557e-01 -4.183621332049369812e-02 4.085155576467514038e-02 -6.559252738952636719e-02 -2.449782788753509521e-01 6.031089928001165390e-03 -3.260965645313262939e-01 9.742008894681930542e-02 -9.242658317089080811e-02 -6.918545067310333252e-02 1.644072532653808594e-01 1.637194901704788208e-01 1.304568797349929810e-01 2.007149904966354370e-01 9.415902197360992432e-02 -2.849285863339900970e-02 3.429947793483734131e-01 1.833528876304626465e-01 -2.303636223077774048e-01 1.551050692796707153e-01 -1.149213090538978577e-01 -9.367036074399948120e-02 -8.524953573942184448e-02 -1.561408042907714844e-01 -1.485634222626686096e-02 -2.130730152130126953e-01 -5.304432287812232971e-02
1.777323633432388306e-01 -5.697952508926391602e-01 3.636458516120910645e-02 -7.156126946210861206e-02 -1.125925853848457336e-01 -2.548207938671112061e-01 -4.129515495151281357e-03 1.611610352993011475e-01 4.922606050968170166e-03 5.724177509546279907e-02 -2.298376262187957764e-01 -1.088514328002929688e-01 -6.527007371187210083e-02 7.392386347055435181e-02 5.861369520425796509e-02 -9.240482002496719360e-02 2.286801338195800781e-01 -1.792140118777751923e-02 2.084535658359527588e-01 -1.436273306608200073e-01 -1.929878070950508118e-02 3.060713410377502441e-01 -1.472780257463455200e-01 -3.759093582630157471e-01 1.050632745027542114e-01 4.423509538173675537e-02 -1.148732900619506836e-01 1.572618260979652405e-02 5.415261164307594299e-02 -1.658224314451217651e-01 -7.826217263936996460e-02 -8.535460382699966431e-02
-2.530480362474918365e-02 1.323296576738357544e-01 -3.061240613460540771e-01 1.064758896827697754e-01 9.863671660423278809e-02 9.389059990644454956e-02 -1.025275960564613342e-01 1.648193746805191040e-01 1.736252903938293457e-01 1.149644423276185989e-02 1.821176707744598389e-01 -3.694842159748077393e-01 6.957618892192840576e-02 -1.631295531988143921e-01 -4.596428200602531433e-02 2.115140110254287720e-02 6.292988080531358719e-03 1.798355430364608765e-01 -6.233376264572143555e-02 -8.250447362661361694e-02 2.054120302200317383e-01 1.495752632617950439e-01 2.797840237617492676e-01 -4.472175538539886475e-01 -2.786639705300331116e-02 1.159829944372177124e-01 -1.033501252532005310e-01 1.965613514184951782e-01 -2.994732186198234558e-02 -1.482654362916946411e-01 -1.104249153286218643e-02 -3.378340899944305420e-01
1.336666941642761230e-01 -1.582859456539154053e-02 -1.683970242738723755e-01 1.195739805698394775e-01 4.195959270000457764e-01 -1.741305887699127197e-01 3.551460802555084229e-01 9.105762839317321777e-02 -1.384040266275405884e-01 4.812025465071201324e-03 -5.417089164257049561e-02 -2.539366483688354492e-01 1.162495464086532593e-01 6.965401116758584976e-03 -3.313513845205307007e-02 -8.729966729879379272e-02 2.315102368593215942e-01 -1.157750189304351807e-01 6.398935616016387939e-02 -1.234711110591888428e-01 3.350428342819213867e-01 1.000266075134277344e-01 2.894224412739276886e-02 1.018027886748313904e-01 2.484699636697769165e-01 8.790668845176696777e-02 1.687551885843276978e-01 2.320475280284881592e-01 -2.253630459308624268e-01 -1.372330933809280396e-01 1.062501817941665649e-01 -1.924707144498825073e-01
3.279723227024078369e-02 1.533816009759902954e-02 -5.135264992713928223e-02 1.086913719773292542e-01 -1.835027523338794708e-02 -1.696199327707290649e-01 4.326725900173187256e-01 -3.689412400126457214e-02 7.511163596063852310e-03 -9.255239740014076233e-03 6.409253180027008057e-02 -3.527339100837707520e-01 3.396291434764862061e-01 -8.371142297983169556e-02 -7.621417939662933350e-02 -3.638000413775444031e-02 -7.217042148113250732e-02 -1.718907505273818970e-01 1.706234216690063477e-01 1.931316405534744263e-01 1.090268567204475403e-01 2.308036088943481445e-01 8.279190212488174438e-02 -4.111759662628173828e-01 1.267459392547607422e-01 -1.019994020462036133e-01 2.061182409524917603e-01 -1.390763819217681885e-01 1.848427206277847290e-01 5.553930066525936127e-03 -1.785995960235595703e-01 -1.084884256124496460e-01
1.693517118692398071e-01 -3.645359873771667480e-01 1.560276448726654053e-01 3.041088394820690155e-02 1.399416569620370865e-02 -2.372836768627166748e-01 4.795503616333007812e-02 2.047041803598403931e-01 1.118812933564186096e-01 -3.463698551058769226e-02 -1.079804524779319763e-01 -1.183901354670524597e-01 6.192597374320030212e-02 3.328800573945045471e-02 1.666146516799926758e-01 -5.229905620217323303e-02 2.483676373958587646e-01 -3.144003078341484070e-02 3.543944358825683594e-01 -8.685823529958724976e-02 1.708863675594329834e-01 2.298434227705001831e-01 -1.375504732131958008e-01 -3.615115880966186523e-01 1.915166378021240234e-01 1.941195689141750336e-02 -1.556356549263000488e-01 -1.032196432352066040e-01 -1.008613333106040955e-01 -2.767005860805511475e-01 -1.933469325304031372e-01 -1.188377365469932556e-01
4.643870145082473755e-02 -1.813352704048156738e-01 -3.919155597686767578e-01 -2.704870402812957764e-01 -1.987072452902793884e-02 -1.847996115684509277e-01 1.593477874994277954e-01 2.404408603906631470e-01 -1.176658198237419128e-01 -1.235159039497375488e-01 -1.563532650470733643e-01 -6.334634870290756226e-02 -1.777641773223876953e-01 2.569387480616569519e-02 -1.466047316789627075e-01 -3.876115009188652039e-02 5.942256376147270203e-02 2.117037773132324219e-01 1.022612750530242920e-01 1.798959821462631226e-01 1.600450426340103149e-01 9.430094063282012939e-02 1.585806757211685181e-01 -1.335451751947402954e-01 1.123024448752403259e-01 2.341422066092491150e-02 1.000125259160995483e-01 2.708110809326171875e-01 2.098722159862518311e-01 -1.064789444208145142e-01 4.885209351778030396e-02 -4.297719895839691162e-01
-2.046811431646347046e-01 -4.894995316863059998e-02 7.384300976991653442e-02 -3.769557550549507141e-02 1.260705143213272095e-01 -1.005511507391929626e-01 3.354502022266387939e-01 2.975265085697174072e-01 -3.567488491535186768e-02 -2.525571547448635101e-02 -5.234171450138092041e-02 -3.522869646549224854e-01 -9.864270687103271484e-02 1.071100682020187378e-01 7.197649031877517700e-02 1.000581234693527222e-01 5.653046444058418274e-02 1.262314915657043457e-01 4.320082664489746094e-01 -7.755476981401443481e-02 2.433704882860183716e-01 2.255869507789611816e-01 -1.481845527887344360e-01 -5.850532650947570801e-02 5.696522537618875504e-03 -3.432736918330192566e-02 -2.940660808235406876e-03 -2.415607720613479614e-01 -2.306867018342018127e-02 -1.344359517097473145e-01 -3.402728736400604248e-01 -1.240691542625427246e-01
9.908623062074184418e-03 -1.913589388132095337e-01 1.608612090349197388e-01 1.365384906530380249e-01 -8.895058184862136841e-03 -2.229418605566024780e-01 1.007974371314048767e-01 1.789614558219909668e-01 1.614552736282348633e-02 1.456209570169448853e-01 -7.735098153352737427e-02 -4.388421028852462769e-02 -2.208334207534790039e-01 1.067947149276733398e-01 2.495705485343933105e-01 2.137957215309143066e-01 1.190860755741596222e-02 1.074276193976402283e-01 1.346127241849899292e-01 -2.643943764269351959e-02 7.707368582487106323e-02 4.847846925258636475e-02 -3.073860108852386475e-01 -4.146194458007812500e-01 -1.177768483757972717e-01 -1.790707185864448547e-02 -1.189917102456092834e-01 2.632445693016052246e-01 -1.502042710781097412e-01 -2.846437394618988037e-01 -2.433508932590484619e-01 -2.522172033786773682e-01
-1.596923768520355225e-01 -1.172376051545143127e-01 -4.069924727082252502e-02 1.381141245365142822e-01 2.039691619575023651e-02 7.703349925577640533e-03 -4.585083201527595520e-02 -1.322779506444931030e-01 -2.694524824619293213e-01 -1.735206693410873413e-01 -2.637103199958801270e-01 -2.092022597789764404e-01 2.322256267070770264e-01 -8.459948003292083740e-03 3.439732640981674194e-02 3.422850742936134338e-03 2.826516032218933105e-01 1.555873751640319824e-01 -3.860079869627952576e-02 1.689439639449119568e-02 1.838362962007522583e-01 3.056922554969787598e-01 -1.519970744848251343e-01 -3.659419417381286621e-01 1.818625032901763916e-01 1.089105084538459778e-01 3.028395958244800568e-02 1.655469089746475220e-01 -1.988262087106704712e-01 6.983356177806854248e-02 -1.667060554027557373e-01 -3.363565802574157715e-01
5.920368060469627380e-02 -1.786517351865768433e-01 -9.167551994323730469e-02 1.652174741029739380e-01 -2.241702377796173096e-01 -1.255580484867095947e-01 -5.598752200603485107e-02 1.339387148618698120e-01 9.509697556495666504e-02 -5.678821727633476257e-02 7.674282789230346680e-02 -1.921902745962142944e-01 -1.245229970663785934e-02 -2.277143001556396484e-01 2.135160863399505615e-01 1.666125026531517506e-03 4.382121562957763672e-02 -1.721822321414947510e-01 -1.803544722497463226e-02 2.530092597007751465e-01 -6.049567833542823792e-02 3.869859874248504639e-02 1.693066358566284180e-01 -3.195209503173828125e-01 -2.672781050205230713e-02 3.244345188140869141e-01 -1.852595657110214233e-01 3.494692444801330566e-01 -4.348140954971313477e-02 -1.011800393462181091e-01 -8.231381326913833618e-02 -4.194557070732116699e-01
-1.598240733146667480e-01 -9.521762840449810028e-03 -5.011280998587608337e-02 2.004060596227645874e-01 -6.452910602092742920e-02 2.609164267778396606e-02 -1.154498234391212463e-01 -7.448483258485794067e-02 -1.977683454751968384e-01 -1.291110217571258545e-01 -3.061575293540954590e-01 -3.118781149387359619e-01 1.398553550243377686e-01 -4.824810102581977844e-02 -1.602047830820083618e-01 5.261918902397155762e-02 2.890805900096893311e-01 9.234932065010070801e-02 3.511491790413856506e-02 1.584566570818424225e-02 1.312804520130157471e-01 7.805600762367248535e-02 -7.821670174598693848e-02 -3.092702031135559082e-01 4.109555389732122421e-03 9.323830157518386841e-02 6.186846271157264709e-02 9.247551113367080688e-02 -3.581812083721160889e-01 3.769234567880630493e-02 -2.154033333063125610e-01 -4.415769875049591064e-01
-1.267417222261428833e-01 1.403849869966506958e-01 -2.463020570576190948e-02 7.648137211799621582e-02 -2.449759989976882935e-01 -3.407340645790100098e-01 2.630090415477752686e-01 2.509587407112121582e-01 -2.992931939661502838e-02 -1.033068224787712097e-01 -3.359961807727813721e-01 -1.033562198281288147e-01 -3.098928555846214294e-02 -1.146320439875125885e-02 -5.383222922682762146e-02 3.034408092498779297e-01 3.203957900404930115e-02 -9.226885437965393066e-02 1.310770958662033081e-01 4.377897828817367554e-02 3.680778443813323975e-01 1.697593927383422852e-02 -8.159995824098587036e-02 -1.632497906684875488e-01 4.984909296035766602e-02 2.440571971237659454e-02 1.272113025188446045e-01 6.227184459567070007e-02 5.350607261061668396e-02 -2.625960111618041992e-01 -1.551084667444229126e-01 -3.186847567558288574e-01
4.146805778145790100e-02 -9.004524350166320801e-02 -2.852361202239990234e-01 4.904946312308311462e-02 -2.028515785932540894e-01 -1.685505956411361694e-01 -2.048783749341964722e-01 6.491197645664215088e-02 -2.187851369380950928e-01 -1.371633857488632202e-01 -1.150183007121086121e-01 -1.066947653889656067e-01 -1.068821698427200317e-01 1.119613870978355408e-01 2.218682505190372467e-02 -6.942132115364074707e-02 -3.493761271238327026e-02 -3.006208539009094238e-01 2.497508525848388672e-01 -3.378590047359466553e-01 1.716508567333221436e-01 2.145070955157279968e-02 -4.340592771768569946e-02 -3.695916831493377686e-01 6.117386370897293091e-02 1.480730026960372925e-01 -7.152138650417327881e-02 2.421034276485443115e-01 -2.341509759426116943e-01 -1.094918474555015564e-01 -1.881457120180130005e-01 -2.048420161008834839e-01
[truncated: 3,274,056 more chars]
