# Supplementary material for: The Language of Innovation
Source: PLoS One. 2020 Apr 30;15(4):e0230107. doi: 10.1371/journal.pone.0230107 (PMC7194493; doi:10.1371/journal.pone.0230107)
Supplement: S28 File — (GZ) [file pone.0230107.s028.tar.gz › 2006-2010/V2Run_20_VS_4500_embeddings2006-2010ED32.txt]

3.337649861350655556e-03 -1.999202221632003784e-01 3.634876310825347900e-01 -2.541809380054473877e-01 1.076855733990669250e-01 -1.359902918338775635e-01 1.681755966274067760e-04 -7.890950143337249756e-02 -3.451215103268623352e-02 2.089108526706695557e-01 2.549773752689361572e-01 -6.806039810180664062e-02 -1.354005932807922363e-01 1.915779262781143188e-01 -5.646814405918121338e-02 -1.565560400485992432e-01 8.045881241559982300e-02 1.734602153301239014e-01 9.045761078596115112e-02 -5.617284402251243591e-02 1.421202868223190308e-01 -3.054458498954772949e-01 -6.580838561058044434e-02 2.482294663786888123e-02 3.068862557411193848e-01 -2.685997188091278076e-01 1.768807172775268555e-01 -8.192213624715805054e-02 3.121005296707153320e-01 1.562798172235488892e-01 1.739044487476348877e-01 -8.379044383764266968e-02
1.110624745488166809e-01 -2.135134041309356689e-01 1.436464339494705200e-01 -2.513706684112548828e-02 -2.582739293575286865e-01 -2.504345728084445000e-03 -7.744072377681732178e-02 -8.016553707420825958e-03 1.977100595831871033e-02 -9.939052164554595947e-02 -4.234142005443572998e-01 -2.090641409158706665e-01 -9.072002954781055450e-03 5.634988099336624146e-02 1.751360893249511719e-01 -1.204151883721351624e-01 1.059496998786926270e-01 1.664519608020782471e-01 2.473517358303070068e-01 -1.721717715263366699e-01 1.578238606452941895e-01 -2.622587382793426514e-01 1.316613405942916870e-01 -6.343775242567062378e-02 2.667714655399322510e-02 4.657900892198085785e-03 4.872931540012359619e-01 1.102153137326240540e-01 3.224637731909751892e-02 -1.608340293169021606e-01 -1.193075254559516907e-01 -1.734053194522857666e-01
-3.749862313270568848e-02 -2.605119645595550537e-01 3.976890444755554199e-02 -3.174266591668128967e-02 1.894452236592769623e-02 -2.200254797935485840e-01 -1.544751673936843872e-01 -1.775910854339599609e-01 -9.837009012699127197e-02 2.394001781940460205e-01 -2.141578495502471924e-01 -7.697400450706481934e-02 1.345150917768478394e-01 1.858165115118026733e-01 7.010873407125473022e-02 -4.787408560514450073e-02 -7.695694267749786377e-02 1.223605051636695862e-01 -6.307452172040939331e-02 1.856644600629806519e-01 1.969900131225585938e-01 -9.950885921716690063e-02 -1.633111685514450073e-01 4.798367992043495178e-02 6.137730553746223450e-02 -3.108179867267608643e-01 3.994585573673248291e-01 -4.774316772818565369e-02 3.824339210987091064e-01 2.234972417354583740e-01 1.725160633213818073e-03 -2.233934849500656128e-01
-1.537628099322319031e-02 -4.765067994594573975e-01 2.759917974472045898e-01 -9.716742485761642456e-02 -1.597001999616622925e-01 -6.009304895997047424e-02 -2.079492062330245972e-01 -2.719258889555931091e-02 6.791732460260391235e-02 -1.376138776540756226e-01 -8.254263550043106079e-02 -3.410336375236511230e-02 -2.821891307830810547e-01 1.364244073629379272e-01 -1.607941240072250366e-01 -2.415851950645446777e-01 6.895177811384201050e-02 1.538961082696914673e-01 2.115110754966735840e-01 7.888561487197875977e-02 -1.259775310754776001e-01 -2.320683300495147705e-01 1.228051036596298218e-01 -1.550962775945663452e-01 2.349378317594528198e-01 8.931528776884078979e-02 -6.432399898767471313e-02 2.942048311233520508e-01 1.280340701341629028e-01 9.000314027070999146e-02 1.825145781040191650e-01 -8.657188154757022858e-03
1.379333436489105225e-01 -3.347623944282531738e-01 5.771030858159065247e-02 -1.722696796059608459e-02 -2.755692973732948303e-02 -2.001720368862152100e-01 -3.097607791423797607e-01 1.974662393331527710e-01 -5.120239406824111938e-02 -1.088229343295097351e-01 -1.042124480009078979e-01 -2.669249195605516434e-03 -2.348585128784179688e-01 -3.877441957592964172e-02 3.175899684429168701e-01 -2.326006144285202026e-01 2.669049501419067383e-01 2.743144631385803223e-01 1.224526688456535339e-01 -9.013622067868709564e-03 -3.356382995843887329e-02 1.183388158679008484e-01 1.420204043388366699e-01 8.144687116146087646e-02 3.454526662826538086e-01 -1.010982021689414978e-01 6.590805202722549438e-02 4.607724770903587341e-02 2.831072509288787842e-01 1.417485177516937256e-01 -1.090114638209342957e-01 -3.000844828784465790e-02
-1.943821310997009277e-01 -3.581843078136444092e-01 1.329901069402694702e-01 -2.012303918600082397e-01 7.966487109661102295e-02 -6.582571566104888916e-02 -3.785928338766098022e-02 -1.326021701097488403e-01 -1.250152885913848877e-01 -9.782207012176513672e-02 -1.461197137832641602e-01 -1.898356080055236816e-01 -5.794470012187957764e-02 -1.515707224607467651e-01 2.185232043266296387e-01 -1.432860642671585083e-01 2.309247553348541260e-01 9.219349175691604614e-02 1.496838033199310303e-01 1.022208631038665771e-01 1.207771375775337219e-01 -2.086630463600158691e-01 1.641185283660888672e-01 -3.575494512915611267e-02 5.152147412300109863e-01 -5.589015781879425049e-02 2.179494127631187439e-02 1.976608335971832275e-01 1.464456021785736084e-01 -1.605164557695388794e-01 1.786565482616424561e-01 -2.401339262723922729e-02
-3.561013191938400269e-02 -4.708313941955566406e-01 2.207853943109512329e-01 9.894234128296375275e-03 8.427504450082778931e-02 -2.603594362735748291e-01 -4.153955578804016113e-01 2.089866399765014648e-01 -1.731423288583755493e-01 -1.204482093453407288e-01 4.233583807945251465e-02 -1.266652941703796387e-01 1.762451231479644775e-02 -8.403796702623367310e-03 6.774164736270904541e-02 -1.296967118978500366e-01 1.201644316315650940e-01 -1.276742666959762573e-02 1.240919530391693115e-01 3.121699392795562744e-01 1.758169531822204590e-01 -1.496799383312463760e-02 1.012978330254554749e-01 -2.709528505802154541e-01 1.469117999076843262e-01 -1.867312788963317871e-01 -3.330902010202407837e-02 7.819360494613647461e-02 1.588702201843261719e-01 -2.450988441705703735e-02 9.222633391618728638e-02 -1.126423627138137817e-01
1.877254098653793335e-01 -2.513973414897918701e-01 2.206586301326751709e-01 -2.283617407083511353e-01 3.997183218598365784e-02 -2.107277065515518188e-01 -1.735779345035552979e-01 2.920109406113624573e-02 2.393092513084411621e-01 -2.009313851594924927e-01 -9.751395136117935181e-02 -3.151330053806304932e-01 -2.322087138891220093e-01 -1.265650391578674316e-01 -1.969086229801177979e-01 -1.840430051088333130e-01 1.532853543758392334e-01 -8.054681122303009033e-02 1.880012899637222290e-01 2.360276691615581512e-02 9.620613604784011841e-02 -7.716123014688491821e-02 1.541995406150817871e-01 4.435072094202041626e-02 -4.970693588256835938e-02 -1.440427601337432861e-01 2.649238407611846924e-01 -6.313261389732360840e-02 2.184602916240692139e-01 -5.236324667930603027e-02 -7.451201230287551880e-02 -3.382911682128906250e-01
-8.874502778053283691e-02 -4.049749970436096191e-01 2.293403297662734985e-01 -2.545770108699798584e-01 -1.694362312555313110e-01 -7.032993435859680176e-02 -3.077738285064697266e-01 7.012004032731056213e-03 -3.910867869853973389e-02 -3.386205062270164490e-02 6.591795478016138077e-03 -2.763880193233489990e-01 -1.403225362300872803e-01 -2.663026750087738037e-02 7.050687074661254883e-02 -3.313745930790901184e-02 -2.532416880130767822e-01 2.305673956871032715e-01 4.293776303529739380e-02 2.058621495962142944e-01 -8.130124956369400024e-02 -6.135243922472000122e-02 1.785972267389297485e-01 7.562884129583835602e-03 2.427989691495895386e-01 -2.252964079380035400e-01 -5.289610475301742554e-02 2.779561877250671387e-01 1.498434245586395264e-01 9.783226996660232544e-02 1.171548813581466675e-01 -1.932478547096252441e-01
-2.645237743854522705e-01 -4.351222515106201172e-01 1.662484705448150635e-01 -6.887292489409446716e-03 6.432795524597167969e-02 -3.736076653003692627e-01 -3.197731077671051025e-01 1.246727779507637024e-01 2.593583241105079651e-02 1.802704995498061180e-03 -5.324997380375862122e-02 -8.502526581287384033e-02 1.003164723515510559e-01 4.977567493915557861e-02 1.454165279865264893e-01 -2.079846858978271484e-01 6.029404699802398682e-02 1.035289913415908813e-01 1.176676005125045776e-01 1.816209554672241211e-01 1.143223047256469727e-01 -1.668328046798706055e-01 1.283986717462539673e-01 -1.604843325912952423e-02 3.324918448925018311e-01 -1.571968644857406616e-01 -1.519023906439542770e-02 2.285478860139846802e-01 7.960204035043716431e-02 9.963312000036239624e-02 -1.838760972023010254e-01 -8.469523489475250244e-02
6.205200776457786560e-02 -2.584796398878097534e-03 1.814589947462081909e-01 -1.403802931308746338e-01 -5.966010317206382751e-02 -2.036468684673309326e-01 -3.151709735393524170e-01 -1.097875833511352539e-01 -4.382261261343955994e-02 1.834879070520401001e-01 -2.282084673643112183e-01 6.738533824682235718e-02 2.217443287372589111e-02 2.146600633859634399e-01 -6.210372969508171082e-02 -2.233511805534362793e-01 -1.944378763437271118e-02 2.676840424537658691e-01 -6.084190309047698975e-02 1.957644373178482056e-01 2.452810704708099365e-01 -2.543958835303783417e-03 -2.227594256401062012e-01 -7.551177591085433960e-02 1.442194432020187378e-01 -1.044296696782112122e-01 5.706157162785530090e-02 -2.041712999343872070e-01 3.838176131248474121e-01 -1.052509173750877380e-01 1.226139366626739502e-01 -3.390342593193054199e-01
-1.147650852799415588e-01 -3.362773954868316650e-01 2.216604351997375488e-01 -1.057065650820732117e-01 -7.341411709785461426e-02 -1.024869158864021301e-01 -7.279337197542190552e-02 -2.304212655872106552e-03 -4.536385834217071533e-02 4.126772284507751465e-02 -1.738402396440505981e-01 -1.189089268445968628e-01 1.163690015673637390e-01 -5.532806366682052612e-02 -1.461736708879470825e-01 -5.350083112716674805e-02 1.523980349302291870e-01 1.795766800642013550e-01 3.134740293025970459e-01 -2.286239340901374817e-02 -4.332114011049270630e-02 7.301402091979980469e-02 3.989946246147155762e-01 2.412177473306655884e-01 1.861678808927536011e-01 -2.977963723242282867e-02 2.924320995807647705e-01 1.232098937034606934e-01 2.256927788257598877e-01 1.132883802056312561e-01 6.121515482664108276e-02 -3.473843038082122803e-01
-7.003299891948699951e-02 -2.885459363460540771e-01 2.801650762557983398e-01 -1.452835053205490112e-01 -5.688104778528213501e-02 -3.191742002964019775e-01 -2.141347527503967285e-01 1.792224943637847900e-01 -2.592542394995689392e-02 -5.231190100312232971e-02 3.160633519291877747e-02 1.646223536226898432e-04 -2.256575822830200195e-01 -1.315557956695556641e-01 2.870104312896728516e-01 -1.065024957060813904e-01 2.116893678903579712e-01 1.673723757266998291e-01 7.691931724548339844e-02 1.075022965669631958e-01 1.365837156772613525e-01 -2.343274801969528198e-01 5.329737067222595215e-02 1.737527735531330109e-02 2.548313140869140625e-01 -1.811541765928268433e-01 4.049541428685188293e-02 3.966927826404571533e-01 1.763864010572433472e-01 4.449341446161270142e-02 7.336574792861938477e-02 -2.365787699818611145e-02
1.076021865010261536e-01 -1.464920639991760254e-01 1.391763687133789062e-01 -2.327806204557418823e-01 -3.190200328826904297e-01 2.647313289344310760e-02 -2.916100323200225830e-01 6.598844379186630249e-02 -1.030151024460792542e-01 2.221042513847351074e-01 -8.662249892950057983e-02 -1.968890875577926636e-01 -2.354837954044342041e-02 4.548598825931549072e-02 2.328981012105941772e-01 1.790225803852081299e-01 3.785073384642601013e-02 -1.327445656061172485e-01 2.427209764719009399e-01 1.764740347862243652e-01 3.902152925729751587e-02 -1.643043607473373413e-01 -5.385729670524597168e-02 8.355844020843505859e-02 3.184420764446258545e-01 -3.420095443725585938e-01 8.479538559913635254e-02 -1.952582448720932007e-01 2.425882667303085327e-01 2.633071132004261017e-02 -1.192859336733818054e-01 -1.464217305183410645e-01
9.219481050968170166e-02 -4.235248565673828125e-01 2.454276941716670990e-02 -2.839814424514770508e-01 -1.709850728511810303e-01 -2.264038771390914917e-01 8.330899477005004883e-02 3.638209309428930283e-03 -8.248043805360794067e-02 -1.135891377925872803e-01 -6.515383720397949219e-02 -5.788338184356689453e-02 -3.720396757125854492e-02 -1.455701738595962524e-01 -5.340027436614036560e-02 -3.648850619792938232e-01 2.169323563575744629e-01 -3.010077588260173798e-02 2.689101397991180420e-01 -1.079318076372146606e-01 4.663742333650588989e-02 -3.328948020935058594e-01 -7.343427091836929321e-02 2.519997358322143555e-01 1.643404811620712280e-01 -1.269954890012741089e-01 2.250380218029022217e-01 -1.325264722108840942e-01 -5.048259044997394085e-04 6.180128827691078186e-02 9.785082936286926270e-02 -1.378719508647918701e-01
1.701900064945220947e-01 -3.145533800125122070e-02 1.415285319089889526e-01 -1.512271761894226074e-01 -1.848537325859069824e-01 1.706376485526561737e-02 -3.258540928363800049e-01 -3.679166436195373535e-01 -1.484638601541519165e-01 1.016950756311416626e-01 -1.290002316236495972e-01 -4.419528320431709290e-02 1.789920479059219360e-01 1.980359666049480438e-04 -1.031482443213462830e-01 1.830591633915901184e-02 1.117057427763938904e-01 3.416260331869125366e-02 8.098385483026504517e-02 9.414354711771011353e-02 3.418799638748168945e-01 -1.025815755128860474e-01 -1.659230142831802368e-01 6.376636773347854614e-02 2.216652780771255493e-01 -9.219555556774139404e-02 1.784092038869857788e-01 -6.128998007625341415e-03 3.439882993698120117e-01 4.692843183875083923e-02 -1.448902338743209839e-01 -3.715578913688659668e-01
1.596775650978088379e-02 -1.748160570859909058e-01 2.809358835220336914e-01 -1.178380753844976425e-02 -1.004262045025825500e-01 -9.480212628841400146e-02 -4.020900130271911621e-01 -6.133530288934707642e-02 -6.261555850505828857e-02 3.357548117637634277e-01 -2.772746682167053223e-01 8.976485580205917358e-02 1.455437391996383667e-02 2.474768608808517456e-01 3.397033214569091797e-01 2.547194622457027435e-02 4.046719521284103394e-02 -3.351305052638053894e-02 6.592264771461486816e-02 1.912195980548858643e-01 2.147167623043060303e-01 -2.102631032466888428e-01 -8.800708502531051636e-02 2.253522276878356934e-01 2.943040430545806885e-01 -5.532177537679672241e-02 1.337657868862152100e-01 -7.932689040899276733e-02 5.739260837435722351e-02 7.259945571422576904e-02 1.502061169594526291e-02 -1.065305992960929871e-01
4.500924143940210342e-03 -3.094304203987121582e-01 1.943413615226745605e-01 -6.774397939443588257e-02 1.012432351708412170e-01 -4.472925364971160889e-01 -2.205947488546371460e-01 1.468063239008188248e-02 -6.459071766585111618e-03 -1.913686245679855347e-01 -1.034929007291793823e-01 4.723606258630752563e-02 -1.431525796651840210e-01 1.395142823457717896e-01 7.539761066436767578e-02 -2.094709575176239014e-01 1.375051680952310562e-02 1.874476522207260132e-01 8.959412574768066406e-02 1.860376447439193726e-01 -1.051406636834144592e-01 -2.518373727798461914e-01 2.541214227676391602e-01 -2.162149697542190552e-01 1.496372371912002563e-01 -2.402870506048202515e-01 -4.544849321246147156e-02 -3.862545639276504517e-02 9.437871724367141724e-02 1.046830639243125916e-01 -7.713198661804199219e-02 -3.004709184169769287e-01
8.774966932833194733e-03 -3.266107439994812012e-01 1.788642555475234985e-01 -9.659080952405929565e-02 -2.343866825103759766e-01 -8.222330361604690552e-02 -9.114738553762435913e-02 1.609632670879364014e-01 -1.770355552434921265e-01 -8.496388047933578491e-02 -4.317406117916107178e-01 -8.075249940156936646e-02 2.330999672412872314e-01 7.246793806552886963e-02 -5.846906080842018127e-02 -9.680004417896270752e-02 5.857541784644126892e-02 -3.390295803546905518e-02 1.887907087802886963e-01 -6.511335074901580811e-02 -1.838372647762298584e-01 -1.960223615169525146e-01 1.803554296493530273e-01 1.715941876173019409e-01 3.199953734874725342e-01 -1.301018334925174713e-02 1.389539688825607300e-01 -1.290113925933837891e-01 1.498509794473648071e-01 -5.016549304127693176e-02 2.137435823678970337e-01 -2.536168396472930908e-01
-1.821146160364151001e-01 -3.536383807659149170e-01 2.178229242563247681e-01 -1.951153040863573551e-03 1.165247485041618347e-01 -1.748755127191543579e-01 -1.547668576240539551e-01 2.516261935234069824e-01 -8.152490854263305664e-02 -1.416645105928182602e-02 -1.285626441240310669e-01 7.757640630006790161e-02 4.924348741769790649e-02 -5.489053577184677124e-02 7.893821597099304199e-02 -6.045193970203399658e-02 -3.724907711148262024e-02 1.827141046524047852e-01 8.899635635316371918e-03 3.185782432556152344e-01 -1.274002045392990112e-01 -2.933476269245147705e-01 1.443445682525634766e-01 -9.452165663242340088e-02 3.420343101024627686e-01 -1.742258071899414062e-01 5.771015584468841553e-02 4.739026725292205811e-02 1.682218909263610840e-01 4.523417726159095764e-02 1.969943568110466003e-02 -4.075913727283477783e-01
-9.682742506265640259e-02 -1.733805388212203979e-01 -4.623243585228919983e-02 -2.582088112831115723e-01 1.054317355155944824e-01 -2.054065167903900146e-01 -3.949267566204071045e-01 1.598936170339584351e-01 -4.215652297716587782e-04 -1.773177087306976318e-01 -3.036553263664245605e-01 -3.322418406605720520e-02 -3.018298745155334473e-01 -2.472421526908874512e-02 -3.139835596084594727e-02 -4.141779243946075439e-02 -3.588156402111053467e-02 1.223219782114028931e-01 8.197677880525588989e-02 3.016339801251888275e-02 2.148494422435760498e-01 -3.307873308658599854e-01 1.673668175935745239e-01 9.380547329783439636e-03 2.861550450325012207e-01 8.092932403087615967e-02 4.270366579294204712e-02 1.390433609485626221e-01 3.350692391395568848e-01 -7.433608639985322952e-03 7.379119098186492920e-02 -5.314508453011512756e-02
-5.165420845150947571e-02 -3.665953576564788818e-01 8.005782961845397949e-02 -8.746006339788436890e-02 1.465036999434232712e-03 -2.016921937465667725e-01 -1.787855774164199829e-01 8.342775702476501465e-02 4.583086818456649780e-02 4.593245312571525574e-02 -1.007053181529045105e-01 -1.270678639411926270e-01 -1.199714019894599915e-01 -4.857854545116424561e-02 2.120944857597351074e-01 -2.738786935806274414e-01 1.661135256290435791e-01 -2.918118983507156372e-02 -9.926791489124298096e-02 8.850798755884170532e-02 -8.756324648857116699e-02 -4.530379772186279297e-01 2.107305973768234253e-01 -3.051660358905792236e-01 1.928247809410095215e-01 -1.344169527292251587e-01 -1.778623461723327637e-01 9.020004421472549438e-02 1.679524630308151245e-01 1.130221337080001831e-01 2.213472425937652588e-01 -1.430237740278244019e-01
-3.790432959794998169e-02 -1.199737414717674255e-01 2.722946107387542725e-01 -9.064693748950958252e-02 -2.924637496471405029e-01 1.370241343975067139e-01 -3.492127656936645508e-01 2.536995708942413330e-02 3.987326845526695251e-02 3.343848288059234619e-01 2.017411217093467712e-02 2.455895207822322845e-02 -7.570939511060714722e-02 1.924259066581726074e-01 2.269350886344909668e-01 -1.146996915340423584e-01 1.303060054779052734e-01 1.134279221296310425e-01 2.029924839735031128e-01 1.347630172967910767e-01 -4.211849719285964966e-02 -1.397685408592224121e-01 -6.110728904604911804e-02 2.247773557901382446e-01 1.902438700199127197e-01 -1.340758353471755981e-01 1.207246333360671997e-01 -5.582489073276519775e-02 3.870773017406463623e-01 2.313096076250076294e-01 8.023013360798358917e-03 -1.141850575804710388e-01
1.046030670404434204e-01 -3.128958940505981445e-01 1.032502204179763794e-01 -1.008338406682014465e-01 -3.745941212400794029e-03 -3.003198504447937012e-01 -3.940676152706146240e-01 -3.827139735221862793e-02 -8.228582888841629028e-02 5.782824009656906128e-02 8.241552859544754028e-03 -7.451999932527542114e-02 2.078081667423248291e-01 -1.486392170190811157e-01 1.963506489992141724e-01 -7.300841808319091797e-02 1.818581074476242065e-01 1.680231541395187378e-01 7.143355906009674072e-02 3.403784036636352539e-01 6.142866611480712891e-02 -6.941310316324234009e-02 9.387047961354255676e-03 5.851187556982040405e-02 2.876679003238677979e-01 -5.512686073780059814e-02 -5.614184215664863586e-02 9.742013365030288696e-02 3.696247339248657227e-01 -2.016082555055618286e-01 -2.848384529352188110e-02 1.660927981138229370e-01
4.527551680803298950e-02 -1.678859144449234009e-01 1.753206849098205566e-01 4.734821617603302002e-02 -2.672429569065570831e-02 -2.687170505523681641e-01 -3.250789344310760498e-01 -4.486155509948730469e-01 1.201771646738052368e-01 -6.426285207271575928e-02 -3.789927810430526733e-02 -3.132378160953521729e-01 -2.712818980216979980e-02 -4.276398941874504089e-02 3.838346526026725769e-02 -1.555139720439910889e-01 6.563374400138854980e-02 -4.146281629800796509e-02 1.775821298360824585e-01 7.201100885868072510e-02 7.397730648517608643e-02 -2.587813138961791992e-01 1.622123867273330688e-01 1.081126183271408081e-01 2.164821475744247437e-01 2.469765841960906982e-01 1.909242570400238037e-01 -1.626898646354675293e-01 1.082806065678596497e-01 -6.655045598745346069e-02 2.367867678403854370e-01 -1.199490949511528015e-01
4.335578903555870056e-02 -5.897206813097000122e-02 3.065816164016723633e-01 5.448313429951667786e-02 9.161344915628433228e-02 7.466969639062881470e-02 -1.652093529701232910e-01 1.064359862357378006e-02 -1.180965751409530640e-01 3.453252315521240234e-01 -4.619036242365837097e-02 9.348551928997039795e-02 -2.674407660961151123e-01 1.615363061428070068e-01 5.076451227068901062e-02 -4.982018377631902695e-03 -3.511569648981094360e-02 5.166203901171684265e-02 -1.245919689536094666e-01 -4.570545256137847900e-02 2.829568982124328613e-01 -2.526692748069763184e-01 -2.769641578197479248e-01 7.715025544166564941e-02 1.746763437986373901e-01 -6.414970755577087402e-02 -2.751166000962257385e-03 2.160636633634567261e-01 3.456625938415527344e-01 1.443285793066024780e-01 3.452704846858978271e-02 -3.756467401981353760e-01
-8.838518708944320679e-02 -1.738049089908599854e-01 -1.782391965389251709e-02 1.915985718369483948e-02 -1.727184504270553589e-01 -3.809528052806854248e-02 -1.798013299703598022e-01 -1.277172118425369263e-01 -4.690752550959587097e-02 2.360476255416870117e-01 -2.537961006164550781e-01 -1.024188380688428879e-02 -1.013301238417625427e-01 -1.540564652532339096e-02 1.234577372670173645e-01 -1.681357771158218384e-01 1.199791952967643738e-01 1.149321421980857849e-01 1.765525341033935547e-02 2.174615263938903809e-01 3.289417028427124023e-01 -2.229298949241638184e-01 -2.298703620908781886e-04 2.118416279554367065e-01 1.261209696531295776e-01 -1.678795963525772095e-01 2.928211688995361328e-01 -2.385439723730087280e-01 3.354918658733367920e-01 1.919272989034652710e-01 -1.333335191011428833e-01 -2.702408730983734131e-01
-2.721700444817543030e-02 -2.394997775554656982e-01 2.099761068820953369e-01 5.903392285108566284e-02 8.980008959770202637e-02 -3.545786738395690918e-01 -2.077773809432983398e-01 1.627502739429473877e-01 -5.762463551945984364e-04 3.540508681908249855e-03 -5.118174850940704346e-02 -2.722874879837036133e-01 -1.019401326775550842e-01 7.597588934004306793e-03 1.861837208271026611e-01 -2.974798083305358887e-01 1.730327755212783813e-01 9.772305190563201904e-02 2.713466286659240723e-01 -2.016015164554119110e-02 9.057903289794921875e-02 -1.291763782501220703e-01 1.875135749578475952e-01 -3.298914432525634766e-02 2.338042408227920532e-01 -1.044449880719184875e-01 1.154960319399833679e-02 3.737341165542602539e-01 2.131342440843582153e-01 4.339350853115320206e-03 -4.359861090779304504e-02 -2.304300665855407715e-01
-1.658436842262744904e-02 -3.664179146289825439e-01 1.063506379723548889e-01 -8.691556751728057861e-02 -7.454669475555419922e-02 -3.837588727474212646e-01 -2.806997597217559814e-01 2.163857519626617432e-01 -1.238069906830787659e-01 -1.088636694476008415e-03 -1.849309355020523071e-01 -1.418302059173583984e-01 -6.794508546590805054e-02 -4.696789756417274475e-02 3.724835813045501709e-01 -1.301224976778030396e-01 7.580927759408950806e-02 1.730890944600105286e-02 1.227998808026313782e-01 7.086264342069625854e-02 1.455904543399810791e-01 -5.515180155634880066e-02 1.342581361532211304e-01 3.046479076147079468e-02 3.371909856796264648e-01 6.471293512731790543e-03 -5.984187126159667969e-02 2.217803597450256348e-01 2.359614074230194092e-01 -9.660203009843826294e-02 7.991767674684524536e-02 -1.696128547191619873e-01
-2.448683083057403564e-01 -5.226963162422180176e-01 1.014043688774108887e-01 -5.462770815938711166e-03 1.183291897177696228e-01 -2.201809585094451904e-01 -1.322181969881057739e-01 1.581662148237228394e-01 8.820354007184505463e-03 -1.324816197156906128e-01 1.471350640058517456e-01 -1.056042388081550598e-01 -1.686450541019439697e-01 3.852818161249160767e-02 6.997556984424591064e-02 -1.311968415975570679e-01 3.750446485355496407e-03 1.453089863061904907e-01 -4.918624088168144226e-02 2.334221303462982178e-01 5.678579956293106079e-02 -1.754347681999206543e-01 -1.191388070583343506e-01 3.476597368717193604e-02 2.653238475322723389e-01 -2.785294651985168457e-01 -4.127539694309234619e-02 9.335433691740036011e-02 2.687335908412933350e-01 1.042532455176115036e-02 -1.002290695905685425e-01 -2.843692302703857422e-01
1.272759679704904556e-02 -2.195822596549987793e-01 -1.684829220175743103e-02 3.016203083097934723e-02 5.750608444213867188e-02 -2.154136300086975098e-01 -2.232856005430221558e-01 7.911955565214157104e-02 7.343252003192901611e-02 -9.476711601018905640e-02 -1.189282983541488647e-01 -3.478742018342018127e-02 -8.137455582618713379e-02 -1.052631586790084839e-01 2.772407829761505127e-01 -3.948460817337036133e-01 2.208856344223022461e-01 2.864445149898529053e-01 1.606816798448562622e-01 -4.342965409159660339e-02 1.150330826640129089e-01 -2.978639900684356689e-01 2.590559720993041992e-01 -2.106773853302001953e-01 9.448169916868209839e-02 8.007901906967163086e-02 6.835372000932693481e-02 5.387279763817787170e-02 2.658981680870056152e-01 2.010687887668609619e-01 2.375933378934860229e-01 4.376172274351119995e-02
3.087218850851058960e-02 -3.111607134342193604e-01 9.562455117702484131e-02 -2.279724180698394775e-01 4.594282712787389755e-03 1.081035509705543518e-01 -3.768386244773864746e-01 -5.121466889977455139e-02 4.192812368273735046e-02 -1.069372519850730896e-01 -9.920778684318065643e-03 8.423496037721633911e-02 -1.404669433832168579e-01 -5.357261747121810913e-02 -5.746015161275863647e-02 1.248521208763122559e-01 1.905829310417175293e-01 3.552673757076263428e-02 2.908092141151428223e-01 6.940334290266036987e-02 1.096864119172096252e-01 -1.432388573884963989e-01 2.719335816800594330e-02 1.933455914258956909e-01 4.000283479690551758e-01 -2.770538330078125000e-01 2.718584835529327393e-01 -1.686990112066268921e-01 2.737936079502105713e-01 -3.452505916357040405e-02 5.005697906017303467e-02 8.628460764884948730e-02
1.703142672777175903e-01 -2.712126076221466064e-01 1.548639386892318726e-01 -7.517326623201370239e-02 9.017026424407958984e-02 -2.251343876123428345e-01 -4.773633554577827454e-02 -2.933780662715435028e-02 7.948214560747146606e-02 -2.015559002757072449e-02 -1.453413069248199463e-01 -1.898103207349777222e-01 -1.040828153491020203e-01 2.080934122204780579e-03 -2.483700402081012726e-02 1.106838136911392212e-01 2.442671656608581543e-01 2.545870542526245117e-01 1.318896114826202393e-01 2.317977100610733032e-01 -5.613447353243827820e-02 -3.219493329524993896e-01 3.206089735031127930e-01 1.572591662406921387e-01 1.915399879217147827e-01 -7.712162286043167114e-02 1.690642088651657104e-01 1.937887370586395264e-01 1.666009277105331421e-01 -1.450543701648712158e-01 2.862153351306915283e-01 -2.210185080766677856e-01
8.036752045154571533e-02 -1.662346571683883667e-01 1.161317825317382812e-01 -8.340352773666381836e-02 -1.504290252923965454e-01 -1.247767955064773560e-01 -3.968957364559173584e-01 -2.066505998373031616e-01 -4.599548503756523132e-02 1.413979828357696533e-01 -1.103991717100143433e-01 1.167389228940010071e-01 5.354605615139007568e-02 1.688796877861022949e-01 8.964145183563232422e-02 1.925226859748363495e-02 2.106654047966003418e-01 1.637167930603027344e-01 -8.341448009014129639e-02 1.652888953685760498e-01 4.069480895996093750e-01 -2.369610071182250977e-01 -3.975724428892135620e-02 4.761256650090217590e-02 1.758614629507064819e-01 -2.716963291168212891e-01 1.109770610928535461e-01 -1.685612201690673828e-01 2.845463156700134277e-01 2.323438972234725952e-01 -8.260156214237213135e-02 -3.165803477168083191e-02
-2.888742648065090179e-02 -2.543249428272247314e-01 1.437673866748809814e-01 -3.017394840717315674e-01 -1.972416788339614868e-01 -1.062775775790214539e-01 -3.967908620834350586e-01 -1.126519367098808289e-01 5.158640444278717041e-02 -3.903091326355934143e-02 -1.411530077457427979e-01 -2.592036500573158264e-02 -1.586827039718627930e-01 -1.192088276147842407e-01 1.688984408974647522e-02 -2.159527987241744995e-01 8.423276990652084351e-02 -2.515641972422599792e-02 2.181271910667419434e-01 1.623657643795013428e-01 -2.701133117079734802e-02 -6.822019070386886597e-02 9.350049495697021484e-02 1.743937581777572632e-01 3.759922385215759277e-01 -1.360462158918380737e-01 -1.236184686422348022e-01 2.517860531806945801e-01 3.234120607376098633e-01 -1.242638938128948212e-02 -4.388189688324928284e-02 -1.410758197307586670e-01
1.966080218553543091e-01 -4.255506992340087891e-01 2.259001880884170532e-01 -3.390040397644042969e-01 1.224754303693771362e-01 -6.353949755430221558e-02 -1.205101609230041504e-01 -1.287435740232467651e-01 1.626264750957489014e-01 1.147105991840362549e-01 -3.405098617076873779e-01 -3.498070240020751953e-01 -1.021299362182617188e-01 1.942234113812446594e-02 -1.581752598285675049e-01 1.074160858988761902e-01 4.773066192865371704e-02 -2.983198873698711395e-02 1.579609215259552002e-01 -8.979392796754837036e-02 1.269411593675613403e-01 -2.470411807298660278e-01 2.034360170364379883e-01 2.802943252027034760e-02 1.183816567063331604e-01 -1.479934304952621460e-01 1.308488845825195312e-01 -3.093857318162918091e-02 -4.335234686732292175e-02 5.618086084723472595e-02 -3.286734595894813538e-02 -1.525449305772781372e-01
1.675317585468292236e-01 -4.298762679100036621e-01 -3.766643628478050232e-02 9.687206894159317017e-02 -2.826470136642456055e-01 4.865979030728340149e-02 -3.629053235054016113e-01 -1.144838631153106689e-01 -4.647084325551986694e-02 1.544928848743438721e-01 -3.115606307983398438e-01 4.529929161071777344e-02 -2.711502611637115479e-01 -1.248149797320365906e-01 2.078462839126586914e-01 -6.153520569205284119e-02 1.906860172748565674e-01 -4.633714631199836731e-02 7.049292325973510742e-02 1.539488136768341064e-01 -8.895197510719299316e-02 -8.962643891572952271e-02 1.693778298795223236e-02 -1.132513061165809631e-01 6.054439768195152283e-02 -1.675494611263275146e-01 2.950459532439708710e-02 9.160976111888885498e-02 3.405193090438842773e-01 8.089824765920639038e-02 1.055490076541900635e-01 -1.309936195611953735e-01
1.471723914146423340e-01 -1.131235882639884949e-01 5.471954867243766785e-02 -1.112087219953536987e-01 7.040771842002868652e-02 -1.158557236194610596e-01 -3.506136238574981689e-01 -3.142073154449462891e-01 -2.388955801725387573e-01 -3.327202424407005310e-02 -3.212656974792480469e-01 5.484420806169509888e-02 -8.619024604558944702e-02 2.562661767005920410e-01 1.026737969368696213e-02 7.905632257461547852e-02 -2.371196076273918152e-02 -3.235602006316184998e-02 -9.110940247774124146e-02 2.211132347583770752e-01 9.581625461578369141e-02 -1.922123283147811890e-01 -1.061373502016067505e-01 2.210400439798831940e-02 2.033010870218276978e-01 2.189402282238006592e-01 2.654631435871124268e-01 -1.047746390104293823e-01 2.828123867511749268e-01 1.015217900276184082e-01 -8.082988113164901733e-02 -2.864836454391479492e-01
7.851009070873260498e-02 -1.986356526613235474e-01 4.146875143051147461e-01 1.861678361892700195e-01 -3.341658711433410645e-01 -2.037810087203979492e-01 -1.853665411472320557e-01 1.521609872579574585e-01 -9.699268639087677002e-02 -1.008633971214294434e-01 -3.111732900142669678e-01 1.811733245849609375e-01 -1.087018027901649475e-01 1.923168748617172241e-01 -1.532611101865768433e-01 -1.482057720422744751e-01 -8.916720747947692871e-02 6.850593537092208862e-02 2.166852802038192749e-01 -7.752439379692077637e-02 1.234310716390609741e-01 -1.080855429172515869e-01 -2.657366394996643066e-01 -6.315228343009948730e-02 3.338497877120971680e-02 -2.094751782715320587e-02 -6.558398902416229248e-02 -1.490299254655838013e-01 2.945624291896820068e-01 8.128302544355392456e-02 2.252268604934215546e-02 -6.697169691324234009e-02
1.314640324562788010e-02 -3.035170435905456543e-01 1.841233968734741211e-01 -8.839605748653411865e-02 -8.567027002573013306e-02 -3.130115270614624023e-01 -2.761388421058654785e-01 -1.187801510095596313e-01 -1.419085115194320679e-01 1.517884526401758194e-02 6.882377713918685913e-02 -2.323959767818450928e-01 -8.723203837871551514e-02 -1.629376411437988281e-02 3.023777604103088379e-01 -2.430522441864013672e-01 5.928495898842811584e-02 2.628568708896636963e-01 6.732641905546188354e-02 5.338692292571067810e-02 7.007378339767456055e-02 -1.383889466524124146e-01 -5.702942237257957458e-02 7.074654102325439453e-02 2.226744145154953003e-01 -3.357099890708923340e-01 8.463275618851184845e-03 2.116221636533737183e-01 2.549658119678497314e-01 -9.212251752614974976e-02 -1.909527778625488281e-01 5.838779360055923462e-02
-5.040673911571502686e-02 -2.485236525535583496e-01 6.970211863517761230e-02 1.058803796768188477e-01 -6.654740869998931885e-02 2.301086299121379852e-02 -1.303833723068237305e-01 -1.602846980094909668e-01 -1.750111728906631470e-01 1.825546026229858398e-01 -1.383156925439834595e-01 -4.733111709356307983e-02 -5.888925120234489441e-02 1.620204448699951172e-01 1.072052493691444397e-01 -1.249105036258697510e-01 1.506650447845458984e-01 1.005083099007606506e-01 8.963046967983245850e-02 2.369919270277023315e-01 4.191262722015380859e-01 -1.234313920140266418e-01 6.671125441789627075e-02 1.310194581747055054e-01 9.346453100442886353e-02 -1.533685158938169479e-02 2.346704155206680298e-01 -2.022810727357864380e-01 3.905175626277923584e-01 2.037167996168136597e-01 1.164480596780776978e-01 -3.283196091651916504e-01
-3.335205465555191040e-02 -2.021666914224624634e-01 5.489808693528175354e-02 8.938216418027877808e-02 -1.320014297962188721e-01 -8.193625509738922119e-02 -1.689760386943817139e-01 -3.931831195950508118e-02 -1.064901053905487061e-01 2.884929776191711426e-01 -1.956531107425689697e-01 1.811868697404861450e-02 -1.928209140896797180e-02 -4.661906883120536804e-02 9.326504170894622803e-02 -1.010117232799530029e-01 5.972979962825775146e-02 3.015739843249320984e-02 -1.232197210192680359e-01 1.753565669059753418e-01 3.472260534763336182e-01 -1.407480239868164062e-01 -3.542691096663475037e-02 6.123887002468109131e-02 1.437096446752548218e-01 -1.344562917947769165e-01 3.315885066986083984e-01 -1.870353221893310547e-01 4.118875265121459961e-01 1.448881179094314575e-01 -1.277021318674087524e-01 -3.895456790924072266e-01
1.166729554533958435e-01 -5.372233986854553223e-01 6.451553851366043091e-02 3.725235536694526672e-02 -8.935441821813583374e-02 -2.003647089004516602e-01 -3.527126610279083252e-01 -1.620049215853214264e-02 -2.934427745640277863e-02 -6.107992678880691528e-02 -1.502892524003982544e-01 -2.553110420703887939e-01 -1.471868753433227539e-01 -1.197499781847000122e-02 3.008890151977539062e-01 -1.523225903511047363e-01 1.315786689519882202e-01 5.245109274983406067e-02 -9.578147530555725098e-02 1.040979474782943726e-01 1.158846542239189148e-01 -2.497647404670715332e-01 6.245790421962738037e-02 4.804328083992004395e-02 2.572702169418334961e-01 -2.454237453639507294e-02 -1.512237042188644409e-01 1.010145172476768494e-01 1.093430221080780029e-01 -1.135849803686141968e-01 -2.011962831020355225e-01 6.502034515142440796e-02
-1.066175177693367004e-01 -3.225132524967193604e-01 7.382711023092269897e-02 -1.323888748884201050e-01 2.553925476968288422e-02 -2.287269979715347290e-01 -3.911957144737243652e-01 9.484867751598358154e-02 -1.606310158967971802e-01 1.432857662439346313e-01 1.968581601977348328e-02 4.373054578900337219e-02 -2.077470272779464722e-01 -6.166270747780799866e-02 3.164665997028350830e-01 -6.134189292788505554e-02 2.623164951801300049e-01 7.364620268344879150e-02 2.785997688770294189e-01 -6.708137691020965576e-02 1.198561489582061768e-01 -5.408437177538871765e-02 3.526489064097404480e-02 1.338956505060195923e-01 2.174019664525985718e-01 -2.134359627962112427e-01 3.653369471430778503e-02 4.694928973913192749e-02 3.490598201751708984e-01 -1.431322395801544189e-01 -1.119648963212966919e-01 5.565080046653747559e-02
-2.528930827975273132e-02 -1.769007891416549683e-01 2.634024024009704590e-01 -1.044996976852416992e-01 -7.246696949005126953e-02 -1.421757191419601440e-01 -3.970675468444824219e-01 2.383371293544769287e-01 -1.098224371671676636e-01 -8.862829208374023438e-02 1.569635123014450073e-01 -9.864690154790878296e-02 1.731394603848457336e-02 9.277439117431640625e-02 3.623298108577728271e-01 -1.487449705600738525e-01 1.833031326532363892e-01 -5.416917055845260620e-02 2.657733857631683350e-01 -1.215072125196456909e-01 -1.992382109165191650e-01 -3.312180638313293457e-01 2.297392487525939941e-01 4.543168097734451294e-02 1.398311108350753784e-01 -5.570690706372261047e-02 1.110435798764228821e-01 -1.211098283529281616e-01 1.119857802987098694e-01 1.219924446195363998e-02 1.291171647608280182e-02 -2.062606960535049438e-01
-4.223529994487762451e-02 -1.476059556007385254e-01 3.469189396128058434e-03 -1.156928911805152893e-01 -1.685387194156646729e-01 -1.137482374906539917e-01 -2.451260983943939209e-01 -2.085375189781188965e-01 -1.451809257268905640e-01 2.442782372236251831e-01 -1.648064702749252319e-01 4.890394210815429688e-02 2.702017500996589661e-02 6.911472976207733154e-02 1.497963368892669678e-01 -1.489700675010681152e-01 -3.994026035070419312e-02 3.950854018330574036e-02 -1.332781910896301270e-01 6.426931172609329224e-02 2.904775738716125488e-01 -1.705271154642105103e-01 -3.455495089292526245e-02 8.253969252109527588e-02 2.231136709451675415e-01 -1.928392201662063599e-01 2.611645758152008057e-01 -1.041887104511260986e-01 3.741435408592224121e-01 2.718762457370758057e-01 4.462937067728489637e-04 -3.622573018074035645e-01
1.500317454338073730e-01 -3.515283167362213135e-01 -2.149037271738052368e-02 -1.496952325105667114e-01 -1.390696913003921509e-01 -1.381344646215438843e-01 -1.943412274122238159e-01 1.396856009960174561e-01 1.608256250619888306e-01 -3.122126758098602295e-01 -3.069891035556793213e-01 -2.155879586935043335e-01 1.877822913229465485e-02 -1.250312179327011108e-01 -3.203253436367958784e-04 3.424338623881340027e-02 1.803429573774337769e-01 2.395612001419067383e-01 1.510812193155288696e-01 -6.296984106302261353e-02 3.995649144053459167e-02 -9.430348873138427734e-02 1.707878708839416504e-01 2.481069266796112061e-01 4.831187427043914795e-02 -2.336998581886291504e-01 1.100194528698921204e-01 -2.684422731399536133e-01 1.693400591611862183e-01 2.231525629758834839e-01 6.197537109255790710e-02 -1.130364313721656799e-01
-4.156044125556945801e-02 -2.791785597801208496e-01 2.191801518201828003e-01 -5.787862092256546021e-02 -1.438599675893783569e-01 -2.808453738689422607e-01 -2.541861236095428467e-01 3.830121830105781555e-02 -1.456906050443649292e-01 -1.304107755422592163e-01 1.039142608642578125e-01 -6.586914509534835815e-02 -7.592646777629852295e-02 8.497155457735061646e-02 1.434618681669235229e-01 -2.605962753295898438e-01 -4.020337481051683426e-03 2.850244566798210144e-02 -6.066498905420303345e-02 -3.237599879503250122e-02 1.898342221975326538e-01 -1.775639653205871582e-01 2.470601350069046021e-01 -4.632773250341415405e-02 4.218221902847290039e-01 -8.177082985639572144e-02 7.744833827018737793e-02 2.925272285938262939e-01 3.573159575462341309e-01 -1.103695482015609741e-02 -4.658607766032218933e-02 -7.734921574592590332e-02
-1.838961057364940643e-02 -1.011131852865219116e-01 5.807226523756980896e-02 -2.141018770635128021e-02 -6.600511074066162109e-02 -1.198334619402885437e-01 -1.552340239286422729e-01 -7.342423498630523682e-02 -7.457627356052398682e-02 2.666932046413421631e-01 -1.654795408248901367e-01 1.287645101547241211e-01 8.747312426567077637e-02 -1.818757131695747375e-02 1.455986648797988892e-01 -2.200279757380485535e-02 1.516446322202682495e-01 9.709841758012771606e-02 -1.533177345991134644e-01 1.945927143096923828e-01 2.464506179094314575e-01 -2.675039172172546387e-01 -5.546287819743156433e-02 3.855164349079132080e-02 2.017242610454559326e-01 -1.555195450782775879e-01 2.966253757476806641e-01 -2.096450328826904297e-01 4.299656748771667480e-01 1.443007588386535645e-01 -2.710857801139354706e-02 -3.913892805576324463e-01
-4.870450124144554138e-02 -4.601819813251495361e-01 6.433197855949401855e-02 -1.589524894952774048e-01 -2.094703540205955505e-02 -1.588471680879592896e-01 5.254611372947692871e-02 8.323407918214797974e-02 -8.368118852376937866e-02 -1.153401359915733337e-01 1.481443084776401520e-02 -2.471784055233001709e-01 1.268174052238464355e-01 -2.429354190826416016e-02 2.475253939628601074e-01 2.878689169883728027e-01 3.968866169452667236e-01 3.993657976388931274e-02 6.935584545135498047e-02 -1.284363865852355957e-01 2.300650998950004578e-02 -8.722051978111267090e-02 1.063203345984220505e-02 -1.062621250748634338e-01 7.503458298742771149e-03 -1.515263468027114868e-01 -8.819348178803920746e-03 -2.250786274671554565e-01 4.225221276283264160e-01 5.498644709587097168e-02 9.419628232717514038e-02 -1.205214709043502808e-01
1.804354339838027954e-01 -1.672344058752059937e-01 9.248466789722442627e-02 -2.184174507856369019e-01 -9.713014215230941772e-02 -1.268407702445983887e-01 -1.185606345534324646e-01 -1.527688056230545044e-01 -3.238085210323333740e-01 2.296125292778015137e-01 -1.699551641941070557e-01 1.336728334426879883e-01 -3.417688980698585510e-02 2.189607322216033936e-01 -3.427389636635780334e-02 -6.103109568357467651e-02 1.480169296264648438e-01 1.046074181795120239e-01 -1.859507896006107330e-02 2.350774854421615601e-01 2.077686041593551636e-01 -2.051514238119125366e-01 -1.970776766538619995e-01 -4.342057928442955017e-02 2.968889474868774414e-01 -1.405820250511169434e-01 1.199385300278663635e-01 -2.771182954311370850e-01 2.788648009300231934e-01 2.188087403774261475e-01 -2.144181542098522186e-02 -1.494401693344116211e-01
4.349405169486999512e-01 -1.851514130830764771e-01 4.985447824001312256e-01 -1.874346435070037842e-01 4.280988126993179321e-02 -3.579150885343551636e-02 1.170291677117347717e-01 -1.202540919184684753e-01 9.143187664449214935e-03 1.436491869390010834e-02 -2.422112375497817993e-01 -8.958214521408081055e-02 3.741525858640670776e-02 -1.656337678432464600e-01 -4.529424011707305908e-02 -1.821483820676803589e-01 3.370523080229759216e-02 -1.488165464252233505e-02 1.309809088706970215e-01 2.493436448276042938e-03 -8.240808732807636261e-03 -3.680482208728790283e-01 -2.127281390130519867e-02 -7.971594482660293579e-02 1.565103679895401001e-01 -1.016325596719980240e-02 2.343298494815826416e-02 -2.022980898618698120e-01 2.463563680648803711e-01 9.796646237373352051e-02 -2.948659658432006836e-02 -1.801838725805282593e-01
-1.562015060335397720e-02 -4.423660039901733398e-01 1.395669728517532349e-01 -9.412440657615661621e-02 -5.939863622188568115e-02 -4.555602669715881348e-01 -1.583804935216903687e-01 1.426164507865905762e-01 -1.528748869895935059e-01 7.025264203548431396e-02 -8.349362015724182129e-02 -3.074785880744457245e-02 -1.816778928041458130e-01 -1.418544203042984009e-01 1.552292257547378540e-01 -2.897612452507019043e-01 -1.569770276546478271e-01 1.111187562346458435e-01 1.753982603549957275e-01 3.050369210541248322e-02 1.746954172849655151e-01 -5.944090336561203003e-02 9.108453989028930664e-02 2.101389132440090179e-02 2.743592858314514160e-01 -3.037501685321331024e-02 2.250866591930389404e-01 2.665500044822692871e-01 7.849564403295516968e-02 8.340910077095031738e-03 5.545764788985252380e-02 -5.606698244810104370e-02
-1.153654828667640686e-01 -2.162657231092453003e-01 1.997961103916168213e-01 -5.372327566146850586e-02 -1.656977236270904541e-01 -2.914536893367767334e-01 -2.215567976236343384e-01 3.668645769357681274e-02 -2.259267866611480713e-01 -1.387350112199783325e-01 -1.089443191885948181e-01 -1.807169914245605469e-01 -1.625057160854339600e-01 -1.295511722564697266e-01 1.878987997770309448e-01 -1.792262643575668335e-01 -8.921050280332565308e-02 6.638633459806442261e-02 1.734780669212341309e-01 2.529663741588592529e-01 1.015430837869644165e-01 -1.155565381050109863e-01 4.543975740671157837e-02 -8.886013180017471313e-02 3.226697444915771484e-01 1.752780750393867493e-02 3.219829499721527100e-02 2.541679739952087402e-01 2.793830037117004395e-01 -3.983095288276672363e-02 -2.998364865779876709e-01 -1.707683205604553223e-01
5.310280993580818176e-02 -1.141156628727912903e-01 2.635652199387550354e-02 5.370710045099258423e-02 2.682014368474483490e-02 -1.751407533884048462e-01 -8.735666424036026001e-02 2.216564677655696869e-02 4.577371105551719666e-02 -1.461871415376663208e-01 -3.116969577968120575e-02 -2.716528177261352539e-01 2.394534796476364136e-01 -2.960039973258972168e-01 3.692661598324775696e-02 -3.340735733509063721e-01 3.193062543869018555e-01 7.201463449746370316e-03 5.424357578158378601e-02 -2.055341154336929321e-01 -6.499635521322488785e-03 -2.419532537460327148e-01 1.003145053982734680e-01 -1.595530211925506592e-01 2.378911375999450684e-01 -7.341668009757995605e-02 4.634232074022293091e-02 -6.648495048284530640e-02 1.961187422275543213e-01 7.091181352734565735e-03 3.752849400043487549e-01 -3.093611001968383789e-01
-8.998029679059982300e-02 -1.632490544579923153e-03 4.454409331083297729e-02 -1.613412797451019287e-01 -6.019309163093566895e-02 -1.845423430204391479e-01 -2.030006945133209229e-01 -1.220080405473709106e-01 -1.154000833630561829e-01 2.518221735954284668e-01 -1.796041131019592285e-01 -4.583450779318809509e-02 -4.172748886048793793e-03 -1.181713188998401165e-03 7.657134532928466797e-02 -5.629111081361770630e-02 -1.469357311725616455e-02 8.380677551031112671e-02 -3.842739388346672058e-02 2.026409506797790527e-01 3.516716659069061279e-01 -2.358088493347167969e-01 -1.772368997335433960e-01 -5.985559523105621338e-02 1.508957743644714355e-01 -7.194837927818298340e-02 2.855637967586517334e-01 -2.206899821758270264e-01 4.147578179836273193e-01 1.266248971223831177e-01 -9.410196542739868164e-02 -3.616724908351898193e-01
6.920932233333587646e-02 6.514919549226760864e-02 -1.343049556016921997e-01 -2.341801673173904419e-01 4.893797263503074646e-02 -1.675030291080474854e-01 -6.155090034008026123e-02 1.295193433761596680e-01 2.342360094189643860e-02 1.164652332663536072e-01 -3.131624162197113037e-01 -3.653755187988281250e-01 -2.350657135248184204e-01 -1.828369498252868652e-02 1.265154629945755005e-01 -5.926309525966644287e-02 3.430516123771667480e-01 5.477249994874000549e-02 1.719234138727188110e-02 -2.031179219484329224e-01 7.934015244245529175e-02 -2.983973026275634766e-01 -1.438389159739017487e-02 -2.730285227298736572e-01 3.697259128093719482e-01 2.656866610050201416e-02 5.866372212767601013e-02 4.485195875167846680e-02 2.204585820436477661e-01 -3.812504559755325317e-02 -3.858608007431030273e-02 -1.398409456014633179e-01
3.410010784864425659e-02 -2.858285009860992432e-01 3.312956094741821289e-01 -9.665316343307495117e-02 -1.389368157833814621e-02 2.285860106348991394e-02 -3.193540275096893311e-01 -1.047038510441780090e-01 -4.049617797136306763e-02 1.812050491571426392e-01 -4.708382114768028259e-02 2.028038948774337769e-01 2.982816100120544434e-02 1.452514082193374634e-01 2.943656742572784424e-01 1.165168359875679016e-01 -1.804927550256252289e-02 8.753221482038497925e-02 5.215500667691230774e-02 1.018632054328918457e-01 1.772697418928146362e-01 -1.038874387741088867e-01 -5.725271999835968018e-02 2.043855786323547363e-01 2.444035112857818604e-01 -1.976645290851593018e-01 6.106213852763175964e-02 -3.078630566596984863e-01 3.120610117912292480e-01 2.354845702648162842e-01 8.688419312238693237e-02 -1.352392137050628662e-01
-1.452293340116739273e-02 -3.839527070522308350e-01 2.771213948726654053e-01 -2.345250397920608521e-01 9.076897799968719482e-02 -3.083726167678833008e-01 -2.140790820121765137e-01 -5.057789012789726257e-02 1.535048186779022217e-01 -9.556540846824645996e-02 -1.804153919219970703e-01 -1.271733194589614868e-01 -1.256915479898452759e-01 1.425281763076782227e-01 8.081778138875961304e-02 -3.726790891960263252e-03 1.405979990959167480e-01 1.035802811384201050e-01 1.244200393557548523e-02 -6.288983277045190334e-04 -3.559533879160881042e-02 -5.327058210968971252e-02 3.223502635955810547e-01 -1.343615800142288208e-01 3.201009333133697510e-01 -1.098805889487266541e-01 -1.202679332345724106e-02 8.177468180656433105e-02 2.494305968284606934e-01 -1.930052638053894043e-01 2.376354932785034180e-01 -1.036649420857429504e-01
-6.459009647369384766e-02 -9.943044185638427734e-02 -4.181477054953575134e-02 3.768585249781608582e-02 -2.762445062398910522e-02 -6.525334715843200684e-02 -2.681456804275512695e-01 -1.511003077030181885e-01 -2.368263900279998779e-01 2.279763817787170410e-01 -2.377203553915023804e-01 -7.755110412836074829e-02 7.516240701079368591e-03 -1.789511740207672119e-02 1.406270414590835571e-01 -8.522416651248931885e-02 9.315581619739532471e-02 5.896658450365066528e-02 -1.508692055940628052e-01 1.451507955789566040e-01 2.746737003326416016e-01 -1.320710778236389160e-01 -1.716175675392150879e-01 7.223197817802429199e-02 1.409754604101181030e-01 -1.821840852499008179e-01 2.429195940494537354e-01 -2.445887476205825806e-01 2.780096828937530518e-01 1.938183903694152832e-01 -7.749183103442192078e-03 -4.633142650127410889e-01
1.926359720528125763e-02 -1.913116723299026489e-01 2.670825719833374023e-01 -1.207088828086853027e-01 1.452901661396026611e-01 -1.412881761789321899e-01 -1.008056849241256714e-01 -1.691691875457763672e-01 -3.050725348293781281e-02 -5.833002924919128418e-02 -4.509195089340209961e-01 -1.630298346281051636e-01 1.910715699195861816e-01 8.358474820852279663e-03 -1.051835566759109497e-01 6.931008398532867432e-02 3.219014108180999756e-01 1.641685515642166138e-02 1.131149455904960632e-01 -1.856610029935836792e-01 -6.141668558120727539e-02 -3.797176778316497803e-01 -1.281062811613082886e-01 2.195231616497039795e-02 6.205891445279121399e-02 -9.709975123405456543e-02 6.266425549983978271e-02 -9.075025469064712524e-02 2.699705660343170166e-01 1.480878740549087524e-01 -1.410083472728729248e-01 -2.333289086818695068e-01
-6.353003531694412231e-02 -9.819156676530838013e-02 1.288782507181167603e-01 -2.003735117614269257e-02 8.174888207577168941e-04 -8.461920171976089478e-02 -1.692752987146377563e-01 -3.001675009727478027e-01 -8.817245066165924072e-02 3.139543831348419189e-01 -5.635402724146842957e-02 9.351350367069244385e-02 1.609979942440986633e-02 2.891163229942321777e-01 6.690048426389694214e-02 -1.359158605337142944e-01 6.439910829067230225e-02 4.667301848530769348e-02 2.241398990154266357e-01 -3.708205185830593109e-04 3.177061080932617188e-01 -2.964092791080474854e-01 -2.049382776021957397e-01 -1.435224115848541260e-01 2.334755063056945801e-01 -2.241007238626480103e-01 1.186498478055000305e-01 -1.861869543790817261e-01 2.057197093963623047e-01 1.522984504699707031e-01 4.835373256355524063e-03 -3.022651076316833496e-01
1.402518153190612793e-02 -3.270996510982513428e-01 1.436005905270576477e-02 -2.898644804954528809e-01 1.315071061253547668e-02 -2.544645667076110840e-01 -2.471876442432403564e-01 -1.395023614168167114e-01 -2.640728354454040527e-01 -1.820120215415954590e-01 -1.316208541393280029e-01 -1.305030137300491333e-01 1.436599493026733398e-01 -2.306819111108779907e-01 3.139941096305847168e-01 -1.209493204951286316e-01 -6.859714537858963013e-02 7.431058585643768311e-02 1.365175545215606689e-01 -6.600881367921829224e-02 -1.491176337003707886e-01 -3.361897170543670654e-01 -6.935548782348632812e-02 7.628730684518814087e-02 -1.322112381458282471e-01 -5.146298557519912720e-02 5.778111517429351807e-02 -7.142571359872817993e-02 1.683973670005798340e-01 5.582085251808166504e-02 1.592004746198654175e-01 -2.725877761840820312e-01
-1.147386953234672546e-01 -4.424430727958679199e-01 2.151529937982559204e-01 -3.030513226985931396e-02 -4.484552890062332153e-02 -4.076257646083831787e-01 -1.743198037147521973e-01 2.777705490589141846e-01 -2.316136509180068970e-01 -7.775277644395828247e-02 2.582363784313201904e-03 -1.827729344367980957e-01 -8.475809544324874878e-02 -5.399139225482940674e-02 9.782668948173522949e-02 -2.788051730021834373e-03 1.088554635643959045e-01 1.855345815420150757e-01 2.433807700872421265e-01 -5.665879324078559875e-02 1.126705184578895569e-01 9.573720395565032959e-03 1.377690583467483521e-01 -4.388115555047988892e-02 1.528371721506118774e-01 -2.163455337285995483e-01 1.339246481657028198e-01 2.797729671001434326e-01 4.030938446521759033e-02 2.686353400349617004e-02 -1.492477208375930786e-01 -1.482315659523010254e-01
-1.499755084514617920e-01 -3.869084417819976807e-01 1.301235407590866089e-01 2.003569714725017548e-02 9.705258160829544067e-02 -2.654959261417388916e-01 -1.971425116062164307e-01 1.432233154773712158e-01 7.905124872922897339e-02 -7.784833759069442749e-02 -1.448741555213928223e-01 -2.719290181994438171e-02 -3.748333454132080078e-02 -7.860171049833297729e-02 1.387646943330764771e-01 -2.254786938428878784e-01 1.829261630773544312e-01 2.462244629859924316e-01 -7.650484144687652588e-02 3.109596967697143555e-01 -2.010976709425449371e-02 -1.938753873109817505e-01 -1.734139211475849152e-02 -2.895899116992950439e-01 2.106553465127944946e-01 -2.096140831708908081e-01 6.682273000478744507e-02 1.067585498094558716e-01 3.066021203994750977e-01 9.737981599755585194e-04 -4.761596396565437317e-02 -2.005774378776550293e-01
-3.468697145581245422e-02 -3.915477097034454346e-01 1.065549552440643311e-01 -2.342902868986129761e-01 -5.091136693954467773e-02 2.480496279895305634e-02 1.322631239891052246e-01 2.030628174543380737e-01 1.801108010113239288e-02 5.705983191728591919e-02 -3.133111894130706787e-01 -4.029242992401123047e-01 -1.063695624470710754e-01 -5.295547842979431152e-02 -7.991199940443038940e-02 -1.561483442783355713e-01 1.762331575155258179e-01 3.852774202823638916e-02 8.212609589099884033e-02 2.236336618661880493e-01 -6.043407134711742401e-03 2.124812826514244080e-02 1.056314334273338318e-01 1.608582586050033569e-01 1.735361218452453613e-01 8.426113426685333252e-02 2.885293662548065186e-01 -1.910601854324340820e-01 2.462491840124130249e-01 9.570794552564620972e-02 1.220639869570732117e-01 -1.995996981859207153e-01
1.651401072740554810e-01 -1.019457429647445679e-01 3.175927996635437012e-01 -1.564169079065322876e-01 1.238041147589683533e-01 -2.037580311298370361e-01 -1.563364267349243164e-01 -2.029334306716918945e-01 3.669257089495658875e-02 -4.564552381634712219e-02 -3.640725612640380859e-01 -1.362633258104324341e-01 -2.142170444130897522e-02 4.034885019063949585e-02 2.461955510079860687e-02 -2.009932398796081543e-01 2.458596676588058472e-01 -5.840438231825828552e-02 -2.015269733965396881e-02 -1.207339167594909668e-01 -1.029871627688407898e-01 -3.629347681999206543e-01 -2.295767813920974731e-01 2.057949602603912354e-01 4.915424436330795288e-02 -8.988303691148757935e-02 1.154656782746315002e-01 -1.486433111131191254e-02 2.225960493087768555e-01 2.833030223846435547e-01 -9.235145896673202515e-02 -1.956686675548553467e-01
1.067122220993041992e-01 -2.128771394491195679e-01 -9.395082294940948486e-02 -2.668627202510833740e-01 1.389858722686767578e-01 -2.655152380466461182e-01 -3.222712501883506775e-02 1.547117978334426880e-01 -6.263794749975204468e-02 -1.047216914594173431e-02 -1.835171878337860107e-01 -2.929875552654266357e-01 -8.475659042596817017e-02 -6.094704940915107727e-02 -2.168510109186172485e-01 1.012799441814422607e-01 1.160483062267303467e-01 5.157279595732688904e-02 1.480076164007186890e-01 -4.892197623848915100e-02 1.332270503044128418e-01 -5.086293071508407593e-02 7.948333770036697388e-02 -2.049161046743392944e-01 3.794077336788177490e-01 -1.687413156032562256e-01 3.392370641231536865e-01 1.837005913257598877e-01 1.654181629419326782e-01 3.127667605876922607e-01 -3.129718825221061707e-02 1.553270313888788223e-02
1.425638496875762939e-01 -3.467589318752288818e-01 1.290351599454879761e-01 -2.737304270267486572e-01 1.697386354207992554e-01 -1.279585212469100952e-01 -2.786117494106292725e-01 5.126462504267692566e-02 -8.026062510907649994e-03 -1.160803809762001038e-01 -4.052436947822570801e-01 1.242471188306808472e-01 -2.015768438577651978e-01 6.797827780246734619e-03 -1.176300495862960815e-01 -9.727761894464492798e-02 9.163864701986312866e-02 -7.443384826183319092e-02 5.066720768809318542e-02 -1.048175022006034851e-01 2.356824837625026703e-02 -2.714253775775432587e-02 4.477437213063240051e-02 1.891977339982986450e-01 2.053375542163848877e-01 7.063239067792892456e-02 4.434654712677001953e-01 -1.574315726757049561e-01 1.346511095762252808e-01 -9.411786496639251709e-02 -1.054887194186449051e-02 -1.515141725540161133e-01
4.614244401454925537e-02 -1.306879371404647827e-01 2.705292701721191406e-01 -1.124141663312911987e-01 -1.761926859617233276e-01 -1.361494660377502441e-01 -1.464226990938186646e-01 -1.438056491315364838e-02 -1.452111452817916870e-01 9.633336961269378662e-02 -1.513401865959167480e-01 2.222427576780319214e-01 -4.884287342429161072e-02 2.170448154211044312e-01 2.153797298669815063e-01 -1.416388340294361115e-02 3.534115850925445557e-02 3.354898095130920410e-01 1.016988903284072876e-01 1.436498016119003296e-01 2.534302771091461182e-01 -1.287103593349456787e-01 -1.841647624969482422e-01 2.793097496032714844e-01 2.609483003616333008e-01 -2.683554589748382568e-01 1.441593766212463379e-01 -9.374751150608062744e-02 1.780341416597366333e-01 2.444705218076705933e-01 -4.887864366173744202e-02 -1.547957807779312134e-01
-1.133543401956558228e-01 -3.384283483028411865e-01 2.504168450832366943e-01 -1.768941283226013184e-01 -7.944758981466293335e-02 -2.895875275135040283e-01 -2.642409503459930420e-01 2.491959035396575928e-01 -2.935831248760223389e-01 1.949199289083480835e-01 -7.675307244062423706e-02 -1.184988319873809814e-01 -6.847327202558517456e-02 1.773432455956935883e-02 6.168720498681068420e-02 -1.409379839897155762e-01 1.110872998833656311e-01 1.481147259473800659e-01 1.919399201869964600e-01 -3.187046386301517487e-03 1.287233829498291016e-01 -1.241162493824958801e-01 1.816346645355224609e-01 8.894377946853637695e-02 2.516936957836151123e-01 -1.252139657735824585e-01 -8.147243410348892212e-02 1.789431720972061157e-01 2.133689075708389282e-01 -2.584348320960998535e-01 -9.842118620872497559e-02 6.161348428577184677e-03
3.254231531172990799e-03 -1.390927135944366455e-01 2.599236071109771729e-01 1.356735080480575562e-01 -3.959176540374755859e-01 3.828837350010871887e-02 -2.016468197107315063e-01 8.796276897192001343e-02 9.667886048555374146e-02 -9.483801573514938354e-02 -8.957032859325408936e-02 -2.213684022426605225e-01 -2.955292165279388428e-01 -7.821347564458847046e-02 -1.091086119413375854e-01 1.826755702495574951e-01 2.541612684726715088e-01 4.189835488796234131e-02 9.796279482543468475e-03 8.443050086498260498e-03 8.221648633480072021e-02 -8.819231390953063965e-02 -2.855647206306457520e-01 9.643650054931640625e-02 3.121087551116943359e-01 8.294909447431564331e-02 -1.275815516710281372e-01 -1.715636849403381348e-01 2.504622936248779297e-01 2.440332919359207153e-01 1.388159990310668945e-01 -1.024660691618919373e-01
1.701150275766849518e-02 -1.337137967348098755e-01 3.300529904663562775e-03 -1.874390244483947754e-01 -4.686463158577680588e-03 -1.796096116304397583e-01 -1.973593980073928833e-01 -1.974109411239624023e-01 -3.027653507888317108e-02 2.474019080400466919e-01 -2.011744827032089233e-01 -4.718109220266342163e-02 -7.074964791536331177e-02 1.542093902826309204e-01 -6.516500376164913177e-03 1.003667712211608887e-01 7.420668005943298340e-02 1.188172623515129089e-01 -7.585241645574569702e-02 1.071602031588554382e-01 2.863321006298065186e-01 -1.034143492579460144e-01 -1.301782578229904175e-01 6.328840553760528564e-02 2.002599239349365234e-01 -5.968960002064704895e-02 1.661208122968673706e-01 -2.471107095479965210e-01 4.219408333301544189e-01 1.921199113130569458e-01 -9.108453989028930664e-02 -4.320870339870452881e-01
2.140876948833465576e-01 -2.621064782142639160e-01 2.986230254173278809e-01 -9.160185605287551880e-02 -1.731652766466140747e-02 -1.301302909851074219e-01 -7.201185822486877441e-02 -6.592733319848775864e-03 1.270407438278198242e-01 -1.735427975654602051e-01 -5.232608877122402191e-03 -2.485922574996948242e-01 -2.798399925231933594e-01 -5.537813529372215271e-02 1.726416051387786865e-01 -1.931929439306259155e-01 1.480972170829772949e-01 2.113208919763565063e-01 -6.518567353487014771e-02 -1.474908441305160522e-01 -3.624831140041351318e-02 -2.838052809238433838e-01 3.605475723743438721e-01 8.058822154998779297e-02 2.122242599725723267e-01 -1.752483099699020386e-01 1.056903824210166931e-01 -1.420356184244155884e-01 1.077967733144760132e-01 5.842410493642091751e-03 2.417831122875213623e-01 -1.438748687505722046e-01
-8.630304783582687378e-02 -4.426860511302947998e-01 -6.600236054509878159e-03 5.313618108630180359e-02 -2.067545987665653229e-02 -2.570283412933349609e-01 -7.074061036109924316e-02 -6.739696115255355835e-02 -1.520680189132690430e-01 -1.157750114798545837e-01 2.298744395375251770e-02 -3.267640471458435059e-01 -5.458534229546785355e-03 1.579457670450210571e-01 1.337586250156164169e-02 -2.183544486761093140e-01 1.684833914041519165e-01 3.049816489219665527e-01 3.504195511341094971e-01 -5.494157969951629639e-02 -1.943676322698593140e-01 -6.992375850677490234e-02 -2.004427649080753326e-02 -1.353819519281387329e-01 -9.434995800256729126e-02 -6.475939601659774780e-02 3.739341348409652710e-02 -2.218591272830963135e-01 3.338551819324493408e-01 -1.661559566855430603e-02 5.899946391582489014e-02 -1.160494610667228699e-01
2.164222002029418945e-01 -2.704836726188659668e-01 -3.620846942067146301e-02 -3.105876147747039795e-01 -6.352820247411727905e-02 -2.767800353467464447e-02 -8.694820106029510498e-02 -1.113265603780746460e-01 -1.216914597898721695e-02 -6.634117662906646729e-02 -1.069080978631973267e-01 -8.908976614475250244e-02 1.658590286970138550e-01 -1.307343840599060059e-01 7.213184237480163574e-02 -2.500736415386199951e-01 3.276837170124053955e-01 6.864446401596069336e-02 7.196076959371566772e-02 -2.054085135459899902e-01 1.218443512916564941e-01 -2.632798552513122559e-01 8.337803930044174194e-02 2.532538725063204765e-03 6.924225599505007267e-04 -8.570031821727752686e-02 3.565923869609832764e-01 1.891891509294509888e-01 1.468248814344406128e-01 8.712849020957946777e-02 -3.224890306591987610e-02 -4.124896228313446045e-01
-6.747955083847045898e-02 -4.529319107532501221e-01 9.475945681333541870e-02 -7.789778709411621094e-02 -2.311957329511642456e-01 -2.832670211791992188e-01 -2.007718831300735474e-01 -9.089138358831405640e-02 1.179090421646833420e-02 -1.193518936634063721e-02 -5.552556738257408142e-02 -3.034996092319488525e-01 -2.209003567695617676e-01 -1.121882274746894836e-01 -2.817745879292488098e-02 3.851587697863578796e-02 -3.996536508202552795e-02 2.015444785356521606e-01 -8.901577442884445190e-02 1.563155949115753174e-01 -3.388395532965660095e-02 6.162147619761526585e-04 9.521954506635665894e-02 -1.725985407829284668e-01 3.405025899410247803e-01 -1.010147929191589355e-01 -5.666700005531311035e-02 -1.205452904105186462e-01 1.134235337376594543e-01 -3.100970089435577393e-01 -2.138731777667999268e-01 -1.435828506946563721e-01
-8.281330764293670654e-02 -1.064229533076286316e-01 1.539249904453754425e-02 5.099894944578409195e-03 -1.413755565881729126e-01 -5.417650192975997925e-02 -2.397713363170623779e-01 -1.905146539211273193e-01 -1.153714954853057861e-01 2.760316729545593262e-01 -3.076017498970031738e-01 -3.209281712770462036e-02 5.777196958661079407e-02 5.052941292524337769e-02 3.994641453027725220e-02 -1.024458482861518860e-01 -6.879904773086309433e-03 1.246917620301246643e-01 -4.966376721858978271e-02 1.271311044692993164e-01 1.852435022592544556e-01 -3.007412850856781006e-01 -2.119136974215507507e-02 1.889809407293796539e-02 7.253509014844894409e-02 -1.465421169996261597e-01 1.997743397951126099e-01 -2.761406004428863525e-01 4.257401525974273682e-01 2.029147744178771973e-01 -4.263583198189735413e-02 -3.671150505542755127e-01
1.259623169898986816e-01 -3.840299844741821289e-01 7.631982676684856415e-03 -1.846502423286437988e-01 -2.271224260330200195e-01 -3.559889197349548340e-01 -1.060953214764595032e-01 -6.103406101465225220e-02 1.059999763965606689e-01 -1.528137177228927612e-01 -1.224692538380622864e-01 -2.356454581022262573e-01 -4.009916633367538452e-02 -2.125543355941772461e-02 -1.143418028950691223e-01 -8.314307779073715210e-02 1.787074208259582520e-01 -3.167557343840599060e-02 1.054043844342231750e-01 7.270131260156631470e-02 -1.752410084009170532e-01 -3.154017776250839233e-02 1.602671146392822266e-01 5.897289887070655823e-02 2.660477161407470703e-01 1.827214956283569336e-01 3.858896791934967041e-01 -2.254461050033569336e-01 2.717226371169090271e-02 1.393464505672454834e-01 1.215467303991317749e-01 -1.816779971122741699e-01
-6.972368061542510986e-02 -2.474884241819381714e-01 2.346540987491607666e-01 -4.061512351036071777e-01 -8.918228000402450562e-02 -1.185901984572410583e-01 -3.070006668567657471e-01 -6.972113251686096191e-02 5.980682745575904846e-02 1.336443424224853516e-01 -1.774904876947402954e-01 -1.391854286193847656e-01 -1.799717843532562256e-01 -4.277564585208892822e-02 5.635946616530418396e-02 -1.621404439210891724e-01 -2.599989622831344604e-02 1.732558161020278931e-01 3.020175993442535400e-01 5.380147485993802547e-04 -7.139568775892257690e-02 -8.627825975418090820e-02 6.526532024145126343e-02 3.966974094510078430e-02 4.357039332389831543e-01 -1.398296058177947998e-01 -1.593612581491470337e-01 1.308191418647766113e-01 2.333256453275680542e-01 -5.119224265217781067e-02 -6.934852898120880127e-02 5.183381214737892151e-02
-2.555657625198364258e-01 -2.673628032207489014e-01 3.644677102565765381e-01 -1.606490910053253174e-01 -1.359789818525314331e-01 1.280311644077301025e-01 -2.264111787080764771e-01 2.765632001683115959e-03 -8.987464755773544312e-02 1.506103426218032837e-01 -1.954769492149353027e-01 -7.150225341320037842e-02 9.422376751899719238e-02 1.817407608032226562e-01 2.035025805234909058e-01 2.302367798984050751e-02 -8.083008229732513428e-02 4.688529670238494873e-02 1.163418069481849670e-01 1.366005986928939819e-01 2.858303785324096680e-01 -3.073901534080505371e-01 -2.690304517745971680e-01 2.160372138023376465e-01 7.044132798910140991e-02 -1.248401850461959839e-01 -2.615226805210113525e-02 -1.246714666485786438e-01 2.694090604782104492e-01 -8.680528961122035980e-03 -2.463808842003345490e-02 -1.194528266787528992e-01
-7.460455596446990967e-02 -1.654068678617477417e-01 2.030948549509048462e-01 -1.036733239889144897e-01 -1.609206944704055786e-01 -2.355860769748687744e-01 -3.240220248699188232e-01 -8.464401960372924805e-02 -1.716323345899581909e-01 4.347118437290191650e-01 -1.171675845980644226e-01 5.283737182617187500e-02 -2.449331106618046761e-03 1.465958505868911743e-01 4.635298997163772583e-02 3.751541720703244209e-03 3.877351060509681702e-02 1.747507601976394653e-01 1.909086406230926514e-01 1.081110462546348572e-01 2.677068710327148438e-01 -1.542670726776123047e-01 -2.131984569132328033e-02 2.091792523860931396e-01 9.003207087516784668e-02 -1.280799657106399536e-01 1.508922427892684937e-01 -1.942094713449478149e-01 3.220402300357818604e-01 1.828363835811614990e-01 -1.334595680236816406e-01 -5.584878474473953247e-02
2.432029545307159424e-01 -5.113095045089721680e-01 2.774176001548767090e-01 8.267578482627868652e-02 -1.239002421498298645e-01 -1.151826754212379456e-01 -7.398330420255661011e-02 -7.480332255363464355e-02 9.934250265359878540e-02 4.057737067341804504e-02 -2.568448781967163086e-01 -1.946157813072204590e-01 1.166006177663803101e-01 -2.041115462779998779e-01 2.119815051555633545e-01 2.806809358298778534e-02 1.136868353933095932e-02 1.925353705883026123e-01 9.328393265604972839e-03 1.564892977476119995e-01 1.447311639785766602e-01 -2.271014451980590820e-01 -2.197740823030471802e-01 1.241988688707351685e-01 5.088256672024726868e-02 1.023264899849891663e-01 -1.409224122762680054e-01 -7.025458663702011108e-02 -2.565204203128814697e-01 1.474460959434509277e-01 1.169286519289016724e-01 -4.997239634394645691e-02
7.496765814721584320e-03 -3.738468885421752930e-01 1.528908610343933105e-01 -7.477653026580810547e-02 -1.106234416365623474e-01 -9.478635340929031372e-02 -2.566789984703063965e-01 -3.859158754348754883e-01 -2.217307314276695251e-02 3.047578930854797363e-01 -2.411391437053680420e-01 5.493979528546333313e-02 9.224780951626598835e-04 -1.099267676472663879e-01 1.184155270457267761e-01 -1.780035644769668579e-01 5.352956801652908325e-02 -2.453017421066761017e-02 2.267193347215652466e-01 -8.572134375572204590e-02 2.764466702938079834e-01 1.994552016258239746e-01 -2.704148180782794952e-02 -3.018597364425659180e-01 8.380851894617080688e-02 -1.094218641519546509e-01 1.660483330488204956e-02 -1.539025455713272095e-01 2.066911906003952026e-01 4.427643120288848877e-02 6.119515374302864075e-02 -1.455757170915603638e-01
1.383866369724273682e-01 -2.045578360557556152e-01 1.525219082832336426e-01 -1.611720323562622070e-01 1.335584223270416260e-01 -3.178446292877197266e-01 -1.904050707817077637e-01 -2.075155079364776611e-01 2.024602293968200684e-01 -9.532444179058074951e-02 -1.250379681587219238e-01 -2.912524044513702393e-01 -7.349703460931777954e-02 -7.568006217479705811e-02 -4.195550084114074707e-02 -1.190233379602432251e-01 -1.024544090032577515e-01 2.123646624386310577e-02 2.796845436096191406e-01 1.591437608003616333e-01 -8.329740166664123535e-02 -3.002571165561676025e-01 -1.825313270092010498e-02 1.347841769456863403e-01 1.804367750883102417e-01 -1.804926432669162750e-02 1.784781217575073242e-01 -2.171793431043624878e-01 -1.623702701181173325e-03 -6.462988257408142090e-02 2.971297502517700195e-01 -2.820095121860504150e-01
1.010305210947990417e-01 -2.679140539839863777e-03 1.579358428716659546e-02 -3.889698088169097900e-01 -1.814890652894973755e-02 -5.018681883811950684e-01 -1.907883733510971069e-01 1.748308837413787842e-01 1.258427556604146957e-02 -4.989537969231605530e-02 -1.951946914196014404e-01 -2.270982116460800171e-01 -1.317828744649887085e-01 -4.428048804402351379e-02 1.721891164779663086e-01 -1.227886378765106201e-01 -1.477343589067459106e-01 2.218343764543533325e-01 2.764474600553512573e-02 -5.013490095734596252e-02 5.027775093913078308e-02 -1.690808534622192383e-01 2.638320438563823700e-03 -2.055870145559310913e-01 3.561446070671081543e-01 -1.049643680453300476e-01 1.154067590832710266e-01 1.159566342830657959e-01 2.015156000852584839e-01 2.744316682219505310e-02 5.422080680727958679e-02 7.790909707546234131e-02
-1.549493372440338135e-01 -4.445822238922119141e-01 5.988965556025505066e-02 -6.671014428138732910e-02 -1.984571218490600586e-01 -1.821726560592651367e-01 -3.766326904296875000e-01 1.593111604452133179e-01 1.345569789409637451e-01 -1.258711144328117371e-02 1.469946950674057007e-01 -1.304489821195602417e-01 3.464097157120704651e-02 -9.462497383356094360e-02 2.389378100633621216e-01 -2.047455906867980957e-01 1.286641359329223633e-01 1.657553464174270630e-01 3.732791543006896973e-01 -1.599649637937545776e-01 6.060950085520744324e-02 -9.848354756832122803e-02 -6.331641227006912231e-02 -6.858953088521957397e-02 1.494523137807846069e-01 -6.590621545910835266e-03 7.866963744163513184e-02 2.255730777978897095e-01 2.231472730636596680e-01 5.616386234760284424e-02 -3.056517988443374634e-02 8.092015981674194336e-03
-7.807976007461547852e-02 -1.617947667837142944e-01 1.053345799446105957e-01 -7.642365992069244385e-02 -1.099019944667816162e-01 1.445032842457294464e-02 -2.677420079708099365e-01 -1.362024694681167603e-01 -8.696590363979339600e-02 2.458663433790206909e-01 -1.520496755838394165e-01 -9.710808284580707550e-03 4.992481321096420288e-02 1.462985426187515259e-01 8.754306286573410034e-02 -5.247436836361885071e-02 -3.240944445133209229e-02 2.128832191228866577e-01 -1.553008332848548889e-02 2.223131954669952393e-01 3.538447320461273193e-01 -2.299282699823379517e-01 -8.305808156728744507e-02 2.997528016567230225e-02 2.164727747440338135e-01 -1.005254015326499939e-01 3.670369386672973633e-01 -2.904093861579895020e-01 2.223220318555831909e-01 1.939273178577423096e-01 -1.304701901972293854e-02 -2.785628736019134521e-01
2.827322185039520264e-01 -2.313990592956542969e-01 4.724531620740890503e-02 1.399437934160232544e-01 1.557067036628723145e-01 1.646506600081920624e-02 -2.243978530168533325e-01 2.361473627388477325e-02 -1.707585602998733521e-01 5.937600135803222656e-02 -1.672116369009017944e-01 -5.177886784076690674e-02 -5.202255770564079285e-02 -1.108978539705276489e-01 6.561717391014099121e-02 -2.369545847177505493e-01 -1.446679979562759399e-01 8.281524479389190674e-02 4.165952652692794800e-02 -3.826242387294769287e-01 8.711879141628742218e-03 -1.075440645217895508e-01 9.458149969577789307e-02 2.355306781828403473e-02 2.884854078292846680e-01 5.204251036047935486e-02 -1.662473380565643311e-02 -3.541952967643737793e-01 3.992951512336730957e-01 6.732633709907531738e-02 -1.371297799050807953e-02 -2.400082349777221680e-01
-4.805652052164077759e-02 -2.197027802467346191e-01 3.110882341861724854e-01 -2.301546037197113037e-01 -2.452678382396697998e-01 -5.600156262516975403e-02 1.672947034239768982e-02 -7.616547867655754089e-03 3.103089891374111176e-02 9.751794859766960144e-03 -7.182544469833374023e-02 -1.743421554565429688e-01 -6.358949840068817139e-02 1.452770829200744629e-01 3.348224461078643799e-01 -9.175423532724380493e-02 2.922787368297576904e-01 1.875478178262710571e-01 -2.532774396240711212e-02 -2.199085503816604614e-01 -1.254189461469650269e-01 5.579283088445663452e-02 -1.567651778459548950e-01 -6.872021406888961792e-02 5.479697883129119873e-02 2.333838343620300293e-01 1.459764838218688965e-01 -1.285051405429840088e-01 4.006425440311431885e-01 2.612092792987823486e-01 6.285896152257919312e-02 -8.958490192890167236e-02
2.196999937295913696e-01 -1.176710333675146103e-02 -1.349576711654663086e-01 -3.596973717212677002e-01 9.915603324770927429e-03 -3.112564682960510254e-01 -2.356562167406082153e-01 2.233645319938659668e-01 -4.237049445509910583e-02 7.569367438554763794e-02 -2.751236315816640854e-03 -1.835314184427261353e-01 -7.547509670257568359e-02 3.847358748316764832e-02 7.166671007871627808e-02 -1.569509208202362061e-01 2.660683691501617432e-01 -2.777447924017906189e-02 8.660659939050674438e-02 1.062628999352455139e-01 2.425369434058666229e-02 -2.967357039451599121e-01 -4.486173391342163086e-02 1.503183320164680481e-02 3.710586726665496826e-01 1.958025693893432617e-01 -1.275241561233997345e-02 1.813365668058395386e-01 3.091711103916168213e-01 1.444640904664993286e-01 5.558356642723083496e-02 -1.165346801280975342e-01
3.450970724225044250e-02 -5.302653312683105469e-01 6.957557797431945801e-02 -2.806668579578399658e-01 3.908050432801246643e-02 -2.469892203807830811e-01 7.464659959077835083e-02 -5.662840325385332108e-03 6.432759016752243042e-02 -3.863681107759475708e-02 -3.332202434539794922e-01 -8.967950195074081421e-02 9.094791859388351440e-02 -2.756424248218536377e-01 1.974104344844818115e-01 -2.958431839942932129e-01 2.344454824924468994e-01 -7.255539298057556152e-02 1.212031766772270203e-01 -6.847628951072692871e-02 2.147518284618854523e-02 -2.189858108758926392e-01 5.406775325536727905e-02 2.416614629328250885e-02 2.058075554668903351e-02 5.796098336577415466e-02 1.359478384256362915e-01 -1.438619941473007202e-01 7.742188870906829834e-02 1.408866047859191895e-01 1.783583872020244598e-02 -1.725419461727142334e-01
-6.611680239439010620e-02 -3.407298326492309570e-01 -3.945944830775260925e-02 1.389503926038742065e-01 1.864311099052429199e-02 -2.035240381956100464e-01 -2.993800640106201172e-01 3.713230416178703308e-02 -4.954789578914642334e-02 -2.434582859277725220e-01 -9.983737766742706299e-02 -9.004476666450500488e-02 -9.356738626956939697e-02 2.123709395527839661e-02 7.144282758235931396e-02 -1.859558075666427612e-01 2.032730281352996826e-01 1.851667165756225586e-01 -6.744075566530227661e-02 3.180122673511505127e-01 2.826797077432274818e-03 -3.167440593242645264e-01 -4.996947571635246277e-02 -1.345568001270294189e-01 3.971916437149047852e-01 -8.736741542816162109e-02 5.508460104465484619e-02 2.841232419013977051e-01 1.850512251257896423e-02 1.599164865911006927e-02 1.590053364634513855e-02 -2.120593339204788208e-01
8.131455630064010620e-02 -2.434482425451278687e-01 2.052963376045227051e-01 -2.432141602039337158e-01 -1.449934095144271851e-01 -2.488950490951538086e-01 1.477346718311309814e-01 -8.768527954816818237e-02 -2.065181583166122437e-01 -2.099964022636413574e-01 2.206373214721679688e-02 -1.160565111786127090e-02 -1.141187325119972229e-01 -8.456621319055557251e-03 1.288544088602066040e-01 2.611878514289855957e-01 3.452087342739105225e-01 2.129428535699844360e-01 1.981336921453475952e-01 -7.828161865472793579e-02 3.164188936352729797e-02 -2.532880604267120361e-01 -1.870571821928024292e-01 -9.739141166210174561e-02 8.504980802536010742e-02 -4.801801964640617371e-02 1.202163025736808777e-01 -2.963505983352661133e-01 2.984319031238555908e-01 -1.180845499038696289e-01 1.968239620327949524e-02 -1.761603541672229767e-02
7.336126267910003662e-02 -2.472222894430160522e-01 -3.925432264804840088e-02 9.170854836702346802e-02 2.889453247189521790e-02 -3.162654340267181396e-01 -1.978057324886322021e-01 -2.138828039169311523e-01 1.064068898558616638e-01 -4.703010246157646179e-02 4.326068796217441559e-03 -4.351062178611755371e-01 -8.488909900188446045e-02 5.386584624648094177e-02 1.214979812502861023e-01 9.765978157520294189e-02 1.386265642940998077e-02 -3.780603036284446716e-02 1.642364561557769775e-01 6.560803949832916260e-02 -1.008957922458648682e-01 -3.984795212745666504e-01 1.526596397161483765e-01 1.003604754805564880e-01 3.071514368057250977e-01 1.052188649773597717e-01 1.328028291463851929e-01 -1.648513525724411011e-01 5.378102511167526245e-02 8.800436556339263916e-02 1.800696104764938354e-01 -2.683445215225219727e-01
-7.204797118902206421e-02 -5.252908468246459961e-01 2.105730175971984863e-01 -7.832847535610198975e-02 -7.279752194881439209e-02 -1.768437176942825317e-01 -1.744521558284759521e-01 1.251112520694732666e-01 6.074934452772140503e-02 1.110753640532493591e-01 -2.012191712856292725e-01 1.430727075785398483e-02 -2.674758136272430420e-01 -7.168705761432647705e-02 5.739052221179008484e-02 -2.143637984991073608e-01 8.322875946760177612e-02 2.739605009555816650e-01 -2.324425382539629936e-03 1.086267456412315369e-02 -2.261102944612503052e-01 -1.497668474912643433e-01 -9.080815315246582031e-02 4.523374512791633606e-02 2.291732281446456909e-01 -2.243172228336334229e-01 -1.068519428372383118e-01 -8.256334066390991211e-02 1.869030445814132690e-01 -2.646731734275817871e-01 1.048865914344787598e-01 9.018226526677608490e-03
2.273708581924438477e-01 -2.441527247428894043e-01 1.838466376066207886e-01 -3.007950782775878906e-01 -2.364678382873535156e-01 -3.169894516468048096e-01 4.923934489488601685e-02 9.214374423027038574e-02 1.492369025945663452e-01 -1.538478434085845947e-01 -2.349494695663452148e-01 -2.221156358718872070e-01 -6.358621641993522644e-03 -2.239135466516017914e-02 -7.860183715820312500e-02 -7.032064348459243774e-02 5.408735945820808411e-03 3.128594160079956055e-02 6.959224492311477661e-02 2.158843427896499634e-01 -1.028994377702474594e-02 -1.452795714139938354e-01 7.991871237754821777e-02 1.818636804819107056e-01 1.128863394260406494e-01 -4.607935249805450439e-02 2.249463051557540894e-01 -1.769104003906250000e-01 3.142143785953521729e-01 -1.218404844403266907e-01 1.562009602785110474e-01 -2.951068580150604248e-01
-5.444223433732986450e-02 -3.082442581653594971e-01 1.957847476005554199e-01 5.877506732940673828e-02 -5.679523199796676636e-02 -1.867628842592239380e-01 -2.764367163181304932e-01 1.824202388525009155e-01 -2.571609802544116974e-02 2.886470966041088104e-02 1.177923083305358887e-01 -4.624689370393753052e-02 -2.148955017328262329e-01 -7.594069465994834900e-03 1.982491016387939453e-01 -1.774923503398895264e-01 -7.253602892160415649e-02 1.453069299459457397e-01 9.277468919754028320e-02 3.864696323871612549e-01 9.279992431402206421e-02 -2.113029658794403076e-01 1.904806345701217651e-01 -1.741291731595993042e-01 1.509829908609390259e-01 7.652074564248323441e-03 2.397597581148147583e-01 8.653569221496582031e-02 2.869699336588382721e-02 1.772815287113189697e-01 -1.483505368232727051e-01 -3.627518713474273682e-01
1.852215081453323364e-01 -3.061720728874206543e-01 5.880799889564514160e-02 -2.331907898187637329e-01 5.410762131214141846e-02 -6.491222232580184937e-02 -3.849306404590606689e-01 -1.896981522440910339e-02 1.940747052431106567e-01 2.042255923151969910e-02 -1.961066387593746185e-02 -2.325756549835205078e-01 1.103368327021598816e-01 -9.917973726987838745e-02 -7.552063465118408203e-02 -4.967468231916427612e-02 1.560049802064895630e-01 -1.721867322921752930e-01 2.052776366472244263e-01 1.850587874650955200e-01 -1.580995023250579834e-01 -3.374897539615631104e-01 2.003813236951828003e-01 -1.651433557271957397e-01 1.119676157832145691e-01 -9.611503779888153076e-02 2.928643822669982910e-01 -5.136070400476455688e-02 1.280443277209997177e-02 2.778621315956115723e-01 6.529963016510009766e-02 -8.481726795434951782e-02
3.056721389293670654e-01 -2.368525117635726929e-01 2.120059430599212646e-01 -1.674717217683792114e-01 -2.246913611888885498e-01 -1.325840204954147339e-01 -1.232205703854560852e-01 -2.968329191207885742e-01 8.369550108909606934e-03 2.838977277278900146e-01 -3.917161375284194946e-02 1.673141121864318848e-01 -2.441592216491699219e-01 -3.222821280360221863e-02 1.800630539655685425e-01 -1.545282900333404541e-01 1.467463821172714233e-01 9.495465457439422607e-02 1.168304905295372009e-01 -4.891870915889739990e-02 2.146382182836532593e-01 4.306688904762268066e-02 -1.589803695678710938e-01 -1.226624846458435059e-01 9.853667765855789185e-02 -2.267618626356124878e-01 1.638909876346588135e-01 -1.156872324645519257e-02 1.622873842716217041e-01 3.205125927925109863e-01 -7.002694159746170044e-02 -1.484307199716567993e-01
3.363595902919769287e-01 -1.408365219831466675e-01 3.854593634605407715e-01 -1.530612707138061523e-01 1.601307690143585205e-01 -4.947092011570930481e-02 -1.838745921850204468e-01 -1.530946046113967896e-01 -1.764884777367115021e-02 -6.690488755702972412e-02 -2.524908185005187988e-01 -7.149039208889007568e-02 -8.180398494005203247e-03 -1.950016990303993225e-02 -4.254797846078872681e-02 -1.893111914396286011e-01 4.612622261047363281e-01 5.821914598345756531e-02 4.406182095408439636e-02 -8.038326352834701538e-02 -1.243237778544425964e-02 -3.132688403129577637e-01 -2.180184051394462585e-02 4.264486581087112427e-02 -1.007356401532888412e-02 4.151692241430282593e-02 1.189437061548233032e-01 -2.460486143827438354e-01 2.673317492008209229e-01 9.091436117887496948e-02 6.694776564836502075e-02 -1.098632067441940308e-01
-5.889717489480972290e-02 -2.655257880687713623e-01 8.206089586019515991e-02 -1.651401519775390625e-01 -1.526802182197570801e-01 -7.661644369363784790e-02 -1.264075040817260742e-01 -1.296954154968261719e-01 -8.345741778612136841e-02 3.175894320011138916e-01 -1.204034835100173950e-01 6.716190278530120850e-02 -4.792911559343338013e-02 1.851962506771087646e-02 8.466410636901855469e-02 4.445155616849660873e-03 1.450495328754186630e-02 2.511716261506080627e-02 -6.811938434839248657e-02 1.406787186861038208e-01 4.142656326293945312e-01 -1.046286821365356445e-01 -1.767321974039077759e-01 -2.458883391227573156e-04 7.952862232923507690e-02 -1.425759345293045044e-01 3.267569243907928467e-01 -1.881507933139801025e-01 3.083171248435974121e-01 1.314188688993453979e-01 3.460685489699244499e-03 -4.161028265953063965e-01
-4.261557385325431824e-02 -3.463229537010192871e-01 2.953633666038513184e-01 -9.719975292682647705e-02 -6.381045281887054443e-02 -4.139663651585578918e-02 -2.509464621543884277e-01 1.301929801702499390e-01 4.711133427917957306e-03 -6.917554885149002075e-02 -1.915281265974044800e-01 6.753478944301605225e-02 8.193204551935195923e-02 1.198986619710922241e-01 1.359842717647552490e-01 -2.373424917459487915e-01 -9.383283555507659912e-02 2.925237715244293213e-01 2.072230130434036255e-01 3.380952477455139160e-01 1.212303712964057922e-01 -3.016310930252075195e-01 1.778143942356109619e-01 -1.911426186561584473e-01 3.712598606944084167e-02 -6.598448753356933594e-02 8.330735377967357635e-03 1.982064358890056610e-02 5.710221361368894577e-03 -7.965092360973358154e-02 -7.614556699991226196e-02 -3.317507803440093994e-01
1.297439634799957275e-01 -4.446273446083068848e-01 2.054264396429061890e-01 -5.870105698704719543e-02 -7.856646180152893066e-02 -8.895317465066909790e-02 -6.961515545845031738e-02 9.112648665904998779e-02 -1.647359579801559448e-01 -9.960910677909851074e-02 -2.214501798152923584e-01 3.580457717180252075e-02 7.021690905094146729e-02 -1.657892912626266479e-01 1.583037227392196655e-01 -2.142195552587509155e-01 -6.462619453668594360e-02 -3.889071196317672729e-02 1.029487326741218567e-01 -1.070106774568557739e-01 -1.380029320716857910e-01 -3.205935657024383545e-01 1.787363439798355103e-01 -6.506765633821487427e-02 3.178184926509857178e-01 -2.302697449922561646e-01 3.397228196263313293e-03 3.355767577886581421e-02 4.065001606941223145e-01 5.536023899912834167e-02 -1.110853627324104309e-01 -1.676378585398197174e-02
-7.833165116608142853e-03 -2.668577432632446289e-01 2.112563401460647583e-01 -1.223760917782783508e-01 3.735013678669929504e-02 -1.296225637197494507e-01 -1.320163756608963013e-01 -7.424300163984298706e-02 -1.224336922168731689e-01 -2.023323923349380493e-01 -6.013149395585060120e-03 -2.302142977714538574e-01 -6.812890619039535522e-02 -3.105242922902107239e-02 1.993226706981658936e-01 -1.880587488412857056e-01 2.752723395824432373e-01 2.640294730663299561e-01 1.267652958631515503e-01 -2.831554710865020752e-01 1.156396344304084778e-01 2.577963285148143768e-02 9.795994311571121216e-02 -7.719476521015167236e-02 -2.432285696268081665e-01 4.782899469137191772e-02 2.946351096034049988e-02 -2.241410762071609497e-01 4.650942087173461914e-01 9.009783715009689331e-02 -4.998975992202758789e-02 -1.658587455749511719e-01
-1.257261913269758224e-02 -2.842907905578613281e-01 1.298410445451736450e-01 -1.464425772428512573e-01 1.176818087697029114e-02 -4.064673185348510742e-01 -2.738207578659057617e-01 -2.494978159666061401e-01 2.903563976287841797e-01 7.575246971100568771e-03 -1.981865018606185913e-01 -2.063593268394470215e-01 -1.883591264486312866e-01 -3.042173385620117188e-02 7.870647311210632324e-02 -4.353344440460205078e-02 -7.791193574666976929e-02 -2.823663316667079926e-02 1.516179293394088745e-01 5.931191518902778625e-02 -1.210206523537635803e-01 -3.130250275135040283e-01 -1.192752365022897720e-02 2.498063147068023682e-01 1.126115918159484863e-01 1.004469022154808044e-01 1.274875551462173462e-01 -2.035600244998931885e-01 -4.043490812182426453e-02 4.446095228195190430e-02 2.423281520605087280e-01 -1.267660111188888550e-01
-3.029475510120391846e-01 -2.994270026683807373e-01 8.387562632560729980e-02 -6.016537547111511230e-02 -1.401805598288774490e-02 -1.649741679430007935e-01 -4.735158756375312805e-02 -1.534663140773773193e-01 2.711414694786071777e-01 2.979541197419166565e-02 4.352997615933418274e-02 -3.327116072177886963e-01 -4.020470753312110901e-02 7.830958068370819092e-02 1.277461647987365723e-01 -9.600968658924102783e-02 9.024944901466369629e-02 1.040145158767700195e-01 3.344623446464538574e-01 1.737605482339859009e-01 6.508670002222061157e-02 -4.160234034061431885e-01 1.989581137895584106e-01 -2.705476433038711548e-02 1.327090114355087280e-01 -1.008215919137001038e-01 1.841624379158020020e-01 -4.322059452533721924e-02 1.651333123445510864e-01 -6.419917941093444824e-02 2.047522664070129395e-01 -1.374654769897460938e-01
4.762190580368041992e-02 -2.115851193666458130e-01 5.707006528973579407e-02 -2.517186105251312256e-01 -5.949776247143745422e-02 -3.355610370635986328e-02 -6.484589576721191406e-01 8.562865108251571655e-02 2.665925025939941406e-01 1.049453020095825195e-01 -7.667469978332519531e-02 -5.976283550262451172e-02 -1.317190527915954590e-01 -1.365719735622406006e-01 2.825232595205307007e-02 4.301396384835243225e-02 2.422558069229125977e-01 -4.853659868240356445e-02 4.376431554555892944e-02 -5.061787366867065430e-02 -1.300437301397323608e-01 -2.071120403707027435e-02 1.568733602762222290e-01 1.594232954084873199e-02 3.509616255760192871e-01 -5.497302487492561340e-02 2.036069631576538086e-01 3.326403722167015076e-02 1.235812157392501831e-01 5.042055156081914902e-03 -1.895049354061484337e-03 -1.785409450531005859e-01
-1.332609057426452637e-01 -1.707365065813064575e-01 2.323174625635147095e-01 -1.089420318603515625e-01 -5.286886543035507202e-02 5.300257727503776550e-02 -3.210795819759368896e-01 -1.573365367949008942e-02 5.985841155052185059e-02 3.021567463874816895e-01 -1.169079616665840149e-01 -3.413479030132293701e-02 -2.669274061918258667e-02 5.384390056133270264e-02 2.167523652315139771e-01 5.776512622833251953e-02 7.189229130744934082e-02 6.009401753544807434e-02 1.344030201435089111e-01 8.861304074525833130e-02 2.807696461677551270e-01 -1.162730157375335693e-01 -3.890283778309822083e-02 3.561713099479675293e-01 4.785052239894866943e-01 -1.334718018770217896e-01 1.547077894210815430e-01 -1.180334836244583130e-01 1.954322904348373413e-01 1.587240993976593018e-01 -8.604701608419418335e-02 -6.167722865939140320e-02
8.016177266836166382e-02 -2.223247289657592773e-01 1.482901126146316528e-01 -3.184719011187553406e-02 -5.346094816923141479e-02 -6.495430320501327515e-02 -2.572889328002929688e-01 -8.738668262958526611e-02 -1.677183508872985840e-01 2.927903831005096436e-01 -2.031935900449752808e-01 4.174366965889930725e-02 1.329561602324247360e-02 7.933574169874191284e-02 -2.274034079164266586e-03 -1.344024837017059326e-01 9.297199547290802002e-02 7.771454751491546631e-02 1.022726483643054962e-02 2.771519124507904053e-01 3.247763216495513916e-01 -8.374891430139541626e-02 -2.035683207213878632e-02 1.256030201911926270e-01 2.993008792400360107e-01 -2.421027421951293945e-01 2.538180649280548096e-01 -1.496098190546035767e-01 3.190342783927917480e-01 2.080950587987899780e-01 -6.665129959583282471e-02 -2.323552519083023071e-01
-1.143922209739685059e-01 -1.658920645713806152e-01 2.369171008467674255e-03 -2.235794626176357269e-02 -7.542734593152999878e-02 -1.150271892547607422e-01 -2.203826606273651123e-01 -7.469816505908966064e-02 -1.268005222082138062e-01 3.038122057914733887e-01 -3.101299405097961426e-01 -5.080288276076316833e-02 -5.948136001825332642e-02 9.436260908842086792e-03 -1.075810268521308899e-01 -3.243185952305793762e-02 2.853659167885780334e-02 1.120265573263168335e-01 3.326467797160148621e-02 2.568376362323760986e-01 3.198176026344299316e-01 -2.523105740547180176e-01 -1.230633556842803955e-01 1.943851634860038757e-02 1.373274624347686768e-01 -1.626409590244293213e-01 2.445733398199081421e-01 -1.762951314449310303e-01 3.466143012046813965e-01 1.630680412054061890e-01 -6.068191677331924438e-02 -3.374921083450317383e-01
-6.823012977838516235e-02 -1.130934208631515503e-01 1.001212000846862793e-01 -4.352816566824913025e-02 -1.429235935211181641e-01 -3.614576905965805054e-02 -3.110521435737609863e-01 1.385471969842910767e-01 -4.582958295941352844e-02 5.305736791342496872e-03 8.481721393764019012e-03 1.018647328019142151e-01 -1.556929349899291992e-01 -7.871129363775253296e-02 2.422783076763153076e-01 2.342187166213989258e-01 4.414138495922088623e-01 -3.566385433077812195e-02 2.222973704338073730e-01 -6.828270852565765381e-02 1.599719934165477753e-02 -2.285779416561126709e-01 3.300867229700088501e-02 1.408964022994041443e-02 1.795233190059661865e-01 -2.876009345054626465e-01 2.560324966907501221e-01 -1.392814218997955322e-01 3.889666795730590820e-01 1.203083992004394531e-01 2.773568406701087952e-02 -7.721003144979476929e-02
-1.591607034206390381e-01 -4.327218532562255859e-01 1.102629527449607849e-01 -3.062019357457756996e-03 -8.368193358182907104e-02 -3.029678761959075928e-01 -2.201721072196960449e-01 -1.447959542274475098e-01 1.823789253830909729e-02 -1.836941093206405640e-01 9.253249317407608032e-02 -1.340005844831466675e-01 -3.019265830516815186e-02 -1.842080987989902496e-02 2.382671087980270386e-01 -5.102550983428955078e-02 1.918485909700393677e-01 1.467335969209671021e-01 3.584550926461815834e-03 3.411245346069335938e-01 -8.836161345243453979e-02 -1.061537340283393860e-01 1.002427376806735992e-02 -1.509861946105957031e-01 4.003821015357971191e-01 -2.206553518772125244e-01 -4.624982550740242004e-02 1.072190925478935242e-01 1.207213699817657471e-01 9.960163384675979614e-02 4.752206802368164062e-02 -1.404529958963394165e-01
-1.133123971521854401e-02 -3.042483925819396973e-01 2.491634339094161987e-02 -1.326258927583694458e-01 -5.412781611084938049e-03 5.702179390937089920e-03 -2.376005947589874268e-01 -1.276808083057403564e-01 -5.630541592836380005e-02 4.429417476058006287e-02 -2.008239030838012695e-01 -9.827151894569396973e-02 -8.869586512446403503e-03 3.111962080001831055e-01 -3.766404464840888977e-02 -3.515649959444999695e-02 1.762799918651580811e-01 1.749951988458633423e-01 -1.306940168142318726e-01 2.358532100915908813e-01 2.673455178737640381e-01 -1.119498088955879211e-01 -2.372675538063049316e-01 -2.762560546398162842e-02 1.840127259492874146e-01 1.575201451778411865e-01 1.137090846896171570e-01 -2.372892200946807861e-02 3.282907903194427490e-01 9.134328365325927734e-02 -3.391837179660797119e-01 -2.877125442028045654e-01
-1.219067350029945374e-01 -1.598371118307113647e-01 3.328622579574584961e-01 -1.116583123803138733e-01 7.941364496946334839e-02 -1.472703218460083008e-01 -2.464199364185333252e-01 3.021963238716125488e-01 -1.887630484998226166e-02 -4.436376318335533142e-02 1.573734730482101440e-01 -2.935978211462497711e-02 4.191800579428672791e-02 -3.650844469666481018e-02 8.620717376470565796e-02 -2.101051509380340576e-01 -4.228351172059774399e-03 2.315549105405807495e-01 -4.784521833062171936e-02 3.008964657783508301e-01 -6.141509511508047581e-04 -3.084102272987365723e-01 -2.964232675731182098e-02 -2.486714571714401245e-01 3.022879958152770996e-01 -1.689538806676864624e-01 6.517338752746582031e-02 -7.324966043233871460e-02 8.508452773094177246e-02 1.065385341644287109e-02 -1.237565949559211731e-01 -3.422936797142028809e-01
1.972159147262573242e-01 -1.762686669826507568e-01 2.540793716907501221e-01 -1.938067823648452759e-01 -2.921333909034729004e-01 8.315200358629226685e-02 -1.125509385019540787e-02 9.597562998533248901e-02 -9.481829591095447540e-03 -1.154419779777526855e-01 -4.134871810674667358e-02 -1.104868426918983459e-01 -3.001057170331478119e-02 -1.153055354952812195e-01 -9.610177576541900635e-02 5.377179756760597229e-02 1.160595640540122986e-01 7.706861197948455811e-02 1.647098809480667114e-01 -2.674597203731536865e-01 5.872916430234909058e-02 -1.508791893720626831e-01 -3.663440234959125519e-03 2.823742479085922241e-02 3.229480683803558350e-01 2.325258031487464905e-02 3.882279992103576660e-01 -1.721782833337783813e-01 1.645607352256774902e-01 1.244787499308586121e-01 -2.178769186139106750e-02 -4.464492797851562500e-01
1.970908045768737793e-01 -2.962826192378997803e-01 2.724781930446624756e-01 -1.413315534591674805e-01 -4.311789758503437042e-03 -3.362134099006652832e-02 -3.743555247783660889e-01 -3.252287209033966064e-02 1.492280513048171997e-01 2.836037054657936096e-02 -2.863641679286956787e-01 -3.245216906070709229e-01 -2.103510946035385132e-01 -1.145464703440666199e-01 -2.564091980457305908e-01 -1.006754562258720398e-01 -9.312767535448074341e-03 3.244990482926368713e-02 1.718911528587341309e-01 3.948511183261871338e-02 -8.794531971216201782e-02 -8.628400415182113647e-02 2.903202176094055176e-01 -3.306434676051139832e-02 2.981802821159362793e-01 -1.003289222717285156e-01 1.091037169098854065e-01 2.650032378733158112e-02 -2.697712741792201996e-02 1.900262758135795593e-02 1.467783898115158081e-01 -1.616864055395126343e-01
1.802123337984085083e-02 -1.918901056051254272e-01 9.170547127723693848e-02 1.431236416101455688e-01 5.206630378961563110e-02 -4.050108790397644043e-01 -1.206611618399620056e-01 -1.422649025917053223e-01 1.396862268447875977e-01 -5.777473747730255127e-02 -1.405486911535263062e-01 -2.946490645408630371e-01 -2.946245670318603516e-01 -6.428994983434677124e-02 4.756136611104011536e-02 -1.486428529024124146e-01 7.553965598344802856e-02 -9.564025327563285828e-03 1.713778823614120483e-01 5.577527359127998352e-02 -1.647535338997840881e-02 -4.162311851978302002e-01 5.978996679186820984e-02 5.608105659484863281e-02 1.467781215906143188e-01 2.203596383333206177e-01 3.485005795955657959e-01 -1.118983849883079529e-01 4.556132480502128601e-03 1.020545437932014465e-01 1.310257613658905029e-01 -1.936539411544799805e-01
2.574263513088226318e-02 -3.259798884391784668e-01 -2.564766816794872284e-02 -1.869025081396102905e-01 -1.852359920740127563e-01 -1.844014674425125122e-01 -1.310906559228897095e-01 -2.248852699995040894e-02 -1.654801368713378906e-01 -2.276136875152587891e-01 -1.364426761865615845e-01 7.886748015880584717e-02 4.897755011916160583e-02 -3.098618090152740479e-01 -9.917158633470535278e-02 -1.594254970550537109e-01 -3.797097597271203995e-03 7.590082939714193344e-03 -2.728306315839290619e-02 2.337355911731719971e-01 -1.356759667396545410e-01 -3.234562873840332031e-01 8.831084519624710083e-02 -1.360977590084075928e-01 1.771764010190963745e-01 -2.799379639327526093e-03 5.137602984905242920e-02 -1.491497755050659180e-01 2.622164785861968994e-01 -5.263933539390563965e-02 -1.233362704515457153e-01 -4.312278330326080322e-01
-2.098861634731292725e-01 -1.826252192258834839e-01 6.565283983945846558e-02 7.545783370733261108e-02 -6.055430322885513306e-02 -3.125283718109130859e-01 -2.419459521770477295e-01 -1.035600900650024414e-02 -8.354149013757705688e-02 -3.130583092570304871e-02 -1.832368373870849609e-01 2.031257897615432739e-01 -2.135017216205596924e-01 -7.397601008415222168e-02 8.919650316238403320e-02 3.019411116838455200e-02 2.232292890548706055e-01 3.162002563476562500e-01 3.269447386264801025e-01 -1.365524977445602417e-01 2.405788600444793701e-01 -7.009890396147966385e-03 -1.575186252593994141e-01 -2.290777266025543213e-01 2.348219007253646851e-01 2.134229987859725952e-01 3.726194053888320923e-02 -1.226617470383644104e-01 -1.819059550762176514e-01 1.598333008587360382e-02 -2.662224695086479187e-02 -2.194063663482666016e-01
2.469336688518524170e-01 -3.300919532775878906e-01 3.838016986846923828e-01 -1.375574469566345215e-01 -2.357173338532447815e-02 -1.885589659214019775e-01 -7.413037866353988647e-02 -8.326330035924911499e-02 -1.607864908874034882e-02 -2.785589098930358887e-01 -1.814046353101730347e-01 2.670720033347606659e-02 1.993548274040222168e-01 -2.781843580305576324e-02 -1.175728365778923035e-01 1.042929962277412415e-01 1.551785916090011597e-01 -1.685022749006748199e-02 -1.452430784702301025e-01 1.777171045541763306e-01 1.896892040967941284e-01 -2.449732422828674316e-01 -1.246131509542465210e-01 7.337124645709991455e-02 8.899235725402832031e-02 1.853443235158920288e-01 2.191052734851837158e-01 9.024888277053833008e-02 1.629570126533508301e-01 2.333636134862899780e-01 -2.147789299488067627e-01 -1.381715238094329834e-01
2.087718993425369263e-01 -1.115280836820602417e-01 3.046350479125976562e-01 -1.005254462361335754e-01 2.134738266468048096e-01 -2.703234553337097168e-01 -2.276545912027359009e-01 -5.438557639718055725e-02 -3.302805416751652956e-04 2.048506289720535278e-01 -1.270215064287185669e-01 2.606438472867012024e-02 2.518958598375320435e-02 -1.775464117527008057e-01 -5.416629463434219360e-02 -1.735518574714660645e-01 2.498048245906829834e-01 5.954055860638618469e-02 3.161012828350067139e-01 -4.146676659584045410e-01 -9.195062518119812012e-02 -1.322541385889053345e-01 8.770695421844720840e-04 -2.458295524120330811e-01 1.135180443525314331e-01 1.696803420782089233e-02 1.541038155555725098e-01 -6.662495434284210205e-02 1.893933415412902832e-01 1.523144394159317017e-01 1.699618250131607056e-02 -1.368693262338638306e-01
-2.356839179992675781e-01 -3.621493279933929443e-01 1.113630086183547974e-01 5.824423208832740784e-02 -9.860047698020935059e-02 -2.674590647220611572e-01 -3.066858649253845215e-01 1.935555636882781982e-01 2.775325626134872437e-02 -1.485985070466995239e-01 -6.817433238029479980e-02 -4.094327241182327271e-02 -5.047584697604179382e-02 6.912313401699066162e-02 1.607318818569183350e-01 -9.559266269207000732e-02 -9.939514100551605225e-02 2.560034990310668945e-01 9.772569872438907623e-03 2.527631819248199463e-01 5.990976002067327499e-03 -3.365763723850250244e-01 4.654661566019058228e-02 -1.551334708929061890e-01 1.994157135486602783e-01 -2.570087611675262451e-01 3.733934834599494934e-02 -4.299705848097801208e-02 2.757326662540435791e-01 3.706881543621420860e-03 -1.795085333287715912e-02 -2.210752815008163452e-01
-9.460693597793579102e-02 -3.565171658992767334e-01 1.394022852182388306e-01 -3.048395514488220215e-01 -6.162744387984275818e-02 -5.633302032947540283e-02 -4.171135723590850830e-01 -8.029931783676147461e-02 2.519583329558372498e-02 1.812562644481658936e-01 -1.105727776885032654e-01 -3.250984847545623779e-02 -2.603273391723632812e-01 -8.147238194942474365e-02 -1.267788372933864594e-02 4.438834264874458313e-02 1.115676164627075195e-01 1.863390654325485229e-01 1.730198115110397339e-01 1.443507671356201172e-01 -3.363792225718498230e-02 -3.066031262278556824e-02 2.147071063518524170e-01 4.638992249965667725e-02 2.791862487792968750e-01 -1.596968173980712891e-01 -3.421270102262496948e-02 2.115148901939392090e-01 2.954422235488891602e-01 1.581312865018844604e-01 -1.691482663154602051e-01 -4.843229427933692932e-02
-1.351882964372634888e-01 -4.273036420345306396e-01 1.762965768575668335e-01 -1.001674607396125793e-01 -2.562090754508972168e-02 -1.866738945245742798e-01 -2.902082800865173340e-01 1.457650363445281982e-01 -7.408428192138671875e-02 -2.642701566219329834e-01 -6.128064170479774475e-02 -3.683886304497718811e-02 -6.695902347564697266e-02 -1.162215019576251507e-03 1.008059754967689514e-01 -2.790744304656982422e-01 1.773242652416229248e-01 1.981418728828430176e-01 -1.633509807288646698e-02 1.891396492719650269e-01 -1.034597158432006836e-01 -2.837352156639099121e-01 3.672567009925842285e-02 -1.039732694625854492e-01 2.030297815799713135e-01 -2.067316174507141113e-01 -1.726307161152362823e-02 1.432963013648986816e-01 2.258802801370620728e-01 5.691398307681083679e-02 -7.792308926582336426e-02 -2.623803913593292236e-01
2.266455441713333130e-01 -1.123029589653015137e-01 1.501982212066650391e-01 2.425396144390106201e-01 1.604370772838592529e-01 1.407849695533514023e-02 1.615480147302150726e-02 -1.871778368949890137e-01 -1.429142802953720093e-01 5.879183858633041382e-02 -2.365256845951080322e-01 -1.342204213142395020e-01 -1.338880807161331177e-01 -2.508180141448974609e-01 6.971715018153190613e-03 -1.848887056112289429e-01 -5.686300247907638550e-02 2.355114668607711792e-01 1.504520475864410400e-01 -1.667269766330718994e-01 1.832705587148666382e-01 -1.732665300369262695e-01 -2.115250974893569946e-01 -1.344880205579102039e-03 3.562417626380920410e-01 2.697724848985671997e-02 1.189516037702560425e-01 -8.046270161867141724e-02 3.790695965290069580e-01 1.563122496008872986e-02 -1.220715865492820740e-01 -2.364435195922851562e-01
7.380431145429611206e-02 -2.108435630798339844e-01 3.686023652553558350e-01 -2.776704430580139160e-01 -2.393383532762527466e-01 -2.109639160335063934e-02 1.254886537790298462e-01 -2.006711438298225403e-02 1.470581977628171444e-03 -1.156553253531455994e-01 2.034541405737400055e-02 3.314278647303581238e-02 -1.302731931209564209e-01 -1.424911022186279297e-01 6.047439947724342346e-02 7.809809595346450806e-02 6.075523793697357178e-02 1.594003289937973022e-01 6.847573071718215942e-02 -3.277505338191986084e-01 1.483274996280670166e-01 -3.041355013847351074e-01 1.773815155029296875e-01 4.693476110696792603e-02 2.955531477928161621e-01 -6.168901547789573669e-02 3.979509472846984863e-01 -9.608919173479080200e-02 7.787310332059860229e-02 1.531174033880233765e-01 6.054059043526649475e-02 -1.415074020624160767e-01
-1.716269999742507935e-01 -1.288709789514541626e-01 2.912236452102661133e-01 2.911313809454441071e-02 -2.351601868867874146e-01 -1.389110344462096691e-03 -2.705943882465362549e-01 -1.027670875191688538e-01 -1.383362920023500919e-03 2.742246985435485840e-01 -1.123098805546760559e-01 3.734459355473518372e-02 9.832330048084259033e-02 1.394495964050292969e-01 2.102802842855453491e-01 8.291010558605194092e-02 1.908071339130401611e-01 2.759478390216827393e-01 8.132942765951156616e-02 2.904224991798400879e-01 2.594640254974365234e-01 -1.402982026338577271e-01 -1.404544804245233536e-02 1.373642086982727051e-01 1.979627907276153564e-01 -2.154294103384017944e-01 2.503973245620727539e-01 -2.052324265241622925e-02 1.666435450315475464e-01 2.628025710582733154e-01 1.036734599620103836e-02 -6.731057912111282349e-02
-2.814559340476989746e-01 -5.903586745262145996e-02 1.700287610292434692e-01 1.076862290501594543e-01 -1.337611675262451172e-01 -9.865086525678634644e-02 -1.989684402942657471e-01 1.569481641054153442e-01 -1.159509718418121338e-01 2.252023667097091675e-01 -1.733625680208206177e-01 -3.198601901531219482e-01 -2.406452000141143799e-01 -2.184011042118072510e-02 1.977960616350173950e-01 1.271146088838577271e-01 2.669000923633575439e-01 5.542127490043640137e-01 1.396983712911605835e-01 -3.831439092755317688e-02 8.239682763814926147e-02 3.550303727388381958e-02 2.567329676821827888e-03 -1.397657990455627441e-01 1.011952087283134460e-01 -7.679963950067758560e-03 1.480387747287750244e-01 -8.088251948356628418e-02 7.094724476337432861e-02 -2.156582660973072052e-02 -1.513451337814331055e-02 -5.749236047267913818e-02
6.718677282333374023e-02 -3.772562146186828613e-01 9.623299539089202881e-02 -1.079192832112312317e-01 1.836654990911483765e-01 -2.290315330028533936e-01 -3.441146761178970337e-02 -6.058326363563537598e-02 1.174659235402941704e-03 -2.564662396907806396e-01 4.378454387187957764e-02 -5.819391459226608276e-03 5.141856521368026733e-02 -3.002140223979949951e-01 7.345208525657653809e-02 -2.695088088512420654e-01 2.044039219617843628e-01 2.383912205696105957e-01 1.498622149229049683e-01 -8.657041937112808228e-02 -5.093947425484657288e-02 -3.036168217658996582e-01 6.933365017175674438e-02 -1.511389762163162231e-01 1.878009289503097534e-01 8.907542377710342407e-02 -6.665839999914169312e-02 4.993699491024017334e-02 2.512282431125640869e-01 1.486346274614334106e-01 2.832910120487213135e-01 -1.899702101945877075e-01
2.673790156841278076e-01 -1.859361976385116577e-01 4.287929534912109375e-01 -2.484885156154632568e-01 -1.613207608461380005e-01 -9.788591414690017700e-02 1.135349273681640625e-01 -5.550133809447288513e-02 3.040209040045738220e-02 -6.053359061479568481e-02 -7.388426363468170166e-02 2.805972658097743988e-02 1.190725043416023254e-01 -3.564713299274444580e-01 1.428165137767791748e-01 -1.756675690412521362e-01 1.580249220132827759e-01 1.753608137369155884e-01 -4.978940356522798538e-03 -1.191047504544258118e-01 9.580998867750167847e-02 -3.324085772037506104e-01 -6.601005792617797852e-02 5.847813445143401623e-04 8.198950439691543579e-02 6.539645791053771973e-02 2.670289874076843262e-01 -8.465385437011718750e-02 2.206283956766128540e-01 1.621608883142471313e-01 1.794137619435787201e-02 -1.862194538116455078e-01
2.565092965960502625e-02 -2.906691730022430420e-01 1.581913232803344727e-01 -1.636148057878017426e-02 -8.983151614665985107e-02 -2.652238309383392334e-01 -1.595299541950225830e-01 5.437145009636878967e-02 -7.390841096639633179e-02 1.980805546045303345e-01 -1.772889345884323120e-01 -5.602396652102470398e-02 -2.948519289493560791e-01 1.416685339063405991e-02 7.994541525840759277e-02 -3.587423563003540039e-01 -8.995142579078674316e-02 1.616225093603134155e-01 9.007915109395980835e-02 2.105605788528919220e-02 3.121502101421356201e-01 -1.287531703710556030e-01 3.489194214344024658e-01 1.218738704919815063e-01 2.763138413429260254e-01 9.910047985613346100e-03 -1.669071316719055176e-01 1.060950234532356262e-01 -6.689908355474472046e-02 1.306553035974502563e-01 -9.557533077895641327e-03 -2.250878661870956421e-01
-1.408594399690628052e-01 -9.124886989593505859e-02 3.200647532939910889e-01 -1.144255399703979492e-01 3.439281135797500610e-02 2.556162141263484955e-02 -2.192417830228805542e-01 2.756149321794509888e-02 -1.679607629776000977e-01 2.327337265014648438e-01 -1.856321990489959717e-01 -9.902681410312652588e-02 -5.347558856010437012e-02 2.294442206621170044e-01 2.965389788150787354e-01 -3.617710620164871216e-02 4.047038778662681580e-02 1.740902513265609741e-01 8.502424508333206177e-02 1.539165079593658447e-01 2.912276685237884521e-01 -1.690365523099899292e-01 -8.479135483503341675e-02 2.655545771121978760e-01 2.225130200386047363e-01 -1.199540272355079651e-01 1.644996404647827148e-01 -1.357810497283935547e-01 3.017166852951049805e-01 1.973717659711837769e-01 -1.162760183215141296e-01 -1.654634624719619751e-01
-4.318188130855560303e-02 -4.183732569217681885e-01 1.204237043857574463e-01 -6.639825180172920227e-03 9.654409438371658325e-02 -2.602014541625976562e-01 -1.197473630309104919e-01 -2.846415638923645020e-01 1.174871399998664856e-01 3.419750928878784180e-02 7.657596841454505920e-03 -3.422394692897796631e-01 -1.037917435169219971e-01 -3.314058482646942139e-02 6.350989639759063721e-02 -1.813808232545852661e-01 -5.053253844380378723e-03 -4.348601400852203369e-02 2.748945951461791992e-01 1.051548719406127930e-01 -1.240880601108074188e-02 -3.173197805881500244e-01 4.086387902498245239e-02 2.453482449054718018e-01 2.523968815803527832e-01 1.835880577564239502e-01 2.077219188213348389e-01 -1.244936436414718628e-01 -3.855952620506286621e-02 1.292030066251754761e-01 1.132070645689964294e-01 -1.300004720687866211e-01
1.306515038013458252e-01 -5.231409799307584763e-03 3.025393486022949219e-01 1.461335867643356323e-01 -2.774397134780883789e-01 -9.981745481491088867e-02 -8.368442207574844360e-02 2.528661191463470459e-01 -6.380982697010040283e-02 7.401134818792343140e-02 3.411846980452537537e-02 -1.654671430587768555e-01 -2.817538566887378693e-02 -2.363728359341621399e-02 -1.295742839574813843e-01 1.991559416055679321e-01 4.164074361324310303e-01 4.071674942970275879e-01 -1.214803010225296021e-01 1.001762002706527710e-01 -4.756643995642662048e-02 4.669305682182312012e-02 -1.583049893379211426e-01 -2.160889953374862671e-01 3.008829355239868164e-01 1.352986786514520645e-03 1.260927021503448486e-01 -3.389819338917732239e-02 2.440232634544372559e-01 8.688007481396198273e-03 4.450839385390281677e-02 -8.296675980091094971e-02
7.972887158393859863e-02 -1.103782057762145996e-01 9.884581714868545532e-02 -2.511407136917114258e-01 -1.611539274454116821e-01 -8.130156248807907104e-02 -3.857094943523406982e-01 -1.362482011318206787e-01 1.739353239536285400e-01 -1.658461242914199829e-01 -2.775596976280212402e-01 -2.366411834955215454e-01 -1.980024874210357666e-01 2.067378908395767212e-02 -2.521198391914367676e-01 -1.451913267374038696e-01 -5.089984089136123657e-02 2.571606934070587158e-01 2.066724598407745361e-01 -1.928758919239044189e-01 -1.461619324982166290e-02 -1.772112548351287842e-01 9.861873835325241089e-02 -2.291355282068252563e-02 1.921687126159667969e-01 -1.925757527351379395e-01 -3.249980881810188293e-02 1.268891338258981705e-02 -4.433331638574600220e-02 1.686687767505645752e-01 1.979185640811920166e-02 -3.115845620632171631e-01
-1.213503107428550720e-01 -1.898182332515716553e-01 1.134033054113388062e-01 -1.412339061498641968e-01 -2.125528156757354736e-01 -2.715346217155456543e-01 -2.294617593288421631e-01 6.608682125806808472e-02 -3.260044008493423462e-02 -1.111965551972389221e-01 -9.606543928384780884e-03 -2.707987129688262939e-01 -9.353651106357574463e-02 -2.694814503192901611e-01 2.617009282112121582e-01 -3.084805794060230255e-02 1.874940544366836548e-01 3.603377044200897217e-01 3.543293848633766174e-02 -1.148242354393005371e-01 -3.400390744209289551e-01 -3.245056569576263428e-01 1.428489983081817627e-01 -1.120007131248712540e-02 1.216403916478157043e-01 1.032850369811058044e-01 -1.114873029291629791e-02 -8.337892591953277588e-02 1.228903532028198242e-01 6.287325639277696609e-03 -9.954919666051864624e-02 -1.560592651367187500e-01
1.625514626502990723e-01 -2.410475760698318481e-01 1.360098132863640785e-03 -1.157787963747978210e-01 1.204055771231651306e-01 -3.925720974802970886e-02 -3.164491951465606689e-01 -7.788147777318954468e-02 2.565745711326599121e-01 -7.579673826694488525e-02 -5.293509364128112793e-02 -2.043969631195068359e-01 -3.208442628383636475e-01 -2.667659707367420197e-02 -1.360868215560913086e-01 -2.262601554393768311e-01 1.167218834161758423e-01 2.422772943973541260e-01 8.079475909471511841e-02 8.634983748197555542e-02 1.300038099288940430e-01 -2.862334549427032471e-01 2.889091670513153076e-01 -5.182250216603279114e-02 2.353457957506179810e-01 -3.134981307084672153e-05 6.883254647254943848e-02 -1.089923828840255737e-01 8.408812433481216431e-02 5.016125366091728210e-02 3.272115886211395264e-01 -1.742124408483505249e-01
3.365001082420349121e-01 -1.623411029577255249e-01 5.005386471748352051e-01 -2.226279377937316895e-01 -1.254798620939254761e-01 -3.602356463670730591e-02 5.713298544287681580e-02 -1.214908286929130554e-01 1.370760947465896606e-01 1.604059636592864990e-01 -1.764991581439971924e-01 -2.049063742160797119e-01 1.041496358811855316e-02 -1.563397794961929321e-01 2.344731008633971214e-03 1.779792271554470062e-02 1.565118879079818726e-01 2.458906769752502441e-01 4.345925897359848022e-02 -1.012592911720275879e-01 9.463600814342498779e-02 -2.180258482694625854e-01 5.323480349034070969e-03 -3.056389093399047852e-02 7.691647857427597046e-02 1.105403434485197067e-02 -5.736623890697956085e-03 -1.901988387107849121e-01 2.786730825901031494e-01 3.242704272270202637e-01 -5.653504747897386551e-03 -5.540468171238899231e-02
-6.128929927945137024e-02 -2.892662584781646729e-01 1.105526387691497803e-01 -1.810375005006790161e-01 -1.218587979674339294e-01 -4.463720694184303284e-02 -1.741015166044235229e-01 5.381529778242111206e-02 -2.169429212808609009e-01 1.657444238662719727e-01 -2.548493444919586182e-01 -9.337659925222396851e-02 1.717590689659118652e-01 9.609768539667129517e-02 -9.539952129125595093e-02 -2.559611201286315918e-01 -5.254518240690231323e-02 -9.181348979473114014e-02 -1.320635676383972168e-01 2.141211181879043579e-01 3.072279989719390869e-01 -7.290574163198471069e-02 -1.153226792812347412e-01 1.731496602296829224e-01 2.305402457714080811e-01 4.817527532577514648e-02 5.784748122096061707e-02 -1.687207669019699097e-01 2.697468698024749756e-01 3.539996147155761719e-01 1.577234566211700439e-01 -1.681202650070190430e-01
1.130640208721160889e-01 -1.475076973438262939e-01 -4.682081937789916992e-02 -2.986219013109803200e-03 -9.322243183851242065e-02 -2.945290803909301758e-01 -2.361390739679336548e-01 4.283399879932403564e-02 5.905207991600036621e-02 1.260168552398681641e-01 5.842835828661918640e-02 -2.242954671382904053e-01 -1.928978413343429565e-01 -3.767438605427742004e-02 -1.052913628518581390e-02 -1.740925759077072144e-01 2.059864699840545654e-01 2.210485339164733887e-01 2.285136375576257706e-03 -3.325896263122558594e-01 9.332759678363800049e-02 -1.917235702276229858e-01 -3.352863490581512451e-01 -1.161430552601814270e-01 7.904414087533950806e-02 -1.394674479961395264e-01 8.019990473985671997e-02 3.024822100996971130e-02 -1.797549426555633545e-01 3.065156042575836182e-01 3.348904848098754883e-01 -1.527594923973083496e-01
1.213663443922996521e-01 -1.189131066203117371e-01 1.883126497268676758e-01 -5.393221974372863770e-02 -2.162882387638092041e-01 -1.485174745321273804e-01 -2.075861394405364990e-01 -2.642253637313842773e-01 -2.156242281198501587e-01 1.401704698801040649e-01 -9.662958979606628418e-02 1.022379174828529358e-01 1.519591063261032104e-01 1.465848684310913086e-01 -2.919357828795909882e-02 1.033695321530103683e-02 4.396936297416687012e-02 2.061553485691547394e-02 8.076035231351852417e-02 2.010534852743148804e-01 2.814563512802124023e-01 -2.188312560319900513e-01 -1.837563812732696533e-01 -1.091228947043418884e-01 9.831304103136062622e-02 3.505849093198776245e-02 1.717244237661361694e-01 -2.264844328165054321e-01 4.616100192070007324e-01 1.198681741952896118e-01 -8.934948593378067017e-03 -2.797364592552185059e-01
-1.650844365358352661e-01 -1.727972477674484253e-01 2.774848937988281250e-01 -1.164347305893898010e-01 -2.415651455521583557e-02 -1.722319573163986206e-01 -1.783517301082611084e-01 -1.260965019464492798e-01 2.377882748842239380e-01 7.166848331689834595e-02 -3.465192019939422607e-02 1.814464479684829712e-01 -2.637927830219268799e-01 -3.228565752506256104e-01 -8.475230634212493896e-02 3.764940053224563599e-02 2.743247449398040771e-01 3.909094333648681641e-01 -7.753210514783859253e-02 3.357188776135444641e-02 -2.643858492374420166e-01 -4.229552298784255981e-02 4.083532467484474182e-02 4.857907816767692566e-02 1.729500740766525269e-01 5.203004181385040283e-02 4.032117128372192383e-02 -6.734353303909301758e-02 2.755848169326782227e-01 -1.134170889854431152e-01 -2.671192772686481476e-02 -2.385936528444290161e-01
-7.254350930452346802e-02 -2.650049328804016113e-01 1.413174569606781006e-01 -1.173974201083183289e-01 -1.528254300355911255e-01 -2.219138592481613159e-01 -2.557161152362823486e-01 2.167421430349349976e-01 -1.896732598543167114e-01 1.371441334486007690e-01 1.697015166282653809e-01 -2.317236214876174927e-01 -2.544529438018798828e-01 5.362432450056076050e-02 1.965816617012023926e-01 2.728269249200820923e-02 1.444931477308273315e-01 3.920685648918151855e-01 -1.052474901080131531e-01 -1.009012386202812195e-01 4.914176650345325470e-03 -1.398896276950836182e-01 4.074023663997650146e-02 2.519436180591583252e-01 9.304441511631011963e-02 1.477590799331665039e-01 -4.538015648722648621e-02 -2.602578401565551758e-01 1.592248082160949707e-01 -1.627463400363922119e-01 7.205428928136825562e-02 -1.536275893449783325e-01
4.519995301961898804e-02 -3.691362142562866211e-01 1.568567603826522827e-01 3.904687240719795227e-02 3.209222853183746338e-02 -3.549545705318450928e-01 -1.211930885910987854e-01 -3.934359848499298096e-01 2.281059473752975464e-01 5.924440175294876099e-02 4.419209808111190796e-02 -2.144979536533355713e-01 -1.470516771078109741e-01 4.698871448636054993e-02 6.872971355915069580e-02 1.552594266831874847e-02 -1.263811066746711731e-02 -9.272114932537078857e-02 2.145873308181762695e-01 -7.234090566635131836e-02 6.129499524831771851e-02 -3.494342565536499023e-01 4.551164433360099792e-02 -1.055052503943443298e-02 2.094257771968841553e-01 1.512899696826934814e-01 1.857954561710357666e-01 -1.347470581531524658e-01 -1.051366105675697327e-01 1.048979908227920532e-02 1.737816333770751953e-01 -2.406091094017028809e-01
-1.351452916860580444e-01 -9.037488698959350586e-02 3.265631198883056641e-01 1.598273366689682007e-01 -1.831066757440567017e-01 -2.355834543704986572e-01 -9.867492318153381348e-02 -4.817866533994674683e-02 -1.586831407621502876e-03 -1.424318403005599976e-01 -1.907997727394104004e-01 -3.358785510063171387e-01 -1.173539012670516968e-01 -1.132050529122352600e-01 4.718315601348876953e-02 1.279416829347610474e-01 2.439968287944793701e-01 1.348886289633810520e-03 -7.364279776811599731e-02 -4.560115560889244080e-02 2.842433452606201172e-01 1.256936341524124146e-01 -2.712227217853069305e-02 1.478029415011405945e-02 2.206988632678985596e-01 5.500042811036109924e-02 3.011423349380493164e-01 -1.582977473735809326e-01 3.936659097671508789e-01 1.526154279708862305e-01 -1.087916865944862366e-01 -5.864588171243667603e-02
4.866539686918258667e-02 -4.657813347876071930e-03 3.609207272529602051e-01 -6.858948618173599243e-02 -1.134750843048095703e-01 -5.457007512450218201e-02 -3.223197758197784424e-01 2.481872960925102234e-02 -4.810423403978347778e-02 1.364335864782333374e-01 -1.481080353260040283e-01 -1.515871882438659668e-01 -5.907753109931945801e-02 6.726960092782974243e-02 2.193431258201599121e-01 -1.738231256604194641e-02 -1.078638508915901184e-01 3.510192409157752991e-02 4.359878301620483398e-01 -9.739747643470764160e-02 2.590641379356384277e-01 -1.340562701225280762e-01 -1.501639783382415771e-01 1.265753209590911865e-01 2.394358962774276733e-01 -3.019610345363616943e-01 1.757027506828308105e-01 -2.881532907485961914e-02 2.657614648342132568e-01 3.760095313191413879e-02 3.925887122750282288e-02 1.735485494136810303e-01
3.361778557300567627e-01 -2.700080573558807373e-01 2.713461220264434814e-01 -4.011693894863128662e-01 -7.236373424530029297e-02 -1.100931614637374878e-01 3.021546453237533569e-02 6.631478667259216309e-02 1.649894267320632935e-01 4.371723532676696777e-02 -1.885066032409667969e-01 3.710644692182540894e-02 7.000733166933059692e-02 -1.673129945993423462e-02 -3.396825632080435753e-03 1.368460208177566528e-01 1.725374311208724976e-01 3.868951648473739624e-02 9.897028654813766479e-02 1.145830377936363220e-02 2.210714370012283325e-01 -2.261099219322204590e-01 -7.615260779857635498e-02 -1.071456372737884521e-01 2.700384855270385742e-01 9.433396905660629272e-02 3.466205000877380371e-01 -1.401536911725997925e-01 1.569869071245193481e-01 2.062090039253234863e-01 -7.186195254325866699e-02 -1.203052774071693420e-01
1.016794815659523010e-01 -5.313794016838073730e-01 -1.013746112585067749e-01 -9.930606186389923096e-02 -1.821500509977340698e-01 -1.526855677366256714e-01 -2.375574782490730286e-02 6.732545047998428345e-02 -1.604846417903900146e-01 -4.496078006923198700e-03 2.259408310055732727e-02 -2.044438123703002930e-01 9.304978698492050171e-02 -2.281220555305480957e-01 4.516864567995071411e-02 -1.366019546985626221e-01 -8.256783708930015564e-03 5.758587643504142761e-02 -3.987616393715143204e-03 9.381257742643356323e-02 -9.711021184921264648e-02 -2.763852477073669434e-01 9.800335019826889038e-02 1.024811901152133942e-02 2.723178267478942871e-01 -1.269464939832687378e-01 1.743729412555694580e-02 2.094860821962356567e-01 3.724941611289978027e-01 1.269228458404541016e-01 -2.538314163684844971e-01 -1.208553835749626160e-01
5.152998957782983780e-03 -1.264045983552932739e-01 1.971453726291656494e-01 -8.433335274457931519e-02 -2.314969301223754883e-01 -1.319982409477233887e-01 -3.538783788681030273e-01 -5.092860385775566101e-02 -1.744687110185623169e-01 1.420623213052749634e-01 -5.954328924417495728e-02 -2.851277403533458710e-02 -9.365345537662506104e-02 3.070556521415710449e-01 2.547186017036437988e-01 1.664111390709877014e-02 4.960116371512413025e-02 2.618584036827087402e-01 1.154491826891899109e-01 1.109477579593658447e-01 3.531652092933654785e-01 -2.792226672172546387e-01 -4.949497058987617493e-02 1.917239725589752197e-01 1.228180229663848877e-01 -1.937120109796524048e-01 1.288477480411529541e-01 -1.470664739608764648e-01 1.232319027185440063e-01 2.476581186056137085e-01 -1.165120583027601242e-02 -9.962435811758041382e-02
-3.786134421825408936e-01 1.956340298056602478e-02 3.598514497280120850e-01 -1.897846311330795288e-01 7.328291237354278564e-02 -6.106743589043617249e-02 -3.583923876285552979e-01 -3.819869831204414368e-02 8.547374047338962555e-03 1.427053809165954590e-01 -2.550240457057952881e-01 -4.552488401532173157e-02 -6.430240720510482788e-02 1.114100366830825806e-01 1.205809339880943298e-01 2.970542758703231812e-02 -1.942956298589706421e-01 -2.686466614250093699e-04 1.254652589559555054e-01 2.485883794724941254e-02 3.729822635650634766e-01 -1.868992000818252563e-01 -1.310229152441024780e-01 8.713137358427047729e-02 2.100371271371841431e-01 -1.083820611238479614e-01 4.412034526467323303e-03 -2.065685689449310303e-01 1.618914902210235596e-01 1.997129619121551514e-01 3.103188471868634224e-03 -1.210981383919715881e-01
2.887630760669708252e-01 -3.073576986789703369e-01 3.289292752742767334e-01 -3.789525032043457031e-01 -1.895487457513809204e-01 -2.004051804542541504e-01 7.522387802600860596e-02 4.050082527101039886e-03 3.989114239811897278e-02 -6.990174204111099243e-02 -1.338511407375335693e-01 -6.622320413589477539e-02 -2.320605143904685974e-02 -2.012496814131736755e-02 1.188917737454175949e-02 6.389800459146499634e-02 1.021532863378524780e-01 2.164703607559204102e-02 1.418165266513824463e-01 -8.534454554319381714e-02 1.176389828324317932e-01 -2.204055935144424438e-01 1.541233807802200317e-01 -1.408785879611968994e-01 2.026294320821762085e-01 1.074676364660263062e-01 3.331120908260345459e-01 -6.038707494735717773e-02 2.956962585449218750e-01 2.268970459699630737e-01 -4.279733449220657349e-02 -4.846011474728584290e-02
3.314156532287597656e-01 -1.849152147769927979e-01 4.763533174991607666e-01 -1.831822842359542847e-01 -1.659667789936065674e-01 -1.624331921339035034e-01 1.427673399448394775e-01 -3.311332315206527710e-02 1.292212009429931641e-01 5.492590740323066711e-02 -2.040462642908096313e-01 -1.718646287918090820e-01 -2.125822706148028374e-03 -2.917675971984863281e-01 3.079336322844028473e-02 -8.126974850893020630e-02 1.574248075485229492e-01 2.334338128566741943e-01 1.019278466701507568e-01 -1.607031226158142090e-01 1.356044709682464600e-01 -1.557577401399612427e-01 9.022070467472076416e-02 -5.358076840639114380e-02 2.480166703462600708e-01 -7.946979999542236328e-02 6.377344485372304916e-03 -8.761216700077056885e-02 1.573805809020996094e-01 2.581671178340911865e-01 -1.546791754662990570e-02 1.300994586199522018e-02
-2.794099450111389160e-01 -3.367392122745513916e-01 2.154537737369537354e-01 3.233762457966804504e-02 -5.510693415999412537e-03 -2.190618664026260376e-01 -2.458604276180267334e-01 2.533000111579895020e-01 -9.676703810691833496e-02 2.499247714877128601e-02 -1.855667121708393097e-02 4.275249317288398743e-02 -9.743668138980865479e-02 7.687222957611083984e-02 1.544746756553649902e-01 -1.991895139217376709e-01 9.479925036430358887e-02 2.349914759397506714e-01 -2.902613766491413116e-02 7.556474953889846802e-02 -5.627923086285591125e-02 -1.966112405061721802e-01 -1.052414067089557648e-02 -2.036541700363159180e-01 2.286827266216278076e-01 -3.668173849582672119e-01 -5.953089566901326180e-04 1.079739257693290710e-02 1.274881362915039062e-01 1.040387898683547974e-01 9.043263853527605534e-04 -3.593409657478332520e-01
9.592500329017639160e-02 -5.425413604825735092e-03 2.341970056295394897e-01 5.898888781666755676e-02 -1.739236861467361450e-01 -3.163601085543632507e-02 -2.178864777088165283e-01 -2.829460427165031433e-02 -7.143794000148773193e-02 -1.365904361009597778e-01 -1.243248283863067627e-01 -1.823897808790206909e-01 -2.378417402505874634e-01 6.632405519485473633e-02 7.446485757827758789e-02 1.313818693161010742e-01 1.994242817163467407e-01 -1.179918795824050903e-01 2.507299184799194336e-01 -1.115750819444656372e-01 2.304983735084533691e-01 -8.027315139770507812e-02 -1.830188035964965820e-01 1.857654750347137451e-02 3.370859324932098389e-01 -2.768529579043388367e-03 4.173473715782165527e-01 -5.618814006447792053e-02 3.732234835624694824e-01 1.975670754909515381e-01 3.630762547254562378e-02 -6.017174944281578064e-02
-1.558586061000823975e-01 -3.195952475070953369e-01 -2.385093644261360168e-02 8.812416344881057739e-02 -1.027493327856063843e-01 -1.997976154088973999e-01 -1.907999217510223389e-01 1.965244412422180176e-01 -1.668303906917572021e-01 -1.590821519494056702e-02 5.109966918826103210e-02 -1.970056593418121338e-01 -5.183553323149681091e-02 7.608289271593093872e-02 1.777438372373580933e-01 4.027745500206947327e-02 3.784128129482269287e-01 2.367922812700271606e-01 1.092320680618286133e-02 -2.283640205860137939e-01 -1.264234632253646851e-01 -1.646950095891952515e-01 7.853746414184570312e-02 1.473711803555488586e-02 6.737707555294036865e-02 1.908326297998428345e-01 -1.662694960832595825e-01 -1.385486871004104614e-01 4.184273481369018555e-01 5.486238002777099609e-02 -1.176550611853599548e-01 -2.185626775026321411e-01
1.629978567361831665e-01 -1.286681741476058960e-01 8.880677074193954468e-02 2.008869647979736328e-01 1.476125568151473999e-01 1.125269830226898193e-01 -1.804329305887222290e-01 -3.616286814212799072e-02 -1.188274621963500977e-01 1.747295856475830078e-01 -2.098813652992248535e-01 -8.375377207994461060e-02 -6.620967295020818710e-03 -2.821974754333496094e-01 8.482430875301361084e-02 -1.668419539928436279e-01 -6.651052832603454590e-02 1.522291302680969238e-01 2.055735737085342407e-01 -1.555658727884292603e-01 1.488282680511474609e-01 -3.384264707565307617e-01 1.687610149383544922e-02 -1.288519501686096191e-01 3.438363075256347656e-01 2.762598991394042969e-01 1.452132165431976318e-01 -7.772653549909591675e-02 3.533817231655120850e-01 4.288003221154212952e-02 -6.626591086387634277e-02 -1.717093139886856079e-01
1.528261005878448486e-01 -2.898131310939788818e-01 3.235024213790893555e-01 -5.700127407908439636e-02 3.186426460742950439e-01 -6.155233085155487061e-02 3.532394021749496460e-02 -9.943924099206924438e-02 -1.884442120790481567e-01 1.306193321943283081e-01 -2.169541567564010620e-01 -1.404952853918075562e-01 -9.095997083932161331e-04 -1.170889567583799362e-02 -9.785226732492446899e-02 -6.773200631141662598e-02 4.162771999835968018e-01 -1.620956137776374817e-02 1.525238603353500366e-01 -7.284570019692182541e-03 -9.066513925790786743e-02 -2.748871743679046631e-01 -2.038734108209609985e-01 8.537834510207176208e-04 1.945457607507705688e-01 6.529615074396133423e-02 -1.048749089241027832e-01 -8.110791444778442383e-02 1.482431739568710327e-01 3.121080100536346436e-01 -7.353571802377700806e-02 -1.670700907707214355e-01
4.363154470920562744e-01 -2.394219189882278442e-01 4.310076832771301270e-01 -1.627159267663955688e-01 -1.681883074343204498e-02 -5.816760286688804626e-02 8.042275905609130859e-02 -1.532908529043197632e-01 2.627811580896377563e-02 -2.610956504940986633e-02 -1.903095543384552002e-01 -1.777276098728179932e-01 -8.084192126989364624e-02 -2.791460156440734863e-01 -3.502015024423599243e-02 -9.577793627977371216e-02 1.246775835752487183e-01 2.002693861722946167e-01 1.682634651660919189e-02 -8.705436438322067261e-02 7.888025045394897461e-02 -2.813826799392700195e-01 1.109249964356422424e-01 -2.939725108444690704e-02 1.616022884845733643e-01 -5.149675533175468445e-02 1.210338249802589417e-01 -1.538396030664443970e-01 2.682363390922546387e-01 1.647064089775085449e-01 3.434054320678114891e-03 -1.189130097627639771e-01
-9.028822183609008789e-02 -3.649112284183502197e-01 1.986697316169738770e-01 1.146036386489868164e-01 9.680254012346267700e-02 -2.400832176208496094e-01 -2.244204133749008179e-01 3.269269764423370361e-01 -4.052388668060302734e-02 -6.390970200300216675e-02 8.718767203390598297e-03 -8.082751929759979248e-02 -7.159571349620819092e-02 -9.689128398895263672e-02 1.291258335113525391e-01 -9.188753366470336914e-02 -4.965432733297348022e-02 2.368067800998687744e-01 -2.960389107465744019e-02 1.956388652324676514e-01 1.523925215005874634e-01 -2.815313935279846191e-01 -1.003950834274291992e-01 -1.231357380747795105e-01 2.424605637788772583e-01 -3.134180009365081787e-01 7.864489406347274780e-02 1.245908364653587341e-01 4.175348952412605286e-02 5.705268308520317078e-02 -9.973557293415069580e-02 -3.328227400779724121e-01
-7.329890131950378418e-02 -1.160932630300521851e-01 4.494872316718101501e-02 1.735666953027248383e-02 -1.713335663080215454e-01 -6.663203984498977661e-02 -2.697207927703857422e-01 -7.649993151426315308e-02 -1.925812661647796631e-01 2.787173390388488770e-01 -1.867001652717590332e-01 -1.056819558143615723e-01 5.893713608384132385e-02 2.860384806990623474e-02 7.032889872789382935e-02 -1.060722172260284424e-01 9.901998937129974365e-02 4.168466106057167053e-02 -3.009452298283576965e-02 1.184431836009025574e-01 3.485471606254577637e-01 -1.222260072827339172e-01 -1.149275824427604675e-01 1.491597294807434082e-02 9.731097519397735596e-02 -2.373905926942825317e-01 3.383938372135162354e-01 -2.280018329620361328e-01 3.442491292953491211e-01 1.196449324488639832e-01 -7.478135079145431519e-02 -3.715914785861968994e-01
4.526766762137413025e-02 -4.655993357300758362e-02 2.468688637018203735e-01 -4.807748645544052124e-02 -1.052419468760490417e-01 8.165276050567626953e-02 -4.438020586967468262e-01 1.839531958103179932e-01 -1.019170787185430527e-02 1.346190720796585083e-01 -1.457326859235763550e-01 -2.314344048500061035e-02 -1.884307414293289185e-01 -6.211161240935325623e-02 9.409181028604507446e-02 3.437232226133346558e-02 9.118207544088363647e-02 -6.749058142304420471e-03 4.107134938240051270e-01 3.072847239673137665e-02 5.608712881803512573e-02 -1.503402483649551868e-03 -2.327577173709869385e-01 -3.146597370505332947e-02 2.059175372123718262e-01 -3.056153655052185059e-01 3.129876554012298584e-01 3.903090953826904297e-02 2.602764666080474854e-01 1.009881347417831421e-01 1.357365101575851440e-01 -1.631832420825958252e-01
-1.668569049797952175e-03 -2.900937497615814209e-01 1.230980604887008667e-01 -9.581620991230010986e-02 2.741684578359127045e-02 -9.718173742294311523e-02 -3.880190849304199219e-01 -1.371529549360275269e-01 1.085703913122415543e-02 -2.557737231254577637e-01 -2.407011538743972778e-01 -1.272219121456146240e-01 -2.537688016891479492e-01 6.955905258655548096e-02 -2.880645543336868286e-02 4.834738373756408691e-02 4.216563329100608826e-02 2.897956967353820801e-01 1.871320754289627075e-01 -2.183677107095718384e-01 -4.470944404602050781e-02 -1.771196871995925903e-01 1.973643898963928223e-01 -1.390592157840728760e-01 2.632341682910919189e-01 -5.290141329169273376e-02 -2.100312709808349609e-01 3.709312900900840759e-02 5.971039831638336182e-02 1.829775124788284302e-01 1.680179685354232788e-01 -2.385362386703491211e-01
-4.177137836813926697e-02 -1.195360571146011353e-01 2.946912646293640137e-01 -1.687108725309371948e-02 -1.866518259048461914e-01 -1.829592734575271606e-01 -2.236868739128112793e-01 3.042818419635295868e-02 -4.934100899845361710e-03 1.544143259525299072e-01 -1.751333028078079224e-01 -6.124684121459722519e-03 1.209281161427497864e-01 1.182407587766647339e-01 -1.641370207071304321e-01 -1.662510037422180176e-01 1.153803840279579163e-01 -5.066714249551296234e-03 -1.614307910203933716e-01 3.061269223690032959e-01 2.264938652515411377e-01 -1.510082632303237915e-01 1.583549976348876953e-01 1.520955562591552734e-01 1.090536937117576599e-01 -2.329760044813156128e-01 2.195435017347335815e-01 -9.909287095069885254e-02 1.963733434677124023e-01 2.586619555950164795e-01 5.048109684139490128e-03 -3.933119475841522217e-01
4.049552138894796371e-03 -8.902817964553833008e-02 5.077587962150573730e-01 -1.414356678724288940e-01 -1.321644484996795654e-01 -1.695217639207839966e-01 9.125706739723682404e-03 -4.866402968764305115e-02 -9.463988989591598511e-02 -2.333514690399169922e-01 -3.309022486209869385e-01 -2.119849175214767456e-01 -1.113855391740798950e-01 -1.546623706817626953e-01 1.417528185993432999e-02 -3.639786317944526672e-02 1.328461915254592896e-01 -5.494108423590660095e-02 1.395387798547744751e-01 -2.032564729452133179e-01 9.364826232194900513e-02 8.717621117830276489e-02 -9.654618054628372192e-02 -2.003970891237258911e-01 1.349779516458511353e-01 -2.049455195665359497e-01 1.000235006213188171e-01 -5.603034049272537231e-02 3.515000641345977783e-02 2.792742550373077393e-01 2.028121203184127808e-01 -2.623977363109588623e-01
3.284917473793029785e-01 -4.271140098571777344e-01 1.283052749931812286e-02 -1.727972924709320068e-01 -3.978383913636207581e-02 -5.859925225377082825e-02 -3.452392816543579102e-01 -2.976627945899963379e-01 3.062146902084350586e-02 1.938719153404235840e-01 6.973285973072052002e-02 1.050462275743484497e-01 -1.243253648281097412e-01 -4.520843550562858582e-02 8.021513372659683228e-02 -1.780504584312438965e-01 6.357898563146591187e-02 5.048290640115737915e-02 3.128930032253265381e-01 3.863548114895820618e-02 1.249667480587959290e-01 1.694863848388195038e-02 -3.727215155959129333e-02 -1.900376379489898682e-01 1.798926591873168945e-01 -5.836616456508636475e-02 1.670082844793796539e-02 -3.449074923992156982e-03 3.675345182418823242e-01 1.365567445755004883e-01 8.687134832143783569e-02 6.862149108201265335e-03
-6.735156476497650146e-02 -1.712921559810638428e-01 2.397134304046630859e-01 -1.807740181684494019e-01 -3.603411465883255005e-02 -1.472193002700805664e-01 -8.800544589757919312e-02 3.966234624385833740e-02 -2.919968962669372559e-01 2.428042888641357422e-01 -2.411404401063919067e-01 7.254408299922943115e-02 2.128892689943313599e-01 -8.894813805818557739e-02 -1.422881335020065308e-01 -6.783845275640487671e-02 2.666801214218139648e-01 1.218723058700561523e-01 -1.846708506345748901e-01 -1.033354103565216064e-01 6.003246456384658813e-02 -3.170424997806549072e-01 -2.162213325500488281e-01 -1.273718178272247314e-01 2.002388536930084229e-01 -6.980098038911819458e-02 2.217133343219757080e-01 8.691968023777008057e-02 -2.072393745183944702e-01 -6.897579878568649292e-02 3.280092477798461914e-01 -5.620110780000686646e-02
4.370396435260772705e-01 -2.003517895936965942e-01 3.284091055393218994e-01 -2.563222348690032959e-01 -2.560685388743877411e-02 9.272407041862607002e-04 -8.693603798747062683e-03 -1.069878414273262024e-01 1.903030090034008026e-02 1.054008752107620239e-01 -5.170154571533203125e-02 -2.871404290199279785e-01 1.863878369331359863e-01 -2.541530132293701172e-01 4.901060834527015686e-02 -1.809949278831481934e-01 2.120631784200668335e-01 2.399285584688186646e-01 1.795955896377563477e-01 -1.076058819890022278e-01 1.165339723229408264e-01 -1.272103786468505859e-01 1.523907929658889771e-01 -9.836460649967193604e-02 2.543588876724243164e-01 -4.133889824151992798e-02 7.592912763357162476e-02 -1.670325249433517456e-01 1.529292613267898560e-01 1.264317780733108521e-01 -4.618068784475326538e-02 -3.775053843855857849e-02
-5.348395928740501404e-02 -2.180699408054351807e-01 2.649556398391723633e-01 -1.913744956254959106e-01 -1.617835015058517456e-01 -6.065205857157707214e-02 -3.304055035114288330e-01 -1.954104006290435791e-01 -4.153070598840713501e-02 -1.899022608995437622e-01 -2.114381045103073120e-01 -2.146310210227966309e-01 -2.970695793628692627e-01 4.552974551916122437e-02 -5.231013894081115723e-02 -7.981988787651062012e-02 8.127274923026561737e-03 1.768541038036346436e-01 1.568586379289627075e-01 1.934391111135482788e-01 7.748707383871078491e-02 -1.754529625177383423e-01 3.389292061328887939e-01 -1.618495583534240723e-01 2.734408080577850342e-01 -2.859471179544925690e-02 7.514698803424835205e-02 1.906476914882659912e-01 5.099494755268096924e-02 8.731611818075180054e-02 7.676511257886886597e-02 -1.806686371564865112e-01
-9.717820584774017334e-02 -2.168852537870407104e-01 -1.004234179854393005e-01 -2.023865431547164917e-01 -1.636851131916046143e-01 -3.404120504856109619e-01 -1.507587730884552002e-01 6.929990649223327637e-02 2.069820091128349304e-02 -1.837475597858428955e-02 4.756341502070426941e-02 -2.440363168716430664e-01 1.431302279233932495e-01 8.310122042894363403e-02 2.108094096183776855e-01 -1.302983164787292480e-01 3.524865508079528809e-01 1.522159129381179810e-01 2.355364859104156494e-01 4.514806717634201050e-02 2.380350418388843536e-02 -1.201725900173187256e-01 1.275186836719512939e-01 -1.521052718162536621e-01 1.022765859961509705e-01 2.906575798988342285e-01 1.636998951435089111e-01 -1.939926445484161377e-01 8.798957616090774536e-02 -3.817501664161682129e-02 1.826094388961791992e-01 -3.310886025428771973e-01
1.699615269899368286e-02 -2.873335480690002441e-01 1.764357239007949829e-01 -8.503998070955276489e-02 9.626577794551849365e-02 -2.433816790580749512e-01 -1.859401017427444458e-01 -3.171825408935546875e-01 1.600865423679351807e-01 -1.393418610095977783e-01 -7.342862337827682495e-02 -2.079940140247344971e-01 -2.683580219745635986e-01 -9.988505393266677856e-02 -5.690684542059898376e-02 -5.562621727585792542e-02 -9.591866284608840942e-03 3.991966135799884796e-03 2.124491930007934570e-01 8.573097735643386841e-02 -1.900013349950313568e-02 -4.142966866493225098e-01 4.806456714868545532e-02 1.086745634675025940e-01 3.108002543449401855e-01 4.251642152667045593e-02 2.526559233665466309e-01 -2.258982658386230469e-01 2.584410086274147034e-02 4.551759362220764160e-02 1.672682613134384155e-01 -1.018958911299705505e-01
-9.835682809352874756e-02 -3.904656171798706055e-01 2.093184739351272583e-01 1.441717147827148438e-03 -3.374126926064491272e-02 -2.253819108009338379e-01 -2.240748703479766846e-01 2.685926556587219238e-01 1.177466660737991333e-01 -1.095166727900505066e-01 -1.800407841801643372e-02 -1.365732848644256592e-01 -5.082708969712257385e-02 -4.441146925091743469e-02 1.969357132911682129e-01 -5.733075086027383804e-03 -9.680684655904769897e-03 1.940288841724395752e-01 2.459147721529006958e-01 3.666241168975830078e-01 9.926953911781311035e-02 -1.489232331514358521e-01 7.815096527338027954e-02 -2.238961756229400635e-01 3.043966889381408691e-01 -7.729305326938629150e-02 1.177263632416725159e-01 9.645672142505645752e-02 4.430634435266256332e-03 4.684405401349067688e-02 -5.838452279567718506e-02 -2.885077893733978271e-01
1.195721328258514404e-01 -2.590366899967193604e-01 4.402396082878112793e-01 -1.217964589595794678e-01 -4.887000471353530884e-02 -5.591223761439323425e-02 -1.289107352495193481e-01 -1.187402307987213135e-01 -2.128345146775245667e-02 -3.458031639456748962e-02 -3.313788175582885742e-01 -1.037511751055717468e-01 9.370716661214828491e-02 1.702243387699127197e-01 -1.970403939485549927e-01 -1.710044741630554199e-01 8.220770396292209625e-03 -4.111900459975004196e-03 -7.587892469018697739e-03 -3.449760675430297852e-01 -1.426518242806196213e-02 -1.374210417270660400e-01 -2.511093914508819580e-01 1.428591758012771606e-01 1.797952800989151001e-01 1.018976345658302307e-01 2.351427078247070312e-01 -1.421905159950256348e-01 1.167233213782310486e-01 1.945635527372360229e-01 -1.260865628719329834e-01 -1.958972811698913574e-01
2.932310998439788818e-01 -3.223332464694976807e-01 3.331631124019622803e-01 -4.426352381706237793e-01 -8.681563287973403931e-02 -1.456850916147232056e-01 -3.072464093565940857e-02 1.067560985684394836e-01 1.056003496050834656e-01 -1.136966980993747711e-02 -1.364244818687438965e-01 5.492834001779556274e-02 7.536045461893081665e-02 -3.426119312644004822e-02 -1.017750725150108337e-01 1.991413533687591553e-01 -1.873579062521457672e-02 2.167902141809463501e-01 9.010095149278640747e-02 -1.021390259265899658e-01 1.016377136111259460e-01 -1.389300972223281860e-01 -8.864511549472808838e-02 -8.981216698884963989e-02 1.562091112136840820e-01 5.956329405307769775e-02 4.007486402988433838e-01 -5.078735202550888062e-02 2.001507431268692017e-01 1.663191318511962891e-01 1.671576127409934998e-02 -4.156902804970741272e-02
-1.002016887068748474e-01 -4.003932774066925049e-01 3.498743474483489990e-02 -7.098205387592315674e-02 -9.391383826732635498e-02 -4.507732093334197998e-01 -2.151641547679901123e-01 -9.382490068674087524e-03 -2.442777901887893677e-01 9.768752008676528931e-02 1.639227420091629028e-01 -1.497057825326919556e-01 -1.768157258629798889e-02 1.616031825542449951e-01 -2.524844408035278320e-01 -8.312989771366119385e-02 1.145510748028755188e-01 2.175171226263046265e-01 -4.907592665404081345e-03 -3.598628938198089600e-01 1.148102432489395142e-02 -2.860870659351348877e-01 2.662378363311290741e-02 -7.200926542282104492e-02 -5.010102689266204834e-02 -9.971828013658523560e-02 6.846687942743301392e-02 -1.253973245620727539e-01 5.823557823896408081e-02 4.509525746107101440e-02 1.387916952371597290e-01 -1.183678582310676575e-01
-2.052863240242004395e-01 -3.287190198898315430e-01 1.466763317584991455e-01 1.086783036589622498e-01 -3.634137660264968872e-02 -1.970247477293014526e-01 -2.147351801395416260e-01 1.207842230796813965e-01 -6.782218068838119507e-02 -1.262965947389602661e-01 -1.199772506952285767e-01 -2.574299573898315430e-01 -1.566938823089003563e-03 -1.676601544022560120e-02 1.626070588827133179e-01 -2.571175098419189453e-01 8.974798023700714111e-02 2.035510689020156860e-01 -1.740889549255371094e-01 2.049344778060913086e-01 1.114776507019996643e-01 -2.309129685163497925e-01 8.611481636762619019e-03 -1.824545711278915405e-01 2.589631974697113037e-01 -3.250965476036071777e-01 -2.245940081775188446e-02 7.569228112697601318e-02 1.977888196706771851e-01 -2.686644159257411957e-02 -8.539237082004547119e-02 -2.730664014816284180e-01
8.587855845689773560e-02 -3.111273050308227539e-01 8.840451389551162720e-02 -2.732369005680084229e-01 -2.269675433635711670e-01 1.423284783959388733e-02 -2.045655846595764160e-01 -2.530564069747924805e-01 -1.630747914314270020e-01 1.779395341873168945e-01 -2.999503910541534424e-02 2.497302368283271790e-02 -2.910292446613311768e-01 4.995501786470413208e-02 7.680767774581909180e-02 -9.988215565681457520e-02 -3.472592681646347046e-02 9.454272687435150146e-02 2.801549732685089111e-01 1.559683703817427158e-03 6.608907878398895264e-02 2.859294228255748749e-02 1.735522150993347168e-01 -2.008869647979736328e-01 3.365926742553710938e-01 -2.431467361748218536e-02 1.525113433599472046e-01 -2.151911705732345581e-02 2.897160947322845459e-01 2.151040127500891685e-03 3.172697126865386963e-01 -7.998389005661010742e-02
1.434200722724199295e-02 -3.008608222007751465e-01 2.920254468917846680e-01 4.402521252632141113e-02 -3.434605896472930908e-02 -2.676051855087280273e-01 6.488876789808273315e-02 9.920773655176162720e-02 -4.507193267345428467e-01 -3.841209784150123596e-02 -2.200226485729217529e-01 -9.513276629149913788e-03 -1.974445879459381104e-01 6.118756532669067383e-02 9.003838151693344116e-02 -1.425893604755401611e-01 6.685966253280639648e-02 3.316709771752357483e-02 3.593375980854034424e-01 1.693824119865894318e-02 4.810921847820281982e-02 1.740404404699802399e-02 2.586425244808197021e-01 1.166548877954483032e-01 2.379341870546340942e-01 2.579866163432598114e-02 2.283702492713928223e-01 -1.387911289930343628e-02 1.103693395853042603e-01 9.821222722530364990e-02 1.130688637495040894e-01 -2.204231768846511841e-01
-3.486965224146842957e-02 -1.931578367948532104e-01 1.095822267234325409e-02 -7.556493859738111496e-03 -1.288497000932693481e-01 -5.245657637715339661e-02 -2.507183253765106201e-01 -9.517164528369903564e-02 -6.513280421495437622e-02 2.456253170967102051e-01 -2.139948010444641113e-01 4.574157297611236572e-02 6.552810966968536377e-02 2.418167330324649811e-02 2.697062445804476738e-03 -7.912103831768035889e-02 4.121610149741172791e-02 5.892003327608108521e-02 -8.697535842657089233e-02 1.183112412691116333e-01 2.835013866424560547e-01 -2.308255583047866821e-01 -1.308371126651763916e-01 1.784324273467063904e-02 1.565442085266113281e-01 -2.479668408632278442e-01 2.968912422657012939e-01 -2.483532130718231201e-01 3.542343378067016602e-01 1.390055119991302490e-01 3.486273065209388733e-02 -4.321563839912414551e-01
2.646358907222747803e-01 -1.374110281467437744e-01 2.428134679794311523e-01 -2.658943533897399902e-01 1.670437902212142944e-01 -1.428751796483993530e-01 -1.397129893302917480e-01 -1.507006734609603882e-01 -1.317844837903976440e-01 -1.808826625347137451e-02 -3.145251274108886719e-01 -9.577988833189010620e-02 4.847597703337669373e-02 1.717707216739654541e-01 -2.715237997472286224e-02 2.785878814756870270e-02 3.982327282428741455e-01 9.066470898687839508e-03 7.602926343679428101e-02 -4.009056463837623596e-02 6.887754797935485840e-02 -2.980974316596984863e-01 -2.911078631877899170e-01 8.880813419818878174e-02 1.544558405876159668e-01 -9.280528128147125244e-02 1.860098987817764282e-01 -3.248191997408866882e-02 2.249973863363265991e-01 1.972042024135589600e-01 -4.989105463027954102e-02 -1.389068663120269775e-01
2.006988674402236938e-01 -1.478271335363388062e-01 3.453291654586791992e-01 -1.853637993335723877e-01 1.672317385673522949e-01 -2.367493882775306702e-02 -1.227626129984855652e-01 -1.914924234151840210e-01 1.317453105002641678e-02 1.676911115646362305e-02 -2.310360372066497803e-01 -1.787013262510299683e-01 3.716620057821273804e-02 1.357521116733551025e-01 -1.065284535288810730e-01 -1.188805997371673584e-01 3.640443682670593262e-01 3.353654220700263977e-02 7.527091540396213531e-03 -1.428396552801132202e-01 1.244498230516910553e-02 -2.957791686058044434e-01 -1.565562486648559570e-01 1.428371071815490723e-01 1.550516486167907715e-01 -1.334448605775833130e-01 1.447469592094421387e-01 -1.228453516960144043e-01 2.459685802459716797e-01 3.353737592697143555e-01 -1.199901662766933441e-02 -1.877610385417938232e-01
1.934053003787994385e-01 -4.045449793338775635e-01 4.079780578613281250e-01 -1.322167813777923584e-01 -6.346144527196884155e-02 -1.487451791763305664e-01 -6.032566726207733154e-02 -4.671887680888175964e-02 1.010190546512603760e-01 -1.218447834253311157e-01 -2.384258806705474854e-01 -3.184086084365844727e-02 4.699265956878662109e-02 9.546965360641479492e-02 -1.941929757595062256e-01 1.257862895727157593e-02 6.325244158506393433e-02 -1.017922610044479370e-01 -2.400290071964263916e-01 -2.682078257203102112e-02 4.876711592078208923e-02 -3.504831194877624512e-01 -1.587831377983093262e-01 -3.226492553949356079e-02 1.911001652479171753e-01 1.245251968502998352e-01 1.523341387510299683e-01 7.442656904458999634e-02 1.263952106237411499e-01 3.492577373981475830e-01 -3.502950817346572876e-02 -8.253687620162963867e-02
2.760128676891326904e-01 -3.579286634922027588e-01 2.166574895381927490e-01 -2.573681771755218506e-01 5.154791846871376038e-02 -2.004061825573444366e-02 -6.065595149993896484e-02 -2.064849734306335449e-01 1.799051612615585327e-01 -9.445583075284957886e-02 -4.097866714000701904e-01 -8.568894863128662109e-02 -1.886829733848571777e-01 -9.876512736082077026e-02 -2.315651476383209229e-01 7.801837474107742310e-02 1.487079262733459473e-01 3.817424550652503967e-02 4.485403001308441162e-02 5.104440450668334961e-02 1.016867011785507202e-01 -1.351950615644454956e-01 6.897121667861938477e-02 -5.469857156276702881e-02 1.722366362810134888e-01 -6.426130235195159912e-02 2.006604373455047607e-01 -2.053434848785400391e-01 6.180588901042938232e-02 9.861179441213607788e-02 1.260733306407928467e-01 -3.182938396930694580e-01
-3.292603045701980591e-02 -3.476765155792236328e-01 4.866785183548927307e-02 1.149192750453948975e-01 -1.459238976240158081e-01 -2.493100166320800781e-01 -3.295938968658447266e-01 -1.214523538947105408e-01 6.593859940767288208e-02 5.537715181708335876e-02 7.658504694700241089e-02 -2.396481111645698547e-02 -2.098136246204376221e-01 -2.516236901283264160e-01 1.407393068075180054e-01 -7.149050384759902954e-02 4.719221591949462891e-02 3.867032006382942200e-02 3.571476936340332031e-01 1.563123166561126709e-01 -9.773992002010345459e-02 -2.138383388519287109e-01 3.253487637266516685e-03 5.343554168939590454e-02 1.777445971965789795e-01 -2.315074354410171509e-01 -1.242353171110153198e-01 -9.644508361816406250e-02 3.664470613002777100e-01 -4.239273443818092346e-02 2.395328879356384277e-02 -2.215521633625030518e-01
-8.811088651418685913e-02 -2.545081377029418945e-01 1.546461135149002075e-01 -6.159378215670585632e-02 -1.217027306556701660e-01 -4.997344687581062317e-02 -4.186693131923675537e-01 1.448271721601486206e-01 7.455196231603622437e-03 -2.194522619247436523e-01 3.406422957777976990e-02 -5.382430925965309143e-02 -8.828292787075042725e-02 -1.715413630008697510e-01 5.425150319933891296e-02 -5.806371918879449368e-04 3.078426048159599304e-02 6.111318245530128479e-02 2.507467195391654968e-02 2.994792461395263672e-01 -1.653500087559223175e-02 -4.577624499797821045e-01 3.442697227001190186e-01 -4.796809703111648560e-02 2.371509820222854614e-01 1.697533205151557922e-02 2.230324149131774902e-01 -8.122266083955764771e-02 -1.315699666738510132e-01 1.701352745294570923e-01 1.908921264111995697e-02 -9.282680600881576538e-02
2.194756567478179932e-01 -3.568581342697143555e-01 3.963309526443481445e-01 -6.721932440996170044e-02 1.367144137620925903e-01 -1.171026676893234253e-01 6.091544032096862793e-02 -5.288236215710639954e-02 -4.619520157575607300e-02 -2.448160666972398758e-03 -4.034862518310546875e-01 5.558451637625694275e-02 -1.428919434547424316e-01 1.523368656635284424e-01 -1.824667304754257202e-01 -1.322323232889175415e-01 3.626280725002288818e-01 -2.337997406721115112e-02 9.167318791151046753e-02 5.932187288999557495e-02 1.633757352828979492e-01 -5.564653873443603516e-02 -2.000741958618164062e-01 1.074400842189788818e-01 2.169754952192306519e-01 -2.782694622874259949e-02 2.170027643442153931e-01 2.400402538478374481e-02 1.671071499586105347e-01 -2.753963135182857513e-02 8.050044625997543335e-02 -7.434556633234024048e-02
-2.204890251159667969e-01 -6.912983953952789307e-02 1.156402453780174255e-01 -2.855423390865325928e-01 -7.939106225967407227e-02 -2.958828508853912354e-01 -8.244762197136878967e-03 6.399570405483245850e-02 -2.738093398511409760e-02 -6.136620789766311646e-02 -4.393229633569717407e-02 -2.141029536724090576e-01 1.294666826725006104e-01 1.488927602767944336e-01 2.090583443641662598e-01 -3.734881430864334106e-02 2.102549672126770020e-01 2.796958386898040771e-01 3.924637734889984131e-01 -3.980939462780952454e-02 -8.583125472068786621e-02 -2.066790312528610229e-01 1.238089874386787415e-01 -6.131500005722045898e-02 1.804573386907577515e-01 1.056999415159225464e-01 1.730176806449890137e-02 -4.189208149909973145e-02 1.811772584915161133e-01 -5.139595642685890198e-02 2.440687268972396851e-01 -3.596112430095672607e-01
1.950606256723403931e-01 -2.249737232923507690e-01 2.157709449529647827e-01 -2.035143375396728516e-01 -2.771888859570026398e-02 -4.823345318436622620e-02 -2.925534844398498535e-01 4.002080485224723816e-02 -2.344815433025360107e-01 -3.842072561383247375e-02 -3.447371721267700195e-01 -1.600145734846591949e-02 -4.511900618672370911e-02 1.908505707979202271e-02 -1.803094148635864258e-01 -3.249656260013580322e-01 1.002525165677070618e-01 1.364210695028305054e-01 -2.499912492930889130e-02 2.419465035200119019e-02 1.836305260658264160e-01 9.299477934837341309e-02 3.956589102745056152e-01 -1.492857486009597778e-01 7.219780236482620239e-02 6.045396253466606140e-02 2.534975111484527588e-01 1.152014359831809998e-01 4.717455059289932251e-02 2.417769432067871094e-01 1.963159069418907166e-02 -1.359000205993652344e-01
2.270628064870834351e-01 -2.297751307487487793e-01 5.066519603133201599e-02 -1.496080607175827026e-01 -1.022552847862243652e-01 -1.209233030676841736e-01 -5.328241586685180664e-01 -2.656586766242980957e-01 5.674489215016365051e-02 -3.261579945683479309e-02 4.428023006767034531e-03 -3.062461502850055695e-03 -2.672712206840515137e-01 -1.083982065320014954e-01 -5.975975468754768372e-02 -1.835452020168304443e-01 1.069050505757331848e-01 -1.482388079166412354e-01 2.804875373840332031e-01 1.911489814519882202e-01 2.369287982583045959e-02 1.459268033504486084e-01 -6.044434010982513428e-02 -1.774932444095611572e-01 1.544185876846313477e-01 -5.929830670356750488e-02 1.090441346168518066e-01 8.026114106178283691e-02 1.456331163644790649e-01 1.736479997634887695e-01 2.853365801274776459e-02 -2.507711350917816162e-01
-9.795608371496200562e-02 -1.312575787305831909e-01 5.826301872730255127e-02 -4.235022887587547302e-02 -3.895164281129837036e-02 -4.232774302363395691e-02 -2.422052621841430664e-01 -1.237349882721900940e-01 -7.218147069215774536e-02 3.014471828937530518e-01 -2.414529621601104736e-01 -3.328507300466299057e-03 1.838307455182075500e-02 -9.085880964994430542e-02 -6.730126682668924332e-03 6.393852178007364273e-03 4.448385164141654968e-02 4.829124733805656433e-02 -7.207188755273818970e-02 2.364864796400070190e-01 2.753258347511291504e-01 -1.698258519172668457e-01 -1.905759125947952271e-01 -5.810761824250221252e-02 1.250019222497940063e-01 -7.603680342435836792e-02 3.251454532146453857e-01 -2.171945869922637939e-01 3.807466924190521240e-01 1.570539176464080811e-01 9.087287634611129761e-02 -4.070269167423248291e-01
1.416343897581100464e-01 -3.920287489891052246e-01 7.999008893966674805e-02 1.189160495996475220e-01 -1.284180115908384323e-02 -3.819745182991027832e-01 -5.057232454419136047e-02 1.810241341590881348e-01 -2.451196610927581787e-01 1.465431787073612213e-02 -2.921353578567504883e-01 -1.750304847955703735e-01 9.657873772084712982e-03 3.877406194806098938e-02 2.157809436321258545e-01 -1.782403141260147095e-01 1.889008656144142151e-02 2.322088740766048431e-02 1.986690461635589600e-01 3.657079860568046570e-02 1.505841314792633057e-01 -1.600267291069030762e-01 3.013150990009307861e-01 1.516357958316802979e-01 1.475351899862289429e-01 -8.779440075159072876e-02 1.016058772802352905e-01 1.631201058626174927e-01 -1.268457528203725815e-02 1.176080778241157532e-01 2.095559388399124146e-01 -2.000702470541000366e-01
4.622292891144752502e-02 -1.138988509774208069e-01 9.557719528675079346e-02 1.504609454423189163e-02 -1.597603559494018555e-01 -1.601708829402923584e-01 -1.936834901571273804e-01 -1.393136531114578247e-01 -1.491971015930175781e-01 2.200063765048980713e-01 -1.570466607809066772e-01 5.308950692415237427e-02 -2.520453743636608124e-02 8.625447005033493042e-02 -1.353720435872673988e-03 -1.583250164985656738e-01 -4.743041843175888062e-02 8.608920872211456299e-02 -1.112842094153165817e-02 1.038594767451286316e-01 3.774234652519226074e-01 -2.036827802658081055e-01 2.581967972218990326e-02 3.107402287423610687e-02 1.788378953933715820e-01 -1.747908592224121094e-01 3.147726058959960938e-01 -1.655380874872207642e-01 3.719483315944671631e-01 2.536137402057647705e-01 -8.642496913671493530e-02 -3.617289662361145020e-01
2.908770442008972168e-01 3.614794835448265076e-02 4.323122501373291016e-01 -1.351170688867568970e-01 3.574089109897613525e-01 -9.463574737310409546e-02 -2.992203831672668457e-01 -1.386815868318080902e-02 -2.241454832255840302e-02 6.425958126783370972e-02 -1.290201544761657715e-01 -1.569675803184509277e-01 7.561817765235900879e-02 -2.155159413814544678e-01 -6.557827442884445190e-02 5.508463457226753235e-02 3.738810122013092041e-01 -4.714054986834526062e-02 1.606324762105941772e-01 -8.026672154664993286e-02 5.574188753962516785e-02 -2.505581080913543701e-01 -1.116117760539054871e-01 -3.762453794479370117e-02 1.299708038568496704e-01 -9.940221905708312988e-03 4.092349484562873840e-02 -1.504977345466613770e-01 1.614434868097305298e-01 1.411333084106445312e-01 -1.156909316778182983e-01 -1.496590971946716309e-01
-1.594516038894653320e-01 -2.268893420696258545e-01 3.270727097988128662e-01 -3.025817871093750000e-01 -1.365327239036560059e-01 -9.214404225349426270e-02 7.167222350835800171e-02 -4.521300643682479858e-02 -3.040088415145874023e-01 1.860544085502624512e-01 2.486253390088677406e-03 9.595103561878204346e-02 3.352363035082817078e-02 -3.281280100345611572e-01 1.474133580923080444e-01 -1.125225052237510681e-01 1.407493799924850464e-01 7.876538485288619995e-02 2.679122053086757660e-02 -3.106934763491153717e-02 1.978916823863983154e-01 -1.626237034797668457e-01 -2.339851856231689453e-01 1.574814170598983765e-01 1.171895861625671387e-01 1.807345747947692871e-01 2.090325206518173218e-01 -9.590464830398559570e-02 -5.188062321394681931e-03 1.603698432445526123e-01 2.202267199754714966e-01 -2.538242340087890625e-01
3.491476476192474365e-01 -3.615739047527313232e-01 3.759323358535766602e-01 -2.363472282886505127e-01 -1.337653398513793945e-01 -5.025892332196235657e-02 -9.174660779535770416e-03 1.276978999376296997e-01 1.106797456741333008e-01 -7.058554142713546753e-02 -2.208348512649536133e-01 1.204133555293083191e-01 7.118143886327743530e-02 -7.336300611495971680e-02 -6.845152378082275391e-02 2.436449527740478516e-01 3.245935589075088501e-02 -2.623579464852809906e-02 -3.026337921619415283e-02 -3.354442119598388672e-02 1.740074902772903442e-01 -3.264286220073699951e-01 -1.506705433130264282e-01 7.073333254083991051e-04 1.837393194437026978e-01 -9.253240376710891724e-02 2.283013164997100830e-01 1.032755821943283081e-01 1.899554431438446045e-01 2.014666497707366943e-01 -1.349994819611310959e-02 -1.143885403871536255e-01
2.177325636148452759e-02 -3.413828611373901367e-01 2.898543179035186768e-01 1.557558327913284302e-01 -2.622867748141288757e-02 -5.762546136975288391e-02 -1.454402953386306763e-01 5.109111964702606201e-02 2.787508070468902588e-01 1.533726602792739868e-02 1.161714792251586914e-01 -9.882907569408416748e-02 3.008234798908233643e-01 -2.904558181762695312e-01 -5.869442224502563477e-02 1.425419747829437256e-01 2.686045691370964050e-02 1.895594447851181030e-01 -1.449805051088333130e-01 1.324702948331832886e-01 8.640732616186141968e-02 -1.885231137275695801e-01 1.503595113754272461e-01 7.579495757818222046e-02 9.727043658494949341e-02 1.157792806625366211e-01 6.867761909961700439e-02 -1.987063437700271606e-01 2.349554747343063354e-01 2.554830312728881836e-01 2.270168066024780273e-01 -2.478951960802078247e-01
1.130057312548160553e-02 -2.623180747032165527e-01 9.387117810547351837e-03 4.300036001950502396e-03 -3.105220571160316467e-02 -2.965010404586791992e-01 -8.180006593465805054e-02 9.869728982448577881e-02 1.899306103587150574e-02 -4.611208289861679077e-02 -2.433046102523803711e-01 -6.920383125543594360e-02 5.642812699079513550e-02 -1.833408474922180176e-01 9.019381366670131683e-03 -3.172765374183654785e-01 1.964054107666015625e-01 -7.975042611360549927e-02 3.171831071376800537e-01 -3.642223775386810303e-02 -7.776348292827606201e-02 -3.119767308235168457e-01 2.099251449108123779e-01 2.582497596740722656e-01 1.460603624582290649e-01 8.626580983400344849e-02 2.142344266176223755e-01 -1.815935373306274414e-01 1.686058938503265381e-01 1.212615743279457092e-01 1.221011132001876831e-01 -3.081141710281372070e-01
-1.055117230862379074e-02 -8.922908455133438110e-02 3.332799971103668213e-01 -1.330398768186569214e-01 -1.842028796672821045e-01 -4.039733111858367920e-02 -2.332311123609542847e-01 -1.011477708816528320e-01 -2.019481807947158813e-01 2.987853586673736572e-01 -1.479987949132919312e-01 -4.840691015124320984e-02 1.177645549178123474e-01 8.559480309486389160e-02 1.706115752458572388e-01 -8.731248974800109863e-02 8.426833152770996094e-02 1.174118444323539734e-01 1.535095125436782837e-01 3.104630708694458008e-01 2.778946459293365479e-01 -1.484299302101135254e-01 -6.061872467398643494e-02 1.104487404227256775e-01 1.964198201894760132e-01 -1.988081187009811401e-01 8.336997777223587036e-02 -1.355235278606414795e-01 3.615534305572509766e-01 2.127831578254699707e-01 -7.150164805352687836e-03 -1.236570701003074646e-01
-1.234716325998306274e-01 -2.740256190299987793e-01 1.940817832946777344e-01 -1.812570095062255859e-01 -1.130096018314361572e-01 -8.482305705547332764e-02 -1.807102002203464508e-02 6.683577597141265869e-02 1.495428830385208130e-01 9.090864658355712891e-02 -3.441119194030761719e-01 -2.609447240829467773e-01 -4.761477187275886536e-02 4.800167307257652283e-02 -6.145398691296577454e-02 5.905210226774215698e-02 3.461396694183349609e-02 -1.345282793045043945e-01 9.388746693730354309e-03 9.459967911243438721e-02 -3.617737814784049988e-02 -3.577305972576141357e-01 1.090046241879463196e-01 2.060228586196899414e-01 6.577454973012208939e-03 -1.372119635343551636e-01 3.097054064273834229e-01 -4.938721656799316406e-02 4.078142642974853516e-01 1.866820752620697021e-01 1.996157318353652954e-01 -1.234463453292846680e-01
4.025200754404067993e-02 -2.738686501979827881e-01 8.346736431121826172e-02 9.019490331411361694e-03 6.418605893850326538e-02 -2.393094897270202637e-01 -1.434089690446853638e-01 -3.513267636299133301e-01 6.657654792070388794e-02 3.090174496173858643e-02 -4.278919845819473267e-02 -4.117974042892456055e-01 -1.800027042627334595e-01 -5.949230864644050598e-02 1.596949994564056396e-01 -9.651312232017517090e-02 -1.478518992662429810e-01 7.690728455781936646e-02 2.082820981740951538e-01 8.383915573358535767e-02 -2.171766012907028198e-02 -3.385153114795684814e-01 1.062904149293899536e-01 5.079896748065948486e-02 2.188436090946197510e-01 1.936061084270477295e-01 1.827663630247116089e-01 -2.258048206567764282e-01 6.097206845879554749e-02 1.159337982535362244e-01 2.148485481739044189e-01 -1.522361636161804199e-01
-3.115172870457172394e-02 -7.531511783599853516e-02 1.138414591550827026e-01 -4.897469282150268555e-01 -7.333494722843170166e-02 -1.814682781696319580e-01 -3.804892301559448242e-01 -7.120533287525177002e-02 1.779702752828598022e-01 -5.098962783813476562e-02 -1.681279540061950684e-01 -1.684408038854598999e-01 6.193032860755920410e-02 -6.904602050781250000e-02 -2.060506939888000488e-01 -1.315937936305999756e-01 1.251553595066070557e-01 1.060465946793556213e-01 2.973175942897796631e-01 9.103093296289443970e-02 4.331290349364280701e-02 -9.556701034307479858e-02 1.385892629623413086e-01 -1.869596093893051147e-01 3.960533440113067627e-01 -3.181067109107971191e-02 1.604164242744445801e-01 -9.524970315396785736e-03 -5.080852657556533813e-02 7.460303604602813721e-02 9.417738020420074463e-02 -6.025163456797599792e-02
1.051567867398262024e-01 -1.797745674848556519e-01 1.115032061934471130e-01 1.990932375192642212e-01 -2.516574561595916748e-01 -2.622598409652709961e-01 -7.990366965532302856e-02 2.952343598008155823e-02 2.642843127250671387e-01 -4.427238181233406067e-02 -9.193012863397598267e-02 -3.837311863899230957e-01 2.238451689481735229e-02 -1.546678096055984497e-01 -3.243159130215644836e-02 -2.311388403177261353e-02 1.243219450116157532e-01 1.332000494003295898e-01 -6.342789530754089355e-02 -1.011001765727996826e-01 1.552690118551254272e-01 -3.726619482040405273e-01 -2.800335586071014404e-01 -2.981276810169219971e-01 8.018985390663146973e-03 -4.688602313399314880e-02 -8.787163533270359039e-03 1.393784284591674805e-01 3.189309313893318176e-02 -8.052099728956818581e-04 1.325404644012451172e-01 -3.059252500534057617e-01
-2.565942406654357910e-01 -2.652426362037658691e-01 2.259975969791412354e-01 7.258816808462142944e-02 3.512693196535110474e-02 -2.472880333662033081e-01 -2.483978569507598877e-01 2.151840031147003174e-01 -6.053499132394790649e-02 -7.454682886600494385e-02 -2.036123350262641907e-02 -8.466549217700958252e-02 -1.811423450708389282e-01 4.811599478125572205e-02 1.918414980173110962e-01 -1.894066333770751953e-01 -2.429838292300701141e-02 2.138215750455856323e-01 -8.605755865573883057e-02 3.040476441383361816e-01 9.322542697191238403e-02 -3.921777606010437012e-01 -4.232239723205566406e-02 -1.997681409120559692e-01 1.892735809087753296e-01 -2.373273223638534546e-01 3.417084738612174988e-02 -1.252253651618957520e-01 1.043905392289161682e-01 2.331771887838840485e-02 -8.545511215925216675e-02 -1.853791177272796631e-01
-2.425685971975326538e-01 -1.822898536920547485e-01 2.230012714862823486e-01 1.510606855154037476e-01 -1.575786173343658447e-01 -1.977379620075225830e-01 -1.658542007207870483e-01 1.859790384769439697e-01 -1.702145785093307495e-01 3.518759608268737793e-01 -2.401033788919448853e-02 -3.773222565650939941e-01 -2.543078362941741943e-01 -3.989710286259651184e-02 1.645077168941497803e-01 4.242406412959098816e-02 3.749105334281921387e-01 2.427126914262771606e-01 7.634091377258300781e-02 1.186898201704025269e-01 7.943392544984817505e-02 9.409435838460922241e-02 8.693745359778404236e-03 -1.200203299522399902e-01 1.099920943379402161e-01 1.192730106413364410e-02 7.046185433864593506e-02 -1.408405900001525879e-01 1.403485890477895737e-02 -8.762902021408081055e-02 1.265952736139297485e-01 -9.230148047208786011e-02
3.681336641311645508e-01 -2.661367654800415039e-01 -8.060941845178604126e-02 -2.411492913961410522e-02 -1.907101124525070190e-01 -1.527801156044006348e-01 -3.445196449756622314e-01 -8.365523815155029297e-02 -9.301424771547317505e-02 1.295042484998703003e-01 -8.762121945619583130e-02 1.780753433704376221e-01 -3.326508402824401855e-02 -1.819455027580261230e-01 4.061316326260566711e-02 -2.855752781033515930e-02 1.244933977723121643e-01 7.579189538955688477e-02 1.749543994665145874e-01 2.203586511313915253e-02 4.250313714146614075e-02 3.894203528761863708e-02 -1.141994521021842957e-01 -2.391626536846160889e-01 3.064685761928558350e-01 -2.051928043365478516e-01 7.711308449506759644e-02 -2.452414184808731079e-01 3.097024857997894287e-01 2.114669680595397949e-01 -1.733035594224929810e-01 -3.150560706853866577e-02
-7.818964868783950806e-02 -2.919968366622924805e-01 6.334373354911804199e-02 -2.653195261955261230e-01 6.507694721221923828e-02 -2.788108885288238525e-01 -1.204415634274482727e-01 -1.403100639581680298e-01 -1.652316749095916748e-01 -2.429657280445098877e-01 3.512423112988471985e-02 -2.018788903951644897e-01 -3.359036892652511597e-02 -2.492928802967071533e-01 2.330835312604904175e-01 -2.352563738822937012e-01 -6.873393058776855469e-02 -1.198866143822669983e-01 6.159985810518264771e-02 -1.335706263780593872e-01 4.173977673053741455e-02 -2.738019526004791260e-01 4.138835892081260681e-02 -1.245201677083969116e-01 -4.708247259259223938e-03 3.530809283256530762e-02 2.713416516780853271e-01 5.429614335298538208e-03 1.798685938119888306e-01 1.545265465974807739e-01 -1.254561096429824829e-01 -3.677317202091217041e-01
1.453589797019958496e-01 -4.329974949359893799e-01 1.200616545975208282e-02 -1.330659389495849609e-01 -1.006508320569992065e-01 -1.486787945032119751e-01 -2.066316455602645874e-01 -3.224137425422668457e-02 -1.380914300680160522e-01 -8.706857264041900635e-02 5.139203276485204697e-03 -4.833392426371574402e-02 -7.691960781812667847e-02 -1.918819099664688110e-01 5.173092335462570190e-02 -1.369979232549667358e-01 -1.440415717661380768e-02 5.485096201300621033e-02 8.433619886636734009e-02 1.099161654710769653e-01 -8.927554637193679810e-02 -3.513884842395782471e-01 1.885083913803100586e-01 -5.775759369134902954e-02 3.500797748565673828e-01 -1.714082807302474976e-01 1.748973429203033447e-01 2.393662780523300171e-01 3.731618821620941162e-01 6.180877983570098877e-02 -1.638183444738388062e-01 -4.375446960330009460e-02
3.411567956209182739e-02 -2.945966422557830811e-01 2.737002372741699219e-01 -1.147444844245910645e-01 -1.347715500742197037e-02 -2.130981832742691040e-01 -2.885896563529968262e-01 -1.169740930199623108e-01 -2.786698192358016968e-02 3.638189285993576050e-02 -2.518042325973510742e-01 6.991542875766754150e-02 -9.899798035621643066e-02 -2.548302290961146355e-03 1.079710349440574646e-01 -2.444164156913757324e-01 -1.335913839284330606e-04 2.168698161840438843e-01 -2.608003467321395874e-02 -4.621469229459762573e-02 1.971130818128585815e-01 -3.023681603372097015e-02 2.312978208065032959e-01 8.282037079334259033e-02 2.916268110275268555e-01 1.315537188202142715e-02 -1.683783382177352905e-01 3.938848674297332764e-01 -1.447035744786262512e-02 -1.521261129528284073e-02 6.659606844186782837e-02 -3.259564042091369629e-01
7.262378931045532227e-02 -2.316153049468994141e-01 3.380352854728698730e-01 -2.898086309432983398e-01 -7.437358051538467407e-02 -1.297641098499298096e-01 7.188630290329456329e-03 -1.211142465472221375e-01 -1.437820494174957275e-01 -4.963735491037368774e-02 -1.198323294520378113e-01 -2.819886505603790283e-01 -7.551434636116027832e-02 3.493854310363531113e-03 5.504379048943519592e-02 -4.234266933053731918e-03 3.261187374591827393e-01 -5.036684870719909668e-02 7.499221712350845337e-02 -1.273930519819259644e-01 -1.027356460690498352e-01 -1.937298923730850220e-01 -1.596564240753650665e-02 9.195254743099212646e-02 -7.985094934701919556e-02 1.457124203443527222e-01 3.539692759513854980e-01 5.933824181556701660e-02 3.729014992713928223e-01 2.904824316501617432e-01 -1.667855121195316315e-02 -1.108129546046257019e-01
-6.599251180887222290e-02 -3.099399805068969727e-01 1.689847111701965332e-01 -1.264815181493759155e-01 -9.498256444931030273e-02 -2.084173709154129028e-01 -2.713814973831176758e-01 1.714798510074615479e-01 -1.569456756114959717e-01 1.758796572685241699e-01 1.370742321014404297e-01 -2.228985428810119629e-01 -2.091885954141616821e-01 1.461181044578552246e-01 -9.912914596498012543e-03 9.154988080263137817e-02 4.437147676944732666e-01 3.094080686569213867e-01 -1.904889009892940521e-02 -1.384904682636260986e-01 -2.943103015422821045e-02 -2.308258265256881714e-01 -4.008542373776435852e-02 -5.226449295878410339e-02 -5.530048534274101257e-02 1.484235674142837524e-01 -1.129879057407379150e-01 -1.540771722793579102e-01 1.690246760845184326e-01 -9.024842828512191772e-02 -6.817569583654403687e-02 -1.681907773017883301e-01
1.133995875716209412e-01 -1.665837466716766357e-01 2.963845133781433105e-01 -3.759526610374450684e-01 4.467917233705520630e-02 -1.198041886091232300e-01 -4.603930190205574036e-02 1.579497754573822021e-01 4.377821087837219238e-02 3.134610131382942200e-02 -4.171561896800994873e-01 -2.267981916666030884e-01 -1.378725618124008179e-01 -6.869047135114669800e-02 -1.759784817695617676e-01 -2.176032662391662598e-01 -2.636159770190715790e-02 1.417327970266342163e-01 -3.554155305027961731e-02 5.368761718273162842e-02 2.754504084587097168e-01 -2.549473941326141357e-01 -2.477646246552467346e-02 5.050295591354370117e-02 2.010891288518905640e-01 3.528488054871559143e-02 2.298857867717742920e-01 1.402041912078857422e-01 1.461274027824401855e-01 8.392666280269622803e-02 -1.570773720741271973e-01 1.420057713985443115e-01
-3.871588408946990967e-02 -2.633899152278900146e-01 1.067328378558158875e-01 1.370765417814254761e-01 -7.545832544565200806e-02 -2.476477175951004028e-01 -4.144922494888305664e-01 4.866649210453033447e-02 8.455470204353332520e-02 -1.863265782594680786e-02 1.139544844627380371e-01 -1.155124679207801819e-01 3.608619328588247299e-03 -9.769458323717117310e-02 1.123012229800224304e-01 -2.246797084808349609e-01 1.424745768308639526e-01 1.275666952133178711e-01 3.015274703502655029e-01 1.882562637329101562e-01 -1.892387270927429199e-01 -2.886584401130676270e-01 1.139468699693679810e-01 -1.522614657878875732e-01 3.572966903448104858e-02 -2.182524502277374268e-01 7.092409580945968628e-02 -2.751150727272033691e-02 3.116708397865295410e-01 -1.469641774892807007e-01 2.191790193319320679e-02 -2.431559413671493530e-01
5.676136910915374756e-02 -1.619221568107604980e-01 -1.186050996184349060e-01 -1.399416029453277588e-01 -2.605437040328979492e-01 -3.101783394813537598e-01 -2.124677151441574097e-01 4.100461304187774658e-02 -3.515235483646392822e-01 2.348069399595260620e-01 -5.029860883951187134e-02 -2.170614153146743774e-01 -3.269328922033309937e-02 1.174204349517822266e-01 -1.567134112119674683e-01 2.700708061456680298e-02 2.004921138286590576e-01 1.290299445390701294e-01 -8.107512444257736206e-02 -3.126796185970306396e-01 -2.150356955826282501e-02 -2.445590943098068237e-01 4.818709101527929306e-03 -1.060270369052886963e-01 2.266623079776763916e-02 1.687576621770858765e-02 9.043180197477340698e-02 1.184294447302818298e-01 1.217058673501014709e-01 1.775637418031692505e-01 2.165781706571578979e-01 -3.294300734996795654e-01
1.000122129917144775e-01 -3.399360775947570801e-01 3.748461008071899414e-01 -1.782365590333938599e-01 -2.143774628639221191e-01 1.733924634754657745e-02 -3.254517167806625366e-02 1.231029257178306580e-01 -1.882073879241943359e-01 3.480611741542816162e-02 -3.927091062068939209e-01 9.656687825918197632e-02 -8.694092184305191040e-02 1.694118604063987732e-03 7.950622588396072388e-02 -2.698493897914886475e-01 1.305578202009201050e-01 1.885694265365600586e-01 1.837734878063201904e-02 -2.040309309959411621e-01 1.789159029722213745e-01 1.527780201286077499e-02 2.587034404277801514e-01 -1.535007655620574951e-01 1.679624468088150024e-01 3.092255257070064545e-02 1.079826578497886658e-01 2.087113708257675171e-01 -3.395763458684086800e-03 8.530348539352416992e-02 8.820070326328277588e-02 -1.898693591356277466e-01
1.918483972549438477e-01 -2.841764986515045166e-01 9.051366895437240601e-02 -2.169760502874851227e-02 -5.688944086432456970e-02 -3.540356159210205078e-01 -3.898219466209411621e-01 9.470133483409881592e-02 -1.793242394924163818e-01 -8.163038641214370728e-02 -4.156577587127685547e-02 -1.080965846776962280e-01 -1.041784957051277161e-01 -1.664557307958602905e-01 1.236733347177505493e-01 -1.112816333770751953e-01 7.385618984699249268e-02 6.889467686414718628e-02 -1.659663021564483643e-02 7.532338052988052368e-02 4.101828485727310181e-02 -2.082223743200302124e-01 -1.583988815546035767e-01 2.094730436801910400e-01 3.819361925125122070e-01 -2.278318405151367188e-01 -2.328783739358186722e-03 2.060063779354095459e-01 1.808728128671646118e-01 -1.016770377755165100e-01 -2.133466005325317383e-01 8.270138502120971680e-02
-1.777167618274688721e-01 -9.660708159208297729e-02 5.411760807037353516e-01 -5.980818346142768860e-02 -1.349883992224931717e-02 1.189821586012840271e-01 -1.550590991973876953e-01 -8.964306116104125977e-02 -1.149796228855848312e-02 -8.933039009571075439e-02 -5.042544007301330566e-02 -2.659299969673156738e-01 9.282314032316207886e-02 1.661234498023986816e-01 -4.861677065491676331e-02 -2.579018287360668182e-02 -3.051211871206760406e-02 1.525648981332778931e-01 2.884536683559417725e-01 6.838411837816238403e-02 8.603222668170928955e-02 2.739580720663070679e-02 -2.963880002498626709e-01 4.563741758465766907e-02 3.329454660415649414e-01 1.533090770244598389e-01 -3.195516392588615417e-02 -1.923014223575592041e-01 2.005742788314819336e-01 3.935520723462104797e-02 1.290459334850311279e-01 -2.337583005428314209e-01
2.492331666871905327e-03 -1.270120870321989059e-02 1.434168815612792969e-01 1.234706938266754150e-01 1.277748793363571167e-01 -5.462158471345901489e-02 -3.683653175830841064e-01 -1.590020507574081421e-01 -2.760908603668212891e-01 2.776828594505786896e-02 -2.325214300071820617e-04 -7.801489531993865967e-02 -5.493837594985961914e-02 8.600559085607528687e-02 -3.865617513656616211e-02 -5.793865770101547241e-02 -1.756390742957592010e-02 1.907202005386352539e-01 -1.427963078022003174e-01 7.575032114982604980e-02 3.081409335136413574e-01 -2.201047986745834351e-01 -3.226945102214813232e-01 -6.279609352350234985e-02 1.441439837217330933e-01 -1.696410328149795532e-01 2.921851538121700287e-02 -2.099511921405792236e-01 3.706322610378265381e-01 1.917904242873191833e-02 -7.218637317419052124e-02 -3.656025528907775879e-01
2.776136696338653564e-01 -1.968206614255905151e-01 2.944269478321075439e-01 -8.736504614353179932e-02 2.830630727112293243e-02 -1.797674894332885742e-01 -2.410599142313003540e-01 -2.506910450756549835e-02 -2.621527016162872314e-01 -2.346817217767238617e-02 2.314196079969406128e-01 -7.663005590438842773e-02 1.375563442707061768e-01 -2.147430032491683960e-01 -1.137956157326698303e-01 6.853853911161422729e-02 2.604307830333709717e-01 6.050319597125053406e-02 1.679385453462600708e-02 -5.071664974093437195e-02 -7.109244912862777710e-02 -2.763240933418273926e-01 -2.023991793394088745e-01 -2.173786312341690063e-01 2.069197893142700195e-01 5.514678359031677246e-02 1.066137403249740601e-01 -2.913677096366882324e-01 -1.713331639766693115e-01 2.194914408028125763e-02 1.841363161802291870e-01 -1.918397396802902222e-01
-7.380071282386779785e-02 -2.903500795364379883e-01 1.223774552345275879e-01 -6.481700390577316284e-02 -9.584257006645202637e-02 -4.986760914325714111e-01 -1.039771214127540588e-01 9.748414903879165649e-02 -4.626460745930671692e-02 -5.525515973567962646e-02 -1.045302227139472961e-01 -1.107475608587265015e-01 -9.823599457740783691e-02 -5.061674490571022034e-02 4.970258846879005432e-02 -8.212644606828689575e-02 2.528714537620544434e-01 -6.335859186947345734e-03 3.802894949913024902e-01 1.048712730407714844e-01 -1.562909930944442749e-01 -2.894272208213806152e-01 1.915413439273834229e-01 7.166205346584320068e-02 1.561077088117599487e-01 1.984594203531742096e-02 1.182249188423156738e-01 1.226642131805419922e-01 8.014240860939025879e-02 -4.725579172372817993e-02 2.175592780113220215e-01 -2.892861366271972656e-01
8.615253120660781860e-02 -2.421677857637405396e-01 1.328450888395309448e-01 -3.540908694267272949e-01 7.212603092193603516e-02 -5.049825087189674377e-02 -9.506500512361526489e-02 1.795273870229721069e-01 -9.313962800661101937e-05 -2.704987488687038422e-02 -4.703415632247924805e-01 -1.177074089646339417e-01 -1.113447546958923340e-01 -1.180130839347839355e-01 -1.317157894372940063e-01 -2.055227011442184448e-02 1.113533452153205872e-01 9.171749651432037354e-02 -3.839165270328521729e-01 9.628205001354217529e-02 1.951282657682895660e-02 -1.995935589075088501e-01 -5.828094854950904846e-02 -5.964817106723785400e-02 3.358200788497924805e-01 -1.706841588020324707e-02 2.902187705039978027e-01 -4.457681253552436829e-02 1.256597638130187988e-01 1.235354989767074585e-01 -6.641823053359985352e-02 5.089671164751052856e-02
6.119306758046150208e-02 -1.969547718763351440e-01 4.316685795783996582e-01 1.898528933525085449e-01 1.347906608134508133e-02 -1.911240816116333008e-01 -4.118524789810180664e-01 5.600073188543319702e-02 2.325187670066952705e-03 -1.675529778003692627e-01 -1.829239167273044586e-02 -1.214790567755699158e-01 -6.155296415090560913e-02 1.443758308887481689e-01 5.545084923505783081e-02 1.225015148520469666e-01 -2.256193943321704865e-02 1.189923062920570374e-01 3.197363615036010742e-01 1.292836666107177734e-01 2.646060287952423096e-01 -1.018100604414939880e-01 -2.516933083534240723e-01 5.812922492623329163e-02 -4.439556226134300232e-02 -5.539684370160102844e-02 6.277918815612792969e-02 -3.184369802474975586e-01 1.819326281547546387e-01 1.070125326514244080e-01 -5.488196760416030884e-02 3.252258151769638062e-02
1.995054036378860474e-01 -2.870445549488067627e-01 1.388275325298309326e-01 1.755550950765609741e-01 2.620195038616657257e-02 -2.909102141857147217e-01 -3.922540843486785889e-01 -5.696021765470504761e-02 -2.055023610591888428e-01 3.576569631695747375e-02 -2.840008735656738281e-01 -8.328738063573837280e-02 -2.213096767663955688e-01 8.242970705032348633e-02 8.215566724538803101e-02 -1.161988079547882080e-01 1.237745210528373718e-01 2.774998247623443604e-01 1.135978028178215027e-01 1.132454141043126583e-03 -1.365842074155807495e-01 -1.151134818792343140e-01 2.756918966770172119e-02 -7.898663170635700226e-03 1.547227501869201660e-01 -8.072346448898315430e-02 -2.438054606318473816e-02 3.470681607723236084e-01 7.697416841983795166e-02 -2.091021537780761719e-01 1.721814572811126709e-01 -9.693882614374160767e-02
2.549477517604827881e-01 -1.325964778661727905e-01 4.634333774447441101e-02 1.954389661550521851e-01 -3.388684391975402832e-01 -1.907432675361633301e-01 -1.625616289675235748e-02 -8.629835397005081177e-02 4.389565065503120422e-02 6.219450384378433228e-02 -1.544493883848190308e-01 -4.746716916561126709e-01 -1.992654800415039062e-02 1.294371485710144043e-01 -1.497322767972946167e-01 -5.079137533903121948e-02 -1.536184698343276978e-01 -3.680252237245440483e-03 1.307584494352340698e-01 -2.126276306807994843e-02 2.596353590488433838e-01 -1.380837112665176392e-01 -1.458808183670043945e-01 -3.534993901848793030e-02 7.560423761606216431e-02 9.932839870452880859e-02 4.765098169445991516e-02 -1.425085067749023438e-01 3.797585666179656982e-01 8.397701382637023926e-02 8.189105242490768433e-02 -2.733665406703948975e-01
2.017825655639171600e-02 -9.033607691526412964e-02 1.762092709541320801e-01 -1.625756919384002686e-01 -2.900335788726806641e-01 -3.361924588680267334e-01 -3.515713810920715332e-01 -2.332654595375061035e-01 -1.654515229165554047e-02 2.004588097333908081e-01 -1.609591841697692871e-01 4.271534457802772522e-02 7.045248523354530334e-03 -3.052021861076354980e-01 4.915957804769277573e-03 1.326128393411636353e-01 -1.589176245033740997e-02 3.495317995548248291e-01 -1.059321090579032898e-01 -5.886471644043922424e-02 -4.135430604219436646e-02 -2.181039005517959595e-01 5.886369943618774414e-02 -8.922813832759857178e-02 3.428832441568374634e-02 2.145764082670211792e-01 -1.727099120616912842e-01 1.868488639593124390e-02 1.790131479501724243e-01 -6.981906294822692871e-02 -8.011632598936557770e-03 -2.599896788597106934e-01
7.445728778839111328e-02 -5.768916010856628418e-01 9.400019049644470215e-02 1.503237485885620117e-01 -1.124597340822219849e-01 -1.499591022729873657e-01 -2.996620237827301025e-01 -1.361995935440063477e-01 -9.989906102418899536e-03 -7.749737054109573364e-02 2.103753946721553802e-02 9.298873692750930786e-02 -8.833776228129863739e-04 -2.518983781337738037e-01 -2.036082558333873749e-02 -3.052349574863910675e-02 1.166994795203208923e-01 -6.667836103588342667e-03 1.329377442598342896e-01 1.621367037296295166e-01 -1.073218435049057007e-01 -1.793028712272644043e-01 2.543737888336181641e-01 -1.387839298695325851e-02 3.059139847755432129e-01 -5.162663385272026062e-02 -1.959031820297241211e-02 -1.031194701790809631e-01 3.095673322677612305e-01 -1.444478612393140793e-02 -1.384703665971755981e-01 -1.344270855188369751e-01
3.165194690227508545e-01 4.610996693372726440e-02 3.864251077175140381e-01 -1.938292831182479858e-01 9.380992501974105835e-02 -2.121623307466506958e-01 -3.774355947971343994e-01 4.789191484451293945e-02 7.761768251657485962e-02 2.215673029422760010e-01 -2.593010365962982178e-01 1.961196660995483398e-01 -1.076399162411689758e-02 -1.451824605464935303e-01 6.214359402656555176e-02 -1.354265213012695312e-01 1.645667105913162231e-01 8.740024641156196594e-03 1.840960681438446045e-01 -2.151194810867309570e-01 3.692515892907977104e-03 -1.316560208797454834e-01 5.599185824394226074e-02 7.311842590570449829e-02 6.472403556108474731e-02 1.571365445852279663e-01 -4.146554693579673767e-02 -6.979737430810928345e-02 9.644559584558010101e-03 1.607266664505004883e-01 1.952345669269561768e-01 -2.744972705841064453e-01
8.918728679418563843e-02 -2.956314980983734131e-01 2.794063687324523926e-01 -9.426987916231155396e-02 -1.219548434019088745e-01 -2.527763843536376953e-01 -2.033092528581619263e-01 3.219567835330963135e-01 -2.024467289447784424e-02 -1.189472805708646774e-02 6.533688399940729141e-03 3.536689653992652893e-02 4.765010252594947815e-02 3.979026526212692261e-02 8.446857333183288574e-02 3.587575396522879601e-03 -1.131699420511722565e-02 1.264913827180862427e-01 4.994815960526466370e-02 4.367711842060089111e-01 -1.632031798362731934e-02 -1.478694230318069458e-01 5.914728716015815735e-02 -1.680322587490081787e-01 8.524180948734283447e-02 -8.625639230012893677e-02 -2.286226116120815277e-02 7.321131974458694458e-02 7.260520011186599731e-02 8.554384112358093262e-03 -8.073892444372177124e-02 -5.342071652412414551e-01
2.296176925301551819e-02 -1.482887715101242065e-01 2.146789059042930603e-02 -1.210493147373199463e-01 -1.183423399925231934e-01 -3.233461976051330566e-01 -9.097217768430709839e-02 1.530691236257553101e-01 -1.174749061465263367e-01 -3.487712144851684570e-02 -5.384172871708869934e-02 -2.007266283035278320e-01 2.038602083921432495e-01 2.088432200253009796e-02 1.647003591060638428e-01 -8.729586750268936157e-02 2.470025569200515747e-01 1.662238091230392456e-01 4.377329051494598389e-01 1.169690564274787903e-01 6.524843722581863403e-02 -2.411041855812072754e-01 2.577622532844543457e-01 6.200563535094261169e-02 1.690296828746795654e-01 2.055123150348663330e-01 1.240252330899238586e-02 -1.093070730566978455e-01 1.706448346376419067e-01 -1.056978851556777954e-01 1.137025803327560425e-01 -3.382624983787536621e-01
2.357846945524215698e-01 -1.416855603456497192e-01 1.382792741060256958e-02 -1.966977864503860474e-02 8.497891575098037720e-02 -1.873013824224472046e-01 -2.716256082057952881e-01 -1.571133434772491455e-01 -2.264071553945541382e-01 4.558595642447471619e-02 -4.372981935739517212e-02 -1.102328300476074219e-01 -7.636906951665878296e-02 -1.094638407230377197e-01 1.566424779593944550e-02 1.790055185556411743e-01 -1.650104969739913940e-01 4.766487516462802887e-03 1.463382840156555176e-01 -1.105918288230895996e-01 2.320311367511749268e-01 -2.050873190164566040e-01 -3.891664743423461914e-02 -1.531250476837158203e-01 3.519939482212066650e-01 2.956096529960632324e-01 1.710381209850311279e-01 1.916589960455894470e-02 2.692498564720153809e-01 2.073081135749816895e-01 -3.355995118618011475e-01 -1.213123127818107605e-01
1.340816020965576172e-01 -4.507814943790435791e-01 -7.178411632776260376e-02 1.075829640030860901e-01 8.796538412570953369e-02 -3.594067990779876709e-01 -1.636759489774703979e-01 -2.152098715305328369e-01 1.495002508163452148e-01 6.230021640658378601e-02 -2.821195498108863831e-02 -3.247862756252288818e-01 -4.719985276460647583e-02 -5.525486171245574951e-02 -2.945454046130180359e-02 -9.084717184305191040e-02 -1.498219668865203857e-01 1.655293628573417664e-02 2.646607756614685059e-01 2.598059177398681641e-02 -9.725621342658996582e-02 -2.728213071823120117e-01 -1.747327297925949097e-02 -8.468535542488098145e-02 2.218055129051208496e-01 1.214562207460403442e-01 1.094397678971290588e-01 -5.186750739812850952e-02 1.987411975860595703e-01 1.218042522668838501e-01 2.407732158899307251e-01 -1.715475469827651978e-01
7.321996241807937622e-02 -1.927291303873062134e-01 2.359487414360046387e-01 -2.175841331481933594e-01 -1.053953692317008972e-01 -5.496241524815559387e-02 -3.055074512958526611e-01 -3.978701308369636536e-02 9.424978494644165039e-02 -1.314877066761255264e-02 -4.788970574736595154e-02 -1.407239306718111038e-02 1.158720925450325012e-01 -3.576524555683135986e-01 -1.867330074310302734e-01 -2.127603255212306976e-02 3.180398941040039062e-01 4.167785868048667908e-02 1.917023211717605591e-01 -2.033129185438156128e-01 2.583839595317840576e-01 -9.782857447862625122e-02 2.029530704021453857e-01 -2.986216358840465546e-02 2.772465348243713379e-01 1.273189485073089600e-01 3.922747373580932617e-01 8.032185584306716919e-02 5.385051667690277100e-02 -1.659724861383438110e-02 1.033025514334440231e-02 -3.385759145021438599e-02
-2.327645868062973022e-01 -1.148645356297492981e-01 6.328161107376217842e-04 5.961796268820762634e-02 -7.349307835102081299e-02 -2.171519845724105835e-01 -1.776942163705825806e-01 8.297185599803924561e-02 1.144307851791381836e-01 -2.447063028812408447e-01 -2.722598239779472351e-02 -1.662346906960010529e-02 -2.159238159656524658e-01 -1.172517612576484680e-01 -5.128549784421920776e-02 -2.522306740283966064e-01 -6.795173138380050659e-02 2.387147247791290283e-01 3.580566644668579102e-01 -7.243474572896957397e-02 2.888307273387908936e-01 -2.848717570304870605e-01 -3.334628343582153320e-01 2.932818233966827393e-02 5.894058197736740112e-02 1.042309924960136414e-01 6.156972050666809082e-02 1.073142047971487045e-02 3.227013349533081055e-01 1.321457177400588989e-01 -2.467676252126693726e-02 -1.590715646743774414e-01
-1.963917911052703857e-01 -1.954475492238998413e-01 2.327547520399093628e-01 6.012792512774467468e-02 -5.762678012251853943e-02 -7.435862720012664795e-02 -4.195511639118194580e-01 -1.858339905738830566e-01 -1.581720113754272461e-01 -3.984102979302406311e-02 1.009071245789527893e-01 -7.912323623895645142e-02 7.101812958717346191e-02 2.396552637219429016e-02 -2.810102403163909912e-01 -4.331793636083602905e-02 2.003757208585739136e-01 7.426815479993820190e-02 1.374774575233459473e-01 -1.813157945871353149e-01 -4.359668120741844177e-02 -1.022294759750366211e-01 -3.946101069450378418e-01 -1.897474676370620728e-01 9.982116520404815674e-02 -3.781740069389343262e-01 8.741556107997894287e-02 2.816868759691715240e-02 4.926343262195587158e-02 4.096740856766700745e-02 -1.499341428279876709e-01 -1.643438488245010376e-01
-1.479097902774810791e-01 -2.949840426445007324e-01 1.308010965585708618e-01 -1.207416504621505737e-01 -2.554607391357421875e-01 -1.073985844850540161e-01 -1.992555893957614899e-02 -1.109562739729881287e-01 -1.732692718505859375e-01 1.937028206884860992e-02 -2.886880040168762207e-01 -3.309186547994613647e-02 1.051329225301742554e-01 -9.980981796979904175e-02 2.443432360887527466e-01 -3.351452946662902832e-02 3.982906639575958252e-01 -9.561087191104888916e-02 1.535609960556030273e-01 -6.287756841629743576e-03 6.065725348889827728e-03 -3.313421905040740967e-01 4.312818124890327454e-02 -1.987159401178359985e-01 -7.526551187038421631e-02 2.331746965646743774e-01 -2.195965498685836792e-02 -1.168854460120201111e-01 2.841720730066299438e-02 -7.615951821208000183e-03 8.233063668012619019e-02 -3.858085870742797852e-01
9.599268436431884766e-02 -3.754355311393737793e-01 4.685313627123832703e-02 5.106046795845031738e-02 -1.691532880067825317e-01 3.088936791755259037e-04 -1.054149866104125977e-01 -2.583575900644063950e-03 1.035604402422904968e-01 -1.814092695713043213e-01 -1.631851308047771454e-02 -1.369181205518543720e-03 4.892935231328010559e-02 -1.058122515678405762e-01 -3.392933011054992676e-01 -1.737702079117298126e-02 1.050452888011932373e-01 4.085038006305694580e-01 3.858576416969299316e-01 2.512791566550731659e-02 6.547557562589645386e-02 -3.966439068317413330e-01 -8.423086255788803101e-02 -4.789838194847106934e-02 1.269913315773010254e-01 1.112284436821937561e-01 8.240431547164916992e-02 -2.686713039875030518e-01 8.986289799213409424e-02 8.327215164899826050e-02 4.622558504343032837e-02 9.661949425935745239e-02
-4.483918100595474243e-02 -4.509945511817932129e-01 1.967987418174743652e-01 -2.333826385438442230e-03 6.638745218515396118e-02 -1.377107203006744385e-01 -1.882363706827163696e-01 3.294249176979064941e-01 1.693635620176792145e-02 -6.829413585364818573e-03 -9.197849035263061523e-02 -3.411661088466644287e-02 -5.559048056602478027e-02 4.580438509583473206e-02 1.915891468524932861e-01 -7.947988063097000122e-02 1.811520662158727646e-03 8.822097629308700562e-02 -2.971255593001842499e-02 2.641660869121551514e-01 -3.696058318018913269e-02 -2.301052659749984741e-01 -9.194985032081604004e-02 -1.916851848363876343e-01 2.561574876308441162e-01 -2.139145880937576294e-01 5.251763388514518738e-02 -1.364991217851638794e-01 2.926026284694671631e-02 4.182720184326171875e-02 -1.874238699674606323e-01 -4.264959096908569336e-01
3.384565711021423340e-01 -2.453922331333160400e-01 1.939355880022048950e-01 -1.812627725303173065e-02 -1.132331714034080505e-01 -1.651712954044342041e-01 -3.890288770198822021e-01 2.566923201084136963e-01 1.683839261531829834e-01 -1.215371862053871155e-01 -4.270244762301445007e-02 3.651113435626029968e-02 1.863638125360012054e-02 2.770071625709533691e-01 -9.746334701776504517e-02 -1.215372979640960693e-01 -1.171500906348228455e-01 1.740864366292953491e-01 2.327308654785156250e-01 -1.922053247690200806e-01 9.249439090490341187e-02 -1.200204063206911087e-02 -1.147422194480895996e-01 9.186412394046783447e-02 2.250210493803024292e-01 1.519599109888076782e-01 2.091110944747924805e-01 -1.227616518735885620e-01 8.044748753309249878e-02 4.827241227030754089e-02 -1.000425964593887329e-01 -2.560179829597473145e-01
1.464234143495559692e-01 -2.638095319271087646e-01 -5.337002500891685486e-02 -4.139865189790725708e-02 -4.865664988756179810e-02 -1.896375119686126709e-01 2.978261746466159821e-02 -1.285679191350936890e-01 -5.540811643004417419e-02 2.048093825578689575e-02 -1.859659999608993530e-01 -1.890289485454559326e-01 -9.023248404264450073e-02 -1.320911943912506104e-01 8.069962263107299805e-02 -3.795183897018432617e-01 5.431593954563140869e-02 2.559899091720581055e-01 1.459064930677413940e-01 1.031264588236808777e-01 -2.177786231040954590e-01 -1.195412874221801758e-01 -7.223259191960096359e-03 -1.508922278881072998e-01 3.109520077705383301e-01 -1.319618374109268188e-01 -9.238882362842559814e-02 5.180827528238296509e-02 5.566773936152458191e-02 2.238347828388214111e-01 1.615386456251144409e-01 -4.573301970958709717e-01
1.351139992475509644e-01 -4.131741523742675781e-01 9.515718370676040649e-02 1.081022769212722778e-01 1.836823881603777409e-03 -2.181008905172348022e-01 -2.103181928396224976e-01 2.024492435157299042e-02 -3.165476620197296143e-01 1.894763484597206116e-02 -3.759848326444625854e-02 -1.415562182664871216e-01 -1.625812496058642864e-03 -8.758781105279922485e-02 1.238407716155052185e-01 -3.046021796762943268e-02 1.227689683437347412e-01 1.611606776714324951e-01 -1.949620991945266724e-01 1.459265965968370438e-02 1.358167640864849091e-02 -1.938744038343429565e-01 3.794233128428459167e-02 -1.122547779232263565e-02 3.294810056686401367e-01 -2.534788846969604492e-01 -8.172418922185897827e-02 3.221722245216369629e-01 2.840731143951416016e-01 9.709779173135757446e-02 -2.422501593828201294e-01 -3.774308413267135620e-02
-2.112066596746444702e-01 -3.582947254180908203e-01 1.030532717704772949e-01 9.625676274299621582e-02 -8.483984321355819702e-02 -2.098943889141082764e-01 -2.585148215293884277e-01 2.812216579914093018e-01 -5.096725374460220337e-02 -1.122247576713562012e-01 -7.024264335632324219e-02 -1.391664147377014160e-01 -6.645398586988449097e-02 3.958749771118164062e-02 1.878860406577587128e-02 -2.362514734268188477e-01 3.233042731881141663e-02 1.308057904243469238e-01 -9.540780633687973022e-02 2.585654854774475098e-01 -2.613304182887077332e-02 -2.336555570363998413e-01 -1.039555221796035767e-01 -1.494109928607940674e-01 3.114077150821685791e-01 -2.499131560325622559e-01 -4.441689699888229370e-02 -2.869471721351146698e-02 1.728183776140213013e-01 8.171785622835159302e-02 -6.982673704624176025e-02 -3.494967520236968994e-01
1.657141447067260742e-01 -3.385626673698425293e-01 -9.477799385786056519e-02 -1.741881370544433594e-01 -1.487107872962951660e-01 -2.832425534725189209e-01 -6.086602061986923218e-02 -3.142336905002593994e-01 -1.172324419021606445e-01 1.162201389670372009e-01 -8.587096631526947021e-02 6.992312520742416382e-02 8.789292722940444946e-02 6.721363402903079987e-03 1.246367916464805603e-01 4.255657084286212921e-03 1.377709358930587769e-01 -1.858078874647617340e-02 3.903727233409881592e-01 1.563102751970291138e-01 3.995691239833831787e-02 -5.224319919943809509e-02 -2.975754067301750183e-02 -2.048261761665344238e-01 1.219070032238960266e-01 -1.590094864368438721e-01 5.286637693643569946e-02 -6.232802942395210266e-02 4.035594165325164795e-01 2.243935018777847290e-01 -1.119428686797618866e-02 -2.179143279790878296e-01
-3.538156300783157349e-02 -3.435029387474060059e-01 2.580267190933227539e-01 -7.815795950591564178e-03 2.715086638927459717e-01 -3.175350427627563477e-01 -7.331550121307373047e-02 8.808670938014984131e-02 -6.810769438743591309e-03 2.475526481866836548e-01 8.122703433036804199e-02 -2.925308793783187866e-02 1.183274835348129272e-01 -9.993632882833480835e-02 -7.300312817096710205e-02 -2.306040823459625244e-01 1.365705728530883789e-01 4.408304989337921143e-01 -6.993493530899286270e-03 -1.614176183938980103e-01 1.510053407400846481e-02 -3.084468245506286621e-01 -1.252614110708236694e-01 1.631405390799045563e-02 -5.971236899495124817e-02 -1.145652532577514648e-01 1.051468998193740845e-01 -1.515316814184188843e-01 -1.808462142944335938e-01 2.228399552404880524e-02 1.496004872024059296e-02 -2.015212476253509521e-01
1.007225066423416138e-01 8.294680714607238770e-02 3.855888545513153076e-01 -2.446955889463424683e-01 -2.645955979824066162e-01 -1.251552700996398926e-01 -8.538278937339782715e-02 8.217745460569858551e-03 -2.188876420259475708e-01 -1.863466799259185791e-01 -1.984004229307174683e-01 -3.120990991592407227e-01 -4.016977734863758087e-03 9.751667827367782593e-02 -6.380937993526458740e-02 9.353030472993850708e-02 2.214049845933914185e-01 1.262818574905395508e-01 1.410001665353775024e-01 -1.474855691194534302e-01 1.339652687311172485e-01 -1.251913458108901978e-01 -8.191242069005966187e-02 3.613438829779624939e-02 1.345171034336090088e-01 5.504179745912551880e-02 3.144968450069427490e-01 -1.770794689655303955e-01 3.100185990333557129e-01 1.019308120012283325e-01 1.495294123888015747e-01 -1.056011915206909180e-01
-6.465253233909606934e-02 -3.823328912258148193e-01 -1.123801544308662415e-01 1.403842866420745850e-02 -5.127763152122497559e-01 -1.976550966501235962e-01 -2.496349215507507324e-01 1.311973482370376587e-01 6.222934648394584656e-02 -8.897057920694351196e-02 -2.756913658231496811e-03 -3.086942434310913086e-01 -1.073745936155319214e-01 -1.095926687121391296e-01 1.304500997066497803e-01 -3.943920508027076721e-02 -7.851425558328628540e-03 5.635229870676994324e-02 8.464746177196502686e-02 5.435709026642143726e-04 9.757865220308303833e-02 -2.620863318443298340e-01 -2.704246342182159424e-01 -5.744443461298942566e-02 3.300143033266067505e-02 8.291033655405044556e-02 -4.347089678049087524e-02 2.560394071042537689e-02 5.531221255660057068e-02 -1.099974885582923889e-01 2.469576895236968994e-01 -2.331928163766860962e-01
-1.366299241781234741e-01 -2.519150376319885254e-01 2.808735370635986328e-01 -6.469845771789550781e-02 -7.168331742286682129e-02 7.770743686705827713e-03 -3.650814592838287354e-01 1.680559962987899780e-01 -2.727503776550292969e-01 1.406639367341995239e-01 2.385023832321166992e-01 -7.111904770135879517e-02 -1.931324005126953125e-01 2.224904857575893402e-02 -7.953508943319320679e-02 -6.520483642816543579e-02 2.733404934406280518e-01 2.047833651304244995e-01 9.710802137851715088e-02 -1.272353231906890869e-01 1.487067192792892456e-01 -1.788490563631057739e-01 -2.921940758824348450e-03 2.628485672175884247e-02 1.557537168264389038e-01 2.305570989847183228e-01 -1.062652170658111572e-01 -6.462652236223220825e-02 -3.915031626820564270e-02 -3.060961663722991943e-01 -1.490908581763505936e-02 -2.795917391777038574e-01
1.421507894992828369e-01 -1.027941182255744934e-01 3.583451509475708008e-01 -1.725320518016815186e-01 3.355472683906555176e-01 -5.321177840232849121e-02 -8.552204817533493042e-03 -2.741291821002960205e-01 -8.182154595851898193e-02 1.861830055713653564e-01 -1.953246742486953735e-01 -2.608874812722206116e-03 3.933685645461082458e-02 6.337312608957290649e-02 -1.100218668580055237e-01 -1.843082159757614136e-01 3.385177850723266602e-01 6.330901384353637695e-02 9.233051538467407227e-02 -8.255179226398468018e-02 -4.644192010164260864e-02 -3.606991171836853027e-01 -1.781398952007293701e-01 -2.942275069653987885e-02 1.766542792320251465e-01 -3.430335968732833862e-02 5.930059403181076050e-02 -5.486254021525382996e-02 2.471074461936950684e-01 2.856397628784179688e-01 2.182524837553501129e-02 -9.169796854257583618e-02
-1.027631759643554688e-01 -5.253825336694717407e-02 1.033191531896591187e-01 -3.856841921806335449e-01 -2.256681919097900391e-01 -2.723874449729919434e-01 -1.408167183399200439e-01 8.139083534479141235e-02 -8.019515126943588257e-02 2.383803017437458038e-02 -4.445942044258117676e-01 -8.265969157218933105e-02 6.116615980863571167e-02 -1.016753688454627991e-01 -1.885123103857040405e-01 -2.372505068778991699e-01 6.572991609573364258e-02 2.627244591712951660e-01 2.536951601505279541e-01 -4.030654951930046082e-02 -1.170105263590812683e-01 -4.967335984110832214e-02 -3.837476484477519989e-03 -3.230181038379669189e-01 1.291229426860809326e-01 -1.251923292875289917e-01 1.510194540023803711e-01 -1.595457941293716431e-01 3.091162443161010742e-02 3.210469707846641541e-02 6.343661248683929443e-02 -1.086944043636322021e-01
-2.847052216529846191e-01 -3.953354954719543457e-01 2.068756073713302612e-01 1.361889839172363281e-01 -6.815562397241592407e-02 -8.882520347833633423e-02 -2.171236872673034668e-01 -5.576459690928459167e-03 3.245055302977561951e-02 -4.987641051411628723e-02 -3.096061348915100098e-01 -5.020568892359733582e-02 7.418566197156906128e-02 1.664758324623107910e-01 -1.223544478416442871e-01 -3.170720487833023071e-02 3.588915616273880005e-02 1.402548253536224365e-01 3.002237677574157715e-01 -9.046195074915885925e-03 2.256747037172317505e-01 -3.658344969153404236e-02 -4.070355892181396484e-01 -6.473260372877120972e-02 -6.878132373094558716e-02 6.898068636655807495e-02 8.431188762187957764e-02 -2.556362450122833252e-01 1.970134079456329346e-01 1.489557325839996338e-02 8.747170120477676392e-02 -1.689432412385940552e-01
9.659451246261596680e-02 -1.715196669101715088e-01 1.614563912153244019e-01 -8.155726641416549683e-02 7.723013311624526978e-02 -2.631028294563293457e-01 -2.271510660648345947e-01 -3.211588859558105469e-01 3.147298693656921387e-01 -3.258068859577178955e-02 -9.236266463994979858e-02 -2.808477580547332764e-01 -2.747953534126281738e-01 -9.088954329490661621e-02 -3.459855448454618454e-03 -5.533003062009811401e-02 1.912515424191951752e-02 1.289362460374832153e-01 2.514198720455169678e-01 7.608563452959060669e-02 -4.263583570718765259e-02 -2.425011843442916870e-01 5.465959757566452026e-02 1.033188104629516602e-01 3.027254939079284668e-01 8.613942563533782959e-02 2.549217343330383301e-01 -1.790242046117782593e-01 -1.073642983101308346e-03 1.482067108154296875e-01 1.711651831865310669e-01 -1.288146078586578369e-01
-7.088708225637674332e-03 -2.336764484643936157e-01 1.864031106233596802e-01 -8.972953259944915771e-02 -3.165970444679260254e-01 -2.226245403289794922e-02 -8.041597902774810791e-02 -2.860444039106369019e-02 -1.282489597797393799e-01 3.139319419860839844e-01 -2.028456032276153564e-01 -1.286254823207855225e-01 5.223277211189270020e-02 1.209466159343719482e-01 -1.581271737813949585e-01 -2.070244699716567993e-01 4.072968661785125732e-02 -6.571010500192642212e-02 -1.235136538743972778e-01 2.215804904699325562e-01 1.185913383960723877e-01 -2.475378811359405518e-01 -1.589903421700000763e-02 2.139930278062820435e-01 1.585946083068847656e-01 -2.346201986074447632e-01 1.618735045194625854e-01 -4.554582759737968445e-02 1.807515323162078857e-01 1.977594643831253052e-01 5.862306430935859680e-02 -4.015145003795623779e-01
4.697676301002502441e-01 -1.691154688596725464e-01 1.361189931631088257e-01 -9.249960631132125854e-02 -1.565409079194068909e-02 1.658613607287406921e-02 -9.595530480146408081e-02 -1.966344267129898071e-01 -1.949707977473735809e-02 3.003927469253540039e-01 -1.583954691886901855e-01 -1.864569336175918579e-01 -8.413254283368587494e-03 -1.759733110666275024e-01 -7.796274870634078979e-02 -4.977223277091979980e-02 2.552586197853088379e-01 1.517864465713500977e-01 1.147224456071853638e-01 2.670405805110931396e-01 1.913775503635406494e-01 9.567499160766601562e-02 -1.697855889797210693e-01 -1.355394124984741211e-01 1.187338009476661682e-01 -1.860463172197341919e-01 1.520378421992063522e-02 2.542888559401035309e-02 3.429990410804748535e-01 4.236641805619001389e-03 5.945508554577827454e-02 -2.207755148410797119e-01
1.513718217611312866e-01 -1.625795364379882812e-01 2.247006148099899292e-01 1.051417440176010132e-01 -6.412348151206970215e-02 -3.084255941212177277e-02 -1.917230635881423950e-01 -1.866222545504570007e-02 1.879982766695320606e-03 4.384330660104751587e-02 -2.691024541854858398e-01 -2.760340273380279541e-01 7.277122139930725098e-02 1.370307654142379761e-01 -1.317279338836669922e-01 2.051734328269958496e-01 2.336287498474121094e-01 4.377836734056472778e-02 2.393909543752670288e-02 -5.497745051980018616e-02 2.182109653949737549e-01 3.261401504278182983e-02 -2.201305180788040161e-01 -6.866010371595621109e-03 1.931144595146179199e-01 -8.442439883947372437e-02 2.011494785547256470e-01 -4.296725690364837646e-01 3.516536653041839600e-01 1.252887398004531860e-01 1.905338317155838013e-01 -1.021860688924789429e-01
8.685058355331420898e-02 -3.779903650283813477e-01 1.538310497999191284e-01 -2.007032781839370728e-01 2.948918007314205170e-02 -1.800308525562286377e-01 -3.557819724082946777e-01 -5.359616503119468689e-02 -5.751632899045944214e-02 -1.644997000694274902e-01 2.333847619593143463e-02 -2.085919827222824097e-01 8.201356232166290283e-02 -3.339079916477203369e-01 2.288176491856575012e-02 -1.185389384627342224e-01 3.139794245362281799e-02 1.521402299404144287e-01 2.026526033878326416e-01 2.884516865015029907e-02 -7.466398179531097412e-02 -2.064917385578155518e-01 1.178851351141929626e-02 -1.671078056097030640e-01 -1.535481065511703491e-01 3.344621658325195312e-01 -1.898223906755447388e-01 -8.573233336210250854e-02 7.575067877769470215e-02 2.342702299356460571e-01 3.250648081302642822e-02 -1.812977492809295654e-01
-2.620650641620159149e-02 -3.916833400726318359e-01 -4.055426269769668579e-02 -2.305752933025360107e-01 3.331864252686500549e-02 -2.600995600223541260e-01 -1.424968838691711426e-01 -2.048195600509643555e-01 -2.441334128379821777e-01 -3.860726580023765564e-02 -6.344459950923919678e-02 -2.298583239316940308e-01 -2.571171149611473083e-02 -2.485009580850601196e-01 2.431178390979766846e-01 -5.670372396707534790e-02 7.109126448631286621e-02 7.576078921556472778e-02 1.807108521461486816e-01 -1.480362564325332642e-01 -1.250225454568862915e-01 -2.848118543624877930e-01 1.777876168489456177e-02 -4.917643591761589050e-02 -5.961379036307334900e-02 1.167028918862342834e-01 1.515321433544158936e-01 -3.450004756450653076e-02 1.323212683200836182e-02 3.950376510620117188e-01 -1.046659126877784729e-01 -2.098199427127838135e-01
1.931203305721282959e-01 -2.589556574821472168e-01 1.285904496908187866e-01 -5.126832425594329834e-02 2.255488419905304909e-03 -2.644084393978118896e-01 -2.272347509860992432e-01 5.757009610533714294e-02 -1.353004723787307739e-01 4.496841505169868469e-02 -1.650028377771377563e-01 -1.039652973413467407e-01 1.251058280467987061e-01 1.427725851535797119e-01 -1.078940555453300476e-01 -1.828562468290328979e-01 -4.440421983599662781e-02 -1.852634102106094360e-01 -1.711417548358440399e-02 2.359789609909057617e-01 2.879905700683593750e-01 -2.069038450717926025e-01 -2.526507973670959473e-01 2.143668681383132935e-01 9.741351753473281860e-02 7.118634879589080811e-02 -3.074884880334138870e-04 -7.340934127569198608e-02 3.564119935035705566e-01 3.553869128227233887e-01 -2.922458574175834656e-03 -1.051152423024177551e-01
1.951654627919197083e-02 -1.128145083785057068e-01 3.629831671714782715e-01 -1.971568018198013306e-01 -2.262177467346191406e-01 1.198356039822101593e-02 -2.024668157100677490e-01 -4.358533024787902832e-02 -1.856577023863792419e-02 -5.900639295578002930e-02 -3.733249306678771973e-01 -6.436688452959060669e-02 1.409691479057073593e-02 2.932394295930862427e-02 6.148624047636985779e-02 1.033664122223854065e-01 2.371585369110107422e-01 -6.532231345772743225e-03 1.154293864965438843e-01 -2.674645185470581055e-01 1.351035833358764648e-01 -2.466763556003570557e-02 4.419700056314468384e-02 8.956433087587356567e-02 1.867648810148239136e-01 -1.046219319105148315e-01 2.407295256853103638e-01 -6.414580345153808594e-02 3.086107969284057617e-01 3.109777569770812988e-01 2.915663421154022217e-01 -6.598018854856491089e-02
-1.155588477849960327e-01 -2.303539067506790161e-01 2.351391464471817017e-01 -1.032694876194000244e-01 -2.322093993425369263e-01 -1.268522888422012329e-01 -1.563965082168579102e-01 -1.605170033872127533e-02 -1.314653456211090088e-01 1.968853175640106201e-01 -8.781046420335769653e-02 -6.514157354831695557e-02 1.300559341907501221e-01 7.184319198131561279e-02 -1.634894460439682007e-01 -1.053231954574584961e-01 -9.107723087072372437e-02 -1.893870346248149872e-02 -1.401180326938629150e-01 3.284511864185333252e-01 1.148585304617881775e-01 -5.927105620503425598e-02 5.134168639779090881e-02 1.920616030693054199e-01 1.105149462819099426e-01 -5.912288650870323181e-02 3.205348849296569824e-01 -2.215122133493423462e-01 1.403626352548599243e-01 2.496071308851242065e-01 2.324508689343929291e-02 -4.500422179698944092e-01
-2.540184557437896729e-01 -2.692947387695312500e-01 6.881146132946014404e-02 -5.234299227595329285e-02 -4.962328076362609863e-02 -1.564370840787887573e-01 -2.858316898345947266e-01 1.239661127328872681e-01 -2.558210492134094238e-01 1.383081674575805664e-01 1.542732417583465576e-01 -2.895047068595886230e-01 -4.112821817398071289e-02 5.247749015688896179e-02 1.377418190240859985e-01 4.564467072486877441e-02 3.452928066253662109e-01 2.601915597915649414e-01 1.455514878034591675e-02 -1.863264441490173340e-01 5.268232896924018860e-03 -9.098187834024429321e-02 -1.828025095164775848e-02 -3.150435164570808411e-02 1.770644932985305786e-01 1.433955729007720947e-01 2.186110243201255798e-02 -2.526004910469055176e-01 2.503060102462768555e-01 -2.190747261047363281e-01 -8.325570821762084961e-02 -2.202809005975723267e-01
-1.063710749149322510e-01 -3.263542056083679199e-01 2.070269137620925903e-01 1.195423901081085205e-01 -2.090667337179183960e-01 -3.318768441677093506e-01 -1.070197895169258118e-01 1.444658041000366211e-01 -7.305311411619186401e-02 -1.566390991210937500e-01 -1.001456677913665771e-01 -1.128254681825637817e-01 -2.523958124220371246e-02 -8.274437487125396729e-02 7.174344360828399658e-02 -3.242356181144714355e-01 -7.618788164108991623e-03 4.422415420413017273e-02 -6.109048798680305481e-02 2.965682148933410645e-01 1.512296050786972046e-01 -1.861949712038040161e-01 -3.904711455106735229e-02 -2.456919848918914795e-02 3.913320600986480713e-01 -2.969459295272827148e-01 -7.477584481239318848e-02 1.338738482445478439e-02 2.270050495862960815e-01 7.266473025083541870e-02 -2.942786552011966705e-02 -1.016392782330513000e-01
6.166143342852592468e-02 -2.957767546176910400e-01 3.416416645050048828e-01 6.921956688165664673e-02 -9.551342576742172241e-03 -2.131422609090805054e-01 1.734363660216331482e-02 -6.470517069101333618e-02 2.429781854152679443e-01 3.357876464724540710e-02 -7.314785569906234741e-02 -1.429281085729598999e-01 1.778516471385955811e-01 -1.713961064815521240e-01 1.441872771829366684e-02 -1.019875854253768921e-01 -1.294776648283004761e-01 3.426905870437622070e-01 2.289579063653945923e-02 1.485754251480102539e-01 1.119834743440151215e-02 -3.788883090019226074e-01 -1.253576427698135376e-01 -7.282156497240066528e-02 1.926262229681015015e-01 2.386065013706684113e-02 5.674762651324272156e-02 -4.632758721709251404e-02 -1.161888092756271362e-01 4.244916141033172607e-01 1.340163201093673706e-01 -5.864668637514114380e-02
1.463131606578826904e-01 6.757540628314018250e-03 1.056131720542907715e-01 1.442288160324096680e-01 -2.046216130256652832e-01 -4.202936887741088867e-01 -1.753231436014175415e-01 -1.837508380413055420e-01 1.789112985134124756e-01 2.508101761341094971e-01 -1.710342317819595337e-01 -3.769437596201896667e-02 3.971219807863235474e-02 -3.395247757434844971e-01 -1.180278211832046509e-01 -1.005108878016471863e-01 -2.602977119386196136e-02 3.900657594203948975e-01 1.513716205954551697e-02 -1.292735058814287186e-02 -1.012136712670326233e-01 -3.433093801140785217e-02 -3.629160672426223755e-02 7.704836130142211914e-02 1.919292360544204712e-01 1.189317107200622559e-01 9.872300177812576294e-02 1.345303207635879517e-01 8.211512863636016846e-02 -7.993930019438266754e-03 -8.083747327327728271e-02 -3.647281527519226074e-01
2.696197330951690674e-01 -3.793012499809265137e-01 8.739674836397171021e-02 8.168157190084457397e-02 -2.728607356548309326e-01 -6.768470257520675659e-02 -1.999938488006591797e-01 -8.240292966365814209e-02 1.856212019920349121e-01 1.888348348438739777e-02 6.793573964387178421e-03 -1.565794795751571655e-01 -3.592112660408020020e-02 8.840067684650421143e-02 2.813586778938770294e-02 4.310346022248268127e-02 -1.993539780378341675e-01 -1.613792479038238525e-01 2.667882442474365234e-01 -3.319691494107246399e-02 2.286320328712463379e-01 1.582644507288932800e-02 -2.261434495449066162e-01 5.470046773552894592e-02 1.025357395410537720e-01 2.545577008277177811e-03 -2.262046793475747108e-03 -1.610672622919082642e-01 4.373008608818054199e-01 1.272895187139511108e-01 6.776525825262069702e-02 -2.809989154338836670e-01
7.162258028984069824e-02 -3.142259716987609863e-01 1.476996988058090210e-01 -2.123071849346160889e-01 1.086169928312301636e-01 -2.466725856065750122e-01 -5.172956362366676331e-02 -1.038386225700378418e-01 -1.891554892063140869e-01 -3.624911978840827942e-02 -5.583455041050910950e-02 -3.213304579257965088e-01 -1.102217659354209900e-01 -2.840026319026947021e-01 6.764631718397140503e-02 7.115932554006576538e-02 4.621514379978179932e-01 -9.855641424655914307e-02 -8.004871755838394165e-02 1.102772075682878494e-02 -8.609794080257415771e-02 -1.645918786525726318e-01 -6.965237110853195190e-02 -4.795768857002258301e-02 -1.414718627929687500e-01 -1.108438447117805481e-01 3.653185069561004639e-02 1.178892627358436584e-01 5.223808065056800842e-02 2.411006987094879150e-01 7.151683419942855835e-02 -3.350241482257843018e-01
-9.230700880289077759e-02 -1.048347949981689453e-01 1.026961579918861389e-01 -1.306054294109344482e-01 -2.151649817824363708e-02 -1.445320248603820801e-01 -1.884674876928329468e-01 1.433978825807571411e-01 -6.056709215044975281e-03 1.166832521557807922e-01 -1.036948412656784058e-01 -1.112654954195022583e-01 2.309315055608749390e-01 2.179452925920486450e-01 4.285147190093994141e-01 5.467592179775238037e-02 -2.690981607884168625e-03 1.385636329650878906e-01 -1.148758903145790100e-01 -7.214829325675964355e-02 2.742653787136077881e-01 -2.853666245937347412e-01 -1.932305693626403809e-01 1.354822963476181030e-01 2.842625677585601807e-01 -1.571360677480697632e-01 -6.916970759630203247e-02 -7.347968220710754395e-02 2.076486498117446899e-01 3.212413787841796875e-01 1.804839819669723511e-01 -8.181782066822052002e-02
1.845135986804962158e-01 -7.214768975973129272e-02 4.074389934539794922e-01 -2.748430669307708740e-01 -2.107014060020446777e-01 -8.180539309978485107e-02 -9.485602378845214844e-02 -2.695992290973663330e-01 4.448457155376672745e-03 1.222878322005271912e-01 -2.553398013114929199e-01 1.059816628694534302e-01 1.108529567718505859e-01 6.112327799201011658e-02 3.354751467704772949e-01 -1.414741873741149902e-01 1.221098080277442932e-01 -3.716660896316170692e-03 1.334912180900573730e-01 1.025350093841552734e-01 2.812065184116363525e-01 -5.495181307196617126e-02 -1.496479362249374390e-01 -2.199310958385467529e-01 -2.260119188576936722e-03 -7.861806452274322510e-02 1.578768640756607056e-01 -7.659892737865447998e-02 1.824789643287658691e-01 2.270509153604507446e-01 -8.602138608694076538e-02 -1.452595144510269165e-01
-8.910541236400604248e-02 -1.146549358963966370e-01 3.200420439243316650e-01 1.226255297660827637e-01 -2.485954016447067261e-01 -2.839771509170532227e-01 -1.858135871589183807e-02 -1.595769673585891724e-01 -2.047635056078433990e-02 -1.564354635775089264e-02 -2.692047357559204102e-01 -1.849867105484008789e-01 -3.781298175454139709e-02 3.544856607913970947e-02 1.893550157546997070e-02 -3.214574605226516724e-02 2.081707417964935303e-01 -7.074204087257385254e-02 -2.260680049657821655e-01 1.616246253252029419e-01 8.865275979042053223e-02 -7.124520838260650635e-02 -1.667693555355072021e-01 2.365145385265350342e-01 3.235887289047241211e-01 -1.097070425748825073e-01 3.649562001228332520e-01 -8.240249007940292358e-02 2.423983961343765259e-01 -1.541490573436021805e-02 1.686760038137435913e-02 -2.085702866315841675e-01
-1.055732220411300659e-01 -2.800692319869995117e-01 2.560666203498840332e-01 -1.219731848686933517e-02 -2.089270353317260742e-01 -2.284151613712310791e-01 -1.872227489948272705e-01 -2.055696249008178711e-01 2.431893646717071533e-01 -7.270293682813644409e-02 1.471553593873977661e-01 -1.483490765094757080e-01 -3.307140767574310303e-01 -2.204171270132064819e-01 3.469402715563774109e-02 -7.396144419908523560e-02 2.141139283776283264e-02 9.657313674688339233e-02 1.135741099715232849e-01 -3.402229398488998413e-02 -2.462755739688873291e-01 -2.856765687465667725e-01 1.047137901186943054e-01 6.135926023125648499e-02 1.889056712388992310e-01 9.863450378179550171e-02 1.055854856967926025e-01 -1.565568298101425171e-01 8.544312417507171631e-02 -2.084677666425704956e-01 -1.443661749362945557e-01 -2.556082010269165039e-01
2.961036562919616699e-01 -1.401138901710510254e-01 3.745697438716888428e-01 -1.695308983325958252e-01 2.970425412058830261e-02 -2.696823477745056152e-01 1.305230148136615753e-02 -4.286825060844421387e-01 -7.669904083013534546e-02 8.363333344459533691e-02 -2.018116712570190430e-01 -1.945704035460948944e-02 1.483310014009475708e-01 9.243123978376388550e-02 -3.399324044585227966e-02 -5.628018081188201904e-02 3.183033466339111328e-01 7.118118554353713989e-02 -5.164885520935058594e-02 -2.893927507102489471e-02 8.733215183019638062e-02 -7.883093506097793579e-02 -5.284119769930839539e-02 2.028939500451087952e-02 3.211678266525268555e-01 4.215769469738006592e-02 1.295439153909683228e-01 5.636882409453392029e-02 3.034122288227081299e-03 2.023884803056716919e-01 -1.637883335351943970e-01 -2.400609105825424194e-01
2.791996300220489502e-01 -2.510297596454620361e-01 2.790057957172393799e-01 -2.260419279336929321e-01 1.591364853084087372e-03 7.425272464752197266e-02 -3.290238678455352783e-01 2.798206917941570282e-02 -7.464744150638580322e-02 -1.224338933825492859e-01 1.513372510671615601e-01 -5.194040015339851379e-02 1.669803410768508911e-01 -1.328737884759902954e-01 3.339803516864776611e-01 1.822253316640853882e-01 -4.756679013371467590e-02 6.720364093780517578e-02 1.718351803719997406e-02 -1.327106058597564697e-01 1.945164799690246582e-01 -1.063571870326995850e-01 -5.154630914330482483e-02 1.464992761611938477e-01 3.279168903827667236e-01 6.354787945747375488e-02 5.434345826506614685e-02 6.916096806526184082e-02 1.773896962404251099e-01 -1.994514018297195435e-01 -3.312072157859802246e-02 -2.991386651992797852e-01
-5.986382812261581421e-02 -1.924822181463241577e-01 4.552206397056579590e-01 -1.151529550552368164e-01 -2.070130407810211182e-01 -6.938019394874572754e-02 -2.244404852390289307e-01 -1.195801123976707458e-01 -2.461158670485019684e-02 2.064629346132278442e-01 2.101408876478672028e-02 -6.588739156723022461e-02 1.465023756027221680e-01 -3.932955861091613770e-01 6.054782122373580933e-02 1.776889562606811523e-01 3.912340104579925537e-02 2.848623096942901611e-01 -1.176764816045761108e-01 4.465029016137123108e-02 -8.887886255979537964e-02 -1.205308064818382263e-01 2.289272658526897430e-02 -3.295163810253143311e-02 1.010233722627162933e-02 2.874915003776550293e-01 -7.751028984785079956e-02 -1.759363114833831787e-01 1.585390418767929077e-01 -1.686188131570816040e-01 1.725963503122329712e-01 -2.037494778633117676e-01
-2.109296768903732300e-01 -3.839239776134490967e-01 1.213714703917503357e-01 2.502089440822601318e-01 -9.906448423862457275e-02 -1.769432127475738525e-01 -3.537173271179199219e-01 -1.876047253608703613e-01 3.766787052154541016e-02 2.327915839850902557e-02 1.350785791873931885e-01 5.046530161052942276e-03 -1.484750956296920776e-01 -1.966638863086700439e-01 -6.105699017643928528e-02 -8.418347686529159546e-03 1.690910458564758301e-01 2.357052825391292572e-02 5.245361477136611938e-02 1.013379395008087158e-01 4.628720134496688843e-02 -3.264428079128265381e-01 9.617558866739273071e-02 -5.762741714715957642e-02 1.272564530372619629e-01 -2.882065176963806152e-01 -9.139354526996612549e-02 1.710490733385086060e-01 2.672411799430847168e-01 1.143878605216741562e-02 -2.357298322021961212e-02 -2.686452269554138184e-01
1.070068851113319397e-01 -3.344962745904922485e-02 3.862127661705017090e-01 2.885004319250583649e-02 -2.892218828201293945e-01 -4.692464694380760193e-02 -1.998035162687301636e-01 3.368479013442993164e-01 1.235464513301849365e-01 8.305835723876953125e-02 7.671604398638010025e-03 -3.947542309761047363e-01 -1.851145476102828979e-01 -2.056468278169631958e-01 -1.266177296638488770e-01 2.849339321255683899e-02 5.384684354066848755e-02 2.803882770240306854e-02 1.150871291756629944e-01 -3.538646548986434937e-02 2.122420370578765869e-01 -7.600271701812744141e-02 -1.135510876774787903e-01 -1.930668205022811890e-01 2.958107590675354004e-01 -5.854275543242692947e-03 -1.270918101072311401e-01 -2.069392800331115723e-01 1.200157478451728821e-01 1.495746076107025146e-01 1.294806301593780518e-01 -8.668375760316848755e-02
-7.319075614213943481e-02 -1.114591285586357117e-01 3.520272970199584961e-01 -8.862997591495513916e-02 -4.411881789565086365e-02 -1.223538964986801147e-01 -2.995407208800315857e-02 -3.146377205848693848e-01 -3.014353103935718536e-02 -6.225383281707763672e-02 -2.043928951025009155e-01 -7.935364544391632080e-02 -7.695072889328002930e-02 1.414002627134323120e-01 -1.354346983134746552e-02 -3.730362653732299805e-01 1.627504825592041016e-01 -1.086849868297576904e-01 -2.096247076988220215e-01 -1.777127734385430813e-03 9.489073604345321655e-02 -1.546499580144882202e-01 -2.034960538148880005e-01 1.583789885044097900e-01 4.085102677345275879e-01 -1.705472022294998169e-01 1.683999598026275635e-01 -4.186991229653358459e-02 2.761384844779968262e-01 -5.702684167772531509e-03 -2.550312690436840057e-02 -1.756208837032318115e-01
-6.647543609142303467e-02 -2.145065814256668091e-01 6.463783383369445801e-01 -1.828538775444030762e-01 6.903130561113357544e-02 -2.091322988271713257e-01 -1.565380394458770752e-01 -2.007482647895812988e-01 -1.352425366640090942e-01 -1.863505244255065918e-01 -2.533622682094573975e-01 -1.773843020200729370e-01 1.340756565332412720e-01 -1.983300223946571350e-02 -7.621529698371887207e-02 7.843271642923355103e-02 -8.088217675685882568e-02 1.535816192626953125e-01 8.713439106941223145e-02 1.443777829408645630e-01 1.046492308378219604e-01 5.971359461545944214e-02 -2.233901619911193848e-01 8.357647806406021118e-03 8.497527986764907837e-02 -1.229965835809707642e-01 3.840041533112525940e-02 -5.375798791646957397e-03 -7.403726875782012939e-02 2.235786318778991699e-01 1.314588938839733601e-03 -6.030859425663948059e-02
-1.484243869781494141e-01 -2.554066479206085205e-01 1.703187823295593262e-01 4.971922561526298523e-02 -2.804587222635746002e-02 -2.285974472761154175e-01 -1.912355273962020874e-01 1.855219155550003052e-01 -9.596487507224082947e-03 -1.609647125005722046e-01 7.818216830492019653e-02 1.939591765403747559e-02 7.124058157205581665e-02 2.559279277920722961e-02 1.769727170467376709e-01 -1.648588776588439941e-01 5.475245416164398193e-02 1.460939943790435791e-01 2.495969459414482117e-02 2.564029693603515625e-01 8.631952852010726929e-02 -2.896182239055633545e-01 2.290857955813407898e-02 -1.906854361295700073e-01 2.739781141281127930e-01 -2.149195075035095215e-01 -2.090524882078170776e-02 -1.262818276882171631e-01 1.214895769953727722e-01 -2.633425593376159668e-02 -5.043061077594757080e-02 -5.347418785095214844e-01
-8.381839096546173096e-02 -2.589447498321533203e-01 -5.095409974455833435e-02 3.303177282214164734e-02 -1.557756215333938599e-01 -1.849116384983062744e-01 -1.868755966424942017e-01 -9.012718498706817627e-02 -2.439889609813690186e-01 -1.207989528775215149e-01 1.458803415298461914e-01 -3.527958393096923828e-01 1.188416481018066406e-01 2.260383665561676025e-01 1.960300058126449585e-01 -1.395567953586578369e-01 2.485309988260269165e-01 3.028865754604339600e-01 2.767387628555297852e-01 1.735329255461692810e-02 1.091003119945526123e-01 -3.675880134105682373e-01 7.615129649639129639e-02 -2.306244336068630219e-02 -8.038673549890518188e-02 -6.145150959491729736e-02 1.975181326270103455e-02 1.346835196018218994e-01 2.069620788097381592e-01 6.729284673929214478e-02 1.052800565958023071e-01 -8.233869075775146484e-02
-1.768359988927841187e-01 -7.380117475986480713e-02 -4.831599537283182144e-03 -3.113338910043239594e-02 -6.928936578333377838e-03 -3.088147938251495361e-01 -3.168936967849731445e-01 4.248737916350364685e-02 -2.521411180496215820e-01 8.445111662149429321e-02 -1.154196858406066895e-01 -3.017711937427520752e-01 1.018706560134887695e-01 -1.977592334151268005e-02 -1.197998747229576111e-01 -1.975918710231781006e-01 1.223691701889038086e-01 2.217539250850677490e-01 -9.956580400466918945e-02 -3.705870509147644043e-01 -3.679936006665229797e-02 -2.942408919334411621e-01 4.546839278191328049e-03 -2.617453932762145996e-01 -1.367236394435167313e-02 -2.435215748846530914e-02 1.356876343488693237e-01 3.566750511527061462e-02 -1.304994802922010422e-02 6.764794886112213135e-02 1.883475482463836670e-01 -3.112002015113830566e-01
-7.635796815156936646e-02 -3.372497856616973877e-01 2.413757592439651489e-01 2.479694634675979614e-01 -1.031227931380271912e-01 -3.334747254848480225e-01 -2.772184014320373535e-01 -2.097055166959762573e-01 -2.143278270959854126e-01 -1.181113719940185547e-01 5.131598189473152161e-02 6.198351085186004639e-02 1.256051957607269287e-01 -9.619408845901489258e-02 2.817012183368206024e-02 4.023623093962669373e-02 -3.293634951114654541e-02 2.954094111919403076e-01 -1.342038363218307495e-01 8.196217939257621765e-03 -2.141645848751068115e-01 -1.468946188688278198e-01 1.994466930627822876e-01 -3.582141548395156860e-02 2.189749628305435181e-01 1.438641250133514404e-01 1.105506718158721924e-01 -7.878512889146804810e-02 2.512628138065338135e-01 2.325144112110137939e-01 -4.281531646847724915e-02 -5.629869177937507629e-02
9.248093515634536743e-02 -2.731232643127441406e-01 5.475710704922676086e-02 -1.952843666076660156e-01 -7.821415364742279053e-02 -1.825987249612808228e-01 -3.282913565635681152e-01 -3.012143075466156006e-01 1.192859024740755558e-03 1.955684572458267212e-01 -9.721834957599639893e-02 4.240532591938972473e-02 -1.610513329505920410e-01 -2.500739693641662598e-01 7.905150949954986572e-02 -4.301021620631217957e-02 1.704167723655700684e-01 -1.015493422746658325e-01 2.909236252307891846e-01 -5.081395152956247330e-03 3.120349347591400146e-01 8.590558916330337524e-02 -1.880245357751846313e-01 -2.453190237283706665e-01 5.692651122808456421e-02 -1.591498255729675293e-01 -1.365412864834070206e-02 -3.853249829262495041e-03 1.937228739261627197e-01 2.723911404609680176e-01 -1.115865185856819153e-01 -1.201484873890876770e-01
-2.300049215555191040e-01 -3.563810884952545166e-01 2.269727587699890137e-01 7.569558173418045044e-02 1.152850687503814697e-02 -2.062644511461257935e-01 -1.993788629770278931e-01 2.395680993795394897e-01 7.532196468673646450e-04 -4.365444928407669067e-02 -1.856578700244426727e-02 -8.716721087694168091e-02 -1.011856943368911743e-01 -6.894081830978393555e-02 1.661942005157470703e-01 -1.696055084466934204e-01 3.167174756526947021e-02 8.346326649188995361e-02 -9.844218194484710693e-02 2.246995866298675537e-01 8.926665410399436951e-03 -2.556268870830535889e-01 -1.531063616275787354e-01 -2.544231414794921875e-01 3.520944714546203613e-01 -2.828590571880340576e-01 -7.336258422583341599e-03 7.646757364273071289e-02 1.751959919929504395e-01 1.040092110633850098e-01 -1.299404352903366089e-02 -2.616967558860778809e-01
4.015749692916870117e-01 -8.718474209308624268e-02 2.274551987648010254e-01 -2.195911705493927002e-01 1.780708134174346924e-02 -6.512937694787979126e-02 -1.227424964308738708e-01 -3.785738348960876465e-02 1.522321999073028564e-02 7.905514538288116455e-02 -1.122959926724433899e-01 -1.678462326526641846e-01 1.704898849129676819e-02 -4.649711549282073975e-01 8.379650861024856567e-02 -7.602103054523468018e-02 1.930541694164276123e-01 2.899166047573089600e-01 2.676345407962799072e-01 -6.152265891432762146e-02 1.347815245389938354e-01 -1.159307062625885010e-01 3.575181216001510620e-02 -1.434347406029701233e-02 1.046237498521804810e-01 -1.967827416956424713e-02 1.182922795414924622e-01 -2.400352954864501953e-01 1.602707058191299438e-01 1.455345898866653442e-01 -1.753501445055007935e-01 -2.078116089105606079e-01
-5.226414278149604797e-02 -7.726756483316421509e-02 3.785808682441711426e-01 -7.801176607608795166e-02 9.621049463748931885e-02 -1.693939566612243652e-01 -4.971123859286308289e-02 1.189695373177528381e-01 -1.832524538040161133e-01 1.289387047290802002e-01 2.458878047764301300e-02 1.575723737478256226e-01 1.321166753768920898e-01 -2.519931495189666748e-01 2.032158076763153076e-01 -1.130509153008460999e-01 2.389887422323226929e-01 4.530449584126472473e-02 -4.763513430953025818e-02 -3.682956099510192871e-02 2.061939239501953125e-01 -7.938591390848159790e-02 -1.583652943372726440e-01 4.149228334426879883e-02 1.167708039283752441e-01 1.963558942079544067e-01 3.478749692440032959e-01 1.392373740673065186e-01 5.209166929125785828e-02 1.745154336094856262e-02 3.174571096897125244e-01 -3.766103684902191162e-01
4.531785547733306885e-01 -3.233096897602081299e-01 2.761462628841400146e-01 -1.527364999055862427e-01 -2.307376265525817871e-02 5.148328375071287155e-03 -4.436164349317550659e-02 -2.034447193145751953e-01 -1.938325464725494385e-01 -5.710933823138475418e-03 -2.888603508472442627e-02 -3.030993044376373291e-01 -1.167225278913974762e-02 -2.351300865411758423e-01 -1.563480049371719360e-01 -2.601443231105804443e-01 1.849020719528198242e-01 6.778426468372344971e-02 -4.322562739253044128e-02 -1.253955513238906860e-01 -4.365612566471099854e-02 -9.926228970289230347e-02 1.195172220468521118e-02 1.653584688901901245e-01 1.993254125118255615e-01 9.091832488775253296e-02 1.923506259918212891e-01 -4.809899255633354187e-02 8.877416700124740601e-02 -6.528437882661819458e-02 -1.841366142034530640e-01 -1.994229555130004883e-01
1.948510110378265381e-01 -2.971209585666656494e-01 2.637310922145843506e-01 -1.264839768409729004e-01 -4.756914079189300537e-02 -9.355351328849792480e-02 -1.270898580551147461e-01 2.505184710025787354e-02 1.210579425096511841e-01 -1.289975196123123169e-01 -7.727777212858200073e-02 -2.688885629177093506e-01 -2.196178585290908813e-01 -4.644573852419853210e-02 1.069765537977218628e-01 1.259629577398300171e-01 1.152400448918342590e-01 1.171215437352657318e-02 -2.066176570951938629e-02 -1.452224329113960266e-02 4.817742481827735901e-02 -2.155488133430480957e-01 1.624838709831237793e-01 2.061027735471725464e-01 -4.348446149379014969e-03 1.101306304335594177e-01 3.400711715221405029e-01 4.518961906433105469e-02 1.063186898827552795e-01 5.263248085975646973e-02 4.073255360126495361e-01 -3.627591431140899658e-01
-2.325547672808170319e-02 -1.433315128087997437e-01 -2.677947515621781349e-03 5.308433249592781067e-02 2.194673754274845123e-02 -6.651994585990905762e-02 -7.962206751108169556e-02 1.350370645523071289e-01 3.509601950645446777e-02 -1.723496168851852417e-01 -1.513686478137969971e-01 2.943334728479385376e-02 6.486081331968307495e-02 -6.718332320451736450e-02 -9.004941582679748535e-02 -5.052393674850463867e-02 1.397154629230499268e-01 4.032125174999237061e-01 2.923481464385986328e-01 9.748461842536926270e-02 7.006023079156875610e-02 -3.717531859874725342e-01 -4.682067930698394775e-01 7.017641514539718628e-02 1.462941765785217285e-01 4.586444050073623657e-02 7.735268026590347290e-02 1.731611490249633789e-01 2.274995446205139160e-01 1.604647375643253326e-02 2.409515976905822754e-01 -2.421656697988510132e-01
2.504340708255767822e-01 -2.955137789249420166e-01 -9.059387445449829102e-02 -9.315566718578338623e-02 -3.830609619617462158e-01 -2.314131855964660645e-01 -1.380293667316436768e-01 -3.148989379405975342e-01 -3.048113547265529633e-02 1.517445445060729980e-01 -2.565382719039916992e-01 1.058657988905906677e-01 -2.075963765382766724e-01 -1.357811503112316132e-02 -3.664549812674522400e-02 -5.657142028212547302e-03 -4.749763011932373047e-02 -8.001766353845596313e-02 2.966235280036926270e-01 8.608235418796539307e-02 1.414178311824798584e-01 -1.164233312010765076e-01 -1.037208549678325653e-02 1.851932704448699951e-01 1.290471255779266357e-01 9.197502513416111469e-04 1.134524121880531311e-01 2.215948700904846191e-02 2.333848923444747925e-01 1.716488599777221680e-02 1.739428490400314331e-01 -2.861638069152832031e-01
7.863673567771911621e-02 -3.555361330509185791e-01 6.935930997133255005e-02 6.868509203195571899e-02 9.790246188640594482e-02 -3.306653499603271484e-01 -3.167202472686767578e-01 -1.830707192420959473e-01 -2.470408380031585693e-01 6.695124506950378418e-02 -2.319363411515951157e-03 -9.291615337133407593e-02 -2.057875096797943115e-01 1.732214689254760742e-01 9.366130828857421875e-02 -1.758178621530532837e-01 -7.552763074636459351e-02 2.190170139074325562e-01 1.195748299360275269e-01 -4.203199967741966248e-02 -2.110328972339630127e-01 -9.699665755033493042e-02 -1.174643784761428833e-01 5.442688986659049988e-02 1.433400809764862061e-01 1.511716097593307495e-01 2.528558075428009033e-01 3.913066089153289795e-01 1.015685945749282837e-01 -6.245733052492141724e-02 -4.544327035546302795e-02 4.198242723941802979e-02
2.832812964916229248e-01 -9.628047794103622437e-02 4.801534116268157959e-02 4.892760887742042542e-02 -3.019342422485351562e-01 -1.678193807601928711e-01 -3.399188816547393799e-01 -2.033016234636306763e-01 1.875542849302291870e-02 1.894885450601577759e-01 -1.242426782846450806e-01 -6.554785184562206268e-03 -7.426580786705017090e-02 -6.608030945062637329e-02 5.757763236761093140e-02 -3.617734834551811218e-02 2.581062912940979004e-01 -1.296849548816680908e-02 3.354695737361907959e-01 1.152261793613433838e-01 2.016685754060745239e-01 -7.197628915309906006e-02 -3.024833500385284424e-01 -2.888000011444091797e-01 1.395387500524520874e-01 -2.378553301095962524e-01 -3.552640974521636963e-02 -9.318196028470993042e-02 2.108514457941055298e-01 8.005634695291519165e-02 -8.127158135175704956e-02 -8.071839064359664917e-02
2.646650075912475586e-01 -3.509604036808013916e-01 3.864585757255554199e-01 -2.498429566621780396e-01 2.777567803859710693e-01 -9.340833127498626709e-02 -1.102447658777236938e-01 -2.200037539005279541e-01 -3.908983245491981506e-02 -8.226286619901657104e-02 -3.289485573768615723e-01 -1.262469440698623657e-01 -7.506896555423736572e-02 1.033479422330856323e-01 -9.976442903280258179e-02 -1.291346102952957153e-01 2.606491148471832275e-01 -2.100148005411028862e-03 5.994522199034690857e-02 -5.748992785811424255e-02 5.941346660256385803e-02 -1.867250800132751465e-01 -1.748680025339126587e-01 1.396990567445755005e-01 8.481579273939132690e-02 -6.916709244251251221e-02 1.518909484148025513e-01 6.076159700751304626e-02 1.479682326316833496e-01 1.895904242992401123e-01 3.380925580859184265e-02 -1.101722568273544312e-01
-2.761298418045043945e-02 -1.346019059419631958e-01 -1.531205885112285614e-02 -2.008080929517745972e-01 3.251873655244708061e-03 -1.114972680807113647e-01 -1.066282838582992554e-01 -2.724005877971649170e-01 -1.152678579092025757e-01 2.272167988121509552e-02 -1.464377492666244507e-01 -3.004644215106964111e-01 -6.816845387220382690e-02 3.594360053539276123e-01 7.048535626381635666e-03 -5.295592918992042542e-02 1.231361925601959229e-01 1.806593090295791626e-01 -1.388282179832458496e-01 6.770471483469009399e-02 2.869536280632019043e-01 -4.061154276132583618e-02 -5.852615833282470703e-02 -7.090916484594345093e-02 1.689879894256591797e-01 1.579445749521255493e-01 1.726793199777603149e-01 2.264101989567279816e-02 2.488473653793334961e-01 3.334491252899169922e-01 -2.160407602787017822e-01 -3.355635404586791992e-01
-1.234486624598503113e-01 -2.640314400196075439e-01 -8.754184469580650330e-03 -2.121272832155227661e-01 -9.899744391441345215e-02 -3.153508603572845459e-01 -1.708135306835174561e-01 -4.483346641063690186e-02 -9.081146121025085449e-02 -1.562747210264205933e-01 4.901036247611045837e-02 -5.060605704784393311e-02 1.068451777100563049e-01 2.835673652589321136e-02 4.239301756024360657e-02 -2.240207344293594360e-01 3.222036659717559814e-01 1.871269792318344116e-01 3.120998144149780273e-01 1.022287234663963318e-01 1.058713346719741821e-01 -3.404057025909423828e-01 1.623521447181701660e-01 5.936384573578834534e-02 -3.839154914021492004e-02 2.492080926895141602e-01 6.577162444591522217e-02 -9.099255502223968506e-02 1.065593361854553223e-01 -4.161769524216651917e-02 1.388327777385711670e-01 -3.398588001728057861e-01
9.363166987895965576e-02 -1.148659959435462952e-01 6.425257772207260132e-02 -2.516467869281768799e-01 -1.260372996330261230e-01 -2.074688822031021118e-01 1.227940618991851807e-01 -1.116995811462402344e-01 2.843623235821723938e-02 -5.538756772875785828e-02 -2.786439098417758942e-02 -7.286013662815093994e-02 4.295547679066658020e-02 -2.377296239137649536e-01 -5.205905064940452576e-02 1.084635406732559204e-01 2.371459454298019409e-02 1.895032078027725220e-01 4.459830224514007568e-01 -1.808930188417434692e-01 -4.275543242692947388e-02 -3.294334411621093750e-01 -2.498134672641754150e-01 1.877027302980422974e-01 1.148897558450698853e-01 -2.493534423410892487e-02 -1.124855782836675644e-02 1.202042475342750549e-01 3.764986395835876465e-01 3.815387561917304993e-02 1.360901445150375366e-01 -2.740238010883331299e-01
5.862927809357643127e-02 -3.432702124118804932e-01 2.822192907333374023e-01 -2.395920902490615845e-01 -6.457071751356124878e-02 -2.440755218267440796e-01 -1.404115706682205200e-01 2.337071150541305542e-01 -1.413902640342712402e-01 -1.313610970973968506e-01 -6.479083746671676636e-02 2.283922582864761353e-02 2.119477279484272003e-02 -5.391768738627433777e-02 1.325872838497161865e-01 -4.741324484348297119e-02 1.432235985994338989e-01 2.627446949481964111e-01 1.325669437646865845e-01 3.987581133842468262e-01 7.323510944843292236e-02 -2.210622876882553101e-01 2.166919261217117310e-01 -6.692215800285339355e-02 9.829397499561309814e-02 -4.170279949903488159e-02 1.297477167099714279e-02 3.336779400706291199e-02 9.707903489470481873e-03 5.662914365530014038e-02 -8.641071617603302002e-02 -3.784219026565551758e-01
3.023140132427215576e-01 -2.179661989212036133e-01 3.868811428546905518e-01 -1.747990548610687256e-01 -2.593584656715393066e-01 8.900093287229537964e-02 1.616680622100830078e-01 -6.373485177755355835e-02 7.712685316801071167e-02 -3.578682988882064819e-02 -2.010139822959899902e-01 -1.056004613637924194e-01 -5.784608423709869385e-02 -2.135868072509765625e-01 9.975746273994445801e-03 -1.774690859019756317e-02 1.510947942733764648e-01 1.599136590957641602e-01 -4.960596188902854919e-02 -1.856363564729690552e-01 8.636649698019027710e-02 -2.817452251911163330e-01 5.298931524157524109e-02 5.280753970146179199e-02 2.714279294013977051e-01 -7.178294658660888672e-02 1.797370314598083496e-01 -1.556485891342163086e-01 2.333073467016220093e-01 2.765928804874420166e-01 2.766519226133823395e-02 -1.499754488468170166e-01
1.587813533842563629e-02 -1.480373740196228027e-01 1.102111190557479858e-01 -4.073328673839569092e-01 -1.868998557329177856e-01 3.064191527664661407e-02 -3.833465874195098877e-01 -1.071459576487541199e-01 -2.372296759858727455e-03 1.139102280139923096e-01 -2.236006408929824829e-01 -1.644510179758071899e-01 -2.332781702280044556e-01 -1.471033599227666855e-02 5.012960359454154968e-02 -7.210473716259002686e-02 7.128726691007614136e-02 2.182041555643081665e-01 2.202132344245910645e-01 1.302746683359146118e-01 -1.055300049483776093e-02 -3.710278868675231934e-02 1.496722549200057983e-01 -7.403041422367095947e-02 4.546810686588287354e-01 6.948690116405487061e-02 -1.372577100992202759e-01 1.097057163715362549e-01 2.215220034122467041e-01 2.651510201394557953e-02 5.836398340761661530e-03 -1.153816357254981995e-01
2.608041167259216309e-01 -3.556461036205291748e-01 3.849850594997406006e-01 6.050133332610130310e-02 5.139796063303947449e-02 -1.913033574819564819e-01 -5.384301394224166870e-02 3.972723707556724548e-02 2.066476345062255859e-01 -7.048115134239196777e-02 -2.013807296752929688e-01 -3.815420567989349365e-01 2.191872000694274902e-01 -2.056540399789810181e-01 3.577720373868942261e-02 3.485459089279174805e-02 -5.209307372570037842e-02 1.673577427864074707e-01 5.876108258962631226e-02 1.301061064004898071e-01 1.703183054924011230e-01 -1.412860900163650513e-01 -8.920405805110931396e-02 -3.500379249453544617e-02 6.353421509265899658e-02 -3.328588558360934258e-03 1.162263527512550354e-01 2.139222249388694763e-02 -1.807074621319770813e-02 3.894803822040557861e-01 -4.806473478674888611e-02 -4.092736542224884033e-02
-1.043825596570968628e-01 -1.803836077451705933e-01 1.652208566665649414e-01 -3.024612665176391602e-01 -1.866465061902999878e-01 -2.003825604915618896e-01 -3.146993815898895264e-01 6.603699922561645508e-02 1.567462682723999023e-01 -1.289546489715576172e-01 -1.341868638992309570e-01 -4.978272318840026855e-02 1.060027405619621277e-01 -2.279913127422332764e-01 -2.043734937906265259e-01 -7.926154881715774536e-02 8.373839408159255981e-02 -5.920721683651208878e-03 2.966164946556091309e-01 1.136158183217048645e-01 6.243087351322174072e-02 -2.783457636833190918e-01 2.505517601966857910e-01 1.330691576004028320e-01 2.809738516807556152e-01 8.625137060880661011e-02 2.942285537719726562e-01 -8.881369233131408691e-02 6.123761646449565887e-03 1.279105693101882935e-01 -5.911004915833473206e-02 -1.261620968580245972e-01
-8.003226667642593384e-02 -2.339254021644592285e-01 2.086420543491840363e-03 -1.233149692416191101e-01 -1.761584281921386719e-01 1.653230516240000725e-03 -3.021183013916015625e-01 -1.157180517911911011e-01 -1.536350697278976440e-02 -1.002223640680313110e-01 -2.724379301071166992e-01 -2.528143823146820068e-01 -2.541334629058837891e-01 1.157223880290985107e-01 -1.969288587570190430e-01 -3.909732401371002197e-02 2.118932306766510010e-01 2.934715151786804199e-01 1.033757925033569336e-01 3.684059903025627136e-02 -5.094821751117706299e-02 -1.917440742254257202e-01 1.894391626119613647e-01 1.045965868979692459e-02 2.941667735576629639e-01 -5.834371969103813171e-02 -1.022194623947143555e-01 1.866739392280578613e-01 1.431677639484405518e-01 2.048946619033813477e-01 1.839303076267242432e-01 -2.670012116432189941e-01
-2.511480450630187988e-02 -2.371213883161544800e-01 1.928547471761703491e-01 -3.625286519527435303e-01 -2.958078868687152863e-02 3.362534800544381142e-03 -5.206734687089920044e-02 5.853880941867828369e-02 -5.593723803758621216e-02 -5.602715536952018738e-02 -2.110740393400192261e-01 -1.637467145919799805e-01 -2.060769796371459961e-01 -1.543979048728942871e-01 2.817665636539459229e-01 6.261188536882400513e-02 3.172399401664733887e-01 3.633889928460121155e-02 -5.880611017346382141e-02 -1.592236161231994629e-01 -7.278026640415191650e-02 -1.530098319053649902e-01 -2.715207822620868683e-02 -2.289633080363273621e-02 -9.216933697462081909e-02 1.672555953264236450e-01 2.633273005485534668e-01 7.241314649581909180e-02 2.611185014247894287e-01 3.618256151676177979e-01 -3.857541084289550781e-02 -2.605006694793701172e-01
1.389075070619583130e-01 -2.267274409532546997e-01 2.164530307054519653e-01 -2.306653857231140137e-01 4.739433899521827698e-02 -1.786648333072662354e-01 -2.489038854837417603e-01 -1.202873811125755310e-01 2.948266565799713135e-01 -3.993673250079154968e-02 -2.142200469970703125e-01 -1.634671241044998169e-01 -3.197044134140014648e-01 2.307118847966194153e-02 -1.568298935890197754e-01 6.805400550365447998e-02 4.867567867040634155e-02 1.018901020288467407e-01 2.807723879814147949e-01 -2.093423604965209961e-01 9.531031548976898193e-02 -2.389729470014572144e-01 2.223274111747741699e-01 -1.115487515926361084e-01 2.382094413042068481e-01 -6.984469294548034668e-02 8.912720531225204468e-02 -1.348092406988143921e-01 -6.275852769613265991e-02 1.878412812948226929e-01 2.101203426718711853e-02 -1.862128823995590210e-01
1.452136635780334473e-01 -2.692566215991973877e-01 8.500330895185470581e-02 -1.275922656059265137e-01 7.948528975248336792e-02 -1.553691625595092773e-01 -2.471692860126495361e-01 -2.158231288194656372e-01 1.857344657182693481e-01 -9.992332011461257935e-02 -2.096157968044281006e-01 -4.034598171710968018e-01 -2.307884991168975830e-01 -2.342894971370697021e-01 9.237320721149444580e-02 6.194344907999038696e-02 4.340939689427614212e-03 1.274290960282087326e-02 2.075037211179733276e-01 1.600199341773986816e-01 -7.096572965383529663e-02 -3.124283850193023682e-01 3.880495950579643250e-02 -1.379374880343675613e-02 2.869947552680969238e-01 1.271754205226898193e-01 2.026696801185607910e-01 -1.591428518295288086e-01 -6.092362478375434875e-02 -2.270505763590335846e-02 1.669816821813583374e-01 -5.304085090756416321e-02
-5.293314531445503235e-02 -4.053652286529541016e-01 1.309280050918459892e-03 -1.498964130878448486e-01 3.047133795917034149e-02 -1.340823471546173096e-01 -3.385533392429351807e-01 2.683490514755249023e-01 -2.116798982024192810e-02 -7.496829330921173096e-02 -9.331578761339187622e-02 1.239561755210161209e-02 -4.766201972961425781e-02 -1.009557917714118958e-01 1.261723637580871582e-01 -1.406335830688476562e-01 1.458835303783416748e-01 1.539594084024429321e-01 3.737885877490043640e-02 3.513745665550231934e-01 1.251586992293596268e-02 -3.019589781761169434e-01 5.962947756052017212e-02 -5.261199176311492920e-02 2.672605682164430618e-03 -2.057156413793563843e-01 9.461475908756256104e-02 1.289212983101606369e-02 9.516242891550064087e-02 -9.713630191981792450e-03 -1.525930911302566528e-01 -4.363414645195007324e-01
-2.512710988521575928e-01 -3.214112818241119385e-01 -9.038284420967102051e-02 -6.722075492143630981e-02 -7.797031104564666748e-02 -2.981617152690887451e-01 -1.824063956737518311e-01 -2.049268223345279694e-02 -5.187967419624328613e-02 8.713963627815246582e-02 1.206967383623123169e-01 -1.604361832141876221e-01 1.020296961069107056e-01 5.125674977898597717e-02 2.686806321144104004e-01 2.662867866456508636e-02 3.802322447299957275e-01 2.369196712970733643e-01 3.557181954383850098e-01 4.373482661321759224e-04 -7.136429846286773682e-02 -3.021597266197204590e-01 8.405750989913940430e-02 1.057063490152359009e-01 -5.013347789645195007e-02 7.448972761631011963e-02 1.429595351219177246e-01 -4.111798107624053955e-02 1.654422432184219360e-01 1.331780552864074707e-01 -1.805280707776546478e-02 -1.953732371330261230e-01
2.985095381736755371e-01 -2.563344836235046387e-01 4.468281865119934082e-01 8.111539483070373535e-02 -3.500868752598762512e-02 -1.842492371797561646e-01 -1.316583603620529175e-01 -3.163213655352592468e-02 1.319136619567871094e-01 -5.800877511501312256e-02 -2.441250085830688477e-01 -1.165531724691390991e-01 2.257120907306671143e-01 -3.193686306476593018e-01 -2.349664829671382904e-02 -5.154745280742645264e-02 -1.589882001280784607e-02 3.631848692893981934e-01 1.067165099084377289e-02 1.486105769872665405e-01 8.412482589483261108e-02 -1.153608262538909912e-01 -1.091089248657226562e-01 9.074671566486358643e-02 1.534755825996398926e-01 -7.577834278345108032e-02 -7.905041566118597984e-04 -1.761572211980819702e-01 -5.199034232646226883e-03 2.660934925079345703e-01 9.248561412096023560e-02 -2.733073011040687561e-02
1.693761050701141357e-01 -2.145399451255798340e-01 3.741722404956817627e-01 1.063037142157554626e-01 -1.020702049136161804e-01 -3.760904371738433838e-01 -1.080086603760719299e-01 2.522396743297576904e-01 -3.322581350803375244e-01 -7.646639645099639893e-02 -1.263261884450912476e-01 -1.919159591197967529e-01 -2.700626850128173828e-02 -2.733374759554862976e-02 6.001229211688041687e-02 -5.382161214947700500e-02 1.909195631742477417e-01 5.557253584265708923e-02 2.890617549419403076e-01 1.863843761384487152e-02 1.499546915292739868e-01 -3.129751235246658325e-02 3.286136388778686523e-01 1.163301318883895874e-01 2.250406295061111450e-01 3.814487531781196594e-02 1.669675409793853760e-01 9.386040270328521729e-02 -2.625345066189765930e-02 3.184829652309417725e-02 2.288492023944854736e-02 -1.018678173422813416e-01
-1.012461632490158081e-01 -2.862212657928466797e-01 4.483380913734436035e-01 7.540187984704971313e-02 -2.792334854602813721e-01 -2.050042748451232910e-01 6.529927253723144531e-02 -4.110404849052429199e-02 6.422913074493408203e-02 -2.941023744642734528e-02 -1.161288321018218994e-01 -2.592354118824005127e-01 -1.072959676384925842e-01 -2.254243445349857211e-04 2.922513149678707123e-02 2.529379725456237793e-01 2.099230438470840454e-01 -3.766679437831044197e-03 -1.649253368377685547e-01 -1.852054446935653687e-01 2.714109718799591064e-01 9.144956618547439575e-02 -1.103790178894996643e-01 -6.506191566586494446e-03 2.155725359916687012e-01 6.897511333227157593e-02 2.031992822885513306e-01 -1.474303305149078369e-01 2.629837989807128906e-01 1.064145117998123169e-01 1.681248657405376434e-02 -1.352818757295608521e-01
-2.207498997449874878e-02 -3.211612999439239502e-01 1.690667122602462769e-01 -1.610215455293655396e-01 -9.834670275449752808e-02 -2.079864740371704102e-01 -1.307251155376434326e-01 -1.674174666404724121e-01 1.522021740674972534e-01 2.368578501045703888e-02 -1.223385520279407501e-02 -8.564306050539016724e-02 -1.760150492191314697e-01 -2.917752861976623535e-01 -8.785535395145416260e-02 -1.427046954631805420e-01 1.241606771945953369e-01 3.712188303470611572e-01 -4.558651894330978394e-02 4.712539911270141602e-02 -2.241957634687423706e-01 -1.566362380981445312e-01 1.892922073602676392e-01 -1.479509025812149048e-01 3.223897516727447510e-01 2.112707197666168213e-01 -2.100702822208404541e-01 2.788812853395938873e-02 1.212824955582618713e-01 -6.074453890323638916e-02 4.916182253509759903e-03 -2.578006684780120850e-01
-4.919856786727905273e-03 -2.981860935688018799e-01 1.457371413707733154e-01 -2.169709503650665283e-01 -1.542852967977523804e-01 -2.175295948982238770e-01 -6.951022893190383911e-02 -1.551775783300399780e-01 -2.760190665721893311e-01 1.085793301463127136e-01 -1.416691541671752930e-01 1.710367500782012939e-01 -2.369070202112197876e-01 -1.774149984121322632e-01 1.455062627792358398e-01 1.333930939435958862e-01 2.024654746055603027e-01 -1.416433602571487427e-01 3.236720263957977295e-01 -6.568790227174758911e-02 1.058070268481969833e-02 -9.683323651552200317e-02 1.644192337989807129e-01 -6.392627954483032227e-02 3.127727806568145752e-01 -2.019292861223220825e-01 1.329764276742935181e-01 -2.200792282819747925e-01 9.773804992437362671e-02 -1.306222528219223022e-01 -4.661652445793151855e-02 -1.859931200742721558e-01
6.690090149641036987e-02 -1.643167734146118164e-01 1.774982810020446777e-01 3.360410332679748535e-01 -7.173455506563186646e-02 -2.285654246807098389e-01 -3.940777182579040527e-01 8.361120522022247314e-02 -1.287324167788028717e-02 -1.255385130643844604e-01 -2.762769460678100586e-01 -9.442569687962532043e-03 1.358745694160461426e-01 -4.309771209955215454e-02 -1.089005991816520691e-01 1.371388286352157593e-01 2.414608374238014221e-02 6.846868991851806641e-02 3.169559538364410400e-01 4.529687762260437012e-02 1.955520063638687134e-01 -1.920299679040908813e-01 -1.891902387142181396e-01 -2.599197323434054852e-04 6.299520283937454224e-02 2.455841451883316040e-01 -1.628295481204986572e-01 -6.581991165876388550e-02 -1.173439025878906250e-01 5.614808201789855957e-02 -1.978731015697121620e-03 -3.610330820083618164e-01
2.415747791528701782e-01 -3.287971913814544678e-01 1.995463222265243530e-01 1.885538995265960693e-01 1.550727710127830505e-02 -1.398078352212905884e-01 -2.138040065765380859e-01 1.199960038065910339e-01 1.253530830144882202e-01 1.015529856085777283e-01 -1.323269456624984741e-01 -2.752270698547363281e-01 1.169518902897834778e-01 9.593365341424942017e-02 1.826906055212020874e-01 -1.796382367610931396e-01 -1.801694333553314209e-01 5.908294394612312317e-02 6.712219119071960449e-02 -1.157643124461174011e-01 3.970506414771080017e-02 -4.437803924083709717e-01 -1.776762455701828003e-01 3.244324773550033569e-02 1.008398383855819702e-01 8.824439346790313721e-02 4.747796058654785156e-02 -2.970858514308929443e-01 1.527953296899795532e-01 9.514557570219039917e-02 1.134489700198173523e-01 1.780848652124404907e-01
3.791388273239135742e-01 -2.314282655715942383e-01 3.017694316804409027e-02 -8.466725796461105347e-02 -1.551819145679473877e-01 -2.099370956420898438e-01 -2.809150218963623047e-01 -4.332220554351806641e-01 -5.863951891660690308e-02 3.815020918846130371e-01 -1.101829037070274353e-01 -6.782468408346176147e-02 5.362334102392196655e-02 -1.479114741086959839e-01 1.994816213846206665e-01 5.786861851811408997e-02 1.145601496100425720e-01 1.071894466876983643e-01 8.580328524112701416e-02 1.122058108448982239e-01 -1.253830705536529422e-04 5.064237490296363831e-02 -1.697427630424499512e-01 -2.295631170272827148e-02 1.495923846960067749e-01 6.045042723417282104e-02 -1.299343407154083252e-01 -6.257735937833786011e-02 2.074995040893554688e-01 1.589047312736511230e-01 1.266991943120956421e-01 -1.363358050584793091e-01
1.562505662441253662e-01 -2.125562280416488647e-01 2.053162753582000732e-01 1.888048797845840454e-01 2.816497385501861572e-01 5.389177054166793823e-02 -3.381558880209922791e-02 -2.002878040075302124e-01 -1.794550865888595581e-01 1.831814497709274292e-01 -1.851681768894195557e-01 -8.775375783443450928e-02 -7.000615447759628296e-02 -8.653201907873153687e-02 1.002263948321342468e-01 -7.724457886070013046e-03 9.926040470600128174e-02 2.258544266223907471e-01 2.934553623199462891e-01 -3.198900520801544189e-01 8.656401187181472778e-02 -1.920834779739379883e-01 -5.848680064082145691e-02 -5.467361211776733398e-02 2.586793899536132812e-01 1.796051561832427979e-01 7.618288695812225342e-02 -1.365424692630767822e-01 1.999228894710540771e-01 2.660512626171112061e-01 -1.181275248527526855e-01 -2.245831936597824097e-01
-7.537057995796203613e-02 -2.150852829217910767e-01 7.702544331550598145e-02 -3.018360733985900879e-01 -8.586475998163223267e-02 -1.631442159414291382e-01 -1.247791051864624023e-01 1.188381910324096680e-01 -9.584420919418334961e-02 -8.605631999671459198e-03 -1.857133656740188599e-01 4.736763983964920044e-02 -7.924792170524597168e-02 7.997789978981018066e-02 2.373284697532653809e-01 -1.866524219512939453e-01 3.179247304797172546e-02 2.114406377077102661e-01 2.728060781955718994e-01 2.726817429065704346e-01 -1.304382383823394775e-01 -2.047128081321716309e-01 2.346065193414688110e-01 -8.735127002000808716e-02 1.897812038660049438e-01 1.739512234926223755e-01 1.581486910581588745e-01 -1.205786019563674927e-01 2.493355795741081238e-02 2.977263554930686951e-02 1.033265665173530579e-01 -4.510052502155303955e-01
6.901729106903076172e-02 -1.731017678976058960e-01 1.185522750020027161e-01 4.016761481761932373e-02 1.187954545021057129e-01 -1.081027761101722717e-01 -2.096919268369674683e-01 -9.050325304269790649e-02 -5.019348859786987305e-02 3.192168101668357849e-02 -4.244635254144668579e-02 -7.597965747117996216e-02 2.319272607564926147e-02 -1.133530307561159134e-02 8.459492027759552002e-02 -7.889253646135330200e-02 5.307528749108314514e-02 5.888710170984268188e-02 -7.807384431362152100e-02 -8.658970147371292114e-02 5.492879152297973633e-01 -1.954122781753540039e-01 -4.112311005592346191e-01 9.281916171312332153e-02 2.618768215179443359e-01 1.125280484557151794e-01 -5.091651901602745056e-02 -2.000120580196380615e-01 3.758098483085632324e-01 -1.020539179444313049e-01 -1.006150916218757629e-01 -1.528598368167877197e-01
-4.794935882091522217e-02 -2.422970831394195557e-01 -3.890048712491989136e-02 4.361258447170257568e-02 7.445316016674041748e-02 -2.013948746025562286e-03 -1.232004538178443909e-01 -1.368406414985656738e-01 -3.559797704219818115e-01 -2.726909145712852478e-02 -8.208280056715011597e-02 -2.120083570480346680e-01 1.342300027608871460e-01 -2.283802181482315063e-01 -2.053436264395713806e-02 1.397286802530288696e-01 -9.216155111789703369e-02 1.549548208713531494e-01 2.155360728502273560e-01 -2.771722078323364258e-01 2.007835060358047485e-01 -2.636538147926330566e-01 -2.958004176616668701e-01 2.677741646766662598e-01 1.085317507386207581e-01 -1.618972048163414001e-02 9.181112796068191528e-02 5.472527444362640381e-02 2.988205850124359131e-01 -7.308451086282730103e-02 2.283437401056289673e-01 -1.783284693956375122e-01
-3.153141215443611145e-02 -2.223492860794067383e-01 2.134697437286376953e-01 -3.379453346133232117e-02 1.477885991334915161e-01 -1.745618581771850586e-01 -2.579172849655151367e-01 6.310267746448516846e-02 3.948738798499107361e-03 1.475370973348617554e-01 -3.883342072367668152e-02 -1.788742244243621826e-01 1.287398189306259155e-01 2.385813742876052856e-01 2.631512880325317383e-01 -2.236380130052566528e-01 -2.637138962745666504e-01 2.042732089757919312e-01 7.070509344339370728e-02 1.033813972026109695e-02 1.028837785124778748e-01 -1.511712968349456787e-01 -2.132062464952468872e-01 -1.980329165235161781e-03 2.569439709186553955e-01 5.571460351347923279e-02 9.715562313795089722e-02 -1.539656817913055420e-01 2.167107015848159790e-01 3.508932292461395264e-01 1.485696583986282349e-01 2.056343108415603638e-01
-7.073933258652687073e-03 -1.532262712717056274e-01 4.837427660822868347e-02 -1.114378198981285095e-01 1.202884539961814880e-01 -2.820007205009460449e-01 -3.315924704074859619e-01 1.212990507483482361e-01 -3.309786021709442139e-01 1.032217517495155334e-01 -1.331152170896530151e-01 6.208612769842147827e-02 5.400922149419784546e-02 -1.078931763768196106e-01 3.317708522081375122e-02 -1.432306766510009766e-01 6.422681361436843872e-02 1.090111359953880310e-01 -2.313130646944046021e-01 -1.185378357768058777e-01 -2.613231725990772247e-02 -2.628528177738189697e-01 -1.087780594825744629e-01 -9.591864049434661865e-02 2.780678868293762207e-01 -1.798545718193054199e-01 3.627145290374755859e-01 -1.339844763278961182e-01 -2.208251655101776123e-01 -1.981652900576591492e-02 2.798318266868591309e-01 -6.390897929668426514e-02
-4.400376975536346436e-02 -1.851737033575773239e-03 2.160154879093170166e-01 -6.510520726442337036e-02 -2.516143918037414551e-01 -1.122529283165931702e-01 -1.944615691900253296e-01 4.433696344494819641e-02 -7.672508805990219116e-02 2.047122418880462646e-01 -2.534550428390502930e-01 -1.658508777618408203e-01 1.931244623847305775e-03 1.359172314405441284e-01 -2.348712831735610962e-01 -1.534266620874404907e-01 9.919148869812488556e-03 1.390696503221988678e-02 -8.633662015199661255e-02 2.482552677392959595e-01 1.343710571527481079e-01 -2.580215334892272949e-01 1.359847187995910645e-01 2.144430279731750488e-01 2.061146646738052368e-01 -2.140701711177825928e-01 2.285766452550888062e-01 -1.189007982611656189e-01 1.755548715591430664e-01 2.347931265830993652e-01 1.163474842905998230e-02 -3.680820763111114502e-01
-3.514344990253448486e-01 -1.475267708301544189e-01 3.080811798572540283e-01 -1.817930191755294800e-01 -3.186525404453277588e-01 3.729887679219245911e-02 -2.009694427251815796e-01 7.790320366621017456e-02 5.255451053380966187e-02 -2.424363940954208374e-01 -2.254604995250701904e-01 -1.313168648630380630e-02 -1.341338641941547394e-02 -7.903349399566650391e-02 -2.787575423717498779e-01 -8.153438568115234375e-02 9.033250063657760620e-02 3.604978322982788086e-02 8.043737709522247314e-02 -2.473225593566894531e-01 8.736222982406616211e-02 -2.072875201702117920e-01 -1.013102009892463684e-02 7.673759758472442627e-02 2.913255691528320312e-01 -8.955672383308410645e-02 2.929802238941192627e-01 -1.193845942616462708e-01 1.124629676342010498e-01 1.550963819026947021e-01 -7.070955634117126465e-02 -7.538709044456481934e-02
7.891469448804855347e-02 -5.265589058399200439e-02 1.321953535079956055e-01 7.786693423986434937e-02 -1.800522357225418091e-01 3.678449615836143494e-02 -4.277340471744537354e-01 1.674580425024032593e-01 7.219713646918535233e-03 7.228650897741317749e-02 -9.029744565486907959e-02 -3.310427069664001465e-02 -1.214236170053482056e-01 9.334654361009597778e-02 2.279140502214431763e-01 1.199224218726158142e-01 7.861964404582977295e-02 4.381811991333961487e-02 4.250561296939849854e-01 -5.929102748632431030e-02 5.540116224437952042e-03 -2.192912697792053223e-01 -5.580465868115425110e-02 -4.761600866913795471e-02 3.212080299854278564e-01 -1.447491645812988281e-01 3.698624670505523682e-01 2.967832051217556000e-02 3.132101893424987793e-01 9.417461603879928589e-02 -6.120941415429115295e-02 -8.243653923273086548e-03
-1.278230100870132446e-01 -3.183647096157073975e-01 3.177490830421447754e-01 -2.795763313770294189e-01 1.500059813261032104e-01 -6.193485483527183533e-02 -2.586867213249206543e-01 -2.859995961189270020e-01 1.253201663494110107e-01 1.071235164999961853e-01 -2.230639308691024780e-01 -1.555225700139999390e-01 -1.847424954175949097e-01 5.323547124862670898e-02 -1.487600654363632202e-01 -9.716564416885375977e-02 1.840316504240036011e-02 1.881976574659347534e-01 1.455309689044952393e-01 1.609203964471817017e-01 1.055351570248603821e-01 -4.196766018867492676e-02 2.937708199024200439e-01 -2.327371835708618164e-01 1.682135760784149170e-01 -7.934658229351043701e-02 9.850515425205230713e-02 8.099470287561416626e-02 1.304481923580169678e-01 -1.963144242763519287e-01 1.148081757128238678e-02 -1.253954470157623291e-01
-1.391048282384872437e-01 -3.149694502353668213e-01 2.252254635095596313e-01 -1.616681665182113647e-01 -1.472654044628143311e-01 -2.106864452362060547e-01 -1.550950855016708374e-01 8.585267513990402222e-02 -1.611027270555496216e-01 2.295444160699844360e-01 3.101628646254539490e-02 2.206916979048401117e-04 -3.591538369655609131e-01 -3.043827041983604431e-02 -1.283113956451416016e-01 -8.127433061599731445e-02 1.033343672752380371e-01 3.515048921108245850e-01 1.354631483554840088e-01 -7.097204029560089111e-02 -1.245063468813896179e-01 -1.420017033815383911e-01 -2.082348242402076721e-02 1.667634099721908569e-01 1.963482946157455444e-01 9.646737016737461090e-04 -1.541385054588317871e-01 -1.609933674335479736e-01 2.522719204425811768e-01 -2.176752835512161255e-01 -1.440341919660568237e-01 -1.815335452556610107e-01
1.869218349456787109e-01 -3.243876695632934570e-01 1.522989571094512939e-01 -4.002172052860260010e-01 -3.556989878416061401e-02 2.580965682864189148e-02 -7.445275783538818359e-02 2.858609259128570557e-01 4.426902532577514648e-02 1.130224168300628662e-01 -1.247427240014076233e-01 6.869634985923767090e-02 -2.547271735966205597e-02 7.982374727725982666e-02 -3.258367255330085754e-02 1.323737502098083496e-01 -3.918353095650672913e-02 2.679696679115295410e-01 1.891415715217590332e-01 -8.558102697134017944e-02 6.299545615911483765e-02 -1.552366763353347778e-01 3.958776593208312988e-03 -1.081958338618278503e-01 2.918702960014343262e-01 1.833473145961761475e-01 4.317710995674133301e-01 4.195498302578926086e-02 1.542382240295410156e-01 1.688399016857147217e-01 -6.364314258098602295e-02 -8.417721837759017944e-02
2.697169184684753418e-01 -2.336933761835098267e-01 2.844807207584381104e-01 5.757937207818031311e-03 2.582304477691650391e-01 1.078330129384994507e-01 1.648954674601554871e-02 -1.464313417673110962e-01 -8.255863189697265625e-02 9.861735254526138306e-02 -1.331571638584136963e-01 -1.465900689363479614e-01 -8.577430993318557739e-02 -2.263653129339218140e-01 5.718409642577171326e-02 -2.296805940568447113e-02 1.015150025486946106e-01 1.970145255327224731e-01 3.587782755494117737e-02 -1.269052326679229736e-01 1.950707733631134033e-01 -3.216710090637207031e-01 -9.572294540703296661e-03 7.742197066545486450e-02 1.940698772668838501e-01 1.277783066034317017e-01 3.123127110302448273e-02 -1.883016824722290039e-01 4.140568673610687256e-01 1.377089470624923706e-01 -2.316300719976425171e-01 -1.577675193548202515e-01
-1.218804419040679932e-01 -4.188679158687591553e-01 1.429392676800489426e-02 -1.763920336961746216e-01 5.610115081071853638e-02 -1.583780199289321899e-01 -1.859574615955352783e-01 -1.237937137484550476e-01 7.113546878099441528e-02 2.328418046236038208e-01 -9.237045049667358398e-02 -2.236400395631790161e-01 -2.328485995531082153e-01 -1.716935485601425171e-01 -5.890175327658653259e-02 -1.989632695913314819e-01 3.066670894622802734e-01 1.043436080217361450e-01 -2.356411665678024292e-01 7.019009441137313843e-02 -3.446902334690093994e-02 -1.455707699060440063e-01 7.104851305484771729e-02 8.105554431676864624e-02 3.422775864601135254e-01 -1.624375283718109131e-01 -6.163014844059944153e-02 -3.341045603156089783e-02 2.126976102590560913e-01 -2.102857083082199097e-01 -1.280925720930099487e-01 -4.426739364862442017e-02
-7.969970256090164185e-02 -5.751810595393180847e-02 2.238271087408065796e-01 -1.284516155719757080e-01 2.326963655650615692e-02 1.022710204124450684e-01 -3.547823727130889893e-01 -1.056833639740943909e-01 -1.097594052553176880e-01 1.157327145338058472e-01 -1.468501985073089600e-01 -2.823016941547393799e-01 -1.443938910961151123e-01 4.836880415678024292e-02 2.847357094287872314e-01 1.840640008449554443e-01 -1.860373839735984802e-02 8.780829608440399170e-02 1.832068338990211487e-02 1.641877442598342896e-01 8.945240825414657593e-02 -2.502562105655670166e-01 -2.685342729091644287e-01 4.030080735683441162e-01 1.869960725307464600e-01 -1.557584553956985474e-01 1.542235314846038818e-01 -1.661391434026882052e-04 2.374611347913742065e-01 1.573784947395324707e-01 -7.468343526124954224e-02 -2.459827065467834473e-02
3.089791834354400635e-01 -2.066692411899566650e-01 1.620700210332870483e-01 -1.776079088449478149e-01 -2.479842863976955414e-03 -6.472221016883850098e-02 -2.121827602386474609e-01 -8.466473221778869629e-02 -1.091464012861251831e-01 -1.294059753417968750e-01 -1.284753084182739258e-01 -1.588860899209976196e-01 -1.006944030523300171e-01 -1.918180733919143677e-01 -1.190259680151939392e-01 -3.397183418273925781e-01 -1.514446805231273174e-03 1.365445256233215332e-01 -1.218360215425491333e-01 1.038431152701377869e-01 6.356582976877689362e-03 -2.050101310014724731e-01 1.107266768813133240e-01 -7.634161412715911865e-02 2.601589262485504150e-01 8.139294385910034180e-02 2.027521133422851562e-01 1.304978039115667343e-02 4.440004527568817139e-01 3.892165422439575195e-02 -2.619853317737579346e-01 1.157531738281250000e-01
-2.903132466599345207e-03 -1.874744445085525513e-01 3.444679379463195801e-01 -2.496689558029174805e-02 -2.858596146106719971e-01 -1.739902794361114502e-01 4.724698886275291443e-02 -9.937581419944763184e-02 1.455061435699462891e-01 -1.445120722055435181e-01 -1.249863356351852417e-01 -3.446760475635528564e-01 -1.246993318200111389e-01 -8.488664031028747559e-02 -1.173543334007263184e-01 2.550750970840454102e-01 2.188271135091781616e-01 4.567060992121696472e-02 -7.004673033952713013e-02 -1.508528273552656174e-02 2.156731039285659790e-01 5.444944649934768677e-02 -2.003205120563507080e-01 6.329392548650503159e-03 3.097288310527801514e-01 5.812616646289825439e-02 2.253665179014205933e-01 -1.651127636432647705e-01 2.391215562820434570e-01 2.383426576852798462e-01 2.591867558658123016e-02 -8.138241618871688843e-02
-1.572413146495819092e-01 -1.877633482217788696e-01 2.289978265762329102e-01 2.567360550165176392e-02 4.486488644033670425e-03 -2.651361525058746338e-01 -2.909597754478454590e-01 1.103172972798347473e-01 -1.498446166515350342e-01 1.588757485151290894e-01 5.883611738681793213e-02 -2.713463008403778076e-01 -2.325993776321411133e-01 -5.186433903872966766e-03 1.763987988233566284e-01 1.136126667261123657e-01 3.297814130783081055e-01 4.010992944240570068e-01 9.527486562728881836e-02 -3.821386024355888367e-02 1.155233941972255707e-02 -7.985781878232955933e-03 1.412025000900030136e-02 6.213140115141868591e-02 2.061823308467864990e-01 1.097672730684280396e-01 -1.969430595636367798e-01 -2.646113932132720947e-01 8.336852490901947021e-02 -1.498043835163116455e-01 6.913707405328750610e-02 -1.219372302293777466e-01
-1.554376333951950073e-01 -9.440994262695312500e-02 2.602916359901428223e-01 -1.881510019302368164e-01 -1.214366927742958069e-01 -1.214696317911148071e-01 -1.197140961885452271e-01 1.016602516174316406e-01 -1.409871578216552734e-01 3.021467626094818115e-01 -1.054291874170303345e-01 -1.568989604711532593e-01 9.556010365486145020e-02 4.640861228108406067e-02 -1.499770879745483398e-01 -3.132993280887603760e-01 -6.717820465564727783e-02 -4.224704205989837646e-02 -4.534297809004783630e-02 1.628116667270660400e-01 2.020064294338226318e-01 -1.191681399941444397e-01 1.108648702502250671e-01 2.007208615541458130e-01 1.099418327212333679e-01 -1.632613688707351685e-01 1.848444938659667969e-01 -3.053152002394199371e-02 2.881529033184051514e-01 1.924615949392318726e-01 -7.123571634292602539e-02 -4.351203739643096924e-01
-1.969841122627258301e-01 -2.664691209793090820e-01 1.966590434312820435e-01 -8.566004037857055664e-02 -1.470917165279388428e-01 -1.655349880456924438e-01 -2.282051444053649902e-01 1.825354807078838348e-02 -1.776923984289169312e-01 1.818997859954833984e-01 -8.201017230749130249e-02 -2.940828725695610046e-02 2.387778460979461670e-02 1.261517256498336792e-01 -1.931453496217727661e-01 -1.595435440540313721e-01 2.746355719864368439e-02 -1.560094207525253296e-01 -1.619891971349716187e-01 1.522981226444244385e-01 1.612258404493331909e-01 -2.278036773204803467e-01 6.604159623384475708e-02 1.147153228521347046e-01 7.459875196218490601e-02 -2.057623267173767090e-01 2.303762584924697876e-01 -2.063129842281341553e-01 2.072085589170455933e-01 2.781654894351959229e-01 -6.600951403379440308e-02 -3.912624418735504150e-01
-3.171332553029060364e-02 -1.114914789795875549e-01 7.085010409355163574e-02 -1.458150595426559448e-01 -7.709854096174240112e-02 -1.147471368312835693e-01 -5.211252570152282715e-01 -1.633317954838275909e-02 -3.071852028369903564e-01 1.278036981821060181e-01 -4.213131591677665710e-02 -4.728802293539047241e-02 -8.966043591499328613e-02 -1.127123832702636719e-01 -9.511389583349227905e-02 -5.312729999423027039e-02 1.373551636934280396e-01 1.671516001224517822e-01 1.450732201337814331e-01 -5.706140771508216858e-02 -2.632205486297607422e-01 -3.229936361312866211e-01 2.772427797317504883e-01 -1.882991194725036621e-02 2.364866584539413452e-01 -2.080875635147094727e-02 2.314024567604064941e-01 2.493554353713989258e-02 -1.091664433479309082e-01 -1.833325475454330444e-01 6.285337358713150024e-02 -2.001744806766510010e-01
-5.323991551995277405e-02 -3.449738919734954834e-01 -4.082169011235237122e-02 3.914816305041313171e-02 -2.573394477367401123e-01 -3.342024981975555420e-01 -4.336351901292800903e-02 -1.586633324623107910e-01 -7.756754010915756226e-02 6.953432410955429077e-02 -5.237829685211181641e-02 -2.613385915756225586e-01 1.297865509986877441e-01 1.737873405218124390e-01 3.438472375273704529e-02 9.815518744289875031e-03 2.204373031854629517e-01 3.764310777187347412e-01 1.156594902276992798e-01 -1.719398051500320435e-01 2.442496269941329956e-01 -2.837101817131042480e-01 8.599708974361419678e-02 -2.955248951911926270e-02 6.280557811260223389e-02 -9.014475345611572266e-02 4.172831401228904724e-02 -2.886178195476531982e-01 -7.055583596229553223e-02 8.217852562665939331e-02 2.188889086246490479e-01 3.694078698754310608e-02
9.726213663816452026e-02 -2.490042895078659058e-02 2.001142948865890503e-01 -1.265771538019180298e-01 -2.943260073661804199e-01 -2.196699380874633789e-01 -3.653428852558135986e-01 9.828926622867584229e-02 6.820938084274530411e-03 2.606490626931190491e-02 9.912262111902236938e-02 -3.831840306520462036e-02 -1.969564855098724365e-01 -3.314085304737091064e-02 -1.276207715272903442e-01 -7.617363333702087402e-02 2.162183523178100586e-01 4.368268251419067383e-01 1.002567075192928314e-02 1.918751373887062073e-02 8.642255514860153198e-02 -1.023861244320869446e-01 -2.288581579923629761e-01 2.825268171727657318e-02 -1.148084029555320740e-01 -1.079049427062273026e-02 2.996315360069274902e-01 3.456697240471839905e-02 -6.302386522293090820e-02 2.755664587020874023e-01 2.753597497940063477e-01 -1.125542968511581421e-01
6.734088808298110962e-02 -1.946622580289840698e-01 2.163297832012176514e-01 1.953413486480712891e-01 -1.843314319849014282e-01 -1.026795525103807449e-02 -2.998918592929840088e-01 1.955356001853942871e-01 -1.059138178825378418e-01 2.120921313762664795e-01 -1.276619434356689453e-01 -1.371040195226669312e-01 -4.585790634155273438e-02 4.840595647692680359e-02 -2.396430075168609619e-02 6.120877340435981750e-02 1.412794440984725952e-01 1.398065388202667236e-01 3.388198912143707275e-01 1.560446619987487793e-01 1.546555161476135254e-01 -2.640542685985565186e-01 -3.882473707199096680e-01 -2.568360567092895508e-01 -1.326582580804824829e-01 5.300715193152427673e-02 1.271080374717712402e-01 -1.850511431694030762e-01 3.524845093488693237e-02 1.472543030977249146e-01 8.933368138968944550e-03 -1.657911092042922974e-01
1.669349223375320435e-01 -1.583184599876403809e-01 2.057048827409744263e-01 1.199149340391159058e-01 2.444022297859191895e-01 5.287069827318191528e-02 1.343185454607009888e-02 -2.047858536243438721e-01 -1.645111441612243652e-01 1.843720972537994385e-01 -2.523911185562610626e-03 -1.726505756378173828e-01 -2.204073518514633179e-01 -1.289311051368713379e-01 -1.021685823798179626e-02 -1.757327318191528320e-01 -1.072305962443351746e-01 2.407177239656448364e-01 4.949858039617538452e-02 -2.645541131496429443e-01 1.305488944053649902e-01 -2.695386409759521484e-01 -8.631045930087566376e-03 -1.191444993019104004e-01 4.193302094936370850e-01 9.793815761804580688e-02 5.400111433118581772e-03 -3.640909865498542786e-02 2.504850924015045166e-01 5.948734283447265625e-02 -1.473612934350967407e-01 -2.793566584587097168e-01
1.048649027943611145e-01 -1.856086701154708862e-01 1.163213998079299927e-01 -1.033839583396911621e-01 -3.906030654907226562e-01 -3.353065848350524902e-01 -1.835056692361831665e-01 1.504845321178436279e-01 1.641853302717208862e-01 -6.016129255294799805e-02 6.550465524196624756e-02 -2.939834892749786377e-01 -9.143720380961894989e-03 -1.298317611217498779e-01 -1.978077292442321777e-01 -2.050059884786605835e-01 -4.837333038449287415e-02 6.843909621238708496e-02 -7.297249138355255127e-02 3.057135269045829773e-03 2.579546570777893066e-01 -2.604694366455078125e-01 -3.196772038936614990e-01 -1.706299185752868652e-01 -8.747532218694686890e-02 -4.926035553216934204e-02 1.003733649849891663e-02 4.677164554595947266e-02 2.194857150316238403e-01 -6.210813671350479126e-02 1.616971194744110107e-01 -1.450128257274627686e-01
-3.792060539126396179e-03 -3.776574432849884033e-01 6.713818013668060303e-02 -2.187275700271129608e-02 -5.274325143545866013e-03 -7.419212162494659424e-02 -3.122806251049041748e-01 -1.500709354877471924e-02 -2.139305025339126587e-01 4.603648185729980469e-02 1.914257854223251343e-01 -1.048416346311569214e-01 -5.802555754780769348e-02 3.449247777462005615e-02 2.410033494234085083e-01 -8.582703769207000732e-02 3.712191581726074219e-01 7.701607793569564819e-02 4.261624515056610107e-01 3.722415491938591003e-02 -1.398671567440032959e-01 -1.447423547506332397e-01 1.646466702222824097e-01 1.027726568281650543e-02 -7.065467536449432373e-02 -9.748053550720214844e-02 1.815289855003356934e-01 -7.534530758857727051e-02 1.350211203098297119e-01 2.307200571522116661e-03 1.638333946466445923e-01 -3.015077412128448486e-01
1.120904907584190369e-01 -1.301895529031753540e-01 1.568176448345184326e-01 -1.011546850204467773e-01 3.970705717802047729e-02 -1.622459888458251953e-01 -4.651997685432434082e-01 2.646230906248092651e-02 1.404329240322113037e-01 -6.550499796867370605e-02 -3.054549098014831543e-01 -1.387626770883798599e-02 2.501776441931724548e-02 3.705878853797912598e-01 -7.918210327625274658e-02 -1.216163709759712219e-01 7.906045019626617432e-02 6.855593062937259674e-03 -9.806177765130996704e-02 -1.326530426740646362e-01 2.337532639503479004e-01 2.938555367290973663e-02 -8.196432888507843018e-02 4.684237390756607056e-02 2.530552446842193604e-01 2.130057513713836670e-01 7.016004621982574463e-02 -1.596266180276870728e-01 2.460148930549621582e-01 1.734889000654220581e-01 -2.470761835575103760e-01 -1.572097837924957275e-01
-7.872548699378967285e-02 -1.344108134508132935e-01 9.067490696907043457e-02 -3.534704074263572693e-02 -3.077169060707092285e-01 -2.146501988172531128e-01 -2.054834365844726562e-01 3.666679933667182922e-02 2.479222975671291351e-02 1.438176780939102173e-01 -4.565250128507614136e-04 -2.803261876106262207e-01 -9.198338538408279419e-02 -3.755941987037658691e-01 -1.226376220583915710e-01 -1.423527896404266357e-01 7.272603362798690796e-02 2.416698932647705078e-01 1.197022199630737305e-01 -1.312651038169860840e-01 -8.305980265140533447e-02 -2.866402268409729004e-01 -2.775759398937225342e-01 -7.170457392930984497e-02 -1.034868881106376648e-01 2.595658004283905029e-01 -8.596625179052352905e-02 -8.038449287414550781e-02 3.261204659938812256e-01 -1.199277117848396301e-01 8.030239492654800415e-02 -1.076547428965568542e-01
4.141693711280822754e-01 -1.157246455550193787e-01 3.271812796592712402e-01 -4.472156986594200134e-02 5.054929107427597046e-02 -2.388810664415359497e-01 -1.577251553535461426e-01 -1.028481498360633850e-01 1.014964189380407333e-02 4.963933303952217102e-02 -4.253050982952117920e-01 -5.007477104663848877e-02 1.979821324348449707e-01 1.082525309175252914e-02 1.445042043924331665e-01 3.810423985123634338e-02 3.156178891658782959e-01 -4.359783604741096497e-02 2.661439403891563416e-02 -7.485020160675048828e-02 -7.795855402946472168e-02 -1.821407228708267212e-01 -2.607057988643646240e-01 1.257232762873172760e-02 9.703955799341201782e-02 6.477730814367532730e-03 7.386200129985809326e-02 -2.461895048618316650e-01 2.579985558986663818e-01 2.416602149605751038e-02 2.886563539505004883e-02 -6.807608902454376221e-02
-7.849127054214477539e-02 -2.096161097288131714e-01 1.169213876128196716e-01 2.070030719041824341e-01 -7.351757586002349854e-02 -2.068918645381927490e-01 -6.050156429409980774e-02 -1.236899793148040771e-01 3.943259268999099731e-02 -5.344961211085319519e-02 -1.244614496827125549e-01 -2.282562702894210815e-01 -4.240887984633445740e-02 -1.986269056797027588e-01 2.269510366022586823e-02 2.045610845088958740e-01 -4.534220695495605469e-02 4.784656316041946411e-02 6.191411986947059631e-02 -2.661103904247283936e-01 3.734756708145141602e-01 -1.435994356870651245e-01 -1.757276356220245361e-01 1.848229020833969116e-01 1.124326959252357483e-01 -7.367818057537078857e-02 1.737440936267375946e-02 1.965850293636322021e-01 8.433375507593154907e-02 1.403799280524253845e-03 4.131606221199035645e-01 -3.628014624118804932e-01
4.976763576269149780e-02 -3.380877375602722168e-01 7.180437445640563965e-02 -1.530882120132446289e-01 -4.104107245802879333e-02 -2.560938298702239990e-01 -1.435738056898117065e-01 -3.144643828272819519e-02 -1.258811950683593750e-01 -6.886555254459381104e-02 6.090018153190612793e-02 8.337290957570075989e-03 1.276877522468566895e-01 -1.219168975949287415e-01 1.101244762539863586e-01 -3.472433984279632568e-01 4.020891711115837097e-02 6.072961539030075073e-02 1.174738481640815735e-01 2.657741308212280273e-01 -1.461391150951385498e-01 -3.440215587615966797e-01 9.842725098133087158e-02 -2.288351655006408691e-01 2.201721072196960449e-01 -1.641088724136352539e-01 -1.047047972679138184e-02 4.869189858436584473e-02 3.625855147838592529e-01 -3.570812940597534180e-02 -1.101249307394027710e-01 -2.515084743499755859e-01
-4.876575991511344910e-02 1.231109071522951126e-02 2.440705746412277222e-01 -2.285270392894744873e-01 -1.406166553497314453e-01 -2.218862175941467285e-01 -1.994853466749191284e-01 1.591387763619422913e-02 -2.688624151051044464e-02 2.131851166486740112e-01 -2.961498685181140900e-02 -1.312140673398971558e-01 2.324692718684673309e-02 1.674065142869949341e-01 -2.087683975696563721e-01 -5.323370918631553650e-02 1.047139465808868408e-01 -7.704557478427886963e-02 -3.148151189088821411e-02 2.125081419944763184e-01 2.236201167106628418e-01 -2.634528577327728271e-01 1.467584371566772461e-01 1.564127206802368164e-01 1.870688945055007935e-01 -2.292097806930541992e-01 2.600150406360626221e-01 -2.127901315689086914e-01 1.685623973608016968e-01 2.468378096818923950e-01 -3.578157722949981689e-02 -3.433111608028411865e-01
2.522171139717102051e-01 -2.460892349481582642e-01 1.553904861211776733e-01 1.566791683435440063e-01 2.387281507253646851e-01 1.470791399478912354e-01 -1.065697297453880310e-01 -1.056821495294570923e-01 -1.811964809894561768e-01 8.245722949504852295e-02 -1.434143632650375366e-01 -1.309722363948822021e-01 -2.428788393735885620e-01 -1.804001480340957642e-01 1.835490167140960693e-01 -1.562431454658508301e-01 -1.204200387001037598e-01 2.420555651187896729e-01 1.115584671497344971e-01 -7.111068814992904663e-02 1.076126322150230408e-01 -2.157039642333984375e-01 -1.355331242084503174e-01 -8.131903409957885742e-02 1.998539417982101440e-01 1.323151439428329468e-01 1.214991435408592224e-01 -1.079896017909049988e-01 3.510040342807769775e-01 1.398884505033493042e-01 -1.872706711292266846e-01 -2.521777153015136719e-01
3.216930478811264038e-02 -3.954434692859649658e-01 -1.000500768423080444e-01 -2.571241557598114014e-01 3.076309710741043091e-02 -1.596220210194587708e-02 -2.304893732070922852e-01 -1.289364099502563477e-01 -1.551835685968399048e-01 2.272186102345585823e-03 -4.417533427476882935e-02 -2.682517766952514648e-01 -3.645780729129910469e-03 -2.905234098434448242e-01 2.541435658931732178e-01 -3.878173604607582092e-02 1.261682659387588501e-01 -2.976454980671405792e-02 8.696909248828887939e-02 -1.878362596035003662e-01 -1.183463633060455322e-01 -1.295819431543350220e-01 2.368426881730556488e-02 -2.728515490889549255e-02 -3.870015591382980347e-02 5.694468319416046143e-02 3.104274868965148926e-01 5.151885375380516052e-02 1.516449302434921265e-01 3.178413510322570801e-01 8.188475668430328369e-02 -3.475206196308135986e-01
-1.295145303010940552e-01 -1.156801134347915649e-01 3.101415634155273438e-01 -2.824475169181823730e-01 -2.421806938946247101e-02 -1.616027057170867920e-01 4.914592579007148743e-02 -9.321345947682857513e-03 -1.506768465042114258e-01 1.497276276350021362e-01 1.840312331914901733e-01 9.282251121476292610e-04 4.522688314318656921e-02 -2.995502054691314697e-01 1.494935899972915649e-01 4.370884969830513000e-02 2.465936988592147827e-01 5.225330218672752380e-02 1.621651649475097656e-02 -1.918988488614559174e-02 2.788892388343811035e-01 -1.402819156646728516e-01 -2.009975016117095947e-01 1.086318492889404297e-01 1.471806317567825317e-01 -3.723815456032752991e-02 3.736954331398010254e-01 1.967252790927886963e-01 4.360115900635719299e-02 1.561483740806579590e-02 2.123797535896301270e-01 -3.273740112781524658e-01
-3.677001595497131348e-02 -4.096321016550064087e-02 3.995396494865417480e-01 2.003593891859054565e-01 -3.034705221652984619e-01 -1.983641982078552246e-01 -1.566971242427825928e-01 -7.340347021818161011e-02 -1.460697799921035767e-01 -1.103766337037086487e-01 -9.681847691535949707e-02 -1.266206204891204834e-01 -2.152901291847229004e-01 1.807018369436264038e-01 1.672715991735458374e-01 2.589755132794380188e-02 2.579340636730194092e-01 8.127931505441665649e-02 4.919062182307243347e-02 -1.932699680328369141e-01 1.747432351112365723e-01 6.968011707067489624e-02 -1.332856416702270508e-01 1.675700955092906952e-02 1.532871574163436890e-01 2.700217664241790771e-01 2.096980214118957520e-01 -1.084431409835815430e-01 2.748033404350280762e-01 7.880216836929321289e-02 2.597410678863525391e-01 -3.937599062919616699e-02
-3.314867317676544189e-01 -2.147986292839050293e-01 1.179596036672592163e-01 -4.259358346462249756e-02 6.769875064492225647e-03 -3.953344821929931641e-01 -3.892453908920288086e-01 -1.915722638368606567e-01 -9.117814898490905762e-02 -1.758821308612823486e-01 -1.538297832012176514e-01 -2.337227165699005127e-01 -3.581285243853926659e-03 -2.618593871593475342e-01 1.103749573230743408e-01 -1.430160254240036011e-01 2.414180934429168701e-01 -1.415348947048187256e-01 1.886041313409805298e-01 2.209373004734516144e-02 -4.862390831112861633e-02 -2.286906838417053223e-01 9.939647465944290161e-02 -3.191104158759117126e-02 9.575725346803665161e-02 1.931013464927673340e-01 -1.139637753367424011e-01 -4.173085838556289673e-02 1.098828911781311035e-01 2.600186690688133240e-02 9.357158560305833817e-04 -1.052168086171150208e-01
1.809322685003280640e-01 -3.579089939594268799e-01 1.791337504982948303e-02 1.588905900716781616e-01 -1.062139570713043213e-01 -1.080314666032791138e-01 -3.166578710079193115e-02 4.506696015596389771e-02 9.894020110368728638e-02 6.787361204624176025e-02 5.080601200461387634e-02 -9.714497625827789307e-02 1.403603404760360718e-01 -1.898227334022521973e-01 7.541251182556152344e-02 -1.428424417972564697e-01 1.869374215602874756e-01 8.726621419191360474e-02 -1.641523838043212891e-01 -2.952520921826362610e-02 1.611593551933765411e-02 -2.118678987026214600e-01 -3.194894492626190186e-01 -1.696972250938415527e-01 3.014720380306243896e-01 1.671743839979171753e-01 -1.752362102270126343e-01 1.260251365602016449e-02 3.349632024765014648e-01 1.043345332145690918e-01 2.916496098041534424e-01 -2.740999162197113037e-01
2.948422916233539581e-02 -3.398182392120361328e-01 1.773743182420730591e-01 -3.074685037136077881e-01 2.582881227135658264e-02 6.955655664205551147e-02 -3.715969324111938477e-01 6.412488967180252075e-02 1.999244838953018188e-01 6.982260197401046753e-02 7.749176770448684692e-02 -6.379230320453643799e-02 1.447426900267601013e-02 5.978820472955703735e-02 -1.375589072704315186e-01 1.776099354028701782e-01 1.534930914640426636e-01 -4.032009094953536987e-02 2.579251825809478760e-01 2.260379344224929810e-01 -1.480395793914794922e-01 -1.672284901142120361e-01 -5.409346194937825203e-04 5.219436250627040863e-03 1.357093006372451782e-01 -3.129573166370391846e-02 3.599139153957366943e-01 1.814528107643127441e-01 3.378732204437255859e-01 1.087320894002914429e-01 1.326706912368535995e-02 -7.309850305318832397e-03
-1.796095073223114014e-01 -2.926201522350311279e-01 -4.915959760546684265e-02 -2.835810780525207520e-01 -1.176768764853477478e-01 -3.546735644340515137e-01 -2.315032631158828735e-01 1.968987518921494484e-03 -1.645437180995941162e-01 3.970530629158020020e-01 -9.437146782875061035e-02 -1.601127088069915771e-01 -1.307309567928314209e-01 5.707751959562301636e-03 -8.157727122306823730e-02 -2.949664294719696045e-01 6.282526254653930664e-02 2.818621397018432617e-01 -7.926261425018310547e-02 1.376460213214159012e-02 -2.512801289558410645e-01 -7.317079603672027588e-02 -1.555333882570266724e-01 1.502327527850866318e-02 7.029633037745952606e-03 5.822834745049476624e-02 3.519153594970703125e-02 -2.248000204563140869e-01 -4.484825953841209412e-02 -2.117838338017463684e-02 5.461526289582252502e-02 -1.804313808679580688e-01
-7.035443186759948730e-02 -4.419222772121429443e-01 -2.185891196131706238e-02 -1.266201958060264587e-02 -1.895261555910110474e-01 -2.700606584548950195e-01 -3.025379180908203125e-01 -4.522175341844558716e-02 5.281396582722663879e-02 5.649213865399360657e-02 -8.896057307720184326e-02 7.343761622905731201e-02 -2.769290506839752197e-01 -1.262356340885162354e-01 6.768235564231872559e-02 -2.291414737701416016e-01 7.697734236717224121e-02 2.281350344419479370e-01 -1.404061317443847656e-01 2.228490561246871948e-01 3.338981047272682190e-02 -1.677507609128952026e-01 6.625135242938995361e-02 -1.091831270605325699e-02 1.947968155145645142e-01 -3.121386468410491943e-01 7.049959152936935425e-02 -6.773925572633743286e-02 4.505739361047744751e-02 -2.008376568555831909e-01 -5.151928216218948364e-02 -2.768113613128662109e-01
-2.229206115007400513e-01 -3.827424645423889160e-01 2.861406803131103516e-01 -5.122796073555946350e-02 -5.641111359000205994e-02 -1.621184349060058594e-01 -3.141116499900817871e-01 1.156442388892173767e-01 -3.258667886257171631e-01 8.896329998970031738e-02 -4.738919064402580261e-02 9.546873718500137329e-02 -1.470899283885955811e-01 -1.876060385257005692e-03 -1.694220304489135742e-01 -3.272150829434394836e-02 2.271239757537841797e-01 2.566112577915191650e-01 -1.898368000984191895e-01 -2.782224118709564209e-01 9.142038226127624512e-02 -2.731879651546478271e-01 -1.456316560506820679e-01 -6.810458004474639893e-02 6.338962912559509277e-02 -1.491251029074192047e-02 -1.560985669493675232e-02 -1.316459923982620239e-01 -1.077425330877304077e-01 -2.905843965709209442e-02 1.597826778888702393e-01 -3.764854744076728821e-02
-1.529245376586914062e-01 -4.520129263401031494e-01 1.649937331676483154e-01 -1.644421950913965702e-03 -2.424886077642440796e-01 -2.024768292903900146e-01 -1.871046274900436401e-01 -6.184291467070579529e-02 -1.081524565815925598e-01 -1.192916333675384521e-01 1.079869791865348816e-01 -1.879198253154754639e-01 7.748339325189590454e-02 6.264416873455047607e-02 2.616288959980010986e-01 -8.119726553559303284e-03 2.760927379131317139e-01 8.070524036884307861e-02 4.218510091304779053e-01 6.409581750631332397e-02 5.514847580343484879e-03 -2.127462774515151978e-01 8.858548849821090698e-02 1.151732355356216431e-01 -6.152610480785369873e-02 3.428762033581733704e-02 -7.567348424345254898e-03 4.089339077472686768e-02 3.314849734306335449e-02 3.559245169162750244e-02 9.815549850463867188e-02 -3.243378996849060059e-01
-2.557325363159179688e-02 -2.530487775802612305e-01 -5.004432797431945801e-02 -3.003757894039154053e-01 -5.277527123689651489e-02 -4.395799711346626282e-02 -4.594981670379638672e-01 5.454714596271514893e-02 1.269502043724060059e-01 -1.966126412153244019e-01 -1.889036148786544800e-01 -1.160504072904586792e-01 5.354803428053855896e-02 -7.728933542966842651e-02 -3.779241442680358887e-02 9.356047958135604858e-03 5.774151161313056946e-02 1.019330620765686035e-01 8.958708494901657104e-02 2.162025272846221924e-01 1.281538009643554688e-01 -1.267269998788833618e-01 2.735848128795623779e-01 -1.132513303309679031e-02 2.260593473911285400e-01 -6.674982607364654541e-03 4.283374845981597900e-01 -1.751731336116790771e-01 -6.808514147996902466e-02 1.599062234163284302e-01 1.612604111433029175e-01 -1.095383465290069580e-01
4.167833365499973297e-03 -4.046295583248138428e-01 -4.488179832696914673e-02 -1.277356743812561035e-01 -3.663176596164703369e-01 -8.640067279338836670e-02 -1.857009232044219971e-01 -9.550645202398300171e-02 -3.654993325471878052e-02 1.502698957920074463e-01 -1.240954697132110596e-01 7.056199759244918823e-02 -2.684405148029327393e-01 -8.611478842794895172e-03 -2.399116903543472290e-01 -9.323914349079132080e-02 -1.761078601703047752e-03 2.811716496944427490e-01 7.656975835561752319e-02 1.599115580320358276e-01 -1.126957088708877563e-01 -3.603381812572479248e-01 1.053294241428375244e-01 -7.464635372161865234e-02 2.147372514009475708e-01 -1.954492181539535522e-01 1.637417078018188477e-01 -1.815848052501678467e-02 -8.251673728227615356e-02 -7.769610732793807983e-02 -1.318959891796112061e-01 -1.964287459850311279e-01
-2.565480768680572510e-01 -1.507755368947982788e-01 5.065598487854003906e-01 3.466834872961044312e-02 -3.297104686498641968e-02 1.473403256386518478e-02 -2.989416122436523438e-01 5.694908555597066879e-03 8.335251361131668091e-02 -9.112954884767532349e-02 -1.285884529352188110e-01 -1.724008917808532715e-01 2.868170849978923798e-02 2.403825819492340088e-01 -3.209498152136802673e-02 9.584065526723861694e-02 1.397036830894649029e-04 3.809592500329017639e-02 3.241516947746276855e-01 1.399090886116027832e-01 1.119779348373413086e-01 -1.511783897876739502e-01 -3.052330315113067627e-01 -9.256304055452346802e-02 2.100982367992401123e-01 1.758091598749160767e-01 -8.394385129213333130e-02 -2.558709681034088135e-01 5.884289741516113281e-02 4.235347360372543335e-02 -1.754606515169143677e-02 -1.274791806936264038e-01
-2.116844244301319122e-02 -4.070978462696075439e-01 7.253727316856384277e-02 -4.299400448799133301e-01 -1.637364327907562256e-01 -3.381387516856193542e-02 -3.011850118637084961e-01 6.059272680431604385e-03 -1.396120041608810425e-01 5.055059120059013367e-02 -5.016245320439338684e-02 7.312417775392532349e-02 -3.427698612213134766e-01 -3.405329585075378418e-02 1.070165559649467468e-01 8.313183486461639404e-02 -4.818725585937500000e-02 -7.188795600086450577e-03 2.871088981628417969e-01 -1.105636954307556152e-01 -7.189315557479858398e-02 -7.695715874433517456e-02 -6.475348770618438721e-02 1.170263364911079407e-01 1.289263218641281128e-01 -6.184311583638191223e-02 2.579392194747924805e-01 -5.803932622075080872e-02 2.864965796470642090e-01 1.859655044972896576e-02 2.414040863513946533e-01 -3.206304833292961121e-02
-1.021680682897567749e-01 -3.962438106536865234e-01 2.102210186421871185e-02 -1.189506649971008301e-01 -2.305068224668502808e-01 -1.688093096017837524e-01 -2.497511953115463257e-01 8.730612695217132568e-02 5.493827536702156067e-02 2.021221667528152466e-01 -3.591852635145187378e-02 1.503967195749282837e-01 -3.029235303401947021e-01 -1.734828501939773560e-01 -4.581369087100028992e-02 -1.580694019794464111e-01 -5.643203482031822205e-02 1.549489349126815796e-01 1.061243191361427307e-01 4.506593197584152222e-02 -1.487580984830856323e-01 -2.970623373985290527e-01 1.346505880355834961e-01 -1.389869153499603271e-01 1.987089663743972778e-01 -1.658464670181274414e-01 8.348601311445236206e-02 -1.809282153844833374e-01 1.979053020477294922e-01 -5.554205551743507385e-02 -2.249533981084823608e-01 -2.484912127256393433e-01
-1.048887446522712708e-01 -1.008048057556152344e-01 3.449485898017883301e-01 -8.541567623615264893e-02 -1.645085513591766357e-01 -1.139309704303741455e-01 -1.187337413430213928e-01 1.207278948277235031e-02 2.248869277536869049e-02 2.431333959102630615e-01 -1.419604718685150146e-01 -1.066150367259979248e-01 1.774752885103225708e-01 1.920007318258285522e-01 -1.461271792650222778e-01 -1.317773312330245972e-01 1.794055849313735962e-01 -4.758706688880920410e-02 -1.556173115968704224e-01 1.854170709848403931e-01 3.613007068634033203e-02 -1.393004059791564941e-01 1.120303720235824585e-01 2.304608672857284546e-01 1.949063688516616821e-01 -2.096896618604660034e-02 2.964153289794921875e-01 -8.716747164726257324e-02 3.331630229949951172e-01 2.106476575136184692e-01 3.679659217596054077e-03 -3.624267578125000000e-01
2.742073833942413330e-01 -1.618336141109466553e-01 2.397788614034652710e-01 -2.538491487503051758e-01 -4.156322684139013290e-03 -6.608877331018447876e-02 -8.759232610464096069e-02 2.634186148643493652e-01 9.634751826524734497e-02 1.156010385602712631e-02 -2.121019959449768066e-01 -5.350142251700162888e-03 5.637778714299201965e-02 1.046579051762819290e-02 -1.384158879518508911e-01 1.724214255809783936e-01 2.421875298023223877e-02 3.308894336223602295e-01 1.059326902031898499e-01 1.492550875991582870e-02 -1.375648938119411469e-02 -1.689244806766510010e-01 3.603975102305412292e-02 -1.882562935352325439e-01 4.194693565368652344e-01 5.815484747290611267e-02 4.342093467712402344e-01 7.970671355724334717e-02 1.029609795659780502e-02 1.907490566372871399e-02 -9.267134964466094971e-02 -1.355119049549102783e-01
3.145411610603332520e-01 -3.969381451606750488e-01 3.533622324466705322e-01 -1.530707627534866333e-01 7.314760237932205200e-02 -3.093137219548225403e-02 -2.008231878280639648e-01 -6.797387450933456421e-02 -5.950620863586664200e-03 -9.055186808109283447e-02 -3.353681564331054688e-01 -7.839524000883102417e-02 -4.362370073795318604e-02 2.342657148838043213e-01 -1.725640743970870972e-01 -4.494544118642807007e-02 2.586033642292022705e-01 -3.971316665410995483e-02 1.043920777738094330e-02 3.637309744954109192e-02 2.517254352569580078e-01 7.124201953411102295e-02 -1.193989515304565430e-01 1.834115684032440186e-01 2.395853102207183838e-01 -1.940402239561080933e-01 1.115289106965065002e-01 -1.323679648339748383e-02 7.244329154491424561e-02 2.125974372029304504e-02 -8.020795881748199463e-02 -1.499811559915542603e-01
2.421647161245346069e-01 -4.579137265682220459e-01 3.296847045421600342e-01 -1.246805861592292786e-01 4.384915530681610107e-02 -9.027388691902160645e-02 -1.119215860962867737e-01 -1.461984869092702866e-02 6.095850840210914612e-02 2.150898240506649017e-02 -1.856040805578231812e-01 5.644646659493446350e-02 1.716339886188507080e-01 9.657779335975646973e-02 -3.796491026878356934e-01 1.680534631013870239e-01 1.073375493288040161e-01 -1.881002634763717651e-01 -1.556627005338668823e-01 -7.566634565591812134e-02 2.179759591817855835e-01 -3.124385476112365723e-01 -1.591658890247344971e-01 -3.887880593538284302e-02 1.890201121568679810e-01 2.416270290268585086e-04 1.230392903089523315e-01 1.274549067020416260e-01 3.155452013015747070e-02 -3.405374288558959961e-02 3.484406694769859314e-02 -1.110384091734886169e-01
-8.151802420616149902e-02 -2.148782312870025635e-01 1.569918692111968994e-01 -1.528166383504867554e-01 -4.128590226173400879e-02 -1.592201739549636841e-01 -1.423912793397903442e-01 -1.429059952497482300e-01 -1.871860213577747345e-02 -4.841268993914127350e-03 -2.006726153194904327e-02 -3.970499634742736816e-01 8.900655806064605713e-02 1.819712966680526733e-01 -2.710418216884136200e-02 -5.038869753479957581e-02 1.289939284324645996e-01 3.737000375986099243e-02 3.080559670925140381e-01 2.509106993675231934e-01 -1.202517896890640259e-01 -3.184204399585723877e-01 2.015052735805511475e-01 1.091072186827659607e-01 6.979598850011825562e-02 1.996917128562927246e-01 5.524342879652976990e-02 2.582983300089836121e-02 9.654303640127182007e-02 -8.707776665687561035e-02 3.291459679603576660e-01 -3.327705860137939453e-01
-8.578313142061233521e-02 -8.974907547235488892e-02 -6.097857840359210968e-03 -7.709918171167373657e-02 -2.199063897132873535e-01 -4.082109034061431885e-01 -1.012992411851882935e-01 -1.476494129747152328e-02 -3.255367651581764221e-02 -2.342610247433185577e-02 -6.052873283624649048e-02 -3.865830600261688232e-02 -1.620233803987503052e-01 -9.570524841547012329e-02 -1.543812602758407593e-01 -2.585704326629638672e-01 2.607054114341735840e-01 -6.922321766614913940e-02 -3.037900850176811218e-02 -1.776284538209438324e-02 1.895651817321777344e-01 -3.525794446468353271e-01 -4.921785295009613037e-01 -1.227597743272781372e-01 1.767332851886749268e-01 4.584516584873199463e-02 -3.606636077165603638e-02 9.848225116729736328e-02 1.994455307722091675e-01 -9.100575000047683716e-02 1.770165115594863892e-01 -7.053085416555404663e-02
-1.346765905618667603e-01 -3.481493294239044189e-01 2.217213511466979980e-01 -3.239891231060028076e-01 -1.501708030700683594e-01 -7.301799207925796509e-02 2.752204891294240952e-03 -1.823923178017139435e-02 1.551034003496170044e-01 -1.332205682992935181e-01 -2.005251944065093994e-01 -2.633366882801055908e-01 -2.473461478948593140e-01 3.649054095149040222e-02 7.982329279184341431e-02 9.614886343479156494e-02 -5.319185182452201843e-02 -2.642135322093963623e-02 5.131114646792411804e-02 9.173752367496490479e-02 5.430793389678001404e-02 -2.167965620756149292e-01 9.149990230798721313e-02 3.259875178337097168e-01 5.709377583116292953e-03 -3.007574565708637238e-02 2.824938595294952393e-01 -4.734018072485923767e-02 2.005104124546051025e-01 1.090235933661460876e-01 2.259110510349273682e-01 -2.890307307243347168e-01
5.334558337926864624e-02 -2.667539119720458984e-01 2.039961367845535278e-01 -8.627124875783920288e-02 1.204590052366256714e-01 -1.347515732049942017e-02 -2.041990756988525391e-01 1.834702938795089722e-01 2.063778787851333618e-02 2.289598286151885986e-01 -9.919182211160659790e-02 -1.328777074813842773e-01 1.204956546425819397e-01 1.175011023879051208e-01 4.396675229072570801e-01 -5.352313816547393799e-02 7.697091251611709595e-02 2.222803980112075806e-01 -2.605622820556163788e-02 1.616853326559066772e-01 3.417536318302154541e-01 -1.709905266761779785e-01 -1.921410411596298218e-01 1.208467334508895874e-01 2.523093819618225098e-01 -5.526639521121978760e-02 -1.032857969403266907e-01 -9.838710725307464600e-02 2.622600793838500977e-01 2.058234363794326782e-01 4.120249301195144653e-02 4.933207482099533081e-02
-6.772908568382263184e-02 -3.577523529529571533e-01 3.110248148441314697e-01 -1.585294604301452637e-01 -4.747503623366355896e-02 -3.519829809665679932e-01 -1.256469935178756714e-01 1.393806785345077515e-01 -1.375011205673217773e-01 -1.128397807478904724e-01 -1.164316311478614807e-01 8.144612610340118408e-02 -2.812664397060871124e-02 5.337098985910415649e-02 2.040089070796966553e-01 -2.074975818395614624e-01 1.815555989742279053e-01 1.458342075347900391e-01 3.875328600406646729e-01 1.387179344892501831e-01 1.820184662938117981e-02 -4.620881006121635437e-02 1.860040277242660522e-01 2.862389944493770599e-02 2.064975500106811523e-01 9.486474841833114624e-02 1.612538546323776245e-01 -1.767709292471408844e-02 -9.474925696849822998e-02 -1.149546355009078979e-01 2.093613296747207642e-01 -1.963070631027221680e-01
-2.383197285234928131e-02 -1.085945665836334229e-01 2.272389829158782959e-01 -4.842412192374467850e-03 -3.006764054298400879e-01 2.994106709957122803e-02 -3.295734524726867676e-01 -1.747182384133338928e-02 -1.481471657752990723e-01 2.274121791124343872e-01 -2.645283937454223633e-01 2.671482414007186890e-02 1.684691198170185089e-02 1.713142096996307373e-01 1.937863379716873169e-01 2.304498255252838135e-01 1.561546921730041504e-01 2.620503902435302734e-01 -1.714595407247543335e-02 -1.912673003971576691e-02 2.152072042226791382e-01 -1.987301260232925415e-01 -7.168624550104141235e-02 2.145230323076248169e-01 1.341807097196578979e-01 -1.062297075986862183e-01 1.905089765787124634e-01 -2.694925367832183838e-01 2.289469242095947266e-01 1.468626707792282104e-01 -1.135442256927490234e-01 -1.238467544317245483e-01
-6.288336962461471558e-02 -3.312427997589111328e-01 2.197117507457733154e-01 9.271514415740966797e-02 -6.351442635059356689e-02 9.946494363248348236e-03 4.899057745933532715e-02 2.229205705225467682e-02 -1.361851096153259277e-01 1.878123730421066284e-01 -1.799416691064834595e-01 -1.105364412069320679e-01 1.104168146848678589e-01 -1.812903434038162231e-01 7.899346202611923218e-02 -1.513636559247970581e-01 -7.797160651534795761e-03 1.664179116487503052e-01 1.638088971376419067e-01 -4.472279548645019531e-01 2.729560136795043945e-01 -1.166041791439056396e-01 -1.810059398412704468e-01 1.820407062768936157e-01 3.422020003199577332e-02 1.721416227519512177e-02 1.794173382222652435e-02 2.587719857692718506e-01 3.233463168144226074e-01 7.159324735403060913e-02 1.027722731232643127e-01 -2.284734696149826050e-01
8.799570053815841675e-02 -3.453234136104583740e-01 1.444997489452362061e-01 1.373116523027420044e-01 1.544577032327651978e-01 -3.844993188977241516e-02 -7.051953673362731934e-02 -1.112236753106117249e-01 -3.108597397804260254e-01 2.053884118795394897e-01 -1.607382148504257202e-01 5.197553709149360657e-02 -2.657749354839324951e-01 -1.733341217041015625e-01 1.242883577942848206e-01 2.818130329251289368e-02 -6.716923415660858154e-02 1.243759468197822571e-01 3.053863644599914551e-01 -1.755954325199127197e-01 1.895205080509185791e-01 -1.664967685937881470e-01 1.248651463538408279e-02 -6.205419823527336121e-02 1.787477731704711914e-01 3.080497980117797852e-01 1.944232359528541565e-02 -1.934810727834701538e-01 2.435987144708633423e-01 2.332438081502914429e-01 -9.545159339904785156e-02 -8.415108174085617065e-02
6.830149888992309570e-02 -2.339016348123550415e-01 -1.282079727388918400e-03 6.868603173643350601e-03 -1.056352630257606506e-01 -2.354681342840194702e-01 -1.971341818571090698e-01 2.562870383262634277e-01 1.066427752375602722e-01 8.098562061786651611e-02 -1.967054605484008789e-01 -7.817683368921279907e-02 -1.564194113016128540e-01 -3.153909370303153992e-02 -9.265134483575820923e-02 1.473404616117477417e-01 -1.583040803670883179e-01 1.586278378963470459e-01 2.555392384529113770e-01 6.390974670648574829e-02 1.857528984546661377e-01 -1.259084790945053101e-01 -1.897314339876174927e-01 -1.576136052608489990e-01 1.172186061739921570e-01 2.682669162750244141e-01 3.431403934955596924e-01 5.748569592833518982e-02 1.347771007567644119e-02 4.243289828300476074e-01 -7.202295213937759399e-02 -1.671819239854812622e-01
-6.593821197748184204e-02 -5.311906933784484863e-01 1.690865308046340942e-01 4.921422898769378662e-02 -3.112084232270717621e-02 -7.533669471740722656e-02 -2.998368740081787109e-01 -3.383554145693778992e-02 1.928918957710266113e-01 2.418935298919677734e-02 6.499384343624114990e-02 -3.574527800083160400e-02 -2.642241120338439941e-02 -1.276736557483673096e-01 1.522931754589080811e-01 -8.416328579187393188e-02 1.692218482494354248e-01 3.433414036408066750e-03 -1.494110822677612305e-01 -3.367484807968139648e-01 2.144149094820022583e-01 -2.533799596130847931e-02 -1.105425134301185608e-01 -1.580384969711303711e-01 1.251425147056579590e-01 -8.630353212356567383e-02 3.912181258201599121e-01 1.024298667907714844e-01 -1.294677257537841797e-01 4.053646326065063477e-02 -6.348997354507446289e-02 -1.922096610069274902e-01
2.843208797276020050e-02 -2.183828204870223999e-01 9.958793222904205322e-02 -2.534306794404983521e-02 -1.864289194345474243e-01 -2.167482227087020874e-01 -2.370404005050659180e-01 1.081322133541107178e-01 -3.186643421649932861e-01 1.937604136765003204e-02 -2.016170024871826172e-01 7.506502419710159302e-02 8.999169804155826569e-03 -1.881980001926422119e-01 -4.096424579620361328e-02 1.130197718739509583e-01 2.566926181316375732e-01 2.720767557621002197e-01 2.347068786621093750e-01 1.795700341463088989e-01 1.822054833173751831e-01 -7.617138326168060303e-02 -3.346452713012695312e-01 -8.548296242952346802e-02 2.961832284927368164e-01 2.671045660972595215e-01 3.344855457544326782e-02 1.014817431569099426e-01 -1.232866048812866211e-01 1.272197812795639038e-01 2.623605169355869293e-02 -7.114627212285995483e-02
1.377623975276947021e-01 -3.717282116413116455e-01 1.199072524905204773e-01 -1.078875064849853516e-01 -7.042063772678375244e-02 -1.100868061184883118e-01 -3.624995946884155273e-01 -2.430251538753509521e-01 2.506020292639732361e-02 2.352988906204700470e-02 6.228559836745262146e-02 4.360524937510490417e-02 -6.478267908096313477e-02 -4.337945878505706787e-01 5.228075385093688965e-02 2.675795368850231171e-02 9.945171326398849487e-02 2.406621575355529785e-01 1.277867853641510010e-01 -2.361710965633392334e-01 7.750245928764343262e-02 -2.541767358779907227e-01 -4.015319049358367920e-02 -2.761350274085998535e-01 4.938426613807678223e-02 1.427749823778867722e-02 1.597464382648468018e-01 -2.107001394033432007e-01 1.812439970672130585e-02 9.781896322965621948e-02 1.328535974025726318e-01 -1.341520398855209351e-01
1.398398280143737793e-01 -3.395697474479675293e-01 1.809215843677520752e-01 -2.049941718578338623e-01 5.573084950447082520e-02 -1.126295477151870728e-01 6.487185508012771606e-02 -2.890195697546005249e-02 6.045980006456375122e-02 -1.976341158151626587e-01 -1.490482985973358154e-01 -7.674343138933181763e-02 6.366094946861267090e-02 -3.045686781406402588e-01 -1.078219413757324219e-01 -1.726498901844024658e-01 2.561985254287719727e-01 8.204015344381332397e-02 1.964151300489902496e-02 -8.638923172838985920e-04 8.198802173137664795e-02 -3.486225008964538574e-01 2.143318504095077515e-01 -1.149751916527748108e-01 -1.025972366333007812e-01 -1.320070773363113403e-02 2.263930439949035645e-02 1.040004044771194458e-01 3.069061636924743652e-01 1.689615100622177124e-01 1.141677126288414001e-01 -3.774975836277008057e-01
-6.690402328968048096e-02 -2.444109171628952026e-01 4.490001499652862549e-02 -1.620532721281051636e-01 -4.103251732885837555e-03 -8.683110028505325317e-02 -4.040273725986480713e-01 1.551354583352804184e-02 -2.224505245685577393e-01 3.208279907703399658e-01 -4.457243904471397400e-02 -6.502387672662734985e-02 -1.920058950781822205e-02 -2.460358142852783203e-01 1.012936886399984360e-02 -6.359264720231294632e-03 2.715337574481964111e-01 1.470701843500137329e-01 2.156915515661239624e-01 -1.213116794824600220e-01 -2.269643396139144897e-01 -3.076456300914287567e-02 1.212298125028610229e-01 3.971154242753982544e-02 2.075205445289611816e-01 -1.694652438163757324e-01 2.525073885917663574e-01 1.079862006008625031e-02 -5.218818318098783493e-03 -1.525243520736694336e-01 1.963174045085906982e-01 -3.065547049045562744e-01
1.469233334064483643e-01 -1.614331901073455811e-01 1.604965180158615112e-01 9.387034922838211060e-02 -4.004071354866027832e-01 -2.843543291091918945e-01 -1.859462112188339233e-01 2.293369472026824951e-01 2.112757116556167603e-01 2.826870046555995941e-02 -3.048435319215059280e-03 -3.633187711238861084e-01 1.511515974998474121e-01 -1.562035530805587769e-01 -1.184056401252746582e-01 -1.418889313936233521e-02 -4.596677795052528381e-02 8.163297176361083984e-02 8.292631804943084717e-02 -3.126845881342887878e-02 2.453710287809371948e-01 -3.242831826210021973e-01 -1.934808343648910522e-01 -6.736607104539871216e-02 8.738736808300018311e-02 -1.143653020262718201e-01 -3.644384816288948059e-02 1.317955255508422852e-01 1.601276099681854248e-01 8.389931172132492065e-02 2.305293977260589600e-01 -3.611750528216362000e-02
2.936043441295623779e-01 -3.373595774173736572e-01 -9.714506566524505615e-02 -1.578628122806549072e-01 -2.639122009277343750e-01 -4.016857594251632690e-02 -2.996716499328613281e-01 -3.742384016513824463e-01 -3.717852383852005005e-02 5.081798508763313293e-02 -4.949447512626647949e-02 9.652829915285110474e-02 -2.384819649159908295e-02 -1.272721439599990845e-01 -6.480395048856735229e-02 -1.194989830255508423e-01 5.967057496309280396e-02 -2.151442458853125572e-03 3.251046538352966309e-01 1.400537639856338501e-01 9.501487761735916138e-02 -1.525460481643676758e-01 -5.620284378528594971e-02 -2.048680931329727173e-01 -2.373281400650739670e-03 -1.235348433256149292e-01 2.194837182760238647e-01 -8.188407123088836670e-02 1.910062879323959351e-01 5.524849519133567810e-03 1.073562502861022949e-01 -2.984006404876708984e-01
2.257161587476730347e-02 -5.244290828704833984e-01 -2.899314742535352707e-03 -1.398070752620697021e-01 1.097411885857582092e-01 6.124076899141073227e-03 -2.405276745557785034e-01 6.190635636448860168e-02 -2.643046379089355469e-01 -5.634424090385437012e-02 4.711097106337547302e-02 -2.184288650751113892e-01 5.816467851400375366e-02 -9.098574519157409668e-02 2.577198743820190430e-01 8.593703061342239380e-02 2.311608791351318359e-01 -1.098109781742095947e-02 1.562632173299789429e-01 -3.475650772452354431e-02 -1.027579382061958313e-01 -9.868310391902923584e-02 2.280460596084594727e-01 1.607744395732879639e-01 5.234543979167938232e-02 -5.081916972994804382e-02 3.168001174926757812e-01 -1.102322861552238464e-01 2.296502329409122467e-02 8.491916954517364502e-02 -3.296288475394248962e-02 -3.445588648319244385e-01
2.532516121864318848e-01 -2.309654653072357178e-01 1.333318054676055908e-01 6.603987514972686768e-02 -9.939695894718170166e-02 -3.631486296653747559e-01 -3.254518508911132812e-01 -3.132260963320732117e-02 -3.039158880710601807e-01 8.769982308149337769e-02 -2.318104170262813568e-02 -2.535736262798309326e-01 1.096259281039237976e-01 -1.808723062276840210e-02 1.708587631583213806e-02 -1.479109972715377808e-01 1.442526131868362427e-01 3.422169685363769531e-01 -8.739040233194828033e-03 -2.175847142934799194e-01 1.557329595088958740e-01 -9.164385497570037842e-02 1.414154171943664551e-01 -6.356912851333618164e-02 -4.806049540638923645e-02 -1.263720542192459106e-01 3.884102776646614075e-02 -2.900917232036590576e-01 -2.209384739398956299e-01 3.676348179578781128e-02 5.244710668921470642e-02 -1.158740818500518799e-01
-3.335810452699661255e-02 -5.724877119064331055e-01 2.724385857582092285e-01 9.174487739801406860e-02 -2.194482535123825073e-01 -5.460284650325775146e-02 -7.088436186313629150e-02 -8.916085213422775269e-02 1.423798054456710815e-01 1.577005535364151001e-01 -1.295376662164926529e-02 -2.254952192306518555e-01 1.015753373503684998e-01 -2.180693298578262329e-01 -1.325473189353942871e-01 8.197541534900665283e-02 -1.254722774028778076e-01 1.314602643251419067e-01 -8.586698770523071289e-02 1.503051221370697021e-01 -1.169074326753616333e-02 -3.232499957084655762e-01 1.236894652247428894e-01 -3.999570384621620178e-02 8.198563754558563232e-02 -7.366830110549926758e-02 3.463186696171760559e-02 -1.145597994327545166e-01 5.328030884265899658e-02 2.198075354099273682e-01 2.894755303859710693e-01 -1.166368555277585983e-02
1.455727070569992065e-01 -2.968198060989379883e-01 1.378395706415176392e-01 -1.516322642564773560e-01 1.305467635393142700e-01 -3.266985714435577393e-02 -1.997181214392185211e-02 -2.353479266166687012e-01 -9.334646165370941162e-02 4.319452680647373199e-03 -1.451719552278518677e-01 -1.495959311723709106e-01 -1.280534118413925171e-01 -4.132755100727081299e-01 1.350325718522071838e-02 -1.571832150220870972e-01 -2.141140587627887726e-02 2.398812025785446167e-01 1.106886100023984909e-02 2.590277977287769318e-02 -9.042527526617050171e-02 -2.948111593723297119e-01 9.029705077409744263e-02 -5.907817184925079346e-02 2.416937500238418579e-01 -8.045441657304763794e-02 1.281154602766036987e-01 -3.717013075947761536e-02 4.025898575782775879e-01 8.706218004226684570e-02 -3.015631437301635742e-01 4.166667163372039795e-02
-1.291383355855941772e-01 -4.007130563259124756e-01 1.761738955974578857e-01 -8.206241577863693237e-02 -1.055410951375961304e-01 -3.899312764406204224e-02 -4.189696013927459717e-01 1.395923644304275513e-01 -3.957327604293823242e-01 1.485813409090042114e-02 -1.044026575982570648e-02 -8.006872236728668213e-02 -2.413134276866912842e-01 -1.178912166506052017e-02 5.166487768292427063e-02 1.078702509403228760e-01 2.076519727706909180e-01 3.059788346290588379e-01 1.120145199820399284e-03 -9.342188388109207153e-02 -3.290894208475947380e-03 -1.370176672935485840e-01 -5.782845988869667053e-02 1.690253168344497681e-01 9.829403460025787354e-02 1.880389153957366943e-01 -1.841604262590408325e-01 -5.432606860995292664e-02 1.531347166746854782e-02 -1.626079082489013672e-01 -2.331003732979297638e-02 -1.897441148757934570e-01
1.260425597429275513e-01 -3.598485291004180908e-01 -2.627351321280002594e-02 -2.542457878589630127e-01 -3.381916284561157227e-01 -1.206090450286865234e-01 -1.489719897508621216e-01 -1.008250638842582703e-01 -6.728094071149826050e-02 2.792492508888244629e-01 -1.935528516769409180e-01 4.628555104136466980e-02 -3.053003251552581787e-01 -3.423001617193222046e-02 1.567238382995128632e-02 -3.828871995210647583e-02 8.186925202608108521e-02 1.131084412336349487e-01 2.119204699993133545e-01 9.885845333337783813e-02 -8.181306533515453339e-03 -5.633132532238960266e-02 -3.037744387984275818e-02 -3.101017475128173828e-01 2.149956524372100830e-01 -3.432005643844604492e-01 6.534660607576370239e-02 9.916400164365768433e-02 1.519169956445693970e-01 9.028775990009307861e-02 1.225657314062118530e-01 -1.045814603567123413e-01
4.856859520077705383e-02 -3.848502933979034424e-01 -7.423126697540283203e-02 -1.366503536701202393e-01 -1.148040294647216797e-01 -2.756843566894531250e-01 -1.288207173347473145e-01 -9.838289022445678711e-02 -4.352660477161407471e-02 1.951656490564346313e-02 -1.338483989238739014e-01 -6.135769654065370560e-03 -6.527107954025268555e-02 2.035573823377490044e-03 1.210655048489570618e-01 -2.573816478252410889e-01 1.011713221669197083e-01 2.868892550468444824e-01 1.334149390459060669e-01 2.382303327322006226e-01 -2.265041321516036987e-01 -7.469037920236587524e-02 2.972061187028884888e-02 -1.427913084626197815e-02 3.346291482448577881e-01 2.953888848423957825e-02 -1.099195703864097595e-01 6.049263849854469299e-02 -1.205967590212821960e-01 1.622843146324157715e-01 1.540185809135437012e-01 -4.315553605556488037e-01
1.550761312246322632e-01 -1.752961426973342896e-02 1.287600398063659668e-01 3.311980143189430237e-02 -1.974261552095413208e-01 -1.533904112875461578e-02 -2.261572182178497314e-01 1.469531655311584473e-01 -5.989795550704002380e-02 2.777681350708007812e-01 -1.872321069240570068e-01 8.642069250345230103e-02 -1.256037056446075439e-01 1.737995818257331848e-02 -8.903545327484607697e-03 1.402499079704284668e-01 1.352737396955490112e-01 -1.108563691377639771e-01 2.034215927124023438e-01 2.736981585621833801e-02 -5.018929764628410339e-02 -3.439480662345886230e-01 -2.777367234230041504e-01 8.547911792993545532e-02 2.202123552560806274e-01 -1.715308576822280884e-01 3.385841250419616699e-01 -1.687666624784469604e-01 3.739280998706817627e-01 -1.296322196722030640e-01 5.190515890717506409e-02 -1.690520942211151123e-01
-1.114903241395950317e-01 -2.491245120763778687e-01 5.690731406211853027e-01 -1.011761128902435303e-01 1.834220141172409058e-01 -1.990445703268051147e-01 -1.319585181772708893e-02 -4.785347357392311096e-02 5.289050750434398651e-03 -6.483685225248336792e-02 -3.477027416229248047e-01 -2.693264186382293701e-01 4.238015413284301758e-02 -2.120638499036431313e-03 1.024815440177917480e-02 9.400468319654464722e-02 -8.904233574867248535e-02 2.539395093917846680e-01 -2.424951083958148956e-02 4.290620610117912292e-02 -3.446348756551742554e-02 -1.245746612548828125e-01 -2.813033461570739746e-01 -5.193567369133234024e-03 4.073277488350868225e-02 -2.243331400677561760e-03 2.247990518808364868e-01 -9.570284932851791382e-02 -5.677169933915138245e-02 2.363635748624801636e-01 1.266959458589553833e-01 9.116230532526969910e-03
4.235571995377540588e-02 -7.434567809104919434e-02 3.041401207447052002e-01 4.581829160451889038e-02 5.350238829851150513e-02 -1.301698535680770874e-01 -2.442576289176940918e-01 -2.200849205255508423e-01 -1.357485651969909668e-01 1.473347544670104980e-01 7.253687083721160889e-02 3.964567184448242188e-02 -1.055905595421791077e-01 1.388867497444152832e-01 1.314830500632524490e-02 1.594152301549911499e-01 -9.988921880722045898e-02 1.371465325355529785e-01 -1.109840199351310730e-01 1.255306601524353027e-01 2.322147786617279053e-01 -2.965376973152160645e-01 -3.036146163940429688e-01 1.099089980125427246e-01 3.432809114456176758e-01 -5.035031959414482117e-02 3.326929733157157898e-02 -3.230958878993988037e-01 3.289312720298767090e-01 9.594023972749710083e-02 -6.194359809160232544e-02 -1.307061761617660522e-01
2.592298686504364014e-01 -1.456815004348754883e-01 1.648471057415008545e-01 -9.468824416399002075e-02 6.785902380943298340e-02 -1.750966012477874756e-01 -1.358805596828460693e-01 -2.004388570785522461e-01 8.331716805696487427e-02 -7.335492223501205444e-02 -4.303297102451324463e-01 -1.072378307580947876e-01 2.175234816968441010e-02 1.339172720909118652e-01 -1.595516502857208252e-01 -1.163077950477600098e-01 2.490804642438888550e-01 1.022138446569442749e-01 -1.248554214835166931e-01 -2.092607766389846802e-01 -1.159525737166404724e-01 -1.906931102275848389e-01 -1.653281748294830322e-01 6.834235787391662598e-02 7.900803536176681519e-02 1.036131456494331360e-01 2.056636512279510498e-01 -1.844634389271959662e-04 2.151173204183578491e-01 2.980321049690246582e-01 -7.728428393602371216e-02 -3.179754912853240967e-01
3.784390389919281006e-01 -2.503849267959594727e-01 2.862927019596099854e-01 -2.637933790683746338e-01 -6.154629588127136230e-02 -1.520742177963256836e-01 -1.322831213474273682e-01 -2.109496481716632843e-02 3.535673767328262329e-02 2.769185602664947510e-02 -2.441215813159942627e-01 -2.398476898670196533e-01 8.144068531692028046e-03 -1.829778999090194702e-01 2.078886181116104126e-01 -1.391572505235671997e-01 -1.824291348457336426e-01 7.280014455318450928e-02 -4.045030847191810608e-02 -1.978428512811660767e-01 8.805266022682189941e-02 1.467703282833099365e-01 1.265825033187866211e-01 1.643455959856510162e-02 3.010344803333282471e-01 1.090688817203044891e-02 2.273622602224349976e-01 -5.937752872705459595e-02 1.905272901058197021e-01 2.489649504423141479e-01 1.149780824780464172e-01 1.810381887480616570e-03
-2.287807762622833252e-01 -3.411875665187835693e-01 1.930078715085983276e-01 6.751076877117156982e-02 5.712867900729179382e-02 -2.702116668224334717e-01 -2.102928012609481812e-01 1.654081493616104126e-01 -4.096666816622018814e-03 -8.549302816390991211e-02 -6.604512780904769897e-02 -1.075558066368103027e-01 -1.249120682477951050e-01 -1.051077470183372498e-01 4.552223160862922668e-02 -2.982157766819000244e-01 2.926543913781642914e-02 1.038570851087570190e-01 -8.515819907188415527e-02 3.321752846240997314e-01 1.504996716976165771e-01 -2.671901583671569824e-01 -4.949272423982620239e-02 -1.253008842468261719e-01 1.950251013040542603e-01 -2.990013957023620605e-01 8.546040207147598267e-02 6.631480902433395386e-02 9.632278233766555786e-02 5.261611193418502808e-02 -7.869386672973632812e-02 -3.191637396812438965e-01
-2.247340232133865356e-01 -1.084835976362228394e-01 1.577949225902557373e-01 -2.609004974365234375e-01 -1.718299984931945801e-01 -1.173695400357246399e-01 -1.428560912609100342e-02 1.073041111230850220e-01 -3.435263931751251221e-01 1.586492955684661865e-01 -2.787175476551055908e-01 -4.326133988797664642e-03 5.856827646493911743e-02 -2.466082125902175903e-01 1.667321175336837769e-01 4.589577019214630127e-02 2.325033098459243774e-01 -3.666606917977333069e-02 1.401510089635848999e-01 -1.568493545055389404e-01 1.670581251382827759e-01 -1.969498544931411743e-01 1.582321673631668091e-01 -1.772652715444564819e-01 9.730669856071472168e-02 1.369537562131881714e-01 1.606694459915161133e-01 -1.454742997884750366e-01 7.095572352409362793e-02 1.896274983882904053e-01 -8.776537328958511353e-02 -3.577728271484375000e-01
3.822911679744720459e-01 -3.405106067657470703e-01 2.420026957988739014e-01 -1.020837947726249695e-01 -3.830471634864807129e-02 2.969422377645969391e-02 -3.755934536457061768e-02 -1.839810162782669067e-01 -3.038190007209777832e-01 -1.806585583835840225e-03 -2.882635891437530518e-01 -2.827756404876708984e-01 -5.645790696144104004e-02 -1.467405855655670166e-01 -1.744246780872344971e-01 -2.454149574041366577e-01 8.641971647739410400e-02 1.069683674722909927e-02 -5.062751471996307373e-02 3.629771620035171509e-02 -8.718277513980865479e-02 -2.087381780147552490e-01 -8.498100936412811279e-02 2.049072235822677612e-01 7.134393602609634399e-02 8.255624771118164062e-02 2.897192835807800293e-01 -2.354712458327412605e-03 -1.519511081278324127e-02 4.959202185273170471e-02 -7.222155481576919556e-02 -2.120651751756668091e-01
-1.542105688713490963e-03 -5.609112977981567383e-01 1.310440003871917725e-01 1.955358237028121948e-01 -1.908296346664428711e-01 -3.214991986751556396e-01 -4.004229232668876648e-02 2.159998007118701935e-02 2.332541793584823608e-01 2.437946945428848267e-02 -8.806446194648742676e-02 -1.934991180896759033e-01 7.054331153631210327e-02 -2.405726909637451172e-01 1.331803388893604279e-02 1.412230879068374634e-01 -9.889531135559082031e-02 1.140948086977005005e-01 -1.077806577086448669e-01 7.482760399580001831e-02 5.786440148949623108e-02 -4.913763329386711121e-02 1.052831783890724182e-01 -1.718811392784118652e-01 1.345519423484802246e-01 1.005510985851287842e-01 7.267401367425918579e-02 -1.779239475727081299e-01 1.720572412014007568e-01 3.317412734031677246e-01 1.057268455624580383e-01 -5.057849362492561340e-02
-7.325021922588348389e-02 -1.781875938177108765e-01 1.505580991506576538e-01 1.983099803328514099e-02 1.155440360307693481e-01 -2.705396115779876709e-01 -1.235107332468032837e-01 2.806830219924449921e-02 3.663066029548645020e-02 7.253937423229217529e-02 -1.784726530313491821e-01 -1.249433159828186035e-01 2.898554876446723938e-02 1.502795964479446411e-01 -1.021908447146415710e-01 -2.602292001247406006e-01 -3.673641383647918701e-02 -5.097955092787742615e-02 1.013195663690567017e-01 1.515718847513198853e-01 2.592108547687530518e-01 -1.030733361840248108e-01 -2.826535403728485107e-01 2.873136997222900391e-01 1.997946053743362427e-01 1.457113325595855713e-01 4.660954326391220093e-02 -2.190177738666534424e-01 2.675900161266326904e-01 4.003719091415405273e-01 -5.891683395020663738e-04 -2.468730658292770386e-01
1.783435791730880737e-02 -7.242203503847122192e-02 3.386017978191375732e-01 -2.956568300724029541e-01 1.203419789671897888e-01 4.286399111151695251e-02 -1.022199243307113647e-01 -3.560783565044403076e-01 9.868942946195602417e-02 1.922639608383178711e-01 -2.551113665103912354e-01 -1.378106623888015747e-01 -6.937685608863830566e-02 3.434865549206733704e-02 7.424542307853698730e-02 -1.163118705153465271e-01 3.566353917121887207e-01 -1.147571355104446411e-01 2.844794280827045441e-02 2.598090097308158875e-03 1.723103374242782593e-01 -1.615595966577529907e-01 -2.493871897459030151e-01 1.341544687747955322e-01 2.022450715303421021e-01 5.606008344329893589e-04 2.122374624013900757e-01 1.526582241058349609e-02 2.421254813671112061e-01 2.084035128355026245e-01 -8.634448796510696411e-02 -1.007439792156219482e-01
-1.295751035213470459e-01 -1.287860572338104248e-01 1.317923069000244141e-01 -1.905174702405929565e-01 5.597421526908874512e-02 -6.140223145484924316e-01 -2.370349168777465820e-01 -1.742343753576278687e-01 1.275103539228439331e-02 -3.259724080562591553e-01 -2.504268884658813477e-01 -1.043616831302642822e-01 -6.763588637113571167e-02 -3.397829234600067139e-01 3.447797149419784546e-02 -3.421849384903907776e-02 1.623840183019638062e-01 2.350719273090362549e-02 -3.958772867918014526e-02 5.325089767575263977e-02 -8.063112199306488037e-02 -1.454460024833679199e-01 -2.849175361916422844e-03 -4.929123446345329285e-03 4.025842249393463135e-02 -1.307268440723419189e-01 8.664511889219284058e-02 7.742771506309509277e-02 1.691199243068695068e-01 -3.275998681783676147e-02 9.245897084474563599e-02 -1.199909523129463196e-01
-1.182405352592468262e-01 -2.459396123886108398e-01 7.336419075727462769e-02 -1.266973465681076050e-01 -1.745959073305130005e-01 -1.728336513042449951e-01 -2.365771234035491943e-01 -1.795779913663864136e-01 -4.041245579719543457e-02 -2.739883661270141602e-01 1.162241995334625244e-01 -2.210552692413330078e-01 9.003530442714691162e-02 -1.994075179100036621e-01 3.255963921546936035e-01 -9.175043553113937378e-02 2.436517477035522461e-01 1.249218136072158813e-01 4.988789558410644531e-02 1.113602593541145325e-01 7.670638710260391235e-02 -4.567594230175018311e-01 8.581894636154174805e-02 -7.567198947072029114e-03 -4.327822104096412659e-02 4.616781696677207947e-02 -1.482091993093490601e-01 -2.530372701585292816e-02 8.411907590925693512e-03 1.952992975711822510e-01 1.177636235952377319e-01 -2.523108422756195068e-01
-3.021101467311382294e-02 -1.382292360067367554e-01 2.043724656105041504e-01 2.401851266622543335e-01 -1.952606439590454102e-01 -1.672045290470123291e-01 -2.442697733640670776e-01 8.740187436342239380e-02 -2.200131863355636597e-01 3.311850503087043762e-02 -1.417428627610206604e-02 -3.093172907829284668e-01 -1.488549858331680298e-01 -1.169966682791709900e-01 4.497914388775825500e-02 1.629206240177154541e-01 4.082169234752655029e-01 3.871612250804901123e-01 5.429744254797697067e-03 1.077217534184455872e-01 1.804634332656860352e-01 -1.890501230955123901e-01 -2.305163592100143433e-01 -7.935043424367904663e-02 1.082816570997238159e-01 1.558976769447326660e-01 1.401219815015792847e-01 -8.031027019023895264e-02 1.137983277440071106e-01 -4.127629473805427551e-02 -4.866694658994674683e-02 4.789870977401733398e-02
1.569668352603912354e-01 -2.847054302692413330e-01 2.360595464706420898e-01 -1.348127275705337524e-01 4.127226769924163818e-02 -2.028062045574188232e-01 -1.428002268075942993e-01 -1.410101503133773804e-01 2.407462336122989655e-02 4.358442127704620361e-02 -3.551271557807922363e-01 -1.295252442359924316e-01 2.561697065830230713e-01 -3.312120959162712097e-02 -1.395460814237594604e-01 -2.314960658550262451e-01 4.358000159263610840e-01 -6.018814444541931152e-02 -9.201244264841079712e-02 -1.196516603231430054e-01 -1.291016638278961182e-01 -2.337608486413955688e-01 -1.382035668939352036e-02 3.635383024811744690e-02 8.410993218421936035e-02 -2.792881801724433899e-02 1.983771473169326782e-01 -1.196005195379257202e-01 8.585318922996520996e-02 2.397720515727996826e-01 -8.809321373701095581e-02 -1.698709279298782349e-01
-1.411254554986953735e-01 -2.256638109683990479e-01 4.767356812953948975e-01 2.615681476891040802e-02 -2.373116165399551392e-01 -2.341594994068145752e-01 5.020721815526485443e-03 -3.614180907607078552e-02 4.672057926654815674e-02 -8.490698784589767456e-02 -2.183637320995330811e-01 -2.444981187582015991e-01 -5.758774653077125549e-02 7.917380332946777344e-02 -8.987721055746078491e-02 1.666377037763595581e-01 1.855124533176422119e-01 1.268133334815502167e-02 -8.047399669885635376e-02 -1.260800808668136597e-01 2.447856962680816650e-01 9.020750224590301514e-02 -1.507193893194198608e-01 -1.672863587737083435e-02 2.643397450447082520e-01 9.281305968761444092e-02 1.852590888738632202e-01 -1.722244918346405029e-01 2.838195264339447021e-01 2.313467264175415039e-01 1.237900462001562119e-02 -4.162874817848205566e-02
9.708543121814727783e-02 -3.333113193511962891e-01 8.993054181337356567e-02 8.836774155497550964e-03 7.913803309202194214e-02 -3.389819711446762085e-02 -2.576121687889099121e-01 -2.205681502819061279e-01 1.985427737236022949e-01 -9.805199503898620605e-02 -3.440139070153236389e-02 -9.244082868099212646e-02 1.073818281292915344e-01 -2.124233990907669067e-01 -1.578064560890197754e-01 -2.441741675138473511e-01 -4.974596202373504639e-02 3.504352867603302002e-01 7.426363974809646606e-02 -2.373151332139968872e-01 -5.514999851584434509e-03 -2.654732763767242432e-01 7.956724613904953003e-02 -1.537347212433815002e-02 2.111051082611083984e-01 -5.445402115583419800e-02 -1.126931458711624146e-01 1.749890446662902832e-01 1.299302279949188232e-01 -4.007280245423316956e-02 2.946073412895202637e-01 -2.977010905742645264e-01
1.569718122482299805e-01 -2.780686616897583008e-01 2.178642898797988892e-01 -1.873981393873691559e-02 1.170613057911396027e-02 -2.370827049016952515e-01 -1.352975964546203613e-01 -1.171951144933700562e-01 1.504811346530914307e-01 -5.195945501327514648e-02 -4.387380927801132202e-02 -4.744521081447601318e-01 -1.123813167214393616e-01 -2.016586363315582275e-01 -1.848926651291549206e-03 -2.143847197294235229e-02 1.351932436227798462e-02 9.059245139360427856e-02 1.441013440489768982e-02 7.676491141319274902e-02 -4.776999354362487793e-02 -4.409539699554443359e-01 2.825811803340911865e-01 1.610918343067169189e-01 2.605423331260681152e-01 7.410381734371185303e-02 1.169958524405956268e-02 -1.798221170902252197e-01 1.140708103775978088e-01 -1.233385056257247925e-01 2.622523903846740723e-02 -6.268356740474700928e-02
2.098531872034072876e-01 -1.196424886584281921e-01 2.015539109706878662e-01 -8.999754488468170166e-02 5.627553910017013550e-02 2.630973458290100098e-01 -3.028912544250488281e-01 -3.021463379263877869e-02 -5.663817375898361206e-02 2.511562705039978027e-01 2.364312410354614258e-01 -3.433934748172760010e-01 -5.970742553472518921e-02 -6.642992794513702393e-02 5.253563169389963150e-03 -1.973593831062316895e-01 2.121413648128509521e-01 8.037436008453369141e-02 2.681052125990390778e-02 -5.651708692312240601e-02 3.989769220352172852e-01 -1.581592708826065063e-01 1.205810606479644775e-01 -9.854817390441894531e-02 1.782620251178741455e-01 1.574159786105155945e-02 1.040155515074729919e-01 8.396399766206741333e-02 -5.640697479248046875e-02 5.617504939436912537e-02 -9.190856665372848511e-02 -3.351327776908874512e-01
3.121740818023681641e-01 -3.222035765647888184e-01 3.044871091842651367e-01 -3.211445212364196777e-01 1.005951389670372009e-01 -2.989835292100906372e-02 -1.827636361122131348e-02 -1.543269157409667969e-01 1.361225098371505737e-01 -5.527732893824577332e-02 -2.829136848449707031e-01 -1.502323336899280548e-02 -1.498662382364273071e-01 5.795978009700775146e-02 5.616009607911109924e-02 8.933465927839279175e-03 2.249807119369506836e-01 1.299596130847930908e-01 4.368069767951965332e-02 -1.654576361179351807e-01 7.701040059328079224e-02 -2.694444954395294189e-01 -1.393806189298629761e-01 -4.091776907444000244e-02 1.243633553385734558e-01 1.151057034730911255e-01 2.137735038995742798e-01 -2.105963379144668579e-01 2.557644248008728027e-01 1.808031499385833740e-01 -1.308987885713577271e-01 -7.994106411933898926e-02
-1.832055598497390747e-01 3.413975611329078674e-02 3.579712510108947754e-01 3.224258776754140854e-03 1.311930548399686813e-02 6.185415759682655334e-02 -2.717469930648803711e-01 -6.051722913980484009e-03 3.199838846921920776e-02 -6.390034221112728119e-03 -1.595239937305450439e-01 -2.566491961479187012e-01 -1.607379466295242310e-01 1.185415312647819519e-01 4.208257496356964111e-01 -1.199716925621032715e-01 5.341707915067672729e-02 6.260977685451507568e-02 -7.528997957706451416e-02 1.434737294912338257e-01 1.849352568387985229e-01 -2.328416109085083008e-01 -2.549519836902618408e-01 1.417941451072692871e-01 1.970355361700057983e-01 -9.581860899925231934e-02 7.915308699011802673e-03 -2.386806160211563110e-01 2.552523612976074219e-01 1.040870025753974915e-01 -1.504944562911987305e-01 -1.589237451553344727e-01
1.119328439235687256e-01 -1.223716363310813904e-01 2.277782708406448364e-01 -2.332864850759506226e-01 1.924061328172683716e-01 -9.579773247241973877e-02 -1.006072387099266052e-01 -1.247093304991722107e-01 2.862518653273582458e-02 3.442315384745597839e-02 -3.231900632381439209e-01 -1.124648004770278931e-01 1.740100532770156860e-01 -2.792860195040702820e-02 -7.927800714969635010e-02 -1.048246771097183228e-01 5.032439231872558594e-01 1.404834091663360596e-01 2.467008680105209351e-02 -1.431391239166259766e-01 -6.781213730573654175e-02 -3.593177795410156250e-01 -2.643108665943145752e-01 4.547183960676193237e-02 1.150596067309379578e-01 -1.151055190712213516e-02 6.764958053827285767e-02 -1.104127168655395508e-01 1.194408312439918518e-01 2.515778541564941406e-01 5.747400224208831787e-02 -1.271197497844696045e-01
-4.000353440642356873e-02 -3.062194883823394775e-01 1.382438242435455322e-01 -1.062229722738265991e-01 -3.773715347051620483e-02 -2.990111708641052246e-01 -2.625834047794342041e-01 3.416605293750762939e-02 -7.319654524326324463e-02 -1.539750844240188599e-01 1.021192222833633423e-01 -7.818383723497390747e-02 -3.064608760178089142e-02 1.019989605993032455e-02 1.642650067806243896e-01 -1.784339845180511475e-01 1.199098527431488037e-01 1.970308721065521240e-01 2.627976536750793457e-01 2.746019065380096436e-01 -1.987214088439941406e-01 -3.219748735427856445e-01 1.219206079840660095e-01 -1.650357097387313843e-01 8.705968409776687622e-02 -6.170188635587692261e-02 3.557240590453147888e-02 1.931964457035064697e-01 6.989011913537979126e-02 1.348816752433776855e-01 -5.491523072123527527e-03 -3.896167278289794922e-01
-1.242489665746688843e-01 -4.463264346122741699e-01 2.247824519872665405e-01 1.266590654850006104e-01 1.149292439222335815e-01 -4.330651462078094482e-02 -2.868233025074005127e-01 3.280930817127227783e-01 -9.375215321779251099e-02 -7.889387011528015137e-02 3.846930339932441711e-02 5.498186219483613968e-03 -1.790660899132490158e-03 -7.422641664743423462e-02 1.262865513563156128e-01 -1.011171936988830566e-01 1.024577766656875610e-01 2.004924416542053223e-01 1.865991652011871338e-01 2.480261027812957764e-01 -9.535045363008975983e-03 -2.451618313789367676e-01 3.103272058069705963e-02 -1.177895590662956238e-01 2.256316691637039185e-01 -8.126273006200790405e-02 7.237870991230010986e-02 -3.810837119817733765e-02 1.707035675644874573e-02 1.488838493824005127e-01 -2.081930488348007202e-01 -3.369105756282806396e-01
-1.585299521684646606e-01 -2.847015261650085449e-01 2.838847935199737549e-01 1.719651669263839722e-01 -1.451588869094848633e-01 -1.959735155105590820e-01 1.126764044165611267e-01 -1.348223537206649780e-01 -1.305499114096164703e-02 -2.385911904275417328e-02 -2.697006762027740479e-01 -2.437532693147659302e-01 -3.933790698647499084e-02 3.849455714225769043e-02 -9.669464826583862305e-02 6.834740936756134033e-02 3.432321250438690186e-01 -2.385149477049708366e-03 -1.275603771209716797e-01 2.116202935576438904e-02 2.061002999544143677e-01 -6.306768208742141724e-02 -1.017453745007514954e-01 1.903226375579833984e-01 2.641460895538330078e-01 -6.641703099012374878e-02 2.758770585060119629e-01 -1.794851422309875488e-01 3.188631236553192139e-01 1.000643447041511536e-01 -1.387858390808105469e-01 -4.835417866706848145e-02
3.191880881786346436e-01 1.256225723773241043e-02 6.069210544228553772e-02 -3.159489035606384277e-01 5.765665695071220398e-02 -2.658941447734832764e-01 -2.443191409111022949e-01 1.463034152984619141e-01 -7.220312952995300293e-02 -7.476962357759475708e-02 -6.146586313843727112e-02 -2.332713603973388672e-01 -4.899318888783454895e-02 6.312874704599380493e-02 5.133361369371414185e-02 -2.382878912612795830e-03 -8.619805797934532166e-03 1.945634186267852783e-01 -1.677512377500534058e-02 -8.705683052539825439e-02 1.115893498063087463e-01 -2.329719662666320801e-01 -3.309651091694831848e-02 -8.015529811382293701e-02 5.642519593238830566e-01 4.242976009845733643e-02 5.299127846956253052e-02 1.119878441095352173e-01 1.106920018792152405e-01 -1.577570736408233643e-01 -1.256811916828155518e-01 -2.297956496477127075e-01
9.634047001600265503e-02 -3.016481697559356689e-01 2.275381993968039751e-04 8.524949103593826294e-02 -6.502714008092880249e-02 -3.757724165916442871e-01 -1.316043138504028320e-01 -3.234713673591613770e-01 1.396642476320266724e-01 8.866101503372192383e-02 1.998892426490783691e-02 -3.698899149894714355e-01 -5.691045895218849182e-02 -5.467667058110237122e-02 4.690991248935461044e-03 -8.846799284219741821e-02 -1.944422023370862007e-03 -4.233085364103317261e-02 2.709216475486755371e-01 -7.289142906665802002e-02 1.184193231165409088e-02 -1.460284292697906494e-01 5.298625677824020386e-02 -1.380752539262175560e-03 3.288451135158538818e-01 1.017981097102165222e-01 1.258135437965393066e-01 -3.134686648845672607e-01 1.603962108492851257e-02 5.413611978292465210e-02 1.421154141426086426e-01 -2.926618456840515137e-01
-3.681620955467224121e-02 -2.991673052310943604e-01 3.602774739265441895e-01 -2.246802598237991333e-01 -3.411767482757568359e-01 -1.597096920013427734e-01 -8.353049308061599731e-02 1.389881502836942673e-02 2.399025834165513515e-05 -1.364239901304244995e-01 -7.271821051836013794e-02 -1.612792909145355225e-01 1.744781583547592163e-01 9.573575807735323906e-04 1.218935176730155945e-01 -3.151807934045791626e-02 2.634887397289276123e-01 -1.722266711294651031e-02 2.055023983120918274e-02 -1.987974196672439575e-01 -9.504580870270729065e-03 -1.992648988962173462e-01 1.147799417376518250e-01 8.469268679618835449e-02 -1.451781988143920898e-01 -1.404368579387664795e-01 9.796205163002014160e-02 -1.632816642522811890e-01 4.021033942699432373e-01 2.690855264663696289e-01 -4.331324994564056396e-02 -2.722289413213729858e-02
-1.968803629279136658e-02 -3.434020876884460449e-01 1.057027503848075867e-01 -1.511302143335342407e-01 -2.013367116451263428e-01 -3.412905335426330566e-02 -3.946471214294433594e-01 1.555614918470382690e-01 2.488200515508651733e-01 2.570407651364803314e-02 -1.020197421312332153e-01 -9.831523895263671875e-02 -1.842689700424671173e-02 -3.224277123808860779e-02 -5.382998287677764893e-02 7.853282988071441650e-02 4.343700036406517029e-02 6.328978389501571655e-02 3.986070156097412109e-01 9.562875330448150635e-02 -3.483714535832405090e-02 -2.717382907867431641e-01 2.778328657150268555e-01 3.524078428745269775e-02 1.474416553974151611e-01 -1.738756150007247925e-01 1.713908761739730835e-01 -9.785232692956924438e-02 2.407498508691787720e-01 -5.614992231130599976e-03 2.090077251195907593e-01 -1.136913672089576721e-01
3.110293112695217133e-02 -9.784463793039321899e-02 1.332161724567413330e-01 2.580370008945465088e-02 -5.694130808115005493e-02 -2.270706892013549805e-01 -1.255037486553192139e-01 -1.028604283928871155e-01 -1.621459275484085083e-01 5.988688766956329346e-02 -9.229921549558639526e-02 1.286458522081375122e-01 -4.709453508257865906e-02 -1.420801430940628052e-01 -7.061721384525299072e-02 8.728465437889099121e-02 3.351314067840576172e-01 2.312034368515014648e-01 3.302631676197052002e-01 1.874459162354469299e-02 1.747917234897613525e-01 -1.927839666604995728e-01 -3.122039437294006348e-01 -1.393961459398269653e-01 3.777282238006591797e-01 1.928051412105560303e-01 1.236884519457817078e-01 3.496440500020980835e-02 -2.429787367582321167e-01 -7.685218937695026398e-03 -1.738836169242858887e-01 -2.333118468523025513e-01
-3.620297908782958984e-01 -4.042938947677612305e-01 2.341384142637252808e-01 5.979719758033752441e-02 -2.493962049484252930e-01 -2.160549908876419067e-01 -3.367147445678710938e-01 -1.681759804487228394e-01 -1.207553669810295105e-01 -7.065903861075639725e-03 4.608634114265441895e-02 -1.221351977437734604e-02 -2.009833231568336487e-02 -1.504903286695480347e-01 1.058737281709909439e-02 -7.387405633926391602e-02 1.053851842880249023e-02 1.312909573316574097e-01 -1.736199669539928436e-02 1.143180727958679199e-01 -2.467636764049530029e-01 -2.217099219560623169e-01 1.723774522542953491e-01 -1.336427628993988037e-01 9.310960024595260620e-02 1.922493427991867065e-02 -2.144973725080490112e-02 -1.020665839314460754e-01 3.250105977058410645e-01 -8.466531336307525635e-02 -1.489696800708770752e-01 -8.815557509660720825e-02
-4.350660741329193115e-02 -2.678476870059967041e-01 -5.422671511769294739e-02 3.438077121973037720e-02 -1.891347914934158325e-01 -2.689272165298461914e-01 -4.711829721927642822e-01 4.108972847461700439e-03 1.678596287965774536e-01 -9.760354459285736084e-02 -1.150380354374647141e-02 -2.044647634029388428e-01 8.321215957403182983e-02 -9.652580320835113525e-02 1.337004750967025757e-01 -1.453202813863754272e-01 6.347627937793731689e-02 2.149812281131744385e-01 2.170922160148620605e-01 1.762989163398742676e-01 -5.708488449454307556e-02 -1.579187214374542236e-01 9.970375895500183105e-02 -1.343450695276260376e-01 1.169536337256431580e-01 -1.321685910224914551e-01 -1.323132663965225220e-01 1.746495515108108521e-01 2.409361600875854492e-01 -3.430298343300819397e-02 1.313154399394989014e-01 -3.420112133026123047e-01
8.492460101842880249e-02 -3.393457233905792236e-01 9.684878401458263397e-03 -2.444109022617340088e-01 -2.887623310089111328e-01 2.137753069400787354e-01 -9.199699759483337402e-02 -6.841354072093963623e-02 -3.032496199011802673e-02 6.650887429714202881e-02 -1.040522083640098572e-01 -1.271528154611587524e-01 -1.868432760238647461e-01 6.499570608139038086e-02 1.366219967603683472e-01 8.779504150152206421e-02 6.631862372159957886e-02 2.371024154126644135e-02 2.389406859874725342e-01 -2.130018472671508789e-01 -2.322719246149063110e-02 -1.401261147111654282e-02 -2.895447984337806702e-02 1.229915544390678406e-01 3.341263830661773682e-01 1.565792262554168701e-01 2.981733083724975586e-01 4.682069644331932068e-03 1.527012288570404053e-01 3.542345017194747925e-02 2.042821198701858521e-01 -4.027576446533203125e-01
5.068729445338249207e-02 -6.089802086353302002e-02 4.041272401809692383e-01 -1.695957034826278687e-02 -2.517178356647491455e-01 -2.010671235620975494e-02 -6.946231424808502197e-02 1.540462523698806763e-01 1.028031036257743835e-01 2.455720901489257812e-01 -3.808231055736541748e-01 -2.304622232913970947e-01 -9.745965898036956787e-02 -1.993209272623062134e-01 -2.061899006366729736e-01 1.056862622499465942e-01 1.512458026409149170e-01 1.534291207790374756e-01 1.653280556201934814e-01 5.135922878980636597e-02 2.302576303482055664e-01 -4.700504243373870850e-03 -3.150030970573425293e-01 -1.035890579223632812e-01 1.042603328824043274e-01 3.691940382122993469e-02 -5.892451852560043335e-02 -1.163076385855674744e-01 1.808643788099288940e-01 2.355269640684127808e-01 8.290839195251464844e-02 -4.683744907379150391e-02
9.020014852285385132e-02 -2.703461945056915283e-01 9.721132367849349976e-02 -4.105034172534942627e-01 -4.443778097629547119e-01 9.397350251674652100e-03 -3.184387087821960449e-01 -9.960155189037322998e-02 -2.592238485813140869e-01 -8.184777200222015381e-02 -4.688595607876777649e-02 -1.406548470258712769e-01 -7.670357078313827515e-02 6.008343398571014404e-02 -1.186675298959016800e-02 1.332776155322790146e-02 -1.301373988389968872e-01 7.136711478233337402e-02 2.346154451370239258e-01 1.439055651426315308e-01 -1.465020049363374710e-02 -4.698544740676879883e-02 2.432634383440017700e-01 2.274155057966709137e-02 1.237599924206733704e-01 -5.497904121875762939e-02 1.348793953657150269e-01 -1.370597034692764282e-01 2.425297051668167114e-01 1.441840231418609619e-01 1.310037374496459961e-01 -1.193846985697746277e-01
1.471982151269912720e-01 -2.340686619281768799e-01 1.640245020389556885e-01 -2.840106487274169922e-01 -1.693787984549999237e-02 -5.967335402965545654e-02 -3.545925021171569824e-01 -1.368954181671142578e-01 2.908559739589691162e-01 5.013334006071090698e-02 -2.583577930927276611e-01 -2.143862657248973846e-02 -1.583848148584365845e-01 -3.739852458238601685e-02 -2.546986937522888184e-01 -8.298260718584060669e-02 -8.018019795417785645e-02 3.381304442882537842e-02 2.138263434171676636e-01 -4.505234211683273315e-02 4.494987428188323975e-02 -2.055446952581405640e-01 1.228989437222480774e-01 -1.779683120548725128e-02 3.107731938362121582e-01 2.543133124709129333e-02 3.997286781668663025e-03 8.427384495735168457e-02 2.312927506864070892e-02 3.340406715869903564e-01 8.653850853443145752e-02 -2.759133577346801758e-01
-1.231337860226631165e-01 -3.430334031581878662e-01 2.620670199394226074e-01 -8.132092654705047607e-02 4.536439850926399231e-02 -1.809843778610229492e-01 -3.778699636459350586e-01 1.754740923643112183e-01 -3.025394082069396973e-01 2.238359898328781128e-01 6.032603979110717773e-02 -4.480616375803947449e-02 1.880961097776889801e-02 8.402910083532333374e-02 -1.237930636852979660e-02 -9.929100982844829559e-03 1.477551758289337158e-01 3.007880449295043945e-01 -1.099175661802291870e-01 -1.455309838056564331e-01 -1.025086417794227600e-01 -1.744194477796554565e-01 -1.798121184110641479e-01 -4.999743774533271790e-02 1.849119365215301514e-02 8.904302120208740234e-02 -1.426806207746267319e-02 -2.188520878553390503e-01 1.324345916509628296e-01 -2.835910320281982422e-01 9.999304264783859253e-02 -2.070687413215637207e-01
-1.002287268638610840e-01 -1.962574571371078491e-01 4.000048935413360596e-01 8.741068840026855469e-02 -4.290267359465360641e-03 -2.230951935052871704e-01 5.664956197142601013e-02 -1.562513709068298340e-01 1.723712868988513947e-02 -4.845238849520683289e-02 -2.900055646896362305e-01 1.072228047996759415e-02 -3.066637217998504639e-01 1.933946758508682251e-01 1.603540033102035522e-01 -2.251420617103576660e-01 2.320660948753356934e-01 1.254460960626602173e-01 -2.533771693706512451e-01 -1.903782226145267487e-02 1.715903431177139282e-01 -1.229614317417144775e-01 -4.927653819322586060e-02 7.713665813207626343e-02 2.466379106044769287e-01 -4.791239649057388306e-02 2.654914259910583496e-01 -1.512181758880615234e-01 1.536145210266113281e-01 -9.176556020975112915e-03 -1.113932952284812927e-01 -1.789029985666275024e-01
-4.266162961721420288e-02 -1.185365244746208191e-01 1.665498167276382446e-01 -8.332826197147369385e-02 -2.067624926567077637e-01 -2.548667229712009430e-02 -1.962440013885498047e-01 3.263099491596221924e-02 -2.449353635311126709e-01 3.182511627674102783e-01 -2.352574318647384644e-01 1.527624204754829407e-02 1.487033516168594360e-01 2.787170410156250000e-01 8.390092104673385620e-02 1.060010492801666260e-01 1.647993177175521851e-01 3.092345297336578369e-01 1.142424121499061584e-01 1.227476671338081360e-01 1.644470989704132080e-01 -1.405472904443740845e-01 -6.431066244840621948e-02 1.825885623693466187e-01 2.789039909839630127e-01 -1.072533056139945984e-01 2.861001789569854736e-01 -8.608844876289367676e-02 1.995584368705749512e-01 1.956029832363128662e-01 -1.165266707539558411e-01 -1.617101430892944336e-01
-1.183484941720962524e-01 -2.761144340038299561e-01 4.038078486919403076e-01 -1.544042527675628662e-01 -1.453435570001602173e-01 -3.261826634407043457e-01 -2.709596157073974609e-01 -8.632577955722808838e-02 8.628674596548080444e-02 1.476853787899017334e-01 1.211485192179679871e-01 -4.093097150325775146e-02 2.043326199054718018e-01 -3.326033651828765869e-01 -8.862377703189849854e-02 1.400265246629714966e-01 7.688906043767929077e-03 1.326633095741271973e-01 -1.701495200395584106e-01 9.653270244598388672e-02 -1.816393584012985229e-01 -6.885115802288055420e-02 1.041719242930412292e-01 -1.622040569782257080e-01 8.512824773788452148e-02 2.037905752658843994e-01 -7.138310465961694717e-03 -7.761578261852264404e-02 2.322870045900344849e-01 1.302809715270996094e-01 7.163982838392257690e-02 -1.651540994644165039e-01
1.363090872764587402e-01 -1.811760365962982178e-01 1.370328515768051147e-01 4.683028440922498703e-03 -9.260575473308563232e-02 -7.689408957958221436e-02 -2.543650269508361816e-01 -4.497350659221410751e-03 -2.431080937385559082e-01 -2.107345312833786011e-01 -1.360155344009399414e-01 -6.079975888133049011e-02 -2.891987562179565430e-01 1.684359759092330933e-01 1.330283004790544510e-03 2.255144864320755005e-01 -5.457064136862754822e-02 1.526201143860816956e-02 1.184885725378990173e-01 2.926904335618019104e-02 2.055126428604125977e-02 -2.743871212005615234e-01 -4.986464679241180420e-01 -1.462630182504653931e-01 8.919494599103927612e-02 3.942554350942373276e-03 2.412010878324508667e-01 -2.753291651606559753e-02 2.565221190452575684e-01 2.272320687770843506e-01 -1.029831990599632263e-01 -5.659239739179611206e-02
1.066686678677797318e-02 -3.073390424251556396e-01 -2.028952818363904953e-03 5.077832937240600586e-02 2.397873252630233765e-01 6.319962441921234131e-02 -9.371746331453323364e-02 -5.562850460410118103e-02 -3.001956939697265625e-01 2.886702120304107666e-01 -2.674187719821929932e-01 -6.671611219644546509e-02 -1.634816825389862061e-02 -1.660008430480957031e-01 4.188957065343856812e-02 1.172170862555503845e-01 -1.496551930904388428e-01 2.110258340835571289e-01 2.541901469230651855e-01 6.884853355586528778e-03 1.107926443219184875e-01 -6.672556698322296143e-02 -1.004974469542503357e-01 -2.130831331014633179e-01 2.699462771415710449e-01 2.285058945417404175e-01 1.093164533376693726e-01 -1.458310335874557495e-02 2.314324676990509033e-01 2.910192608833312988e-01 -1.167548000812530518e-01 -2.092682272195816040e-01
-8.109927177429199219e-02 -2.483255863189697266e-01 9.422495216131210327e-02 -2.343296408653259277e-01 1.818075589835643768e-02 -2.249923944473266602e-01 -3.550266027450561523e-01 -1.159924939274787903e-01 -1.125028356909751892e-01 1.252236068248748779e-01 -3.551449626684188843e-02 -5.264062061905860901e-02 -1.562465876340866089e-01 -2.970604458823800087e-03 2.237022370100021362e-01 -3.352695703506469727e-01 1.744756847620010376e-01 6.269119679927825928e-02 -1.131785809993743896e-01 9.937692433595657349e-02 -8.775152266025543213e-02 -5.641404911875724792e-02 -1.869572140276432037e-02 -4.227252677083015442e-02 2.826420664787292480e-01 -6.107733026146888733e-02 -1.681829988956451416e-01 2.984307110309600830e-01 1.057258993387222290e-01 -1.371452659368515015e-01 5.291204154491424561e-02 -3.930033445358276367e-01
2.436927054077386856e-03 -3.782064914703369141e-01 2.671031281352043152e-02 -4.406991302967071533e-01 -6.634179502725601196e-02 -1.205363795161247253e-01 -2.084878385066986084e-01 -2.750527346506714821e-03 -5.614858120679855347e-02 1.455353051424026489e-01 -2.051005363464355469e-01 -1.864829361438751221e-01 -2.719783484935760498e-01 -9.630381315946578979e-02 1.677305996417999268e-01 -1.273565292358398438e-01 1.969895213842391968e-01 1.659128516912460327e-01 1.137003526091575623e-01 1.211788803339004517e-01 -1.062475070357322693e-01 -6.280545890331268311e-02 -4.990183934569358826e-02 -6.811039894819259644e-02 3.029392063617706299e-01 -1.112619638442993164e-01 -4.892488196492195129e-02 2.201917618513107300e-01 2.677280604839324951e-01 -1.111975088715553284e-01 1.002736985683441162e-01 -7.355763018131256104e-02
1.159374639391899109e-01 9.160464257001876831e-02 1.515161991119384766e-01 -3.813402354717254639e-02 -4.073945283889770508e-01 -1.299923956394195557e-01 -3.388864994049072266e-01 2.615325711667537689e-02 -1.843702942132949829e-01 3.525305911898612976e-02 2.758503193035721779e-03 1.679758541285991669e-02 -3.905349597334861755e-02 -1.025162041187286377e-01 1.922059506177902222e-01 -1.370744556188583374e-01 9.326381236314773560e-02 9.944605082273483276e-02 3.577065467834472656e-01 1.791277527809143066e-01 -4.887904226779937744e-02 -3.201556503772735596e-01 -1.622449904680252075e-01 -1.111529394984245300e-01 3.663162291049957275e-01 -1.852459162473678589e-01 1.031316593289375305e-01 -6.556892395019531250e-02 -1.750237308442592621e-02 -1.188312917947769165e-01 1.214327365159988403e-01 -1.313748359680175781e-01
-8.199831843376159668e-02 -2.710511386394500732e-01 -5.734116211533546448e-02 -2.542807459831237793e-01 -1.618279702961444855e-02 -3.041655421257019043e-01 -2.046240419149398804e-01 -1.714657247066497803e-01 -1.962787359952926636e-01 -7.403057068586349487e-02 4.071584262419492006e-04 -3.311185836791992188e-01 -4.521776363253593445e-02 -1.876890510320663452e-01 3.708369433879852295e-01 -1.538759171962738037e-01 -6.153399869799613953e-02 -4.227470606565475464e-02 -2.076759748160839081e-02 -5.678897351026535034e-02 -5.725579336285591125e-02 -1.652534902095794678e-01 8.271997421979904175e-02 -2.299254089593887329e-01 7.417260110378265381e-02 -5.633750185370445251e-02 1.861280500888824463e-01 -6.499701738357543945e-02 7.652261853218078613e-02 3.032071292400360107e-01 2.096063457429409027e-03 -3.013836741447448730e-01
1.703436076641082764e-01 -3.068193793296813965e-01 1.594045907258987427e-01 -6.193707138299942017e-02 -4.177137613296508789e-01 2.273483388125896454e-02 -1.646565198898315430e-01 7.487605512142181396e-02 -8.316047489643096924e-03 -2.245882004499435425e-01 -9.024774190038442612e-04 6.057757884263992310e-02 -1.009396612644195557e-01 3.296449780464172363e-02 -1.627843454480171204e-02 1.360116004943847656e-01 4.207684099674224854e-02 1.051893681287765503e-01 2.132951617240905762e-01 -1.836344748735427856e-01 8.223018050193786621e-02 -1.436256319284439087e-01 -4.904785379767417908e-02 2.035379260778427124e-01 2.423071116209030151e-01 1.715219318866729736e-01 3.842450380325317383e-01 6.980507075786590576e-02 1.515109390020370483e-01 1.189778596162796021e-01 1.495988070964813232e-01 -3.037171065807342529e-01
4.868188127875328064e-02 -1.429125815629959106e-01 3.526076674461364746e-01 1.080479100346565247e-01 -3.391118347644805908e-02 1.955315237864851952e-03 -9.924870729446411133e-02 -9.633686393499374390e-02 -7.505086250603199005e-03 1.874661259353160858e-02 -6.681568920612335205e-02 -4.659119993448257446e-02 -2.938432246446609497e-02 -2.104071080684661865e-01 2.049542367458343506e-01 -4.110762476921081543e-02 -1.475800871849060059e-01 4.650505781173706055e-01 2.892908155918121338e-01 -1.675184220075607300e-01 4.032109677791595459e-02 -8.395249396562576294e-02 -3.097589015960693359e-01 -1.648120582103729248e-01 2.992552518844604492e-01 2.257420271635055542e-01 2.651050686836242676e-02 -2.199102342128753662e-01 1.405415534973144531e-01 2.131821587681770325e-02 -1.521927714347839355e-01 -1.024927198886871338e-01
-9.671348333358764648e-02 -2.073533982038497925e-01 1.680965721607208252e-01 9.985642880201339722e-02 -6.621412932872772217e-02 -5.807093903422355652e-02 -2.828399538993835449e-01 -1.067724451422691345e-01 -3.651038557291030884e-02 3.479808866977691650e-01 -2.043789774179458618e-01 1.054609715938568115e-01 1.046699732542037964e-01 1.146736070513725281e-01 2.612866833806037903e-02 -4.175046458840370178e-02 6.941721588373184204e-02 5.804913863539695740e-02 -2.243775641545653343e-03 1.210816428065299988e-01 2.550604939460754395e-01 -6.769064068794250488e-02 -6.950546801090240479e-02 4.783066362142562866e-02 2.073424756526947021e-01 -2.438206523656845093e-01 2.689979672431945801e-01 -1.969969123601913452e-01 2.042502462863922119e-01 2.696580588817596436e-01 -1.135910972952842712e-01 -4.097135663032531738e-01
2.466477304697036743e-01 -2.430414110422134399e-01 2.977793812751770020e-01 2.476066201925277710e-01 1.719499826431274414e-01 -1.778654754161834717e-02 5.079142749309539795e-03 4.956135526299476624e-02 -3.869298100471496582e-02 3.404891490936279297e-01 1.070065703243017197e-02 -1.852027773857116699e-01 -2.171471565961837769e-01 -2.178436070680618286e-01 1.025788784027099609e-01 -7.950885593891143799e-02 -1.505114138126373291e-01 3.557723760604858398e-02 1.473838686943054199e-01 -5.993600562214851379e-02 1.135270297527313232e-01 -1.949174553155899048e-01 1.487710140645503998e-02 -5.352760478854179382e-02 1.256855279207229614e-01 -4.492124542593955994e-02 5.064665153622627258e-02 -2.688182331621646881e-02 3.164521455764770508e-01 2.270328104496002197e-01 -2.439240217208862305e-01 -3.145835995674133301e-01
-2.011402547359466553e-01 -3.352627158164978027e-01 2.883365750312805176e-01 -1.376579850912094116e-01 -6.122815608978271484e-02 -7.214318960905075073e-02 -1.304704993963241577e-01 -2.259979993104934692e-01 1.961206197738647461e-01 -1.689865440130233765e-02 6.323650479316711426e-02 1.409927848726511002e-03 -3.473480939865112305e-01 -2.276540398597717285e-01 -1.746664643287658691e-01 3.267162665724754333e-02 1.149468794465065002e-01 3.601328134536743164e-01 7.720457762479782104e-02 -1.156373042613267899e-02 -1.135112792253494263e-01 -5.235240329056978226e-03 2.266056239604949951e-01 -4.328957945108413696e-02 3.911618888378143311e-01 1.004521474242210388e-01 -1.090067555196583271e-03 -9.361720830202102661e-02 1.137459129095077515e-01 4.115609452128410339e-02 -4.142009187489748001e-03 -1.398148089647293091e-01
-7.043410837650299072e-02 -2.162238061428070068e-01 1.451356559991836548e-01 -3.497310876846313477e-01 -5.199859291315078735e-02 -3.850152343511581421e-02 -2.953635752201080322e-01 -1.027168184518814087e-01 6.141868606209754944e-02 2.667267806828022003e-02 -2.305927276611328125e-01 -2.199047505855560303e-01 -4.352609813213348389e-01 -7.971388287842273712e-03 4.833751544356346130e-02 -1.200711820274591446e-02 1.100731566548347473e-01 1.910274326801300049e-01 1.234941855072975159e-01 8.943480998277664185e-02 3.356670215725898743e-02 -1.185612604022026062e-01 9.789933264255523682e-02 -8.009838312864303589e-02 4.555986821651458740e-01 -7.535576820373535156e-02 -1.605904549360275269e-01 1.664243489503860474e-01 1.491858363151550293e-01 3.642203286290168762e-02 6.368764489889144897e-02 -8.664873242378234863e-02
8.505333214998245239e-02 -2.099207639694213867e-01 2.365702539682388306e-01 -2.217527851462364197e-02 2.085735797882080078e-01 -2.228379994630813599e-01 -1.463798731565475464e-01 -2.226044982671737671e-01 2.040676474571228027e-01 8.283077180385589600e-02 -2.368764951825141907e-03 -3.170456588268280029e-01 -2.278881967067718506e-01 -2.097256481647491455e-02 7.921739481389522552e-03 -9.790037572383880615e-02 -7.812560349702835083e-02 -2.315182052552700043e-02 2.744100093841552734e-01 1.628578826785087585e-02 -1.837600022554397583e-02 -2.495486885309219360e-01 7.742691040039062500e-02 1.912073045969009399e-01 2.467768341302871704e-01 1.075829938054084778e-01 1.963296234607696533e-01 -2.737345099449157715e-01 1.218756288290023804e-01 1.465234160423278809e-01 2.500418424606323242e-01 -2.118694484233856201e-01
1.158714294433593750e-01 -3.114174008369445801e-01 3.796116709709167480e-01 -5.457657575607299805e-02 -6.124029681086540222e-02 -1.847930103540420532e-01 -6.272561848163604736e-02 -2.455077366903424263e-03 1.304207891225814819e-01 2.582408487796783447e-01 -1.762044131755828857e-01 -1.499557197093963623e-01 -1.467328518629074097e-01 -4.419215023517608643e-01 3.045863099396228790e-02 7.963265478610992432e-02 1.320796012878417969e-01 2.384222447872161865e-01 -7.024896144866943359e-02 1.393317617475986481e-02 -2.721462547779083252e-01 -2.218846082687377930e-01 5.579864978790283203e-02 -2.158253639936447144e-02 8.530528098344802856e-02 2.324002534151077271e-01 -9.643634781241416931e-03 -9.813019633293151855e-02 9.770622849464416504e-02 7.724487036466598511e-02 -2.103802263736724854e-01 -4.759933799505233765e-02
5.989517644047737122e-02 -1.934824287891387939e-01 2.138709574937820435e-01 -1.420267671346664429e-01 2.528190314769744873e-01 2.784775495529174805e-01 -1.586420983076095581e-01 1.662627980113029480e-02 -9.515949524939060211e-03 2.254179418087005615e-01 2.066230624914169312e-01 -2.830111980438232422e-01 -5.408838763833045959e-02 -1.016793847084045410e-01 -8.057536929845809937e-02 -2.964137792587280273e-01 4.509795829653739929e-02 -1.451103296130895615e-02 6.549132615327835083e-02 -1.319382432848215103e-02 3.449339568614959717e-01 -1.279854923486709595e-01 -1.534367073327302933e-02 -1.718219518661499023e-01 3.050889968872070312e-01 -1.227695420384407043e-01 1.276953071355819702e-01 2.020574919879436493e-02 -5.355226993560791016e-02 9.553811699151992798e-02 3.664404898881912231e-02 -3.671703040599822998e-01
-8.189588040113449097e-02 -1.320587545633316040e-01 7.022917270660400391e-02 8.170798420906066895e-03 1.897087097167968750e-01 -2.289892733097076416e-01 -2.335524260997772217e-01 1.711657941341400146e-01 -6.163971498608589172e-02 4.578255116939544678e-02 -1.725175529718399048e-01 -1.567647606134414673e-01 9.718210995197296143e-02 -1.924289972521364689e-03 -7.953482866287231445e-02 -1.668405085802078247e-01 4.368052631616592407e-02 -2.064641192555427551e-02 -3.718927875161170959e-02 2.269812822341918945e-01 3.027183115482330322e-01 -1.126012578606605530e-01 -1.134755760431289673e-01 4.078647494316101074e-01 1.358747333288192749e-01 1.191463172435760498e-01 -2.053477987647056580e-02 -1.042640879750251770e-01 4.012958407402038574e-01 2.416664510965347290e-01 1.714884489774703979e-01 -2.513097822666168213e-01
1.002373322844505310e-01 -1.217434555292129517e-01 2.731341719627380371e-01 -1.089324578642845154e-01 9.913098067045211792e-02 -1.102265566587448120e-01 -1.794006973505020142e-01 -1.239167824387550354e-01 -6.045023724436759949e-02 -1.232400983572006226e-01 -4.421849846839904785e-01 -2.494285851716995239e-01 8.277418464422225952e-02 4.102245718240737915e-02 -1.211934760212898254e-01 -9.962341748178005219e-03 3.643659055233001709e-01 4.877735301852226257e-02 3.567051142454147339e-03 -7.772601395845413208e-02 6.119274348020553589e-02 -3.420353233814239502e-01 -1.867311447858810425e-01 7.421470433473587036e-02 1.642069779336452484e-02 -1.711013354361057281e-02 1.389776170253753662e-01 2.611052058637142181e-02 2.182019501924514771e-01 3.280934989452362061e-01 7.631872594356536865e-02 -1.878662705421447754e-01
1.730018258094787598e-01 -1.164326593279838562e-01 2.349036335945129395e-01 -1.178810521960258484e-01 -2.210849374532699585e-01 -2.786760032176971436e-01 -4.253210127353668213e-01 7.364716380834579468e-02 -2.315448224544525146e-02 3.104713512584567070e-03 1.496866047382354736e-01 -4.217511508613824844e-03 -6.456580758094787598e-02 -1.261660307645797729e-01 -2.774530462920665741e-02 -4.925262555480003357e-02 2.637501955032348633e-01 3.455922901630401611e-01 2.984645590186119080e-02 -1.446087658405303955e-01 1.780161857604980469e-01 -2.034854739904403687e-01 -2.057088017463684082e-01 -1.993766799569129944e-02 7.650681305676698685e-03 -2.925715036690235138e-02 2.547621428966522217e-01 4.707330465316772461e-02 -1.597611755132675171e-01 1.421996504068374634e-01 2.892811894416809082e-01 -6.521673500537872314e-02
2.469868510961532593e-01 -2.454849034547805786e-01 -9.149871021509170532e-02 -3.257154822349548340e-01 -9.952004253864288330e-02 -1.667656451463699341e-01 -3.655367195606231689e-01 -5.446876212954521179e-02 1.334212124347686768e-01 -8.285949937999248505e-03 6.378722190856933594e-02 -1.569790393114089966e-01 -2.452755868434906006e-01 8.258555829524993896e-02 -1.035817638039588928e-01 -1.439442187547683716e-01 2.362895905971527100e-01 6.080421805381774902e-02 9.513526409864425659e-02 -1.215679347515106201e-01 -1.346183847635984421e-02 -2.178926579654216766e-02 -1.775429351255297661e-03 1.537632197141647339e-01 4.185861051082611084e-01 4.987646266818046570e-02 2.897205650806427002e-01 1.884249001741409302e-01 -4.207993671298027039e-02 1.835888922214508057e-01 3.995412215590476990e-02 -5.554220825433731079e-02
3.067763149738311768e-01 -2.072058022022247314e-01 -1.426453739404678345e-01 4.646571353077888489e-02 -2.007487416267395020e-01 -1.500278711318969727e-01 -2.485734224319458008e-01 -2.855685651302337646e-01 -5.453436449170112610e-02 2.416430711746215820e-01 -2.080125510692596436e-01 -4.487552866339683533e-02 -1.037978101521730423e-02 -9.368343651294708252e-02 -4.925820976495742798e-02 -1.086551249027252197e-01 1.869567483663558960e-01 2.021034061908721924e-02 3.455607593059539795e-01 1.591107398271560669e-01 1.645578891038894653e-01 -1.156096383929252625e-01 -1.796775013208389282e-01 -1.181416884064674377e-01 -6.405557971447706223e-03 -6.515174359083175659e-02 8.623191714286804199e-02 -8.837869763374328613e-02 3.619533181190490723e-01 1.444258689880371094e-01 -5.968082323670387268e-02 -2.505919337272644043e-01
3.275154232978820801e-01 -2.061655521392822266e-01 8.654174208641052246e-02 2.308937460184097290e-01 2.332599014043807983e-01 -7.824029028415679932e-02 -1.667292863130569458e-01 -5.833480134606361389e-02 -1.933014839887619019e-01 3.045464754104614258e-01 -1.047810390591621399e-01 3.633342310786247253e-02 -1.634986139833927155e-02 -1.940522044897079468e-01 1.514673326164484024e-02 -1.346052438020706177e-01 8.151859045028686523e-02 -8.604128845036029816e-03 3.966279923915863037e-01 1.975220255553722382e-02 2.194773554801940918e-01 -4.126237705349922180e-02 -7.035486400127410889e-02 -1.030692830681800842e-01 2.528721988201141357e-01 -1.675520837306976318e-01 2.092960625886917114e-01 -1.257080137729644775e-01 2.812852561473846436e-01 1.359874755144119263e-01 -1.048326194286346436e-01 -9.440121799707412720e-02
2.866197824478149414e-01 -3.412880897521972656e-01 2.448768019676208496e-01 -2.248216569423675537e-01 -5.582307465374469757e-03 7.179648429155349731e-02 -2.257788479328155518e-01 6.263859570026397705e-02 -6.175747141242027283e-02 1.152922660112380981e-01 -9.348204731941223145e-02 -3.465801477432250977e-03 -2.235087156295776367e-01 1.135971769690513611e-01 1.045013405382633209e-02 -2.231755405664443970e-01 1.977078318595886230e-01 -7.138880027923732996e-05 1.072850599884986877e-01 -2.188550084829330444e-01 3.695018216967582703e-02 -3.155557066202163696e-02 1.357901841402053833e-01 9.274134039878845215e-02 2.593040764331817627e-01 9.293293207883834839e-02 4.327197372913360596e-01 1.861066669225692749e-01 1.505700796842575073e-01 -1.037043258547782898e-01 5.013058334589004517e-02 -1.747832745313644409e-01
-1.882015317678451538e-01 -3.083499372005462646e-01 7.378515438176691532e-04 -2.361559867858886719e-01 -1.148753017187118530e-01 -1.731947511434555054e-01 -1.256550848484039307e-01 -6.918501108884811401e-02 -2.544445693492889404e-01 2.569661140441894531e-01 -3.480201587080955505e-02 -7.024940848350524902e-02 -7.997362315654754639e-02 -8.704099059104919434e-02 -5.318784341216087341e-02 4.068896174430847168e-02 2.415302693843841553e-01 1.239639446139335632e-01 -4.374599549919366837e-03 -4.158333837985992432e-01 1.767752468585968018e-01 -2.738149464130401611e-01 5.928436294198036194e-02 -8.212825655937194824e-02 -1.067094579339027405e-01 -2.277029305696487427e-02 2.444871515035629272e-01 1.573492586612701416e-01 -3.292344883084297180e-02 1.571045815944671631e-01 9.405655786395072937e-03 -3.304070532321929932e-01
2.876009941101074219e-01 -1.511240452527999878e-01 1.297681219875812531e-02 -2.926853112876415253e-02 -1.611890941858291626e-01 -1.373291611671447754e-01 -8.791342377662658691e-02 -2.357706427574157715e-01 -5.444746464490890503e-02 3.171047270298004150e-01 -9.694838523864746094e-02 -4.265339672565460205e-01 -1.529467701911926270e-01 -1.170051991939544678e-01 5.699104070663452148e-02 8.784917742013931274e-02 1.087762489914894104e-01 2.280504256486892700e-01 4.999807104468345642e-02 2.729651629924774170e-01 1.175031438469886780e-02 -1.336657255887985229e-01 3.035620786249637604e-02 -9.692628681659698486e-02 -9.299767762422561646e-02 7.253699749708175659e-02 -5.244388058781623840e-02 8.119531720876693726e-02 3.799518942832946777e-01 1.237039640545845032e-01 1.159649267792701721e-01 -2.771801054477691650e-01
-3.038460016250610352e-02 -4.000866413116455078e-02 3.948547542095184326e-01 -2.184895426034927368e-01 -3.675651550292968750e-01 -1.494187563657760620e-01 -2.412827499210834503e-02 9.153918921947479248e-02 -3.956215083599090576e-01 -5.479036644101142883e-02 -3.954209759831428528e-02 -1.526506841182708740e-01 -1.851265504956245422e-02 -2.732054293155670166e-01 1.952762156724929810e-01 -1.363922357559204102e-01 -2.328008040785789490e-02 8.984070271253585815e-02 -9.627386927604675293e-02 -1.049391925334930420e-01 1.798601262271404266e-02 -1.825225800275802612e-01 -1.437930166721343994e-01 1.397258490324020386e-01 2.066954821348190308e-01 1.159828677773475647e-01 2.279143780469894409e-01 -6.496592611074447632e-02 1.260116845369338989e-01 2.426497191190719604e-01 1.448258757591247559e-01 -2.297268435359001160e-02
1.919304579496383667e-02 -3.860283493995666504e-01 1.832685023546218872e-01 -3.092734515666961670e-01 3.804162889719009399e-02 -1.313143819570541382e-01 -3.025102913379669189e-01 -1.749288588762283325e-01 -8.753252774477005005e-02 1.453696470707654953e-02 -1.747421175241470337e-01 -1.414852738380432129e-01 -3.338335156440734863e-01 4.666449129581451416e-02 -3.706600889563560486e-02 -1.892881281673908234e-02 1.625356972217559814e-01 2.243578732013702393e-01 2.373721897602081299e-01 1.831767410039901733e-01 -1.578737399540841579e-03 1.062965840101242065e-01 2.575509808957576752e-02 -3.120022825896739960e-02 1.708398163318634033e-01 -9.222791343927383423e-02 7.602173835039138794e-02 2.427993565797805786e-01 2.570072114467620850e-01 -2.104398608207702637e-01 9.123709052801132202e-02 -7.820247113704681396e-02
1.615182906389236450e-01 -3.703635334968566895e-01 4.105451330542564392e-02 -1.135615259408950806e-01 5.393840745091438293e-02 -6.499823182821273804e-02 -4.744506478309631348e-01 -1.122685298323631287e-01 -5.915948748588562012e-02 -8.786588907241821289e-02 2.117076702415943146e-02 -4.650274291634559631e-02 1.201036851853132248e-02 -3.999283611774444580e-01 2.888265550136566162e-01 6.261122971773147583e-02 8.990934491157531738e-02 1.154757067561149597e-01 1.548572164028882980e-02 -3.116216063499450684e-01 9.923905879259109497e-02 -9.060210734605789185e-02 -1.005687788128852844e-01 -1.292091459035873413e-01 1.658838391304016113e-01 2.085206508636474609e-01 2.024118453264236450e-01 -1.325441598892211914e-01 2.598682790994644165e-02 -1.871795207262039185e-02 4.882219061255455017e-02 -1.395776718854904175e-01
4.473992064595222473e-02 -4.210495054721832275e-01 -3.298343345522880554e-02 -1.047661826014518738e-01 7.745806872844696045e-02 -2.594185471534729004e-01 -7.985747605562210083e-02 -2.329350449144840240e-02 -1.010390520095825195e-01 -4.452310130000114441e-02 -2.307468056678771973e-01 1.071799024939537048e-01 -1.154020801186561584e-02 -1.265561431646347046e-01 -5.757100880146026611e-02 -6.751286238431930542e-02 -1.399260479956865311e-02 9.085097908973693848e-02 -6.876758486032485962e-02 5.333389714360237122e-02 -3.185630217194557190e-02 -4.460208117961883545e-01 1.057382822036743164e-01 -3.446387052536010742e-01 6.272290647029876709e-02 -3.352942876517772675e-04 1.472789347171783447e-01 -1.051106899976730347e-01 2.877701222896575928e-01 -4.900029394775629044e-03 -1.609858274459838867e-01 -3.689644336700439453e-01
-1.458652764558792114e-01 -2.725226581096649170e-01 8.144833892583847046e-02 -2.045275568962097168e-01 -1.878019422292709351e-01 -3.226049244403839111e-01 -1.552788019180297852e-01 2.033905684947967529e-01 -1.494948863983154297e-01 3.341993689537048340e-01 2.120501250028610229e-01 -6.611452251672744751e-02 -2.770857810974121094e-01 -1.464698165655136108e-01 -3.881479054689407349e-02 2.379765920341014862e-02 1.040877401828765869e-01 2.312018275260925293e-01 8.850552141666412354e-02 -5.265904963016510010e-02 -1.085491850972175598e-01 1.226026192307472229e-02 -8.331201225519180298e-02 -3.584187244996428490e-03 2.042919844388961792e-01 1.142703369259834290e-01 2.264691144227981567e-01 -9.853967279195785522e-02 9.898555278778076172e-02 -1.291173845529556274e-01 -1.913070827722549438e-01 -3.079754114151000977e-01
4.057146236300468445e-02 -7.915677130222320557e-02 3.559719622135162354e-01 -1.705876737833023071e-01 -2.990474402904510498e-01 -1.199934780597686768e-01 -1.645428240299224854e-01 3.592914342880249023e-02 -2.925457358360290527e-01 1.601675599813461304e-01 -2.659144699573516846e-01 -6.132602691650390625e-02 9.739945083856582642e-02 -2.889124155044555664e-01 1.884189248085021973e-01 6.998073309659957886e-02 1.643938422203063965e-01 -2.244059741497039795e-02 -9.371744841337203979e-02 -3.209998607635498047e-01 1.089132279157638550e-01 -4.217894002795219421e-02 -6.679496169090270996e-02 -1.062944680452346802e-01 1.711824983358383179e-01 3.376496210694313049e-02 1.531071364879608154e-01 -5.399995297193527222e-02 -9.606937877833843231e-03 2.632412612438201904e-01 2.206179648637771606e-01 -2.034676671028137207e-01
1.908682137727737427e-01 -1.953169405460357666e-01 2.170760482549667358e-01 -1.241314560174942017e-01 -3.083898127079010010e-02 -1.834561824798583984e-01 -8.143559098243713379e-02 -2.454548180103302002e-01 -1.612398959696292877e-02 -1.021304354071617126e-02 -3.756855130195617676e-01 -8.710898458957672119e-02 1.611339747905731201e-01 -6.094965338706970215e-02 -1.305090934038162231e-01 -2.353314310312271118e-01 3.834575116634368896e-01 -4.506437852978706360e-02 -6.000076606869697571e-02 -1.390307117253541946e-02 -1.689645275473594666e-02 -2.021674215793609619e-01 -3.252750262618064880e-02 1.260669827461242676e-01 1.981280893087387085e-01 7.750497013330459595e-02 3.757910728454589844e-01 -4.279717430472373962e-02 9.183891862630844116e-02 1.490631699562072754e-01 -2.089594900608062744e-01 -1.913534402847290039e-01
3.044008277356624603e-02 -1.679208129644393921e-01 1.304493546485900879e-01 -1.734233498573303223e-01 -3.476696610450744629e-01 -1.695373505353927612e-01 -1.751187294721603394e-01 -1.715873032808303833e-01 -1.234875991940498352e-01 2.840296924114227295e-01 -2.919725477695465088e-01 1.549364160746335983e-02 -1.308223754167556763e-01 7.725859433412551880e-02 1.340463478118181229e-02 5.246688611805438995e-03 2.589173913002014160e-01 -2.063927613198757172e-02 1.091559454798698425e-01 1.022477522492408752e-01 1.980009227991104126e-01 -2.312408573925495148e-02 3.743715956807136536e-02 1.123900935053825378e-01 1.910022646188735962e-01 -3.046335875988006592e-01 1.727241426706314087e-01 -2.464609965682029724e-02 4.028869569301605225e-01 2.034616768360137939e-01 -4.346106573939323425e-02 2.056176960468292236e-02
-7.512447237968444824e-02 -3.177234828472137451e-01 2.587283551692962646e-01 -4.878854379057884216e-02 2.363767661154270172e-02 -2.934803962707519531e-01 -2.321409732103347778e-01 2.426284551620483398e-01 -1.616461575031280518e-02 -1.481771767139434814e-01 1.775586279109120369e-03 5.378413945436477661e-02 -1.171210706233978271e-01 -2.030730843544006348e-01 1.482487022876739502e-01 -3.355211317539215088e-01 -1.774227619171142578e-02 1.886269748210906982e-01 2.605557441711425781e-01 3.077869415283203125e-01 1.265269517898559570e-01 -1.974759399890899658e-01 1.288660913705825806e-01 2.762365341186523438e-02 1.536674648523330688e-01 1.816632784903049469e-02 7.562754303216934204e-02 -3.374477848410606384e-02 -7.550300657749176025e-02 5.122970417141914368e-02 1.948932744562625885e-02 -3.156245350837707520e-01
-2.672895975410938263e-02 -2.051070034503936768e-01 1.001866981387138367e-01 -1.268855668604373932e-02 4.658391408156603575e-04 -2.633454501628875732e-01 -3.042957186698913574e-01 4.206845164299011230e-02 -2.089483886957168579e-01 1.090433672070503235e-01 -1.969026476144790649e-01 -7.801367342472076416e-02 2.012021541595458984e-01 1.171256676316261292e-01 -1.382924802601337433e-02 -2.047514170408248901e-01 2.721605636179447174e-02 -6.744799017906188965e-02 -1.162090431898832321e-02 1.600411683320999146e-01 2.420187741518020630e-01 3.103723563253879547e-02 -2.309029698371887207e-01 2.675546109676361084e-01 2.790127694606781006e-01 1.121922880411148071e-01 4.578014835715293884e-02 -5.345241725444793701e-02 3.803980946540832520e-01 3.465299606323242188e-01 -7.909955829381942749e-02 -6.835974752902984619e-02
3.465411067008972168e-01 -2.612438797950744629e-01 3.343414664268493652e-01 -2.083817869424819946e-02 2.730353502556681633e-03 -1.374711394309997559e-01 -5.469696596264839172e-03 -1.394995003938674927e-01 1.741530448198318481e-01 -1.392247900366783142e-02 -7.213772833347320557e-02 -1.642610281705856323e-01 2.905502319335937500e-01 -2.338726371526718140e-01 -1.800540089607238770e-01 -1.665558218955993652e-01 -4.615227133035659790e-02 3.371222317218780518e-01 7.418245822191238403e-02 2.238244414329528809e-01 7.699456065893173218e-02 -1.756297349929809570e-01 -3.066829144954681396e-01 1.501451432704925537e-01 1.990392804145812988e-01 8.935424685478210449e-02 1.192853823304176331e-01 6.751357018947601318e-02 1.057025603950023651e-02 8.736655116081237793e-02 -4.567138850688934326e-03 -1.243774499744176865e-02
1.329932063817977905e-01 -4.160112440586090088e-01 4.542427659034729004e-01 -4.691689461469650269e-02 5.588674917817115784e-02 -2.317257076501846313e-01 -1.719764918088912964e-01 9.366683661937713623e-02 -9.671863913536071777e-02 4.879663698375225067e-03 3.444258868694305420e-02 8.193852752447128296e-02 -6.600283551961183548e-03 -2.594151720404624939e-02 3.065591156482696533e-01 -1.778716593980789185e-01 -1.896920353174209595e-01 -2.003072528168559074e-03 1.228560656309127808e-01 1.844155341386795044e-01 8.648632466793060303e-02 -8.587957918643951416e-02 2.214888036251068115e-01 -6.020129658281803131e-03 2.404556423425674438e-01 -3.930543363094329834e-02 1.192649975419044495e-01 1.999612003564834595e-01 -7.765769958496093750e-02 8.066487312316894531e-02 -8.846268057823181152e-02 -2.809882164001464844e-01
2.748106122016906738e-01 2.882590331137180328e-02 4.395085871219635010e-01 -1.090060696005821228e-01 2.307902872562408447e-01 -8.417065441608428955e-02 -2.800707519054412842e-01 9.198817424476146698e-03 7.712795585393905640e-02 2.012549489736557007e-01 -1.689456850290298462e-01 5.063056945800781250e-02 1.620398014783859253e-01 -1.320115625858306885e-01 -4.696144908666610718e-02 -5.898808687925338745e-02 2.964043915271759033e-01 8.651345223188400269e-02 1.996018290519714355e-01 -1.856415569782257080e-01 8.919985033571720123e-03 -8.287274092435836792e-02 8.460693806409835815e-02 -1.260277181863784790e-01 2.166385203599929810e-01 2.855675993487238884e-03 7.144539058208465576e-02 -2.091457247734069824e-01 1.575398445129394531e-01 2.493839412927627563e-01 8.077631890773773193e-02 -2.526707351207733154e-01
-1.060448884963989258e-01 -1.433788239955902100e-01 1.183706745505332947e-01 -1.900435090065002441e-01 8.325312286615371704e-02 5.970950424671173096e-02 7.873751223087310791e-02 -1.662995517253875732e-01 1.830913498997688293e-02 6.682574003934860229e-02 9.787016361951828003e-02 8.314598351716995239e-02 8.750873059034347534e-02 -5.743366107344627380e-02 9.851392358541488647e-03 -8.634166792035102844e-03 1.728506386280059814e-01 9.186418354511260986e-02 4.274389743804931641e-01 -3.022771775722503662e-01 1.420776396989822388e-01 -3.850206136703491211e-01 -2.488107383251190186e-01 8.459328860044479370e-02 1.794836968183517456e-01 1.252202689647674561e-01 5.576612055301666260e-02 1.017531827092170715e-01 2.945581674575805664e-01 8.703932166099548340e-02 2.134537398815155029e-01 -3.002566993236541748e-01
5.540630780160427094e-03 -3.389339148998260498e-01 1.462514996528625488e-01 4.801317676901817322e-02 7.766047120094299316e-02 -3.080695569515228271e-01 -1.686461567878723145e-01 -3.519484996795654297e-01 9.259676188230514526e-02 -4.189186170697212219e-02 -6.693187355995178223e-02 -3.850471377372741699e-01 -6.950002163648605347e-02 4.937964305281639099e-02 5.342631787061691284e-02 -5.053808540105819702e-02 -9.225859493017196655e-02 -9.153344482183456421e-02 2.597637772560119629e-01 3.151922672986984253e-02 -1.592751890420913696e-01 -1.703345030546188354e-01 -3.885613754391670227e-02 5.325854569673538208e-02 2.643039524555206299e-01 1.526184231042861938e-01 2.764897942543029785e-01 -1.896176338195800781e-01 7.493714988231658936e-02 2.442918904125690460e-02 1.777902394533157349e-01 -2.119954377412796021e-01
-5.086016654968261719e-02 -1.231437474489212036e-01 2.750622034072875977e-01 -5.272183194756507874e-02 -1.043425798416137695e-01 -2.160234451293945312e-01 -5.798267200589179993e-02 -2.364458516240119934e-02 -6.408666819334030151e-02 2.393672168254852295e-01 -2.250643521547317505e-01 -2.101717516779899597e-02 2.209719866514205933e-01 8.808539807796478271e-02 -1.339170783758163452e-01 -1.919336467981338501e-01 1.297650337219238281e-01 -5.404583644121885300e-04 -1.115939244627952576e-01 1.744901835918426514e-01 2.116526514291763306e-01 -2.045810222625732422e-01 2.476595938205718994e-01 1.582241505384445190e-01 1.884341835975646973e-01 -9.603333473205566406e-02 3.110423386096954346e-01 -1.881968528032302856e-01 1.833826899528503418e-01 2.358060181140899658e-01 1.620896719396114349e-02 -3.454342484474182129e-01
1.491871923208236694e-01 -2.994023561477661133e-01 2.532634735107421875e-01 -3.119109198451042175e-02 6.322864443063735962e-03 -2.520528435707092285e-01 -2.634042799472808838e-01 -6.820065528154373169e-02 1.384292840957641602e-01 1.829775273799896240e-01 -1.038480475544929504e-01 -2.968988120555877686e-01 2.185887396335601807e-01 -2.039377689361572266e-01 2.613809108734130859e-01 3.419373929500579834e-02 -1.665491312742233276e-01 3.348504304885864258e-01 -1.094886064529418945e-01 3.188329190015792847e-02 1.890394464135169983e-02 -3.963159769773483276e-02 -1.508682668209075928e-01 7.389761507511138916e-02 2.067149728536605835e-01 -2.230770289897918701e-01 5.875076632946729660e-03 4.798928275704383850e-02 -1.961715966463088989e-01 2.076795548200607300e-01 -9.410995244979858398e-02 -8.139014244079589844e-02
3.436497226357460022e-02 -7.055451720952987671e-02 3.629562556743621826e-01 -6.728807091712951660e-02 -1.332210004329681396e-01 -5.278371647000312805e-02 -1.332180500030517578e-01 5.648124963045120239e-02 -1.355057209730148315e-01 -2.085121870040893555e-01 -2.640902400016784668e-01 -1.512068063020706177e-01 2.945803664624691010e-02 1.153611689805984497e-01 -2.544411420822143555e-01 1.069963276386260986e-01 1.117661073803901672e-01 -3.701772540807723999e-02 1.050466448068618774e-01 -1.457910835742950439e-01 5.023668706417083740e-02 -2.019850611686706543e-01 -8.602882176637649536e-02 -1.172582712024450302e-02 2.743172645568847656e-01 6.423419713973999023e-02 3.614726364612579346e-01 -2.646547257900238037e-01 2.904773056507110596e-01 3.048918545246124268e-01 3.596047684550285339e-02 -1.247893795371055603e-01
-9.636077284812927246e-02 -1.776555776596069336e-01 1.164218336343765259e-01 6.037532910704612732e-02 -5.764871835708618164e-03 -4.318567365407943726e-02 -3.738019168376922607e-01 -1.339000314474105835e-01 -4.424136504530906677e-02 3.785454332828521729e-01 -1.074448376893997192e-01 1.564456671476364136e-01 1.493623256683349609e-01 7.680579274892807007e-02 5.372457206249237061e-03 -5.147967860102653503e-02 6.786057353019714355e-02 1.429638713598251343e-01 -7.912424206733703613e-02 1.934223622083663940e-02 2.254114001989364624e-01 -7.887898385524749756e-02 -3.614790737628936768e-02 3.485564887523651123e-02 2.039859741926193237e-01 -6.610798835754394531e-02 3.305361568927764893e-01 -1.089325994253158569e-01 3.257588148117065430e-01 2.651893198490142822e-01 -1.436512917280197144e-01 -3.388577699661254883e-01
-1.461826860904693604e-01 -3.834637105464935303e-01 8.701705187559127808e-02 4.956119507551193237e-02 4.951546899974346161e-03 -2.749869823455810547e-01 -2.274095863103866577e-01 1.322187036275863647e-01 3.821582347154617310e-02 3.720343858003616333e-02 -4.181128740310668945e-02 7.495510578155517578e-02 -2.158426940441131592e-01 -7.121306657791137695e-02 5.884023383259773254e-02 -1.138821467757225037e-01 1.418669968843460083e-01 1.744772344827651978e-01 -1.583749800920486450e-01 1.984402239322662354e-01 -5.765691399574279785e-02 -2.468516975641250610e-01 -1.392610967159271240e-01 -7.269266992807388306e-02 3.186468482017517090e-01 -3.898269832134246826e-01 -1.892569288611412048e-02 5.748200695961713791e-03 1.224980950355529785e-01 -1.639912128448486328e-01 -4.842574149370193481e-02 -3.103438913822174072e-01
-2.070354074239730835e-01 -3.509195744991302490e-01 -3.329424932599067688e-02 -2.215873748064041138e-01 -1.436855792999267578e-01 -1.742030233144760132e-01 -3.052241504192352295e-01 -6.739052385091781616e-02 -1.841808259487152100e-01 2.567945420742034912e-01 1.356882303953170776e-01 -1.886744350194931030e-01 -9.911048412322998047e-02 -3.573437035083770752e-02 -1.420091837644577026e-01 -2.320060431957244873e-01 -9.923414327204227448e-03 4.533997476100921631e-01 3.796132653951644897e-02 6.495660543441772461e-02 -1.139341518282890320e-01 1.217757016420364380e-01 1.531327795237302780e-02 1.194621622562408447e-01 7.533713430166244507e-02 3.617854416370391846e-02 1.347308605909347534e-01 -2.572324573993682861e-01 5.766074359416961670e-02 -9.895149618387222290e-02 -8.323772810399532318e-03 -1.948869526386260986e-01
-1.153108254075050354e-01 -3.838896155357360840e-01 1.326875388622283936e-01 -2.247361987829208374e-01 1.099660620093345642e-02 -3.850327432155609131e-02 -2.044514268636703491e-01 -5.146498978137969971e-02 -2.585097253322601318e-01 1.100817397236824036e-01 1.285172402858734131e-01 -7.261586934328079224e-02 1.401417106389999390e-01 4.970344528555870056e-02 -1.924849599599838257e-01 5.580342561006546021e-02 1.367541402578353882e-01 4.254629611968994141e-01 -2.223485410213470459e-01 -2.983003854751586914e-01 6.745475530624389648e-02 -2.702003121376037598e-01 -8.464547246694564819e-02 -5.872898921370506287e-02 2.207797914743423462e-01 -1.873376965522766113e-01 -2.673165127635002136e-02 -7.359783351421356201e-02 -4.230973497033119202e-02 -9.588643908500671387e-02 6.667494028806686401e-02 -1.744793951511383057e-01
3.853060007095336914e-01 -1.535050123929977417e-01 2.586529254913330078e-01 -3.060439825057983398e-01 -2.488873898983001709e-02 -2.276625484228134155e-02 -1.067503541707992554e-01 5.559326615184545517e-03 1.620926335453987122e-02 9.429654479026794434e-02 -7.089626044034957886e-02 -3.362803459167480469e-01 1.295852065086364746e-01 -3.669664263725280762e-01 5.450250208377838135e-02 -1.012409776449203491e-01 1.084158271551132202e-01 2.037492990493774414e-01 1.848746985197067261e-01 -3.768099471926689148e-02 9.278750419616699219e-02 -2.822225168347358704e-02 1.742472946643829346e-01 3.462109714746475220e-02 2.002000510692596436e-01 -1.917860954999923706e-01 1.250922530889511108e-01 -1.759039163589477539e-01 2.440971136093139648e-01 1.375373154878616333e-01 -1.158449128270149231e-01 -1.330394148826599121e-01
-1.232969686388969421e-01 -1.835586130619049072e-01 -1.847970932722091675e-01 -1.565845757722854614e-01 -1.694911420345306396e-01 -2.188747078180313110e-01 -2.285944968461990356e-01 -2.597534563392400742e-03 -4.827728495001792908e-02 2.075087279081344604e-01 1.535324901342391968e-01 -2.645974159240722656e-01 1.818489879369735718e-01 9.421996027231216431e-02 4.315859824419021606e-02 -1.369170099496841431e-01 3.693352937698364258e-01 3.625819981098175049e-01 1.534559726715087891e-01 2.838644199073314667e-02 -3.583057969808578491e-02 -1.662634015083312988e-01 -7.319067418575286865e-02 7.200738042593002319e-02 -3.109397925436496735e-02 5.847042798995971680e-02 9.227336943149566650e-02 -2.963879331946372986e-02 1.929939985275268555e-01 -8.859986811876296997e-02 1.428026854991912842e-01 -3.886438608169555664e-01
-1.788341850042343140e-01 -5.344473719596862793e-01 2.040224373340606689e-01 8.170501887798309326e-02 -1.764013916254043579e-01 -3.591671288013458252e-01 -2.214301228523254395e-01 7.617065683007240295e-03 -3.997703082859516144e-03 1.468851417303085327e-01 6.409930437803268433e-02 -1.383616775274276733e-01 2.216432392597198486e-01 -1.372210383415222168e-01 -8.001513034105300903e-02 2.803933322429656982e-01 -7.105125486850738525e-02 1.600889116525650024e-01 -4.903543740510940552e-02 -7.949072122573852539e-02 -9.323243796825408936e-02 -1.709531545639038086e-01 1.637643724679946899e-01 -2.869611419737339020e-02 6.919603049755096436e-02 8.644270710647106171e-03 6.621603388339281082e-03 1.000238955020904541e-01 1.295620352029800415e-01 1.109780594706535339e-01 2.730939686298370361e-01 -5.916104093194007874e-02
8.603283762931823730e-02 -3.436365425586700439e-01 9.583218395709991455e-02 -2.201989740133285522e-01 -7.432912290096282959e-02 -1.716065853834152222e-01 -5.801394209265708923e-02 1.871037334203720093e-01 -1.097961366176605225e-01 1.248872056603431702e-01 -1.120475977659225464e-01 -5.829726904630661011e-02 -2.921812981367111206e-02 2.502464652061462402e-01 1.920123100280761719e-01 -2.618497237563133240e-03 7.798685133457183838e-02 7.687745988368988037e-02 2.275137305259704590e-01 1.653711199760437012e-01 -1.069737076759338379e-01 -2.260093837976455688e-01 1.644733697175979614e-01 -1.627433001995086670e-01 2.075962424278259277e-01 2.507322467863559723e-02 -1.195006258785724640e-02 1.498461887240409851e-02 -8.414759486913681030e-02 -1.287073828279972076e-02 1.004580557346343994e-01 -5.752763152122497559e-01
9.915159642696380615e-02 -3.494040369987487793e-01 3.403039574623107910e-01 1.385798305273056030e-01 1.637012958526611328e-01 -2.255831956863403320e-01 7.763727009296417236e-02 -4.932587593793869019e-02 -1.539754569530487061e-01 6.947836279869079590e-02 -3.981339335441589355e-01 -6.327334791421890259e-02 -2.158126085996627808e-01 1.625156216323375702e-02 -1.536763906478881836e-01 2.445725258439779282e-03 3.923997282981872559e-01 -1.670612543821334839e-01 5.719332396984100342e-02 4.802356287837028503e-02 1.181640923023223877e-01 -1.990116667002439499e-03 -5.848432332277297974e-02 1.361083537340164185e-01 2.459015995264053345e-01 -1.472736299037933350e-01 1.186419874429702759e-01 -1.300734728574752808e-01 1.750238984823226929e-01 4.409404098987579346e-02 -1.261800676584243774e-01 -1.971613429486751556e-02
-1.343805938959121704e-01 -3.382209837436676025e-01 3.868449628353118896e-01 1.586945913732051849e-02 -1.595465391874313354e-01 -1.693099439144134521e-01 -1.928812116384506226e-01 1.005026251077651978e-01 -1.199447829276323318e-02 3.394626677036285400e-01 2.498177438974380493e-01 -2.031016796827316284e-01 -6.361859291791915894e-02 -6.886292994022369385e-02 1.062204837799072266e-01 -2.513147331774234772e-02 1.348721534013748169e-01 1.329425424337387085e-01 7.860299944877624512e-02 -1.725721061229705811e-01 -2.586397528648376465e-01 -1.606818884611129761e-01 -2.146792560815811157e-01 -1.020051315426826477e-01 2.787652611732482910e-01 1.636844128370285034e-01 -1.743598878383636475e-01 3.535345196723937988e-02 -1.090333387255668640e-01 2.526616863906383514e-02 -4.548567160964012146e-02 -6.857239454984664917e-02
1.198659837245941162e-01 -1.855284720659255981e-01 2.957350313663482666e-01 -2.032747268676757812e-01 1.541390456259250641e-02 -1.553422212600708008e-01 -2.907815203070640564e-02 -1.919956803321838379e-01 1.793709844350814819e-01 -2.110952436923980713e-01 1.219402402639389038e-01 -2.438111752271652222e-01 -1.525228023529052734e-01 8.683321624994277954e-02 1.306803077459335327e-01 1.293409056961536407e-02 -1.171979494392871857e-02 6.727575510740280151e-02 2.483647167682647705e-01 1.823034137487411499e-01 -2.017661463469266891e-03 -1.769573986530303955e-01 3.890019655227661133e-02 1.438366025686264038e-01 1.576814800500869751e-01 1.803855448961257935e-01 2.487145364284515381e-01 9.428228437900543213e-02 1.143354400992393494e-01 2.569394707679748535e-01 3.059179782867431641e-01 -3.276106417179107666e-01
8.339820802211761475e-02 -3.340101242065429688e-01 -1.175491791218519211e-02 1.039213389158248901e-01 -4.673260822892189026e-02 -2.277156710624694824e-01 -1.919600814580917358e-01 7.684258371591567993e-02 1.017922013998031616e-01 -7.929605245590209961e-02 1.618354395031929016e-02 -1.804764121770858765e-01 1.399142742156982422e-01 4.751496016979217529e-02 -1.896686702966690063e-01 5.156358331441879272e-02 1.884006857872009277e-01 3.810299932956695557e-01 4.191163182258605957e-01 -1.222533136606216431e-01 3.247233852744102478e-02 -2.605801820755004883e-01 2.207686156034469604e-01 1.050751004368066788e-02 1.243489533662796021e-01 5.392589047551155090e-02 -2.368151955306529999e-02 -2.343283444643020630e-01 1.819982528686523438e-01 2.586374580860137939e-01 -1.072088349610567093e-02 2.721834369003772736e-02
2.378482222557067871e-01 -3.520595431327819824e-01 3.153131902217864990e-01 9.188216179609298706e-03 8.802714198827743530e-02 -1.265896260738372803e-01 -2.269214764237403870e-02 -6.664925068616867065e-02 -7.188652455806732178e-02 -1.558463927358388901e-02 -4.219048023223876953e-01 -2.809994108974933624e-02 -2.139414250850677490e-01 2.046117484569549561e-01 -3.721696883440017700e-02 -6.284168362617492676e-02 3.040257692337036133e-01 -5.903435125946998596e-02 7.634899020195007324e-02 1.658037602901458740e-01 8.363655209541320801e-02 -2.703307271003723145e-01 -1.856986433267593384e-01 1.760094761848449707e-01 3.109667450189590454e-02 -1.400204449892044067e-01 2.294426113367080688e-01 -3.512464091181755066e-02 2.231126576662063599e-01 1.158186122775077820e-01 -3.063904866576194763e-02 -2.671352401375770569e-02
-4.661029577255249023e-02 -3.133477270603179932e-01 1.310125589370727539e-01 -1.138721406459808350e-01 1.293791383504867554e-01 -5.236539989709854126e-02 -1.422308832406997681e-01 1.831818521022796631e-01 -5.235884711146354675e-02 2.250677533447742462e-02 -9.811279922723770142e-02 1.716869026422500610e-01 3.556571528315544128e-02 -3.832077682018280029e-01 -1.102086622267961502e-02 -2.373404502868652344e-01 2.701448500156402588e-01 3.922063708305358887e-01 -1.103699654340744019e-01 -1.368028223514556885e-01 1.388125568628311157e-01 -1.647154390811920166e-01 -2.401785552501678467e-02 -1.950035542249679565e-01 7.893264293670654297e-03 5.265869572758674622e-02 2.876410484313964844e-01 -2.077517807483673096e-01 1.925949305295944214e-01 7.101422548294067383e-02 1.696010977029800415e-01 -8.360531926155090332e-02
-5.638802424073219299e-02 -2.799905538558959961e-01 2.064668685197830200e-01 -2.241555303335189819e-01 4.625309631228446960e-02 -1.023323461413383484e-01 2.570592239499092102e-02 -1.345154643058776855e-02 -5.664760246872901917e-02 3.888038545846939087e-02 -2.840870618820190430e-01 -3.685068190097808838e-01 8.159704506397247314e-02 -3.905025497078895569e-02 8.958340622484683990e-03 1.198813915252685547e-01 3.599675595760345459e-01 -7.122345268726348877e-02 -8.212322369217872620e-03 -7.385321706533432007e-02 -2.709887027740478516e-01 -2.668909728527069092e-01 -8.898309618234634399e-02 -1.593344807624816895e-01 2.672782633453607559e-03 4.148725792765617371e-02 1.445604860782623291e-01 9.515719860792160034e-02 6.766254454851150513e-02 2.973832190036773682e-01 -6.891465932130813599e-02 -3.473510444164276123e-01
3.268671929836273193e-01 -1.219952926039695740e-01 3.809819519519805908e-01 -1.885702311992645264e-01 -2.133533125743269920e-03 -2.870322167873382568e-01 -3.565036505460739136e-02 -2.217395603656768799e-01 -1.931164227426052094e-02 9.010312706232070923e-02 -2.002921551465988159e-01 -1.894571185111999512e-01 3.834682330489158630e-02 2.776799201965332031e-01 -1.890300959348678589e-01 3.837956115603446960e-02 1.808768659830093384e-01 1.001605167984962463e-01 -1.444233506917953491e-01 8.637959510087966919e-02 3.140524327754974365e-01 -1.729710549116134644e-01 -5.020240321755409241e-03 3.700337931513786316e-02 4.343143105506896973e-02 2.521612644195556641e-01 -1.281199753284454346e-01 -1.307413820177316666e-02 1.327389329671859741e-01 8.610743097960948944e-03 5.717461183667182922e-02 -2.458102852106094360e-01
-2.529405355453491211e-01 -3.385708630084991455e-01 2.071764767169952393e-01 1.060054898262023926e-01 7.733874022960662842e-02 -2.952461838722229004e-01 -1.667920500040054321e-01 3.099909424781799316e-01 -7.796508818864822388e-02 7.666393369436264038e-02 8.397424221038818359e-02 -1.420927345752716064e-01 -5.919225886464118958e-02 -8.625628054141998291e-02 6.851454824209213257e-02 -2.376855462789535522e-01 -2.878916077315807343e-02 1.686048358678817749e-01 7.806922495365142822e-02 2.138361483812332153e-01 -1.965558528900146484e-02 -2.270033061504364014e-01 -9.538950771093368530e-02 -2.319846004247665405e-01 2.522990703582763672e-01 -2.509340941905975342e-01 1.054543405771255493e-01 -4.439506307244300842e-02 1.262342184782028198e-01 1.207806728780269623e-02 -1.133797839283943176e-01 -2.725349962711334229e-01
1.070443987846374512e-01 -1.892187446355819702e-01 3.811241090297698975e-01 2.186258435249328613e-01 7.187848538160324097e-02 -2.197495102882385254e-02 -1.741473227739334106e-01 -1.374569139443337917e-03 -6.697395350784063339e-03 8.428635448217391968e-02 4.741469770669937134e-02 -3.989833220839500427e-02 1.445522438734769821e-02 -2.710341215133666992e-01 1.876905858516693115e-01 1.062672510743141174e-01 -1.857137829065322876e-01 3.475144803524017334e-01 2.355856597423553467e-01 -1.873987028375267982e-03 6.538807600736618042e-02 -6.226000189781188965e-02 -3.146239221096038818e-01 -1.974427700042724609e-01 4.099624454975128174e-01 1.852788180112838745e-01 5.953519046306610107e-02 -7.655537128448486328e-02 1.066701784729957581e-01 -1.441668160259723663e-02 -8.932433091104030609e-03 -1.103433594107627869e-01
-2.267175614833831787e-01 -2.981339097023010254e-01 3.009952902793884277e-01 1.211839094758033752e-01 1.989860460162162781e-02 -3.113422095775604248e-01 -2.241008579730987549e-01 2.536233961582183838e-01 -3.831739723682403564e-02 -9.542780369520187378e-02 1.090716803446412086e-03 -2.242151498794555664e-01 -1.798634380102157593e-01 6.731400638818740845e-02 1.216058805584907532e-01 -2.778143882751464844e-01 -1.065487116575241089e-01 1.422590017318725586e-01 -6.667340546846389771e-02 1.567309051752090454e-01 2.034626342356204987e-02 -1.734468787908554077e-01 -7.607821375131607056e-02 -2.262501865625381470e-01 2.867722809314727783e-01 -1.068384349346160889e-01 -1.941120624542236328e-02 4.949801042675971985e-02 7.618017494678497314e-02 -4.504557326436042786e-02 -2.285685576498508453e-02 -3.161437213420867920e-01
2.604029178619384766e-01 -6.347523629665374756e-02 4.672438800334930420e-01 -2.829784750938415527e-01 1.357367634773254395e-01 -1.584676057100296021e-01 -1.922890394926071167e-01 -4.781032726168632507e-02 -1.025466248393058777e-02 2.933262288570404053e-01 -1.207471266388893127e-01 -4.980686679482460022e-02 1.110591590404510498e-01 -2.218963950872421265e-01 -5.014410614967346191e-02 9.979484975337982178e-02 2.824421823024749756e-01 2.274056524038314819e-01 1.431585401296615601e-01 -1.767151355743408203e-01 7.359255105257034302e-02 -1.826258003711700439e-01 7.382156699895858765e-02 -8.795439451932907104e-02 4.433531314134597778e-02 -1.630450785160064697e-02 -9.511055797338485718e-02 -1.509971022605895996e-01 7.898706942796707153e-02 2.695763111114501953e-01 -7.007960975170135498e-02 -1.290594041347503662e-01
[truncated: 3,276,154 more chars]
