# Supplementary material for: The Language of Innovation
Source: PLoS One. 2020 Apr 30;15(4):e0230107. doi: 10.1371/journal.pone.0230107 (PMC7194493; doi:10.1371/journal.pone.0230107)
Supplement: S28 File — (GZ) [file pone.0230107.s028.tar.gz › 2006-2010/V2Run_21_VS_4500_embeddings2006-2010ED32.txt]

9.679618477821350098e-02 9.300357848405838013e-02 -1.062998548150062561e-01 -2.631534449756145477e-02 -1.287717092782258987e-02 1.494015455245971680e-01 1.115061417222023010e-01 -3.913003206253051758e-01 1.942833214998245239e-01 -3.353064134716987610e-02 1.738776825368404388e-02 1.376460343599319458e-01 3.287952244281768799e-01 -8.710404485464096069e-02 -4.009811207652091980e-02 2.686999924480915070e-02 -1.945455558598041534e-02 -2.940613627433776855e-01 -4.812475293874740601e-02 2.260803990066051483e-02 3.173194527626037598e-01 -2.122116088867187500e-02 3.409684002399444580e-01 -3.291476666927337646e-01 -1.161815524101257324e-01 -1.434218436479568481e-01 4.403693228960037231e-02 8.678886294364929199e-02 2.456980571150779724e-02 5.555106326937675476e-02 3.144609630107879639e-01 2.104233354330062866e-01
6.411121785640716553e-02 -9.364792704582214355e-02 -1.020704209804534912e-01 -1.109202206134796143e-01 3.692033514380455017e-02 -9.383548796176910400e-02 -8.907813578844070435e-02 8.205929398536682129e-02 -1.704067885875701904e-01 -5.890129506587982178e-02 -3.606960177421569824e-01 1.340209394693374634e-01 2.887968122959136963e-01 6.881757825613021851e-02 1.130800321698188782e-01 1.256656367331743240e-03 2.503012120723724365e-01 -1.894142776727676392e-01 2.350991964340209961e-01 -4.693701118230819702e-02 3.572641909122467041e-01 2.207602858543395996e-01 3.699694573879241943e-01 -7.598690222948789597e-03 -2.618651390075683594e-01 -7.896348088979721069e-02 7.685485761612653732e-03 2.471140772104263306e-01 8.018731325864791870e-02 -1.750895380973815918e-01 1.008402630686759949e-01 7.458575069904327393e-02
1.215089559555053711e-01 4.573994874954223633e-01 1.162468120455741882e-01 -3.825464844703674316e-01 8.507201448082923889e-03 6.761148571968078613e-02 -9.050832688808441162e-02 -2.171206325292587280e-01 -1.030891165137290955e-01 1.868057996034622192e-01 -5.559041351079940796e-02 -6.082799658179283142e-02 1.422424912452697754e-01 -2.198279350996017456e-01 1.525291651487350464e-01 -6.438671052455902100e-02 -1.595250368118286133e-01 -9.702246636152267456e-02 1.017020046710968018e-01 -1.982475668191909790e-01 2.954767346382141113e-01 1.638090759515762329e-01 2.080623209476470947e-01 -2.131718546152114868e-01 1.186965964734554291e-03 -1.634271740913391113e-01 1.082330197095870972e-02 -1.027923598885536194e-01 1.105247586965560913e-01 1.566618829965591431e-01 2.152843773365020752e-01 5.361191928386688232e-03
-5.323313549160957336e-02 -5.480049178004264832e-02 -1.093495562672615051e-01 -9.585841000080108643e-02 -2.675113640725612640e-02 -2.065765261650085449e-01 -2.565622925758361816e-01 -4.467986226081848145e-01 6.577666848897933960e-02 -1.089799962937831879e-02 -7.158195227384567261e-02 -1.041129380464553833e-01 -1.540930010378360748e-02 2.785185277462005615e-01 7.268191874027252197e-02 9.831868112087249756e-02 -1.170100737363100052e-02 -2.751377224922180176e-02 2.219707369804382324e-01 1.178215220570564270e-01 4.494393169879913330e-01 3.310748338699340820e-01 1.955665051937103271e-01 1.460886448621749878e-01 4.937536269426345825e-02 -4.881738871335983276e-02 7.267551124095916748e-02 -1.105000749230384827e-01 -2.072100155055522919e-02 -2.050896175205707550e-02 2.451576441526412964e-01 -1.802769750356674194e-01
2.070931494235992432e-01 -1.938264351338148117e-03 -6.332611292600631714e-02 6.253394484519958496e-02 -1.155243888497352600e-01 -4.355107620358467102e-02 4.454363882541656494e-02 -4.828663170337677002e-01 6.910984218120574951e-02 -1.072608456015586853e-01 -5.246638134121894836e-02 -9.143522381782531738e-02 1.371259391307830811e-01 -9.453820437192916870e-02 1.433880627155303955e-01 5.250614136457443237e-02 2.437804192304611206e-01 -2.859370410442352295e-01 1.193039268255233765e-01 9.296375513076782227e-02 3.286452293395996094e-01 -1.616479754447937012e-01 4.018946588039398193e-01 -4.287373647093772888e-02 -1.098061576485633850e-01 -2.450985461473464966e-02 2.034380584955215454e-01 -1.221400126814842224e-01 4.910225793719291687e-02 2.113507241010665894e-01 2.516202442348003387e-02 -2.052139341831207275e-01
-2.725448012351989746e-01 1.202160045504570007e-01 -5.441270768642425537e-02 -6.227288395166397095e-02 -7.846080511808395386e-02 -3.129080832004547119e-01 1.699339896440505981e-01 -4.022962450981140137e-01 -4.634022340178489685e-02 -1.356625854969024658e-01 -6.873862445354461670e-02 -1.987916976213455200e-01 8.977258205413818359e-02 1.340244431048631668e-02 2.612271904945373535e-01 5.122737959027290344e-02 6.161786988377571106e-02 -1.677788645029067993e-01 7.789572328329086304e-02 1.293067783117294312e-01 2.556218206882476807e-01 2.523497343063354492e-01 3.858323097229003906e-01 1.189743354916572571e-01 6.800922751426696777e-02 -2.479877136647701263e-02 2.608783841133117676e-01 -3.183796629309654236e-02 1.615768373012542725e-01 -1.101006418466567993e-01 4.966365173459053040e-02 -6.291054189205169678e-02
2.223837887868285179e-03 8.039782941341400146e-02 -2.203553617000579834e-01 -1.918313205242156982e-01 1.742564886808395386e-01 -6.501380354166030884e-02 -1.698514632880687714e-02 -4.537970125675201416e-01 -2.438170462846755981e-01 -8.664274215698242188e-02 -1.133030354976654053e-01 -9.788722544908523560e-02 1.399609446525573730e-01 -1.047058105468750000e-01 1.377916485071182251e-01 2.170858830213546753e-01 1.929159760475158691e-01 1.676082797348499298e-02 -1.523401439189910889e-01 -4.278451378922909498e-04 4.312316775321960449e-01 2.029021531343460083e-01 1.910492479801177979e-01 1.039895340800285339e-01 -1.455694139003753662e-01 -1.596134006977081299e-01 2.052440047264099121e-01 9.524738788604736328e-02 7.980849593877792358e-02 9.025054425001144409e-02 1.660379618406295776e-01 -7.892107218503952026e-02
7.209230959415435791e-02 6.492073088884353638e-02 -2.062227278947830200e-01 -9.359680861234664917e-02 2.985148318111896515e-02 6.368705630302429199e-02 -1.348209828138351440e-01 -4.015594720840454102e-01 -1.247721314430236816e-01 -1.815952509641647339e-01 -4.501490294933319092e-02 2.527755200862884521e-01 1.122366786003112793e-01 2.295048087835311890e-01 -1.795631498098373413e-01 -2.875324785709381104e-01 -5.892672017216682434e-02 -1.762647181749343872e-01 1.036457270383834839e-01 -7.353133708238601685e-02 3.247773349285125732e-01 1.100199893116950989e-01 4.031353592872619629e-01 -9.504637122154235840e-02 -1.299864053726196289e-01 -5.125520750880241394e-02 4.034441336989402771e-02 -9.804475307464599609e-02 1.337666958570480347e-01 -2.015579044818878174e-01 6.636383384466171265e-02 1.635750383138656616e-01
-5.444170907139778137e-02 2.430629432201385498e-01 -1.947675943374633789e-01 -1.752660870552062988e-01 7.399826496839523315e-02 -2.339162379503250122e-01 -1.023652777075767517e-01 -4.004970192909240723e-01 -6.424461305141448975e-02 -6.026853341609239578e-03 -1.000602357089519501e-02 -2.014042884111404419e-01 4.474582895636558533e-02 2.916813492774963379e-01 5.142487958073616028e-02 1.850106120109558105e-01 -4.508509859442710876e-02 -1.316808462142944336e-01 6.696060299873352051e-02 -2.796571515500545502e-02 4.196685850620269775e-01 -1.703853905200958252e-02 2.123253643512725830e-01 -3.690519183874130249e-02 -2.541055381298065186e-01 -9.839683026075363159e-02 1.239642202854156494e-01 -4.744732379913330078e-02 2.286291420459747314e-01 6.377858668565750122e-02 1.848235609941184521e-03 -2.715639472007751465e-01
3.871391993016004562e-03 1.891674697399139404e-01 9.071413427591323853e-03 -7.052020169794559479e-03 3.183543086051940918e-01 -2.149560004472732544e-01 4.424369707703590393e-02 -5.123659968376159668e-01 -6.982045713812112808e-03 -2.263315618038177490e-01 -1.098039671778678894e-01 -9.876502305269241333e-02 1.798724979162216187e-01 3.561818227171897888e-02 2.500906288623809814e-01 4.362212866544723511e-02 1.788534969091415405e-01 -1.448924541473388672e-01 -3.265349939465522766e-02 -2.626368217170238495e-02 2.365749180316925049e-01 1.709198355674743652e-01 2.079328149557113647e-01 -5.244002491235733032e-02 -2.901944518089294434e-01 -3.143301904201507568e-01 7.615289837121963501e-02 3.315833956003189087e-02 5.354335065931081772e-03 -2.590875327587127686e-02 4.869976639747619629e-02 -4.457551613450050354e-02
2.009598016738891602e-01 1.297747641801834106e-01 -4.860419034957885742e-02 -1.218232214450836182e-01 3.113116621971130371e-01 1.301800608634948730e-01 -4.398152232170104980e-02 -3.253901898860931396e-01 1.764816790819168091e-01 1.440924257040023804e-01 -7.713106274604797363e-02 -1.439842581748962402e-01 2.431603223085403442e-01 -3.580238521099090576e-01 2.414733469486236572e-01 1.769960671663284302e-01 -2.136125043034553528e-02 -4.819768294692039490e-02 1.449007093906402588e-01 -1.461864709854125977e-01 1.233574450016021729e-01 2.107438743114471436e-01 3.259755373001098633e-01 -1.223829984664916992e-01 7.953412085771560669e-02 7.571844756603240967e-02 -1.421654820442199707e-01 -9.898799657821655273e-02 1.983103752136230469e-01 1.783377528190612793e-01 9.526010602712631226e-02 -8.566924370825290680e-03
-8.238262683153152466e-02 2.690213546156883240e-02 -2.478881627321243286e-01 -1.039890050888061523e-01 8.924166671931743622e-03 -2.944059967994689941e-01 -2.847088277339935303e-01 -2.631777524948120117e-01 -6.793846189975738525e-02 -1.780550032854080200e-01 -2.503252923488616943e-01 1.721893250942230225e-01 2.106984108686447144e-01 1.888756304979324341e-01 2.048221677541732788e-01 -8.250240981578826904e-02 -6.123073026537895203e-02 -1.172614246606826782e-01 1.630611419677734375e-01 2.830001115798950195e-01 -3.493972867727279663e-02 -5.378933157771825790e-03 4.938719272613525391e-01 -1.041384264826774597e-01 -7.608990371227264404e-02 -3.536587953567504883e-02 -4.616487305611371994e-03 6.968780606985092163e-02 1.529415547847747803e-01 -5.716346576809883118e-02 8.135975897312164307e-02 -1.776156574487686157e-02
-1.767919361591339111e-01 2.486004494130611420e-02 -2.049078196287155151e-01 -1.720030093565583229e-03 6.709734350442886353e-02 -1.780617684125900269e-01 3.477063402533531189e-02 -4.273872971534729004e-01 1.716288924217224121e-01 -1.681622713804244995e-01 -2.588298730552196503e-02 6.151933968067169189e-02 -1.984998397529125214e-02 -6.946464627981185913e-02 2.504126429557800293e-01 1.358010713011026382e-02 1.970197856426239014e-01 -2.552771866321563721e-01 2.245478704571723938e-02 5.997576937079429626e-02 5.440371632575988770e-01 8.496525883674621582e-02 2.002000361680984497e-01 -7.199824601411819458e-02 -1.269632875919342041e-01 -2.079097181558609009e-01 1.487526148557662964e-01 -5.027174949645996094e-02 1.757360063493251801e-02 4.077679663896560669e-02 1.145078912377357483e-01 -1.418848931789398193e-01
2.264238148927688599e-01 8.153544366359710693e-02 1.167073249816894531e-01 -2.449108473956584930e-02 1.954164803028106689e-01 -1.130391210317611694e-01 -1.461556255817413330e-01 -4.027096927165985107e-02 6.304190307855606079e-02 4.065259546041488647e-02 1.079187691211700439e-01 -1.493541896343231201e-01 6.313923001289367676e-02 -1.681139320135116577e-01 2.812117040157318115e-01 -2.893885374069213867e-01 4.860362038016319275e-02 -2.597145736217498779e-01 1.341613829135894775e-01 1.625929772853851318e-01 2.090192288160324097e-01 1.016047373414039612e-01 4.364826679229736328e-01 -3.519514799118041992e-01 -7.898306101560592651e-02 -1.678914874792098999e-01 1.619012504816055298e-01 -5.350530892610549927e-02 3.274396061897277832e-02 -2.615553326904773712e-02 2.606047987937927246e-01 -5.864677950739860535e-02
4.238536581397056580e-03 -1.274837851524353027e-01 -9.170245379209518433e-02 -5.844772607088088989e-02 -2.592126727104187012e-01 -4.929927736520767212e-02 -5.174006801098585129e-03 -1.746289134025573730e-01 -1.863970421254634857e-02 -1.320454627275466919e-01 -2.528127431869506836e-01 6.737297028303146362e-02 1.636806875467300415e-02 4.862613976001739502e-02 2.470123395323753357e-02 -1.811852306127548218e-01 -4.712661355733871460e-02 -4.035420119762420654e-01 -8.142075687646865845e-02 3.075926192104816437e-02 2.191345840692520142e-01 9.842290729284286499e-02 5.819663405418395996e-01 -1.642539501190185547e-01 6.467447429895401001e-02 8.868364244699478149e-02 -1.231985613703727722e-01 1.848465204238891602e-01 6.142551079392433167e-02 -1.162339225411415100e-01 2.264424562454223633e-01 -1.532524228096008301e-01
2.816073298454284668e-01 1.153790652751922607e-01 1.617425978183746338e-01 -1.146985590457916260e-01 2.563685774803161621e-01 -4.733419418334960938e-02 -9.642609953880310059e-02 -2.136394679546356201e-01 1.071729883551597595e-01 2.475876063108444214e-01 3.789313137531280518e-02 -1.493457704782485962e-01 6.964235007762908936e-02 -2.397823631763458252e-01 5.702441930770874023e-02 4.059067741036415100e-02 5.140000954270362854e-02 -1.916230618953704834e-01 2.831343710422515869e-01 -2.252560704946517944e-01 1.956088840961456299e-01 3.219666779041290283e-01 3.101110458374023438e-01 7.613153196871280670e-03 -1.362877935171127319e-01 -1.249954029917716980e-01 1.087456122040748596e-01 2.372032217681407928e-02 1.018946319818496704e-01 4.834566637873649597e-02 2.701430618762969971e-01 2.017177343368530273e-01
2.930226325988769531e-01 1.521015912294387817e-01 -1.145398467779159546e-01 -9.513524919748306274e-02 1.136327758431434631e-01 -8.573312312364578247e-02 1.602457091212272644e-02 -1.346265431493520737e-02 1.701464653015136719e-01 2.333652526140213013e-01 -1.465427726507186890e-01 1.369561702013015747e-01 2.807043492794036865e-01 2.621920965611934662e-02 3.071078658103942871e-01 6.176318973302841187e-02 1.038598641753196716e-02 -1.215465366840362549e-01 9.325462579727172852e-02 4.142422601580619812e-02 2.893206179141998291e-01 1.891484856605529785e-01 2.460205703973770142e-01 -3.251849412918090820e-01 -4.877328127622604370e-02 -2.329142987728118896e-01 1.971250176429748535e-01 -2.016074061393737793e-01 -8.486036211252212524e-02 5.864813923835754395e-02 2.954886853694915771e-01 4.176096990704536438e-02
7.680242508649826050e-02 1.368538886308670044e-01 -3.078692033886909485e-02 -2.398195490241050720e-02 1.440830379724502563e-01 3.578275814652442932e-02 -1.555736660957336426e-01 -3.689737319946289062e-01 -7.219699025154113770e-02 -3.640335500240325928e-01 -2.019264996051788330e-01 -1.119660288095474243e-01 2.037334442138671875e-01 5.457862839102745056e-02 3.081096410751342773e-01 6.086476892232894897e-02 -4.035180807113647461e-02 -9.429651498794555664e-02 -1.423461884260177612e-01 -5.611097905784845352e-03 2.410583943128585815e-01 4.137158393859863281e-02 2.960784435272216797e-01 7.040796428918838501e-02 2.562248520553112030e-02 -1.461736112833023071e-01 1.001012250781059265e-01 1.056325286626815796e-01 1.540193259716033936e-01 1.893876045942306519e-01 2.706838846206665039e-01 -3.130220472812652588e-01
-1.036440767347812653e-02 2.315275743603706360e-02 -1.837323755025863647e-01 -2.889481782913208008e-01 -1.639510542154312134e-01 -3.164389729499816895e-01 -2.237744629383087158e-01 -2.547562718391418457e-01 -6.906078010797500610e-02 7.257600128650665283e-02 -2.615118622779846191e-01 1.644231379032135010e-01 8.696407824754714966e-02 2.429068647325038910e-02 2.380821555852890015e-01 -1.618014574050903320e-01 3.696848824620246887e-02 -1.038210019469261169e-01 2.644774317741394043e-01 6.940009444952011108e-02 2.489579170942306519e-01 1.468528509140014648e-01 3.906273245811462402e-01 1.339344233274459839e-01 8.824451267719268799e-02 2.382055073976516724e-01 -5.704609677195549011e-02 3.527792170643806458e-02 1.372028049081563950e-02 8.051857352256774902e-02 9.863223880529403687e-02 -1.312686502933502197e-01
-3.717126557603478432e-03 3.239350914955139160e-01 -7.516435533761978149e-02 -2.430580705404281616e-01 1.126894503831863403e-01 -2.656757533550262451e-01 -7.032773643732070923e-02 -3.749883174896240234e-01 2.862047404050827026e-02 -1.915859282016754150e-01 -2.129147946834564209e-01 -6.116900220513343811e-02 1.796973496675491333e-01 1.669900715351104736e-01 2.833399176597595215e-01 1.064151898026466370e-01 2.017039246857166290e-02 -1.888180151581764221e-02 -2.440447807312011719e-01 9.389601647853851318e-02 2.059999257326126099e-01 2.021329998970031738e-01 2.296342253684997559e-01 -1.133286133408546448e-01 -1.075590178370475769e-01 -9.466382861137390137e-02 7.939637452363967896e-02 8.105693757534027100e-02 4.070398863404989243e-03 2.606813609600067139e-01 -4.991123918443918228e-03 -2.090269178152084351e-01
-2.543274164199829102e-01 -6.333722174167633057e-02 -7.947435230016708374e-02 -7.233899086713790894e-02 3.371152877807617188e-01 2.602870576083660126e-02 2.188562974333763123e-02 -3.538008630275726318e-01 -6.791749596595764160e-02 -4.344925656914710999e-02 3.952940180897712708e-02 -6.860408186912536621e-02 -4.799563810229301453e-02 1.005553007125854492e-01 2.623576223850250244e-01 3.136790916323661804e-02 -6.937237083911895752e-02 -4.006068110466003418e-01 5.367051810026168823e-02 -6.049944460391998291e-02 4.293930828571319580e-01 1.262720823287963867e-01 2.850125133991241455e-01 -5.423329770565032959e-02 1.769166141748428345e-01 7.739092106930911541e-04 1.252087056636810303e-01 1.498497277498245239e-02 1.925690323114395142e-01 -8.361933380365371704e-02 1.647452116012573242e-01 -1.001256629824638367e-01
-6.457452476024627686e-02 1.313632726669311523e-01 -3.146965755149722099e-03 -1.247338801622390747e-01 3.737683966755867004e-02 -3.538613021373748779e-02 6.643466651439666748e-02 -2.717187404632568359e-01 6.316581368446350098e-02 -2.158917635679244995e-01 -3.205380439758300781e-01 -2.423679977655410767e-01 3.819438070058822632e-02 4.372526332736015320e-02 1.385634243488311768e-01 5.019785836338996887e-02 -9.017628431320190430e-02 -4.533142596483230591e-02 -1.333526670932769775e-01 -1.122251898050308228e-02 3.965516090393066406e-01 3.642138540744781494e-01 2.804563939571380615e-01 -4.062259942293167114e-02 -1.512799412012100220e-01 -2.443705797195434570e-01 1.561342179775238037e-01 -1.313282549381256104e-01 5.221634358167648315e-02 -5.375929176807403564e-02 2.756935954093933105e-01 -2.019347101449966431e-01
2.766953110694885254e-01 8.657015115022659302e-02 5.166325718164443970e-03 1.545131858438253403e-02 -7.017933577299118042e-02 -1.257964521646499634e-01 1.974211446940898895e-02 -1.126889958977699280e-01 2.391977235674858093e-02 4.263090193271636963e-01 1.346047967672348022e-01 6.354115903377532959e-03 1.681519672274589539e-02 -4.329013451933860779e-02 1.770908087491989136e-01 -8.139985799789428711e-02 1.258618086576461792e-01 -2.117360085248947144e-01 9.277807176113128662e-02 -2.966100536286830902e-02 3.197984099388122559e-01 3.311915397644042969e-01 3.814167380332946777e-01 -3.277629315853118896e-01 -4.567798227071762085e-02 -1.983244568109512329e-01 2.056463211774826050e-01 -8.684802800416946411e-02 1.173580437898635864e-01 -1.348493061959743500e-02 3.102334216237068176e-02 -5.561369005590677261e-03
1.389899402856826782e-01 8.243532478809356689e-02 -3.197098672389984131e-01 1.290093362331390381e-01 3.306601047515869141e-01 -1.322639733552932739e-01 1.768268793821334839e-01 -3.122531771659851074e-01 1.435860544443130493e-01 6.993064284324645996e-02 -3.999655321240425110e-02 -1.396171003580093384e-01 2.183208465576171875e-01 -9.472603350877761841e-02 1.457562297582626343e-01 1.170909404754638672e-01 1.286756992340087891e-01 5.104948580265045166e-02 -1.076638698577880859e-02 1.468512862920761108e-01 3.256935775279998779e-01 6.731466855853796005e-03 4.077943265438079834e-01 -8.746034465730190277e-03 -5.703039094805717468e-02 -8.598113059997558594e-02 2.675265967845916748e-01 -5.890337005257606506e-02 -1.167185604572296143e-02 -9.932609647512435913e-02 7.873466610908508301e-02 -2.145027518272399902e-01
1.215448677539825439e-01 1.838948726654052734e-01 -5.940992012619972229e-02 -1.382463127374649048e-01 -1.619570702314376831e-01 1.189031451940536499e-02 -1.681159809231758118e-02 -2.755431830883026123e-01 -2.876150887459516525e-03 -3.281972706317901611e-01 1.047971770167350769e-01 1.193032488226890564e-01 1.576943248510360718e-01 1.688844263553619385e-01 4.498350620269775391e-02 6.661849468946456909e-02 -2.430611252784729004e-01 -1.638976484537124634e-01 3.119283020496368408e-01 -5.647545680403709412e-03 1.034519970417022705e-01 4.483123123645782471e-01 3.625452518463134766e-01 -1.253062188625335693e-01 -7.383521646261215210e-02 2.989619597792625427e-02 1.170115917921066284e-01 -1.897298991680145264e-01 -8.668127655982971191e-02 1.400219649076461792e-01 8.594816178083419800e-02 -2.758266218006610870e-02
-6.621422618627548218e-02 -3.275523660704493523e-03 -1.184828132390975952e-01 -2.307501435279846191e-01 1.645034253597259521e-01 1.681124716997146606e-01 -1.045023053884506226e-01 -1.282849814742803574e-02 1.270172297954559326e-01 1.857189238071441650e-01 4.184078797698020935e-02 -2.672547008842229843e-03 3.224187791347503662e-01 -2.355374991893768311e-01 7.733845710754394531e-02 3.874270245432853699e-02 2.487962841987609863e-01 -3.484241068363189697e-01 2.187852263450622559e-01 -2.029640972614288330e-01 1.216423064470291138e-01 3.295919597148895264e-01 2.415173798799514771e-01 1.002767216414213181e-02 5.922327935695648193e-02 -1.297811567783355713e-01 4.796302411705255508e-03 -2.280627936124801636e-01 1.150425802916288376e-02 2.403877079486846924e-01 2.081555724143981934e-01 -1.215039491653442383e-01
1.134883463382720947e-01 2.129960507154464722e-01 -5.702449008822441101e-02 -2.801929116249084473e-01 2.622627317905426025e-01 -1.081851720809936523e-01 -1.093522086739540100e-01 -2.385504394769668579e-01 -1.713543087244033813e-01 2.009923160076141357e-01 1.151154004037380219e-02 -1.607673242688179016e-02 1.034730896353721619e-01 -1.832517683506011963e-01 3.149831891059875488e-01 5.369095597416162491e-03 -7.102517783641815186e-02 -2.110008001327514648e-01 1.300822943449020386e-01 -7.896737754344940186e-02 9.537366777658462524e-02 3.753342032432556152e-01 2.374040484428405762e-01 -1.505437642335891724e-01 3.756933286786079407e-02 -3.236047029495239258e-01 1.020821407437324524e-01 -5.257061123847961426e-02 2.104664966464042664e-02 1.482079774141311646e-01 1.204777956008911133e-01 1.974902749061584473e-01
-4.728620871901512146e-02 9.874315932393074036e-03 -8.337038010358810425e-02 -8.569465018808841705e-03 8.566596359014511108e-02 -4.829232767224311829e-02 1.685425639152526855e-01 -4.741235673427581787e-01 -6.662255153059959412e-03 -3.328056931495666504e-01 -2.592501044273376465e-01 -1.154059097170829773e-01 2.893249318003654480e-02 -2.076283469796180725e-02 1.386779546737670898e-01 6.680033355951309204e-02 1.243284419178962708e-01 -1.857437640428543091e-01 7.655598223209381104e-02 1.578475087881088257e-01 3.721010982990264893e-01 1.160236150026321411e-01 2.986471652984619141e-01 -1.875123977661132812e-01 -7.252861559391021729e-02 -2.835059762001037598e-01 6.250701844692230225e-02 1.853534020483493805e-02 1.221345663070678711e-01 6.551938503980636597e-02 1.947855204343795776e-01 -8.621118962764739990e-02
6.331983953714370728e-02 -9.343259781599044800e-02 -9.202314913272857666e-02 1.940259244292974472e-03 1.135052815079689026e-01 -2.234098166227340698e-01 2.711315155029296875e-01 -5.123382806777954102e-01 4.288451746106147766e-02 -6.672711670398712158e-02 -1.949181593954563141e-02 -8.657471090555191040e-02 8.212684094905853271e-02 -5.072439089417457581e-02 1.111016329377889633e-02 8.458697050809860229e-02 1.332255750894546509e-01 -2.295583784580230713e-01 -8.007942140102386475e-02 9.332864731550216675e-02 4.775993227958679199e-01 1.183520723134279251e-02 3.115500211715698242e-01 -9.948176890611648560e-02 -8.699102699756622314e-02 -1.817456334829330444e-01 1.814038306474685669e-01 3.446310758590698242e-02 1.830410510301589966e-01 -2.927667694166302681e-03 1.167410016059875488e-01 -8.137915283441543579e-02
3.258617967367172241e-02 4.242089688777923584e-01 2.521649701520800591e-03 -6.293374300003051758e-02 1.874057650566101074e-01 -1.619981676340103149e-01 -4.295843839645385742e-02 -3.620507419109344482e-01 -3.166635287925601006e-03 -2.356584519147872925e-01 2.327690646052360535e-02 -2.651669085025787354e-01 1.539608836174011230e-01 -5.686455219984054565e-02 2.306711971759796143e-01 1.268058717250823975e-01 1.168790310621261597e-01 -9.806913882493972778e-02 -1.485245376825332642e-01 7.578351348638534546e-02 4.651680886745452881e-01 2.242846190929412842e-01 1.295766681432723999e-01 3.770473971962928772e-02 -4.898098856210708618e-02 -5.951160192489624023e-02 9.892279654741287231e-02 1.176683232188224792e-01 1.265025325119495392e-02 -3.735744953155517578e-02 -2.823720313608646393e-02 -1.737748086452484131e-01
1.025621816515922546e-01 -1.501139700412750244e-01 5.577449128031730652e-02 -1.887225173413753510e-02 1.325280964374542236e-01 -1.069156974554061890e-01 1.521021276712417603e-01 -3.042126893997192383e-01 8.781082928180694580e-02 -2.930155098438262939e-01 -2.384919822216033936e-01 -2.251570075750350952e-01 5.790450796484947205e-02 -2.014119178056716919e-02 1.144366934895515442e-01 1.971302628517150879e-01 -3.521005436778068542e-02 3.920467104762792587e-03 1.357357949018478394e-01 -1.377206295728683472e-01 2.608986198902130127e-01 1.125768497586250305e-01 5.252853631973266602e-01 1.726157069206237793e-01 -8.770755678415298462e-02 -7.832080870866775513e-02 1.438831090927124023e-01 1.200996413826942444e-01 1.269895136356353760e-01 9.009198844432830811e-02 2.015046626329421997e-01 -1.517836898565292358e-01
5.583699792623519897e-02 5.072551220655441284e-02 -1.094207987189292908e-01 9.097483009099960327e-02 2.086061798036098480e-02 4.612869396805763245e-02 -2.066404372453689575e-01 -1.547251194715499878e-01 -1.599706560373306274e-01 2.528581619262695312e-01 5.167380720376968384e-02 -7.360859215259552002e-02 8.417464047670364380e-02 1.066365316510200500e-01 2.617420256137847900e-01 -1.473622918128967285e-01 -3.896226361393928528e-02 -1.812112927436828613e-01 2.499817907810211182e-01 1.711827665567398071e-01 2.190349698066711426e-01 1.346115022897720337e-01 3.662930428981781006e-01 4.733273759484291077e-02 -2.473152130842208862e-01 -8.104252070188522339e-02 3.642832040786743164e-01 1.634120196104049683e-02 1.199783980846405029e-01 3.222317993640899658e-01 2.241088151931762695e-01 2.732497453689575195e-02
-1.444696336984634399e-01 3.357427427545189857e-03 -9.604019671678543091e-02 -1.326660364866256714e-01 1.342231482267379761e-01 -2.044143676757812500e-01 -1.261959373950958252e-01 -3.281219899654388428e-01 -1.390993893146514893e-01 -2.683343291282653809e-01 -8.424612134695053101e-02 -1.398679316043853760e-01 4.593435823917388916e-01 2.254502102732658386e-02 7.042844593524932861e-02 -8.028983324766159058e-02 -1.447078585624694824e-01 -2.726376429200172424e-02 1.124252825975418091e-01 7.790051400661468506e-02 3.582981228828430176e-01 4.238314554095268250e-02 3.268961012363433838e-01 5.653161555528640747e-02 1.210280805826187134e-01 1.094837859272956848e-01 2.059682756662368774e-01 -1.076460331678390503e-01 2.102463692426681519e-02 4.536856338381767273e-02 2.489111870527267456e-01 4.747949913144111633e-02
1.756618022918701172e-01 3.731894791126251221e-01 -5.435791332274675369e-03 -1.116448044776916504e-01 1.749935187399387360e-02 -2.763926610350608826e-02 -9.659282863140106201e-02 -9.859893471002578735e-02 1.330748498439788818e-01 2.550485730171203613e-01 -8.575457148253917694e-03 -3.131988272070884705e-02 1.012459024786949158e-01 -2.545433044433593750e-01 3.948727250099182129e-01 1.246676668524742126e-01 -3.140591457486152649e-02 -1.722187399864196777e-01 1.484195291996002197e-01 1.193377771414816380e-03 1.426591873168945312e-01 3.509089648723602295e-01 2.223609834909439087e-01 -2.190509587526321411e-01 -1.442760825157165527e-01 -1.851279288530349731e-01 7.018978148698806763e-02 -4.902381077408790588e-02 1.540304422378540039e-01 -4.278600215911865234e-02 2.667692303657531738e-01 1.191724389791488647e-01
-6.215897575020790100e-02 6.986127048730850220e-02 -1.358561068773269653e-01 1.454797089099884033e-01 1.343068331480026245e-01 -1.664557456970214844e-01 -1.449627876281738281e-01 -4.344490468502044678e-01 6.835494190454483032e-02 4.845954105257987976e-02 -6.647813599556684494e-03 -1.043725684285163879e-01 2.383490204811096191e-01 2.274312227964401245e-01 1.844279319047927856e-01 -1.023311987519264221e-01 -1.224771421402692795e-02 -2.607718408107757568e-01 4.731002077460289001e-02 1.964464187622070312e-01 2.879718542098999023e-01 -2.142464555799961090e-02 3.049388825893402100e-01 -7.741733640432357788e-02 -7.603030651807785034e-02 -2.849185764789581299e-01 2.748956978321075439e-01 -1.504675596952438354e-01 2.154970467090606689e-01 3.469546511769294739e-02 -2.688561752438545227e-02 -1.634074188768863678e-02
-3.826926276087760925e-02 2.133603394031524658e-02 -2.660529613494873047e-01 -1.659846901893615723e-01 1.085696965456008911e-01 -7.701846212148666382e-02 -2.958479821681976318e-01 -9.491825848817825317e-02 -6.012614071369171143e-02 -1.606741696596145630e-01 -5.731622874736785889e-02 7.994033396244049072e-02 3.243142366409301758e-01 7.567461580038070679e-02 -1.360720545053482056e-01 -1.061792671680450439e-01 -6.573975831270217896e-02 -3.316747546195983887e-01 9.004539996385574341e-02 -4.911758750677108765e-02 1.568492203950881958e-01 2.541737258434295654e-01 2.249590307474136353e-01 1.670099794864654541e-01 -1.396938413381576538e-01 2.620464563369750977e-02 3.601716756820678711e-01 -1.564708501100540161e-01 1.761667728424072266e-01 -8.790333569049835205e-02 2.494811266660690308e-01 1.942214518785476685e-01
-6.687067449092864990e-02 2.940304875373840332e-01 2.025864422321319580e-01 -1.069773882627487183e-01 1.527604367583990097e-02 -1.996733397245407104e-01 -7.140775024890899658e-02 -3.138385117053985596e-01 -1.089802980422973633e-01 1.967568993568420410e-01 -4.664045944809913635e-02 8.026837371289730072e-03 6.601715832948684692e-02 -1.556781232357025146e-01 5.931543558835983276e-02 -2.152503840625286102e-02 -1.284052133560180664e-01 -9.146647155284881592e-02 3.688679039478302002e-01 1.547722071409225464e-01 3.566610217094421387e-01 3.531502094119787216e-03 2.811087071895599365e-01 -2.410170286893844604e-01 -1.034968346357345581e-01 -6.430230289697647095e-02 2.460492849349975586e-01 7.008830457925796509e-02 1.512610316276550293e-01 -1.917451620101928711e-02 4.883985966444015503e-02 -2.689837515354156494e-01
1.995713710784912109e-01 2.632511556148529053e-01 -2.042105197906494141e-01 -2.770101130008697510e-01 1.324941664934158325e-01 7.748196274042129517e-02 -2.674241662025451660e-01 -2.635187208652496338e-01 3.119574487209320068e-01 -1.634907573461532593e-01 -1.756218820810317993e-01 -1.829889565706253052e-01 1.792155951261520386e-02 -2.223172783851623535e-01 1.641529500484466553e-01 -5.723661184310913086e-02 1.578793078660964966e-01 -1.053095608949661255e-01 1.984388530254364014e-01 -1.774147748947143555e-01 1.634831875562667847e-01 3.043012320995330811e-01 1.303116083145141602e-01 -5.220984667539596558e-02 6.094334274530410767e-02 -1.214467510581016541e-01 -2.202899567782878876e-02 1.125487685203552246e-02 4.803119227290153503e-02 -6.307885050773620605e-02 1.538522094488143921e-01 2.112818360328674316e-01
2.554526627063751221e-01 -4.106119275093078613e-02 -1.369165182113647461e-01 -3.907634317874908447e-01 -2.172854989767074585e-01 -1.584029197692871094e-01 -8.450685441493988037e-02 -3.547280281782150269e-02 2.945716977119445801e-01 2.623029798269271851e-02 6.075801700353622437e-02 -8.175855129957199097e-02 9.068148583173751831e-02 -1.812030933797359467e-02 -7.791444659233093262e-02 -1.886839866638183594e-01 -4.540745913982391357e-02 -4.982246086001396179e-02 1.612328141927719116e-01 1.817608177661895752e-01 1.347187608480453491e-01 4.463884830474853516e-01 1.904519349336624146e-01 -1.768123209476470947e-01 1.519288718700408936e-01 -1.225923523306846619e-01 -1.605595648288726807e-01 -1.080529838800430298e-01 2.745353579521179199e-01 1.791864186525344849e-01 -2.129792608320713043e-02 2.881745621562004089e-02
1.208817213773727417e-01 2.103186547756195068e-01 -1.456838399171829224e-01 1.498338282108306885e-01 1.704488992691040039e-01 -8.387078344821929932e-02 5.754606798291206360e-02 -2.106854766607284546e-01 6.321015208959579468e-02 -1.573689281940460205e-01 -5.366050638258457184e-03 -1.741243600845336914e-01 -4.850707948207855225e-02 -1.067109256982803345e-01 2.554777450859546661e-02 5.424070358276367188e-02 2.909603416919708252e-01 -2.750336527824401855e-01 1.796783134341239929e-02 2.033725380897521973e-01 4.153972566127777100e-01 2.009939588606357574e-02 4.799869954586029053e-01 5.079000070691108704e-02 -1.102229431271553040e-01 -2.415079623460769653e-01 8.125535398721694946e-02 9.932599961757659912e-02 -2.266272343695163727e-02 -1.080877855420112610e-01 6.090221554040908813e-02 -1.627562046051025391e-01
5.543212965130805969e-02 2.680414021015167236e-01 5.300943274050951004e-03 -2.336122542619705200e-01 1.811252683401107788e-01 -1.632188856601715088e-01 8.372229523956775665e-03 -2.034783214330673218e-01 3.771023824810981750e-02 1.369128525257110596e-01 -5.862176790833473206e-02 -1.018394604325294495e-01 1.176156755536794662e-02 -1.624343842267990112e-01 2.258637845516204834e-01 5.469404277391731739e-04 -4.547034576535224915e-02 -2.887055650353431702e-02 8.292397856712341309e-02 -9.878921322524547577e-03 1.906229853630065918e-01 5.133170485496520996e-01 1.937921792268753052e-01 -1.612798124551773071e-01 -6.937803328037261963e-02 -3.072074949741363525e-01 8.624817430973052979e-02 -1.850304752588272095e-01 1.435120254755020142e-01 2.098261862993240356e-01 1.749659776687622070e-01 2.206160575151443481e-01
1.278033256530761719e-01 2.554514706134796143e-01 -1.063154488801956177e-01 -4.143114387989044189e-01 2.531422674655914307e-01 -1.498774290084838867e-01 -4.747998714447021484e-02 -1.630225926637649536e-01 -1.344298422336578369e-01 1.395360231399536133e-01 -4.897472262382507324e-02 -8.936288207769393921e-02 4.763389006257057190e-02 -3.081719875335693359e-01 1.914708167314529419e-01 1.049407646059989929e-01 -3.128740936517715454e-02 -2.435002028942108154e-01 1.237620636820793152e-01 -4.422499611973762512e-02 1.922964453697204590e-01 2.768746912479400635e-01 2.857640683650970459e-01 -1.918205320835113525e-01 4.824873432517051697e-02 -2.105367332696914673e-01 7.600782066583633423e-02 -8.319956064224243164e-02 4.969900473952293396e-02 6.900247186422348022e-02 1.248863786458969116e-01 1.882060468196868896e-01
2.965826541185379028e-02 2.425781041383743286e-01 -1.573849916458129883e-01 1.718473583459854126e-01 1.312077939510345459e-01 -9.865077212452888489e-03 1.792392432689666748e-01 -4.380586445331573486e-01 -1.155448108911514282e-01 1.004104018211364746e-01 1.445192756364122033e-04 -1.177632436156272888e-02 3.899946808815002441e-02 -4.214212670922279358e-02 4.772468004375696182e-03 1.589620485901832581e-02 3.126644194126129150e-01 -1.838608831167221069e-01 -4.667652770876884460e-03 4.218864068388938904e-02 4.226223528385162354e-01 1.890318840742111206e-01 2.955137491226196289e-01 -4.465926438570022583e-02 -7.635167334228754044e-03 -2.370817959308624268e-01 1.135066822171211243e-01 -3.362201154232025146e-02 1.511668711900711060e-01 -1.316540986299514771e-01 9.034024178981781006e-02 -2.486745119094848633e-01
3.515611216425895691e-02 1.434154808521270752e-01 -1.276447772979736328e-01 9.595769643783569336e-02 -1.402992606163024902e-01 -1.196533516049385071e-01 -1.543152029626071453e-03 -3.689717352390289307e-01 8.313293755054473877e-02 7.099227607250213623e-02 -1.234698891639709473e-01 -7.004080712795257568e-02 1.639900058507919312e-01 -5.666639283299446106e-02 1.729384809732437134e-01 -7.595439255237579346e-02 1.727703660726547241e-01 -9.565819799900054932e-02 5.765035375952720642e-02 2.214174419641494751e-01 2.867552340030670166e-01 -1.629072725772857666e-01 4.076597988605499268e-01 -1.339278221130371094e-01 -2.828541398048400879e-01 -3.834019303321838379e-01 2.118666172027587891e-01 -7.764197885990142822e-03 9.977854043245315552e-02 9.017626196146011353e-02 4.571008309721946716e-02 -9.111289680004119873e-02
3.947938606142997742e-02 -1.701830774545669556e-01 -4.735242202877998352e-02 -4.799828305840492249e-02 -5.403558257967233658e-03 -3.138294517993927002e-01 5.981217697262763977e-02 -2.933707833290100098e-01 -3.503847122192382812e-02 2.011442556977272034e-02 -4.348619654774665833e-02 -7.641040533781051636e-02 -4.118569195270538330e-02 8.444429934024810791e-02 3.407324254512786865e-01 -1.551358848810195923e-01 1.776721887290477753e-02 2.467423037160187960e-04 -2.764569781720638275e-02 1.768232285976409912e-01 2.864417433738708496e-01 1.845843493938446045e-01 4.552895724773406982e-01 -1.589923538267612457e-02 -3.771275579929351807e-01 8.253626525402069092e-02 5.204154923558235168e-02 5.930673331022262573e-03 -5.179496482014656067e-02 2.378184348344802856e-01 2.140071690082550049e-01 -7.475070655345916748e-02
2.050871402025222778e-01 4.104431569576263428e-01 2.135555632412433624e-02 -2.698825299739837646e-01 2.022619694471359253e-01 -1.620419770479202271e-01 -3.058377467095851898e-02 -2.044946104288101196e-01 -3.987524658441543579e-03 2.608199119567871094e-01 -6.001384556293487549e-02 -1.148364022374153137e-01 1.938064023852348328e-02 -1.619454324245452881e-01 2.372094392776489258e-01 5.681187659502029419e-02 -8.472887799143791199e-03 -2.928467988967895508e-01 1.071343123912811279e-01 -8.502219617366790771e-02 2.211961895227432251e-01 3.012726604938507080e-01 2.442002147436141968e-01 -1.234791502356529236e-01 -1.258438229560852051e-01 -1.473187059164047241e-01 1.279045641422271729e-02 -1.941489279270172119e-01 9.636322408914566040e-02 7.779812067747116089e-02 8.284051716327667236e-02 1.364662796258926392e-01
2.607940435409545898e-01 -3.539177775382995605e-02 -1.526015996932983398e-01 -2.978347800672054291e-02 8.005269616842269897e-02 -9.571170061826705933e-02 -2.850617170333862305e-01 -2.331930100917816162e-01 5.230287089943885803e-02 -2.505705356597900391e-01 -9.780705720186233521e-02 -6.597631424665451050e-02 2.189292758703231812e-01 1.238736733794212341e-01 -2.103627771139144897e-01 -1.079116165637969971e-01 -1.278378348797559738e-02 -2.618973553180694580e-01 2.248255349695682526e-02 1.333072483539581299e-01 1.470948606729507446e-01 1.555197983980178833e-01 4.291028976440429688e-01 -1.814573258161544800e-02 -3.175076544284820557e-01 2.999123036861419678e-01 -8.960846811532974243e-02 -4.275962710380554199e-02 1.665980219841003418e-01 -1.002280265092849731e-01 -2.850674837827682495e-02 -1.404754631221294403e-02
-2.609076797962188721e-01 4.198691248893737793e-02 -1.697366982698440552e-01 1.021897420287132263e-01 1.308168470859527588e-01 -1.884225755929946899e-01 5.414387211203575134e-02 -4.345479011535644531e-01 -4.135734215378761292e-02 -2.695986628532409668e-02 -1.559300124645233154e-01 -1.416912078857421875e-01 1.697604954242706299e-01 -6.035740301012992859e-02 1.763341203331947327e-02 1.540933698415756226e-01 1.437395215034484863e-01 -3.784214854240417480e-01 5.808243993669748306e-03 2.017305642366409302e-01 3.670058846473693848e-01 2.337370999157428741e-02 2.261246144771575928e-01 2.043460309505462646e-02 -9.705699980258941650e-02 -2.493385970592498779e-01 -1.303967554122209549e-02 5.571675673127174377e-02 6.483430415391921997e-02 1.891179680824279785e-01 8.394169807434082031e-02 -1.729865670204162598e-01
1.488859951496124268e-01 3.451884984970092773e-01 1.107596158981323242e-01 -3.688519597053527832e-01 2.685615718364715576e-01 -1.064288020133972168e-01 -7.535941898822784424e-02 -1.684987843036651611e-01 -6.371113657951354980e-02 1.322517693042755127e-01 2.314639277756214142e-02 5.997383594512939453e-02 7.311201095581054688e-02 -2.322323322296142578e-01 2.229955941438674927e-01 6.176127493381500244e-02 6.853969767689704895e-03 -2.248205691576004028e-01 1.507871896028518677e-01 -6.261502951383590698e-02 1.906144022941589355e-01 2.370492666959762573e-01 2.782181501388549805e-01 -1.251324713230133057e-01 -1.277295202016830444e-01 -3.022704720497131348e-01 -8.502201735973358154e-02 -1.246203109622001648e-01 1.559907495975494385e-01 6.454025208950042725e-02 2.826628834009170532e-02 1.782054454088211060e-01
8.343504369258880615e-02 1.973183453083038330e-01 3.518622368574142456e-02 -8.406510204076766968e-02 -9.847442805767059326e-02 -6.808234006166458130e-02 7.500334177166223526e-03 -5.019726753234863281e-01 -7.756206393241882324e-02 -2.213805019855499268e-01 8.077880740165710449e-02 -1.934005916118621826e-01 -5.031230300664901733e-02 -1.298626810312271118e-01 -8.663778007030487061e-02 -3.083702623844146729e-01 -1.293568965047597885e-02 9.198051691055297852e-02 1.017266884446144104e-01 1.902533173561096191e-01 1.328290849924087524e-01 2.181075960397720337e-01 2.691440284252166748e-01 -4.372356634121388197e-04 -2.007768601179122925e-01 5.606628581881523132e-02 -2.694331109523773193e-01 2.140807360410690308e-01 2.864798009395599365e-01 1.109495386481285095e-02 6.219871342182159424e-02 1.331091374158859253e-01
8.163086324930191040e-02 2.724874019622802734e-01 8.005382865667343140e-02 -1.299768537282943726e-01 2.139981985092163086e-01 -8.365921676158905029e-02 -1.789331436157226562e-01 -3.200245499610900879e-01 2.921221852302551270e-01 1.811983138322830200e-01 -4.692667350172996521e-02 -5.734187364578247070e-02 1.837750226259231567e-01 -2.347035855054855347e-01 1.699377000331878662e-01 -1.326638460159301758e-01 -1.044117435812950134e-01 -2.952759563922882080e-01 4.419053345918655396e-02 5.436784029006958008e-02 1.156004741787910461e-01 2.856797277927398682e-01 1.904626041650772095e-01 -2.577189803123474121e-01 1.181762432679533958e-03 -1.092127859592437744e-01 1.577406562864780426e-02 -1.730972379446029663e-01 1.999493092298507690e-01 -4.985805600881576538e-02 1.548988223075866699e-01 2.007293701171875000e-01
7.869795663282275200e-04 3.274584710597991943e-01 1.030728816986083984e-01 1.232460662722587585e-01 -1.400605440139770508e-01 -2.478096485137939453e-01 -1.418690383434295654e-01 -5.351527407765388489e-02 -6.923574209213256836e-02 3.772715805098414421e-03 -1.222199797630310059e-01 2.636949121952056885e-01 2.807849049568176270e-01 -3.562893718481063843e-02 -9.756203740835189819e-02 -1.242481619119644165e-01 -2.005229294300079346e-01 -3.110228478908538818e-01 4.284026473760604858e-02 1.019473746418952942e-01 3.405329585075378418e-01 3.356362879276275635e-01 1.741207242012023926e-01 9.059429913759231567e-02 1.851139515638351440e-01 -4.313743114471435547e-02 1.479107737541198730e-01 1.173239275813102722e-01 1.309549808502197266e-01 3.408395498991012573e-02 2.286415249109268188e-01 9.960954636335372925e-02
-8.364868164062500000e-02 -1.231926158070564270e-01 -1.708897948265075684e-01 -4.312105849385261536e-02 2.492668330669403076e-01 -2.279313504695892334e-01 7.171999663114547729e-02 -3.635547459125518799e-01 -1.085989847779273987e-01 -1.645242422819137573e-01 -6.623295694589614868e-02 5.787951871752738953e-02 8.333087712526321411e-02 -5.936751887202262878e-02 1.418160200119018555e-01 2.548303082585334778e-02 1.815280914306640625e-01 -2.478592842817306519e-01 1.283266544342041016e-01 4.319860786199569702e-02 3.119691610336303711e-01 -5.794833973050117493e-02 2.534846663475036621e-01 8.885255455970764160e-02 -9.362812340259552002e-02 -2.547434568405151367e-01 3.873254358768463135e-02 -7.715593557804822922e-03 2.796379923820495605e-01 1.208431571722030640e-01 3.524405360221862793e-01 -1.993618905544281006e-01
-1.591712422668933868e-02 5.201488267630338669e-03 -1.869774907827377319e-01 -4.507182165980339050e-02 2.075302451848983765e-01 -1.991140395402908325e-01 1.161149889230728149e-02 -2.740154266357421875e-01 -1.084915101528167725e-01 -2.561413347721099854e-01 7.425567507743835449e-02 -1.190016865730285645e-01 1.096090748906135559e-01 6.132637336850166321e-02 1.952041089534759521e-01 1.440984010696411133e-02 2.457040399312973022e-01 -3.077779114246368408e-01 -2.319371886551380157e-02 1.553200185298919678e-01 4.943287968635559082e-01 1.611615866422653198e-01 1.556268632411956787e-01 4.481481388211250305e-02 3.231610357761383057e-02 -2.507230341434478760e-01 -5.097502470016479492e-02 -8.498450368642807007e-02 1.631694138050079346e-01 2.234236150979995728e-01 -5.573197454214096069e-02 -1.547708064317703247e-01
-1.236624270677566528e-01 -1.798171997070312500e-01 1.197528932243585587e-02 1.444249879568815231e-02 8.501770906150341034e-03 -2.967818081378936768e-01 1.209569349884986877e-01 -2.008631974458694458e-01 7.500562816858291626e-02 -2.829693555831909180e-01 -4.839683324098587036e-02 -6.948879361152648926e-02 1.733778417110443115e-01 1.284314244985580444e-01 6.453105807304382324e-02 -5.939775705337524414e-02 -1.808568537235260010e-01 -1.750964820384979248e-01 1.585840582847595215e-01 -4.647829756140708923e-02 1.562103349715471268e-02 3.120747804641723633e-01 5.746595859527587891e-01 1.493885070085525513e-01 -6.206621229648590088e-02 -1.404224634170532227e-01 -1.302151978015899658e-01 8.734165877103805542e-02 1.765911579132080078e-01 2.934665826614946127e-04 -2.662201412022113800e-03 -2.038832306861877441e-01
2.283458411693572998e-01 2.782914936542510986e-01 6.372855603694915771e-02 -2.290257364511489868e-01 3.444188833236694336e-01 1.728875562548637390e-02 -1.141762435436248779e-01 -1.379290223121643066e-01 -8.293615654110908508e-03 1.284188777208328247e-01 -4.167327657341957092e-02 -1.493803858757019043e-01 8.178398758172988892e-02 -1.747956275939941406e-01 2.015231847763061523e-01 6.215086951851844788e-02 -9.160906821489334106e-02 -2.995672225952148438e-01 8.618937432765960693e-02 -1.195661127567291260e-01 1.655669808387756348e-01 2.732356786727905273e-01 3.142166435718536377e-01 -1.426842063665390015e-01 -4.002748057246208191e-02 -3.257162272930145264e-01 -6.738198548555374146e-02 -8.408266305923461914e-02 1.092993095517158508e-01 1.966581046581268311e-01 1.246912628412246704e-01 1.187258437275886536e-01
-3.311354294419288635e-02 -8.238936215639114380e-02 -2.413512915372848511e-01 2.106009423732757568e-01 2.028675973415374756e-01 1.545241773128509521e-01 -6.611603498458862305e-02 -3.321652710437774658e-01 5.168891325592994690e-02 -2.627074345946311951e-02 1.339286118745803833e-01 -2.274805605411529541e-01 1.513391435146331787e-01 1.237454917281866074e-02 2.057112604379653931e-01 -1.096388325095176697e-01 -4.920780286192893982e-02 -3.535607755184173584e-01 1.340417861938476562e-01 -3.392100930213928223e-01 2.207532376050949097e-01 1.619114279747009277e-01 2.382260262966156006e-01 1.632426083087921143e-01 -7.784666121006011963e-02 -6.644452922046184540e-03 7.249935716390609741e-02 1.373473554849624634e-01 3.080767691135406494e-01 1.239203512668609619e-01 2.612774493172764778e-03 -5.482837092131376266e-03
1.497902572154998779e-01 2.699660360813140869e-01 -1.686423420906066895e-01 -2.270775102078914642e-02 9.448751062154769897e-02 -7.927853614091873169e-02 -3.349476680159568787e-02 -1.651701703667640686e-02 1.851603537797927856e-01 3.588601052761077881e-01 -1.428678780794143677e-01 1.855351403355598450e-02 4.345253109931945801e-02 8.009279146790504456e-03 2.406716346740722656e-01 7.147864997386932373e-02 -3.005369566380977631e-02 -2.595981061458587646e-01 1.265691667795181274e-01 -9.788221120834350586e-02 1.071931645274162292e-01 2.887670993804931641e-01 3.877432644367218018e-01 -2.807953953742980957e-01 -2.193184345960617065e-01 -2.144623100757598877e-01 -1.171905198134481907e-03 -1.774773597717285156e-01 7.705537974834442139e-02 5.263211205601692200e-02 1.763057708740234375e-01 -1.642094403505325317e-01
-5.644046515226364136e-02 4.774419218301773071e-02 -1.223628148436546326e-01 -1.051532551646232605e-01 6.808274239301681519e-02 -9.453683346509933472e-02 -1.583144664764404297e-01 -3.425212502479553223e-01 -7.668240368366241455e-02 -2.132392078638076782e-01 -1.218161508440971375e-01 -8.318091928958892822e-02 9.373265504837036133e-02 1.330608129501342773e-01 1.346505731344223022e-01 1.776712536811828613e-01 -1.406947076320648193e-01 -1.418025940656661987e-01 3.382446616888046265e-02 1.007656678557395935e-01 4.040073156356811523e-01 5.477034673094749451e-02 4.773340821266174316e-01 1.837593019008636475e-01 7.818189263343811035e-02 -1.352284252643585205e-01 3.022379577159881592e-01 -7.865869998931884766e-02 7.663524895906448364e-02 -6.518217921257019043e-02 1.363406181335449219e-01 1.832151710987091064e-01
8.582722395658493042e-02 2.857387959957122803e-01 -2.955519966781139374e-02 -3.607102334499359131e-01 2.607498168945312500e-01 -4.227114841341972351e-02 1.103152111172676086e-01 -2.040161788463592529e-01 -7.872916758060455322e-02 2.123825997114181519e-01 -3.230799362063407898e-02 -1.289714127779006958e-01 8.626328408718109131e-02 -2.513311207294464111e-01 1.519213169813156128e-01 5.125959869474172592e-03 3.015135601162910461e-02 -3.211937844753265381e-01 4.091686382889747620e-02 -1.320967078208923340e-01 1.896447092294692993e-01 3.429675400257110596e-01 2.194948196411132812e-01 -1.799088865518569946e-01 -1.831741258502006531e-02 -2.081286907196044922e-01 -2.012061513960361481e-02 -1.000560596585273743e-01 8.671315759420394897e-02 1.561368107795715332e-01 6.025561690330505371e-02 2.163378000259399414e-01
3.255922719836235046e-02 1.899282187223434448e-01 6.136634573340415955e-02 1.389568299055099487e-01 -8.090481162071228027e-02 -2.458768934011459351e-01 -1.905109286308288574e-01 -2.152570039033889771e-01 5.914252996444702148e-02 -2.475487440824508667e-01 1.417954266071319580e-02 -3.001278452575206757e-02 2.495009452104568481e-01 -1.648453772068023682e-01 1.375542581081390381e-01 -1.110488325357437134e-01 4.671791940927505493e-02 -4.083789587020874023e-01 1.476377248764038086e-01 -8.570726215839385986e-02 7.435871660709381104e-02 3.730350136756896973e-01 1.740039736032485962e-01 -6.958283483982086182e-02 1.107398271560668945e-01 6.442864239215850830e-02 -9.772011637687683105e-02 7.372695952653884888e-02 2.758980393409729004e-01 -9.975828230381011963e-02 3.149651288986206055e-01 9.501429647207260132e-02
1.934978663921356201e-01 2.300844788551330566e-01 1.107391044497489929e-01 -1.802588254213333130e-01 -1.140149496495723724e-02 1.254079584032297134e-02 -1.013868395239114761e-02 -2.726899683475494385e-01 3.505381643772125244e-01 1.374993771314620972e-01 7.186540216207504272e-02 -1.217480301856994629e-01 1.394309401512145996e-01 -3.182583749294281006e-01 1.502513289451599121e-01 -6.416539847850799561e-02 -1.578240394592285156e-01 -1.943588703870773315e-01 9.248738735914230347e-02 -7.962995767593383789e-02 9.318768233060836792e-02 2.851944863796234131e-01 2.660328447818756104e-01 -1.777518391609191895e-01 -1.385967582464218140e-01 -2.083150148391723633e-01 9.493674337863922119e-02 -1.413128674030303955e-01 -1.031808778643608093e-01 2.701751887798309326e-01 1.422137618064880371e-01 1.245035454630851746e-01
-1.405319105833768845e-02 5.297480151057243347e-02 -7.832074165344238281e-02 -1.466560456901788712e-02 1.159358471632003784e-01 8.553746342658996582e-02 1.383839398622512817e-01 -3.213626146316528320e-01 -2.209603339433670044e-01 -6.475482136011123657e-02 -5.946218967437744141e-02 5.888193100690841675e-02 1.178704649209976196e-01 -8.611761033535003662e-02 5.375696346163749695e-02 -2.455672919750213623e-01 -1.313001513481140137e-01 -3.409507125616073608e-02 8.608138188719749451e-03 -9.283462166786193848e-02 6.962582468986511230e-02 3.256233632564544678e-01 5.236262679100036621e-01 7.788103818893432617e-02 -3.006126284599304199e-01 -9.685236960649490356e-02 -1.761345565319061279e-01 7.936244457960128784e-02 -2.255400829017162323e-02 5.207394063472747803e-02 2.315507084131240845e-01 -3.013534545898437500e-01
-4.393872339278459549e-03 2.400026656687259674e-02 -9.862195700407028198e-02 -9.697238355875015259e-02 9.428607672452926636e-02 -1.106643751263618469e-01 1.074313595890998840e-01 -5.184639692306518555e-01 -3.772648796439170837e-02 -1.379459351301193237e-01 -8.541101962327957153e-02 1.568002402782440186e-01 -5.333039164543151855e-02 -1.125360503792762756e-01 3.284752070903778076e-01 2.008175477385520935e-02 1.548709124326705933e-01 -1.271290332078933716e-01 1.507188379764556885e-01 2.491848915815353394e-01 4.121542274951934814e-01 7.599285244941711426e-02 1.668349802494049072e-01 7.978067547082901001e-02 -2.234904915094375610e-01 -1.316582709550857544e-01 -8.628933131694793701e-02 1.405706852674484253e-01 2.296631336212158203e-01 1.005767136812210083e-01 -7.156286854296922684e-03 -1.022224277257919312e-01
2.399773523211479187e-02 2.946672439575195312e-01 -1.437786966562271118e-01 -1.830103099346160889e-01 9.815366566181182861e-02 2.644396154209971428e-04 -2.249508537352085114e-02 -3.358913362026214600e-01 1.766560226678848267e-02 -3.397130072116851807e-01 -1.962499618530273438e-01 5.040938034653663635e-02 6.883694231510162354e-02 4.779205471277236938e-02 2.230271250009536743e-01 1.767960339784622192e-01 1.118963435292243958e-01 -1.090181916952133179e-01 -2.155882418155670166e-01 -1.926366239786148071e-03 3.610912263393402100e-01 2.015476971864700317e-01 3.053927719593048096e-01 1.034021750092506409e-01 -1.265843510627746582e-01 -3.006548583507537842e-01 2.758612483739852905e-02 9.352657943964004517e-02 -3.894288837909698486e-02 8.025001734495162964e-02 -2.757995622232556343e-03 -1.446795165538787842e-01
-2.090638428926467896e-01 1.447345018386840820e-01 -1.210949495434761047e-01 -2.412166744470596313e-01 6.054015085101127625e-02 -1.042362600564956665e-01 -1.445720195770263672e-01 -2.003613412380218506e-01 -1.608340442180633545e-01 -1.010308116674423218e-01 -1.140177100896835327e-01 2.721871733665466309e-01 8.491345494985580444e-02 1.365578770637512207e-01 1.000112891197204590e-01 -1.287259459495544434e-01 -1.121150627732276917e-01 -1.404979825019836426e-01 2.233085185289382935e-01 -1.263687312602996826e-01 3.421539962291717529e-01 -8.877152577042579651e-03 3.650543689727783203e-01 -1.382514238357543945e-01 -6.510806083679199219e-02 1.289059072732925415e-01 -1.325361579656600952e-01 -1.612319648265838623e-01 3.404675722122192383e-01 9.129813313484191895e-02 1.462304145097732544e-01 1.833061575889587402e-01
-7.090093195438385010e-02 2.958854138851165771e-01 -1.231129467487335205e-01 8.247773349285125732e-02 -5.918450653553009033e-02 -1.143993362784385681e-01 -2.479509115219116211e-01 -2.034838646650314331e-01 -5.394669994711875916e-02 -2.498553507030010223e-02 -9.625262767076492310e-02 -5.182458460330963135e-02 2.706114351749420166e-01 3.041784837841987610e-02 1.584960967302322388e-01 -2.318325936794281006e-01 -4.995554313063621521e-02 -3.911249041557312012e-01 2.901961468160152435e-02 -7.340694963932037354e-02 -4.623680561780929565e-02 2.719736099243164062e-01 2.390405386686325073e-01 -5.154207348823547363e-03 3.867372497916221619e-02 -9.186998941004276276e-03 -1.137661039829254150e-01 5.291263014078140259e-02 1.495402753353118896e-01 -6.414365768432617188e-02 4.876588582992553711e-01 1.445417851209640503e-01
-2.033156454563140869e-01 7.662372291088104248e-02 -1.286932229995727539e-01 8.231322281062602997e-03 6.623277068138122559e-02 1.130383685231208801e-01 -9.297336637973785400e-02 -2.487442791461944580e-01 1.623266190290451050e-01 -2.009297311305999756e-01 -4.505703970789909363e-02 -4.133338034152984619e-01 1.510724276304244995e-01 5.240609869360923767e-02 1.169681847095489502e-01 -1.995644569396972656e-01 -2.677653729915618896e-02 -4.489366710186004639e-01 2.829545438289642334e-01 9.627775102853775024e-02 2.245761454105377197e-01 9.310121834278106689e-02 2.054613083600997925e-01 1.660825461149215698e-01 -4.699551686644554138e-02 -6.136997602880001068e-03 -8.411918580532073975e-02 2.257124036550521851e-01 -5.931472405791282654e-03 -8.867642283439636230e-02 1.012214124202728271e-01 1.757797598838806152e-01
-1.499521434307098389e-01 -1.315378099679946899e-01 -2.032502591609954834e-01 -1.490832958370447159e-02 8.299768716096878052e-02 -2.262900620698928833e-01 -8.229791373014450073e-02 -2.100432664155960083e-01 1.984952203929424286e-02 9.159545600414276123e-02 -1.111645996570587158e-01 1.663856208324432373e-01 8.148134499788284302e-02 3.187978267669677734e-01 1.208057478070259094e-01 -2.793294489383697510e-01 3.650842234492301941e-02 -4.734783172607421875e-01 6.374635547399520874e-02 -1.792931184172630310e-02 9.182491898536682129e-02 1.474287360906600952e-01 3.248513042926788330e-01 -4.445006325840950012e-02 -1.044432520866394043e-01 -1.609376519918441772e-01 1.081028655171394348e-01 -6.402943283319473267e-02 -7.949564605951309204e-02 2.922127209603786469e-02 3.135608434677124023e-01 1.852476298809051514e-01
1.600489616394042969e-01 1.872427612543106079e-01 2.111595682799816132e-02 -1.324248015880584717e-01 7.068558782339096069e-02 2.322601713240146637e-02 -9.511961042881011963e-02 -2.816182672977447510e-01 5.408831685781478882e-02 3.475341498851776123e-01 -1.885183006525039673e-01 8.002375066280364990e-02 1.463699936866760254e-01 -5.005455017089843750e-02 2.608413398265838623e-01 -1.210616552270948887e-03 1.126870363950729370e-01 -2.132796943187713623e-01 7.240248471498489380e-02 1.382227870635688305e-03 5.786596611142158508e-02 4.216561317443847656e-01 2.679210603237152100e-01 -3.567175567150115967e-01 -1.708787828683853149e-01 -1.604730486869812012e-01 7.356051355600357056e-02 -4.783217981457710266e-02 -3.492809832096099854e-02 1.090574041008949280e-01 2.063408195972442627e-01 -8.882409334182739258e-02
1.576994545757770538e-02 8.591280132532119751e-02 -8.223268389701843262e-02 -6.121285259723663330e-02 8.027028292417526245e-02 -2.196859121322631836e-01 1.427011340856552124e-01 -4.158951342105865479e-01 4.941206052899360657e-02 4.909836500883102417e-02 -5.253773927688598633e-02 -6.926874071359634399e-02 1.172295585274696350e-01 9.991057962179183960e-02 1.925963312387466431e-01 8.529835939407348633e-02 1.941935420036315918e-01 -3.634484857320785522e-02 4.771401640027761459e-03 3.074145019054412842e-01 4.861772060394287109e-01 -1.451842933893203735e-01 3.260173499584197998e-01 1.373514384031295776e-01 -1.577764004468917847e-01 -2.990524470806121826e-01 -1.639580912888050079e-02 -2.052027048193849623e-05 1.047298982739448547e-01 3.535562381148338318e-02 8.803525567054748535e-02 5.096967145800590515e-02
3.794791400432586670e-01 -1.140308473259210587e-02 -9.947706758975982666e-02 -7.723307609558105469e-02 -2.092332951724529266e-02 -1.462529003620147705e-01 -1.810544133186340332e-01 4.779678583145141602e-02 6.311362981796264648e-02 7.023496925830841064e-02 -9.255931526422500610e-02 -1.255443692207336426e-01 1.299909204244613647e-01 1.659060595557093620e-03 -2.950621843338012695e-01 1.059769392013549805e-01 1.878717094659805298e-01 -7.436546683311462402e-02 3.240454792976379395e-01 1.172780096530914307e-01 2.754464149475097656e-01 1.625062823295593262e-01 2.491618841886520386e-01 -1.779278367757797241e-01 -1.861593574285507202e-01 -2.011621892452239990e-01 -2.832945585250854492e-01 9.311047196388244629e-02 3.975135833024978638e-02 2.289582341909408569e-01 2.273892462253570557e-01 -9.651189297437667847e-02
8.658613264560699463e-02 2.869614958763122559e-01 1.442166864871978760e-01 -2.582039535045623779e-01 1.696768850088119507e-01 -9.544945508241653442e-02 -1.709964871406555176e-01 -2.219729870557785034e-01 1.819180101156234741e-01 1.057664752006530762e-01 -1.410527676343917847e-01 -6.048601493239402771e-02 1.398491766303777695e-02 -1.330981105566024780e-01 1.460748761892318726e-01 1.239773407578468323e-01 8.718455582857131958e-02 -2.713567614555358887e-01 9.978447109460830688e-02 -1.713122576475143433e-01 1.825736165046691895e-01 3.529109060764312744e-01 2.784713804721832275e-01 -1.494815796613693237e-01 8.813066780567169189e-02 -1.567694693803787231e-01 1.285719219595193863e-02 -1.039741560816764832e-01 1.848052293062210083e-01 2.782486677169799805e-01 1.279960274696350098e-01 1.850208938121795654e-01
5.629447102546691895e-02 1.807650029659271240e-01 -1.134554296731948853e-02 -9.877616167068481445e-02 -1.170644257217645645e-02 -1.564916521310806274e-01 3.417462483048439026e-02 -1.950382441282272339e-01 -8.158889412879943848e-02 -2.733030617237091064e-01 -2.739273309707641602e-01 -1.398586034774780273e-01 1.375232785940170288e-01 1.380733400583267212e-01 -6.599323451519012451e-02 1.328366547822952271e-01 -2.037389576435089111e-01 -1.971843838691711426e-01 8.165552467107772827e-02 1.471806764602661133e-01 3.537196218967437744e-01 9.899734705686569214e-02 5.389797091484069824e-01 1.653203554451465607e-02 -5.958268046379089355e-02 2.451626658439636230e-01 9.221178293228149414e-02 -5.858404189348220825e-02 5.269563943147659302e-02 -1.360600590705871582e-01 1.241554617881774902e-01 8.834201842546463013e-02
9.033210575580596924e-02 9.852460771799087524e-02 -2.563951611518859863e-01 1.682043224573135376e-01 -3.039940893650054932e-01 -8.010812103748321533e-02 -1.671865954995155334e-02 -3.106578886508941650e-01 -2.531235478818416595e-02 -2.905943989753723145e-01 2.988017909228801727e-02 -1.422485709190368652e-01 2.808207571506500244e-01 -1.457844823598861694e-01 -6.576959788799285889e-02 5.409527942538261414e-02 4.225642979145050049e-02 1.108867749571800232e-01 2.554967626929283142e-02 1.479013115167617798e-01 2.973449528217315674e-01 3.255318403244018555e-01 3.399649858474731445e-01 3.535870695486664772e-03 -1.919445097446441650e-01 1.159876808524131775e-01 -1.996553875505924225e-02 1.214053407311439514e-01 7.095855474472045898e-02 2.146223187446594238e-01 -7.636346668004989624e-02 -9.979955852031707764e-02
1.215358674526214600e-01 5.753728747367858887e-02 4.736432060599327087e-02 -9.515894949436187744e-02 -1.777429133653640747e-01 -1.567986309528350830e-01 4.072238504886627197e-02 -1.020885780453681946e-01 -3.994947671890258789e-02 -1.827824711799621582e-01 -1.166965216398239136e-01 2.978378906846046448e-02 -2.424248727038502693e-03 -3.962146863341331482e-02 -5.547274276614189148e-02 -3.811246454715728760e-01 -1.972764730453491211e-02 -3.062401711940765381e-01 3.446600586175918579e-02 -2.387585043907165527e-01 3.593159317970275879e-01 1.454190760850906372e-01 5.310341715812683105e-01 1.191161498427391052e-01 -2.103665173053741455e-01 -9.705472737550735474e-02 -1.758456812240183353e-03 1.662693917751312256e-01 2.175960317254066467e-02 -1.321241557598114014e-01 -6.067810114473104477e-03 6.961313635110855103e-02
-1.248212996870279312e-02 1.708941012620925903e-01 8.847561664879322052e-03 -1.375955645926296711e-03 -1.977698802947998047e-01 -4.772436246275901794e-02 -1.573448479175567627e-01 -1.401435732841491699e-01 -2.175233960151672363e-01 3.735825419425964355e-02 1.926250755786895752e-01 -1.304467674344778061e-03 2.780766487121582031e-01 1.713412404060363770e-01 9.631869196891784668e-02 2.183216661214828491e-01 1.304212063550949097e-01 -1.329226642847061157e-01 -9.283754229545593262e-02 5.913001298904418945e-02 4.746308922767639160e-01 9.407653659582138062e-02 3.648557066917419434e-01 1.404846459627151489e-01 -1.034809872508049011e-01 -2.153872996568679810e-01 9.376429766416549683e-02 -2.040096521377563477e-01 -7.096505165100097656e-02 9.732176363468170166e-02 1.894570887088775635e-01 -2.089017033576965332e-01
4.362150654196739197e-02 2.662403881549835205e-01 8.589874953031539917e-02 -2.202094197273254395e-01 1.806151121854782104e-01 -1.186550222337245941e-02 9.779724292457103729e-03 -1.993897855281829834e-01 1.342115644365549088e-02 5.768408626317977905e-02 3.351652622222900391e-02 -1.040437966585159302e-01 1.237698122859001160e-01 -1.898088604211807251e-01 3.053223192691802979e-01 -6.934999255463480949e-04 -7.021693140268325806e-02 -2.076372057199478149e-01 1.403813064098358154e-01 -2.214894592761993408e-01 1.954867392778396606e-01 3.032276332378387451e-01 3.766388297080993652e-01 -1.292054355144500732e-01 -8.448176085948944092e-02 -2.967303693294525146e-01 5.494032520800828934e-03 -1.500679701566696167e-01 1.997515559196472168e-01 1.349836736917495728e-01 9.698361903429031372e-02 2.189029902219772339e-01
-4.896064847707748413e-02 7.390511780977249146e-02 -3.009821660816669464e-02 -1.404771804809570312e-01 -2.585107386112213135e-01 -5.646797642111778259e-02 -3.514811992645263672e-01 -1.977228969335556030e-01 4.377631098031997681e-02 -2.972633242607116699e-01 2.717033587396144867e-02 2.114023715257644653e-01 1.523022353649139404e-01 3.377804532647132874e-02 -9.235583990812301636e-02 -1.285538375377655029e-01 -3.812926635146141052e-02 -1.635821908712387085e-01 1.824701428413391113e-01 -5.233549326658248901e-02 2.467558830976486206e-01 -5.051406472921371460e-02 5.285120010375976562e-01 -1.200713142752647400e-01 -1.329659074544906616e-01 1.252826303243637085e-01 2.936594374477863312e-02 1.530036702752113342e-02 6.125102564692497253e-02 1.160868629813194275e-01 2.617624700069427490e-01 1.099938228726387024e-01
-2.347666397690773010e-02 5.092776194214820862e-02 -1.888204813003540039e-01 1.814057677984237671e-01 6.271533668041229248e-02 -1.648861020803451538e-01 -7.363212853670120239e-02 -3.140672743320465088e-01 1.761382222175598145e-01 2.972637675702571869e-02 1.309212669730186462e-02 -2.185572683811187744e-02 2.192416489124298096e-01 2.011769115924835205e-01 2.776490449905395508e-01 1.499910503625869751e-01 -3.524466603994369507e-02 -2.619185149669647217e-01 8.926670998334884644e-02 1.895356923341751099e-01 3.802945315837860107e-01 1.138933897018432617e-01 2.207923680543899536e-01 2.616644836962223053e-02 -5.486746504902839661e-02 -1.569588035345077515e-01 2.849637567996978760e-01 -1.301137655973434448e-01 3.102190494537353516e-01 -1.113822087645530701e-01 -1.312515735626220703e-01 -4.001091234385967255e-03
2.454424500465393066e-01 1.646865755319595337e-01 -2.155150920152664185e-01 -2.498694360256195068e-01 6.002565100789070129e-02 1.694827689789235592e-03 -7.558081299066543579e-02 -1.474219262599945068e-01 1.763156950473785400e-01 1.007436439394950867e-01 1.741228252649307251e-01 5.525891482830047607e-02 1.703800633549690247e-02 6.880811601877212524e-02 2.571078538894653320e-01 -5.097165331244468689e-02 -3.516861423850059509e-02 -1.976429820060729980e-01 7.403746247291564941e-02 -7.908452302217483521e-03 1.939919292926788330e-01 2.938001453876495361e-01 9.025423228740692139e-02 -4.653865694999694824e-01 -4.483195394277572632e-02 -4.750720784068107605e-02 1.188339516520500183e-01 -2.904385328292846680e-01 1.533651649951934814e-01 1.922619640827178955e-01 2.421862930059432983e-01 -8.921121805906295776e-02
8.617148548364639282e-02 1.211741119623184204e-01 2.346202731132507324e-02 -2.047148644924163818e-01 9.361295402050018311e-02 -8.953834883868694305e-03 -3.126651048660278320e-02 -2.793763577938079834e-01 1.781126707792282104e-01 3.992516100406646729e-01 -6.501135230064392090e-02 -6.426769308745861053e-03 6.100536137819290161e-02 -4.135179519653320312e-02 3.831331431865692139e-01 -4.156027454882860184e-03 -9.644825756549835205e-02 -1.581866890192031860e-01 1.063324287533760071e-01 -5.971449986100196838e-02 1.783928275108337402e-01 1.498584747314453125e-01 3.029269278049468994e-01 -2.829452455043792725e-01 -2.027561888098716736e-02 -2.849100828170776367e-01 6.024399027228355408e-02 5.402180925011634827e-02 1.154191140085458755e-02 9.768693149089813232e-02 3.360839784145355225e-01 1.177444234490394592e-01
1.567996442317962646e-01 3.577089905738830566e-01 3.659905493259429932e-02 -1.096343025565147400e-01 -2.863841690123081207e-02 -7.060456275939941406e-02 -1.813065260648727417e-01 -2.528911083936691284e-02 4.278336092829704285e-02 -1.588709652423858643e-01 3.055197596549987793e-01 -8.182426542043685913e-02 7.200389355421066284e-02 -2.984708733856678009e-02 -1.759131252765655518e-01 9.392858296632766724e-02 -2.444452345371246338e-01 -2.213993668556213379e-01 -1.854597777128219604e-01 2.197447270154953003e-01 2.014382183551788330e-01 2.121276855468750000e-01 2.523278295993804932e-01 -4.310920194257050753e-04 9.937097132205963135e-02 1.469663083553314209e-01 -1.739174942485988140e-03 2.388490438461303711e-01 4.305435717105865479e-01 3.097301535308361053e-02 7.832885533571243286e-02 1.198219694197177887e-02
-1.235051527619361877e-01 1.701930761337280273e-01 1.533979773521423340e-01 -9.266281500458717346e-03 1.397210638970136642e-02 -1.225332617759704590e-01 -2.328259497880935669e-01 -1.802134215831756592e-01 4.635914266109466553e-01 7.464315742254257202e-02 4.789569228887557983e-02 7.137106359004974365e-02 2.897259891033172607e-01 -1.928511708974838257e-01 1.853607743978500366e-01 1.277607232332229614e-01 -9.166139364242553711e-02 -1.757547408342361450e-01 2.072267979383468628e-01 -1.808134168386459351e-01 7.489876449108123779e-02 1.048274785280227661e-01 2.574155330657958984e-01 -8.946499973535537720e-02 -2.226044833660125732e-01 4.795415792614221573e-03 3.147505521774291992e-01 1.071063131093978882e-01 1.430459469556808472e-01 1.299469172954559326e-01 5.720610544085502625e-02 -1.550780534744262695e-01
4.236141219735145569e-02 7.429368048906326294e-02 -1.745355874300003052e-01 -1.567880809307098389e-01 -8.882645517587661743e-02 1.571703255176544189e-01 -3.240624070167541504e-02 -2.499251216650009155e-01 -8.769871294498443604e-02 -2.371834218502044678e-01 1.580171436071395874e-01 2.023370005190372467e-02 2.271722406148910522e-01 1.219652220606803894e-01 2.013061195611953735e-02 -1.944752968847751617e-02 -3.490334376692771912e-02 -1.565695703029632568e-01 7.961718738079071045e-02 -7.635428011417388916e-02 1.920096427202224731e-01 3.673921227455139160e-01 5.275830030441284180e-01 -4.034169390797615051e-02 1.092717126011848450e-01 2.113332003355026245e-01 1.676215678453445435e-01 -1.337433606386184692e-01 -2.633861452341079712e-02 -1.483071148395538330e-01 2.523074746131896973e-01 7.932285964488983154e-02
-1.962902583181858063e-02 -1.175437793135643005e-01 -2.471305280923843384e-01 -6.327066570520401001e-02 1.117925718426704407e-01 5.859819240868091583e-03 1.482656151056289673e-01 -3.504401743412017822e-01 2.240590751171112061e-01 -8.968122303485870361e-02 1.036043986678123474e-01 -2.186212688684463501e-01 2.777016535401344299e-02 -8.387888967990875244e-02 5.544340237975120544e-02 -1.749783307313919067e-01 -1.551707386970520020e-01 -2.996515631675720215e-01 6.150870397686958313e-02 -3.984801471233367920e-02 5.818514823913574219e-01 9.773754328489303589e-02 1.137470081448554993e-01 1.557495892047882080e-01 -4.507861286401748657e-02 -7.463523000478744507e-02 1.600844413042068481e-01 6.270869821310043335e-02 2.445450276136398315e-01 1.674352213740348816e-02 3.293820843100547791e-02 4.749929159879684448e-02
-2.517072297632694244e-02 4.653590172529220581e-02 -7.644435018301010132e-02 -1.103881150484085083e-01 -2.493760921061038971e-02 7.189841475337743759e-03 2.361364960670471191e-01 -3.610511124134063721e-01 3.715190663933753967e-02 -1.696867495775222778e-01 1.174011528491973877e-01 6.660024821758270264e-02 -1.092334985733032227e-01 5.341031402349472046e-02 -4.704993683844804764e-03 -6.868986785411834717e-02 8.357851952314376831e-02 -1.077859699726104736e-01 6.133155897259712219e-02 2.234016060829162598e-01 3.661971092224121094e-01 1.999187655746936798e-02 4.088695347309112549e-01 -4.387966170907020569e-02 -2.536724507808685303e-01 -1.816733777523040771e-01 3.347451388835906982e-01 2.061291486024856567e-01 -7.169509190134704113e-04 2.704246342182159424e-01 8.746954798698425293e-02 -1.261342465877532959e-01
2.052034288644790649e-01 3.368701934814453125e-01 4.130634665489196777e-02 -2.421540915966033936e-01 3.041085004806518555e-01 -2.509610354900360107e-02 -1.134911775588989258e-01 -1.690890043973922729e-01 -7.314900308847427368e-02 1.416534185409545898e-01 -2.419911557808518410e-03 -1.127758771181106567e-01 9.568081796169281006e-02 -1.254619359970092773e-01 2.343179583549499512e-01 2.042043022811412811e-02 -1.044965609908103943e-01 -1.434994190931320190e-01 1.247829049825668335e-01 -6.292761862277984619e-02 2.294703871011734009e-01 4.250725805759429932e-01 2.156585454940795898e-01 -2.538068592548370361e-01 -1.738776117563247681e-01 -2.147669643163681030e-01 -8.887825533747673035e-03 -1.159165799617767334e-01 -2.340866625308990479e-02 4.062999039888381958e-02 1.753807812929153442e-01 1.139328256249427795e-01
2.410033196210861206e-01 3.684906959533691406e-01 5.404866114258766174e-02 -1.733993738889694214e-01 -2.371827885508537292e-02 1.062614005059003830e-02 1.451839208602905273e-01 -2.159706354141235352e-01 4.262923821806907654e-02 9.643321856856346130e-03 -5.751824006438255310e-02 7.426750659942626953e-02 2.042222768068313599e-01 -4.153808951377868652e-02 -1.962582319974899292e-01 -3.073158562183380127e-01 -1.263080723583698273e-02 -3.324545323848724365e-01 2.623417377471923828e-01 4.225595667958259583e-02 1.092153042554855347e-01 1.682121306657791138e-01 2.748523652553558350e-01 2.125182300806045532e-01 7.701041549444198608e-02 -1.025154888629913330e-01 8.794907480478286743e-02 -1.440144330263137817e-01 -6.075522303581237793e-02 3.320476114749908447e-01 6.216085702180862427e-02 -1.125519350171089172e-01
1.176422238349914551e-01 1.645944118499755859e-01 -3.026774898171424866e-02 1.138500496745109558e-01 -8.954660966992378235e-03 -3.615996837615966797e-01 -3.541207686066627502e-02 -2.524531781673431396e-01 2.373471409082412720e-01 -6.520091742277145386e-02 -1.883510351181030273e-01 -2.853841781616210938e-01 2.044861763715744019e-01 -1.590223312377929688e-01 -9.044877439737319946e-02 -1.527824103832244873e-01 4.489007219672203064e-02 -2.315688505768775940e-02 -5.670535191893577576e-02 3.920284286141395569e-02 1.703026592731475830e-01 2.580710351467132568e-01 2.386316955089569092e-01 -1.449388414621353149e-01 -3.082967698574066162e-01 8.402398228645324707e-02 -1.345330774784088135e-01 1.931112408638000488e-01 1.373433470726013184e-01 2.485183477401733398e-01 2.291593700647354126e-02 2.318000346422195435e-01
-2.233008146286010742e-01 -5.467664450407028198e-02 -3.271546959877014160e-01 1.572849452495574951e-01 5.294457077980041504e-02 2.006644308567047119e-01 1.045091971755027771e-01 -4.267009198665618896e-01 2.206828594207763672e-01 -2.399526163935661316e-02 -1.256640553474426270e-01 -1.488576978445053101e-01 2.742611765861511230e-01 -9.588008373975753784e-02 1.819323152303695679e-01 -1.825190894305706024e-02 -1.812397688627243042e-01 -3.191891312599182129e-01 -5.700482800602912903e-02 2.691548131406307220e-02 2.596915364265441895e-01 8.371093869209289551e-02 1.931010633707046509e-01 -2.398816198110580444e-01 3.436373546719551086e-02 -9.676923975348472595e-03 1.136698052287101746e-01 1.327900141477584839e-01 1.753987371921539307e-01 4.653578251600265503e-02 1.410293579101562500e-02 3.608513623476028442e-02
1.148450598120689392e-01 2.214744687080383301e-02 -1.087837740778923035e-01 -4.856078326702117920e-02 -3.357441127300262451e-01 -2.376906760036945343e-02 1.129732355475425720e-01 -1.852186918258666992e-01 -1.628973633050918579e-01 -2.608726918697357178e-01 -2.970335185527801514e-01 9.231715649366378784e-02 2.072046846151351929e-01 1.003307998180389404e-01 3.666929528117179871e-02 -2.268737852573394775e-01 -2.666811048984527588e-01 -2.743592262268066406e-01 -2.699917741119861603e-02 -9.296109527349472046e-02 2.357155680656433105e-01 1.963316649198532104e-01 3.826753497123718262e-01 7.838616520166397095e-02 -8.792694658041000366e-02 -1.084423363208770752e-01 -9.501427412033081055e-02 1.046833321452140808e-01 1.450540125370025635e-01 4.755980521440505981e-02 2.222064733505249023e-01 -1.192448311485350132e-03
-7.237940281629562378e-02 1.644115149974822998e-01 -6.553454697132110596e-02 -1.956471800804138184e-01 1.742071360349655151e-01 -9.312000870704650879e-02 -1.590410061180591583e-02 -5.015084743499755859e-01 8.495292812585830688e-02 -2.285719364881515503e-01 9.092783927917480469e-02 -2.184784859418869019e-01 9.937663376331329346e-02 -5.049186944961547852e-02 7.147063966840505600e-03 -2.397039532661437988e-02 2.421804964542388916e-01 -1.854599714279174805e-01 -2.298560291528701782e-01 -7.094554603099822998e-02 2.002336233854293823e-01 1.168299838900566101e-01 3.212201595306396484e-01 1.565297096967697144e-01 -5.878807604312896729e-02 -2.392647713422775269e-01 1.828541606664657593e-01 4.509071260690689087e-02 -1.640151590108871460e-01 2.033714950084686279e-02 1.367687284946441650e-01 -1.769955754280090332e-01
2.687724530696868896e-01 1.092722043395042419e-01 -1.417359262704849243e-01 7.813497632741928101e-02 -5.256813764572143555e-02 -1.319662481546401978e-01 1.310251951217651367e-01 -3.486896455287933350e-01 4.785357043147087097e-02 -1.417219638824462891e-01 -4.096380248665809631e-02 -1.378986518830060959e-02 2.157883197069168091e-01 -1.471144706010818481e-01 -2.137802392244338989e-01 -3.254965841770172119e-01 -6.841699033975601196e-02 8.260063827037811279e-02 1.848499774932861328e-01 2.655229270458221436e-01 2.391107529401779175e-01 1.845710426568984985e-01 1.589809954166412354e-01 -1.127063110470771790e-01 -1.468995809555053711e-01 -6.337340921163558960e-02 -3.237310647964477539e-01 1.766226291656494141e-01 1.560212373733520508e-01 -1.017715036869049072e-01 1.504188925027847290e-01 1.492745578289031982e-01
-5.938728898763656616e-02 3.884895518422126770e-02 -2.763262093067169189e-01 -1.085916385054588318e-01 -1.087257489562034607e-01 -2.437582006677985191e-03 -1.146984472870826721e-01 -9.894812852144241333e-02 -2.554987929761409760e-02 -3.267004191875457764e-01 1.578370928764343262e-01 2.629881538450717926e-02 1.747479289770126343e-01 -9.661006182432174683e-02 1.458047423511743546e-02 1.936172693967819214e-02 -1.431416124105453491e-01 -1.699240952730178833e-01 8.357284963130950928e-02 4.084091633558273315e-02 5.970913916826248169e-02 4.184353351593017578e-01 5.968153476715087891e-01 -1.136198714375495911e-01 -9.584969282150268555e-02 -1.234902590513229370e-01 1.649635434150695801e-01 -1.970136165618896484e-01 -4.682994633913040161e-02 9.370251558721065521e-03 -9.009771049022674561e-03 1.805210922611877322e-04
6.606653332710266113e-02 3.515492677688598633e-01 -4.352850466966629028e-02 -6.693505495786666870e-02 -2.049304246902465820e-01 7.933457195758819580e-02 1.604327932000160217e-02 -2.228114604949951172e-01 2.039338499307632446e-01 -4.817596450448036194e-02 -4.040905088186264038e-02 -2.681520394980907440e-02 2.704228460788726807e-01 1.569310724735260010e-01 1.540013104677200317e-01 1.722946763038635254e-01 1.160833612084388733e-01 6.670440733432769775e-02 2.721893414855003357e-02 9.702286124229431152e-02 5.468505620956420898e-01 5.290265008807182312e-02 2.242624014616012573e-01 6.843719631433486938e-02 -2.587079107761383057e-01 -1.550762653350830078e-01 1.769129633903503418e-01 -6.334602087736129761e-02 3.461816906929016113e-02 -2.216671034693717957e-02 1.445295363664627075e-01 -1.905053406953811646e-01
-1.465346291661262512e-02 4.175376892089843750e-02 -1.509206593036651611e-01 -1.206084787845611572e-01 -1.423477381467819214e-01 -1.692778617143630981e-01 -2.502267956733703613e-01 -3.024555742740631104e-01 4.167942825006321073e-05 -1.504116058349609375e-01 -6.084891781210899353e-02 1.541039347648620605e-01 3.161713182926177979e-01 4.821699485182762146e-02 -9.704343974590301514e-02 -1.122715473175048828e-01 -1.365146636962890625e-01 -7.657952606678009033e-02 8.372583985328674316e-02 -7.167899608612060547e-02 4.729551672935485840e-01 8.665457367897033691e-02 3.555289804935455322e-01 -1.082318052649497986e-01 -1.652844995260238647e-02 7.436650991439819336e-02 -1.225598249584436417e-02 -1.076406389474868774e-01 -2.704912610352039337e-02 2.155971713364124298e-02 -9.986878931522369385e-02 3.855548501014709473e-01
5.182879418134689331e-02 1.324486639350652695e-02 2.941928058862686157e-02 -2.176769524812698364e-01 5.674545839428901672e-02 -3.075781464576721191e-01 -2.401701956987380981e-01 -4.845391809940338135e-01 -1.404153704643249512e-01 -1.418894678354263306e-01 -5.229533463716506958e-02 -2.511156536638736725e-02 4.352404922246932983e-02 6.199530325829982758e-03 1.066749393939971924e-01 1.163471639156341553e-01 1.703712195158004761e-01 -2.021528780460357666e-01 -2.039871364831924438e-01 -8.446752279996871948e-02 3.252718448638916016e-01 1.469718068838119507e-01 1.684567928314208984e-01 -2.600976526737213135e-01 -5.973619874566793442e-03 -2.041803002357482910e-01 -2.393663115799427032e-02 2.299144566059112549e-01 1.177950426936149597e-01 9.117270261049270630e-02 1.272831950336694717e-02 -1.701888144016265869e-01
-1.673760116100311279e-01 1.470114290714263916e-01 5.691219121217727661e-02 -5.838256701827049255e-02 -1.424183994531631470e-01 1.974058337509632111e-02 -1.936091333627700806e-01 -1.224515885114669800e-01 -2.411724478006362915e-01 -1.664434671401977539e-01 2.319086343050003052e-02 3.975896909832954407e-02 2.129946351051330566e-01 8.369486033916473389e-02 -4.670895636081695557e-02 -2.116729915142059326e-01 4.762849584221839905e-02 -3.226552009582519531e-01 1.102682128548622131e-01 -9.521712362766265869e-02 2.983124852180480957e-01 3.121150434017181396e-01 2.064990997314453125e-01 -1.030151844024658203e-01 -3.350636959075927734e-01 6.421584635972976685e-02 3.178559541702270508e-01 7.957413047552108765e-02 2.633690275251865387e-02 3.594654425978660583e-02 2.797549962997436523e-01 -1.093811467289924622e-01
1.911269277334213257e-01 3.412603735923767090e-01 -7.591927796602249146e-02 6.363676488399505615e-02 1.598099172115325928e-01 -1.256069540977478027e-01 -1.041096299886703491e-01 -3.734093010425567627e-01 1.416706889867782593e-01 -2.303951792418956757e-02 -1.095830183476209641e-02 2.414291165769100189e-02 1.242666170001029968e-01 -1.818013042211532593e-01 7.203471660614013672e-02 -7.523313909769058228e-02 -1.746613681316375732e-01 -1.382128894329071045e-01 2.008422017097473145e-01 -1.034042686223983765e-01 -1.299454569816589355e-01 5.959860235452651978e-02 2.567205429077148438e-01 -1.590638905763626099e-01 -3.186144530773162842e-01 -2.355067878961563110e-01 3.093460202217102051e-01 1.102005615830421448e-01 2.142516076564788818e-01 -7.323766499757766724e-02 9.526728093624114990e-02 1.658800989389419556e-01
7.319751381874084473e-02 2.281287610530853271e-01 -1.147074401378631592e-01 2.626605629920959473e-01 -8.459550887346267700e-02 -2.747606039047241211e-01 -5.760365724563598633e-02 -2.416488826274871826e-01 -7.729581743478775024e-02 -2.174774743616580963e-02 -2.134334594011306763e-01 9.960573166608810425e-02 2.018029987812042236e-01 -9.441374987363815308e-02 8.727589994668960571e-02 -1.578498482704162598e-01 -1.246470585465431213e-01 -3.135525584220886230e-01 4.228819627314805984e-03 4.536664113402366638e-02 -2.356718108057975769e-02 4.175679385662078857e-01 2.570120692253112793e-01 -1.380332163535058498e-03 1.057744249701499939e-01 6.744557060301303864e-03 5.494454130530357361e-02 1.231276541948318481e-01 1.677563339471817017e-01 2.770307706668972969e-03 3.610542118549346924e-01 1.648250967264175415e-01
1.369258761405944824e-01 3.184390068054199219e-01 -5.754475947469472885e-03 -3.368338644504547119e-01 3.225854039192199707e-01 -1.679583489894866943e-01 -9.060453623533248901e-02 -1.913125365972518921e-01 -2.485128305852413177e-02 1.783693879842758179e-01 -2.133451588451862335e-02 -6.400381773710250854e-02 1.997235044836997986e-02 -2.539488673210144043e-01 1.742749065160751343e-01 1.610799878835678101e-01 -1.519809067249298096e-01 -2.690296769142150879e-01 1.342715173959732056e-01 -3.081773594021797180e-02 1.741399019956588745e-01 2.531088888645172119e-01 1.995535343885421753e-01 -2.293249964714050293e-01 -1.214478388428688049e-01 -1.203262731432914734e-01 -8.328440599143505096e-03 -1.045788377523422241e-01 -4.871543496847152710e-03 2.056025564670562744e-01 2.071475982666015625e-01 6.625699251890182495e-02
1.342873573303222656e-01 5.160792171955108643e-02 -5.892080813646316528e-02 -3.441982269287109375e-01 1.314725819975137711e-02 -7.936614006757736206e-02 2.211485244333744049e-02 -5.064828395843505859e-01 -2.038869410753250122e-01 -1.805311888456344604e-01 -5.646644160151481628e-02 -6.102525815367698669e-02 1.671515554189682007e-01 1.190599203109741211e-01 3.849678337574005127e-01 -4.894131794571876526e-02 1.204618997871875763e-02 -1.498228162527084351e-01 -1.950582414865493774e-01 -4.706583172082901001e-02 3.135138452053070068e-01 1.939571797847747803e-01 5.407227203249931335e-02 -1.908872127532958984e-01 4.368517920374870300e-02 -1.672977805137634277e-01 -8.554206788539886475e-02 3.591787442564964294e-02 5.712411552667617798e-02 8.923735469579696655e-02 7.854720950126647949e-02 -1.614366173744201660e-01
1.088692098855972290e-01 9.219601005315780640e-02 -1.594842225313186646e-01 9.873754531145095825e-02 2.044532820582389832e-02 -2.977853119373321533e-01 1.273027509450912476e-01 -1.722200065851211548e-01 -6.886281073093414307e-02 -1.600562483072280884e-01 -2.489482462406158447e-01 6.604468822479248047e-02 1.294018626213073730e-01 -1.067384704947471619e-01 1.573224514722824097e-01 -1.325525343418121338e-01 -9.212243556976318359e-02 -3.038175702095031738e-01 4.882623627781867981e-02 1.033549308776855469e-01 4.030452668666839600e-01 2.187268584966659546e-01 2.887778282165527344e-01 2.136977910995483398e-01 2.896420657634735107e-02 -1.644947379827499390e-01 2.135870009660720825e-01 -1.593795232474803925e-02 -1.486464440822601318e-01 1.799179911613464355e-01 -6.994862854480743408e-02 -2.366717308759689331e-01
7.449211180210113525e-02 2.178352624177932739e-01 -1.152922436594963074e-01 2.076887041330337524e-01 2.104918658733367920e-02 -1.990711688995361328e-01 1.017782464623451233e-01 -3.627384305000305176e-01 6.813897192478179932e-02 -2.849633693695068359e-01 8.233429491519927979e-02 -1.042207181453704834e-01 2.664699554443359375e-01 -2.703842148184776306e-02 -1.210889741778373718e-01 -2.609184086322784424e-01 2.104715257883071899e-02 5.438258871436119080e-02 -3.865727782249450684e-02 2.237801253795623779e-02 5.350711941719055176e-02 1.720649152994155884e-01 3.578208088874816895e-01 2.648123539984226227e-02 -2.833174467086791992e-01 9.963005036115646362e-02 -1.161387115716934204e-01 1.108376607298851013e-01 3.114156723022460938e-01 2.226593643426895142e-01 1.433965861797332764e-01 3.009879961609840393e-02
6.385065615177154541e-02 7.754950225353240967e-02 -1.028357446193695068e-01 -8.597731590270996094e-02 -4.698677733540534973e-02 1.985706156119704247e-03 -1.716528236865997314e-01 -1.986866146326065063e-01 -7.560397684574127197e-02 -1.691659390926361084e-01 1.761927902698516846e-01 1.036133710294961929e-02 2.626670598983764648e-01 1.625533252954483032e-01 -4.139880836009979248e-02 1.840645968914031982e-01 -1.103703826665878296e-01 -1.544012129306793213e-01 -1.002886146306991577e-02 -1.040225103497505188e-01 1.195063963532447815e-01 3.556810915470123291e-01 5.655463337898254395e-01 -2.033832669258117676e-01 -1.316450089216232300e-01 1.189159527420997620e-01 8.625382184982299805e-02 -1.951225697994232178e-01 -1.487121284008026123e-01 -6.696381419897079468e-02 2.206271737813949585e-01 -5.561454966664314270e-02
5.843397602438926697e-02 3.801989927887916565e-02 -2.747249305248260498e-01 -2.866308204829692841e-02 -2.390560507774353027e-02 -1.618141867220401764e-02 -1.661915928125381470e-01 -2.484670728445053101e-01 -2.621408402919769287e-01 -3.854041993618011475e-01 6.941934674978256226e-02 -1.008991301059722900e-01 -3.019219450652599335e-02 -6.307571381330490112e-02 2.000074982643127441e-01 1.577865183353424072e-01 -1.809110343456268311e-01 3.822299838066101074e-02 4.891267046332359314e-02 1.648932248353958130e-01 2.516111135482788086e-01 3.225999176502227783e-01 4.776774346828460693e-01 -1.724717617034912109e-01 1.964777521789073944e-02 6.217725202441215515e-02 1.582291722297668457e-01 -2.017939835786819458e-02 -1.710340753197669983e-02 3.707008808851242065e-02 6.332194060087203979e-02 4.655006155371665955e-02
9.217566810548305511e-03 7.047450542449951172e-02 -6.814043037593364716e-03 -1.451788246631622314e-01 -2.444625794887542725e-01 5.180413275957107544e-02 -5.238689854741096497e-02 -3.496995270252227783e-01 3.498176112771034241e-02 1.954388990998268127e-02 1.275623738765716553e-01 3.243905678391456604e-02 3.079626858234405518e-01 2.136814743280410767e-01 1.397127509117126465e-01 -1.856671273708343506e-01 -1.995717547833919525e-02 -4.301338493824005127e-01 2.033839374780654907e-01 2.455564588308334351e-01 2.862972021102905273e-01 -5.358797311782836914e-02 1.879252195358276367e-01 -1.612603217363357544e-01 -1.834208965301513672e-01 -7.243331056088209152e-03 3.234420418739318848e-01 2.608026843518018723e-03 -1.415947452187538147e-02 1.357585564255714417e-02 -9.984185919165611267e-03 -2.975700795650482178e-02
1.817758977413177490e-01 1.834895312786102295e-01 -1.759371161460876465e-01 5.400971695780754089e-02 1.457317620515823364e-01 -1.849403530359268188e-01 -1.041207462549209595e-01 -1.212078779935836792e-01 6.566261406987905502e-03 2.892594337463378906e-01 -1.360969804227352142e-02 1.006589457392692566e-01 1.177483126521110535e-01 -1.197836026549339294e-01 4.430648684501647949e-01 -4.547919705510139465e-02 1.094985157251358032e-01 -1.220597997307777405e-01 8.681090921163558960e-02 -5.148079618811607361e-02 2.704368829727172852e-01 2.832745611667633057e-01 3.171153664588928223e-01 -2.782058119773864746e-01 -9.106536954641342163e-02 -1.697381436824798584e-01 8.924292027950286865e-02 -1.240950524806976318e-01 -3.642951697111129761e-02 1.168829202651977539e-01 2.310193628072738647e-01 -2.414988540112972260e-02
2.606897987425327301e-02 3.363626301288604736e-01 9.702793322503566742e-03 -2.884621024131774902e-01 1.683693528175354004e-01 -1.157852634787559509e-01 -7.440000772476196289e-02 -1.546732485294342041e-01 4.743734747171401978e-02 3.043170273303985596e-01 -1.020280793309211731e-01 -7.973843067884445190e-02 2.019897103309631348e-01 -2.101073712110519409e-01 2.293272465467453003e-01 9.637760929763317108e-03 -3.453383594751358032e-02 -1.223597303032875061e-01 2.193692326545715332e-01 -9.221702069044113159e-02 1.772027015686035156e-01 3.431278765201568604e-01 3.485799133777618408e-01 -2.480859309434890747e-01 -5.949512496590614319e-02 -1.601863801479339600e-01 7.721506804227828979e-02 -3.876291587948799133e-02 -5.673428531736135483e-03 3.488767892122268677e-02 1.202663928270339966e-01 1.582579016685485840e-01
3.270981833338737488e-02 2.596660256385803223e-01 7.847086340188980103e-02 -3.936496376991271973e-01 2.649725377559661865e-01 5.039691179990768433e-02 -3.902092203497886658e-02 -1.488840430974960327e-01 -5.369962751865386963e-02 1.370806694030761719e-01 6.488287448883056641e-02 -1.627508252859115601e-01 1.048453003168106079e-01 -2.063174694776535034e-01 2.819975912570953369e-01 8.140261471271514893e-02 -1.357255131006240845e-01 -2.150480747222900391e-01 1.329652369022369385e-01 1.528224907815456390e-02 1.496319919824600220e-01 2.845827937126159668e-01 3.106137216091156006e-01 -1.585066616535186768e-01 3.850992023944854736e-02 -1.972274631261825562e-01 4.453873634338378906e-02 -5.622001737356185913e-02 8.163550496101379395e-02 1.958323121070861816e-01 2.198872864246368408e-01 1.881803274154663086e-01
2.793570458889007568e-01 -6.181046739220619202e-02 -8.955855667591094971e-02 1.429932862520217896e-01 -6.942422688007354736e-02 -1.636970490217208862e-01 -1.641031354665756226e-01 -9.494172781705856323e-02 -8.546083420515060425e-02 1.147662326693534851e-01 -7.346301525831222534e-02 -1.495770663022994995e-01 1.933309733867645264e-01 -4.636695608496665955e-02 1.924991011619567871e-01 -1.284701377153396606e-01 -1.052153408527374268e-01 -1.235011294484138489e-01 4.164794832468032837e-02 2.450788021087646484e-01 1.268799006938934326e-01 4.400986433029174805e-02 4.202197492122650146e-01 -2.481080740690231323e-01 -3.698050379753112793e-01 -3.105726242065429688e-01 1.217131987214088440e-01 1.258530169725418091e-01 1.241497769951820374e-01 1.881875097751617432e-01 1.430267691612243652e-01 3.649411350488662720e-02
5.997012183070182800e-02 1.991546005010604858e-01 -2.196020334959030151e-01 7.167472690343856812e-02 1.771107017993927002e-01 -8.182527124881744385e-02 -1.368265748023986816e-01 -3.973313271999359131e-01 8.401127904653549194e-02 -1.978251039981842041e-01 1.049057543277740479e-01 -1.730611622333526611e-01 4.325197637081146240e-02 4.786439985036849976e-02 2.029985934495925903e-01 1.844169646501541138e-01 1.175231784582138062e-01 -9.042029082775115967e-02 -1.511316150426864624e-01 2.940833568572998047e-02 3.033877015113830566e-01 3.191069960594177246e-01 2.844830155372619629e-01 1.685231924057006836e-01 -1.950099617242813110e-01 -1.731316149234771729e-01 1.955542117357254028e-01 3.479341976344585419e-03 1.185166984796524048e-01 3.536958992481231689e-02 -1.311415433883666992e-02 -2.270905971527099609e-01
1.204941943287849426e-01 4.177093505859375000e-01 -2.205699086189270020e-01 -1.449146717786788940e-01 1.275963038206100464e-01 1.234145611524581909e-01 -2.629344463348388672e-01 -2.403741031885147095e-01 1.891160309314727783e-01 1.278327405452728271e-01 -1.231009736657142639e-01 -1.783378124237060547e-01 2.543958127498626709e-01 -5.263715609908103943e-02 1.116447849199175835e-03 1.672515124082565308e-01 2.088267654180526733e-01 -1.427275240421295166e-01 1.708979457616806030e-01 -1.941368430852890015e-01 7.900374382734298706e-02 2.285986691713333130e-01 1.133092343807220459e-01 3.860360756516456604e-02 -9.385472536087036133e-02 -1.358647346496582031e-01 7.439982891082763672e-02 -7.014565169811248779e-02 1.108015179634094238e-01 1.839050203561782837e-01 1.437618136405944824e-01 2.832024693489074707e-01
7.667984813451766968e-02 1.784279942512512207e-01 9.422421455383300781e-02 -2.358340620994567871e-01 2.023751884698867798e-01 -1.257817000150680542e-01 -7.382446527481079102e-02 -4.090906977653503418e-01 -4.629493877291679382e-02 -1.058944314718246460e-01 -1.120054721832275391e-01 -1.491564884781837463e-02 7.180385291576385498e-02 -4.198512434959411621e-02 2.754761576652526855e-01 2.371709942817687988e-01 9.746867418289184570e-02 -8.869661390781402588e-02 -2.141967713832855225e-01 -4.907836765050888062e-02 2.985855042934417725e-01 3.265570998191833496e-01 2.478188127279281616e-01 -2.533067762851715088e-02 -5.464290082454681396e-02 8.223047479987144470e-03 -1.056193113327026367e-01 2.167172282934188843e-01 -1.530092954635620117e-01 1.651500761508941650e-01 6.821703910827636719e-02 -2.510088980197906494e-01
6.488750129938125610e-02 5.143401026725769043e-02 -2.365441173315048218e-01 -1.182486787438392639e-01 2.401775419712066650e-01 -2.083772569894790649e-01 -2.743257880210876465e-01 -1.034032702445983887e-01 2.793996036052703857e-02 3.218694403767585754e-02 -9.922797977924346924e-02 2.490106672048568726e-01 1.699900478124618530e-01 1.911315768957138062e-01 -2.545312605798244476e-02 -2.956761419773101807e-01 -1.905045807361602783e-01 -2.366705685853958130e-01 2.589998245239257812e-01 4.590895771980285645e-02 2.819424569606781006e-01 2.361434139311313629e-02 2.746522128582000732e-01 -4.684320837259292603e-02 -1.989593952894210815e-01 1.051452085375785828e-01 -9.633329510688781738e-02 2.001737505197525024e-01 -3.162348642945289612e-02 2.775230407714843750e-01 1.045964434742927551e-01 -2.941829338669776917e-02
1.651362143456935883e-02 1.456126272678375244e-01 -7.899659126996994019e-02 -2.054555714130401611e-01 -2.862109988927841187e-02 3.825004398822784424e-02 -1.467209756374359131e-01 -4.123835563659667969e-01 -1.353766322135925293e-01 -9.997507929801940918e-02 6.376802176237106323e-02 -6.177575560286641121e-04 2.341443002223968506e-01 2.573713362216949463e-01 -3.197915107011795044e-02 -1.561456732451915741e-02 -9.735166281461715698e-02 -1.411070376634597778e-01 2.491814047098159790e-01 1.531575471162796021e-01 3.363438844680786133e-01 1.832549273967742920e-01 1.941552162170410156e-01 8.225250244140625000e-02 -5.298383906483650208e-02 1.274580061435699463e-01 3.977250158786773682e-01 3.290224075317382812e-02 1.712779998779296875e-01 -1.551052033901214600e-01 1.917774528264999390e-01 8.295968919992446899e-02
9.118483960628509521e-02 -4.777690395712852478e-02 -1.795667409896850586e-01 4.132308438420295715e-02 -1.191235780715942383e-01 4.692569002509117126e-02 -1.406935751438140869e-01 -2.808725237846374512e-01 -1.628953367471694946e-01 -1.883186101913452148e-01 2.152510434389114380e-01 6.314524263143539429e-02 2.797423899173736572e-01 -1.805561035871505737e-02 -7.220630347728729248e-02 1.776631772518157959e-01 -1.811133921146392822e-01 -1.720179319381713867e-01 3.231433331966400146e-01 -1.753967404365539551e-01 1.284588724374771118e-01 2.664885222911834717e-01 5.203274488449096680e-01 -7.545700669288635254e-02 -4.355683177709579468e-02 3.301432728767395020e-02 5.188485234975814819e-02 2.167710289359092712e-02 -7.247160375118255615e-02 2.661105059087276459e-02 1.728616803884506226e-01 -9.578557312488555908e-02
9.635590761899948120e-02 2.207073122262954712e-01 -1.596615612506866455e-01 -2.672861889004707336e-02 8.551942557096481323e-02 -2.078245431184768677e-01 -1.835913397371768951e-03 -2.413233816623687744e-01 -1.904444247484207153e-01 -1.461663544178009033e-01 6.899008154869079590e-02 1.457209140062332153e-01 1.374812722206115723e-01 2.052027583122253418e-01 1.949602812528610229e-01 -1.756843179464340210e-01 -2.723232805728912354e-01 -1.849024593830108643e-01 -2.412035912275314331e-01 -1.268227547407150269e-01 1.803384274244308472e-01 2.124506533145904541e-01 3.815974891185760498e-01 7.477921247482299805e-02 1.002777442336082458e-01 -1.193921118974685669e-01 -2.941093593835830688e-02 7.475009560585021973e-02 7.885304838418960571e-02 -9.938968345522880554e-03 -2.646915614604949951e-02 -3.798463344573974609e-01
-9.809294342994689941e-02 -1.645713485777378082e-02 1.069104298949241638e-01 -2.958686351776123047e-01 -1.147766038775444031e-01 -1.867904365062713623e-01 4.181824624538421631e-02 -7.964086532592773438e-02 1.485051810741424561e-01 -1.467841714620590210e-01 3.921753168106079102e-01 -2.869783639907836914e-01 2.579282522201538086e-01 2.040935121476650238e-02 1.244036853313446045e-01 -1.734869927167892456e-01 9.041375666856765747e-02 -5.049512907862663269e-02 2.182680070400238037e-01 1.421783566474914551e-01 1.959428191184997559e-01 3.039341270923614502e-01 1.454506367444992065e-01 1.200635135173797607e-01 -1.098090261220932007e-01 -2.378129512071609497e-01 -1.767365038394927979e-01 2.098264545202255249e-01 2.239700108766555786e-01 -5.456279963254928589e-02 -2.232186309993267059e-02 1.654031872749328613e-02
1.448238790035247803e-01 4.027751386165618896e-01 -1.800868213176727295e-01 -7.182250916957855225e-02 -1.447000354528427124e-01 -1.813187003135681152e-01 -2.660174621269106865e-03 1.115883737802505493e-01 1.007660031318664551e-01 -1.780354231595993042e-01 -6.976690143346786499e-02 -6.884972751140594482e-02 -7.134649902582168579e-03 2.591445669531822205e-02 -6.944685429334640503e-02 -1.432138383388519287e-01 -1.348909288644790649e-01 -2.394347637891769409e-01 7.455931603908538818e-02 -7.060996443033218384e-02 4.199455082416534424e-01 1.844208538532257080e-01 1.204828694462776184e-01 -1.658339798450469971e-01 -1.539993733167648315e-01 -1.892307773232460022e-02 -6.493788212537765503e-02 -4.424155876040458679e-02 2.430787384510040283e-01 -8.100569993257522583e-02 4.239581525325775146e-01 1.460534781217575073e-01
6.299968808889389038e-02 1.919939219951629639e-01 -4.504310712218284607e-02 1.572363525629043579e-01 7.331820577383041382e-02 -4.737906903028488159e-02 2.399329245090484619e-01 -2.301045954227447510e-01 1.784830689430236816e-01 -1.886912435293197632e-01 -1.169383432716131210e-02 2.548699676990509033e-01 2.037523835897445679e-01 4.184679687023162842e-02 -3.169387951493263245e-02 -1.524816453456878662e-01 -8.482865989208221436e-02 -3.005934953689575195e-01 6.544961035251617432e-02 -9.735669009387493134e-03 -7.097379118204116821e-02 1.878075003623962402e-01 2.888845503330230713e-01 4.690480977296829224e-02 -1.578153520822525024e-01 -9.974694997072219849e-02 2.425804287195205688e-01 2.098335921764373779e-01 2.009898871183395386e-01 -5.111533403396606445e-02 4.366758167743682861e-01 -1.219981610774993896e-01
1.405966132879257202e-01 2.583150267601013184e-01 -1.453479845076799393e-02 -1.814212352037429810e-01 1.284506022930145264e-01 -1.203379780054092407e-01 -1.361331194639205933e-01 -3.085334897041320801e-01 2.177066542208194733e-02 -2.998774945735931396e-01 -3.898663073778152466e-02 -1.359503418207168579e-01 1.727304756641387939e-01 -1.508729904890060425e-01 2.944277226924896240e-01 1.732704192399978638e-01 9.529330581426620483e-02 -7.960484176874160767e-02 -1.291478276252746582e-01 2.597268112003803253e-02 3.323787748813629150e-01 2.260328084230422974e-01 2.535033226013183594e-01 2.804901823401451111e-02 -2.101788222789764404e-01 -1.914162486791610718e-01 5.175147205591201782e-02 7.730480283498764038e-02 -1.034112200140953064e-01 1.702705174684524536e-01 -6.807199865579605103e-02 -2.505703866481781006e-01
1.383924186229705811e-01 1.112533286213874817e-01 -7.467614859342575073e-02 -6.140403449535369873e-02 1.569193303585052490e-01 -8.326808363199234009e-02 -1.635046899318695068e-01 -3.238324522972106934e-01 3.647197410464286804e-02 1.262659877538681030e-01 6.011393666267395020e-02 -7.122266292572021484e-02 1.335854530334472656e-01 2.228432744741439819e-01 2.026957571506500244e-01 1.145691201090812683e-01 -8.804386109113693237e-02 -2.574275732040405273e-01 2.341430187225341797e-01 1.285318434238433838e-01 4.355926811695098877e-01 -4.126287624239921570e-02 3.626485168933868408e-01 9.009969979524612427e-02 -5.118057131767272949e-02 -2.644520998001098633e-01 2.015299946069717407e-01 -8.268773555755615234e-02 1.021554023027420044e-01 -1.213508173823356628e-01 -1.568685024976730347e-01 -4.554344713687896729e-02
3.880136087536811829e-02 3.420628309249877930e-01 -5.005473271012306213e-02 -8.952524513006210327e-02 1.787949949502944946e-01 -1.454930603504180908e-01 -3.357178345322608948e-02 -5.143991112709045410e-01 9.692482650279998779e-03 -2.051681280136108398e-01 -6.699567288160324097e-02 -1.037033423781394958e-01 3.827951475977897644e-02 4.918743669986724854e-02 1.625401973724365234e-01 2.759649232029914856e-02 7.515313476324081421e-02 -7.649220526218414307e-02 -2.065235525369644165e-01 2.459544129669666290e-02 4.675419032573699951e-01 1.312069445848464966e-01 2.966803908348083496e-01 9.426904469728469849e-02 -2.523079514503479004e-02 -6.848680973052978516e-02 8.792755752801895142e-02 6.251358985900878906e-02 1.324049104005098343e-02 -2.869671909138560295e-03 7.947275787591934204e-02 -2.294844090938568115e-01
1.385484933853149414e-01 1.732552498579025269e-01 1.392030995339155197e-02 -2.981227263808250427e-02 1.847512722015380859e-01 -1.318841129541397095e-01 -2.901773527264595032e-02 -1.436289399862289429e-01 9.974032640457153320e-02 5.315996706485748291e-02 -1.146183535456657410e-01 -8.186822384595870972e-02 4.882238209247589111e-01 -1.302081495523452759e-01 -1.527727246284484863e-01 -5.054299160838127136e-02 1.292860321700572968e-02 -3.235632479190826416e-01 2.476390153169631958e-01 -2.623360417783260345e-02 1.588236838579177856e-01 4.059956371784210205e-01 1.389004886150360107e-01 3.494838252663612366e-02 2.539136111736297607e-01 -1.080394312739372253e-01 1.816664785146713257e-01 7.427000999450683594e-02 -2.075857371091842651e-01 1.140954196453094482e-01 4.287275671958923340e-02 -1.132482141256332397e-01
9.653692133724689484e-03 1.239491403102874756e-01 -2.309058606624603271e-01 -1.312133371829986572e-01 1.200804039835929871e-01 -3.797948360443115234e-01 -9.822349995374679565e-02 -4.105623811483383179e-02 -4.443109035491943359e-02 1.983422413468360901e-02 -1.577539294958114624e-01 3.651129314675927162e-03 2.261453121900558472e-01 1.023469492793083191e-01 -5.804593674838542938e-03 -1.078782901167869568e-01 -2.825575768947601318e-01 -2.816289365291595459e-01 2.635384202003479004e-01 1.127168834209442139e-01 2.289634346961975098e-01 2.148107253015041351e-02 2.905857264995574951e-01 -1.676452159881591797e-01 -1.031497046351432800e-01 2.869819104671478271e-01 -1.818721368908882141e-02 3.469871282577514648e-01 -9.472522884607315063e-03 2.771483547985553741e-02 1.456041634082794189e-01 -3.045124746859073639e-02
2.054280340671539307e-01 1.476898044347763062e-01 -4.246661812067031860e-02 -5.499874055385589600e-02 -1.180090941488742828e-02 -8.700173348188400269e-02 -3.169671818614006042e-02 -2.615970373153686523e-01 -5.907817184925079346e-02 3.094437122344970703e-01 -2.000630833208560944e-02 -1.326073310337960720e-03 2.153141796588897705e-01 -1.377496123313903809e-01 1.766648590564727783e-01 8.425473421812057495e-02 4.316759295761585236e-03 8.832811377942562103e-03 1.239387989044189453e-01 3.538471460342407227e-02 1.084676235914230347e-01 3.464983403682708740e-01 2.623109221458435059e-01 -4.087093174457550049e-01 -2.004296183586120605e-01 -2.601988613605499268e-01 1.021166220307350159e-01 -1.204991042613983154e-01 3.901053220033645630e-02 3.504751250147819519e-02 3.608185350894927979e-01 -2.389157004654407501e-02
3.216916918754577637e-01 -1.111650243401527405e-01 1.154080778360366821e-01 -1.030433624982833862e-01 -2.482568919658660889e-01 -3.034006655216217041e-01 6.764457211829721928e-04 -2.476174384355545044e-01 2.398730069398880005e-02 -4.422926530241966248e-02 2.356596142053604126e-01 8.523653447628021240e-02 2.382489442825317383e-01 -5.671820044517517090e-02 2.439066767692565918e-01 -3.917459398508071899e-03 2.283546775579452515e-01 -4.358049947768449783e-03 2.767805159091949463e-01 6.283757090568542480e-02 3.105268478393554688e-01 1.636256575584411621e-01 1.379895359277725220e-01 1.144681498408317566e-01 -1.704757474362850189e-02 -3.462579250335693359e-01 -5.142524465918540955e-02 -3.055343637242913246e-03 -4.732535779476165771e-02 1.506056338548660278e-01 1.412357389926910400e-01 6.804709136486053467e-02
-1.559733003377914429e-01 -5.076862499117851257e-02 -9.351541288197040558e-03 -1.627181097865104675e-02 -9.646359831094741821e-02 -9.696028381586074829e-02 1.555926501750946045e-01 -3.003768324851989746e-01 1.336145796813070774e-03 -2.205781340599060059e-01 -2.592000663280487061e-01 -1.170548871159553528e-01 2.423606514930725098e-01 5.461024120450019836e-02 -1.293345838785171509e-01 6.125013902783393860e-02 -1.386173516511917114e-01 -1.140285432338714600e-01 -3.658931702375411987e-02 -9.236047975718975067e-03 1.657015681266784668e-01 3.931896388530731201e-01 4.378542304039001465e-01 2.437392175197601318e-01 -7.575391978025436401e-02 -1.666201092302799225e-02 3.821343556046485901e-02 2.121186405420303345e-01 2.208458185195922852e-01 -3.415064886212348938e-02 1.716825366020202637e-01 -1.707379221916198730e-01
1.372686773538589478e-01 2.807409167289733887e-01 8.876089006662368774e-03 -5.772429052740335464e-03 -2.599831856787204742e-02 -3.571733832359313965e-01 7.784556597471237183e-02 1.721534319221973419e-02 6.094942986965179443e-02 -8.835051208734512329e-02 -1.681196391582489014e-01 1.369417309761047363e-01 1.842484921216964722e-01 -3.738220408558845520e-02 -1.785053014755249023e-01 -1.554788500070571899e-01 -2.947062551975250244e-01 -4.101031720638275146e-01 2.686169371008872986e-02 -1.488511413335800171e-01 3.137595653533935547e-01 2.642764747142791748e-01 2.481187582015991211e-01 -7.435608655214309692e-02 -9.110149741172790527e-02 2.548908255994319916e-02 -7.626423239707946777e-02 2.444776296615600586e-01 8.939983695745468140e-02 -9.935996681451797485e-02 1.081007868051528931e-01 1.804294250905513763e-02
1.562028229236602783e-01 -5.715125426650047302e-02 -6.848024576902389526e-02 -2.458255141973495483e-01 2.218755185604095459e-01 -3.469007313251495361e-01 -5.286806076765060425e-02 -4.045295715332031250e-01 -1.595427542924880981e-01 -2.844106554985046387e-01 -6.216753274202346802e-02 -1.173078343272209167e-01 2.121930420398712158e-01 -1.516414061188697815e-02 6.647822260856628418e-02 4.701802134513854980e-02 -1.134079918265342712e-01 -3.675730824470520020e-01 4.921688139438629150e-02 2.919432818889617920e-01 1.403027623891830444e-01 3.684407472610473633e-02 2.033305913209915161e-02 1.500070653855800629e-02 -4.150841012597084045e-02 -2.508193254470825195e-01 8.880270272493362427e-02 -1.644512265920639038e-01 1.027830168604850769e-01 -7.137174904346466064e-02 1.506990939378738403e-01 -1.069622859358787537e-02
2.069948762655258179e-01 2.628571987152099609e-01 -2.088909745216369629e-01 -2.495240420103073120e-01 -4.399470612406730652e-02 -4.144726693630218506e-02 -9.976609051227569580e-02 -8.129887282848358154e-02 9.461805969476699829e-02 2.937685251235961914e-01 -1.293125096708536148e-02 7.854402810335159302e-02 1.272090226411819458e-01 -3.715195460245013237e-03 3.046597838401794434e-01 -1.475687921047210693e-01 1.365849524736404419e-01 -1.917495876550674438e-01 -2.723008953034877777e-02 -1.951668858528137207e-01 1.577191799879074097e-01 3.255680501461029053e-01 2.408743351697921753e-01 -2.371132373809814453e-01 -8.027726411819458008e-02 -2.682985067367553711e-01 6.466151028871536255e-02 -1.450396031141281128e-01 -1.980984210968017578e-02 2.214426100254058838e-01 1.919176280498504639e-01 -1.704740710556507111e-02
1.081583201885223389e-01 1.166729852557182312e-01 -1.729547232389450073e-01 -1.175635829567909241e-01 -1.911847442388534546e-01 5.383207276463508606e-02 -1.588584184646606445e-01 -1.564520299434661865e-01 -1.633662879467010498e-01 -1.896528452634811401e-01 1.145621761679649353e-01 -1.105889678001403809e-01 1.633509993553161621e-01 -2.596308244392275810e-03 -2.561008743941783905e-02 7.753682136535644531e-02 -2.166916728019714355e-01 -1.723059564828872681e-01 1.720795482397079468e-01 -1.108301430940628052e-01 9.481468051671981812e-02 3.816851079463958740e-01 5.564849376678466797e-01 -8.286289870738983154e-02 -3.891767188906669617e-02 4.702978953719139099e-02 8.990915864706039429e-02 -1.740942448377609253e-01 8.069965988397598267e-02 1.788556277751922607e-01 1.816826164722442627e-01 -1.305337101221084595e-01
4.790356755256652832e-01 -9.274055808782577515e-02 1.807781010866165161e-01 -3.928580880165100098e-02 3.512845933437347412e-02 -3.264640569686889648e-01 -1.605932861566543579e-01 -2.490976601839065552e-01 4.584871232509613037e-02 1.262032147496938705e-02 2.598183751106262207e-01 1.679232716560363770e-01 2.048100382089614868e-01 3.196428343653678894e-02 -1.189145520329475403e-01 7.534492760896682739e-02 -1.615959033370018005e-02 6.925003253854811192e-04 8.795476704835891724e-02 1.319400966167449951e-01 3.127219676971435547e-01 1.336434781551361084e-01 4.827049747109413147e-02 -3.720140829682350159e-02 -8.194617927074432373e-02 -2.117373347282409668e-01 -2.318955808877944946e-01 1.615551114082336426e-01 2.160901278257369995e-01 1.647464483976364136e-01 4.869494587182998657e-02 1.374383717775344849e-01
1.286628991365432739e-01 1.760743185877799988e-02 -3.059274852275848389e-01 -2.703627347946166992e-01 -6.386062502861022949e-02 -5.247370526194572449e-02 2.118187397718429565e-02 -2.481946200132369995e-01 4.691319912672042847e-02 -1.036773845553398132e-01 5.321032553911209106e-02 -1.691383682191371918e-02 1.298898756504058838e-01 3.398132920265197754e-01 8.753357827663421631e-02 3.264357894659042358e-02 -2.035740576684474945e-02 -2.278056740760803223e-01 2.239597737789154053e-01 1.627605855464935303e-01 1.705573648214340210e-01 2.595086395740509033e-01 1.451611816883087158e-01 -5.864176526665687561e-02 -8.954906463623046875e-02 1.468588411808013916e-01 2.631793022155761719e-01 1.117426995187997818e-02 3.029682338237762451e-01 -3.171410560607910156e-01 7.288256287574768066e-02 -2.094493061304092407e-01
5.445141717791557312e-02 2.902411296963691711e-02 2.520701289176940918e-01 1.991859376430511475e-01 -9.947573766112327576e-03 -3.790122643113136292e-02 5.754847452044487000e-02 -2.789365649223327637e-01 -9.930073469877243042e-02 -2.694130241870880127e-01 7.645212858915328979e-02 -9.579475224018096924e-02 2.340141236782073975e-01 -8.077048696577548981e-03 1.539365053176879883e-01 1.138347983360290527e-01 -6.719869375228881836e-02 -8.073285222053527832e-02 -1.342183444648981094e-02 2.254562377929687500e-01 2.243692427873611450e-01 1.607497334480285645e-01 4.220078587532043457e-01 -2.734164334833621979e-02 -3.603452444076538086e-01 -2.936426317319273949e-03 -1.480164527893066406e-01 -2.428568154573440552e-02 1.019357442855834961e-01 3.453707322478294373e-02 3.015182912349700928e-01 -2.223957628011703491e-01
-4.735649749636650085e-02 1.200095117092132568e-01 -8.158342540264129639e-02 -1.233687996864318848e-01 3.803624212741851807e-02 -8.807715773582458496e-02 -2.620135806500911713e-02 -3.143361508846282959e-01 -4.689835011959075928e-02 -3.229658007621765137e-01 -3.026408329606056213e-02 -2.185497879981994629e-01 2.908863127231597900e-02 3.245286941528320312e-01 -6.750486046075820923e-02 6.335949897766113281e-02 -1.291160434484481812e-01 -2.122051417827606201e-01 6.416038423776626587e-02 6.841760873794555664e-02 2.517081499099731445e-01 1.597775369882583618e-01 4.225720167160034180e-01 -1.342476010322570801e-01 1.123114582151174545e-02 2.889592945575714111e-02 2.681576013565063477e-01 -1.630833558738231659e-02 2.080149389803409576e-02 -1.925860792398452759e-01 3.394513726234436035e-01 3.160696476697921753e-02
3.228628635406494141e-01 2.458230406045913696e-01 5.249534267932176590e-03 2.369464188814163208e-01 -5.449040979146957397e-02 -1.919631063938140869e-01 -8.048872649669647217e-02 -3.869854286313056946e-02 6.584681570529937744e-02 1.470791734755039215e-02 -1.806487590074539185e-01 5.039332807064056396e-02 2.203566581010818481e-01 -1.542096734046936035e-01 -1.405847221612930298e-01 9.655962884426116943e-02 -2.741526663303375244e-01 -3.302178680896759033e-01 1.274323761463165283e-01 2.885152958333492279e-02 3.186398148536682129e-01 2.430503815412521362e-01 3.063265979290008545e-01 1.185419782996177673e-02 3.834965825080871582e-02 1.303191632032394409e-01 5.235167965292930603e-02 1.160179600119590759e-01 1.902620047330856323e-01 7.635929435491561890e-02 2.000261247158050537e-01 1.328966766595840454e-01
2.636926770210266113e-01 3.299220502376556396e-01 -1.645144522190093994e-01 -2.430498898029327393e-01 3.639473812654614449e-03 -1.965561956167221069e-01 -4.899750649929046631e-02 -2.460535317659378052e-01 1.223664730787277222e-01 2.830576300621032715e-01 6.400800496339797974e-02 5.752098932862281799e-02 -2.515100687742233276e-02 2.878095209598541260e-02 3.670589998364448547e-02 3.744555264711380005e-02 -1.149786040186882019e-01 -8.613740652799606323e-02 -4.294995591044425964e-02 -1.206291839480400085e-01 1.184653267264366150e-01 2.514650523662567139e-01 4.540592432022094727e-01 -1.048669815063476562e-01 1.442904174327850342e-01 -6.871785968542098999e-02 5.614724755287170410e-02 -2.899072468280792236e-01 -4.361462593078613281e-02 5.922977626323699951e-02 1.671141386032104492e-01 2.227730154991149902e-01
-6.012286245822906494e-02 -8.929928392171859741e-02 -1.901821494102478027e-01 -9.549351036548614502e-02 -8.297586441040039062e-02 -2.050247192382812500e-01 3.181191384792327881e-01 -8.679171651601791382e-02 2.078329026699066162e-01 2.735237181186676025e-01 1.710644960403442383e-01 1.980933398008346558e-01 1.379269659519195557e-01 1.115765422582626343e-02 -8.755872398614883423e-02 2.676169015467166901e-02 -9.936168044805526733e-02 -6.785945594310760498e-02 2.196260094642639160e-01 -1.270990520715713501e-01 2.971296608448028564e-01 3.498056530952453613e-01 1.578980535268783569e-01 1.045376732945442200e-01 -1.226446852087974548e-01 -2.090259687975049019e-03 -1.682254374027252197e-01 2.281620949506759644e-01 1.216174066066741943e-01 4.429530724883079529e-02 2.341946810483932495e-01 -2.811470329761505127e-01
2.441773712635040283e-01 1.628232151269912720e-01 -3.393722698092460632e-03 -2.739373743534088135e-01 2.863861322402954102e-01 5.228486657142639160e-02 -1.791409403085708618e-01 -2.900541424751281738e-01 2.987778186798095703e-01 3.960303962230682373e-02 4.387858882546424866e-02 -7.597689330577850342e-02 5.072100088000297546e-02 -2.622351646423339844e-01 5.204234644770622253e-02 2.819982543587684631e-02 -1.117902696132659912e-01 -1.087197810411453247e-01 2.564336955547332764e-01 -1.114006638526916504e-01 1.675586402416229248e-01 1.149202883243560791e-01 2.658171951770782471e-01 -1.186224073171615601e-01 -8.375880867242813110e-02 -1.483308672904968262e-01 8.874183148145675659e-02 -1.009737923741340637e-01 2.637149989604949951e-01 1.296432763338088989e-01 2.226217389106750488e-01 2.301336079835891724e-01
6.592296808958053589e-02 2.519401609897613525e-01 3.344687521457672119e-01 1.659567654132843018e-01 -2.011611014604568481e-01 8.462652564048767090e-02 6.935755163431167603e-02 -3.766879141330718994e-01 -1.136853247880935669e-01 1.853564195334911346e-02 6.390417367219924927e-02 1.795105785131454468e-01 2.132493257522583008e-01 1.719278395175933838e-01 1.935914158821105957e-01 2.495851665735244751e-01 -1.138385683298110962e-01 -1.436626464128494263e-01 1.920997798442840576e-01 2.130680978298187256e-01 1.258620619773864746e-01 1.486025899648666382e-01 3.118889033794403076e-01 -8.203639835119247437e-02 -7.196566462516784668e-02 -1.890166848897933960e-01 3.451418131589889526e-02 6.268423050642013550e-02 1.267299056053161621e-01 6.443839054554700851e-03 1.597902774810791016e-01 -1.690211445093154907e-01
3.102874457836151123e-01 2.322394996881484985e-01 -7.022427022457122803e-02 -5.317827221006155014e-03 -2.391724884510040283e-01 -6.288918107748031616e-02 1.318383663892745972e-01 -2.544999420642852783e-01 6.328910589218139648e-02 -6.319781392812728882e-02 2.555109560489654541e-01 -1.220417246222496033e-01 2.069854587316513062e-01 1.543064415454864502e-01 1.511017233133316040e-01 6.036598607897758484e-02 1.937883198261260986e-01 8.398120850324630737e-02 5.325683392584323883e-03 5.434009432792663574e-02 2.859150767326354980e-01 -4.612197726964950562e-02 4.103754460811614990e-01 1.332874596118927002e-01 -1.969264298677444458e-01 -1.846492439508438110e-01 -5.788760259747505188e-02 7.822366803884506226e-02 2.399070709943771362e-01 3.007901133969426155e-03 2.228598147630691528e-01 1.139971241354942322e-01
-3.421479463577270508e-02 1.930237375199794769e-02 -1.864376664161682129e-01 -1.320902258157730103e-01 -1.860947161912918091e-01 -2.042789757251739502e-02 -1.286521255970001221e-01 -2.116153538227081299e-01 -1.168061867356300354e-01 -3.188142776489257812e-01 2.407895177602767944e-01 -1.919532380998134613e-02 1.470936834812164307e-01 4.958697035908699036e-02 -1.231864541769027710e-01 1.331292092800140381e-01 -7.993004471063613892e-02 -2.671040892601013184e-01 2.078983336687088013e-01 6.032408028841018677e-02 1.004683226346969604e-01 3.909378051757812500e-01 3.828424513339996338e-01 -1.182816624641418457e-01 -3.657595068216323853e-02 9.129358455538749695e-03 -1.695518381893634796e-02 -2.667569816112518311e-01 -1.223584488034248352e-01 9.667002409696578979e-02 2.678668200969696045e-01 -4.716382548213005066e-02
2.539083957672119141e-01 1.572869420051574707e-01 -2.033278346061706543e-01 -1.316501051187515259e-01 8.273324370384216309e-02 -3.338771462440490723e-01 -4.922534525394439697e-02 -1.657937839627265930e-02 -2.805186510086059570e-01 1.633073948323726654e-02 3.850739821791648865e-02 -2.470660209655761719e-02 1.242132484912872314e-01 -5.435860157012939453e-02 -2.298034913837909698e-02 -1.783584654331207275e-01 9.411367774009704590e-02 2.370693162083625793e-02 6.788773834705352783e-02 -5.775570496916770935e-02 3.197962939739227295e-01 1.249750778079032898e-01 2.479828745126724243e-01 -1.861234158277511597e-01 1.866448521614074707e-01 -8.262941986322402954e-02 -2.953854501247406006e-01 1.388638913631439209e-01 1.702858507633209229e-01 3.075116872787475586e-01 3.098450601100921631e-01 1.313357707113027573e-02
3.818545043468475342e-01 2.223676145076751709e-01 -2.821294963359832764e-01 -1.056777611374855042e-01 -8.974917978048324585e-02 -7.304398715496063232e-02 -5.194982513785362244e-02 6.948864553123712540e-03 1.751186847686767578e-01 2.378631532192230225e-01 6.973906606435775757e-02 -1.653827130794525146e-01 1.827777773141860962e-01 -4.914481937885284424e-02 2.129532694816589355e-01 -2.410179227590560913e-01 5.589009448885917664e-02 -5.656554177403450012e-02 1.476756185293197632e-01 1.120300218462944031e-01 1.528658419847488403e-01 2.147559970617294312e-01 2.771062850952148438e-01 -2.643894851207733154e-01 -7.223124057054519653e-02 6.969294045120477676e-03 2.695982158184051514e-01 -1.064533274620771408e-02 1.100025549530982971e-01 1.616326719522476196e-01 8.236122131347656250e-02 -2.432776391506195068e-01
-7.861730642616748810e-03 2.688098847866058350e-01 -1.650705188512802124e-01 3.065825812518596649e-02 9.784988313913345337e-02 -1.587413102388381958e-01 -1.257873475551605225e-01 6.543529778718948364e-02 1.228018403053283691e-01 -5.054783448576927185e-02 -1.687334775924682617e-01 3.083143755793571472e-02 1.845222264528274536e-01 3.048361651599407196e-02 5.626632645726203918e-02 -2.939207255840301514e-01 -2.916712760925292969e-01 -3.381254673004150391e-01 2.662938833236694336e-01 4.090040549635887146e-02 2.671610414981842041e-01 1.778166294097900391e-01 2.721748054027557373e-01 -1.121357157826423645e-01 -2.183620035648345947e-01 -4.756809771060943604e-02 5.268191546201705933e-02 1.168658062815666199e-01 2.528206408023834229e-01 2.541200630366802216e-02 1.662511229515075684e-01 2.298018038272857666e-01
1.701915413141250610e-01 2.461443394422531128e-01 -2.213975191116333008e-01 -7.310789078474044800e-02 -5.141411721706390381e-02 -7.855474948883056641e-02 3.521145284175872803e-01 -2.038318663835525513e-01 -1.895407885313034058e-01 -3.814253956079483032e-02 -9.927970916032791138e-02 -1.222051307559013367e-02 3.226830065250396729e-02 4.497090727090835571e-02 1.688301190733909607e-02 -6.398479640483856201e-02 -7.170650362968444824e-02 -1.631497591733932495e-01 -3.762561455368995667e-02 -2.364613488316535950e-02 4.158356487751007080e-01 1.325982362031936646e-01 3.058831989765167236e-01 1.343403011560440063e-01 -7.697801291942596436e-02 -3.271609246730804443e-01 2.527325153350830078e-01 -1.767580397427082062e-03 1.045942585915327072e-02 2.273865640163421631e-01 -9.263912588357925415e-02 -2.320127636194229126e-01
2.168242186307907104e-01 2.993718683719635010e-01 -4.140050336718559265e-02 -1.755204647779464722e-01 -2.835421822965145111e-02 -1.548961829394102097e-02 9.002635255455970764e-03 -1.330062001943588257e-01 8.610428869724273682e-02 2.519742250442504883e-01 -3.889774531126022339e-02 -1.061310991644859314e-01 6.387800723314285278e-02 -8.821277320384979248e-02 3.084188103675842285e-01 1.082165166735649109e-01 1.147888153791427612e-01 -1.994568407535552979e-01 -3.094068961217999458e-03 -4.389388114213943481e-02 2.048756778240203857e-01 3.296312093734741211e-01 1.615097522735595703e-01 -4.171240627765655518e-01 -1.086834967136383057e-01 -2.624964118003845215e-01 1.561749130487442017e-01 -2.448673173785209656e-02 -6.272070109844207764e-02 5.651040002703666687e-02 3.011515438556671143e-01 -2.279047109186649323e-02
3.740864992141723633e-01 1.530037820339202881e-01 -3.479331731796264648e-01 -2.057375162839889526e-01 1.399848759174346924e-01 5.715797189623117447e-03 -1.440782994031906128e-01 -8.057028800249099731e-02 2.186671644449234009e-01 1.278538554906845093e-01 7.876632362604141235e-02 -1.054404601454734802e-01 1.501274853944778442e-01 9.106530807912349701e-03 3.772206902503967285e-01 -1.284543275833129883e-01 1.838975772261619568e-02 2.348511293530464172e-02 -2.303404547274112701e-02 -9.319484978914260864e-02 1.329447925090789795e-01 3.804898560047149658e-01 1.815600693225860596e-01 -2.783315777778625488e-01 1.043034344911575317e-01 -7.569100707769393921e-02 1.045597903430461884e-02 -9.223891049623489380e-02 -1.434764452278614044e-02 5.191673338413238525e-02 1.230039894580841064e-01 -1.929832249879837036e-01
5.373013764619827271e-02 2.458021640777587891e-01 -1.717041730880737305e-01 1.126374751329421997e-01 3.659377992153167725e-02 -2.497423440217971802e-01 -1.053856313228607178e-01 -1.581828482449054718e-02 1.450215838849544525e-02 -6.845922023057937622e-02 -2.187515646219253540e-01 -1.451603919267654419e-01 1.235067769885063171e-01 1.794749312102794647e-02 -2.909726649522781372e-02 -2.700281441211700439e-01 -3.109722733497619629e-01 -1.913563311100006104e-01 2.295279055833816528e-01 1.330375820398330688e-01 3.266442716121673584e-01 1.445555686950683594e-01 2.667432427406311035e-01 -4.252570495009422302e-02 -1.843294799327850342e-01 5.880899727344512939e-02 7.896191626787185669e-02 1.679844260215759277e-01 2.610827386379241943e-01 5.912835150957107544e-02 3.039023578166961670e-01 1.270305365324020386e-01
2.230167090892791748e-01 1.674704104661941528e-01 2.267453446984291077e-02 1.161012575030326843e-01 -1.089754551649093628e-01 -2.213705033063888550e-01 -2.573801390826702118e-02 -4.458907246589660645e-02 -7.357341051101684570e-02 4.818294197320938110e-02 -1.562719196081161499e-01 9.146307408809661865e-02 1.999807208776473999e-01 -2.292523533105850220e-02 -2.699236273765563965e-01 1.569467247463762760e-03 -2.793457210063934326e-01 -4.329187870025634766e-01 2.128452658653259277e-01 8.741955272853374481e-03 3.233069777488708496e-01 1.506931483745574951e-01 3.044559955596923828e-01 7.588934898376464844e-02 -6.363945454359054565e-02 3.576117008924484253e-02 1.109069287776947021e-01 1.976161599159240723e-01 2.200817018747329712e-01 1.379693597555160522e-01 1.305969953536987305e-01 1.142936646938323975e-01
-1.705374196171760559e-02 3.362065851688385010e-01 4.919286444783210754e-02 -2.527281641960144043e-01 1.609952002763748169e-01 -2.271897345781326294e-02 1.694827899336814880e-02 -2.324719429016113281e-01 1.069065928459167480e-02 -2.506549358367919922e-01 -8.842854946851730347e-02 -7.331270724534988403e-02 4.833338782191276550e-03 -2.917154692113399506e-02 3.978364169597625732e-01 1.433082073926925659e-01 7.561053335666656494e-02 -1.802635341882705688e-01 -2.998757064342498779e-01 7.236203551292419434e-02 3.306117653846740723e-01 2.008939981460571289e-01 2.047237604856491089e-01 -8.626163750886917114e-02 -1.696240007877349854e-01 -1.360722631216049194e-01 7.268731296062469482e-02 1.354711204767227173e-01 7.229921221733093262e-02 8.407154679298400879e-02 1.134830191731452942e-01 -2.351771444082260132e-01
2.411477267742156982e-01 -3.823594748973846436e-02 -2.894649803638458252e-01 2.037874190136790276e-03 2.282788306474685669e-01 -2.589482665061950684e-01 -7.888225466012954712e-02 -7.506761699914932251e-02 4.293595999479293823e-02 2.082003355026245117e-01 -6.256001442670822144e-02 1.590936630964279175e-02 1.774335503578186035e-01 4.628633335232734680e-02 6.262972205877304077e-02 -3.308087587356567383e-01 9.592518955469131470e-02 -1.673871725797653198e-01 3.002321720123291016e-01 -3.627524524927139282e-02 2.671930491924285889e-01 1.841924339532852173e-01 2.757080495357513428e-01 -2.240641713142395020e-01 8.997350186109542847e-02 -1.855963170528411865e-01 -8.337789773941040039e-02 1.270926594734191895e-01 2.029301226139068604e-01 2.422606050968170166e-01 2.117963507771492004e-02 -5.522493273019790649e-02
3.539260849356651306e-02 1.759923994541168213e-01 5.200701300054788589e-03 -6.038140133023262024e-02 -3.379727005958557129e-01 -2.939415872097015381e-01 1.565217413008213043e-02 -2.995278239250183105e-01 1.022228412330150604e-02 -1.238246411085128784e-01 2.265908867120742798e-01 -2.732416689395904541e-01 1.493957340717315674e-01 -1.719813793897628784e-02 4.750863462686538696e-02 7.705806940793991089e-02 1.862629801034927368e-01 1.601049154996871948e-01 -9.975446760654449463e-02 2.173004746437072754e-01 1.078746840357780457e-01 1.268788427114486694e-01 4.309340119361877441e-01 1.970109529793262482e-02 -1.789444386959075928e-01 1.951993443071842194e-02 -5.348715558648109436e-02 1.361058056354522705e-01 9.448974579572677612e-02 2.114247232675552368e-01 2.479854822158813477e-01 3.196686878800392151e-02
8.322237432003021240e-02 3.194546699523925781e-01 -2.231794409453868866e-02 -1.710214018821716309e-01 1.822475939989089966e-01 1.888041943311691284e-02 8.375004678964614868e-02 -2.291504144668579102e-01 4.400244727730751038e-02 -3.311002254486083984e-02 -1.777599304914474487e-01 1.387034058570861816e-01 4.475163221359252930e-01 -5.404309183359146118e-02 -1.675147414207458496e-01 -2.170884907245635986e-01 -7.030280679464340210e-02 -1.649294644594192505e-01 2.696624994277954102e-01 2.190664857625961304e-01 1.694055795669555664e-01 2.872925698757171631e-01 1.361356675624847412e-01 7.112216949462890625e-02 1.823371201753616333e-01 -6.821995228528976440e-02 8.767335861921310425e-02 1.561865955591201782e-01 3.702981397509574890e-02 9.100493043661117554e-02 6.270503252744674683e-02 -2.543351948261260986e-01
4.119647294282913208e-02 2.425209432840347290e-01 -1.217527687549591064e-01 9.422006458044052124e-02 -4.743628576397895813e-02 -1.278102248907089233e-01 -1.679910160601139069e-02 -1.871365308761596680e-01 -7.566207204945385456e-05 1.698357285931706429e-03 9.202396124601364136e-02 4.837078228592872620e-02 1.080141887068748474e-01 -2.715223729610443115e-01 8.978560566902160645e-03 -1.872777640819549561e-01 -5.233125016093254089e-02 -3.310273289680480957e-01 6.247944012284278870e-02 3.233375027775764465e-02 1.226901821792125702e-02 3.202471137046813965e-01 2.039950340986251831e-01 1.929341852664947510e-01 1.588346213102340698e-01 1.159720793366432190e-01 -4.615619778633117676e-02 8.729881793260574341e-02 2.733597159385681152e-01 1.380698978900909424e-01 5.356914997100830078e-01 -5.044161155819892883e-02
1.599828898906707764e-01 3.566155731678009033e-01 -1.129875630140304565e-01 3.821431845426559448e-02 -1.242797356098890305e-02 -2.465343624353408813e-01 -7.096843421459197998e-02 -4.251171275973320007e-02 -1.282894164323806763e-01 -1.851281151175498962e-02 -1.236239671707153320e-01 1.602298170328140259e-01 2.441865652799606323e-01 2.908400632441043854e-02 -1.384249776601791382e-01 -3.748862445354461670e-02 -2.959823906421661377e-01 -3.409027159214019775e-01 1.596266478300094604e-01 -6.179020274430513382e-04 3.017726242542266846e-01 2.819567322731018066e-01 2.890241146087646484e-01 1.656379997730255127e-01 9.140220284461975098e-02 7.935269922018051147e-02 1.118062362074851990e-01 1.668708473443984985e-01 1.443727165460586548e-01 -1.166643053293228149e-01 1.456358134746551514e-01 7.021201401948928833e-02
-5.237592756748199463e-02 2.909817695617675781e-01 2.827644906938076019e-02 -1.992092579603195190e-01 1.318678027018904686e-03 -1.785627752542495728e-01 -1.179225072264671326e-01 -4.322425723075866699e-01 -2.573885582387447357e-02 -1.340680420398712158e-01 -2.438646182417869568e-02 -1.571422070264816284e-01 1.264531314373016357e-01 -6.520142406225204468e-02 2.968298494815826416e-01 2.234401404857635498e-01 9.343139082193374634e-02 -9.200266003608703613e-02 -2.558768987655639648e-01 -2.239328995347023010e-02 3.500995337963104248e-01 1.924186050891876221e-01 1.674170196056365967e-01 -1.574285887181758881e-02 -1.994775831699371338e-01 -1.508496701717376709e-01 -9.670402109622955322e-02 9.794807434082031250e-02 -1.224217377603054047e-02 2.577154636383056641e-01 1.018899604678153992e-01 -8.829528093338012695e-02
1.616715341806411743e-01 2.858073711395263672e-01 -4.277616366744041443e-02 -3.508833348751068115e-01 2.145082801580429077e-01 -1.793014258146286011e-01 6.974474061280488968e-03 -1.175697892904281616e-01 -3.646920667961239815e-03 1.574209183454513550e-01 -3.221145644783973694e-02 -1.041552573442459106e-01 5.790629982948303223e-02 -3.005851507186889648e-01 2.152749598026275635e-01 1.782608218491077423e-02 -1.002931818366050720e-01 -3.524351418018341064e-01 1.566479355096817017e-01 -8.971489220857620239e-02 1.345404237508773804e-01 2.877871692180633545e-01 2.534817457199096680e-01 -2.243699878454208374e-01 -7.085926830768585205e-02 -1.647507697343826294e-01 8.844333887100219727e-02 -1.178178563714027405e-01 3.258114308118820190e-02 1.249365806579589844e-01 1.803233772516250610e-01 1.127778068184852600e-01
2.498925179243087769e-01 -5.959895998239517212e-02 -8.405294269323348999e-03 -1.019126921892166138e-01 -1.474503334611654282e-02 -5.847399681806564331e-02 -6.933960318565368652e-02 -1.807506568729877472e-02 4.047302529215812683e-02 2.528800368309020996e-01 7.706788182258605957e-02 -2.208599895238876343e-01 3.405715227127075195e-01 -1.278391629457473755e-01 1.328906416893005371e-01 -9.405355155467987061e-02 6.780158728361129761e-02 -3.559070527553558350e-01 2.587099969387054443e-01 2.060603499412536621e-01 1.463553160429000854e-01 8.877629786729812622e-02 3.335637450218200684e-01 -2.684505283832550049e-01 -1.324459016323089600e-01 -7.830682396888732910e-02 2.498830556869506836e-01 1.681698709726333618e-01 1.231508031487464905e-01 1.782023906707763672e-01 -1.549774687737226486e-02 -1.441596895456314087e-01
-7.425529509782791138e-02 -9.676057845354080200e-02 -1.007287055253982544e-01 -4.220627546310424805e-01 1.361879259347915649e-01 -1.861747540533542633e-02 -1.917967200279235840e-02 -3.532428145408630371e-01 1.981293857097625732e-01 -1.331287324428558350e-01 -6.693822145462036133e-02 -8.745951205492019653e-02 2.317606955766677856e-01 3.520742058753967285e-01 5.056480690836906433e-02 2.705090343952178955e-01 -1.578111797571182251e-01 -1.347969323396682739e-01 1.989489495754241943e-01 1.570501476526260376e-01 9.059026837348937988e-02 1.989259272813796997e-01 2.895751297473907471e-01 4.373324662446975708e-02 -7.749881595373153687e-02 -8.678441494703292847e-02 1.229474022984504700e-01 -1.304276138544082642e-01 1.277387291193008423e-01 -9.988275915384292603e-02 8.774966746568679810e-02 -9.881874918937683105e-02
3.974944353103637695e-02 2.268000990152359009e-01 -1.179988607764244080e-01 -3.577334284782409668e-01 9.294302761554718018e-02 -5.881569162011146545e-02 -1.449449360370635986e-01 -9.244859218597412109e-02 -1.604238301515579224e-01 3.220633566379547119e-01 -8.138693124055862427e-02 -2.538246288895606995e-02 1.696670651435852051e-01 -1.318676322698593140e-01 1.874390393495559692e-01 1.301667243242263794e-01 -1.332009881734848022e-01 -1.680292636156082153e-01 1.023421362042427063e-01 -4.643009230494499207e-02 2.051944881677627563e-01 2.383313924074172974e-01 4.699720144271850586e-01 -1.226520761847496033e-01 -1.713382825255393982e-02 1.039971709251403809e-01 -8.242470026016235352e-02 -1.541675627231597900e-01 -3.157477453351020813e-02 -4.200093448162078857e-02 1.580380797386169434e-01 2.561492323875427246e-01
1.869245767593383789e-01 8.274874836206436157e-02 1.111800596117973328e-01 -2.236273437738418579e-01 7.461262494325637817e-02 -1.869666129350662231e-01 -1.790221780538558960e-01 4.288488999009132385e-02 2.301794243976473808e-03 -6.135233491659164429e-02 -1.097328066825866699e-01 -1.846245080232620239e-01 9.619244188070297241e-02 8.915808796882629395e-02 3.637077286839485168e-02 -1.793663799762725830e-01 -8.667042851448059082e-02 -2.696733772754669189e-01 1.012401282787322998e-01 -6.983280926942825317e-02 4.488558694720268250e-02 1.168123409152030945e-01 2.626642584800720215e-01 -1.285003721714019775e-01 -9.027307480573654175e-02 1.291503608226776123e-01 -1.048605516552925110e-02 3.871091604232788086e-01 2.291180640459060669e-01 2.785954177379608154e-01 4.244219958782196045e-01 -1.981731057167053223e-01
7.787588238716125488e-02 2.781163752079010010e-01 1.522180996835231781e-02 -5.624208599328994751e-02 4.225740581750869751e-02 -1.891921609640121460e-01 -1.488042771816253662e-01 -4.393380880355834961e-01 8.411759883165359497e-02 2.534618377685546875e-01 1.542413383722305298e-01 -7.775971293449401855e-02 1.060980930924415588e-02 -1.100439131259918213e-01 -6.843523681163787842e-02 -3.029029630124568939e-02 4.220000468194484711e-03 -8.192662894725799561e-02 2.435352504253387451e-01 -4.411708936095237732e-02 1.295392066240310669e-01 1.213098540902137756e-01 4.267505109310150146e-01 1.186271607875823975e-01 -2.116730064153671265e-02 -2.776353061199188232e-02 4.406553506851196289e-01 1.736838370561599731e-01 6.635334342718124390e-02 -2.428651228547096252e-02 -8.685381710529327393e-02 -8.777321130037307739e-02
2.318284241482615471e-03 1.488797962665557861e-01 -2.512137889862060547e-01 -1.230405792593955994e-01 6.018568761646747589e-03 -2.852766513824462891e-01 1.343927979469299316e-01 -1.504476368427276611e-01 2.010116130113601685e-01 -7.184568047523498535e-02 4.476705193519592285e-02 -2.396873235702514648e-01 1.320974081754684448e-01 -4.717087000608444214e-02 2.577790021896362305e-01 3.589927032589912415e-02 -1.578367352485656738e-01 -3.428467214107513428e-01 -5.488222837448120117e-02 7.021971791982650757e-02 -7.042230665683746338e-02 2.326538600027561188e-02 2.729213535785675049e-01 3.603055328130722046e-02 -2.114667296409606934e-01 -8.149624615907669067e-02 -2.279970496892929077e-01 3.357766568660736084e-01 1.633506566286087036e-01 -3.271044492721557617e-01 3.084385395050048828e-02 5.125899240374565125e-02
1.826102733612060547e-01 2.696268558502197266e-01 -2.130665443837642670e-02 7.830934971570968628e-02 -2.636865526437759399e-02 -1.882606297731399536e-01 9.585391671862453222e-05 5.892354622483253479e-02 -8.000773191452026367e-02 1.017284840345382690e-01 -1.512410193681716919e-01 1.295537054538726807e-01 2.780566513538360596e-01 -9.356207400560379028e-02 -6.693391501903533936e-02 -4.146200045943260193e-02 -2.800729572772979736e-01 -3.568054139614105225e-01 6.031267717480659485e-02 7.685075514018535614e-03 2.768760919570922852e-01 2.135610282421112061e-01 3.457834720611572266e-01 2.354031354188919067e-01 -3.925558552145957947e-02 1.215988621115684509e-01 1.830924302339553833e-01 1.819696426391601562e-01 2.869037687778472900e-01 1.181631684303283691e-01 7.396391034126281738e-02 8.760978281497955322e-02
-4.520630463957786560e-02 8.442258834838867188e-02 -6.591071933507919312e-02 -1.559215784072875977e-01 -2.403359301388263702e-02 -9.649026393890380859e-02 -2.074552774429321289e-01 -3.434158563613891602e-01 -1.318251043558120728e-01 -1.871980875730514526e-01 -9.842589497566223145e-02 -1.805367022752761841e-01 1.433460861444473267e-01 3.170049786567687988e-01 1.748435050249099731e-01 1.637012809514999390e-01 2.243277430534362793e-02 -2.152631282806396484e-01 3.350897729396820068e-01 -1.512438524514436722e-03 3.942434191703796387e-01 1.943031996488571167e-01 2.472932636737823486e-01 5.046056210994720459e-02 2.772439084947109222e-02 -4.682385921478271484e-02 1.698481887578964233e-01 -2.418264187872409821e-02 2.379352599382400513e-01 -6.515343487262725830e-02 7.996649295091629028e-02 -5.044519901275634766e-02
6.637985259294509888e-02 -2.244733572006225586e-01 -8.355019986629486084e-02 -2.446949183940887451e-01 -2.389427870512008667e-01 -5.737252905964851379e-02 -6.058921571820974350e-03 -1.812433451414108276e-01 -9.581422433257102966e-03 -3.499277234077453613e-01 2.439563907682895660e-02 -1.864461451768875122e-01 2.638478875160217285e-01 -6.653460115194320679e-02 1.137623041868209839e-01 8.079801686108112335e-03 3.418745473027229309e-02 1.537043750286102295e-01 2.925249934196472168e-02 -1.007843166589736938e-01 2.473050504922866821e-01 2.568492889404296875e-01 5.484763383865356445e-01 -9.467131644487380981e-02 -1.349291801452636719e-01 -7.896371185779571533e-02 1.048721559345722198e-02 1.705224364995956421e-01 8.912392705678939819e-02 -5.810646340250968933e-03 1.859236881136894226e-02 7.383076846599578857e-02
-6.430498510599136353e-02 7.860672473907470703e-02 -1.873513609170913696e-01 5.028503760695457458e-02 -2.631817944347858429e-02 6.778376549482345581e-02 -1.373810917139053345e-01 -2.786906063556671143e-01 -1.448979675769805908e-01 -1.549913138151168823e-01 2.027432024478912354e-01 4.240777343511581421e-02 1.587463766336441040e-01 1.568295806646347046e-01 -6.040173768997192383e-02 1.208970881998538971e-02 -2.140883505344390869e-01 -2.824762165546417236e-01 1.641912460327148438e-01 -4.639565199613571167e-02 1.478403955698013306e-01 3.760373294353485107e-01 4.785486161708831787e-01 -5.209541693329811096e-02 -4.091437160968780518e-02 1.725335270166397095e-01 1.850598007440567017e-01 -1.591549813747406006e-01 -1.008150056004524231e-01 1.275819838047027588e-01 1.985503286123275757e-01 -4.595791548490524292e-02
6.717968732118606567e-02 2.762999571859836578e-02 -2.280583232641220093e-02 -1.666561365127563477e-01 3.812322393059730530e-02 -3.654995560646057129e-02 -1.335216611623764038e-01 -5.633329153060913086e-01 -7.790647447109222412e-02 -2.055827528238296509e-01 -6.857915222644805908e-02 -8.788553625345230103e-02 1.102263256907463074e-01 9.225437045097351074e-02 1.730224490165710449e-01 1.757893264293670654e-01 1.514559388160705566e-01 -1.303261071443557739e-01 -7.578295469284057617e-02 -9.894827753305435181e-02 3.803163468837738037e-01 2.178401499986648560e-01 1.076260656118392944e-01 -1.785601228475570679e-01 -3.026397228240966797e-01 -1.826979219913482666e-01 3.336764127016067505e-02 1.491245925426483154e-01 6.310053914785385132e-02 1.587309241294860840e-01 2.824330702424049377e-02 -1.299709230661392212e-01
1.449610441923141479e-01 2.989562153816223145e-01 -2.134053260087966919e-01 -6.455463916063308716e-02 -1.319282948970794678e-01 -2.203552573919296265e-01 -2.336242198944091797e-01 3.420317918062210083e-02 1.637801229953765869e-01 1.704503446817398071e-01 -2.514644265174865723e-01 -3.100082650780677795e-02 7.521457970142364502e-02 5.154475942254066467e-02 9.113862365484237671e-02 -8.952058106660842896e-02 9.259194880723953247e-02 -3.857967853546142578e-01 7.068492472171783447e-02 1.758156418800354004e-01 8.073017001152038574e-03 2.917204201221466064e-01 2.673850953578948975e-01 -7.863411679863929749e-03 -8.888978511095046997e-02 1.099326163530349731e-01 -2.238278090953826904e-01 9.847015887498855591e-02 1.227782890200614929e-01 4.786548390984535217e-02 3.495449721813201904e-01 6.412534415721893311e-02
-4.040958825498819351e-03 2.886685431003570557e-01 -2.154435962438583374e-01 5.732177570462226868e-02 1.471009999513626099e-01 -1.825899183750152588e-01 7.356664165854454041e-03 8.741673827171325684e-02 2.315798401832580566e-01 -1.191946566104888916e-01 -1.229336187243461609e-01 -1.062504830770194530e-03 1.946262568235397339e-01 1.739905215799808502e-03 1.087641641497612000e-01 -1.576311886310577393e-01 -3.416232764720916748e-01 -3.003246784210205078e-01 2.703087329864501953e-01 1.284176111221313477e-01 2.273712456226348877e-01 1.702613234519958496e-01 2.386463284492492676e-01 -5.746102705597877502e-02 -2.007969021797180176e-01 1.274375710636377335e-02 9.942762553691864014e-02 1.498627364635467529e-01 2.151263058185577393e-01 1.933901198208332062e-02 1.289100199937820435e-01 2.706871330738067627e-01
1.768479049205780029e-01 -7.088476419448852539e-02 -2.740234732627868652e-01 -1.942282915115356445e-01 -7.098133862018585205e-02 -1.156954001635313034e-02 2.473925650119781494e-01 -2.571820020675659180e-01 1.072940006852149963e-01 3.214783966541290283e-02 3.756735920906066895e-01 -4.016790911555290222e-02 -2.022296423092484474e-03 2.468757517635822296e-02 9.012544900178909302e-02 1.401877254247665405e-01 -8.246612548828125000e-02 -5.195369198918342590e-02 -4.543193802237510681e-02 7.769177109003067017e-02 1.328751891851425171e-01 2.292868942022323608e-01 4.376341104507446289e-01 6.269633769989013672e-02 -1.648116260766983032e-01 1.656120829284191132e-02 -9.603956341743469238e-02 1.346724182367324829e-01 7.705473899841308594e-02 -3.145635724067687988e-01 2.941863536834716797e-01 -7.195376604795455933e-02
-8.861719816923141479e-02 2.903344929218292236e-01 -5.781058967113494873e-02 -1.088556870818138123e-01 1.814513057470321655e-01 -1.272977739572525024e-01 -1.083579584956169128e-01 -2.936742305755615234e-01 1.029245033860206604e-01 -1.583870798349380493e-01 -1.090776845812797546e-01 -6.608548760414123535e-02 6.959072500467300415e-02 -9.001880884170532227e-02 2.216127365827560425e-01 2.269126176834106445e-01 1.587323099374771118e-01 -1.931922137737274170e-01 -3.084943890571594238e-01 -4.736013710498809814e-02 3.600085377693176270e-01 3.011702597141265869e-01 3.194531798362731934e-01 3.903942555189132690e-02 -7.103676348924636841e-02 -1.639214009046554565e-01 1.435102969408035278e-01 9.883218258619308472e-02 -5.688501521944999695e-02 1.150352731347084045e-01 -6.714390963315963745e-02 -1.139357537031173706e-01
-2.057219445705413818e-01 8.760617673397064209e-02 4.343583807349205017e-02 -1.009698063135147095e-01 -1.193486973643302917e-01 -2.365213036537170410e-01 -4.213437736034393311e-01 -5.915888026356697083e-02 3.559717163443565369e-02 1.178436651825904846e-01 -9.851284325122833252e-03 -1.768311858177185059e-01 1.327910870313644409e-01 -2.711277268826961517e-02 -5.033235624432563782e-02 2.194443196058273315e-01 4.922766983509063721e-02 -2.256184369325637817e-01 1.746782064437866211e-01 -1.024252325296401978e-01 2.687438428401947021e-01 -3.809192031621932983e-02 4.236480891704559326e-01 -1.452316343784332275e-01 -6.336916238069534302e-02 -1.927700787782669067e-01 3.491490483283996582e-01 1.065382435917854309e-01 1.162604466080665588e-01 2.316028252243995667e-02 5.834506079554557800e-02 -1.032652184367179871e-01
1.784766651690006256e-02 -1.912713348865509033e-01 -8.681154251098632812e-02 -2.560872137546539307e-01 -4.795956239104270935e-02 -2.993091940879821777e-01 7.194822281599044800e-02 -2.957226932048797607e-01 8.303757756948471069e-02 -1.418626457452774048e-01 -3.220030665397644043e-01 1.948841959238052368e-01 1.769466847181320190e-01 -1.267004460096359253e-01 2.416311502456665039e-01 1.411144137382507324e-01 -1.651407405734062195e-02 -2.401702404022216797e-01 1.338351070880889893e-01 3.071712851524353027e-01 2.447267174720764160e-01 -3.049850463867187500e-02 2.233797162771224976e-01 -9.616368263959884644e-02 -9.445595555007457733e-03 1.330133974552154541e-01 -5.763270705938339233e-02 -2.176922000944614410e-02 9.719305485486984253e-02 1.138795390725135803e-01 2.542049884796142578e-01 -1.109819337725639343e-01
1.462641656398773193e-01 2.429178059101104736e-01 7.695449143648147583e-02 -3.623068630695343018e-01 1.832645237445831299e-01 -1.116212829947471619e-01 -3.505640104413032532e-02 -2.218643575906753540e-01 1.884709484875202179e-02 1.591517925262451172e-01 6.894774734973907471e-02 -1.748302727937698364e-01 5.752172693610191345e-02 -2.671909928321838379e-01 3.065691888332366943e-01 1.035435944795608521e-01 -1.103773489594459534e-01 -2.657058835029602051e-01 1.725534051656723022e-01 -1.333535760641098022e-01 2.333787530660629272e-01 2.632434368133544922e-01 2.199478000402450562e-01 -1.755908578634262085e-01 3.485299274325370789e-02 -2.125637084245681763e-01 -4.187687300145626068e-03 -1.059119999408721924e-01 8.136405795812606812e-02 1.334591507911682129e-01 1.294663101434707642e-01 1.156000494956970215e-01
3.064113110303878784e-02 2.390503883361816406e-01 -1.458143144845962524e-01 1.695691794157028198e-01 -7.841157494112849236e-04 -1.054590642452239990e-01 -1.983281224966049194e-01 -2.419685423374176025e-01 6.569302827119827271e-02 9.233779273927211761e-03 -1.055033281445503235e-01 4.694144427776336670e-02 1.837024688720703125e-01 -1.722404360771179199e-01 1.241398453712463379e-01 -1.953732818365097046e-01 4.666132852435112000e-02 -4.021036028861999512e-01 9.627628326416015625e-02 -9.634876996278762817e-02 6.950662285089492798e-02 3.715732097625732422e-01 1.531252264976501465e-01 -9.046804904937744141e-02 3.820139681920409203e-03 -1.786722429096698761e-02 4.401544108986854553e-02 5.320399999618530273e-02 2.944760322570800781e-01 8.711306005716323853e-02 4.101063609123229980e-01 1.537043750286102295e-01
1.543287634849548340e-01 2.583450675010681152e-01 -1.627739816904067993e-01 1.086088716983795166e-01 -1.367103904485702515e-01 -8.923417329788208008e-02 -1.304985433816909790e-01 -2.511699497699737549e-01 -1.157984882593154907e-02 -3.860231861472129822e-02 -9.594948589801788330e-02 4.761086404323577881e-02 2.367697954177856445e-01 -2.034675031900405884e-01 1.102312207221984863e-01 -2.000874876976013184e-01 -1.155768334865570068e-01 -3.055545985698699951e-01 1.044208779931068420e-01 -5.359004437923431396e-02 7.113756984472274780e-02 3.293621242046356201e-01 1.946664452552795410e-01 -1.045981198549270630e-01 9.925538301467895508e-02 1.264989674091339111e-01 -1.979491859674453735e-02 2.695903740823268890e-02 1.610358506441116333e-01 -3.633377328515052795e-02 4.831419289112091064e-01 1.763919740915298462e-01
1.717600040137767792e-02 5.053468346595764160e-01 -1.903492063283920288e-01 -7.910186052322387695e-02 -1.423676013946533203e-01 -2.560843825340270996e-01 -5.241575837135314941e-02 9.953659772872924805e-02 7.859668880701065063e-02 -1.960038691759109497e-01 -3.653550893068313599e-02 -6.934586167335510254e-02 6.917339563369750977e-02 8.861429244279861450e-02 -3.308350220322608948e-02 -1.254206150770187378e-01 -5.309178307652473450e-02 -2.660731375217437744e-01 1.852861791849136353e-02 -9.951271116733551025e-02 3.655911087989807129e-01 2.350778430700302124e-01 7.121208310127258301e-02 -6.441301852464675903e-02 -1.306986361742019653e-01 -1.661914959549903870e-02 -1.337461918592453003e-01 -2.050259150564670563e-02 8.381909877061843872e-02 5.697445571422576904e-02 3.860203027725219727e-01 2.149129956960678101e-01
4.990158975124359131e-02 1.727278232574462891e-01 -1.999422162771224976e-01 -1.258992310613393784e-02 1.801502853631973267e-01 -2.146069854497909546e-01 -1.768539845943450928e-01 -2.529333233833312988e-01 -8.814132213592529297e-02 -8.847396820783615112e-02 -1.321434378623962402e-01 1.432745009660720825e-01 2.045876532793045044e-01 2.798779606819152832e-01 -2.156554907560348511e-01 -6.427682936191558838e-02 -4.465310275554656982e-02 -2.774656414985656738e-01 1.832826584577560425e-01 -9.997804462909698486e-02 1.421728730201721191e-01 2.568154633045196533e-01 1.650520265102386475e-01 -2.628896012902259827e-02 -2.460753172636032104e-01 1.138333976268768311e-01 1.628837585449218750e-01 -1.081368401646614075e-01 2.360987961292266846e-01 -1.171014383435249329e-01 3.260627090930938721e-01 7.201553881168365479e-02
5.058994144201278687e-02 1.526615321636199951e-01 7.658889889717102051e-02 5.702067539095878601e-02 1.130094304680824280e-01 -8.012107573449611664e-03 -1.620197743177413940e-01 -2.481784820556640625e-01 -2.759431721642613411e-03 -4.957206547260284424e-02 1.075024828314781189e-01 4.560050740838050842e-02 2.588568925857543945e-01 -1.456483602523803711e-01 2.167347073554992676e-01 8.111923187971115112e-02 -1.201130673289299011e-01 2.792955935001373291e-02 9.274043887853622437e-02 1.913700401782989502e-01 3.944226801395416260e-01 2.320449948310852051e-01 3.841212689876556396e-01 4.660665616393089294e-02 -1.783715337514877319e-01 -1.731388121843338013e-01 1.870992332696914673e-01 2.318281494081020355e-02 7.893557101488113403e-02 1.798034906387329102e-01 -1.446675807237625122e-01 -3.606550991535186768e-01
-2.380036562681198120e-02 1.525151580572128296e-01 1.935327500104904175e-01 -1.949338465929031372e-01 8.611513674259185791e-02 -1.533112823963165283e-01 -1.990146338939666748e-01 -4.900996983051300049e-01 -1.223847493529319763e-01 -2.049482315778732300e-01 -4.178382083773612976e-02 -1.543389982543885708e-03 5.907461047172546387e-02 1.299610286951065063e-01 5.306648090481758118e-02 -1.034254804253578186e-01 -5.779925733804702759e-02 -1.179956048727035522e-01 -3.129186481237411499e-02 1.064166426658630371e-01 3.606655299663543701e-01 1.701053380966186523e-01 1.611728966236114502e-01 -1.169017925858497620e-01 -2.413393557071685791e-01 1.443879604339599609e-01 1.997203677892684937e-01 1.220304518938064575e-01 -2.018446624279022217e-01 1.396409422159194946e-01 2.582270503044128418e-01 -9.138572216033935547e-02
5.341903492808341980e-02 2.203808575868606567e-01 -3.590128123760223389e-01 -2.797740697860717773e-02 -2.332078963518142700e-01 -2.522569000720977783e-01 -2.824168503284454346e-01 -2.128160595893859863e-01 -7.023020833730697632e-02 1.274379342794418335e-01 1.217839214950799942e-02 2.295201085507869720e-02 1.425366103649139404e-01 -6.240599323064088821e-03 4.313205555081367493e-02 -2.200942039489746094e-01 1.300357282161712646e-02 -3.277182579040527344e-01 1.207800731062889099e-01 3.265554457902908325e-02 7.623939216136932373e-02 2.406078130006790161e-01 7.897793501615524292e-02 1.026921942830085754e-01 2.809238061308860779e-02 -9.493061900138854980e-02 1.766820400953292847e-01 -2.789840847253799438e-02 1.571067571640014648e-01 1.820585131645202637e-01 2.852994799613952637e-01 3.140081167221069336e-01
4.015374288428574800e-04 -9.625865519046783447e-02 -1.437928378582000732e-01 -1.548056304454803467e-01 -3.781110048294067383e-01 -9.356757253408432007e-02 -2.636130340397357941e-02 -4.307171404361724854e-01 1.718355119228363037e-01 -2.830518782138824463e-01 -9.296508133411407471e-02 -4.803302511572837830e-02 1.595725715160369873e-01 -3.307125717401504517e-02 2.352695614099502563e-01 -3.138693282380700111e-03 -1.661458611488342285e-02 1.938806772232055664e-01 7.678545266389846802e-02 4.047035053372383118e-02 1.444973945617675781e-01 2.442238181829452515e-01 3.835289776325225830e-01 -1.786701977252960205e-01 -4.406731203198432922e-02 -4.181379452347755432e-02 9.601642191410064697e-02 9.761612117290496826e-02 2.555100321769714355e-01 1.111931502819061279e-01 -1.303687598556280136e-02 2.107446640729904175e-02
1.696433126926422119e-01 3.896851092576980591e-02 -7.039190083742141724e-02 -5.009188875555992126e-02 1.234735548496246338e-02 -2.122211903333663940e-01 -4.311536252498626709e-02 -3.168964087963104248e-01 -1.961051374673843384e-01 -1.454928219318389893e-01 -1.604167371988296509e-01 -8.813653886318206787e-02 -4.771259427070617676e-02 3.007644712924957275e-01 -4.827702045440673828e-02 6.623707711696624756e-02 8.726047724485397339e-02 -5.532759428024291992e-01 2.890134155750274658e-01 -3.837088122963905334e-02 1.743800491094589233e-01 7.165592163801193237e-02 1.920550763607025146e-01 1.312336772680282593e-01 -4.082182794809341431e-02 -2.184201031923294067e-01 4.883794113993644714e-02 1.357317268848419189e-01 4.638497531414031982e-02 -6.061248481273651123e-02 2.143532484769821167e-01 1.088579148054122925e-01
-8.605980314314365387e-03 1.741089969873428345e-01 3.005857765674591064e-02 -1.399310827255249023e-01 -2.716236002743244171e-02 -2.189826779067516327e-02 -3.062266707420349121e-01 -3.144510984420776367e-01 7.282365113496780396e-02 -2.030388079583644867e-02 1.274849325418472290e-01 -2.025769352912902832e-01 8.149341493844985962e-02 5.987621843814849854e-02 -5.436192825436592102e-02 -2.188722603023052216e-02 -9.685220569372177124e-02 -8.888465166091918945e-02 3.006545305252075195e-01 -3.883841633796691895e-02 3.668015450239181519e-02 1.925531178712844849e-01 2.956641018390655518e-01 8.018757216632366180e-03 -2.481489330530166626e-01 -3.802280128002166748e-01 4.586860239505767822e-01 9.421121329069137573e-02 1.298503726720809937e-01 -2.581669948995113373e-02 1.659706421196460724e-02 1.676992140710353851e-02
6.721919775009155273e-02 2.599438130855560303e-01 1.302862912416458130e-01 -3.334527015686035156e-01 3.546497821807861328e-01 -5.104208737611770630e-02 -3.878159821033477783e-02 -1.122025102376937866e-01 2.549171447753906250e-02 1.231496259570121765e-01 -2.116085402667522430e-02 -1.749264448881149292e-01 1.037303879857063293e-01 -1.764597296714782715e-01 1.396878510713577271e-01 1.522590965032577515e-01 -1.264534145593643188e-01 -1.481967121362686157e-01 8.462453633546829224e-02 -1.156430989503860474e-01 2.920274138450622559e-01 2.578367590904235840e-01 1.956349462270736694e-01 -2.005218714475631714e-01 -9.441057592630386353e-02 -2.900816202163696289e-01 3.989405184984207153e-02 -1.925094518810510635e-03 1.881688386201858521e-01 2.296708077192306519e-01 1.031949445605278015e-01 2.088629156351089478e-01
1.922284811735153198e-01 -1.562412530183792114e-01 -2.878299355506896973e-01 -1.168010830879211426e-01 -3.346860036253929138e-02 -2.031752467155456543e-01 4.396092146635055542e-02 -2.927143871784210205e-01 -7.325834780931472778e-02 -1.335522234439849854e-01 -3.623821139335632324e-01 2.475132942199707031e-01 3.697337955236434937e-02 -3.694581612944602966e-02 2.042646557092666626e-01 1.841479241847991943e-01 2.844398841261863708e-02 -1.117876172065734863e-01 3.950758278369903564e-02 1.735842078924179077e-01 2.575725018978118896e-01 1.216923519968986511e-01 3.021649122238159180e-01 1.058308631181716919e-01 -2.921334840357303619e-02 -1.515074074268341064e-01 2.184744179248809814e-02 -1.276100128889083862e-01 2.165454626083374023e-01 1.908204257488250732e-01 2.142330855131149292e-01 -1.398445665836334229e-01
1.090411841869354248e-01 2.801277637481689453e-01 3.650803584605455399e-03 -3.335596919059753418e-01 2.732317149639129639e-01 -1.771530061960220337e-01 7.860716432332992554e-03 -2.524992227554321289e-01 5.272060260176658630e-02 2.319262176752090454e-01 -1.136563047766685486e-01 1.042326726019382477e-02 1.158949732780456543e-01 -2.623142004013061523e-01 1.576940417289733887e-01 7.118757814168930054e-02 -1.643841266632080078e-01 -1.786328107118606567e-01 9.055151790380477905e-02 -1.208141744136810303e-01 1.926265358924865723e-01 2.554119527339935303e-01 2.301774919033050537e-01 -9.065104275941848755e-02 -7.995069772005081177e-02 -1.902255415916442871e-01 1.492879539728164673e-01 -1.342705190181732178e-01 1.014531999826431274e-01 1.503634750843048096e-01 2.130899578332901001e-01 2.006641328334808350e-01
2.569952011108398438e-01 8.530005812644958496e-02 -2.851379802450537682e-03 2.167765498161315918e-01 1.643242686986923218e-01 8.612493425607681274e-02 -5.166283622384071350e-02 -2.641390860080718994e-01 2.220375090837478638e-02 -8.237165212631225586e-02 4.299234133213758469e-03 8.015065640211105347e-02 2.577577829360961914e-01 -2.165962308645248413e-01 9.000410139560699463e-02 -1.528957039117813110e-01 -5.646800994873046875e-02 -3.477025926113128662e-01 -2.893510460853576660e-02 -9.905996732413768768e-03 -4.316313192248344421e-02 3.360919356346130371e-01 1.814444363117218018e-01 6.661964952945709229e-02 2.612395910546183586e-03 5.020188912749290466e-02 7.862959057092666626e-02 2.955363690853118896e-01 2.361422926187515259e-01 1.241951808333396912e-01 4.088397622108459473e-01 5.173008516430854797e-02
7.906785607337951660e-02 2.400739639997482300e-01 -1.782408952713012695e-01 -3.413588106632232666e-01 -1.318626105785369873e-01 -3.775471150875091553e-01 1.193474382162094116e-01 -1.022710278630256653e-01 5.475274845957756042e-02 -7.481457293033599854e-02 1.161744073033332825e-01 -1.050699576735496521e-01 3.848066926002502441e-02 -1.972501166164875031e-02 1.375077217817306519e-01 7.686939835548400879e-02 -1.184656322002410889e-01 -1.946457773447036743e-01 -1.118442509323358536e-02 -2.465060204267501831e-01 1.874934583902359009e-01 2.982150614261627197e-01 -5.350813269615173340e-02 -1.639083176851272583e-01 -1.840177476406097412e-01 6.293059885501861572e-02 -4.119820892810821533e-02 4.697121381759643555e-01 7.899076491594314575e-02 9.303807467222213745e-02 -1.761499047279357910e-02 -3.720077499747276306e-02
1.550425291061401367e-01 3.244219720363616943e-01 -1.447359770536422729e-01 1.677312701940536499e-02 1.229111403226852417e-01 -1.246057897806167603e-01 -1.074951142072677612e-01 1.597312092781066895e-01 1.735261529684066772e-01 -1.856949478387832642e-01 -4.331888258457183838e-02 -7.345612347126007080e-02 1.492889225482940674e-01 5.140028893947601318e-02 3.279770538210868835e-02 -1.691614091396331787e-01 -2.381370365619659424e-01 -2.501904368400573730e-01 2.283214628696441650e-01 3.813580796122550964e-02 2.617247402667999268e-01 1.550527065992355347e-01 1.991795599460601807e-01 3.186580166220664978e-02 -2.580168247222900391e-01 -1.101433336734771729e-01 7.748450338840484619e-02 2.218587994575500488e-01 2.048447281122207642e-01 6.519206613302230835e-02 2.636479735374450684e-01 3.154728710651397705e-01
7.821731269359588623e-02 1.810805350542068481e-01 -8.049587905406951904e-02 -1.120426282286643982e-01 1.034755259752273560e-01 1.824284642934799194e-01 4.940463975071907043e-02 -1.358668804168701172e-01 -3.156289458274841309e-02 -5.366114899516105652e-02 -1.223411858081817627e-01 2.466996163129806519e-01 3.477566689252853394e-02 1.646821647882461548e-01 -1.226487904787063599e-01 1.023885086178779602e-01 -4.037502110004425049e-01 -2.231820225715637207e-01 -1.746456027030944824e-01 3.528890907764434814e-01 1.692413687705993652e-01 3.506248295307159424e-01 1.876563429832458496e-01 -6.807795166969299316e-02 -1.687351465225219727e-01 -1.394204199314117432e-01 3.149508684873580933e-02 1.602858006954193115e-01 2.990853488445281982e-01 9.220712631940841675e-02 1.026121303439140320e-01 3.533575683832168579e-02
1.134306788444519043e-01 -8.425027877092361450e-02 -2.399389594793319702e-01 -3.032235056161880493e-02 -2.735367119312286377e-01 -1.279621422290802002e-01 -1.486729681491851807e-01 -2.612824440002441406e-01 1.510586682707071304e-02 -2.799460887908935547e-01 -1.611399948596954346e-01 2.014381140470504761e-01 2.392515540122985840e-01 1.214005276560783386e-01 1.358141005039215088e-01 -7.265329360961914062e-02 -1.486705392599105835e-01 -2.368076741695404053e-01 8.017578721046447754e-02 -3.359343111515045166e-02 1.751104295253753662e-01 1.317347586154937744e-01 5.458884835243225098e-01 -4.520253464579582214e-02 -8.576083183288574219e-02 2.043132111430168152e-02 -2.479317970573902130e-02 5.255062133073806763e-02 -7.558897137641906738e-02 2.063711360096931458e-02 6.463063508272171021e-02 -2.094603776931762695e-01
1.717518270015716553e-01 1.993232816457748413e-01 -2.374438196420669556e-02 -2.657183706760406494e-01 1.111346259713172913e-01 -1.610172837972640991e-01 -1.753000020980834961e-01 -1.486957967281341553e-01 1.907619833946228027e-01 2.746089696884155273e-01 -9.437724947929382324e-02 2.802420407533645630e-02 1.648809574544429779e-02 -1.943249404430389404e-01 1.709115356206893921e-01 -6.746148224920034409e-03 -1.280898600816726685e-02 -6.109248101711273193e-02 1.203155843541026115e-03 -5.004826933145523071e-02 1.751797348260879517e-01 2.680732607841491699e-01 3.912534713745117188e-01 -3.586591780185699463e-01 -1.055936515331268311e-01 -2.756714522838592529e-01 9.468697011470794678e-02 -1.538266707211732864e-02 1.370666325092315674e-01 8.094436675310134888e-02 2.558463215827941895e-01 4.344315081834793091e-02
-6.288760900497436523e-02 2.407141327857971191e-01 -2.674786746501922607e-01 -1.096360459923744202e-01 5.102246627211570740e-02 -1.853821724653244019e-01 -3.583024740219116211e-01 -1.056433469057083130e-01 -2.544748783111572266e-01 -6.452145427465438843e-02 -1.696494519710540771e-01 -1.137905418872833252e-01 2.569926679134368896e-01 6.864645332098007202e-02 4.892912507057189941e-02 -5.158970132470130920e-02 -1.568737179040908813e-01 -2.248349040746688843e-01 1.548704355955123901e-01 -9.604099392890930176e-02 1.904101520776748657e-01 1.558543592691421509e-01 3.476358652114868164e-01 -3.911471664905548096e-01 1.240105032920837402e-01 1.543761342763900757e-01 -3.778776153922080994e-02 1.250431500375270844e-02 3.636098990682512522e-04 -3.489724546670913696e-02 2.165677584707736969e-02 7.949225604534149170e-02
6.555590033531188965e-02 1.315640807151794434e-01 -1.848555505275726318e-01 -7.847218960523605347e-02 -1.845921725034713745e-01 2.207727916538715363e-02 -8.192934840917587280e-02 -1.453677713871002197e-01 -6.688755005598068237e-02 -2.216759473085403442e-01 1.777381598949432373e-01 -9.210766106843948364e-02 4.856263473629951477e-02 -6.749472022056579590e-02 -6.923914700746536255e-02 1.378593593835830688e-01 -1.374212950468063354e-01 -2.105823904275894165e-01 1.953134834766387939e-01 -6.094215810298919678e-02 1.558602452278137207e-01 4.776548743247985840e-01 5.196620821952819824e-01 7.825980335474014282e-02 -9.787578880786895752e-02 7.462581247091293335e-02 1.095387190580368042e-01 -1.940866112709045410e-01 -1.082385256886482239e-01 9.706237912178039551e-02 1.038584560155868530e-01 -1.442395299673080444e-01
5.506775155663490295e-02 4.855797812342643738e-02 -2.936135828495025635e-01 -1.207057014107704163e-01 -2.178751677274703979e-01 1.057244613766670227e-01 -1.169537082314491272e-01 -3.776549100875854492e-01 3.124870173633098602e-02 9.167300909757614136e-02 -1.156576052308082581e-01 -1.008632481098175049e-01 2.168990373611450195e-01 2.797451913356781006e-01 1.896819621324539185e-01 -1.163577511906623840e-01 -1.345522105693817139e-01 -8.769647032022476196e-02 8.599933236837387085e-02 -9.982723742723464966e-02 3.074205517768859863e-01 2.292620837688446045e-01 1.410638093948364258e-01 5.574418604373931885e-02 -8.376935869455337524e-02 1.197987198829650879e-01 3.928383886814117432e-01 2.001165002584457397e-01 1.145794540643692017e-01 -8.361140638589859009e-02 1.480880677700042725e-01 -1.060321182012557983e-02
1.269580870866775513e-01 2.075120061635971069e-02 -5.926426500082015991e-02 6.453865766525268555e-02 -5.748917534947395325e-02 3.763987217098474503e-03 -2.208832353353500366e-01 -7.829535752534866333e-02 4.458656162023544312e-02 7.552184909582138062e-02 1.076767593622207642e-01 -1.086401268839836121e-01 1.078583020716905594e-02 8.288799971342086792e-02 -9.428004175424575806e-02 1.950520575046539307e-01 -1.708377152681350708e-01 -4.307168349623680115e-02 5.461569875478744507e-02 5.605274438858032227e-02 7.366678863763809204e-02 5.233714580535888672e-01 4.478048384189605713e-01 7.151037920266389847e-03 5.925524234771728516e-02 -2.458216249942779541e-01 -1.253469437360763550e-01 4.335637092590332031e-01 -2.186258323490619659e-02 2.039448916912078857e-02 1.198485121130943298e-01 -1.804134249687194824e-01
7.993043214082717896e-02 3.284384906291961670e-01 -8.967157453298568726e-02 -2.095314115285873413e-01 7.235679775476455688e-02 -1.652922183275222778e-01 -1.498141884803771973e-01 -3.844837248325347900e-01 3.692282363772392273e-02 -1.769137978553771973e-01 -4.629858583211898804e-02 -1.027134060859680176e-01 9.291136637330055237e-03 -3.941269218921661377e-02 2.850959002971649170e-01 1.419465243816375732e-01 1.790036410093307495e-01 -2.242770791053771973e-01 -2.659256458282470703e-01 -8.534064143896102905e-02 2.863711118698120117e-01 3.121006786823272705e-01 1.358214765787124634e-01 3.104252740740776062e-02 -9.409200400114059448e-02 -1.936837881803512573e-01 5.691644549369812012e-02 1.217659041285514832e-01 -1.397139579057693481e-01 1.198744699358940125e-01 -5.504117812961339951e-03 -1.581788659095764160e-01
2.877497971057891846e-01 2.383658848702907562e-02 6.846195459365844727e-02 -1.114625707268714905e-01 -2.238836735486984253e-01 -2.714315950870513916e-01 -4.005769640207290649e-02 -3.191222548484802246e-01 -8.295014500617980957e-03 -3.671443089842796326e-02 2.940354645252227783e-01 1.270519793033599854e-01 3.587892651557922363e-01 -3.387057408690452576e-02 9.295939654111862183e-02 -8.540938608348369598e-03 2.545025646686553955e-01 1.048991158604621887e-01 1.468489915132522583e-01 4.966172948479652405e-02 3.155187368392944336e-01 5.263816565275192261e-02 7.493443787097930908e-02 4.563976079225540161e-02 -1.310413628816604614e-01 -2.246823161840438843e-01 8.615446835756301880e-02 4.758888483047485352e-02 1.216362938284873962e-01 1.118120625615119934e-01 3.357552587985992432e-01 -4.973720014095306396e-02
7.000386714935302734e-02 2.101504653692245483e-01 -1.556943543255329132e-02 -1.387027800083160400e-01 2.607245445251464844e-01 -2.355977296829223633e-01 -1.031544208526611328e-01 -1.756529808044433594e-01 3.258965536952018738e-02 1.014711856842041016e-01 1.056789904832839966e-01 -8.365239202976226807e-02 3.667185902595520020e-01 -3.337027430534362793e-01 -2.158396318554878235e-02 -4.596220701932907104e-02 -1.688695698976516724e-01 -1.879608072340488434e-02 1.772045940160751343e-01 -4.075083881616592407e-02 5.012226849794387817e-02 1.020318418741226196e-01 2.325983643531799316e-01 -3.136012330651283264e-02 -5.644083023071289062e-02 -2.912574112415313721e-01 3.998690843582153320e-01 1.166627258062362671e-01 2.850022017955780029e-01 1.039924658834934235e-02 -1.097855437546968460e-02 -1.249681189656257629e-01
-1.265328675508499146e-01 1.225411891937255859e-01 -1.341224759817123413e-01 -3.871515858918428421e-03 -1.436114013195037842e-01 -7.862542569637298584e-02 1.830528527498245239e-01 -1.127692162990570068e-01 -1.987712681293487549e-01 -9.766875952482223511e-02 -9.637481719255447388e-02 -8.889047801494598389e-02 2.292054593563079834e-01 -8.381913602352142334e-02 8.517800271511077881e-02 -7.440406084060668945e-02 -1.476576030254364014e-01 -2.921940684318542480e-01 -1.149217709898948669e-01 -2.453923225402832031e-01 1.865618824958801270e-01 9.888885170221328735e-02 5.106621980667114258e-01 -2.371090836822986603e-02 -2.856817245483398438e-01 -1.748869009315967560e-02 -1.253860890865325928e-01 9.006220847368240356e-03 -1.648004911839962006e-02 1.631676703691482544e-01 1.640139520168304443e-01 -3.182789683341979980e-01
5.351328477263450623e-02 2.201211750507354736e-01 -2.576821446418762207e-01 6.687089800834655762e-02 1.109085753560066223e-01 -7.533174008131027222e-02 1.734507679939270020e-01 -2.231566011905670166e-01 -1.787879616022109985e-01 -5.573185160756111145e-02 -1.240413859486579895e-01 -1.445458084344863892e-01 3.377225250005722046e-02 1.056815609335899353e-01 1.248688772320747375e-01 -1.490561813116073608e-01 -6.633463501930236816e-02 -2.721529304981231689e-01 6.318794190883636475e-02 8.875268697738647461e-02 4.728874862194061279e-01 1.022549644112586975e-01 3.094986677169799805e-01 1.352161020040512085e-01 -4.601071402430534363e-02 -1.400263756513595581e-01 1.974116563796997070e-01 6.590542942285537720e-02 2.890199050307273865e-02 1.389478892087936401e-01 2.812398783862590790e-02 -3.660884201526641846e-01
8.075129985809326172e-02 1.621878333389759064e-02 -1.656229794025421143e-01 -2.349001318216323853e-01 -4.363122396171092987e-03 -2.579751312732696533e-01 -4.403702914714813232e-02 -4.175835847854614258e-01 -1.452371329069137573e-01 -2.495899498462677002e-01 -5.266206804662942886e-03 -4.898960515856742859e-02 3.106542862951755524e-02 1.101606711745262146e-02 6.946715712547302246e-02 1.056324243545532227e-01 -4.123729839920997620e-02 -4.265615344047546387e-01 1.199249476194381714e-01 1.972732096910476685e-01 1.931377202272415161e-01 -6.281943526118993759e-03 7.433965802192687988e-02 -2.630653046071529388e-02 9.105686098337173462e-02 -3.682388067245483398e-01 1.392688006162643433e-01 9.751443751156330109e-03 1.460242420434951782e-01 -1.837364882230758667e-01 1.760814040899276733e-01 -1.866868436336517334e-01
-1.185917556285858154e-01 8.385182917118072510e-02 -1.122220233082771301e-01 1.327621936798095703e-01 -4.293350875377655029e-02 -4.012722074985504150e-01 -4.922667145729064941e-02 -2.163536846637725830e-01 -8.284380286931991577e-02 -3.354021161794662476e-02 -1.985700577497482300e-01 -3.919053822755813599e-02 1.688507497310638428e-01 -7.871681451797485352e-02 1.082266718149185181e-01 -2.669126093387603760e-01 -1.231781020760536194e-01 -1.721061170101165771e-01 -4.234441742300987244e-02 -7.721166592091321945e-03 2.150380909442901611e-01 3.016913235187530518e-01 2.712422013282775879e-01 -2.324977815151214600e-01 -1.070826053619384766e-01 2.170273959636688232e-01 -1.833166182041168213e-01 1.242191568017005920e-01 1.081183627247810364e-01 1.387047469615936279e-01 3.264761567115783691e-01 1.154269874095916748e-01
1.762550175189971924e-01 -8.205176144838333130e-02 6.092810258269309998e-02 -4.685935378074645996e-02 -2.443835735321044922e-01 -1.097472012042999268e-01 1.316984891891479492e-01 -2.361654639244079590e-01 1.035890877246856689e-01 -1.677797138690948486e-01 2.360591441392898560e-01 -2.664905786514282227e-01 2.705708444118499756e-01 6.645561754703521729e-02 4.508551955223083496e-02 4.451023042201995850e-02 1.420952379703521729e-01 -1.667958870530128479e-02 -1.248127073049545288e-01 1.471167504787445068e-01 1.419158428907394409e-01 1.054087579250335693e-01 4.667376279830932617e-01 3.384966775774955750e-02 -2.263095825910568237e-01 -1.336444765329360962e-01 -1.072466373443603516e-01 1.462641451507806778e-02 2.075904980301856995e-03 1.030683517456054688e-01 3.558897078037261963e-01 1.952877640724182129e-01
-4.638831131160259247e-03 7.197598367929458618e-02 -4.001443982124328613e-01 1.055367384105920792e-02 -4.462699405848979950e-03 -4.019131883978843689e-02 6.537844985723495483e-02 -7.345995306968688965e-02 -5.013500154018402100e-02 -3.167589381337165833e-02 -8.600916713476181030e-02 -8.215786516666412354e-02 3.086677193641662598e-02 -9.315700083971023560e-02 1.268664933741092682e-02 -3.463885560631752014e-02 -1.557087898254394531e-01 -4.153065681457519531e-01 2.030119299888610840e-01 -8.679130673408508301e-02 5.104405283927917480e-01 2.864352166652679443e-01 -3.552779555320739746e-02 1.208719387650489807e-01 -6.597189605236053467e-02 5.744911730289459229e-02 1.731456816196441650e-01 1.006706655025482178e-01 -4.305645823478698730e-02 1.615050733089447021e-01 2.674194872379302979e-01 2.084542810916900635e-01
-1.345599144697189331e-01 1.871898770332336426e-01 -8.188377320766448975e-02 -4.138733819127082825e-02 -9.541719220578670502e-03 -1.034250259399414062e-01 -1.508560329675674438e-01 -2.645382285118103027e-01 -1.614590883255004883e-01 -3.019665777683258057e-01 1.045460999011993408e-01 -5.518839508295059204e-02 2.713758945465087891e-01 -1.102632284164428711e-01 2.447284907102584839e-01 2.731650136411190033e-02 -1.655911505222320557e-01 1.454058510717004538e-04 -2.262811549007892609e-02 1.554576605558395386e-01 3.742254376411437988e-01 9.450190514326095581e-02 2.671288251876831055e-01 -1.695677042007446289e-01 -2.298097908496856689e-01 -2.934595346450805664e-01 1.902597248554229736e-01 1.735014021396636963e-01 -4.822867363691329956e-02 2.908100932836532593e-02 -3.234905749559402466e-02 -2.158792912960052490e-01
1.730082631111145020e-01 -5.175759643316268921e-02 -1.892922967672348022e-01 -1.884858906269073486e-01 -1.998937129974365234e-01 -2.184856832027435303e-01 2.574532628059387207e-01 -3.004223108291625977e-01 3.780640289187431335e-02 6.196360290050506592e-02 2.856259047985076904e-01 -1.005369648337364197e-01 1.997022777795791626e-01 1.357110496610403061e-02 1.000843048095703125e-01 1.020550504326820374e-01 -2.052763402462005615e-01 9.530686773359775543e-03 -7.552792131900787354e-02 -6.529308855533599854e-02 2.089270055294036865e-01 4.048421382904052734e-01 1.021187528967857361e-01 -6.112217903137207031e-02 -1.083791330456733704e-01 -2.247508428990840912e-02 1.343170255422592163e-01 1.751021593809127808e-01 -1.843052655458450317e-01 -2.391509115695953369e-01 2.575002312660217285e-01 4.490054398775100708e-02
2.584609687328338623e-01 -9.375873953104019165e-02 -1.586462855339050293e-01 -1.172391399741172791e-01 -1.876108720898628235e-02 -3.679476082324981689e-01 -9.001820534467697144e-02 -3.080662786960601807e-01 5.301200225949287415e-02 -9.177234768867492676e-02 -2.533771097660064697e-01 -2.860302105545997620e-02 -5.377621948719024658e-02 1.612460985779762268e-02 -2.177021466195583344e-02 4.936039820313453674e-02 -8.789674937725067139e-02 -4.168743491172790527e-01 2.582328021526336670e-01 9.293868392705917358e-02 2.929666042327880859e-01 4.984596371650695801e-02 1.413060724735260010e-01 1.146155446767807007e-01 -1.542845219373703003e-01 -1.358954906463623047e-01 -5.369772389531135559e-02 2.393832206726074219e-01 2.112303227186203003e-01 -1.969582587480545044e-01 1.731819473206996918e-02 3.957325126975774765e-03
5.581976473331451416e-02 2.847903668880462646e-01 -1.530008614063262939e-01 -1.347684115171432495e-02 2.358552515506744385e-01 -1.642054468393325806e-01 2.565648257732391357e-01 -3.232713639736175537e-01 -4.452330619096755981e-02 7.357239723205566406e-02 1.316052023321390152e-02 -2.276963293552398682e-01 4.818798915948718786e-04 -1.753608435392379761e-01 -1.916543580591678619e-02 -1.643017530441284180e-01 1.583343297243118286e-01 -2.600436508655548096e-01 -7.296345382928848267e-02 2.021277993917465210e-01 4.396100640296936035e-01 5.277913063764572144e-03 3.595907092094421387e-01 -4.240739345550537109e-02 -1.091902982443571091e-02 -9.425728768110275269e-02 3.835656866431236267e-02 -5.042572319507598877e-02 -6.766299903392791748e-02 -2.568518370389938354e-02 5.608651787042617798e-02 -1.925535053014755249e-01
3.632059395313262939e-01 2.550899088382720947e-01 -2.037430107593536377e-01 -7.475981861352920532e-02 -7.170335948467254639e-02 4.152845591306686401e-02 3.271494805812835693e-02 2.968338085338473320e-03 5.524421855807304382e-02 -7.353356480598449707e-02 -1.309251226484775543e-02 -1.212207376956939697e-01 1.487129926681518555e-01 1.456332653760910034e-01 2.473517209291458130e-01 -1.788947358727455139e-02 2.840157151222229004e-01 -1.708724647760391235e-01 -5.954748485237360001e-03 1.289191395044326782e-01 1.705417931079864502e-01 3.264568150043487549e-01 1.968688368797302246e-01 -2.781341075897216797e-01 2.274071574211120605e-01 1.138212978839874268e-01 -1.760277152061462402e-01 2.129099965095520020e-01 1.963617354631423950e-01 2.201294898986816406e-01 6.699723005294799805e-02 -9.503233432769775391e-02
2.316854894161224365e-01 1.411189287900924683e-01 1.015814114362001419e-02 -1.532170027494430542e-01 2.853001654148101807e-01 1.723563820123672485e-01 5.393852945417165756e-03 -6.621799618005752563e-02 1.529855877161026001e-01 1.009059045463800430e-02 8.907282352447509766e-02 -1.302164494991302490e-01 3.816260099411010742e-01 -1.483762562274932861e-01 5.044778436422348022e-02 1.190825477242469788e-01 2.028285413980484009e-01 -1.772284358739852905e-01 1.041212528944015503e-01 -2.527121603488922119e-01 2.202149629592895508e-01 4.435571134090423584e-01 1.561727076768875122e-01 -1.152593865990638733e-01 1.888192743062973022e-01 -1.522354483604431152e-01 -1.293390989303588867e-01 -7.991524040699005127e-02 1.800796240568161011e-01 2.858698833733797073e-03 9.347089380025863647e-02 -3.538830950856208801e-02
3.548058122396469116e-02 3.997718915343284607e-03 2.230704948306083679e-02 -5.600034445524215698e-02 -1.672669053077697754e-01 -7.851376384496688843e-02 1.355400085449218750e-01 4.442700371146202087e-02 1.849541515111923218e-01 1.768370904028415680e-02 1.912260353565216064e-01 -9.638367593288421631e-02 1.680957525968551636e-01 7.604078948497772217e-02 -2.432242780923843384e-02 -1.115726232528686523e-01 -8.158364146947860718e-02 -4.631837606430053711e-01 9.084174782037734985e-02 4.208922758698463440e-02 -6.920499354600906372e-02 1.932567358016967773e-01 3.208708167076110840e-01 1.057455688714981079e-01 -3.321173787117004395e-01 -3.428113460540771484e-01 -1.906600147485733032e-01 1.963301002979278564e-01 2.424230277538299561e-01 5.764995142817497253e-02 2.343118786811828613e-01 -7.706210017204284668e-02
-7.125168293714523315e-02 -1.885144263505935669e-01 -1.948813349008560181e-01 -1.293528825044631958e-01 -1.283985376358032227e-01 -1.090417057275772095e-01 -7.635842263698577881e-02 -3.932330012321472168e-01 -9.221391379833221436e-02 -3.281055688858032227e-01 3.660104796290397644e-02 2.016582489013671875e-01 1.881467849016189575e-01 -9.931771457195281982e-02 2.594388127326965332e-01 1.230376213788986206e-02 -2.457291632890701294e-01 -5.971152335405349731e-02 -6.382437050342559814e-02 1.834906935691833496e-01 3.733043074607849121e-01 9.736201912164688110e-02 4.035957157611846924e-01 -9.232687205076217651e-02 2.774262614548206329e-02 1.701426319777965546e-02 6.697246432304382324e-02 1.450804434716701508e-02 5.371110886335372925e-02 8.865676820278167725e-02 7.302264124155044556e-02 -3.432361036539077759e-02
-1.735832691192626953e-01 1.586519479751586914e-01 -1.999095082283020020e-01 1.054587289690971375e-01 -1.779584586620330811e-01 -3.097703158855438232e-01 1.016926839947700500e-01 -4.966088011860847473e-02 1.304877996444702148e-01 2.696050144731998444e-02 5.210060253739356995e-02 -6.933496147394180298e-02 1.314599961042404175e-01 8.959774672985076904e-02 1.669807732105255127e-01 -4.713088646531105042e-02 -8.824834227561950684e-02 -3.897042572498321533e-01 2.398541122674942017e-01 -1.480169296264648438e-01 4.397788643836975098e-01 1.934713870286941528e-01 5.712219700217247009e-02 1.260814070701599121e-02 1.270970702171325684e-01 4.624675586819648743e-02 3.905146941542625427e-02 -1.158619299530982971e-01 1.100079715251922607e-02 9.161078184843063354e-02 2.489095628261566162e-01 3.089073002338409424e-01
2.185827791690826416e-01 7.630566507577896118e-02 -2.221969366073608398e-01 -7.238811254501342773e-02 1.611927337944507599e-02 -3.298765420913696289e-02 3.973020613193511963e-02 -1.225740537047386169e-01 1.591821163892745972e-01 1.052196845412254333e-01 1.027991995215415955e-02 2.358431927859783173e-02 2.000175118446350098e-01 1.543230861425399780e-01 5.067659541964530945e-02 -4.114439338445663452e-02 1.749074831604957581e-02 1.599752716720104218e-02 -1.241906210780143738e-01 1.816681623458862305e-01 -1.010072976350784302e-01 4.982132911682128906e-01 1.262387484312057495e-01 -3.552523553371429443e-01 5.481364950537681580e-02 -2.723888456821441650e-01 -2.237086556851863861e-02 9.455604106187820435e-02 3.672078847885131836e-01 2.389739751815795898e-01 1.802737414836883545e-01 -8.968062698841094971e-02
-3.373996354639530182e-03 1.781626939773559570e-01 -1.694491207599639893e-01 -2.146876454353332520e-01 7.475923001766204834e-02 -3.204962238669395447e-02 -5.174330249428749084e-02 -1.859557330608367920e-01 -1.380985677242279053e-01 -1.584433019161224365e-01 8.569614589214324951e-02 7.408439368009567261e-02 9.544848650693893433e-02 -2.480828016996383667e-01 7.684366405010223389e-02 -6.672535091638565063e-03 1.812186539173126221e-01 -8.282463252544403076e-02 6.322067975997924805e-02 9.903606027364730835e-02 4.125856161117553711e-01 -9.594134055078029633e-03 3.333886861801147461e-01 1.204975917935371399e-01 7.129558175802230835e-02 -2.693902254104614258e-01 8.571139723062515259e-02 -2.903194725513458252e-01 2.433147877454757690e-01 -2.183526605367660522e-01 2.188431322574615479e-01 -2.059296071529388428e-01
2.338688075542449951e-01 1.303136050701141357e-01 -1.149236187338829041e-01 6.613335013389587402e-02 6.266368180513381958e-02 1.141023486852645874e-01 -2.748996019363403320e-01 -2.288786470890045166e-01 9.623338282108306885e-02 4.828678444027900696e-02 9.443330764770507812e-02 8.693865686655044556e-02 2.093684524297714233e-01 1.915303524583578110e-03 -2.891498506069183350e-01 -5.956904496997594833e-03 -1.311075985431671143e-01 5.904499068856239319e-02 3.815805613994598389e-01 2.588644623756408691e-02 1.993207037448883057e-01 3.734706640243530273e-01 3.271521031856536865e-01 -1.724858134984970093e-01 1.672657877206802368e-01 -1.712780147790908813e-01 -6.532349437475204468e-02 1.636346057057380676e-02 1.752068102359771729e-01 1.695724725723266602e-01 -7.148619741201400757e-02 -3.068152442574501038e-02
-1.542037469334900379e-03 2.817051112651824951e-01 2.076871544122695923e-01 -4.324278607964515686e-02 3.094721026718616486e-02 -2.284678965806961060e-01 1.080720033496618271e-02 -3.341205418109893799e-01 -1.406083106994628906e-01 7.055273652076721191e-02 1.470316052436828613e-01 7.984083145856857300e-02 1.299925297498703003e-01 -5.772943049669265747e-02 1.248192563652992249e-01 4.043013751506805420e-01 -1.886954456567764282e-01 4.946946632117033005e-03 1.967100501060485840e-01 7.909366977401077747e-04 1.200754120945930481e-01 1.121884211897850037e-01 4.139726758003234863e-01 2.675910294055938721e-01 6.801154930144548416e-03 1.052967309951782227e-01 -1.748533844947814941e-01 1.802174448966979980e-01 1.265448778867721558e-01 -2.726467093452811241e-03 3.995857015252113342e-02 -1.503458470106124878e-01
6.901723891496658325e-02 6.097336858510971069e-02 -4.302135482430458069e-02 7.042739540338516235e-02 2.817229330539703369e-01 -5.255532637238502502e-02 -2.243488281965255737e-02 -2.310926765203475952e-01 -2.831462323665618896e-01 -5.788171291351318359e-02 1.911451667547225952e-02 1.308402717113494873e-01 1.740083098411560059e-01 1.174842566251754761e-01 8.594591170549392700e-02 7.298303395509719849e-02 -2.104111760854721069e-01 -8.851539343595504761e-02 -7.581623736768960953e-03 2.395589798688888550e-01 3.356395959854125977e-01 2.904546558856964111e-01 3.385260701179504395e-01 6.209126207977533340e-03 -4.813990369439125061e-02 -2.743151187896728516e-01 2.181934118270874023e-01 1.562729477882385254e-02 1.567850448191165924e-02 1.526693999767303467e-01 -3.475767001509666443e-02 -3.456572294235229492e-01
1.361756026744842529e-01 1.432566791772842407e-01 -9.246715344488620758e-03 1.187991499900817871e-01 -7.828123867511749268e-02 7.119512185454368591e-03 1.764022409915924072e-01 -3.788331151008605957e-01 -7.102472335100173950e-02 1.022752299904823303e-01 -1.285665780305862427e-01 1.519545763731002808e-01 2.239571511745452881e-02 2.379141747951507568e-03 -8.275485038757324219e-02 5.044717714190483093e-02 1.101204678416252136e-01 -3.377772271633148193e-01 9.306539595127105713e-02 -6.915938109159469604e-02 -3.700958937406539917e-02 1.097151935100555420e-01 2.999181747436523438e-01 -6.507056206464767456e-02 8.559556305408477783e-02 3.997229970991611481e-03 2.757780551910400391e-01 4.570114612579345703e-01 2.573991119861602783e-01 3.229506313800811768e-02 2.932506203651428223e-01 -8.996703475713729858e-02
-7.046674191951751709e-02 8.215236663818359375e-02 4.165320843458175659e-02 -3.116282820701599121e-01 7.871627807617187500e-02 -5.179137364029884338e-02 -1.584927886724472046e-01 -3.946591019630432129e-01 -2.615695632994174957e-02 3.343557566404342651e-02 -1.289299279451370239e-01 -1.454679965972900391e-01 2.182906419038772583e-01 1.518387794494628906e-01 2.590649724006652832e-01 6.508654356002807617e-02 9.870810061693191528e-02 -4.049181193113327026e-02 -3.096548914909362793e-01 -1.758751571178436279e-01 3.623181283473968506e-01 2.001584172248840332e-01 1.431821435689926147e-01 -1.036989018321037292e-01 -6.419317424297332764e-02 -1.862876713275909424e-01 -1.291886419057846069e-01 2.585198283195495605e-01 5.105607584118843079e-02 1.544960588216781616e-01 1.021582707762718201e-01 -1.341246813535690308e-01
4.609742388129234314e-02 -1.978258043527603149e-01 -3.470070958137512207e-01 -2.888396978378295898e-01 -2.568851783871650696e-02 -1.639634966850280762e-01 7.106991484761238098e-03 -1.967963576316833496e-01 4.059591516852378845e-02 -4.218480288982391357e-01 1.253039948642253876e-02 7.033859938383102417e-02 1.253999024629592896e-01 1.728614792227745056e-02 2.449816465377807617e-01 -7.702174037694931030e-02 2.951664663851261139e-02 1.126644536852836609e-01 -3.359426558017730713e-02 7.366778701543807983e-02 2.466769963502883911e-01 1.918824315071105957e-01 4.296450912952423096e-01 -9.294767677783966064e-02 -4.635809361934661865e-02 3.192825615406036377e-02 1.138527095317840576e-01 -9.556214325129985809e-03 2.797307670116424561e-01 1.249928995966911316e-01 -2.002219855785369873e-02 1.937900483608245850e-02
-1.295130103826522827e-01 4.286310374736785889e-01 -1.144456863403320312e-01 -2.110436111688613892e-01 2.641258239746093750e-01 1.299898047000169754e-02 1.092926636338233948e-01 -3.954023122787475586e-02 1.609731167554855347e-01 -8.366527408361434937e-02 -1.247946843504905701e-01 -2.094806730747222900e-01 3.710194230079650879e-01 -2.501593902707099915e-02 -9.750258177518844604e-02 -6.505300104618072510e-02 5.627433583140373230e-02 -1.300778239965438843e-01 3.241067826747894287e-01 4.987045750021934509e-02 1.669705063104629517e-01 1.929284334182739258e-01 1.793638020753860474e-01 6.217244639992713928e-02 2.154183089733123779e-01 -1.630774289369583130e-01 2.242953479290008545e-01 2.251452803611755371e-01 6.655881553888320923e-02 -7.602467201650142670e-03 -1.194062083959579468e-02 8.155755698680877686e-02
-1.200547218322753906e-01 1.457100361585617065e-01 -1.868739128112792969e-01 -1.426865160465240479e-01 -6.828595697879791260e-02 2.035377621650695801e-01 -7.520080357789993286e-02 -2.543345093727111816e-01 6.591521948575973511e-02 -3.190343379974365234e-01 1.076520457863807678e-01 6.053876876831054688e-02 4.104499518871307373e-02 -2.010003328323364258e-01 -1.531037390232086182e-01 1.183333024382591248e-01 -1.100006029009819031e-01 -6.305468082427978516e-02 2.369244992733001709e-01 1.224085986614227295e-01 2.263647466897964478e-01 4.201456606388092041e-01 4.185507297515869141e-01 -6.272641569375991821e-02 -2.738045156002044678e-02 6.080334261059761047e-02 1.379375457763671875e-01 -1.215055361390113831e-01 -7.073905318975448608e-02 9.909231960773468018e-02 1.644137501716613770e-01 -1.325267851352691650e-01
-1.250290125608444214e-01 5.911078676581382751e-02 2.958321128971874714e-04 -6.922200322151184082e-02 -2.761169150471687317e-02 -1.298766881227493286e-01 5.449717864394187927e-02 -2.226959466934204102e-01 1.114416345953941345e-01 -8.175349980592727661e-02 -3.067450411617755890e-02 1.388593912124633789e-01 8.652550727128982544e-02 2.412039339542388916e-01 -8.033724129199981689e-02 -1.355030983686447144e-01 -1.980757862329483032e-01 -3.054871559143066406e-01 2.427032589912414551e-01 -2.801434136927127838e-02 2.667179703712463379e-01 1.263324916362762451e-01 2.983847260475158691e-01 -4.623677581548690796e-02 -3.280531466007232666e-01 3.121006675064563751e-02 2.423317134380340576e-01 3.713975548744201660e-01 -1.504160165786743164e-01 1.713370978832244873e-01 2.065908312797546387e-01 7.516939938068389893e-02
4.908948391675949097e-02 -6.125311832875013351e-03 -1.206851899623870850e-01 8.048685267567634583e-03 2.364014238119125366e-01 -1.844169497489929199e-01 4.430181812494993210e-03 -1.820535659790039062e-01 3.797515034675598145e-01 -3.279856741428375244e-01 2.762216329574584961e-01 -2.309501767158508301e-01 2.248941361904144287e-02 -3.500014916062355042e-02 6.011409685015678406e-02 -1.345967352390289307e-01 -4.178888723254203796e-02 -6.278908997774124146e-02 -4.445740953087806702e-02 -9.857746772468090057e-03 2.098338156938552856e-01 4.523098170757293701e-01 1.956738531589508057e-01 -1.147861182689666748e-01 1.950530409812927246e-01 -1.021533012390136719e-01 -1.206472590565681458e-01 1.746227145195007324e-01 -9.093336760997772217e-02 2.026862353086471558e-01 -5.667953565716743469e-02 -3.237215057015419006e-02
-8.896937966346740723e-02 -1.626254022121429443e-01 -2.885835058987140656e-02 -3.350354731082916260e-01 4.927070811390876770e-02 -1.936310380697250366e-01 -3.825380653142929077e-02 2.006894946098327637e-01 -2.604888565838336945e-02 -1.328383535146713257e-01 3.097027838230133057e-01 1.581826508045196533e-01 3.430788815021514893e-01 -5.357334390282630920e-02 2.277944684028625488e-01 -8.669532835483551025e-02 1.028038710355758667e-01 -2.235755026340484619e-01 -5.770386755466461182e-02 4.436018690466880798e-02 3.192416951060295105e-02 9.294475894421339035e-04 4.106938540935516357e-01 -2.077716439962387085e-01 5.531352385878562927e-02 -1.483897268772125244e-01 -1.449248492717742920e-01 5.870376527309417725e-02 2.687401175498962402e-01 1.356163918972015381e-01 1.477478742599487305e-01 -1.047490835189819336e-01
2.561489045619964600e-01 -4.328377544879913330e-02 -4.373362287878990173e-02 -1.302937865257263184e-01 -2.152848541736602783e-01 -3.046739995479583740e-01 6.839659065008163452e-02 -1.798127144575119019e-01 -5.847297981381416321e-02 -3.209882378578186035e-01 1.445525437593460083e-01 -1.619643419981002808e-01 3.301677703857421875e-01 -2.029295116662979126e-01 1.334599703550338745e-01 -1.347309052944183350e-01 -2.088055610656738281e-01 -1.140655055642127991e-01 -4.755837842822074890e-02 -7.973977923393249512e-02 6.521851569414138794e-02 1.398087888956069946e-01 2.734194099903106689e-01 -1.972423195838928223e-01 -7.309083640575408936e-02 9.447325021028518677e-02 1.362907141447067261e-01 1.176960095763206482e-01 1.893845200538635254e-01 6.510123610496520996e-02 1.797689646482467651e-01 -2.754905223846435547e-01
-8.400593698024749756e-02 8.743261545896530151e-02 -1.171335950493812561e-01 -2.171947062015533447e-02 7.839250564575195312e-02 -8.307952433824539185e-02 -1.412313580513000488e-01 -2.044226974248886108e-02 1.126210093498229980e-01 -2.583470344543457031e-01 2.234925031661987305e-01 1.621507257223129272e-01 4.004957154393196106e-02 3.476086258888244629e-01 -1.260592490434646606e-01 -7.379110902547836304e-03 1.414048224687576294e-01 -3.168845176696777344e-02 8.722845464944839478e-02 2.132160961627960205e-01 3.347729742527008057e-01 3.512514531612396240e-01 2.835004925727844238e-01 -1.528765410184860229e-01 -2.768988907337188721e-02 2.013202160596847534e-01 -8.111479878425598145e-02 3.055789768695831299e-01 9.079670161008834839e-02 -4.645374044775962830e-02 1.685415357351303101e-01 -2.243181765079498291e-01
3.139961510896682739e-02 3.037683367729187012e-01 3.622209280729293823e-02 -2.243686318397521973e-01 3.622620366513729095e-03 -1.247504651546478271e-01 -2.050862275063991547e-02 -3.416492342948913574e-01 7.584095001220703125e-02 -1.163257658481597900e-01 -1.741605577990412712e-03 -2.285601012408733368e-02 1.640110760927200317e-01 -7.088978891260921955e-04 3.335171043872833252e-01 2.022904157638549805e-01 2.491402253508567810e-02 -1.734892725944519043e-01 -3.351803719997406006e-01 -1.432902216911315918e-01 3.588000833988189697e-01 1.965004950761795044e-01 1.158978119492530823e-01 -6.945215910673141479e-02 -1.135847996920347214e-02 -1.972648203372955322e-01 1.037028431892395020e-01 2.430151253938674927e-01 -5.965717136859893799e-02 1.927691847085952759e-01 -1.262756623327732086e-02 -1.567367017269134521e-01
-6.443236023187637329e-02 1.124154683202505112e-02 -2.562069892883300781e-01 -2.884021997451782227e-01 -6.732735037803649902e-02 1.418658196926116943e-01 -4.328486323356628418e-02 6.191706657409667969e-02 2.617169618606567383e-01 6.300383061170578003e-02 -5.568556860089302063e-02 1.153485924005508423e-01 1.060269325971603394e-01 1.772410869598388672e-01 1.451229453086853027e-01 -2.403148561716079712e-01 4.096481204032897949e-02 -1.096359789371490479e-01 2.357442378997802734e-01 1.395729482173919678e-01 2.863325364887714386e-02 3.603304028511047363e-01 4.283629655838012695e-01 6.744134426116943359e-02 -4.636986553668975830e-02 -4.313075914978981018e-02 9.446525573730468750e-02 2.152590751647949219e-01 1.043542772531509399e-01 3.416817486286163330e-01 9.169932454824447632e-02 5.854869261384010315e-02
1.356533169746398926e-01 1.728890240192413330e-01 3.303638100624084473e-02 -2.842832803726196289e-01 -7.546613365411758423e-02 5.408468469977378845e-02 -2.569368183612823486e-01 -3.178670108318328857e-01 1.274870783090591431e-01 -2.314048856496810913e-01 -1.298456788063049316e-01 6.487560272216796875e-02 -2.418221905827522278e-02 -2.255445532500743866e-02 5.532714352011680603e-02 -5.999637395143508911e-02 -2.223288416862487793e-01 -2.133833020925521851e-01 7.770379073917865753e-03 8.254369720816612244e-03 1.698952019214630127e-01 1.482264101505279541e-01 3.913095593452453613e-01 2.349948883056640625e-01 -6.100105866789817810e-02 -2.476422190666198730e-01 -4.845909401774406433e-02 -8.389180898666381836e-02 1.777822226285934448e-01 -6.568696349859237671e-02 1.782692782580852509e-02 -3.613220453262329102e-01
4.667053371667861938e-02 2.220824658870697021e-01 -2.984357178211212158e-01 1.161273336037993431e-03 1.831825822591781616e-01 -7.123498618602752686e-02 6.329101324081420898e-02 -3.129419684410095215e-01 6.232244521379470825e-02 2.904800139367580414e-02 -4.017040878534317017e-02 -1.544692516326904297e-01 7.322098314762115479e-02 -5.452755466103553772e-02 -3.617835789918899536e-02 -3.899598121643066406e-02 2.627883553504943848e-01 -1.479752808809280396e-01 -1.222850382328033447e-02 -2.325156517326831818e-02 4.295155107975006104e-01 6.907068938016891479e-02 4.325779676437377930e-01 1.765116006135940552e-01 3.397927805781364441e-02 -2.885906398296356201e-01 -1.927127875387668610e-02 4.877272993326187134e-02 -1.312396973371505737e-01 1.065535470843315125e-01 -9.206914901733398438e-02 -2.325481623411178589e-01
1.356082558631896973e-01 3.582557737827301025e-01 1.124118417501449585e-01 -2.028495073318481445e-01 1.330424547195434570e-01 -1.466114521026611328e-01 -5.047583207488059998e-02 -3.633380532264709473e-01 4.667037352919578552e-02 -2.373163551092147827e-01 -8.348655700683593750e-02 -2.902724593877792358e-02 9.013175219297409058e-02 -8.912106603384017944e-02 1.531055867671966553e-01 2.651735544204711914e-01 5.370749905705451965e-02 -1.615675836801528931e-01 -3.626837730407714844e-01 -6.064909510314464569e-03 3.170368969440460205e-01 1.794602721929550171e-01 2.127510160207748413e-01 1.988108968362212181e-03 -1.544966846704483032e-01 -1.215125024318695068e-01 4.769170284271240234e-02 7.537347078323364258e-02 -5.727521702647209167e-02 1.699410378932952881e-01 1.010394915938377380e-01 -1.485841423273086548e-01
1.375830080360174179e-02 4.234713688492774963e-02 1.157886255532503128e-02 9.912512451410293579e-02 9.998664259910583496e-02 -2.464027851819992065e-01 -1.506338119506835938e-01 -3.216472268104553223e-01 2.221021801233291626e-01 1.481324583292007446e-01 -1.692290604114532471e-01 1.646776497364044189e-02 3.031828626990318298e-02 -3.326586782932281494e-01 1.319680064916610718e-01 -4.152578487992286682e-02 -2.007990479469299316e-01 8.209963887929916382e-02 1.202288269996643066e-01 -2.028481364250183105e-01 2.050131410360336304e-01 2.964392900466918945e-01 4.223756790161132812e-01 8.706014603376388550e-03 -1.857024580240249634e-01 -2.124290168285369873e-01 1.823266446590423584e-01 5.013000220060348511e-02 1.635805815458297729e-01 7.425667252391576767e-03 -4.837986454367637634e-02 -6.875056028366088867e-02
-6.790824234485626221e-03 1.094761118292808533e-02 1.440284997224807739e-01 -1.375590711832046509e-01 -3.813462257385253906e-01 5.641971901059150696e-02 5.226616188883781433e-02 -3.055199980735778809e-01 1.502335071563720703e-01 6.044341996312141418e-02 3.445514142513275146e-01 1.033395901322364807e-01 1.131724715232849121e-01 1.090934574604034424e-01 1.679460518062114716e-02 9.546265751123428345e-02 -1.072082296013832092e-02 -3.021073043346405029e-01 -1.603893488645553589e-01 -1.435123267583549023e-03 2.228489220142364502e-01 3.565470278263092041e-01 9.542318433523178101e-02 7.696763426065444946e-02 -1.428610682487487793e-01 -8.953277766704559326e-02 -1.158349439501762390e-01 1.542408168315887451e-01 2.700972557067871094e-01 -1.726185381412506104e-01 2.169616371393203735e-01 3.713499754667282104e-02
3.411080241203308105e-01 8.119296282529830933e-02 -1.108048036694526672e-01 1.547076553106307983e-01 -3.001395426690578461e-02 -1.577630937099456787e-01 -9.624589234590530396e-02 -1.701775193214416504e-01 1.339924149215221405e-02 4.770726338028907776e-02 -1.639299541711807251e-01 -2.013733051717281342e-02 2.441887110471725464e-01 5.184606090188026428e-02 1.272942125797271729e-01 -1.098666340112686157e-01 -2.624157071113586426e-02 -7.284878939390182495e-02 2.549426555633544922e-01 5.002587661147117615e-02 2.723688185214996338e-01 7.514453679323196411e-02 3.113707304000854492e-01 -2.207446396350860596e-01 7.392247021198272705e-02 1.399074494838714600e-01 -2.573723495006561279e-01 2.253089100122451782e-01 2.467922568321228027e-01 2.406408041715621948e-01 2.549179494380950928e-01 1.779227703809738159e-01
7.401129603385925293e-02 1.464274246245622635e-02 -1.946957111358642578e-01 -1.520823594182729721e-02 2.110385149717330933e-02 -1.040492877364158630e-01 -1.064580027014017105e-02 -1.771320402622222900e-01 -6.574756652116775513e-02 -1.240477710962295532e-01 3.511173427104949951e-01 -1.427961587905883789e-01 -1.323970854282379150e-01 1.426471322774887085e-01 -1.007990762591362000e-01 5.946546792984008789e-02 -1.967077255249023438e-01 1.957035809755325317e-02 2.254564315080642700e-01 4.182562232017517090e-02 3.241432607173919678e-01 1.168521866202354431e-01 4.743726551532745361e-01 -5.533297359943389893e-02 -4.429826140403747559e-02 -2.418859452009201050e-01 -8.728758990764617920e-02 3.015680313110351562e-01 1.256328672170639038e-01 1.967179477214813232e-01 -3.534829616546630859e-02 -2.126381695270538330e-01
5.678407475352287292e-02 1.337380055338144302e-02 -7.898552715778350830e-02 -1.974494941532611847e-02 -2.603115737438201904e-01 -5.237131938338279724e-02 2.330472320318222046e-01 -1.744267940521240234e-01 8.356219530105590820e-02 2.117497101426124573e-02 3.616135716438293457e-01 -5.571725964546203613e-02 9.847783297300338745e-02 -9.434193372726440430e-02 2.872584164142608643e-01 1.509307026863098145e-01 1.905388683080673218e-01 -1.756194829940795898e-01 -7.592984288930892944e-02 2.712640762329101562e-01 3.428790867328643799e-01 2.404362335801124573e-02 2.378030121326446533e-01 2.386966049671173096e-01 -3.209341317415237427e-02 -7.661376893520355225e-02 -8.640402555465698242e-02 4.045367240905761719e-02 8.751466870307922363e-02 2.518607079982757568e-01 3.038823902606964111e-01 1.092047095298767090e-01
5.327342450618743896e-02 2.050290852785110474e-01 -2.086835056543350220e-01 -2.906749583780765533e-02 -1.279423534870147705e-01 -6.907985359430313110e-02 1.054321881383657455e-02 -2.338767200708389282e-01 4.750636592507362366e-02 -1.943603008985519409e-01 -3.773263841867446899e-02 1.142011284828186035e-01 2.603085041046142578e-01 -2.465498745441436768e-01 8.057335019111633301e-02 -1.706316322088241577e-01 -1.553526520729064941e-01 -3.416715264320373535e-01 8.940672129392623901e-02 -1.146267950534820557e-01 -3.666925802826881409e-02 4.702379405498504639e-01 7.658538222312927246e-02 -4.518028721213340759e-02 6.794960051774978638e-02 1.429863832890987396e-02 3.731497004628181458e-02 -1.786031574010848999e-02 2.212914675474166870e-01 3.305653482675552368e-02 3.967701196670532227e-01 9.860824793577194214e-02
4.310159385204315186e-01 1.092619262635707855e-02 -1.548120528459548950e-01 -2.657675147056579590e-01 -1.284288167953491211e-01 -2.337181568145751953e-02 -8.510950952768325806e-02 -1.094058603048324585e-01 8.628567308187484741e-02 -9.056268632411956787e-02 -2.232540957629680634e-02 3.249563649296760559e-02 -1.349181169643998146e-03 4.151690378785133362e-02 3.508287966251373291e-01 -1.116853132843971252e-01 -2.598114013671875000e-01 1.017175428569316864e-02 1.487292349338531494e-01 8.568409085273742676e-02 3.594258725643157959e-01 -2.226210199296474457e-02 2.212937772274017334e-01 1.904975622892379761e-01 6.735806167125701904e-02 3.319761529564857483e-02 1.009490862488746643e-01 2.672091722488403320e-01 1.549627184867858887e-01 -1.981747150421142578e-01 2.570256292819976807e-01 1.350368000566959381e-02
1.986059695482254028e-01 -1.019971743226051331e-01 -2.993921339511871338e-01 -1.889245510101318359e-01 1.206875145435333252e-01 -5.098497867584228516e-02 1.748528182506561279e-01 -7.709041982889175415e-02 1.224654167890548706e-01 -1.897404044866561890e-01 1.994981989264488220e-02 -2.835960984230041504e-01 5.238990485668182373e-02 1.164342090487480164e-02 7.187561690807342529e-02 1.310687363147735596e-01 1.276272386312484741e-01 -1.095873713493347168e-01 2.799518965184688568e-02 1.136575341224670410e-01 7.648642640560865402e-04 3.942250311374664307e-01 2.811059355735778809e-01 -3.165902793407440186e-01 1.035383865237236023e-01 -1.102485433220863342e-01 -1.798155903816223145e-01 1.210754620842635632e-03 3.693572580814361572e-01 1.531255394220352173e-01 1.330753713846206665e-01 6.810516864061355591e-02
7.473639398813247681e-02 6.433038413524627686e-02 -1.692492812871932983e-01 6.741464138031005859e-02 -9.786510467529296875e-02 -8.782415650784969330e-03 -1.040817871689796448e-01 -3.070974647998809814e-01 -4.098965227603912354e-02 -1.547322422266006470e-01 2.609165608882904053e-01 -5.898461118340492249e-02 1.209999173879623413e-01 1.262116879224777222e-01 -1.352305710315704346e-01 6.496668606996536255e-02 -1.031812056899070740e-01 -3.189142346382141113e-01 2.048422396183013916e-01 -3.439548984169960022e-02 1.515599191188812256e-01 4.061142504215240479e-01 4.327070415019989014e-01 -1.025671288371086121e-01 -5.016459152102470398e-03 2.243530899286270142e-01 1.786771863698959351e-01 -1.627409756183624268e-01 -6.638185679912567139e-02 8.269463665783405304e-03 1.850281655788421631e-01 -5.832390487194061279e-02
8.909341692924499512e-02 2.748570442199707031e-01 6.083586253225803375e-03 -3.172822296619415283e-01 6.446053832769393921e-02 -1.244026497006416321e-01 1.994389668107032776e-02 -1.006453558802604675e-01 -1.037535220384597778e-01 1.228178367018699646e-01 -9.112665802240371704e-02 -1.719168424606323242e-01 1.887333542108535767e-01 -1.004246026277542114e-01 1.565529108047485352e-01 1.937589496374130249e-01 -2.101382613182067871e-02 -1.744460314512252808e-01 1.262232214212417603e-01 -1.092213764786720276e-01 2.092209607362747192e-01 1.522100269794464111e-01 4.630008339881896973e-01 -3.113695979118347168e-01 5.585899204015731812e-02 6.948033720254898071e-02 -2.963670901954174042e-02 -1.081269234418869019e-01 -3.632940817624330521e-03 -1.369323581457138062e-01 2.174097448587417603e-01 3.010685741901397705e-01
2.602487504482269287e-01 3.163670003414154053e-01 -3.490692377090454102e-02 8.471009880304336548e-02 1.943128556013107300e-01 -6.568203866481781006e-02 -8.210571855306625366e-02 -2.228553295135498047e-01 3.109622001647949219e-01 3.390054032206535339e-02 -1.474276185035705566e-01 2.180209159851074219e-01 1.876900792121887207e-01 -3.672738075256347656e-01 -4.930860921740531921e-02 -1.076913625001907349e-02 -1.773564815521240234e-01 -1.613501906394958496e-01 2.154534012079238892e-01 4.461265634745359421e-03 1.302576661109924316e-01 -2.136713080108165741e-02 3.533673286437988281e-01 1.368107050657272339e-01 -2.666393853724002838e-02 -1.443462371826171875e-01 1.578370630741119385e-01 4.606201499700546265e-02 1.189156770706176758e-01 3.517684526741504669e-04 2.589957043528556824e-02 2.391648739576339722e-01
2.948039770126342773e-01 9.949693083763122559e-02 -2.178906053304672241e-01 8.450976759195327759e-02 -6.694306433200836182e-02 -3.868519887328147888e-02 -7.321885973215103149e-02 -2.090997099876403809e-01 -6.687758862972259521e-02 3.100007399916648865e-02 -7.677824050188064575e-02 -1.551839262247085571e-01 1.249021887779235840e-01 -1.701615303754806519e-01 -7.127436250448226929e-02 -5.022931471467018127e-02 6.785698980093002319e-02 -1.437512636184692383e-01 2.739554345607757568e-01 1.038599908351898193e-01 1.720265448093414307e-01 2.005501091480255127e-01 1.326263695955276489e-01 -4.140245318412780762e-01 2.163518518209457397e-01 -1.323023736476898193e-01 -1.089723780751228333e-01 1.690264046192169189e-01 1.857199370861053467e-01 2.700766623020172119e-01 3.513036668300628662e-01 2.025886997580528259e-02
-5.126552283763885498e-02 1.061828583478927612e-01 7.746618986129760742e-02 -1.743182390928268433e-01 -4.239448532462120056e-02 -9.894390590488910675e-03 -2.406251057982444763e-02 -1.062089428305625916e-01 -1.390136331319808960e-01 -1.595852822065353394e-01 5.263895168900489807e-02 3.225648403167724609e-02 3.469508290290832520e-01 -9.217837452888488770e-02 -2.128937989473342896e-01 -6.013178452849388123e-02 -1.432619392871856689e-01 5.083681643009185791e-02 -2.200398892164230347e-01 -2.199751697480678558e-02 3.267302215099334717e-01 4.005194008350372314e-01 2.425865083932876587e-01 2.118242830038070679e-01 -3.897122144699096680e-01 2.534166350960731506e-02 -6.882183998823165894e-02 1.081095263361930847e-01 1.330434978008270264e-01 -3.048336878418922424e-02 2.318731248378753662e-01 -1.590812057256698608e-01
-2.042690850794315338e-02 1.086187828332185745e-02 -4.681116342544555664e-02 -1.671749651432037354e-01 -1.733821481466293335e-01 -1.816902756690979004e-01 1.000557914376258850e-01 -2.125517725944519043e-01 -2.157008349895477295e-01 6.664433982223272324e-03 -5.396398156881332397e-02 1.539020240306854248e-01 1.511375457048416138e-01 -1.336700022220611572e-01 -6.424798816442489624e-02 -1.285304278135299683e-01 -1.385876834392547607e-01 -1.022741496562957764e-01 -1.147994846105575562e-01 -1.741378307342529297e-01 1.344129592180252075e-01 3.671430945396423340e-01 4.542709290981292725e-01 -2.075428888201713562e-02 -3.727455139160156250e-01 -4.517562314867973328e-02 -8.936965465545654297e-02 8.527655154466629028e-02 2.423753903713077307e-04 1.406974047422409058e-01 1.713467389345169067e-01 -2.798549532890319824e-01
1.096199303865432739e-01 3.365492820739746094e-01 -2.276666015386581421e-01 -6.857784837484359741e-02 1.601607054471969604e-01 1.256407424807548523e-02 -1.054188981652259827e-01 -2.789616584777832031e-01 2.397659271955490112e-01 2.692503929138183594e-01 5.605928599834442139e-02 5.318302288651466370e-02 -6.404060870409011841e-02 -1.454289164394140244e-02 -5.055700615048408508e-02 -1.198567450046539307e-01 -1.323615312576293945e-01 3.212502598762512207e-02 3.391540050506591797e-02 2.325732074677944183e-02 1.562466770410537720e-01 3.972854912281036377e-01 2.871181070804595947e-01 -1.374447494745254517e-01 2.552158236503601074e-01 7.991144433617591858e-03 -5.285440478473901749e-03 -1.221063286066055298e-01 1.224762126803398132e-01 3.855963051319122314e-02 3.331032991409301758e-01 1.866835951805114746e-01
2.006765753030776978e-01 4.977972060441970825e-02 4.139869997743517160e-04 9.151179343461990356e-02 1.091320067644119263e-01 -1.468222290277481079e-01 -2.376198321580886841e-01 -2.255574464797973633e-01 1.414401531219482422e-01 4.816661775112152100e-02 -2.432403862476348877e-01 -1.076192706823348999e-01 1.463670432567596436e-01 -6.868615001440048218e-02 6.469140201807022095e-02 -2.737570106983184814e-01 -9.332382678985595703e-02 -2.278933823108673096e-01 2.187482565641403198e-01 4.378632456064224243e-02 2.010026574134826660e-01 1.148516610264778137e-01 2.944585680961608887e-01 -3.120803833007812500e-01 -1.045555546879768372e-01 2.058173269033432007e-01 -1.576298624277114868e-01 2.059603482484817505e-01 1.288224309682846069e-01 1.708973795175552368e-01 3.068033456802368164e-01 3.366910293698310852e-02
8.232486248016357422e-02 1.578179150819778442e-01 2.045099996030330658e-02 -4.154513180255889893e-01 9.135045111179351807e-02 -4.232102632522583008e-02 5.383493751287460327e-02 -1.783768236637115479e-01 -1.544308364391326904e-01 1.360456198453903198e-01 -7.480178773403167725e-02 -1.529157757759094238e-01 6.204111501574516296e-02 -3.750096261501312256e-02 1.681926101446151733e-01 8.277912437915802002e-02 -1.184918656945228577e-01 -2.565787434577941895e-01 2.104633487761020660e-02 -3.587329387664794922e-02 1.230540424585342407e-01 1.755084842443466187e-01 5.374178886413574219e-01 -1.643166244029998779e-01 1.221696957945823669e-01 -4.731532931327819824e-02 -9.678448736667633057e-02 -2.220755517482757568e-01 1.207492593675851822e-02 -1.062332689762115479e-01 2.158176451921463013e-01 2.479709386825561523e-01
2.315782755613327026e-01 4.873521253466606140e-02 1.089183017611503601e-01 -1.228922232985496521e-01 -1.403640210628509521e-01 -5.747978016734123230e-02 1.618669629096984863e-01 -2.484814971685409546e-01 3.950875252485275269e-02 -8.669943362474441528e-02 2.661872208118438721e-01 -2.297743111848831177e-01 3.051399290561676025e-01 4.613042250275611877e-02 2.493239343166351318e-01 1.401111483573913574e-01 2.402961403131484985e-01 1.512223631143569946e-01 9.827834367752075195e-02 7.423167675733566284e-02 1.958558112382888794e-01 8.155306428670883179e-02 3.759517669677734375e-01 1.226960867643356323e-01 -2.179398089647293091e-01 -9.151428937911987305e-03 -4.689469933509826660e-02 1.142018213868141174e-01 1.405863761901855469e-01 1.470096558332443237e-01 2.846582829952239990e-01 1.179228946566581726e-01
-6.040863320231437683e-02 2.889516055583953857e-01 -2.652133107185363770e-01 2.197958342730998993e-02 2.511075735092163086e-01 -2.388658523559570312e-01 -4.449930787086486816e-02 -4.232367873191833496e-01 -3.468418121337890625e-02 -1.809932291507720947e-01 7.499433588236570358e-03 -8.912941813468933105e-02 7.686597108840942383e-02 -1.461866199970245361e-01 2.218798995018005371e-01 2.750470638275146484e-01 4.992870613932609558e-02 -1.825966387987136841e-01 -2.487742751836776733e-01 -3.116997703909873962e-02 2.817024886608123779e-01 1.143671423196792603e-01 2.832296490669250488e-01 4.604281857609748840e-02 7.642963528633117676e-02 -2.114625722169876099e-01 -8.305126428604125977e-02 1.129673235118389130e-02 -7.334366440773010254e-02 5.597118660807609558e-02 -2.477800473570823669e-02 -8.070871978998184204e-02
4.396703094244003296e-02 5.706815049052238464e-02 1.349485665559768677e-01 -1.746541410684585571e-01 -7.923875749111175537e-02 -5.078474804759025574e-02 -6.611497700214385986e-02 2.389135397970676422e-02 1.375766396522521973e-01 5.624207854270935059e-02 2.246682904660701752e-02 -6.074606627225875854e-02 1.216245517134666443e-01 4.919619485735893250e-02 -2.607279717922210693e-01 2.384424954652786255e-01 -1.030932515859603882e-01 -2.848857641220092773e-01 -2.305733710527420044e-01 3.404414951801300049e-01 2.970248758792877197e-01 5.147643089294433594e-01 1.757974326610565186e-01 5.546782910823822021e-02 2.426831796765327454e-02 5.031026899814605713e-02 1.758427470922470093e-01 7.807514816522598267e-02 2.219178527593612671e-01 7.629695534706115723e-02 1.317537724971771240e-01 5.795475840568542480e-02
4.043420031666755676e-02 2.812173068523406982e-01 5.821235105395317078e-02 -2.101979255676269531e-01 7.798679172992706299e-03 -1.896370351314544678e-01 1.272797435522079468e-01 -2.594958841800689697e-01 7.288961112499237061e-02 -2.073699235916137695e-02 4.313215985894203186e-02 3.418224453926086426e-01 3.887394070625305176e-02 -1.333369314670562744e-01 -1.601892895996570587e-02 2.647179067134857178e-01 -5.430034361779689789e-03 -6.413155235350131989e-03 2.583604753017425537e-01 5.297075584530830383e-02 1.998510956764221191e-01 2.851306796073913574e-01 3.892229199409484863e-01 2.618531882762908936e-01 -6.924801319837570190e-02 -7.052578032016754150e-02 -2.705344557762145996e-01 -9.136564284563064575e-02 4.345996771007776260e-03 -6.073370203375816345e-02 -5.990384146571159363e-02 -1.689705401659011841e-01
9.944635443389415741e-03 2.066106200218200684e-01 -1.859509050846099854e-01 -1.303199380636215210e-01 6.040266901254653931e-02 1.628233194351196289e-01 -1.042001172900199890e-01 -1.836090236902236938e-01 1.252019852399826050e-01 1.597294509410858154e-01 -6.142340600490570068e-02 6.238894164562225342e-02 1.761710792779922485e-01 9.278450161218643188e-02 -3.204642236232757568e-01 -8.800341188907623291e-02 -6.148463487625122070e-02 1.467065978795289993e-02 2.836521565914154053e-01 -3.135840594768524170e-02 1.077044755220413208e-01 2.653927206993103027e-01 3.742356002330780029e-01 -3.082458376884460449e-01 8.720025420188903809e-02 -2.043899446725845337e-01 1.936503350734710693e-01 1.418808847665786743e-01 1.913660317659378052e-01 2.847684323787689209e-01 -6.715340912342071533e-02 -1.444663107395172119e-02
2.124128630384802818e-03 1.223022341728210449e-01 -9.679316729307174683e-02 1.405513733625411987e-01 6.532575190067291260e-02 -1.741567254066467285e-01 -6.365099549293518066e-02 -2.326688021421432495e-01 -3.411883413791656494e-01 -1.188736706972122192e-01 4.221839830279350281e-02 -4.112034291028976440e-02 1.730529516935348511e-01 -1.672122031450271606e-01 6.543917953968048096e-02 -1.454923301935195923e-01 -2.641138732433319092e-01 -2.320048362016677856e-01 -1.017545759677886963e-01 -7.474639266729354858e-02 1.799345165491104126e-01 3.411963880062103271e-01 1.289594024419784546e-01 -1.081330552697181702e-01 -2.838006913661956787e-01 -1.973475143313407898e-02 -1.913146972656250000e-01 1.509768515825271606e-01 1.745539158582687378e-01 -1.010905727744102478e-01 3.278361260890960693e-01 -2.015633136034011841e-01
3.867464372888207436e-03 3.951573669910430908e-01 -2.642221748828887939e-01 -2.173691242933273315e-01 8.124365657567977905e-02 -1.197548955678939819e-01 5.194388795644044876e-03 -8.555926382541656494e-02 2.547356784343719482e-01 2.568352818489074707e-01 1.290557086467742920e-01 3.105004429817199707e-01 -2.182805538177490234e-02 -7.285305112600326538e-02 2.352886646986007690e-01 -6.178023666143417358e-02 2.085390239953994751e-01 -1.157568544149398804e-01 6.264799833297729492e-02 1.417845487594604492e-01 1.086153239011764526e-01 3.462029993534088135e-01 1.165418848395347595e-01 -2.539725899696350098e-01 -1.479688286781311035e-02 -1.002768427133560181e-01 7.405722141265869141e-02 -3.295680880546569824e-02 -5.173770338296890259e-02 -2.567632868885993958e-02 2.236597239971160889e-01 -1.695380955934524536e-01
1.979432404041290283e-01 2.058367729187011719e-01 2.223521005362272263e-03 -1.437895447015762329e-01 2.197429984807968140e-01 -2.305088788270950317e-01 -1.384460628032684326e-01 -1.519269198179244995e-01 3.121185898780822754e-01 1.461374759674072266e-02 -1.614807918667793274e-02 7.636439055204391479e-02 -1.827949658036231995e-02 -2.841838300228118896e-01 8.487620204687118530e-02 -1.843151003122329712e-01 -9.075184166431427002e-02 -1.770557910203933716e-01 -2.050216682255268097e-02 -2.628170847892761230e-01 4.658098518848419189e-02 6.921365857124328613e-02 2.271476686000823975e-01 -2.183961272239685059e-01 -1.083417534828186035e-01 2.014884725213050842e-02 3.184084892272949219e-01 1.412170082330703735e-01 1.851634681224822998e-01 1.577855199575424194e-01 3.362930417060852051e-01 8.383683860301971436e-02
1.424335688352584839e-01 1.794525384902954102e-01 -2.308775931596755981e-01 -2.404557168483734131e-01 2.156299501657485962e-01 -3.216784000396728516e-01 -1.690232753753662109e-01 -1.970370709896087646e-01 -2.121432572603225708e-01 2.016432136297225952e-01 -4.504474811255931854e-03 -1.067045032978057861e-01 2.911092340946197510e-01 -9.315909445285797119e-02 -3.013506159186363220e-02 -8.473525196313858032e-02 1.258559376001358032e-01 -9.772183746099472046e-02 3.808565810322761536e-02 -8.833974599838256836e-02 3.739928603172302246e-01 1.654445976018905640e-01 1.439211219549179077e-01 -1.933705508708953857e-01 7.535415142774581909e-02 -8.632046729326248169e-02 -2.577044665813446045e-01 -7.041533291339874268e-02 1.082436218857765198e-01 9.060224145650863647e-02 2.158005088567733765e-01 9.721946716308593750e-02
-3.135833144187927246e-02 2.176128774881362915e-01 8.814994990825653076e-02 1.032573804259300232e-01 -1.496182233095169067e-01 7.420200854539871216e-02 -7.864879071712493896e-02 -2.174366116523742676e-01 -1.875148117542266846e-01 -1.526863276958465576e-01 3.031468987464904785e-01 7.708167284727096558e-02 2.366311252117156982e-01 2.222908884286880493e-01 1.899546533823013306e-01 5.530713126063346863e-02 -1.608325093984603882e-01 -5.007518827915191650e-02 1.180412471294403076e-01 1.199372559785842896e-01 2.977449893951416016e-01 1.924309432506561279e-01 4.974167048931121826e-01 -4.868729412555694580e-02 -8.117130398750305176e-02 -8.491925150156021118e-02 1.722256466746330261e-02 -2.215776890516281128e-01 2.020972408354282379e-02 8.170515298843383789e-02 1.867808699607849121e-01 -1.169431060552597046e-01
1.774645149707794189e-01 2.918462157249450684e-01 -1.430737525224685669e-01 -1.014852672815322876e-01 -9.341729432344436646e-02 -2.282589972019195557e-01 -8.770180493593215942e-02 -2.455472201108932495e-01 6.207261979579925537e-02 1.449514925479888916e-01 -1.315284073352813721e-01 1.017703860998153687e-01 3.310479968786239624e-02 -1.832944154739379883e-01 3.575993329286575317e-02 -8.644516021013259888e-02 -4.517633467912673950e-02 -2.612354755401611328e-01 2.007479034364223480e-02 8.026386052370071411e-02 1.926681548357009888e-01 3.676872253417968750e-01 -9.546072222292423248e-03 8.434968441724777222e-02 -7.534195482730865479e-02 -3.076669946312904358e-02 -1.984525471925735474e-02 1.632350832223892212e-01 1.055835485458374023e-01 -2.054031640291213989e-01 3.784807026386260986e-01 3.753451704978942871e-01
2.160629183053970337e-01 8.208283782005310059e-02 1.144741848111152649e-02 -1.794428080320358276e-01 2.188728004693984985e-01 -4.343424364924430847e-02 2.588679492473602295e-01 -2.558983266353607178e-01 4.446045681834220886e-02 2.796597778797149658e-02 2.916967496275901794e-02 -4.301345348358154297e-02 3.124807178974151611e-01 2.061435878276824951e-01 8.132736384868621826e-02 -2.378184348344802856e-01 1.171470135450363159e-01 -3.449292778968811035e-01 -1.164499893784523010e-01 1.332628428936004639e-01 4.182573780417442322e-02 2.174173146486282349e-01 3.712995052337646484e-01 9.048230946063995361e-02 -1.668004542589187622e-01 -2.645975537598133087e-02 1.815401315689086914e-01 6.568421423435211182e-02 -1.304064244031906128e-01 8.931005746126174927e-02 -1.666282564401626587e-01 2.134461700916290283e-01
1.021448820829391479e-01 2.465283870697021484e-01 5.828736349940299988e-02 2.054471373558044434e-01 1.447313278913497925e-01 -4.120790958404541016e-02 -3.194654732942581177e-02 -2.247527390718460083e-01 1.320174187421798706e-01 -7.114812731742858887e-02 3.069910965859889984e-02 8.383728563785552979e-02 2.384338527917861938e-01 2.529423534870147705e-01 5.658837780356407166e-02 3.403703868389129639e-01 -1.644038707017898560e-01 -1.355291157960891724e-01 3.192729502916336060e-02 1.459069103002548218e-01 -5.158377811312675476e-02 1.962476074695587158e-01 3.271752297878265381e-01 2.475107759237289429e-01 -3.009909987449645996e-01 -6.994138658046722412e-02 -1.971274167299270630e-01 1.026412323117256165e-01 4.622703045606613159e-02 1.627554744482040405e-01 2.962904274463653564e-01 -1.333284284919500351e-02
-1.294233202934265137e-01 1.923449635505676270e-01 -1.923314034938812256e-01 -5.070408806204795837e-02 2.098144441843032837e-01 1.365105658769607544e-01 -2.129586935043334961e-01 -3.294612765312194824e-01 -6.246995180845260620e-02 -1.486406195908784866e-02 2.728696763515472412e-01 1.194407697767019272e-02 1.419318914413452148e-01 -4.988762736320495605e-02 1.702907681465148926e-01 9.876290708780288696e-02 -1.224881634116172791e-01 3.262677043676376343e-02 -1.012410670518875122e-01 2.587835192680358887e-01 3.382079303264617920e-01 1.426786333322525024e-01 3.390437960624694824e-01 9.805298596620559692e-02 2.357984893023967743e-03 -2.044387608766555786e-01 4.627902060747146606e-02 2.235800214111804962e-02 2.263344824314117432e-02 2.090562283992767334e-01 -7.864908874034881592e-02 -3.202949166297912598e-01
2.746247053146362305e-01 -1.254296209663152695e-02 2.285948581993579865e-02 -1.051560193300247192e-01 -1.913917064666748047e-01 -6.790080666542053223e-02 1.080300658941268921e-02 -8.601679466664791107e-03 3.098511602729558945e-03 8.584719896316528320e-02 4.838666319847106934e-02 1.690069288015365601e-01 9.522803872823715210e-02 6.277620792388916016e-02 -2.644747197628021240e-01 1.052504926919937134e-01 3.901729360222816467e-02 -5.098497867584228516e-02 2.797617316246032715e-01 9.632076323032379150e-02 3.260892927646636963e-01 2.015033662319183350e-01 2.912116348743438721e-01 -1.226016059517860413e-01 -9.450877085328102112e-03 -2.530190348625183105e-01 -1.443147100508213043e-02 2.749231755733489990e-01 1.891308724880218506e-01 4.400548934936523438e-01 1.740900129079818726e-01 -3.208841383457183838e-02
2.094129920005798340e-01 4.880881682038307190e-02 -3.375927209854125977e-01 -9.705904871225357056e-02 1.155257299542427063e-01 -7.853367179632186890e-02 -1.634922772645950317e-01 -3.189706206321716309e-01 -2.730828151106834412e-02 1.567151844501495361e-01 -9.874055534601211548e-02 -1.560629457235336304e-01 2.111245095729827881e-01 -2.136403173208236694e-01 -8.850021660327911377e-02 -3.115540146827697754e-01 2.332058921456336975e-02 -1.685406565666198730e-01 -1.506036520004272461e-01 -2.204687595367431641e-01 3.113198578357696533e-01 2.346818745136260986e-01 1.924321800470352173e-01 -1.049606874585151672e-01 2.687321603298187256e-02 -5.557168647646903992e-02 -9.793338924646377563e-02 -1.921245902776718140e-01 2.522959932684898376e-02 -5.655774474143981934e-02 2.224803566932678223e-01 1.547194719314575195e-01
2.430433630943298340e-01 3.003251850605010986e-01 2.696735411882400513e-02 -3.517575860023498535e-01 8.449964970350265503e-02 -2.770245671272277832e-01 -2.097515463829040527e-01 6.974153965711593628e-02 4.913827870041131973e-03 -8.415606617927551270e-02 2.078233659267425537e-02 -2.952480688691139221e-02 -9.538346529006958008e-02 1.358929574489593506e-01 -4.536830261349678040e-02 4.791354760527610779e-03 1.289013326168060303e-01 -3.243533670902252197e-01 -1.420783847570419312e-01 1.980313509702682495e-01 1.095905452966690063e-01 2.445387244224548340e-01 1.007494553923606873e-01 -1.044132560491561890e-01 1.523892432451248169e-01 5.900923162698745728e-03 4.015620052814483643e-02 1.960223317146301270e-01 2.905404865741729736e-01 -2.800430171191692352e-03 3.643617928028106689e-01 -3.024340234696865082e-02
3.313930705189704895e-02 3.204413652420043945e-01 -9.074345976114273071e-02 -1.764932721853256226e-01 3.983573243021965027e-02 -6.870360672473907471e-02 -3.800928592681884766e-02 -4.502763748168945312e-01 7.119481917470693588e-03 -1.981047540903091431e-01 -9.394741803407669067e-02 -3.507659421302378178e-04 8.915381878614425659e-02 -3.406872227787971497e-02 3.099169731140136719e-01 1.693973988294601440e-01 -9.360273927450180054e-02 -6.310797482728958130e-02 -2.846856415271759033e-01 -6.094793975353240967e-02 3.094378113746643066e-01 2.700653970241546631e-01 1.597900539636611938e-01 -4.432091861963272095e-02 -1.101811304688453674e-01 -1.708776652812957764e-01 6.486737728118896484e-02 2.706996798515319824e-01 1.539317891001701355e-02 8.011127263307571411e-02 -1.932093128561973572e-02 -2.116992175579071045e-01
-1.223594974726438522e-02 -5.290466919541358948e-02 -3.280807137489318848e-01 4.959461465477943420e-02 -2.201021313667297363e-01 -1.112766787409782410e-01 8.275298774242401123e-02 -2.462428808212280273e-01 8.974881470203399658e-02 -2.323463261127471924e-01 -2.113081887364387512e-02 1.737542822957038879e-02 1.275889277458190918e-01 -2.453900128602981567e-01 8.687349408864974976e-02 3.426430374383926392e-02 2.208465933799743652e-01 1.590965688228607178e-01 -3.575810045003890991e-02 1.960642337799072266e-01 1.428804099559783936e-01 3.667916953563690186e-01 4.078761637210845947e-01 -1.638897210359573364e-01 -1.418573558330535889e-01 -9.422583132982254028e-02 1.289081275463104248e-01 1.595805436372756958e-01 1.209337711334228516e-01 1.368099916726350784e-02 -8.607347495853900909e-03 -2.503784000873565674e-01
5.791470035910606384e-02 -2.610076963901519775e-01 -1.972590684890747070e-01 -1.763111501932144165e-01 -2.518109977245330811e-01 -8.363647758960723877e-02 1.336405426263809204e-01 -3.087229132652282715e-01 4.717278480529785156e-02 1.678903102874755859e-01 9.710564464330673218e-02 -6.467727571725845337e-02 2.413603514432907104e-01 -1.001140549778938293e-01 5.008330103009939194e-03 2.420200109481811523e-01 -1.578437685966491699e-01 -1.404545754194259644e-01 -1.951341703534126282e-02 4.108356684446334839e-02 1.060628145933151245e-01 2.930701076984405518e-01 2.739007771015167236e-01 8.156448602676391602e-02 -2.017707675695419312e-01 -9.804017096757888794e-02 -1.055732518434524536e-01 2.045859694480895996e-01 -1.711778044700622559e-01 -2.313280254602432251e-01 2.972487211227416992e-01 -6.347259879112243652e-02
-1.079313382506370544e-01 3.350625932216644287e-01 4.599332064390182495e-02 -1.389192300848662853e-03 2.050329148769378662e-01 -2.504006586968898773e-02 2.850376367568969727e-01 -2.991425991058349609e-01 1.266858913004398346e-02 -4.361715912818908691e-02 2.900677174329757690e-02 3.373355790972709656e-02 8.530253916978836060e-02 9.786105901002883911e-02 -1.135596632957458496e-01 6.892110407352447510e-02 -1.718580573797225952e-01 6.480861920863389969e-03 -2.031069844961166382e-01 2.417180985212326050e-01 2.740906774997711182e-01 2.787310481071472168e-01 2.743984758853912354e-01 2.586709894239902496e-02 -9.965449571609497070e-02 -3.356451690196990967e-01 -1.047143563628196716e-01 5.207753553986549377e-02 2.753770351409912109e-01 2.072837501764297485e-01 9.232392162084579468e-02 2.001063153147697449e-02
-2.213278226554393768e-02 1.430639028549194336e-01 7.301660627126693726e-02 -4.148398339748382568e-02 8.101840317249298096e-02 -1.514949649572372437e-01 -1.920643895864486694e-01 -2.963333129882812500e-01 1.690559089183807373e-01 1.251177340745925903e-01 1.718688309192657471e-01 1.584188826382160187e-02 1.894129365682601929e-01 -2.395750284194946289e-01 2.990404702723026276e-02 -1.945100538432598114e-02 -1.025158464908599854e-01 -2.387756109237670898e-01 3.136585652828216553e-01 -2.972921729087829590e-01 -2.320198714733123779e-02 5.977776646614074707e-02 2.851779162883758545e-01 -3.641414805315434933e-04 -1.799999475479125977e-01 -2.221695482730865479e-01 2.282041013240814209e-01 2.805055677890777588e-01 2.762468755245208740e-01 9.095167368650436401e-02 9.997664019465446472e-03 -1.107842177152633667e-01
8.832024037837982178e-02 3.093156516551971436e-01 -8.983200043439865112e-02 -1.088524162769317627e-01 1.572615355253219604e-01 -9.943172335624694824e-02 -1.184757202863693237e-01 -4.596898853778839111e-01 1.491927448660135269e-02 -2.423386722803115845e-01 -6.286221742630004883e-02 -7.465642690658569336e-02 1.163761243224143982e-01 -5.535382404923439026e-02 1.111444756388664246e-01 3.089811801910400391e-01 1.134314313530921936e-01 -2.042203247547149658e-01 -2.840926349163055420e-01 -7.201392948627471924e-02 2.869198918342590332e-01 2.783013582229614258e-01 1.870601475238800049e-01 -6.326523423194885254e-02 -6.326404213905334473e-02 -1.776257902383804321e-01 1.291698515415191650e-01 7.848292589187622070e-02 -5.492838844656944275e-02 1.123988255858421326e-01 -4.128356277942657471e-02 -9.349478781223297119e-02
1.627602130174636841e-01 1.278225034475326538e-01 1.779580265283584595e-01 1.238408163189888000e-01 7.917524315416812897e-03 -1.559411585330963135e-01 1.255173236131668091e-01 -1.188949048519134521e-01 2.895375248044729233e-03 5.794639512896537781e-02 -2.816035784780979156e-02 2.182316184043884277e-01 2.517588138580322266e-01 -8.446006476879119873e-02 1.811544992960989475e-03 -5.204913765192031860e-02 -1.831940710544586182e-01 -3.173182606697082520e-01 1.152483150362968445e-01 -6.789349485188722610e-03 2.577502131462097168e-01 2.857157886028289795e-01 3.426024317741394043e-01 2.833526730537414551e-01 -7.554002106189727783e-02 5.217209830880165100e-02 1.680031567811965942e-01 3.435178995132446289e-01 2.019040137529373169e-01 5.819670855998992920e-02 1.455412954092025757e-01 1.325750350952148438e-01
1.293851435184478760e-01 -4.738248512148857117e-02 -1.383762061595916748e-01 -3.852712512016296387e-01 1.964851021766662598e-01 -2.021510899066925049e-01 7.623915374279022217e-02 -1.835504025220870972e-01 -5.796407535672187805e-02 -1.987062096595764160e-01 1.878650486469268799e-01 1.205870211124420166e-01 8.286355994641780853e-03 7.240611314773559570e-02 1.822338700294494629e-01 -8.959831297397613525e-02 -1.979005932807922363e-01 -3.498919308185577393e-01 9.050495922565460205e-02 -2.135558873414993286e-01 4.182764887809753418e-02 2.562391161918640137e-01 4.727990552783012390e-02 -1.936746239662170410e-01 -1.944606155157089233e-01 -7.426098734140396118e-02 -1.670627892017364502e-01 3.568729162216186523e-01 1.307719200849533081e-01 1.123883277177810669e-01 -4.656815528869628906e-02 -4.682659730315208435e-02
1.586584895849227905e-01 3.712681233882904053e-01 -2.520954012870788574e-01 7.435013353824615479e-02 1.666834019124507904e-02 -2.068124562501907349e-01 -1.642851158976554871e-02 -1.611584983766078949e-02 -4.535852000117301941e-03 -1.828839816153049469e-02 -3.997056186199188232e-02 1.934900134801864624e-01 9.545134752988815308e-02 -5.347518250346183777e-02 2.155507653951644897e-01 -2.641352415084838867e-01 -1.888501197099685669e-01 -3.524929285049438477e-01 -1.526189222931861877e-02 1.260534822940826416e-01 1.091264039278030396e-01 2.846987545490264893e-01 3.643496036529541016e-01 2.907749116420745850e-01 2.415255270898342133e-02 2.177681773900985718e-01 -6.057664006948471069e-02 -1.887629553675651550e-02 6.393782794475555420e-02 -1.145723834633827209e-01 3.188428282737731934e-02 1.316143106669187546e-02
-1.949203312397003174e-01 -6.575176119804382324e-02 -2.357680946588516235e-01 -1.486120969057083130e-01 -4.128674510866403580e-03 -1.382628530263900757e-01 -9.450811147689819336e-02 -2.902955114841461182e-01 -1.047179400920867920e-01 -7.749579846858978271e-02 -4.948579147458076477e-02 -1.543150991201400757e-01 2.653120160102844238e-01 1.898568272590637207e-01 -1.716315299272537231e-01 -3.700357303023338318e-02 -1.485024988651275635e-01 -1.335135102272033691e-01 2.446365356445312500e-01 -1.385052204132080078e-01 2.089789360761642456e-01 1.471921950578689575e-01 5.400743484497070312e-01 9.491331875324249268e-03 -7.778740674257278442e-02 1.249359995126724243e-01 3.012378234416246414e-03 7.599399983882904053e-02 8.730866760015487671e-02 8.517798036336898804e-02 1.022690385580062866e-01 2.416169345378875732e-01
6.628158688545227051e-02 -8.970524370670318604e-02 -8.760067820549011230e-02 -1.696232706308364868e-01 3.592940568923950195e-01 6.283443421125411987e-02 -3.380423039197921753e-02 2.012904547154903412e-02 2.836433053016662598e-01 -4.568147361278533936e-01 1.644467413425445557e-01 -1.017182022333145142e-01 1.875319480895996094e-01 -9.511529654264450073e-02 -4.169813171029090881e-02 1.047992259263992310e-01 -8.263127505779266357e-02 -1.540017873048782349e-01 1.125289499759674072e-01 4.412858979776501656e-04 3.434663712978363037e-01 2.480919063091278076e-01 2.105281203985214233e-01 -1.982508450746536255e-01 -6.905551999807357788e-02 -1.378145962953567505e-01 -1.625551283359527588e-01 2.300931960344314575e-01 -1.887593045830726624e-02 1.203972026705741882e-01 9.057261794805526733e-02 -2.304120734333992004e-02
-1.787383109331130981e-01 -3.190767392516136169e-02 -3.123181313276290894e-02 -1.487261056900024414e-01 2.307537794113159180e-01 -2.032967358827590942e-01 -3.099710941314697266e-01 -2.203781306743621826e-01 1.527550071477890015e-01 1.213181093335151672e-01 -3.910973202437162399e-03 4.322536289691925049e-03 -2.630483172833919525e-02 -2.749041616916656494e-01 -6.401983648538589478e-02 5.686743184924125671e-02 -1.676727980375289917e-01 -1.897427141666412354e-01 3.867003023624420166e-01 -9.234865754842758179e-02 2.117378264665603638e-01 2.371814548969268799e-01 4.058686792850494385e-01 -1.714501231908798218e-01 -1.071923375129699707e-01 -3.333467617630958557e-02 2.114242315292358398e-01 7.288221386261284351e-04 4.239998012781143188e-02 -5.582037195563316345e-02 -1.560946344397962093e-03 -5.847003310918807983e-02
-3.254475072026252747e-02 3.645947575569152832e-02 -2.235198169946670532e-01 -1.004378050565719604e-01 -6.743314117193222046e-02 8.504322171211242676e-02 1.108373776078224182e-01 -2.850446105003356934e-01 -2.615932747721672058e-02 8.822496049106121063e-03 -8.431633561849594116e-02 1.333608198910951614e-02 2.299935221672058105e-01 -2.603966295719146729e-01 9.026893973350524902e-02 6.487870216369628906e-02 1.918271929025650024e-01 -2.295621186494827271e-01 7.047689519822597504e-03 1.769323199987411499e-01 1.970591545104980469e-01 -3.689394891262054443e-02 4.070086181163787842e-01 -3.026361763477325439e-02 2.385728359222412109e-01 -3.611264526844024658e-01 1.013973876833915710e-01 -1.144373491406440735e-01 -6.554232537746429443e-02 -3.151527643203735352e-01 1.835451722145080566e-01 -1.245328485965728760e-01
1.538446396589279175e-01 -1.167150679975748062e-02 -8.110576868057250977e-02 -1.069787293672561646e-01 6.576675176620483398e-02 -3.684372007846832275e-01 -2.035729400813579559e-02 -1.559695303440093994e-01 1.889111250638961792e-01 1.831183731555938721e-01 9.678933024406433105e-02 4.287422820925712585e-02 1.585512161254882812e-01 -3.451779186725616455e-01 -1.452414412051439285e-02 9.408271312713623047e-02 -7.129680365324020386e-02 -6.370873749256134033e-02 3.240568935871124268e-01 1.491403393447399139e-02 -8.175082504749298096e-02 2.462006062269210815e-01 3.024040758609771729e-01 -7.712248712778091431e-02 -6.551070511341094971e-02 -2.445618808269500732e-01 3.625329136848449707e-01 2.062035491690039635e-03 2.155703008174896240e-01 1.780822277069091797e-01 2.116033807396888733e-02 -7.966609299182891846e-02
-4.380770027637481689e-03 2.272283732891082764e-01 -2.041726708412170410e-01 1.121356412768363953e-01 -1.275485903024673462e-01 -1.756659299135208130e-01 -2.294524312019348145e-01 -1.720508188009262085e-01 3.482226654887199402e-02 1.775948144495487213e-02 3.944119811058044434e-02 4.183845594525337219e-02 1.872950494289398193e-01 -8.707430213689804077e-02 7.704691588878631592e-02 -1.106380596756935120e-01 3.810300258919596672e-03 -4.313274919986724854e-01 9.079229086637496948e-02 -5.759496986865997314e-02 1.075295917689800262e-02 3.844822943210601807e-01 1.611141711473464966e-01 2.125051990151405334e-02 6.170070730149745941e-03 -7.539562880992889404e-02 6.569144874811172485e-02 -5.174415186047554016e-03 2.253538519144058228e-01 7.648133486509323120e-02 4.500706791877746582e-01 2.404279857873916626e-01
-1.522300764918327332e-02 4.756647944450378418e-01 -1.414429396390914917e-01 -1.829668283462524414e-01 -2.628084085881710052e-02 1.848371885716915131e-02 -3.276000618934631348e-01 -1.387088149785995483e-01 1.652933955192565918e-01 5.032033100724220276e-02 -6.125510111451148987e-02 -2.159660011529922485e-01 8.288801461458206177e-02 -2.649852819740772247e-02 8.763056248426437378e-02 1.783894151449203491e-01 2.344810366630554199e-01 -1.868469715118408203e-01 1.564797163009643555e-01 -2.262227982282638550e-01 2.424835264682769775e-01 2.077676802873611450e-01 2.032304108142852783e-01 5.080383270978927612e-02 2.416911907494068146e-02 -3.862211853265762329e-02 -3.702083975076675415e-02 -4.383237287402153015e-02 1.692102998495101929e-01 1.916821449995040894e-01 1.025601699948310852e-01 2.691590785980224609e-01
9.937396645545959473e-02 -8.937325328588485718e-02 -1.938976049423217773e-01 -2.298930287361145020e-01 -2.505239844322204590e-01 -1.076703425496816635e-02 5.907285213470458984e-02 -1.059541180729866028e-01 1.810370758175849915e-02 -3.378978073596954346e-01 -1.511587649583816528e-01 -8.553428947925567627e-02 2.519125938415527344e-01 -1.474653631448745728e-01 1.300776749849319458e-01 1.030884757637977600e-01 -1.575413793325424194e-01 1.587207764387130737e-01 -9.672575443983078003e-02 1.028679870069026947e-02 2.832855880260467529e-01 1.249636933207511902e-01 5.013316273689270020e-01 -5.526060238480567932e-02 -8.132842928171157837e-02 3.231995552778244019e-02 1.383454054594039917e-01 2.171704769134521484e-01 2.261105626821517944e-01 5.509141832590103149e-02 1.362658292055130005e-01 -1.603004708886146545e-02
-6.491761654615402222e-02 -1.864520460367202759e-01 1.629403531551361084e-01 4.552687332034111023e-02 1.730484701693058014e-02 1.779613085091114044e-03 -5.204781144857406616e-02 -2.415758967399597168e-01 1.005908772349357605e-01 -2.574119269847869873e-01 1.263663358986377716e-02 7.179679721593856812e-02 1.008317172527313232e-01 -2.879291772842407227e-01 -8.074736595153808594e-02 -3.566910699009895325e-02 -2.025879621505737305e-01 -2.261283248662948608e-01 1.281368881464004517e-01 2.878742851316928864e-02 3.779413402080535889e-01 2.422323971986770630e-01 3.714255094528198242e-01 -1.554615944623947144e-01 1.450437009334564209e-01 7.886030524969100952e-02 4.700030758976936340e-02 3.717959821224212646e-01 1.183857694268226624e-01 6.341919302940368652e-02 -1.383351627737283707e-02 1.716988831758499146e-01
9.178496897220611572e-03 7.299162447452545166e-03 5.482454970479011536e-02 -3.077883720397949219e-01 1.783707179129123688e-02 -1.538523435592651367e-01 -2.064452692866325378e-02 -6.294141411781311035e-01 -1.108258664608001709e-01 -5.314393341541290283e-02 -1.628815233707427979e-01 2.810117043554782867e-02 2.413079738616943359e-01 4.359718784689903259e-02 2.119555175304412842e-01 -5.482737720012664795e-02 -2.129340730607509613e-02 -5.215872079133987427e-03 -1.730056703090667725e-01 -1.222811266779899597e-01 3.724612593650817871e-01 3.822065889835357666e-02 2.104931324720382690e-01 -2.512304298579692841e-02 2.868671156466007233e-02 -3.017983958125114441e-02 -1.222833525389432907e-02 1.055103242397308350e-01 8.114664256572723389e-02 2.396866679191589355e-01 5.419429019093513489e-02 -1.434564888477325439e-01
1.783101111650466919e-01 3.387703597545623779e-01 -1.149518862366676331e-01 -4.857584089040756226e-02 4.338035359978675842e-02 -2.193565666675567627e-01 -2.211471945047378540e-01 2.757590636610984802e-02 -5.805056169629096985e-02 -3.316841274499893188e-02 -1.927551180124282837e-01 9.722177684307098389e-02 3.145519196987152100e-01 4.240260273218154907e-02 -2.116810232400894165e-01 -1.042913794517517090e-01 -2.802557647228240967e-01 -2.736271321773529053e-01 1.390462666749954224e-01 -6.300061941146850586e-02 3.162222802639007568e-01 2.527021430432796478e-02 3.279522955417633057e-01 -3.116166405379772186e-02 -1.905498839914798737e-02 2.205083966255187988e-01 2.036004327237606049e-02 1.800710856914520264e-01 1.267486214637756348e-01 6.776333600282669067e-02 1.979688704013824463e-01 5.608027428388595581e-02
-5.344918370246887207e-02 4.797381814569234848e-03 -2.074803560972213745e-01 1.691432669758796692e-03 1.977271959185600281e-02 -1.240033060312271118e-01 -2.402778863906860352e-01 -3.014086484909057617e-01 1.019864678382873535e-01 7.226593792438507080e-02 7.086245715618133545e-02 -2.072145193815231323e-01 2.173436284065246582e-01 2.126491516828536987e-01 2.370070666074752808e-01 1.872040629386901855e-01 -8.107972145080566406e-02 -3.217232227325439453e-01 1.164556443691253662e-01 1.589821651577949524e-02 4.002797305583953857e-01 4.870877787470817566e-02 2.408675104379653931e-01 -4.839887470006942749e-02 9.967691451311111450e-02 -7.968377321958541870e-02 3.173968493938446045e-01 -1.646798476576805115e-02 2.521124184131622314e-01 -4.749447107315063477e-02 -1.051326990127563477e-01 -3.802224993705749512e-02
1.680625081062316895e-01 2.079330980777740479e-01 -8.742167055606842041e-02 -1.128241941332817078e-01 7.140951603651046753e-02 -1.612294465303421021e-01 -1.329628229141235352e-01 1.453915983438491821e-01 -4.469977691769599915e-02 -1.861301660537719727e-01 1.679541468620300293e-01 7.004550844430923462e-02 -2.026081085205078125e-02 1.510164737701416016e-01 -2.348419576883316040e-01 7.038909196853637695e-02 -1.529646217823028564e-01 -4.642527401447296143e-01 -9.063835442066192627e-02 4.813777748495340347e-03 3.058655560016632080e-01 4.199826717376708984e-01 1.805732995271682739e-01 3.591536730527877808e-02 -1.557197421789169312e-02 -1.852268353104591370e-02 -2.235834300518035889e-02 -3.580959141254425049e-02 3.550607562065124512e-01 7.336049526929855347e-02 1.828120090067386627e-02 -8.001062669791281223e-04
5.754777416586875916e-02 -4.617058672010898590e-03 -2.678218781948089600e-01 -1.553469300270080566e-01 4.301577433943748474e-02 7.315086573362350464e-02 -3.139843344688415527e-01 -4.090106785297393799e-01 -1.533751636743545532e-01 -1.216652914881706238e-01 -1.609163880348205566e-01 2.674869894981384277e-01 1.444523036479949951e-01 1.177066266536712646e-01 1.188064590096473694e-01 -1.138831675052642822e-01 -1.199999526143074036e-01 -1.791503727436065674e-01 1.720837503671646118e-01 -4.152374714612960815e-02 2.298865914344787598e-01 2.155982702970504761e-01 2.164432406425476074e-01 -8.812700957059860229e-02 -1.453620195388793945e-01 1.553341299295425415e-01 2.124675661325454712e-01 2.724152803421020508e-01 -1.031484827399253845e-01 1.315784305334091187e-01 6.990102678537368774e-02 3.043865785002708435e-02
-9.053312987089157104e-02 -5.090062040835618973e-03 -2.267731130123138428e-01 -3.695550858974456787e-01 4.426191374659538269e-02 -6.384406983852386475e-02 -4.563460871577262878e-02 -3.057039678096771240e-01 1.345358788967132568e-01 3.510482981801033020e-02 -8.374665677547454834e-02 -1.905122250318527222e-01 8.679915964603424072e-02 3.756288588047027588e-01 1.130385249853134155e-01 1.556979417800903320e-01 -1.462011188268661499e-01 -2.209530323743820190e-01 1.774788945913314819e-01 1.466068476438522339e-01 2.856099307537078857e-01 1.159053444862365723e-01 2.404702603816986084e-01 2.138237096369266510e-02 -2.517820522189140320e-02 7.745619397610425949e-03 1.239756196737289429e-01 -1.329396665096282959e-01 2.737224996089935303e-01 3.156812489032745361e-02 1.879079490900039673e-01 -1.802012622356414795e-01
-1.748344860970973969e-02 -5.184724926948547363e-02 -7.128507643938064575e-02 1.267067193984985352e-01 1.277733892202377319e-01 -3.994171023368835449e-01 3.067141957581043243e-02 -2.022647708654403687e-01 -1.312351375818252563e-01 8.047714084386825562e-02 -1.356641799211502075e-01 8.674870431423187256e-02 2.632540762424468994e-01 -2.180557139217853546e-02 -5.355576518923044205e-03 -2.457568496465682983e-01 -1.984192132949829102e-01 -2.445212751626968384e-01 -9.166479110717773438e-02 -8.135769516229629517e-02 2.944965958595275879e-01 3.365463614463806152e-01 8.517099171876907349e-02 -9.499919414520263672e-02 -3.152464926242828369e-01 8.823677897453308105e-02 -1.140143200755119324e-01 1.253988295793533325e-01 3.209896758198738098e-02 1.216172873973846436e-01 3.086494803428649902e-01 2.994693443179130554e-02
-1.366650336422026157e-03 -3.043978288769721985e-02 -2.413051873445510864e-01 -1.661804467439651489e-01 6.777729839086532593e-02 -4.752519354224205017e-02 -1.047024130821228027e-01 -2.711207866668701172e-01 7.155886385589838028e-03 -1.681474745273590088e-01 -7.414744049310684204e-02 1.751624345779418945e-01 2.528237998485565186e-01 2.266886681318283081e-01 -1.389779895544052124e-01 -4.833716154098510742e-02 4.138674214482307434e-02 -2.958578169345855713e-01 2.421740293502807617e-01 1.557141169905662537e-02 2.044078260660171509e-01 2.420453280210494995e-01 1.755532771348953247e-01 -8.840689063072204590e-02 -1.224316135048866272e-01 8.366271853446960449e-02 3.787900507450103760e-01 6.003290042281150818e-02 1.869644075632095337e-01 -1.916864514350891113e-01 2.996464669704437256e-01 -5.235807970166206360e-02
-9.486840665340423584e-02 4.906422272324562073e-02 -2.056509256362915039e-02 -2.833594568073749542e-02 -1.203727126121520996e-01 9.415888041257858276e-02 -1.487182825803756714e-01 -3.455727398395538330e-01 -7.292518764734268188e-02 -9.985638409852981567e-02 1.188529208302497864e-01 -1.161035057157278061e-02 2.358016520738601685e-01 -2.573787234723567963e-02 -4.443474858999252319e-02 -1.852988352766260505e-04 -2.347213327884674072e-01 -2.668442428112030029e-01 1.026937961578369141e-01 1.525342464447021484e-01 2.005685120820999146e-01 4.625903367996215820e-01 3.845106065273284912e-01 -5.373581871390342712e-02 -6.124963611364364624e-02 1.143308356404304504e-01 2.526181638240814209e-01 -1.536929458379745483e-01 -6.739896535873413086e-02 -7.356805354356765747e-02 2.192787677049636841e-01 8.555377274751663208e-02
1.532663404941558838e-01 9.743994474411010742e-02 4.282048344612121582e-02 -1.553761661052703857e-01 -3.208377957344055176e-02 -1.356913000345230103e-01 -1.496820002794265747e-01 -4.885655045509338379e-01 -9.981095045804977417e-02 -7.675892114639282227e-02 -1.259138435125350952e-01 -1.060417667031288147e-01 1.944548636674880981e-01 6.979507952928543091e-02 2.912559509277343750e-01 -1.036961376667022705e-02 -2.929385378956794739e-02 -1.924674510955810547e-01 -3.487149178981781006e-01 1.702709496021270752e-02 3.332509100437164307e-01 2.205805033445358276e-01 2.457757443189620972e-01 -3.559248149394989014e-02 -1.564563214778900146e-01 -5.412489920854568481e-02 9.734611958265304565e-02 1.720711439847946167e-01 -1.120937392115592957e-01 1.102272942662239075e-01 -8.153507858514785767e-02 -1.043458878993988037e-01
-7.103175669908523560e-02 -1.293056011199951172e-01 -2.329194843769073486e-01 -1.393349766731262207e-01 -8.580692112445831299e-02 -7.774714380502700806e-02 -9.990002959966659546e-03 -2.714105248451232910e-01 -6.497225258499383926e-03 -1.115075051784515381e-01 1.346123963594436646e-02 5.763684213161468506e-02 1.903215050697326660e-01 -6.337837129831314087e-02 1.829158514738082886e-01 8.898910135030746460e-02 -3.191883116960525513e-02 2.612817585468292236e-01 -5.318955332040786743e-02 1.133795306086540222e-01 1.696210801601409912e-01 3.014848828315734863e-01 4.409752190113067627e-01 -1.898966282606124878e-01 -3.833383321762084961e-01 -8.697337657213211060e-02 3.559765219688415527e-02 2.076964974403381348e-01 2.700574994087219238e-01 7.255373150110244751e-02 7.056384533643722534e-02 -5.054356902837753296e-02
3.163615465164184570e-01 1.574693173170089722e-01 6.396244466304779053e-02 -1.674397885799407959e-01 3.476892784237861633e-02 -9.057790040969848633e-02 -1.455724984407424927e-01 2.964005991816520691e-02 1.697134971618652344e-02 3.471464663743972778e-02 1.167270988225936890e-01 -1.388191431760787964e-02 9.479763358831405640e-02 7.700888067483901978e-02 -2.802253365516662598e-01 1.167946308851242065e-01 -1.660651862621307373e-01 -3.093423545360565186e-01 -1.645981520414352417e-01 1.829374134540557861e-01 3.163891732692718506e-01 4.990979433059692383e-01 1.563785970211029053e-01 7.966522127389907837e-02 7.113430183380842209e-03 1.322543472051620483e-01 -1.456950977444648743e-02 1.474355161190032959e-01 2.567566633224487305e-01 -7.894125580787658691e-02 1.167369410395622253e-01 -2.835533348843455315e-03
1.344461888074874878e-01 -2.798868715763092041e-01 -2.734505832195281982e-01 -1.055938303470611572e-01 1.854986883699893951e-02 -2.433124035596847534e-01 -8.970639668405056000e-03 -4.106879830360412598e-01 2.630858682096004486e-02 -1.267537921667098999e-01 -2.964976131916046143e-01 2.855437099933624268e-01 8.408388495445251465e-02 -6.251417100429534912e-02 9.060562402009963989e-02 2.716306746006011963e-01 4.598776251077651978e-02 -2.667995989322662354e-01 2.336374297738075256e-02 2.102907896041870117e-01 2.879306972026824951e-01 1.498765312135219574e-02 2.517829239368438721e-01 -2.923748642206192017e-02 -5.735488981008529663e-02 -3.578859567642211914e-02 -7.939041592180728912e-03 3.165299445390701294e-02 8.824885636568069458e-02 8.094485849142074585e-02 1.364459395408630371e-01 7.849074900150299072e-02
3.824357688426971436e-01 1.172425821423530579e-01 -2.467291504144668579e-01 -2.269262261688709259e-02 1.345330625772476196e-01 -2.825899422168731689e-01 -5.949494242668151855e-02 -1.656071841716766357e-01 -1.769189238548278809e-01 -1.100255269557237625e-02 2.542248740792274475e-02 -1.560953855514526367e-01 2.312194555997848511e-01 -8.496194146573543549e-03 -1.490599364042282104e-01 -1.141078099608421326e-01 -2.507279999554157257e-02 -9.702074527740478516e-02 -6.346114911139011383e-03 -4.190600663423538208e-02 2.964054048061370850e-01 1.563462777994573116e-03 2.045162469148635864e-01 -1.817126721143722534e-01 5.597970262169837952e-02 -1.011221408843994141e-01 -1.790941506624221802e-01 8.867447078227996826e-02 1.646569073200225830e-01 3.807459473609924316e-01 3.063296377658843994e-01 1.035385876893997192e-01
-4.349226073827594519e-04 1.708014458417892456e-01 2.761651873588562012e-01 -4.631051793694496155e-03 -8.715003728866577148e-02 -6.076885014772415161e-02 -7.975693047046661377e-02 -3.478798270225524902e-01 -3.689937293529510498e-02 -5.750856176018714905e-02 -2.191164344549179077e-02 1.593418978154659271e-02 1.892132610082626343e-01 2.627745866775512695e-01 4.920602589845657349e-02 1.688852608203887939e-01 -1.485356986522674561e-01 -7.328687608242034912e-02 5.752674862742424011e-02 1.969137638807296753e-01 2.439199239015579224e-01 2.192061543464660645e-01 3.610984981060028076e-01 1.897128075361251831e-01 -3.282898664474487305e-02 -2.336373776197433472e-01 -1.688190922141075134e-02 -1.858307570219039917e-01 1.325560212135314941e-01 -6.166630238294601440e-02 2.972280681133270264e-01 -2.664959132671356201e-01
1.134616956114768982e-01 2.445299364626407623e-02 -1.949228495359420776e-01 9.342592954635620117e-02 -1.811845004558563232e-01 -3.876790106296539307e-01 -1.869420111179351807e-01 -2.304471880197525024e-01 -8.015046268701553345e-02 1.427119821310043335e-01 -7.815355062484741211e-02 -1.901824772357940674e-01 1.954217404127120972e-01 -2.372678518295288086e-01 3.405730724334716797e-01 6.488675624132156372e-02 -2.125633955001831055e-01 -1.786715239286422729e-01 2.766852080821990967e-02 7.390779256820678711e-02 2.266838550567626953e-01 -3.305382654070854187e-02 3.453347980976104736e-01 -9.608484804630279541e-02 3.167498484253883362e-02 -8.154528215527534485e-03 1.243795901536941528e-01 1.803540289402008057e-01 5.762049183249473572e-02 -1.574717164039611816e-01 -9.158694744110107422e-02 -1.870846897363662720e-01
-8.043504506349563599e-02 2.512677013874053955e-01 -2.900674045085906982e-01 -3.501456379890441895e-01 7.970862090587615967e-02 1.799929440021514893e-01 1.209085211157798767e-01 9.059699624776840210e-02 7.120908796787261963e-02 -1.687017530202865601e-01 1.861786842346191406e-01 -8.886392414569854736e-02 3.132102638483047485e-02 -8.376390486955642700e-02 -6.221100315451622009e-02 -1.181874945759773254e-01 -8.483292907476425171e-02 -5.335668474435806274e-02 7.376274466514587402e-02 2.926806509494781494e-01 3.869330510497093201e-02 4.464963674545288086e-01 1.589375436305999756e-01 -4.348649457097053528e-02 1.296229101717472076e-02 -1.072973832488059998e-01 -1.079702451825141907e-01 2.776642143726348877e-01 2.634903788566589355e-01 4.041154682636260986e-02 1.652870476245880127e-01 -1.793856322765350342e-01
3.029701411724090576e-01 1.994447410106658936e-01 -1.353457570075988770e-01 4.808782786130905151e-02 1.856831312179565430e-01 -7.538313046097755432e-03 -9.256280958652496338e-02 -5.165687296539545059e-03 1.028548926115036011e-01 -1.410474181175231934e-01 2.821272313594818115e-01 2.063236832618713379e-01 7.442376017570495605e-02 5.312961339950561523e-02 -3.261980041861534119e-02 9.964862465858459473e-02 -1.225133612751960754e-02 -1.619808822870254517e-01 -1.109331548213958740e-01 2.946608662605285645e-01 1.762240752577781677e-02 2.436492145061492920e-01 4.963026642799377441e-01 -1.172269508242607117e-01 2.892722487449645996e-01 5.565750971436500549e-02 2.317275106906890869e-01 4.506172239780426025e-02 9.271811693906784058e-02 8.158584684133529663e-02 1.497827619314193726e-01 -8.503473550081253052e-02
-5.832074582576751709e-02 3.883619308471679688e-01 -1.351106613874435425e-01 -1.702317744493484497e-01 -1.016570180654525757e-01 -1.987921297550201416e-01 -1.136178895831108093e-01 -1.178319603204727173e-01 1.431180834770202637e-01 1.091094985604286194e-01 4.424130544066429138e-02 1.246996521949768066e-01 8.848290145397186279e-02 -3.789176046848297119e-01 -1.872517615556716919e-01 2.189975380897521973e-01 3.462027013301849365e-02 -4.421561956405639648e-02 1.741943806409835815e-01 -2.679584026336669922e-01 1.912478655576705933e-01 2.189509198069572449e-02 3.883630633354187012e-01 9.127666056156158447e-02 -1.096022203564643860e-01 -1.885078996419906616e-01 2.615956366062164307e-01 1.240786015987396240e-01 6.434537470340728760e-02 6.876342464238405228e-03 -1.892794668674468994e-02 1.164064928889274597e-02
2.639839053153991699e-01 4.165740013122558594e-01 -7.781481370329856873e-03 -1.240972895175218582e-02 1.090812534093856812e-01 -1.310742348432540894e-01 1.378367692232131958e-01 -1.552797257900238037e-01 -3.612944111227989197e-02 -1.137404218316078186e-01 3.400947153568267822e-02 5.574476905167102814e-03 3.866752982139587402e-01 -9.833039343357086182e-02 -1.624106168746948242e-01 -1.860341727733612061e-01 5.536044016480445862e-02 -2.653371095657348633e-01 1.648497730493545532e-01 1.028834953904151917e-01 3.144099190831184387e-02 3.567233383655548096e-01 7.646056264638900757e-02 2.602306753396987915e-02 2.132726460695266724e-01 4.401353374123573303e-02 1.354202032089233398e-01 2.564118802547454834e-01 -1.023778095841407776e-01 7.893981039524078369e-02 1.386278420686721802e-01 -1.879912763833999634e-01
1.293794903904199600e-02 9.700242429971694946e-03 -1.777924150228500366e-01 -4.018746316432952881e-01 -8.356640487909317017e-02 -2.149040848016738892e-01 -3.152657449245452881e-01 -3.632042706012725830e-01 -2.218714728951454163e-02 -1.672401279211044312e-01 -1.345671415328979492e-01 2.352589964866638184e-01 1.595838367938995361e-01 -7.486586272716522217e-02 2.354877740144729614e-01 -1.454922109842300415e-01 -6.657934188842773438e-02 2.562587335705757141e-02 -1.880045086145401001e-01 7.306865602731704712e-02 2.609424591064453125e-01 8.226738870143890381e-02 2.793586254119873047e-01 -9.884731471538543701e-02 9.483291953802108765e-02 6.533822417259216309e-02 2.549133449792861938e-02 -8.557990938425064087e-02 2.394819110631942749e-01 -3.192352876067161560e-02 2.919270843267440796e-02 -1.537301391363143921e-01
2.787437140941619873e-01 1.469486057758331299e-01 -1.255685389041900635e-01 -2.332400297746062279e-03 2.556595504283905029e-01 2.243923842906951904e-01 1.941668242216110229e-01 -2.190515547990798950e-01 7.615792006254196167e-02 2.789778709411621094e-01 1.395839452743530273e-01 -1.608284562826156616e-01 1.725251078605651855e-01 -1.003051698207855225e-01 -1.296568214893341064e-01 -9.666224941611289978e-03 2.093307301402091980e-02 -2.431860715150833130e-01 1.235801205039024353e-01 -1.082496419548988342e-01 3.376337885856628418e-01 4.118730425834655762e-01 1.188087835907936096e-01 -2.235660403966903687e-01 1.772705316543579102e-01 2.508292905986309052e-02 -1.526539213955402374e-02 7.936315238475799561e-02 2.828719094395637512e-02 7.748723775148391724e-02 1.008066758513450623e-01 -8.930604159832000732e-02
1.087525114417076111e-01 -1.983293332159519196e-02 5.443945154547691345e-02 -1.684458851814270020e-01 2.722324430942535400e-01 1.507713198661804199e-01 1.178732439875602722e-01 -4.919622465968132019e-02 1.963109895586967468e-02 -1.787827759981155396e-01 9.740421921014785767e-02 1.553997993469238281e-01 1.294260323047637939e-01 -1.671321690082550049e-01 6.668387353420257568e-02 -1.793897449970245361e-01 1.451674848794937134e-01 -2.604388296604156494e-01 9.627498686313629150e-02 -8.385336399078369141e-02 4.415144920349121094e-01 3.804350793361663818e-01 1.799187511205673218e-01 -9.520271420478820801e-02 2.366823107004165649e-01 3.225847333669662476e-02 3.972345963120460510e-02 2.398191392421722412e-01 -1.262100338935852051e-01 1.305590718984603882e-01 1.109499558806419373e-01 -2.196609079837799072e-01
2.953709363937377930e-01 1.825249791145324707e-01 -2.785579673945903778e-02 3.695304691791534424e-02 9.368909150362014771e-02 1.211942955851554871e-01 -4.417984187602996826e-02 -9.434281289577484131e-02 2.781313359737396240e-01 1.522609591484069824e-02 1.128282845020294189e-01 1.299550980329513550e-01 -7.224795222282409668e-02 -2.901747263967990875e-02 9.209643304347991943e-02 7.197179645299911499e-02 3.099375069141387939e-01 -2.080349028110504150e-01 -6.314260512590408325e-02 3.704666495323181152e-01 -2.912770025432109833e-02 4.146634340286254883e-01 4.151770174503326416e-01 -6.871572136878967285e-02 1.445247977972030640e-01 -1.730541139841079712e-02 1.401024013757705688e-01 -5.356470495462417603e-02 7.251224480569362640e-03 1.777383312582969666e-02 2.038034647703170776e-01 7.998330984264612198e-04
8.585315942764282227e-02 4.283413290977478027e-02 -1.502301841974258423e-01 -8.543863147497177124e-02 3.308380395174026489e-02 -1.504937261343002319e-01 4.744990542531013489e-02 -3.488908112049102783e-01 2.249634861946105957e-01 1.623914539813995361e-01 3.012208044528961182e-01 -9.907618165016174316e-02 -9.811216033995151520e-03 -9.975747764110565186e-02 1.633960753679275513e-01 1.911184191703796387e-02 -2.249687463045120239e-01 -4.394771456718444824e-01 -4.210747778415679932e-02 1.332152783870697021e-01 1.713567972183227539e-01 2.823674865067005157e-02 1.036767736077308655e-01 9.220002591609954834e-02 -2.654500007629394531e-01 -1.423512697219848633e-01 -3.073809742927551270e-01 2.156495898962020874e-01 7.539477199316024780e-02 -2.192925363779067993e-01 -2.737307222560048103e-03 -1.970351487398147583e-02
5.125449970364570618e-02 2.063446640968322754e-01 -4.029647260904312134e-02 -3.148986399173736572e-01 1.873554289340972900e-01 -1.724347844719886780e-02 -4.265458881855010986e-02 -1.970769315958023071e-01 -1.675856560468673706e-01 1.277796179056167603e-01 -1.162878796458244324e-02 2.793706953525543213e-02 1.777703315019607544e-01 -5.130619928240776062e-02 2.145467996597290039e-01 5.144462361931800842e-02 -8.265922218561172485e-02 -2.647673487663269043e-01 1.341687887907028198e-01 -2.721354831010103226e-03 2.190080732107162476e-01 1.235157400369644165e-01 4.711474478244781494e-01 -2.849050760269165039e-01 -7.867833599448204041e-03 7.981111854314804077e-02 -4.126137495040893555e-02 -2.010570913553237915e-01 2.209104970097541809e-02 -3.208969952538609505e-03 1.223131939768791199e-01 3.526760935783386230e-01
2.319665402173995972e-01 1.205769833177328110e-03 -3.496848791837692261e-02 -1.436230242252349854e-01 3.485157387331128120e-03 -2.366399616003036499e-01 -4.131593406200408936e-01 -7.903345674276351929e-02 9.417425841093063354e-02 -4.685058817267417908e-02 -8.077566325664520264e-02 4.604453966021537781e-02 2.962557077407836914e-01 1.306240856647491455e-01 1.105298474431037903e-01 -2.378887031227350235e-03 1.680220663547515869e-01 -2.554523050785064697e-01 -7.820344716310501099e-02 -5.279012024402618408e-02 4.083205014467239380e-02 5.459459498524665833e-02 4.549941718578338623e-01 -1.966298222541809082e-01 -6.785218417644500732e-02 2.857326567173004150e-01 4.253472760319709778e-02 2.269318550825119019e-01 -7.274149358272552490e-02 1.201620325446128845e-01 1.313788294792175293e-01 1.592333167791366577e-01
2.395752072334289551e-01 2.049870975315570831e-02 -2.421640604734420776e-01 3.628739621490240097e-03 1.284042298793792725e-01 -1.157261058688163757e-01 3.007270395755767822e-02 -8.112139254808425903e-02 -6.380470842123031616e-02 2.400351911783218384e-01 5.633572489023208618e-02 -1.479487586766481400e-02 3.262768983840942383e-01 -5.299500003457069397e-02 2.191114723682403564e-01 -2.966491580009460449e-01 -1.819932251237332821e-03 -1.947500109672546387e-01 1.197036206722259521e-01 2.627276778221130371e-01 1.723364293575286865e-01 1.316105276346206665e-01 3.101925253868103027e-01 -1.895145773887634277e-01 -3.114409744739532471e-02 -1.635139882564544678e-01 2.976919412612915039e-01 8.661124855279922485e-02 2.445379793643951416e-01 1.916347891092300415e-01 -7.998342812061309814e-02 -9.281461685895919800e-02
1.383092254400253296e-01 2.055872231721878052e-01 9.610234759747982025e-03 -8.350314199924468994e-02 8.457333594560623169e-02 -2.029260098934173584e-01 -1.570039093494415283e-01 -3.042122721672058105e-01 -6.165365874767303467e-02 -8.028544485569000244e-02 5.465648323297500610e-02 -8.644107729196548462e-02 1.167449131608009338e-01 3.640384078025817871e-01 1.639233827590942383e-01 5.427620559930801392e-02 3.082453459501266479e-02 -1.285423487424850464e-01 2.167342156171798706e-01 -1.467889547348022461e-01 2.876490056514739990e-01 6.496228277683258057e-02 3.749421834945678711e-01 8.053214848041534424e-02 7.043495774269104004e-02 -1.259844452142715454e-01 3.269746005535125732e-01 -1.437593251466751099e-01 5.587607994675636292e-02 -1.457141339778900146e-01 2.739199995994567871e-01 -3.890436142683029175e-02
1.802599579095840454e-01 1.874788552522659302e-01 1.183184832334518433e-01 -1.061583012342453003e-01 -2.978012561798095703e-01 4.583993554115295410e-02 -7.343833334743976593e-03 -2.518072128295898438e-01 1.059705540537834167e-01 4.895473271608352661e-02 1.985144764184951782e-01 -1.473675966262817383e-01 2.905868589878082275e-01 2.100894004106521606e-01 1.046492010354995728e-01 2.365330755710601807e-01 2.193130366504192352e-02 -1.073261201381683350e-01 4.295507073402404785e-02 2.014078050851821899e-01 4.533483982086181641e-01 -1.680111438035964966e-01 3.099015951156616211e-01 -1.095698564313352108e-03 -1.786497980356216431e-01 -1.499881297349929810e-01 -1.112760603427886963e-01 -4.193442314863204956e-02 2.762201987206935883e-02 8.972592651844024658e-02 1.449337154626846313e-01 6.074952892959117889e-03
-4.262553527951240540e-02 1.377365440130233765e-01 -2.337906956672668457e-01 -1.104730144143104553e-01 2.152174860239028931e-01 -4.623293131589889526e-02 1.019022539258003235e-01 -3.253484889864921570e-02 1.391929388046264648e-01 -1.242795214056968689e-01 -9.418901056051254272e-02 1.262493878602981567e-01 1.446736603975296021e-01 5.127393081784248352e-02 2.061773538589477539e-01 -2.484420984983444214e-01 -1.645255982875823975e-01 -2.074446231126785278e-01 3.578002750873565674e-01 2.878614068031311035e-01 2.443443536758422852e-01 1.459510177373886108e-01 2.170735448598861694e-01 9.415791928768157959e-02 -1.464655250310897827e-01 3.967234492301940918e-02 7.812771201133728027e-02 1.984115093946456909e-01 3.114982843399047852e-01 5.141773819923400879e-02 8.084968477487564087e-02 2.689605057239532471e-01
3.266263902187347412e-01 4.067275822162628174e-01 -1.287738084793090820e-01 8.925970643758773804e-02 -2.991252206265926361e-02 -1.380181908607482910e-01 -2.738766605034470558e-03 -1.214952170848846436e-01 1.015566736459732056e-01 -9.249550849199295044e-02 -1.697531901299953461e-02 7.669706642627716064e-02 4.422800838947296143e-01 1.760545931756496429e-02 -1.299469769001007080e-01 -1.824537664651870728e-01 -1.206034496426582336e-01 -3.725675940513610840e-01 1.469255983829498291e-01 -1.006126999855041504e-01 1.553733944892883301e-01 2.722402811050415039e-01 9.528320282697677612e-02 2.117854952812194824e-01 2.069773823022842407e-01 -7.844939082860946655e-02 3.068317659199237823e-02 1.208972651511430740e-02 8.143170177936553955e-02 5.689536407589912415e-02 1.443876791745424271e-02 8.985115215182304382e-03
2.480828389525413513e-02 3.593476414680480957e-01 1.301179379224777222e-01 -5.961164832115173340e-02 1.779754459857940674e-02 -7.045818120241165161e-02 3.297793446108698845e-03 -2.018803507089614868e-01 9.268487244844436646e-02 -7.179265469312667847e-02 1.236805394291877747e-01 -1.238556653261184692e-01 1.748546361923217773e-01 7.452090736478567123e-03 7.549249380826950073e-02 1.727972626686096191e-01 6.430244445800781250e-02 -7.789739966392517090e-02 -5.438970401883125305e-02 3.425169587135314941e-01 5.709903836250305176e-01 3.223062679171562195e-02 2.340619862079620361e-01 6.028438732028007507e-02 2.188877910375595093e-01 2.505267225205898285e-02 9.989083558320999146e-02 -6.083620712161064148e-02 1.220175414346158504e-03 -2.001884132623672485e-01 2.588124871253967285e-01 -8.891648799180984497e-02
1.325310468673706055e-01 3.730744123458862305e-01 -2.057083547115325928e-01 -1.283426880836486816e-01 -1.072888448834419250e-02 -9.303508698940277100e-02 -1.916276365518569946e-01 7.244953513145446777e-02 2.033955156803131104e-01 1.371624022722244263e-01 1.584146767854690552e-01 -9.153936803340911865e-02 2.693954110145568848e-01 1.416652556508779526e-02 2.306111156940460205e-01 -9.879169613122940063e-02 1.393220126628875732e-01 -1.704816520214080811e-01 1.523997187614440918e-01 -3.238888829946517944e-02 2.668388187885284424e-01 2.115979790687561035e-01 1.496469974517822266e-01 -3.718511462211608887e-01 -1.754048913717269897e-01 -2.097147405147552490e-01 -1.915434375405311584e-02 -1.648305356502532959e-01 -1.045219004154205322e-01 1.792152225971221924e-01 6.158636510372161865e-02 -7.639572769403457642e-02
-1.320414431393146515e-02 2.945310771465301514e-01 -3.415111303329467773e-01 1.507089585065841675e-01 1.115313842892646790e-01 -8.443634957075119019e-02 1.377274692058563232e-01 -2.382270805537700653e-02 -1.936349123716354370e-01 -9.921339899301528931e-02 -1.514767110347747803e-01 -3.077630652114748955e-03 1.475667357444763184e-01 1.189824566245079041e-01 -8.534380048513412476e-02 -2.725549228489398956e-02 -3.837243421003222466e-03 -3.673870265483856201e-01 3.673652932047843933e-02 1.149996556341648102e-02 4.379760921001434326e-01 1.179870814085006714e-01 1.907029002904891968e-01 1.860561221837997437e-01 1.611225903034210205e-01 -2.460515797138214111e-01 2.310790270566940308e-01 1.627788320183753967e-02 -1.952905207872390747e-02 1.762147545814514160e-01 1.882544755935668945e-01 -1.190961617976427078e-02
3.627329170703887939e-01 1.690872609615325928e-01 -1.670676022768020630e-01 -7.978377491235733032e-02 2.797927241772413254e-03 -2.106814086437225342e-01 -1.858701258897781372e-01 -4.323693737387657166e-02 -1.383772790431976318e-01 4.826263338327407837e-02 8.894852362573146820e-03 -1.189953237771987915e-01 1.064801737666130066e-01 6.024877354502677917e-02 -2.717736661434173584e-01 -1.088928952813148499e-01 -3.405522927641868591e-02 -4.164437949657440186e-02 6.476716697216033936e-02 -6.626766920089721680e-02 4.691987633705139160e-01 7.952532172203063965e-02 2.119427323341369629e-01 -1.041936799883842468e-01 1.147890314459800720e-01 -1.610741317272186279e-01 -1.820055842399597168e-01 1.819339692592620850e-01 2.195615321397781372e-01 2.263559997081756592e-01 2.694118320941925049e-01 1.313016116619110107e-01
2.450178712606430054e-01 3.393130376935005188e-02 -5.759225413203239441e-02 2.166540548205375671e-02 -1.009634435176849365e-01 -1.369763910770416260e-01 -3.462390601634979248e-02 -2.397359013557434082e-01 2.236854285001754761e-01 -1.413508206605911255e-01 3.461436629295349121e-01 -6.525304168462753296e-02 3.193289637565612793e-01 -8.900049142539501190e-03 1.349427700042724609e-01 2.154899835586547852e-01 2.046738564968109131e-01 8.118762820959091187e-02 1.239802986383438110e-01 1.743341684341430664e-01 3.405717015266418457e-01 -1.763763721100986004e-03 2.326364070177078247e-01 1.629555523395538330e-01 -2.246040999889373779e-01 -2.135399878025054932e-01 -4.774354025721549988e-02 -3.513248637318611145e-02 6.349612027406692505e-02 1.299894303083419800e-01 2.381589710712432861e-01 1.359948068857192993e-01
7.480216771364212036e-02 3.139990568161010742e-01 1.169187109917402267e-02 -3.350297510623931885e-01 8.794534951448440552e-02 -1.229230239987373352e-01 -6.927925348281860352e-02 -1.760382950305938721e-01 -1.092636510729789734e-01 1.096691489219665527e-01 6.029682606458663940e-02 -1.587940603494644165e-01 1.396117061376571655e-01 -1.120273396372795105e-01 1.510748565196990967e-01 8.161459863185882568e-02 -1.481360942125320435e-01 -1.034954935312271118e-01 -1.314552128314971924e-01 -1.373771429061889648e-01 1.297186017036437988e-01 2.103437632322311401e-01 5.347940325736999512e-01 -1.978545337915420532e-01 1.242760382592678070e-02 1.267391163855791092e-02 7.053659111261367798e-02 -1.881492286920547485e-01 3.793730586767196655e-02 -7.583649456501007080e-02 1.662027239799499512e-01 2.826932370662689209e-01
1.346121728420257568e-01 2.659318447113037109e-01 -1.384221315383911133e-01 -3.986314833164215088e-01 6.645409762859344482e-02 -6.372714787721633911e-02 -1.990746520459651947e-02 -1.640091836452484131e-01 -2.048880010843276978e-01 2.267487198114395142e-01 -1.181828603148460388e-01 -2.394498139619827271e-02 1.485346853733062744e-01 -8.137938380241394043e-02 9.073604643344879150e-02 1.077929511666297913e-01 -4.516281932592391968e-02 -7.790894806385040283e-02 -2.365288324654102325e-02 -1.138042435050010681e-01 2.133506536483764648e-01 2.239492982625961304e-01 4.570949971675872803e-01 -1.353305876255035400e-01 -9.671828895807266235e-02 -6.846456229686737061e-02 -1.090059243142604828e-02 -2.608005702495574951e-01 1.448696702718734741e-01 1.242629345506429672e-02 4.190737009048461914e-02 3.020425438880920410e-01
5.002287030220031738e-02 -1.110864207148551941e-01 -7.869309186935424805e-02 -2.728460431098937988e-01 -2.706851661205291748e-01 -1.748633086681365967e-01 -1.157353147864341736e-01 -2.323653101921081543e-01 -2.237894535064697266e-01 3.403854370117187500e-02 2.241721302270889282e-01 -5.175163969397544861e-02 2.819531559944152832e-01 1.469533983618021011e-02 2.352233827114105225e-01 2.670679613947868347e-02 -2.481898814439773560e-01 -2.836338281631469727e-01 -2.835630625486373901e-02 2.230471372604370117e-01 3.080854713916778564e-01 1.397682260721921921e-02 1.852180063724517822e-01 7.449694676324725151e-04 -2.399300336837768555e-01 -1.267335936427116394e-02 1.911341845989227295e-01 1.264616996049880981e-01 3.094113618135452271e-02 -2.018547058105468750e-01 1.290130317211151123e-01 5.232418701052665710e-02
2.993957996368408203e-01 -1.506646573543548584e-01 -3.177985250949859619e-01 -8.208914846181869507e-02 -2.233331650495529175e-02 2.641970291733741760e-03 2.567340247333049774e-02 -3.073858022689819336e-01 9.172471612691879272e-02 -2.985050342977046967e-02 3.670492768287658691e-01 1.175318285822868347e-01 2.228496223688125610e-01 2.317397110164165497e-02 1.112337969243526459e-02 1.663581095635890961e-02 1.753429323434829712e-02 4.891961440443992615e-02 -1.231092214584350586e-01 1.742672175168991089e-01 1.122980043292045593e-01 3.502584397792816162e-01 3.483842611312866211e-01 -1.237098798155784607e-01 -5.018627643585205078e-02 1.964151263236999512e-01 -1.751784235239028931e-01 1.029915586113929749e-01 9.194438904523849487e-02 -8.855944871902465820e-02 2.128195948898792267e-02 -2.376957833766937256e-01
1.641971170902252197e-01 7.589703053236007690e-02 -1.127039119601249695e-01 2.899825107306241989e-03 -5.694289878010749817e-02 -4.278903603553771973e-01 2.288196533918380737e-01 6.719501316547393799e-02 3.366029858589172363e-01 8.641613274812698364e-02 2.087766230106353760e-01 1.300834119319915771e-01 9.108273684978485107e-02 4.917955026030540466e-02 1.834333688020706177e-02 6.159615889191627502e-02 -1.295213550329208374e-01 -1.722517907619476318e-01 4.128064494580030441e-03 -4.134745150804519653e-02 3.608496189117431641e-01 1.297821104526519775e-01 3.021308183670043945e-01 -1.072257235646247864e-01 -2.277224808931350708e-01 -2.305919975042343140e-01 -1.356257647275924683e-01 2.618440091609954834e-01 1.550951451063156128e-01 -2.146863378584384918e-02 1.969142630696296692e-02 -1.840290613472461700e-02
1.854461878538131714e-01 -6.868982315063476562e-02 -1.677789725363254547e-02 -1.104392930865287781e-01 -1.381649971008300781e-01 2.708659134805202484e-02 1.523864865303039551e-01 -1.672362443059682846e-03 1.809949278831481934e-01 -7.234104722738265991e-02 5.648869276046752930e-02 -9.616994857788085938e-02 2.574546337127685547e-01 -1.607109457254409790e-01 -3.876856341958045959e-02 5.699460208415985107e-02 -2.545350976288318634e-02 -1.150889769196510315e-01 1.915075033903121948e-01 2.519264519214630127e-01 2.714395150542259216e-02 3.135801553726196289e-01 2.325624674558639526e-01 -2.779150605201721191e-01 1.116058304905891418e-01 -3.907588124275207520e-01 7.772293407469987869e-03 2.729120850563049316e-01 3.632814586162567139e-01 1.276129186153411865e-01 1.541436016559600830e-01 4.400030151009559631e-02
2.730925977230072021e-01 4.376990497112274170e-01 -7.034573704004287720e-02 -1.615869104862213135e-01 1.221245378255844116e-01 1.988742686808109283e-02 -1.363253220915794373e-02 -1.535294502973556519e-01 1.317520975135266781e-03 -6.326647102832794189e-02 7.154656946659088135e-02 -5.221253633499145508e-02 4.558860361576080322e-01 -4.986432194709777832e-02 -1.910466253757476807e-01 -1.114414781332015991e-01 1.296898275613784790e-01 -2.863146364688873291e-01 1.631915718317031860e-01 -4.219076782464981079e-02 2.241173833608627319e-01 1.524675935506820679e-01 2.025801539421081543e-01 1.901256293058395386e-01 1.710897386074066162e-01 8.147083222866058350e-02 1.223415955901145935e-01 1.166608482599258423e-01 -1.212328895926475525e-01 -6.373748648911714554e-03 -4.469067603349685669e-02 -1.831334680318832397e-01
-8.449127897620201111e-03 -4.832955077290534973e-02 -1.378825157880783081e-01 8.418277651071548462e-02 1.275320500135421753e-01 -9.447854757308959961e-02 -4.184117168188095093e-02 -6.399132311344146729e-02 1.436368972063064575e-01 -7.553611067123711109e-04 2.870502769947052002e-01 -1.092034503817558289e-01 9.503590315580368042e-02 1.845209896564483643e-01 -2.458194345235824585e-01 1.031146198511123657e-01 -1.740104109048843384e-01 1.295110303908586502e-02 1.275980025529861450e-01 2.696593105792999268e-02 2.270894497632980347e-01 2.027933150529861450e-01 5.771724581718444824e-01 -2.602237462997436523e-02 2.491967566311359406e-02 -2.852250337600708008e-01 6.362682208418846130e-03 2.771963179111480713e-01 -3.865410760045051575e-02 2.405633777379989624e-01 1.334457397460937500e-01 -3.718093782663345337e-02
-6.192423403263092041e-02 1.716303522698581219e-03 -2.006962597370147705e-01 -1.085612326860427856e-01 -2.002744525671005249e-01 -2.398729324340820312e-01 -1.015589833259582520e-01 -2.651571929454803467e-01 -1.883706599473953247e-01 -7.384249567985534668e-02 -6.250555813312530518e-02 -8.503542840480804443e-02 1.188616082072257996e-01 -1.832964867353439331e-01 2.174405455589294434e-01 -5.918075144290924072e-02 -1.156038492918014526e-01 9.141924232244491577e-02 -1.084902063012123108e-01 2.515250444412231445e-01 3.016711473464965820e-01 1.089612171053886414e-01 3.923203647136688232e-01 -1.553620249032974243e-01 -2.657967805862426758e-01 -2.532816678285598755e-02 1.268219351768493652e-01 1.983947604894638062e-01 2.620583772659301758e-01 1.881683766841888428e-01 -7.185578346252441406e-02 -3.972057253122329712e-02
1.460236310958862305e-01 2.495191544294357300e-01 -2.887192368507385254e-01 -9.736658632755279541e-02 -5.322432890534400940e-02 1.817291826009750366e-01 -1.729563772678375244e-01 -2.344114184379577637e-01 1.150555983185768127e-01 2.391203939914703369e-01 -1.931750029325485229e-01 -5.217178724706172943e-03 -1.158341094851493835e-01 1.427558958530426025e-01 1.742843389511108398e-01 -8.576644212007522583e-02 1.268970370292663574e-01 -1.378956288099288940e-01 1.431328952312469482e-01 -1.220120787620544434e-01 1.905401200056076050e-01 4.153268039226531982e-01 2.554423213005065918e-01 7.491218298673629761e-02 7.786076515913009644e-02 -1.679046005010604858e-01 -7.070077955722808838e-02 1.478530168533325195e-01 1.727040112018585205e-01 1.540376842021942139e-01 9.020943194627761841e-02 2.249614149332046509e-01
-1.594046354293823242e-01 4.560980945825576782e-02 9.698679298162460327e-02 2.657665014266967773e-01 -8.164352178573608398e-02 -1.508288085460662842e-01 7.226977497339248657e-02 -2.647587954998016357e-01 1.621173620223999023e-01 -1.021644026041030884e-01 2.612144649028778076e-01 -6.029206141829490662e-02 2.255673557519912720e-01 6.786739826202392578e-02 -6.348852813243865967e-02 1.288334876298904419e-01 -1.676061600446701050e-01 9.155188500881195068e-02 1.278245598077774048e-01 7.912362366914749146e-02 2.054977416992187500e-01 2.662651240825653076e-01 4.342496991157531738e-01 -1.201815996319055557e-02 2.819226589053869247e-03 -2.191253602504730225e-01 -1.988525241613388062e-01 1.997993886470794678e-01 -7.561364769935607910e-02 1.852212846279144287e-01 2.555050849914550781e-01 -9.655666351318359375e-02
1.408957540988922119e-01 2.745998799800872803e-01 -2.917351201176643372e-02 1.881701201200485229e-01 -1.342614293098449707e-01 -2.205266803503036499e-01 -1.452784240245819092e-01 -3.022322058677673340e-01 1.024549975991249084e-01 1.464647203683853149e-01 -1.998648345470428467e-01 -4.009291902184486389e-02 1.458153426647186279e-01 -1.369940042495727539e-01 -2.016481608152389526e-01 -1.117810457944869995e-01 2.360944636166095734e-02 -2.799504399299621582e-01 1.002951338887214661e-02 1.309407353401184082e-01 -8.481300622224807739e-02 4.186529219150543213e-01 2.109993547201156616e-01 -6.682571768760681152e-02 2.298377640545368195e-02 -9.303268045186996460e-02 -6.725876033306121826e-02 1.804711818695068359e-01 2.318656295537948608e-01 3.676644060760736465e-03 2.453433126211166382e-01 1.865914165973663330e-01
1.272369325160980225e-01 -7.364100217819213867e-02 3.463004156947135925e-02 1.405868958681821823e-02 1.792379887774586678e-03 9.671579301357269287e-02 2.106601297855377197e-01 -5.401843413710594177e-02 -1.720282435417175293e-01 -1.306121200323104858e-01 1.928690075874328613e-01 -5.836986750364303589e-02 -1.589472591876983643e-02 -9.545771777629852295e-02 -7.625793665647506714e-02 1.612884402275085449e-01 -3.924255445599555969e-02 -2.291610389947891235e-01 6.359648704528808594e-02 -9.791139746084809303e-04 3.737016916275024414e-01 4.311283826828002930e-01 2.893188893795013428e-01 -3.128885105252265930e-02 1.124859377741813660e-01 -1.386363357305526733e-01 3.052808344364166260e-02 2.814993858337402344e-01 -8.332897722721099854e-02 4.228377342224121094e-01 7.965552061796188354e-02 1.394578516483306885e-01
4.859367758035659790e-02 1.908158063888549805e-01 -2.121267914772033691e-01 -3.590604662895202637e-02 -4.938303027302026749e-03 -1.118706092238426208e-01 1.830556429922580719e-02 -2.686908245086669922e-01 -1.431025266647338867e-01 -2.915990352630615234e-01 -1.293424069881439209e-01 -1.190573573112487793e-01 8.871349692344665527e-02 3.101699426770210266e-02 1.496884971857070923e-01 -1.871737390756607056e-01 -1.970158219337463379e-01 -1.870796978473663330e-01 -2.085459828376770020e-01 2.083470374345779419e-01 3.498220741748809814e-01 2.198111563920974731e-01 2.436132729053497314e-01 5.081113800406455994e-02 -5.825782939791679382e-02 -2.975282669067382812e-01 4.893101006746292114e-02 5.004419758915901184e-02 -1.158669292926788330e-01 1.443444341421127319e-01 5.333470180630683899e-02 -3.161173462867736816e-01
-1.396772265434265137e-02 1.783829480409622192e-01 -6.977116316556930542e-02 -2.615860998630523682e-01 1.621543169021606445e-01 -3.285527229309082031e-02 -1.569448560476303101e-01 -1.529054194688796997e-01 -1.311753392219543457e-01 2.192583382129669189e-01 -5.918183177709579468e-02 3.396508470177650452e-02 1.649969369173049927e-01 -1.111233606934547424e-01 2.781845331192016602e-01 3.332018107175827026e-02 -4.413585737347602844e-02 -1.939187049865722656e-01 9.358023107051849365e-02 -2.397541329264640808e-02 3.753553926944732666e-01 1.405414938926696777e-01 3.776119053363800049e-01 -2.141729742288589478e-01 5.304762348532676697e-02 1.147549226880073547e-01 2.758880518376827240e-02 -5.885465815663337708e-02 -5.552246049046516418e-02 -5.740258470177650452e-02 1.884731352329254150e-01 4.137639701366424561e-01
2.112518101930618286e-01 3.722482323646545410e-01 1.060919463634490967e-02 -2.285372279584407806e-02 1.222233697772026062e-01 -9.586235135793685913e-02 7.059917598962783813e-02 -1.513507813215255737e-01 1.684814393520355225e-01 -4.759228229522705078e-02 -1.037367209792137146e-01 -3.070529177784919739e-02 5.796768665313720703e-01 -7.594306766986846924e-02 -1.193684637546539307e-01 -9.477650374174118042e-02 4.110193997621536255e-02 -3.655183911323547363e-01 2.169533520936965942e-01 3.916437178850173950e-02 5.531853064894676208e-02 1.505288779735565186e-01 1.807360351085662842e-01 4.332744702696800232e-02 2.044462710618972778e-01 -1.072385814040899277e-02 1.567466557025909424e-01 5.227032676339149475e-02 -9.968988597393035889e-02 1.395340710878372192e-01 -3.370320051908493042e-02 -1.133764162659645081e-01
-1.266814861446619034e-02 2.794339321553707123e-02 7.343674451112747192e-02 -1.390149295330047607e-01 -1.105167195200920105e-01 -2.044818103313446045e-01 2.281277179718017578e-01 -1.484431326389312744e-01 -2.328453361988067627e-01 5.537411198019981384e-02 -8.172976970672607422e-02 2.437079511582851410e-02 1.495871394872665405e-01 -2.292868196964263916e-01 7.213776558637619019e-02 -1.053966283798217773e-01 -1.619807928800582886e-01 -2.727133035659790039e-01 5.592608451843261719e-02 -1.819112300872802734e-01 1.332186013460159302e-01 2.834172546863555908e-01 4.195789098739624023e-01 7.885181903839111328e-02 -4.553767442703247070e-01 4.815848916769027710e-02 2.079711481928825378e-02 1.483517289161682129e-01 -1.643708348274230957e-02 1.019843071699142456e-01 6.981147080659866333e-02 -1.599347740411758423e-01
2.728433907032012939e-01 1.466602981090545654e-01 -2.911121249198913574e-01 -1.678554266691207886e-01 1.254907399415969849e-01 -1.306492090225219727e-01 -6.434465199708938599e-02 -2.073371112346649170e-01 -7.677863468416035175e-04 -1.120942905545234680e-01 3.322665393352508545e-02 3.614283725619316101e-02 3.054000064730644226e-02 5.943037569522857666e-02 1.232993155717849731e-01 3.937612753361463547e-03 -7.255676388740539551e-02 -2.720333933830261230e-01 1.245273277163505554e-01 -2.355267405509948730e-01 2.158567160367965698e-01 1.911698877811431885e-01 6.263516843318939209e-02 -1.711734086275100708e-01 -2.860256135463714600e-01 -6.823350489139556885e-02 -1.289698779582977295e-01 5.310976505279541016e-01 -1.706058531999588013e-02 -4.452208231668919325e-04 -7.231432944536209106e-02 -1.386557221412658691e-01
9.710902720689773560e-02 6.133425235748291016e-02 -1.811548322439193726e-01 4.488046467304229736e-02 -1.977408118546009064e-02 -5.414456129074096680e-01 -1.762061715126037598e-01 -2.660829126834869385e-01 2.193662971258163452e-01 1.690166145563125610e-01 3.540693223476409912e-02 -2.369518391788005829e-02 2.801360785961151123e-01 1.331797391176223755e-01 -1.067199483513832092e-01 -1.235601380467414856e-01 1.050117835402488708e-01 7.156399637460708618e-02 1.450546272099018097e-02 1.362750232219696045e-01 1.745036393404006958e-01 2.147373855113983154e-01 8.534042537212371826e-02 -2.274401485919952393e-01 3.204638138413429260e-02 -4.321385547518730164e-02 -1.821146309375762939e-01 1.788291633129119873e-01 4.501768574118614197e-02 2.872353494167327881e-01 1.790080666542053223e-01 8.979079313576221466e-03
-2.041023820638656616e-01 -1.446981579065322876e-01 -1.776258945465087891e-01 -1.242560520768165588e-01 6.484438478946685791e-02 8.191627264022827148e-02 1.114505901932716370e-01 -2.113883793354034424e-01 -9.456851333379745483e-02 -1.838044524192810059e-01 4.550557583570480347e-02 8.198537677526473999e-02 2.730602025985717773e-01 -1.987813413143157959e-01 2.962717115879058838e-01 9.498599171638488770e-02 -2.788162529468536377e-01 -1.144373789429664612e-02 -7.326613366603851318e-02 6.002884730696678162e-02 2.393439859151840210e-01 3.960539102554321289e-01 2.820131182670593262e-01 1.269517391920089722e-01 -2.233415395021438599e-01 -3.316002711653709412e-02 -3.912004828453063965e-02 -1.547643989324569702e-01 1.625587046146392822e-01 7.976846396923065186e-02 2.163104563951492310e-01 -8.557441830635070801e-02
-3.451425954699516296e-02 1.619054675102233887e-01 1.730515062808990479e-01 2.722085639834403992e-02 1.843248605728149414e-01 1.789261847734451294e-01 1.418178081512451172e-01 -1.309053897857666016e-01 -3.072134032845497131e-02 1.536235511302947998e-01 8.533871732652187347e-03 -3.038896024227142334e-01 2.189009487628936768e-01 1.158355250954627991e-01 -2.979139983654022217e-01 1.708750724792480469e-01 -1.651626378297805786e-01 -2.051059752702713013e-01 1.451007127761840820e-01 4.273004457354545593e-02 2.067614793777465820e-01 2.603952586650848389e-01 3.844159245491027832e-01 -1.861498206853866577e-01 8.343222551047801971e-03 -1.790459901094436646e-01 -8.949439972639083862e-02 2.505187690258026123e-01 1.029529720544815063e-01 -1.428466103971004486e-02 1.786922216415405273e-01 -1.075903996825218201e-01
-5.318571999669075012e-02 1.576151549816131592e-01 -1.890187561511993408e-01 8.878502994775772095e-02 -1.298231035470962524e-01 5.646405741572380066e-02 -2.667276561260223389e-01 -1.298471689224243164e-01 2.864926122128963470e-03 3.621801733970642090e-02 6.598553806543350220e-02 -2.661643326282501221e-01 1.038945242762565613e-01 1.620572209358215332e-01 1.347543150186538696e-01 -2.763270735740661621e-01 -1.121437475085258484e-01 -1.423078179359436035e-01 -6.207767128944396973e-02 1.281472146511077881e-01 3.751471042633056641e-01 1.345945596694946289e-01 2.417568862438201904e-01 -3.054893910884857178e-01 -7.176374644041061401e-02 -8.211150765419006348e-02 3.730451762676239014e-01 1.426453292369842529e-01 1.712699383497238159e-01 -1.266138278879225254e-03 1.676659584045410156e-01 1.414507478475570679e-01
-1.393385529518127441e-01 -5.286084022372961044e-03 3.848321735858917236e-02 -7.241160422563552856e-02 -1.797656118869781494e-01 7.075804751366376877e-03 1.061782538890838623e-01 -1.868020892143249512e-01 -3.052509725093841553e-01 1.106028035283088684e-01 1.806734949350357056e-01 1.408128626644611359e-02 3.565771281719207764e-01 1.366384029388427734e-01 2.392421513795852661e-01 1.744554787874221802e-01 -5.205479264259338379e-02 -1.690963357686996460e-01 -9.957421571016311646e-02 1.012549698352813721e-01 1.330683529376983643e-01 8.524246513843536377e-02 3.660910129547119141e-01 -2.553957514464855194e-03 -2.595741115510463715e-02 -2.855589389801025391e-01 -1.613580137491226196e-01 3.126149773597717285e-01 -2.308830060064792633e-02 -4.868055135011672974e-02 3.092245161533355713e-01 9.261950105428695679e-02
8.200885355472564697e-02 3.182480335235595703e-01 -1.125890412367880344e-03 -7.893782854080200195e-02 -1.227140054106712341e-01 7.852931320667266846e-02 -6.850205361843109131e-02 -2.774878740310668945e-01 4.820759966969490051e-02 -1.118948161602020264e-01 -8.280507475137710571e-02 1.340197026729583740e-01 2.315930128097534180e-01 8.653403073549270630e-02 2.832190394401550293e-01 1.145098805427551270e-01 1.695856638252735138e-02 -2.128456234931945801e-01 -1.905630081892013550e-01 2.607800662517547607e-01 4.196829199790954590e-01 1.606951504945755005e-01 1.797116100788116455e-01 -1.060288175940513611e-01 -9.991715848445892334e-02 -1.580934971570968628e-01 1.917676627635955811e-01 4.419912397861480713e-02 -1.574583053588867188e-01 -4.010064899921417236e-02 6.586712598800659180e-02 -2.981273233890533447e-01
1.424600481986999512e-01 7.607307750731706619e-03 -1.058080866932868958e-01 -1.834125220775604248e-01 -8.207513391971588135e-02 -6.721355020999908447e-02 2.834469676017761230e-01 -3.250856399536132812e-01 2.098179012537002563e-01 -8.098452351987361908e-03 2.800972163677215576e-01 -1.316905021667480469e-01 1.020428910851478577e-01 -2.802788838744163513e-02 8.538845926523208618e-02 1.872640997171401978e-01 -8.121390640735626221e-02 -2.145182937383651733e-01 -1.757637858390808105e-01 1.739904284477233887e-01 6.487433612346649170e-02 -1.441900990903377533e-02 3.277663886547088623e-01 1.474508643150329590e-01 -8.177716517820954323e-05 -6.868512928485870361e-02 -1.842382550239562988e-01 3.716771304607391357e-01 2.295298874378204346e-01 -6.222165375947952271e-02 1.729999482631683350e-01 1.828481703996658325e-01
2.235755324363708496e-02 -2.251175791025161743e-01 -2.702192962169647217e-01 -1.312325298786163330e-01 -9.596605598926544189e-02 -3.892907127737998962e-02 -1.083295494318008423e-01 -3.532340526580810547e-01 -9.961900115013122559e-02 -1.403764039278030396e-01 5.413154885172843933e-02 1.439655125141143799e-01 5.743729695677757263e-02 -1.415156424045562744e-01 7.264697551727294922e-02 2.683970145881175995e-02 -1.416372954845428467e-01 1.317778676748275757e-01 -6.738106906414031982e-02 -2.874933928251266479e-02 3.058006763458251953e-01 1.532654017210006714e-01 4.012829363346099854e-01 -5.279639735817909241e-02 -3.153261840343475342e-01 -1.074803099036216736e-01 1.292771697044372559e-01 1.337950676679611206e-01 2.841585874557495117e-01 2.615680992603302002e-01 8.735473453998565674e-02 -5.228317901492118835e-02
1.838922649621963501e-01 8.618957549333572388e-02 -1.798523217439651489e-02 -3.055679202079772949e-01 -9.645829349756240845e-02 -1.003462001681327820e-01 -2.095772922039031982e-01 -3.318989872932434082e-01 -9.236649423837661743e-02 -7.603031396865844727e-02 1.230700034648180008e-02 -3.135443106293678284e-02 6.159365549683570862e-02 1.763066202402114868e-01 -1.928635500371456146e-02 -1.725354492664337158e-01 7.253582030534744263e-02 -1.208681911230087280e-01 1.876286715269088745e-01 -2.198949158191680908e-01 3.134236037731170654e-01 2.119601517915725708e-01 2.211359441280364990e-01 2.487208694219589233e-02 -2.181528061628341675e-01 2.360448092222213745e-01 3.808148503303527832e-01 1.246202290058135986e-01 -1.498478353023529053e-01 6.040166690945625305e-02 1.569197326898574829e-01 2.114874124526977539e-02
1.003358066082000732e-01 2.206165790557861328e-01 8.462459594011306763e-02 -8.162079751491546631e-02 -5.229686945676803589e-02 -2.785361744463443756e-02 -2.390013635158538818e-01 -5.079875886440277100e-02 1.648130640387535095e-02 -1.181852445006370544e-01 2.521994523704051971e-02 1.524286419153213501e-01 8.015017211437225342e-02 3.154294192790985107e-01 4.337442815303802490e-01 7.223397027701139450e-03 -2.391654551029205322e-01 -1.755053997039794922e-01 -1.344048976898193359e-01 9.889876842498779297e-02 3.113986253738403320e-01 9.955573827028274536e-03 3.437237441539764404e-01 -4.145864024758338928e-02 -3.600073978304862976e-02 -3.299100697040557861e-01 1.952879130840301514e-01 6.884424388408660889e-02 7.946681231260299683e-02 -3.049928694963455200e-02 1.729048192501068115e-01 -9.525275230407714844e-02
2.663175761699676514e-01 7.968959957361221313e-02 -2.614068984985351562e-01 -7.230751216411590576e-02 -8.786821365356445312e-02 -8.215001970529556274e-02 6.698722019791603088e-03 5.768737569451332092e-02 2.210385501384735107e-01 -6.539558619260787964e-02 -6.966975983232259750e-03 -2.523683197796344757e-02 2.782725989818572998e-01 1.912330090999603271e-01 1.803599596023559570e-01 1.736159920692443848e-01 2.840152382850646973e-01 -1.518068611621856689e-01 7.469578087329864502e-02 1.852542757987976074e-01 3.573112562298774719e-02 3.559978604316711426e-01 1.799740344285964966e-01 -3.737320005893707275e-01 1.277287155389785767e-01 -4.702535271644592285e-02 -5.667846277356147766e-02 6.943355500698089600e-02 2.420760989189147949e-01 2.596209943294525146e-01 9.504682384431362152e-03 -6.695341318845748901e-02
-9.532694518566131592e-02 -1.665779799222946167e-01 8.300673961639404297e-02 -7.348094135522842407e-02 8.789291977882385254e-02 -2.013335078954696655e-01 -3.015892803668975830e-01 -2.195204645395278931e-01 7.842918485403060913e-02 3.919877409934997559e-01 3.625098988413810730e-02 1.397245796397328377e-03 2.045553028583526611e-01 9.602259524399414659e-05 1.256718039512634277e-01 -4.469581320881843567e-02 8.700717240571975708e-03 -2.461793720722198486e-01 1.079817339777946472e-01 3.205840885639190674e-01 3.746861815452575684e-01 9.337256103754043579e-02 3.395834863185882568e-01 -1.018986850976943970e-01 8.109173178672790527e-02 5.321370437741279602e-02 2.128171175718307495e-01 1.263408958911895752e-01 8.430449664592742920e-02 8.730051666498184204e-02 1.935657672584056854e-02 8.382720500230789185e-02
1.118314191699028015e-01 3.097923994064331055e-01 -8.765907585620880127e-02 6.827161461114883423e-02 -7.213855534791946411e-02 -1.632115393877029419e-01 -1.998467892408370972e-01 -7.921135425567626953e-02 -7.412766572088003159e-03 2.394700609147548676e-02 -1.333961170166730881e-02 4.287990555167198181e-02 3.435961008071899414e-01 2.757907509803771973e-01 3.128389120101928711e-01 6.683539599180221558e-02 -9.202743321657180786e-02 -9.577710926532745361e-02 -1.199383512139320374e-01 1.789575368165969849e-01 4.036926329135894775e-01 1.521088997833430767e-03 2.662699520587921143e-01 2.017269283533096313e-02 1.025652047246694565e-02 -1.990725398063659668e-01 1.630273461341857910e-01 1.869165003299713135e-01 7.015984505414962769e-02 1.276790499687194824e-01 -1.027269661426544189e-01 -2.658292055130004883e-01
1.439295709133148193e-01 1.232108771800994873e-01 -1.512803137302398682e-01 -3.833384811878204346e-01 1.458307802677154541e-01 -9.787879139184951782e-02 -1.099811494350433350e-01 -1.623866856098175049e-01 -1.689348965883255005e-01 1.342733949422836304e-01 -1.212779507040977478e-01 1.370028033852577209e-02 8.102042973041534424e-02 -2.191932499408721924e-01 -3.175592422485351562e-02 -8.290725201368331909e-02 -4.088274016976356506e-02 -2.206190377473831177e-01 -5.238680168986320496e-03 5.025083571672439575e-02 2.477488219738006592e-01 1.879440397024154663e-01 4.161593317985534668e-01 -2.319642156362533569e-01 5.551547929644584656e-02 6.231932714581489563e-02 -9.543809294700622559e-02 -2.500304281711578369e-01 5.153387039899826050e-02 7.488290965557098389e-02 2.312829047441482544e-01 2.899332344532012939e-01
-1.910307109355926514e-01 1.634160280227661133e-01 -1.527983248233795166e-01 -4.588763788342475891e-02 2.077759206295013428e-01 -6.958650052547454834e-02 8.041647076606750488e-02 1.803317666053771973e-02 1.463893651962280273e-01 4.832427576184272766e-02 -5.619530752301216125e-02 1.205304786562919617e-01 2.431218326091766357e-01 9.683869034051895142e-02 2.117102891206741333e-01 -3.043203949928283691e-01 -2.998113930225372314e-01 -1.398195475339889526e-01 2.703414559364318848e-01 2.458356767892837524e-01 2.851141691207885742e-01 2.827431559562683105e-01 1.549092233180999756e-01 8.674327284097671509e-02 -1.344089359045028687e-01 5.789195373654365540e-02 7.834838330745697021e-02 2.057541608810424805e-01 2.117977105081081390e-02 6.433314830064773560e-02 2.070064097642898560e-01 2.369287908077239990e-01
-9.632359142415225506e-04 2.955014407634735107e-01 -2.902744114398956299e-01 -1.883194744586944580e-01 -2.419238984584808350e-01 -2.734467685222625732e-01 -5.432233959436416626e-02 -9.276439249515533447e-02 2.840740606188774109e-03 4.629201069474220276e-02 -8.435728400945663452e-02 4.009690135717391968e-02 -6.163522228598594666e-02 -8.546853065490722656e-02 9.052611142396926880e-02 -2.727379798889160156e-01 1.248097047209739685e-01 -3.553848862648010254e-01 9.623280912637710571e-02 1.134096682071685791e-01 2.826691046357154846e-02 1.938106119632720947e-01 1.859591603279113770e-01 3.168490156531333923e-02 1.007840558886528015e-01 -2.182226069271564484e-02 1.827018409967422485e-01 -1.262256950139999390e-01 2.777704596519470215e-01 1.688316762447357178e-01 3.023427426815032959e-01 2.203984856605529785e-01
6.690297275781631470e-02 4.540117084980010986e-01 -3.132384121417999268e-01 -3.930820897221565247e-02 3.890043124556541443e-02 -2.732968032360076904e-01 -1.887582093477249146e-01 8.739931136369705200e-02 -2.168835699558258057e-02 -2.349665462970733643e-01 1.797752082347869873e-01 -9.376929700374603271e-02 2.531483583152294159e-02 2.336437627673149109e-02 1.402208209037780762e-01 -9.358002245426177979e-02 5.041985772550106049e-03 -2.147717475891113281e-01 1.304591000080108643e-01 -6.375180557370185852e-03 3.227959275245666504e-01 1.929588615894317627e-01 2.120560407638549805e-02 5.021008104085922241e-02 -1.620822697877883911e-01 -3.626907616853713989e-02 6.131031736731529236e-02 4.280311241745948792e-02 2.676997184753417969e-01 -7.511965930461883545e-02 2.571239173412322998e-01 2.442426681518554688e-01
4.456069320440292358e-02 2.709712088108062744e-02 -3.667068183422088623e-01 -2.839654982089996338e-01 -1.696717590093612671e-01 -1.984447091817855835e-01 -6.523995101451873779e-02 -1.374282091856002808e-01 -7.513074204325675964e-03 -3.090461194515228271e-01 8.121342957019805908e-02 -1.304512494243681431e-03 1.046397984027862549e-01 5.277137388475239277e-04 1.589857041835784912e-01 1.096622943878173828e-01 -1.820057630538940430e-01 1.687581539154052734e-01 1.493146866559982300e-01 -1.067293211817741394e-01 2.066433876752853394e-01 3.155182600021362305e-01 4.139353334903717041e-01 -4.957658797502517700e-02 -6.145990639925003052e-02 5.648931115865707397e-02 3.019894361495971680e-01 -9.705619513988494873e-02 7.333409786224365234e-02 7.009338587522506714e-02 -6.857211887836456299e-02 8.073986321687698364e-02
-2.966781146824359894e-02 -2.927741967141628265e-02 -1.398783475160598755e-01 -1.793927848339080811e-01 1.424242556095123291e-01 -4.623863846063613892e-02 4.936033859848976135e-02 -2.288017123937606812e-01 2.344771027565002441e-01 1.823947951197624207e-02 1.691899746656417847e-01 -2.269702553749084473e-01 1.631996482610702515e-01 2.336315624415874481e-02 -9.833101183176040649e-02 7.665507495403289795e-03 -3.222035169601440430e-01 -1.826273975893855095e-03 1.141713112592697144e-01 1.270305961370468140e-01 3.221190571784973145e-01 6.009056419134140015e-02 2.800471484661102295e-01 -1.129307970404624939e-01 1.615071743726730347e-01 -1.180300563573837280e-01 -2.651553452014923096e-01 2.066774368286132812e-01 -1.937872618436813354e-01 3.821872919797897339e-02 3.314764499664306641e-01 -2.519405186176300049e-01
-1.527161449193954468e-01 -9.707513451576232910e-02 -2.405451834201812744e-01 -8.211880922317504883e-02 -9.122114628553390503e-03 -2.483005374670028687e-01 -2.131857573986053467e-01 -1.670114398002624512e-01 -2.592343389987945557e-01 -3.417322784662246704e-02 6.684183143079280853e-03 5.662520602345466614e-02 2.514013648033142090e-01 1.442370414733886719e-01 3.933985903859138489e-02 7.807368040084838867e-02 -1.836285889148712158e-01 -1.773286312818527222e-01 3.170765340328216553e-01 -6.055603921413421631e-02 2.710539996623992920e-01 1.255880445241928101e-01 4.796383082866668701e-01 -1.540074199438095093e-01 3.461049124598503113e-02 3.604643419384956360e-02 -8.079392462968826294e-02 -3.979129344224929810e-02 3.406118229031562805e-02 1.168544441461563110e-01 2.545184642076492310e-02 2.566040754318237305e-01
1.796412169933319092e-01 3.496639132499694824e-01 -1.507824808359146118e-01 -8.078806847333908081e-02 2.978115901350975037e-02 -5.092259496450424194e-02 -1.026338934898376465e-01 -2.211920022964477539e-01 3.454881906509399414e-01 1.259716004133224487e-01 3.545739920809864998e-03 3.328088819980621338e-01 -1.357688307762145996e-01 -7.247106730937957764e-02 1.641831398010253906e-01 8.103643357753753662e-02 2.938918769359588623e-01 -9.719138592481613159e-02 3.039449825882911682e-02 1.337852925062179565e-01 1.589053720235824585e-01 2.360508888959884644e-01 1.464924961328506470e-01 -3.015539348125457764e-01 -1.049522534012794495e-01 -1.733063608407974243e-01 4.651368036866188049e-02 -8.966394513845443726e-02 8.149570785462856293e-03 1.575234383344650269e-01 2.243161201477050781e-01 -1.248651668429374695e-01
5.877611041069030762e-02 -1.982186138629913330e-01 7.918985188007354736e-02 -1.976928561925888062e-01 4.540856555104255676e-02 -2.789673209190368652e-01 -8.359335362911224365e-02 -3.972784578800201416e-01 3.436675295233726501e-03 -1.899658143520355225e-01 -1.532833874225616455e-01 1.431322693824768066e-01 2.833736874163150787e-02 -1.767150312662124634e-02 2.810337245464324951e-01 4.668305628001689911e-03 6.687667965888977051e-02 -1.960808411240577698e-02 -1.242746934294700623e-01 1.390140652656555176e-01 2.790885865688323975e-01 2.961671538650989532e-02 5.257780551910400391e-01 5.568163841962814331e-02 6.751883774995803833e-02 1.068260073661804199e-01 9.422589838504791260e-02 -2.849588543176651001e-02 2.355353236198425293e-01 8.733250200748443604e-02 1.181752830743789673e-01 7.958044856786727905e-02
2.211870551109313965e-01 1.357088983058929443e-02 -9.600672125816345215e-02 -1.279329210519790649e-01 1.816073060035705566e-02 6.329437717795372009e-03 -5.407143384218215942e-03 -1.968532800674438477e-01 5.749503150582313538e-02 3.305839896202087402e-01 -1.068349257111549377e-01 -1.208721846342086792e-01 1.244908198714256287e-01 -1.487556397914886475e-01 2.354380190372467041e-01 -8.950615674257278442e-02 1.139652431011199951e-01 -2.249954342842102051e-01 1.267835646867752075e-01 1.036393195390701294e-01 2.340223193168640137e-01 2.981251478195190430e-01 9.340095520019531250e-02 -2.715726792812347412e-01 -1.259631663560867310e-01 -2.806564867496490479e-01 7.934970408678054810e-02 -7.823017239570617676e-02 2.053622007369995117e-01 6.738283205777406693e-03 4.233509898185729980e-01 3.782711923122406006e-02
-5.173529684543609619e-02 -3.906574845314025879e-02 1.363357305526733398e-01 -7.212990522384643555e-02 -2.055279165506362915e-02 -5.307202041149139404e-02 1.841964870691299438e-01 -8.542732149362564087e-02 2.102279514074325562e-01 -1.733270138502120972e-01 -2.047364711761474609e-01 -6.278806924819946289e-02 2.875957190990447998e-01 -2.508820891380310059e-01 -2.971435151994228363e-02 6.383349001407623291e-02 1.216362416744232178e-01 -3.168769776821136475e-01 1.983695328235626221e-01 -4.429392144083976746e-02 3.779432773590087891e-01 3.933599591255187988e-01 7.944973558187484741e-02 -1.243478432297706604e-01 3.299552202224731445e-02 5.364542827010154724e-02 -1.419228129088878632e-02 2.500012814998626709e-01 -1.397970784455537796e-02 3.319929540157318115e-01 -1.693104393780231476e-02 -5.997553840279579163e-02
1.916241198778152466e-01 4.709756672382354736e-01 1.262908130884170532e-01 -1.506652235984802246e-01 1.374516636133193970e-02 -1.232151538133621216e-01 2.291149348020553589e-01 -3.630211576819419861e-02 2.429734617471694946e-01 -1.068382412195205688e-01 -1.191829144954681396e-01 -1.071088910102844238e-01 2.896116077899932861e-01 -8.385552465915679932e-02 -6.300307065248489380e-02 -2.549367845058441162e-01 1.137353405356407166e-01 -1.672529429197311401e-01 2.126093804836273193e-01 1.661101877689361572e-01 9.543237835168838501e-02 2.089870125055313110e-01 2.525530457496643066e-01 4.261808469891548157e-02 1.423253417015075684e-01 -9.510343521833419800e-02 9.993675351142883301e-02 1.803478449583053589e-01 -5.144801735877990723e-02 8.912158012390136719e-02 1.229997202754020691e-01 -2.191233634948730469e-01
-5.546188354492187500e-02 7.626520842313766479e-02 -2.596597671508789062e-01 -2.342797368764877319e-01 1.436942964792251587e-01 -1.715307235717773438e-01 -6.637478619813919067e-02 -5.060315132141113281e-02 2.545546591281890869e-01 -7.444197684526443481e-02 2.265508621931076050e-01 2.124426662921905518e-01 -5.039301468059420586e-04 1.275473684072494507e-01 5.127090215682983398e-02 -1.476337164640426636e-01 -1.723626405000686646e-01 -1.106258779764175415e-01 3.643835783004760742e-01 1.770472675561904907e-01 6.103749200701713562e-02 3.503092527389526367e-01 1.780714094638824463e-01 9.887032210826873779e-02 5.461436882615089417e-02 -3.028606474399566650e-01 5.312386527657508850e-02 2.723305523395538330e-01 1.399026215076446533e-01 1.016030684113502502e-01 -6.921804696321487427e-02 1.545801013708114624e-01
1.271809488534927368e-01 3.059830665588378906e-01 -1.947923377156257629e-02 -4.417122006416320801e-01 7.032539695501327515e-02 1.288428753614425659e-01 1.525625288486480713e-01 -1.835034489631652832e-01 -3.239311743527650833e-03 -1.067713573575019836e-01 -6.050141528248786926e-02 2.056643217802047729e-01 7.243720442056655884e-02 5.074241012334823608e-02 4.145312681794166565e-02 8.485056459903717041e-02 -1.703514456748962402e-01 -2.837199568748474121e-01 7.073806971311569214e-02 1.649129241704940796e-01 1.095590591430664062e-01 -1.223436221480369568e-01 3.500386178493499756e-01 8.702211827039718628e-02 -2.760282754898071289e-01 2.713019028306007385e-02 1.697224006056785583e-02 3.496451377868652344e-01 -1.038019135594367981e-01 1.182147413492202759e-01 1.353801190853118896e-01 2.782148681581020355e-02
-8.186225593090057373e-02 5.528007820248603821e-02 -1.668059825897216797e-01 -2.461702376604080200e-01 -2.744567755144089460e-04 -2.271858751773834229e-01 -1.037690863013267517e-01 -4.413966834545135498e-02 1.714838445186614990e-01 -3.839389979839324951e-02 2.589648962020874023e-01 -1.472455076873302460e-02 3.359622061252593994e-01 4.874373972415924072e-02 -9.216133505105972290e-02 -5.090205743908882141e-02 2.344381958246231079e-01 -2.724223211407661438e-02 1.851147860288619995e-01 8.393149077892303467e-02 1.916260868310928345e-01 2.805434167385101318e-01 1.689937114715576172e-01 1.330809146165847778e-01 1.758563704788684845e-02 -3.722051978111267090e-01 -1.696852892637252808e-01 3.513976931571960449e-01 -1.974310353398323059e-02 -2.242490649223327637e-01 1.080557554960250854e-01 -2.853328548371791840e-02
1.332634780555963516e-02 4.136049374938011169e-02 1.219258010387420654e-01 -1.419052481651306152e-01 -8.466964587569236755e-03 -1.607904285192489624e-01 5.326751619577407837e-02 -1.790262460708618164e-01 1.622794568538665771e-01 7.427240908145904541e-02 2.388076186180114746e-01 1.721728444099426270e-01 3.158304691314697266e-01 -4.504762589931488037e-02 -1.314856410026550293e-01 6.148531287908554077e-02 -2.709467411041259766e-01 -2.447285652160644531e-01 1.465513855218887329e-01 -2.543146722018718719e-02 4.943445324897766113e-02 1.671984195709228516e-01 3.388017416000366211e-01 1.978722661733627319e-01 -2.991087436676025391e-01 -1.741147041320800781e-01 1.524262577295303345e-01 2.622675597667694092e-01 1.860036849975585938e-01 1.340975910425186157e-01 6.461918354034423828e-02 -2.293522953987121582e-01
3.176470473408699036e-02 3.887238912284374237e-03 -4.889296367764472961e-02 8.459772169589996338e-02 -1.534955799579620361e-01 -3.382851779460906982e-01 -8.516046404838562012e-02 -2.512467205524444580e-01 -5.959462001919746399e-02 -1.310478448867797852e-01 -1.657183915376663208e-01 -2.976665506139397621e-03 1.498608887195587158e-01 1.089352667331695557e-01 -1.955883502960205078e-01 -2.344819605350494385e-01 -3.562857508659362793e-01 -1.957937330007553101e-01 -3.972392156720161438e-02 -1.621432900428771973e-01 2.992874085903167725e-01 3.800461888313293457e-01 2.354808300733566284e-01 8.194191753864288330e-02 1.037144567817449570e-02 -1.831584870815277100e-01 6.995605677366256714e-02 1.139418929815292358e-01 1.802629530429840088e-01 -4.202107712626457214e-02 1.282212585210800171e-01 -1.172438040375709534e-01
1.227981410920619965e-02 5.977113917469978333e-02 -5.360585171729326248e-03 -1.295924931764602661e-01 -1.612817645072937012e-01 -1.874505132436752319e-01 -2.425457909703254700e-02 -1.557525545358657837e-01 -5.521680414676666260e-02 -5.139292776584625244e-02 2.070351392030715942e-01 4.455808550119400024e-03 1.195240989327430725e-01 -1.095711365342140198e-01 3.727204501628875732e-01 -2.001365413889288902e-03 -1.459896266460418701e-01 -3.044360578060150146e-01 1.131242066621780396e-01 2.458057552576065063e-01 3.347815275192260742e-01 2.030661143362522125e-02 3.523892164230346680e-01 -4.356547445058822632e-02 -3.422402441501617432e-01 5.298035219311714172e-02 5.893737077713012695e-02 1.172650977969169617e-01 2.618699073791503906e-01 -2.007585018873214722e-01 -2.589207142591476440e-02 -8.472252637147903442e-02
1.261902898550033569e-01 -1.054875850677490234e-01 -1.233448386192321777e-01 1.111122220754623413e-01 1.023792922496795654e-01 -1.181844770908355713e-01 -9.858617559075355530e-03 -4.773679003119468689e-02 4.427900537848472595e-02 4.489790275692939758e-02 1.891994476318359375e-01 3.593253716826438904e-02 -7.249606400728225708e-02 1.299779415130615234e-01 -2.057716101408004761e-01 1.535980552434921265e-01 -2.494796924293041229e-02 7.744094822555780411e-03 -3.154731821268796921e-03 1.398479044437408447e-01 2.393132597208023071e-01 5.549911260604858398e-01 4.465209245681762695e-01 -1.218117251992225647e-01 3.317636251449584961e-02 -8.457183092832565308e-02 7.425175607204437256e-02 3.079020977020263672e-01 5.777705833315849304e-02 1.992817819118499756e-01 6.506409496068954468e-02 -1.838629394769668579e-01
1.650930568575859070e-02 1.252529025077819824e-01 3.505441173911094666e-02 -1.946841925382614136e-01 1.330136358737945557e-01 -9.655976295471191406e-02 -2.327366024255752563e-01 -3.783670961856842041e-01 1.284426301717758179e-01 -3.947776556015014648e-02 3.483260795474052429e-02 9.354661405086517334e-02 -1.310134213417768478e-02 -1.335774958133697510e-01 7.414663583040237427e-02 -9.669540449976921082e-03 -2.926248013973236084e-01 1.545455958694219589e-02 2.100789248943328857e-01 -1.783523112535476685e-01 1.585430353879928589e-01 1.199658364057540894e-01 3.624316453933715820e-01 -1.798872351646423340e-01 -6.001383438706398010e-02 -1.469505727291107178e-01 4.521953463554382324e-01 2.481769025325775146e-01 7.443787157535552979e-02 -6.567538529634475708e-02 3.539606183767318726e-02 3.882785513997077942e-02
-3.248487040400505066e-02 1.587586104869842529e-02 -1.959408521652221680e-01 -1.788837909698486328e-01 -2.034309059381484985e-01 -2.286205440759658813e-01 -8.241525292396545410e-02 -2.954451441764831543e-01 -2.970992624759674072e-01 6.895084679126739502e-02 -4.380060359835624695e-02 3.526224754750728607e-03 3.507975116372108459e-02 -9.042479842901229858e-02 1.561005264520645142e-01 -2.762366533279418945e-01 -5.288769304752349854e-02 -1.661148071289062500e-01 -2.893725410103797913e-02 8.741303533315658569e-02 1.211136206984519958e-01 1.210310310125350952e-01 5.034409165382385254e-01 1.391071528196334839e-01 -3.424578309059143066e-01 -6.002336367964744568e-02 -1.570851425640285015e-03 1.240746825933456421e-01 1.419455260038375854e-01 1.798215508460998535e-01 -7.515225559473037720e-02 1.161265838891267776e-02
2.620611786842346191e-01 -1.825454235076904297e-01 -3.734368085861206055e-01 -1.083652079105377197e-01 -7.198232412338256836e-02 -8.343244343996047974e-02 2.300494723021984100e-02 -1.562934815883636475e-01 2.782009541988372803e-02 7.330315560102462769e-02 2.446806728839874268e-01 1.042623519897460938e-01 2.257853597402572632e-01 -7.867687195539474487e-02 1.219015270471572876e-01 1.161767020821571350e-01 -4.248217120766639709e-02 -2.972213029861450195e-01 -1.901133209466934204e-01 8.482797443866729736e-02 1.083119213581085205e-01 1.867163926362991333e-01 3.502635955810546875e-01 1.916197687387466431e-01 -1.124456450343132019e-01 1.281463205814361572e-01 -1.751341372728347778e-01 2.090539485216140747e-01 7.655073702335357666e-02 9.014010429382324219e-03 -5.653164908289909363e-02 -3.085964620113372803e-01
7.124854251742362976e-03 8.570873737335205078e-02 -1.918666511774063110e-01 8.015888184309005737e-02 5.488264188170433044e-02 5.823821574449539185e-02 4.645577864721417427e-04 -7.525378465652465820e-02 3.024729713797569275e-02 3.898831456899642944e-02 -8.766943588852882385e-03 2.153391689062118530e-01 -4.243687540292739868e-02 -2.879767492413520813e-02 -7.653243094682693481e-02 1.954790949821472168e-01 -2.135707736015319824e-01 -4.517816752195358276e-02 -2.345145344734191895e-01 3.929705917835235596e-01 2.270147204399108887e-01 4.587679505348205566e-01 4.661925435066223145e-01 1.035489439964294434e-01 -1.370894610881805420e-01 1.463863160461187363e-02 1.013297811150550842e-01 1.005735248327255249e-01 1.922083795070648193e-01 3.083135746419429779e-02 1.157672256231307983e-01 6.237099319696426392e-02
4.663162678480148315e-02 4.940539002418518066e-01 -1.509073376655578613e-01 7.178279012441635132e-02 7.255659997463226318e-02 -1.394488215446472168e-01 1.584055721759796143e-01 -3.229140490293502808e-02 -2.509640157222747803e-01 -1.508532166481018066e-01 -1.348788887262344360e-01 1.067674532532691956e-01 1.674282848834991455e-01 6.644618697464466095e-04 -1.432672142982482910e-01 -6.008677557110786438e-02 -1.070555672049522400e-01 -2.781763076782226562e-01 1.665260791778564453e-01 4.599539190530776978e-02 4.724703729152679443e-01 1.079201996326446533e-01 2.513467073440551758e-01 2.258524000644683838e-01 2.192917466163635254e-02 -1.315543800592422485e-01 9.442035108804702759e-02 3.603384643793106079e-02 2.775278640910983086e-03 7.832916080951690674e-02 2.032216638326644897e-02 -7.182528823614120483e-02
2.351296842098236084e-01 -1.406346168369054794e-02 5.484675616025924683e-02 -1.100065708160400391e-01 -2.846886515617370605e-01 -2.560335099697113037e-01 1.260925680398941040e-01 -2.252158820629119873e-01 -6.846867501735687256e-02 -8.583986014127731323e-02 2.418241649866104126e-01 -2.167250066995620728e-01 1.705196648836135864e-01 -2.843036875128746033e-02 1.350431144237518311e-01 2.489968389272689819e-01 2.536394596099853516e-01 -2.947494387626647949e-01 -6.770077347755432129e-02 1.296015381813049316e-01 6.045012548565864563e-02 -3.773936256766319275e-02 4.155851304531097412e-01 1.310808360576629639e-01 -3.903135284781455994e-02 -1.563498377799987793e-01 -5.831806734204292297e-02 6.389366090297698975e-02 2.598013579845428467e-01 5.021735653281211853e-02 1.153500080108642578e-01 6.495930999517440796e-02
-5.552190914750099182e-02 2.498001009225845337e-01 9.630741178989410400e-02 -4.478659480810165405e-02 4.189223516732454300e-03 -9.690308570861816406e-02 -3.607821464538574219e-01 -2.477460056543350220e-01 1.737578362226486206e-01 1.287654042243957520e-01 7.697141263633966446e-03 -5.437080189585685730e-02 -7.953328639268875122e-02 -2.446798048913478851e-02 1.961725056171417236e-01 -1.805712934583425522e-03 -2.525804936885833740e-01 -1.409049779176712036e-01 1.179984509944915771e-01 9.672571718692779541e-02 2.974047064781188965e-01 -3.559313341975212097e-02 3.355990648269653320e-01 -7.631183415651321411e-02 8.267880231142044067e-02 -2.444634139537811279e-01 2.809666097164154053e-01 2.723188698291778564e-01 6.690189987421035767e-02 -1.539219915866851807e-01 1.995933949947357178e-01 -1.558440476655960083e-01
5.778631567955017090e-02 1.387791484594345093e-01 -9.305517189204692841e-03 -2.694070041179656982e-01 -1.489952355623245239e-01 -4.683260992169380188e-02 -2.789444923400878906e-01 -4.340748488903045654e-01 1.495435088872909546e-01 -1.371626108884811401e-01 -6.392025202512741089e-02 -4.257261753082275391e-02 2.364393323659896851e-02 2.594982273876667023e-02 1.114421933889389038e-01 -8.272204548120498657e-02 -1.532567441463470459e-01 -1.542304754257202148e-01 -2.346025556325912476e-01 1.194970756769180298e-01 8.083082735538482666e-02 1.001562029123306274e-01 3.657879531383514404e-01 1.732892096042633057e-01 -2.943116985261440277e-02 -2.914951741695404053e-01 4.759351909160614014e-02 -9.654656797647476196e-02 2.731747925281524658e-01 -2.982653863728046417e-02 1.908884942531585693e-01 -2.004463970661163330e-01
2.797018587589263916e-01 -1.475923210382461548e-01 1.204792875796556473e-02 -8.730006963014602661e-02 9.008892625570297241e-02 5.034226179122924805e-02 -1.741658896207809448e-01 -6.769817322492599487e-02 -9.064760059118270874e-03 2.359354197978973389e-01 7.722643017768859863e-02 -1.578084528446197510e-01 1.320002228021621704e-01 -2.817565500736236572e-01 5.418449640274047852e-02 -2.249864935874938965e-01 -8.146676421165466309e-02 -2.839904725551605225e-01 2.349248677492141724e-01 3.097706735134124756e-01 3.059206306934356689e-01 2.391765564680099487e-01 1.725033521652221680e-01 -1.042641475796699524e-01 -1.950366538949310780e-03 -1.812987774610519409e-01 9.151521325111389160e-02 -1.324976533651351929e-01 1.507156938314437866e-01 2.062900811433792114e-01 2.041756957769393921e-01 1.185340136289596558e-01
1.799527108669281006e-01 1.727037578821182251e-01 4.593243822455406189e-02 -2.292305976152420044e-01 5.067974701523780823e-02 -1.937962025403976440e-01 -2.870321273803710938e-01 8.449003845453262329e-02 1.594487428665161133e-01 -7.980313152074813843e-02 9.572414308786392212e-02 -2.496561594307422638e-02 1.181882061064243317e-02 1.938642263412475586e-01 6.990875303745269775e-02 6.586609035730361938e-02 4.024962335824966431e-02 -4.484848380088806152e-01 -2.739818394184112549e-02 9.370742738246917725e-02 1.842034757137298584e-01 2.960035204887390137e-01 9.447571635246276855e-02 -5.012208595871925354e-02 2.050064653158187866e-01 1.124861612915992737e-01 -3.474259003996849060e-02 1.692046523094177246e-01 2.744155526161193848e-01 1.606693267822265625e-01 3.617735207080841064e-01 -5.622462928295135498e-02
3.393383324146270752e-01 2.030381262302398682e-01 -2.396583557128906250e-01 -2.454851418733596802e-01 1.831966191530227661e-01 2.693699896335601807e-01 1.822312548756599426e-02 9.688054025173187256e-02 1.310474425554275513e-01 8.703383058309555054e-02 1.052602082490921021e-01 6.467142701148986816e-02 6.846227496862411499e-02 -1.846477687358856201e-01 2.457197308540344238e-01 5.555724725127220154e-03 1.446753740310668945e-01 -1.510547995567321777e-01 8.679695427417755127e-02 -6.798110902309417725e-02 1.937554329633712769e-01 3.452390730381011963e-01 3.536850810050964355e-01 -1.410298347473144531e-01 -2.729619666934013367e-02 -2.013590931892395020e-01 1.251943409442901611e-03 -1.164838224649429321e-01 1.106330007314682007e-01 1.157535761594772339e-01 1.745665967464447021e-01 4.791172966361045837e-02
4.787739366292953491e-02 1.811869591474533081e-01 -2.315991073846817017e-01 8.764868974685668945e-02 -1.855449378490447998e-01 1.601423136889934540e-02 -3.698941767215728760e-01 -1.436549276113510132e-01 3.018315508961677551e-02 -5.815776064991950989e-03 -1.531292498111724854e-01 9.755333885550498962e-03 1.956898272037506104e-01 -8.629976212978363037e-02 8.010488748550415039e-02 -1.556190755218267441e-02 -5.739884823560714722e-02 -2.554954886436462402e-01 1.776727139949798584e-01 -1.974103450775146484e-01 1.272466778755187988e-01 2.693197429180145264e-01 2.309580743312835693e-01 1.407688558101654053e-01 -1.481034904718399048e-01 5.898873135447502136e-02 -1.266539543867111206e-01 6.637337058782577515e-02 2.784401774406433105e-01 -5.584125965833663940e-02 4.460820555686950684e-01 8.964613825082778931e-02
-7.696328684687614441e-04 4.353324696421623230e-02 -1.650234758853912354e-01 -5.351098626852035522e-02 4.788867384195327759e-02 4.944870248436927795e-02 5.437975004315376282e-02 5.613244604319334030e-03 1.358076035976409912e-01 6.817550212144851685e-02 -3.557916283607482910e-01 2.893081679940223694e-02 1.931221596896648407e-02 9.332015365362167358e-02 -1.897173821926116943e-01 -5.722798779606819153e-02 -1.985530108213424683e-01 -4.935671985149383545e-01 2.015116512775421143e-01 1.790785044431686401e-01 3.762635886669158936e-01 4.859978333115577698e-02 3.407061398029327393e-01 9.140982478857040405e-02 -9.538409300148487091e-03 -3.818180412054061890e-02 6.180186942219734192e-02 1.639505028724670410e-01 1.132164075970649719e-01 7.546617090702056885e-02 2.933201789855957031e-01 -2.317228168249130249e-02
7.988015562295913696e-02 2.867757081985473633e-01 -5.232080817222595215e-02 -1.595741808414459229e-01 1.782509386539459229e-01 -1.505953222513198853e-01 -3.528802841901779175e-02 -4.257819056510925293e-01 1.861387491226196289e-02 -2.634266018867492676e-01 -1.661092936992645264e-01 -1.089653149247169495e-01 8.652938157320022583e-02 -1.002895161509513855e-01 1.873689740896224976e-01 1.737490147352218628e-01 4.739743471145629883e-02 -1.801644712686538696e-01 -3.362991213798522949e-01 9.852492809295654297e-02 2.966239154338836670e-01 2.250212132930755615e-01 2.081953138113021851e-01 -3.285690024495124817e-02 -1.146700382232666016e-01 -1.486601978540420532e-01 4.482199251651763916e-02 1.787005513906478882e-01 -9.805581718683242798e-02 3.053706139326095581e-02 1.320867985486984253e-01 -1.280676871538162231e-01
4.515885412693023682e-01 -1.013117805123329163e-01 -1.792293190956115723e-01 -2.590481042861938477e-01 -5.987285077571868896e-02 -3.688212931156158447e-01 1.273644715547561646e-01 -2.932934463024139404e-01 -2.290864661335945129e-02 -5.948507413268089294e-02 -1.080272346735000610e-01 -1.037589162588119507e-01 2.481153309345245361e-01 -1.613049656152725220e-01 9.414672106504440308e-02 -1.799131482839584351e-01 -2.013202458620071411e-01 -1.851982772350311279e-01 2.602834627032279968e-02 -2.235102653503417969e-02 9.515503793954849243e-02 1.963794678449630737e-01 4.086099937558174133e-02 -1.543724685907363892e-01 -1.286678016185760498e-01 1.507572829723358154e-01 1.297670453786849976e-01 1.789486855268478394e-01 -2.472788840532302856e-02 -1.634800732135772705e-01 5.996643751859664917e-02 -1.456102430820465088e-01
1.660368144512176514e-01 4.106650948524475098e-01 -2.589053809642791748e-01 -1.063869986683130264e-02 3.307927632704377174e-03 -1.477449685335159302e-01 -4.692997410893440247e-02 2.898469381034374237e-02 -1.677776277065277100e-01 -4.731943085789680481e-02 -3.068566147703677416e-04 3.024656474590301514e-01 -2.013104967772960663e-02 -1.228032335638999939e-01 2.001599967479705811e-01 -1.521660387516021729e-01 -2.421534806489944458e-02 -3.214807510375976562e-01 2.421661093831062317e-02 1.030890941619873047e-01 1.860089600086212158e-01 2.598565518856048584e-01 3.680325150489807129e-01 1.480296999216079712e-01 -3.075820952653884888e-02 1.930671483278274536e-01 -1.232636719942092896e-01 3.511082381010055542e-02 3.455380350351333618e-02 -1.290167272090911865e-01 2.507309615612030029e-01 3.452137112617492676e-02
-7.283732295036315918e-02 1.322398334741592407e-01 -9.536503255367279053e-02 3.643793240189552307e-02 9.069196134805679321e-02 5.261509213596582413e-03 -8.591275662183761597e-02 -1.468704789876937866e-01 7.393376529216766357e-02 1.687979698181152344e-01 8.029437623918056488e-03 2.773963473737239838e-02 -2.688481472432613373e-02 -1.801945082843303680e-02 -2.970153391361236572e-01 1.425798237323760986e-01 -3.365135788917541504e-01 -1.210918575525283813e-01 -1.329952329397201538e-01 3.721214830875396729e-01 2.093435972929000854e-01 2.573831379413604736e-01 4.642857909202575684e-01 2.869124896824359894e-02 -1.224007532000541687e-01 -1.119587048888206482e-01 1.324414834380149841e-02 1.338553726673126221e-01 2.799196541309356689e-01 2.000872045755386353e-01 8.966773003339767456e-02 -5.129757896065711975e-02
1.048195734620094299e-01 4.417138993740081787e-01 -2.663506269454956055e-01 -2.337805032730102539e-01 1.850211620330810547e-01 1.146868895739316940e-02 5.650664214044809341e-03 -7.376717776060104370e-02 1.322432905435562134e-01 1.949721723794937134e-01 2.499742805957794189e-02 -4.384444281458854675e-02 -7.813031971454620361e-02 1.752565205097198486e-01 -8.640455454587936401e-02 -1.168907210230827332e-01 1.054049190133810043e-02 -2.473488636314868927e-02 5.580698698759078979e-02 -3.973949700593948364e-02 9.488421678543090820e-02 3.153315484523773193e-01 4.013020694255828857e-01 -1.551214903593063354e-01 7.771813869476318359e-02 -1.066920384764671326e-01 -1.020654216408729553e-01 -1.548059731721878052e-01 1.202427130192518234e-02 9.104918688535690308e-02 3.812609016895294189e-01 8.893941342830657959e-02
8.275094628334045410e-02 2.675015032291412354e-01 -2.059678733348846436e-01 -3.251458704471588135e-02 4.452620074152946472e-02 -2.151093035936355591e-01 -1.320932209491729736e-01 -2.415459007024765015e-01 -1.523662265390157700e-02 1.762271821498870850e-01 -1.403388828039169312e-01 2.109603583812713623e-01 2.331485152244567871e-01 -1.077880784869194031e-01 1.163897886872291565e-01 -2.405079305171966553e-01 -1.722963154315948486e-01 -3.536963760852813721e-01 1.344198137521743774e-01 -2.169961482286453247e-01 1.277821958065032959e-01 3.247758448123931885e-01 -3.757894784212112427e-02 -9.923284500837326050e-02 1.198564246296882629e-01 -9.759382903575897217e-02 -1.737134152790531516e-04 -1.811534911394119263e-02 2.100426405668258667e-01 1.490085199475288391e-02 2.962899208068847656e-01 1.088908761739730835e-01
-3.552662953734397888e-02 4.852630198001861572e-02 -3.136256709694862366e-02 5.092963948845863342e-02 2.354081347584724426e-02 1.586165279150009155e-01 1.216500923037528992e-01 -4.790236055850982666e-01 8.221072144806385040e-03 -2.301943004131317139e-01 2.993564493954181671e-02 3.844958264380693436e-03 2.917338311672210693e-01 -2.096510678529739380e-01 1.776873171329498291e-01 -6.230238825082778931e-02 -3.125191926956176758e-01 -1.841428428888320923e-01 -8.750572800636291504e-02 4.820085316896438599e-02 2.199681550264358521e-01 1.675475388765335083e-01 3.022544980049133301e-01 1.189707815647125244e-01 -1.072884798049926758e-01 1.541695743799209595e-01 -1.387405209243297577e-03 -2.235080152750015259e-01 2.480387091636657715e-01 -3.564983606338500977e-02 1.178478375077247620e-01 -1.374732851982116699e-01
-7.126441597938537598e-02 -9.655141085386276245e-02 -1.039725020527839661e-01 -4.655957221984863281e-02 6.581910699605941772e-02 3.673553839325904846e-02 3.060497343540191650e-02 -8.412185311317443848e-02 -8.483488857746124268e-02 -1.415361464023590088e-01 -7.086639106273651123e-02 -1.192407682538032532e-01 1.321720778942108154e-01 -2.654156386852264404e-01 1.025122776627540588e-01 9.752412885427474976e-02 -2.504611611366271973e-01 8.782976120710372925e-02 -7.970099151134490967e-02 -6.151519250124692917e-03 1.970376968383789062e-01 4.006913900375366211e-01 3.776530325412750244e-01 7.987772673368453979e-02 -2.673140764236450195e-01 -4.234961420297622681e-02 -9.456944465637207031e-02 1.344095319509506226e-01 3.552623987197875977e-01 -7.766586728394031525e-03 1.986011713743209839e-01 -3.366506993770599365e-01
1.184941679239273071e-01 -7.133831083774566650e-02 1.484399139881134033e-01 -1.467991918325424194e-01 1.274056266993284225e-02 -3.369013071060180664e-01 -5.844690836966037750e-03 -1.612122207880020142e-01 3.152453601360321045e-01 -7.252515107393264771e-02 1.227771267294883728e-01 6.680592149496078491e-02 3.116362392902374268e-01 6.071205064654350281e-02 -6.003165617585182190e-02 8.974499255418777466e-02 1.926410794258117676e-01 1.064524576067924500e-01 1.738969087600708008e-01 2.524431981146335602e-02 3.303101360797882080e-01 1.652202457189559937e-01 1.962416768074035645e-01 8.378303609788417816e-03 -2.714390866458415985e-02 -2.761402130126953125e-01 -2.349369525909423828e-01 1.375135779380798340e-01 1.200242117047309875e-01 1.125941127538681030e-01 3.583051264286041260e-01 -9.712556377053260803e-03
4.389918595552444458e-02 1.482534408569335938e-01 -1.017475500702857971e-01 -3.078812547028064728e-02 -3.397733569145202637e-01 -2.023779004812240601e-01 -1.664990335702896118e-01 -1.543761342763900757e-01 7.167083024978637695e-02 -1.640959382057189941e-01 -2.705510333180427551e-02 2.093612402677536011e-01 1.755684167146682739e-01 -1.625541001558303833e-01 7.801830768585205078e-02 -1.322182267904281616e-01 -6.745995488017797470e-03 -3.286207616329193115e-01 1.043475419282913208e-02 -2.627718448638916016e-01 1.216740757226943970e-01 2.597263753414154053e-01 2.729145884513854980e-01 3.830309957265853882e-02 1.626446843147277832e-02 1.086021140217781067e-01 -1.073864102363586426e-01 1.624609082937240601e-01 3.360590338706970215e-02 -1.541205048561096191e-01 4.051773548126220703e-01 1.579528748989105225e-01
3.737591803073883057e-01 1.663022190332412720e-01 -2.967107295989990234e-01 -1.544233262538909912e-01 1.230150684714317322e-01 -2.078441381454467773e-01 -1.584171950817108154e-01 -1.580045074224472046e-01 -1.351692676544189453e-01 3.336830809712409973e-02 3.184978291392326355e-02 -1.198060363531112671e-01 2.485858201980590820e-01 -7.348728179931640625e-02 -1.919526308774948120e-01 -1.593411415815353394e-01 -1.076616942882537842e-01 -8.255936205387115479e-03 6.013591773808002472e-03 -3.683913126587867737e-02 3.426802456378936768e-01 1.206741407513618469e-01 9.058866649866104126e-02 -1.639291048049926758e-01 5.682018399238586426e-02 3.707034885883331299e-02 -1.741494685411453247e-01 8.855974674224853516e-02 2.157771140336990356e-01 2.808372080326080322e-01 3.130936324596405029e-01 4.282198473811149597e-02
-1.949588209390640259e-01 2.959791012108325958e-02 -1.612980384379625320e-03 -3.745301365852355957e-01 2.633405104279518127e-02 -1.625854372978210449e-01 1.876989156007766724e-01 -1.039197221398353577e-01 2.673342823982238770e-02 -9.924968332052230835e-02 7.781709730625152588e-02 3.489853441715240479e-02 2.001156210899353027e-01 2.275217026472091675e-01 -1.284555196762084961e-01 6.756684184074401855e-02 -6.761426571756601334e-03 -1.382188498973846436e-01 2.569288574159145355e-02 1.470010578632354736e-01 1.009989008307456970e-01 2.575963437557220459e-01 4.896821677684783936e-01 2.001696377992630005e-01 2.513204142451286316e-02 7.872730493545532227e-02 9.752353280782699585e-02 -4.642008244991302490e-02 2.421256303787231445e-01 -2.353241741657257080e-01 1.023792400956153870e-01 -2.759582400321960449e-01
-2.943861298263072968e-02 3.651704788208007812e-01 -1.908812075853347778e-01 4.276654124259948730e-02 -1.246852576732635498e-01 9.372038394212722778e-02 1.441685017198324203e-02 -1.426642090082168579e-01 -1.813854426145553589e-01 -1.849622428417205811e-01 -6.091389432549476624e-02 7.850742898881435394e-03 2.903479337692260742e-01 6.697694957256317139e-02 -1.127113103866577148e-01 1.549840122461318970e-01 -1.781467199325561523e-01 -4.574472457170486450e-02 1.094268560409545898e-01 1.195516660809516907e-01 3.722777962684631348e-01 3.666957020759582520e-01 4.095701277256011963e-01 -1.320427656173706055e-02 -7.414123415946960449e-02 9.289111196994781494e-02 1.866601109504699707e-01 -1.536639034748077393e-01 -2.881370857357978821e-02 -1.037942022085189819e-01 4.072775132954120636e-03 -3.095708414912223816e-02
-4.050470888614654541e-02 9.842018038034439087e-02 -8.091755211353302002e-02 -3.210013806819915771e-01 9.432385861873626709e-02 2.828471064567565918e-01 2.486492246389389038e-01 -1.593613177537918091e-01 2.373422980308532715e-01 4.060852900147438049e-02 -4.037406668066978455e-02 8.071538060903549194e-02 3.979189693927764893e-01 -1.519242376089096069e-01 7.677081972360610962e-02 1.662878692150115967e-02 -9.130390826612710953e-04 -2.189343124628067017e-01 1.108608841896057129e-01 8.017275482416152954e-03 1.855453699827194214e-01 7.302165776491165161e-02 2.044337391853332520e-01 8.730105310678482056e-02 -2.321099042892456055e-01 3.023146986961364746e-01 1.956776082515716553e-01 1.732972115278244019e-01 1.613098531961441040e-01 1.315605789422988892e-01 1.881007701158523560e-01 8.649874478578567505e-02
1.025652289390563965e-01 3.082923293113708496e-01 -2.125644534826278687e-01 1.198379099369049072e-01 -3.419273532927036285e-03 -2.523543238639831543e-01 -1.608990877866744995e-01 -1.025420203804969788e-01 1.323402673006057739e-01 -3.845899552106857300e-02 -1.412751823663711548e-01 2.846083231270313263e-02 2.248745411634445190e-01 6.177244940772652626e-04 -1.002343222498893738e-01 -2.068091034889221191e-01 -2.157668024301528931e-01 -3.088928163051605225e-01 2.310072779655456543e-01 -6.993801891803741455e-02 1.650070101022720337e-01 2.073601186275482178e-01 1.874537318944931030e-01 5.078678485006093979e-03 -9.255369752645492554e-02 1.197537779808044434e-02 9.290841966867446899e-02 3.057109378278255463e-02 2.745267748832702637e-01 -5.152346193790435791e-02 3.988994359970092773e-01 1.749667227268218994e-01
9.958574920892715454e-02 2.901818156242370605e-01 -2.352128773927688599e-01 -5.160455405712127686e-02 2.964027039706707001e-02 -9.311658143997192383e-02 -6.785453855991363525e-02 -7.145158946514129639e-02 9.101496636867523193e-02 1.875429600477218628e-01 2.407102733850479126e-01 1.778839901089668274e-02 2.347814887762069702e-01 8.272631466388702393e-02 1.608948558568954468e-01 -1.760941296815872192e-01 3.168120384216308594e-01 -6.153783202171325684e-02 -1.071986034512519836e-01 -1.342988908290863037e-01 2.188600897789001465e-01 3.717993199825286865e-01 1.743215322494506836e-01 -3.666405081748962402e-01 1.122853904962539673e-02 -2.287129312753677368e-01 -7.203058898448944092e-02 -1.691510826349258423e-01 2.462633699178695679e-02 1.245401054620742798e-01 1.451008617877960205e-01 -3.834008006379008293e-03
3.544187545776367188e-02 3.369474112987518311e-01 -4.969840869307518005e-03 7.124288380146026611e-02 -1.683985143899917603e-01 -7.040350139141082764e-02 -7.362927775830030441e-03 -2.296305894851684570e-01 -6.198639050126075745e-02 -1.720138937234878540e-01 2.394602634012699127e-02 8.613415062427520752e-02 1.366025656461715698e-01 -1.107130646705627441e-01 4.592102020978927612e-02 -1.733645647764205933e-01 -7.107561081647872925e-02 -3.862557411193847656e-01 9.402107447385787964e-02 -7.634043693542480469e-02 -3.073158301413059235e-02 1.985642164945602417e-01 2.256010174751281738e-01 -9.041061997413635254e-02 1.918053068220615387e-02 8.528119884431362152e-03 -1.772323548793792725e-01 1.502458900213241577e-01 2.950784265995025635e-01 1.396011468023061752e-02 5.282830595970153809e-01 -1.938359253108501434e-02
-2.486868202686309814e-02 1.021375060081481934e-01 3.234881442040205002e-03 -2.179598063230514526e-01 1.144295558333396912e-02 -1.292673349380493164e-01 -1.620974987745285034e-01 -5.277222394943237305e-01 -5.866779386997222900e-02 -2.725442051887512207e-01 -4.316092282533645630e-02 -4.632106516510248184e-03 2.401345223188400269e-02 -4.357030615210533142e-02 2.239768505096435547e-01 -1.231862083077430725e-01 -1.208952292799949646e-01 3.327622264623641968e-02 -9.150399267673492432e-02 -5.104384198784828186e-02 3.015681505203247070e-01 1.333988606929779053e-01 3.387430906295776367e-01 -7.783330231904983521e-02 -2.055780589580535889e-01 -1.765335351228713989e-01 -8.282086811959743500e-03 6.467688828706741333e-02 1.518153101205825806e-01 1.309027522802352905e-01 6.748404353857040405e-02 -3.061740100383758545e-01
-8.327144384384155273e-02 1.148192957043647766e-01 1.004645898938179016e-01 -1.034923195838928223e-01 -5.779305938631296158e-03 -2.660106122493743896e-01 -1.017709970474243164e-01 -5.768551230430603027e-01 -1.101516485214233398e-01 -4.311080649495124817e-02 -5.977166816592216492e-03 1.499657146632671356e-02 6.157592311501502991e-02 -1.077998057007789612e-01 2.613553106784820557e-01 6.935753673315048218e-02 1.184753999114036560e-01 -3.906759619712829590e-02 -2.668116986751556396e-01 8.266502618789672852e-02 2.156068384647369385e-01 3.160076737403869629e-01 1.683304458856582642e-01 -2.137404978275299072e-01 -7.365579158067703247e-02 -4.892462119460105896e-02 -6.608813256025314331e-02 1.933819502592086792e-01 1.589832156896591187e-01 1.766811609268188477e-01 -9.455930441617965698e-03 -1.492178440093994141e-01
1.725318878889083862e-01 2.503228485584259033e-01 -3.017221987247467041e-01 -1.327933669090270996e-01 4.125399980694055557e-03 -2.626227438449859619e-01 -1.487348675727844238e-01 -2.306751906871795654e-01 -3.209749162197113037e-01 1.390012353658676147e-01 4.379113763570785522e-02 -8.138000220060348511e-02 2.460841834545135498e-01 -6.363396346569061279e-02 5.075525958091020584e-03 -2.890330255031585693e-01 -6.756242364645004272e-02 -2.235920876264572144e-01 3.612331580370664597e-03 -1.228319108486175537e-02 1.611687242984771729e-01 1.329177320003509521e-01 1.591193974018096924e-01 -1.563523709774017334e-01 1.546003073453903198e-01 -7.309623807668685913e-02 -2.785213887691497803e-01 -5.453801527619361877e-02 1.791375130414962769e-01 2.172824889421463013e-01 1.692423671483993530e-01 9.825195372104644775e-02
2.878039143979549408e-02 3.792895376682281494e-02 -2.498953044414520264e-01 -1.683665364980697632e-01 1.347334682941436768e-01 1.749400049448013306e-01 2.789425551891326904e-01 -3.494888544082641602e-01 2.450201064348220825e-01 1.750162690877914429e-01 -1.094367355108261108e-02 -2.164583653211593628e-01 1.723313033580780029e-01 1.081061512231826782e-01 1.059377938508987427e-01 -1.615760624408721924e-01 -1.355618387460708618e-01 -3.058865368366241455e-01 -1.119172349572181702e-01 -8.886424452066421509e-02 3.145326673984527588e-01 8.686260879039764404e-02 2.653214931488037109e-01 1.079747527837753296e-01 8.121553808450698853e-02 -6.416989024728536606e-03 1.621007323265075684e-01 2.071711719036102295e-01 1.309303790330886841e-01 -3.080327808856964111e-02 -1.048871502280235291e-01 1.267011165618896484e-01
-6.152082979679107666e-02 1.792339384555816650e-01 -1.758746504783630371e-01 -2.349405288696289062e-01 -1.130035072565078735e-01 2.126864045858383179e-01 -3.168331086635589600e-02 -1.514170169830322266e-01 4.644196107983589172e-02 -3.173426389694213867e-01 3.318581283092498779e-01 -9.633142501115798950e-03 1.716986894607543945e-01 -1.180917993187904358e-01 -2.939853630959987640e-02 -7.550351321697235107e-02 -2.032581120729446411e-01 -1.428100168704986572e-01 2.549817860126495361e-01 1.457241922616958618e-01 4.185912013053894043e-02 2.442788034677505493e-01 5.090805888175964355e-01 -8.103254437446594238e-02 -7.385884970426559448e-02 7.241085171699523926e-02 2.401668950915336609e-02 -1.001796051859855652e-01 -2.803261205554008484e-02 2.637099474668502808e-02 1.274544447660446167e-01 -1.371048837900161743e-01
1.223930865526199341e-01 3.128272294998168945e-01 7.225217670202255249e-02 2.005202136933803558e-02 -1.088682487607002258e-01 -1.956114470958709717e-01 6.617625709623098373e-03 -2.240221202373504639e-01 1.086600571870803833e-01 -1.666349917650222778e-01 -2.392402589321136475e-01 -1.023364812135696411e-01 1.161955296993255615e-01 -5.818695574998855591e-02 3.328311070799827576e-02 -3.067755997180938721e-01 -1.005122996866703033e-02 9.811380505561828613e-02 5.595282092690467834e-02 8.655150234699249268e-02 1.744414120912551880e-01 2.264870107173919678e-01 4.123919606208801270e-01 -2.405089884996414185e-01 -1.660331636667251587e-01 2.446815222501754761e-01 -2.595185339450836182e-01 1.263415366411209106e-01 2.288634479045867920e-01 -5.761214718222618103e-02 3.773642331361770630e-02 6.280890107154846191e-02
2.414891729131340981e-03 8.148455619812011719e-02 -1.295828819274902344e-01 -1.013880372047424316e-01 -4.818809032440185547e-02 7.491678930819034576e-03 -3.494347631931304932e-01 -1.563792824745178223e-01 -1.011793836951255798e-01 1.592563232406973839e-03 4.235620796680450439e-02 -1.245100796222686768e-01 2.034252732992172241e-01 1.691052317619323730e-01 1.282840818166732788e-01 -9.829320013523101807e-02 -3.431204706430435181e-02 -5.745904520153999329e-03 7.378241419792175293e-02 1.955412179231643677e-01 4.631916284561157227e-01 1.943932473659515381e-01 3.866710960865020752e-01 -2.093926668167114258e-01 -1.662990003824234009e-01 1.464221477508544922e-01 3.247451484203338623e-01 1.096789091825485229e-01 1.817181408405303955e-01 4.357770830392837524e-02 -2.718659862875938416e-02 -2.972748875617980957e-02
-1.829988509416580200e-01 3.120153397321701050e-02 -5.401068832725286484e-03 -3.437834382057189941e-01 -3.674193471670150757e-02 -1.154327765107154846e-01 -6.957249343395233154e-02 -3.007726510986685753e-03 9.992992877960205078e-02 -8.239405602216720581e-02 2.502729892730712891e-01 -1.520401984453201294e-01 2.815110385417938232e-01 -1.332863718271255493e-01 6.504210829734802246e-02 -5.019769445061683655e-02 1.555266231298446655e-01 -3.991050273180007935e-02 6.092719733715057373e-02 1.590331345796585083e-01 1.581452339887619019e-01 4.853808879852294922e-01 1.304270327091217041e-01 6.008513271808624268e-03 2.651800028979778290e-02 -2.618364989757537842e-01 -2.903208322823047638e-02 3.764674067497253418e-01 -4.893541336059570312e-03 -9.842894226312637329e-02 2.576681971549987793e-01 3.364533931016921997e-02
1.582287102937698364e-01 1.892807781696319580e-01 -5.598796531558036804e-02 6.613498926162719727e-02 2.083446234464645386e-01 -1.577668488025665283e-01 1.086332276463508606e-01 -2.771269977092742920e-01 -8.603049814701080322e-02 -1.122319251298904419e-01 1.729198098182678223e-01 2.528856135904788971e-02 1.206281408667564392e-01 7.188358902931213379e-02 9.387906640768051147e-02 2.064546495676040649e-01 -3.038550913333892822e-01 5.752367153763771057e-02 -1.556739509105682373e-01 2.541172206401824951e-01 2.049850225448608398e-01 9.688891004770994186e-04 3.282889723777770996e-01 8.689371496438980103e-02 -1.894818693399429321e-01 -3.651656508445739746e-01 4.881900548934936523e-02 -8.431024104356765747e-02 -1.893870998173952103e-03 2.135581225156784058e-01 2.584122419357299805e-01 -1.418347209692001343e-01
-1.348184794187545776e-01 6.183884665369987488e-02 -1.286443471908569336e-01 -2.197470217943191528e-01 2.203571051359176636e-01 -2.320162579417228699e-02 -3.173638135194778442e-03 -3.799781501293182373e-01 -4.089197888970375061e-02 -4.056515991687774658e-01 1.490909904241561890e-01 -4.584789276123046875e-02 1.970734894275665283e-01 2.457897178828716278e-02 3.842882066965103149e-02 1.399927586317062378e-01 -1.783322393894195557e-01 -8.273953199386596680e-02 -2.798864617943763733e-02 1.329961121082305908e-01 2.846691608428955078e-01 2.754141762852668762e-02 2.710466086864471436e-01 -1.186095327138900757e-01 -1.731069684028625488e-01 -2.769564390182495117e-01 2.042824923992156982e-01 1.054551079869270325e-01 5.051980260759592056e-03 7.694803178310394287e-02 8.422858268022537231e-02 -2.637942731380462646e-01
-3.351012989878654480e-02 -2.274957001209259033e-01 -2.720455527305603027e-01 -2.031610906124114990e-01 1.336386799812316895e-01 -2.602557241916656494e-01 -2.130149751901626587e-01 -1.622023731470108032e-01 -1.124533591791987419e-03 2.696081101894378662e-01 -4.026565235108137131e-03 2.929292619228363037e-02 1.065971255302429199e-01 3.406482562422752380e-02 -1.597927212715148926e-01 -2.217869609594345093e-01 -4.664501920342445374e-02 -2.935761809349060059e-01 1.747098565101623535e-01 4.408007860183715820e-02 2.706987261772155762e-01 5.819232389330863953e-02 3.793123066425323486e-01 -7.748565077781677246e-02 -2.531969547271728516e-01 6.934501230716705322e-03 1.428567618131637573e-01 1.804772019386291504e-01 1.295791268348693848e-01 1.744251549243927002e-01 -2.525403536856174469e-02 3.724304586648941040e-02
3.925642669200897217e-01 -2.585168182849884033e-02 4.415332898497581482e-02 -2.694207243621349335e-02 -8.022887259721755981e-02 -1.403457671403884888e-01 -1.156236324459314346e-02 1.619550883769989014e-01 4.458853229880332947e-02 -1.277388483285903931e-01 -1.260784864425659180e-01 9.683940559625625610e-02 1.989952921867370605e-01 -1.404706984758377075e-01 -1.013995558023452759e-01 1.937066465616226196e-01 -1.595423668622970581e-01 -1.323645710945129395e-01 2.011026740074157715e-01 3.840426728129386902e-02 2.299679815769195557e-01 1.943593472242355347e-01 2.471810579299926758e-01 -1.197012960910797119e-01 1.667713373899459839e-01 -2.169597595930099487e-01 -2.082783496007323265e-03 2.192136645317077637e-01 3.605689704418182373e-01 2.753269374370574951e-01 2.274482250213623047e-01 8.870581537485122681e-02
-9.469225257635116577e-02 -5.776494368910789490e-02 8.575215190649032593e-02 -1.946681439876556396e-01 2.097046524286270142e-01 -3.068258762359619141e-01 -4.634446799755096436e-01 -1.000047251582145691e-01 -8.037874847650527954e-02 1.770109981298446655e-01 2.597763389348983765e-02 -7.116288691759109497e-02 9.574603289365768433e-02 3.039636462926864624e-02 5.778382718563079834e-02 -5.645265337079763412e-03 7.659317553043365479e-02 -1.266228109598159790e-01 1.264121383428573608e-01 1.079206913709640503e-01 3.787440359592437744e-01 8.102667331695556641e-02 4.508422017097473145e-01 -9.189480543136596680e-02 -1.231167018413543701e-01 1.045945510268211365e-01 1.230812370777130127e-01 -4.286195337772369385e-02 2.363710105419158936e-01 6.626332551240921021e-02 2.252204157412052155e-02 -8.635414391756057739e-02
-2.982300892472267151e-02 2.078686282038688660e-02 -4.035439193248748779e-01 -2.448211163282394409e-01 2.041361667215824127e-02 -7.784791290760040283e-02 -6.897699832916259766e-02 -2.741700112819671631e-01 -5.317661911249160767e-02 1.270297449082136154e-02 -7.412074506282806396e-02 -6.011077016592025757e-02 1.161061674356460571e-01 2.221585661172866821e-01 -9.468428045511245728e-02 7.438766956329345703e-02 -1.152365431189537048e-01 -1.992057859897613525e-01 2.292301207780838013e-01 8.221348375082015991e-02 1.997491568326950073e-01 2.490365058183670044e-01 1.030670702457427979e-01 -1.721348017454147339e-01 1.867979764938354492e-02 3.292736783623695374e-02 4.312855601310729980e-01 1.381515264511108398e-01 1.335354745388031006e-01 -2.039603143930435181e-01 2.365671545267105103e-01 -1.539403945207595825e-01
1.033427119255065918e-01 6.671727448701858521e-02 -7.879101671278476715e-03 5.177081562578678131e-03 -1.479342281818389893e-01 -1.097257584333419800e-01 3.342114016413688660e-02 -2.271566987037658691e-01 7.795303314924240112e-02 8.096730709075927734e-02 2.583144307136535645e-01 -1.762597560882568359e-01 1.187331080436706543e-01 7.877859473228454590e-02 3.188115060329437256e-01 2.822503149509429932e-01 7.387644052505493164e-02 -1.333788335323333740e-01 -1.569588780403137207e-01 1.664937436580657959e-01 3.353422274813055992e-03 1.232293695211410522e-01 4.091025590896606445e-01 1.668103188276290894e-01 -1.990980803966522217e-01 -1.137946918606758118e-01 -2.904592752456665039e-01 2.071842998266220093e-01 4.099812358617782593e-02 1.359415799379348755e-01 2.686954736709594727e-01 1.669495552778244019e-01
-4.836528003215789795e-02 1.802309602499008179e-02 -2.024018317461013794e-01 -2.392991036176681519e-01 -4.662286955863237381e-03 -1.656532883644104004e-01 4.034129437059164047e-03 -2.246152758598327637e-01 -3.571814298629760742e-02 1.988998055458068848e-01 3.528393059968948364e-02 -6.687176227569580078e-02 3.267742693424224854e-01 -7.848928868770599365e-02 -1.605422496795654297e-01 -2.753003537654876709e-01 1.529972404241561890e-01 -6.818318367004394531e-02 -6.059686839580535889e-02 -2.621558308601379395e-01 2.967558801174163818e-01 2.330531477928161621e-01 1.054449900984764099e-01 8.656219579279422760e-03 -4.434606060385704041e-02 -3.094713091850280762e-01 -7.214704155921936035e-02 -2.196918129920959473e-01 1.545342355966567993e-01 1.912574917078018188e-01 2.143712341785430908e-01 2.201463431119918823e-01
6.758808344602584839e-02 2.060188502073287964e-01 -8.736070245504379272e-03 -2.136840969324111938e-01 -1.063536927103996277e-01 -5.750258639454841614e-02 -3.975102305412292480e-02 -3.575355410575866699e-01 9.360235929489135742e-02 3.299928307533264160e-01 -1.888082176446914673e-01 -8.020569384098052979e-02 2.135188281536102295e-01 -1.973258703947067261e-02 2.687630355358123779e-01 7.325883954763412476e-02 1.181110143661499023e-01 -1.322106420993804932e-01 1.970064193010330200e-01 -9.167969971895217896e-02 9.354856610298156738e-02 2.267983555793762207e-01 1.201678365468978882e-01 -3.515938818454742432e-01 -1.605399399995803833e-01 -2.375770509243011475e-01 1.308979094028472900e-01 -5.197612196207046509e-02 1.036429032683372498e-01 -4.743630811572074890e-02 2.871346771717071533e-01 7.429079711437225342e-02
3.838955238461494446e-02 2.555949091911315918e-01 -1.817255094647407532e-02 1.574920564889907837e-01 1.146527752280235291e-01 1.262938976287841797e-01 1.350619494915008545e-01 -1.358201205730438232e-01 -2.809798112139105797e-03 8.843798190355300903e-02 6.266224384307861328e-02 2.031916677951812744e-01 1.548251658678054810e-01 9.880639612674713135e-02 8.286624401807785034e-02 2.691162824630737305e-01 -3.104127347469329834e-01 -8.422024548053741455e-02 -9.994355589151382446e-02 2.227319329977035522e-01 8.803196996450424194e-02 1.991671919822692871e-01 3.946181833744049072e-01 2.563125789165496826e-01 -2.674229741096496582e-01 -1.090750768780708313e-01 7.066715043038129807e-03 8.131921291351318359e-02 2.073838263750076294e-01 2.020468860864639282e-01 2.653473913669586182e-01 3.625304671004414558e-03
9.736662358045578003e-02 5.704845860600471497e-02 -1.545211672782897949e-01 -7.450667768716812134e-02 3.078779876232147217e-01 -1.333515048027038574e-01 -7.659176737070083618e-02 -6.691484898328781128e-02 2.598596215248107910e-01 -5.527006834745407104e-02 2.247399687767028809e-01 -8.894044160842895508e-02 1.382550597190856934e-01 3.375429287552833557e-02 7.827439904212951660e-02 -2.945698499679565430e-01 1.308425962924957275e-01 -1.181522682309150696e-01 2.898442447185516357e-01 3.407374769449234009e-02 -1.039818581193685532e-02 2.973291575908660889e-01 2.636289894580841064e-01 -1.224859729409217834e-01 -1.003268174827098846e-02 -1.427600383758544922e-01 -1.413508206605911255e-01 5.273005738854408264e-02 4.670948088169097900e-01 1.276588141918182373e-01 3.733684867620468140e-02 -1.561832129955291748e-01
-1.218842528760433197e-02 4.550429582595825195e-01 7.076063752174377441e-02 -3.236711621284484863e-01 1.513542085886001587e-01 -1.135435327887535095e-01 1.587361991405487061e-01 -3.745973855257034302e-02 1.903009861707687378e-01 -9.430275857448577881e-02 -5.480515211820602417e-02 -1.318933814764022827e-01 4.169913828372955322e-01 -5.513817071914672852e-02 1.323303673416376114e-02 -1.467134952545166016e-01 7.784656435251235962e-02 -8.250914514064788818e-02 3.369885683059692383e-01 2.287894487380981445e-01 3.116844163741916418e-04 1.773485094308853149e-01 2.160319089889526367e-01 1.440637279301881790e-02 1.876672357320785522e-01 3.986603766679763794e-02 1.065946817398071289e-01 1.714807301759719849e-01 8.870786428451538086e-02 5.709556490182876587e-02 8.376375585794448853e-02 -6.051714718341827393e-02
1.960441470146179199e-02 1.843741834163665771e-01 6.957782059907913208e-02 -1.686907857656478882e-01 5.799567326903343201e-02 -5.676502361893653870e-02 -1.436882931739091873e-02 -4.065087437629699707e-01 2.833337187767028809e-01 -8.355797082185745239e-02 -5.077904835343360901e-02 -1.578874289989471436e-01 -5.827061459422111511e-02 2.537952363491058350e-02 1.550978124141693115e-01 2.047163248062133789e-02 3.298972500488162041e-03 -2.629918158054351807e-01 -1.815814077854156494e-01 3.651390969753265381e-01 2.898795902729034424e-01 5.066880956292152405e-02 2.417134642601013184e-01 1.276401579380035400e-01 -4.582078661769628525e-03 -2.898486554622650146e-01 2.017139792442321777e-01 -1.148692667484283447e-01 1.865508258342742920e-01 -5.535604432225227356e-02 1.901101320981979370e-01 -9.104197472333908081e-02
-1.434410661458969116e-01 1.204051077365875244e-01 -9.659577906131744385e-02 5.135435611009597778e-02 1.335907634347677231e-02 -3.644898906350135803e-02 -1.261512041091918945e-01 -4.428500235080718994e-01 2.493563890457153320e-01 1.076688095927238464e-01 3.240357339382171631e-02 -1.278552860021591187e-01 2.410296946763992310e-01 9.624607115983963013e-02 -8.646681817481294274e-05 2.935611829161643982e-02 1.299657970666885376e-01 -2.051361352205276489e-01 1.387637201696634293e-02 1.362556517124176025e-01 5.408403873443603516e-01 -8.487929403781890869e-02 3.200781643390655518e-01 5.427233874797821045e-02 3.499784693121910095e-02 -2.686810865998268127e-02 2.270020395517349243e-01 7.510127616114914417e-04 1.556020230054855347e-01 -1.221015602350234985e-01 6.078695505857467651e-02 -3.002928756177425385e-02
-1.816162955947220325e-03 -4.371458664536476135e-03 -4.564304277300834656e-02 -3.619566932320594788e-02 -7.536906749010086060e-02 -5.605536326766014099e-02 -3.011046051979064941e-01 -2.521052584052085876e-02 -4.616122692823410034e-02 1.475502550601959229e-02 8.515116572380065918e-02 -1.138078719377517700e-01 2.465533912181854248e-01 -2.317728996276855469e-01 2.122811377048492432e-01 -9.328129142522811890e-02 5.349390581250190735e-02 -2.644150704145431519e-02 5.559317395091056824e-02 3.266767859458923340e-01 3.898475766181945801e-01 1.308857053518295288e-01 2.087019085884094238e-01 6.712734699249267578e-03 -1.883454620838165283e-01 -3.418593704700469971e-01 2.182800471782684326e-01 3.016347289085388184e-01 9.923432022333145142e-02 1.832105666399002075e-01 1.937634497880935669e-01 -8.732808381319046021e-02
7.599825412034988403e-02 -1.001466903835535049e-02 -8.135597407817840576e-02 -1.778935045003890991e-01 -6.181482970714569092e-02 -7.580836117267608643e-02 1.998287737369537354e-01 -2.190968990325927734e-01 -3.367263078689575195e-01 -1.214960068464279175e-01 -5.717677064239978790e-03 -4.068014025688171387e-02 1.620310992002487183e-01 -1.274902075529098511e-01 3.621318563818931580e-02 -3.278865665197372437e-02 -4.938288033008575439e-02 -1.797973662614822388e-01 -1.308545619249343872e-01 -3.665427565574645996e-01 1.426650285720825195e-01 1.917776614427566528e-01 4.526810944080352783e-01 1.397697031497955322e-01 -2.760721147060394287e-01 -9.983659535646438599e-02 -7.003343105316162109e-02 -2.377767860889434814e-02 1.360231041908264160e-01 1.929442733526229858e-01 1.460893452167510986e-01 -2.169643193483352661e-01
-1.310733892023563385e-02 -8.635967969894409180e-02 -3.272830843925476074e-01 -2.031997889280319214e-01 -1.687397211790084839e-01 -1.733377426862716675e-01 -2.277795821428298950e-01 -1.825501471757888794e-01 2.243754118680953979e-01 8.086354285478591919e-02 -8.795312792062759399e-02 1.042118296027183533e-01 3.073885738849639893e-01 4.712164402008056641e-02 -9.733309596776962280e-02 -2.744746208190917969e-01 -1.594845652580261230e-01 -6.403872370719909668e-02 2.408298254013061523e-01 -2.626485191285610199e-02 2.445418536663055420e-01 -1.012441935017704964e-03 2.349178493022918701e-01 -9.796001762151718140e-02 -1.224233582615852356e-01 7.110263407230377197e-02 6.951635330915451050e-02 2.931907773017883301e-01 8.106505125761032104e-02 3.315890729427337646e-01 -2.832651883363723755e-02 -4.764695093035697937e-02
1.560116112232208252e-01 1.983244419097900391e-01 -1.127002611756324768e-01 -2.155787125229835510e-02 1.589872539043426514e-01 4.015344753861427307e-02 -5.939464271068572998e-02 2.514665201306343079e-02 1.043388172984123230e-01 9.619937278330326080e-03 -9.320919960737228394e-02 -1.389741301536560059e-01 5.523913502693176270e-01 3.086870163679122925e-02 -1.241330131888389587e-01 1.950231194496154785e-02 -4.131064191460609436e-02 -9.571254253387451172e-02 -1.088594943284988403e-01 3.599008917808532715e-01 1.183506399393081665e-01 3.053812384605407715e-01 1.399252414703369141e-01 1.721792966127395630e-01 -2.940458990633487701e-02 -7.128822803497314453e-02 4.742199182510375977e-02 2.262867689132690430e-01 1.069346815347671509e-02 3.553348779678344727e-01 1.242043972015380859e-01 -1.459868848323822021e-01
1.451068371534347534e-01 2.324049025774002075e-01 -5.958430469036102295e-03 -3.169027566909790039e-01 2.098484635353088379e-01 -4.118504747748374939e-02 -3.120847232639789581e-02 -2.434207499027252197e-01 -1.422602236270904541e-01 2.205347418785095215e-01 4.213250428438186646e-02 -3.831409662961959839e-02 5.058088526129722595e-02 -3.121449351310729980e-01 2.977918982505798340e-01 1.220273599028587341e-01 -7.911490648984909058e-02 -2.646987140178680420e-01 1.048015728592872620e-01 -1.202074214816093445e-01 7.502549886703491211e-02 1.982411742210388184e-01 3.780543506145477295e-01 -1.856319159269332886e-01 1.591751910746097565e-02 -1.992412060499191284e-01 -1.114963889122009277e-01 -1.672998629510402679e-02 -9.510486572980880737e-02 5.351461470127105713e-02 2.289709150791168213e-01 4.195350036025047302e-02
2.125633182004094124e-03 4.208293557167053223e-01 5.206735804677009583e-02 1.016219891607761383e-02 -5.359496921300888062e-02 -1.129742115736007690e-01 2.404529415071010590e-02 -1.940559744834899902e-01 1.485423296689987183e-01 1.175962910056114197e-01 1.966287381947040558e-02 3.410206176340579987e-03 4.824402630329132080e-01 7.124884519726037979e-03 -5.340431258082389832e-02 -6.768752634525299072e-02 5.903342366218566895e-02 -2.260026186704635620e-01 1.827997267246246338e-01 9.406203404068946838e-03 1.038410663604736328e-01 1.223397254943847656e-01 2.865022718906402588e-01 2.316338866949081421e-01 3.644849359989166260e-01 -1.552202254533767700e-01 6.235500797629356384e-02 1.154059246182441711e-01 1.331982612609863281e-01 1.650628596544265747e-01 -1.331234276294708252e-01 -5.722445249557495117e-02
9.462108835577964783e-03 1.037124395370483398e-01 2.012188583612442017e-01 1.568744331598281860e-01 2.393268235027790070e-02 -3.819543868303298950e-02 -1.709392070770263672e-01 -2.759806513786315918e-01 -3.145933151245117188e-02 -3.641207516193389893e-02 4.969100281596183777e-02 -5.292984843254089355e-02 3.146652281284332275e-01 3.907443583011627197e-01 1.999927461147308350e-01 2.635435461997985840e-01 -1.737907379865646362e-01 -1.100138500332832336e-01 1.661454737186431885e-01 3.028401434421539307e-01 1.994648277759552002e-01 1.147344484925270081e-01 3.713901042938232422e-01 5.870844051241874695e-02 -3.307441249489784241e-02 -1.358027607202529907e-01 3.431499749422073364e-02 -3.950053453445434570e-02 3.589446714613586664e-04 3.825578466057777405e-02 2.602888345718383789e-01 -2.159072458744049072e-02
-1.431941837072372437e-01 8.688115328550338745e-02 -1.080035939812660217e-01 -2.376312622800469398e-03 5.331101361662149429e-03 -2.690757252275943756e-02 -1.961539089679718018e-01 -2.786645293235778809e-01 1.040236428380012512e-01 -9.199528023600578308e-03 5.130798742175102234e-02 -2.027075588703155518e-01 2.806577682495117188e-01 1.899568140506744385e-01 2.223826795816421509e-01 1.150238513946533203e-01 -5.803226307034492493e-02 -2.422115057706832886e-01 2.183772772550582886e-01 1.175692379474639893e-01 4.105347990989685059e-01 1.731379777193069458e-01 2.137265205383300781e-01 7.983678579330444336e-02 7.340386509895324707e-02 -1.605003625154495239e-01 2.379353791475296021e-01 -1.083505079150199890e-01 3.638995885848999023e-01 -5.449347943067550659e-02 9.874885901808738708e-03 -4.607765749096870422e-02
1.252529472112655640e-01 1.464543640613555908e-01 -1.577041596174240112e-01 2.504270151257514954e-02 -4.662783443927764893e-02 -1.460351981222629547e-02 2.887790650129318237e-02 -1.663238108158111572e-01 -1.747997552156448364e-01 -1.615405082702636719e-01 2.279103100299835205e-01 1.098392903804779053e-01 1.854005306959152222e-01 4.914287850260734558e-02 -8.024712651968002319e-02 -4.907206445932388306e-02 -1.932623833417892456e-01 -2.028580456972122192e-01 1.819591969251632690e-01 3.584306687116622925e-02 1.393634825944900513e-01 4.330312013626098633e-01 4.396649301052093506e-01 -1.971764415502548218e-01 8.393400162458419800e-02 1.279865801334381104e-01 1.936044394969940186e-01 -2.087397873401641846e-01 -6.646742671728134155e-02 1.963581889867782593e-02 2.588045001029968262e-01 -1.091087237000465393e-01
9.441605210304260254e-02 4.245012998580932617e-01 1.230203583836555481e-01 3.138703405857086182e-01 -5.528535693883895874e-02 -1.247607991099357605e-01 2.587515115737915039e-02 -1.672174185514450073e-01 5.018587037920951843e-02 -1.471286863088607788e-01 6.335811316967010498e-02 1.234577670693397522e-01 3.425867259502410889e-01 1.596688032150268555e-01 -7.604235410690307617e-02 2.100392580032348633e-01 -2.616865336894989014e-01 -2.901421785354614258e-01 -4.570271074771881104e-02 2.978455461561679840e-02 5.469163134694099426e-02 1.590976268053054810e-01 3.582800626754760742e-01 5.165738612413406372e-02 -1.177613064646720886e-01 -6.280097365379333496e-02 -1.074876263737678528e-01 -3.255743160843849182e-02 2.168070375919342041e-01 -3.693343326449394226e-02 1.247536838054656982e-01 -6.685704737901687622e-02
3.161203488707542419e-02 7.852383702993392944e-02 -1.680221855640411377e-01 -3.252594172954559326e-01 2.456964701414108276e-01 2.006404995918273926e-01 2.422169744968414307e-01 -3.834242373704910278e-02 1.631608605384826660e-01 7.971982657909393311e-02 4.720975831151008606e-02 1.439005732536315918e-01 3.924110233783721924e-01 -1.655600816011428833e-01 2.587742544710636139e-02 -6.508156657218933105e-02 -2.964697778224945068e-02 -2.282773703336715698e-01 -1.544305123388767242e-03 -8.041316270828247070e-02 2.201956063508987427e-01 4.464274272322654724e-02 1.311278790235519409e-01 2.344580553472042084e-02 -1.708693951368331909e-01 3.073891401290893555e-01 2.265477627515792847e-01 1.732142269611358643e-01 9.832301735877990723e-02 1.572615206241607666e-01 2.967138588428497314e-01 2.648928947746753693e-02
1.064874231815338135e-01 4.315813779830932617e-01 -1.533592641353607178e-01 -1.828001439571380615e-01 1.310421675443649292e-01 -6.664203852415084839e-02 3.658146783709526062e-02 -2.493066787719726562e-01 8.096367120742797852e-03 2.707079648971557617e-01 5.831956863403320312e-02 -6.783500313758850098e-02 -2.533762715756893158e-02 1.450093686580657959e-01 -8.269830048084259033e-02 -1.622313112020492554e-01 -1.374076902866363525e-01 -2.755877748131752014e-02 -3.404390998184680939e-03 3.787403553724288940e-02 9.444157779216766357e-02 2.891778051853179932e-01 3.201671242713928223e-01 -5.844764038920402527e-02 1.604730188846588135e-01 -2.138262540102005005e-01 -1.465866267681121826e-01 -2.571469843387603760e-01 -1.297525167465209961e-01 3.134462237358093262e-02 3.385596871376037598e-01 1.144559830427169800e-01
1.228673756122589111e-01 2.516571581363677979e-01 -1.174319162964820862e-02 1.724998652935028076e-01 -2.445472180843353271e-01 -1.597078591585159302e-01 -2.348012030124664307e-01 -2.891834378242492676e-01 6.980346888303756714e-02 -1.162008568644523621e-01 -1.126846182160079479e-03 -1.280750781297683716e-01 1.980531215667724609e-01 -1.327101886272430420e-01 7.651227712631225586e-02 -9.906563907861709595e-02 -1.031212508678436279e-02 -3.562585115432739258e-01 1.327934414148330688e-01 -1.655755639076232910e-01 1.423859000205993652e-01 3.150022327899932861e-01 1.013369634747505188e-01 -9.071843326091766357e-02 7.948897033929824829e-02 1.138379946351051331e-01 -1.315999925136566162e-01 1.520246118307113647e-01 1.841945499181747437e-01 -1.955519057810306549e-02 3.842478096485137939e-01 9.265924245119094849e-02
2.315005511045455933e-01 -6.041581183671951294e-02 -5.796911939978599548e-02 -1.344234943389892578e-01 -2.803469821810722351e-02 -3.492967784404754639e-01 2.415660619735717773e-01 4.796220455318689346e-03 3.869871199131011963e-01 9.820517897605895996e-02 2.307928800582885742e-01 1.404687911272048950e-01 8.695814013481140137e-02 4.192264750599861145e-02 1.884193345904350281e-02 1.014984548091888428e-01 -1.652035713195800781e-01 -1.821917742490768433e-01 -2.534110471606254578e-02 -6.116952002048492432e-02 3.424427807331085205e-01 9.771107137203216553e-02 3.228230476379394531e-01 -3.315473347902297974e-02 -2.383166700601577759e-01 -1.380262374877929688e-01 -1.039982885122299194e-01 2.119003981351852417e-01 1.782780438661575317e-01 -1.237510964274406433e-01 5.201276019215583801e-02 -9.703063964843750000e-02
-6.486263871192932129e-02 -1.336811184883117676e-01 -3.118998408317565918e-01 -5.268700793385505676e-02 -2.332976311445236206e-01 2.143223434686660767e-01 -7.517869770526885986e-02 -3.419736027717590332e-01 1.283856034278869629e-01 7.299590855836868286e-02 -3.041271865367889404e-02 -1.429655253887176514e-01 5.738269910216331482e-02 1.401249915361404419e-01 -5.661981180310249329e-02 -1.349232792854309082e-01 9.552606940269470215e-02 -4.393906295299530029e-01 1.597316414117813110e-01 6.746870279312133789e-02 1.967502683401107788e-01 1.127385422587394714e-01 3.088605403900146484e-01 2.893909811973571777e-02 -1.201887801289558411e-01 -1.059154942631721497e-01 3.155762851238250732e-01 1.521074622869491577e-01 -5.700412765145301819e-02 1.549609564244747162e-02 1.571530401706695557e-01 1.044428497552871704e-01
-1.253604441881179810e-01 5.983695015311241150e-02 7.752273976802825928e-02 -1.969309747219085693e-01 1.157201081514358521e-01 -1.315016150474548340e-01 -5.324352160096168518e-02 -2.686656713485717773e-01 1.893028616905212402e-01 1.484878659248352051e-01 1.010561808943748474e-01 8.547671884298324585e-02 8.216618746519088745e-02 -4.195474386215209961e-01 -8.659008890390396118e-03 5.450483411550521851e-02 -1.881744265556335449e-01 -1.590259522199630737e-01 3.973714113235473633e-01 -9.087792038917541504e-02 1.858586221933364868e-01 1.950439214706420898e-01 2.386595159769058228e-01 -9.044535458087921143e-02 2.563821524381637573e-02 -1.974242776632308960e-01 2.339708358049392700e-01 7.717151194810867310e-02 3.209702372550964355e-01 2.821654640138149261e-02 -3.391250967979431152e-03 1.567770913243293762e-02
4.237601906061172485e-02 2.710680961608886719e-01 1.479410380125045776e-01 -7.093696296215057373e-02 2.178374230861663818e-01 -2.830030918121337891e-01 2.066693454980850220e-02 -1.361829638481140137e-01 1.885671913623809814e-01 6.256221234798431396e-02 8.174158632755279541e-02 1.862409152090549469e-02 3.643530011177062988e-01 -1.167567595839500427e-01 3.703024238348007202e-02 -8.946393430233001709e-02 6.410325318574905396e-02 -2.282198369503021240e-01 3.666357100009918213e-01 -1.479419786483049393e-02 -2.627622522413730621e-02 1.378938257694244385e-01 3.276820480823516846e-01 4.403717815876007080e-02 1.428366452455520630e-01 -2.168104350566864014e-01 3.470103442668914795e-01 -1.463211979717016220e-02 1.413336247205734253e-01 1.146503537893295288e-01 1.742857880890369415e-02 -8.782547712326049805e-02
-1.384860277175903320e-01 -3.905306383967399597e-02 -1.232963651418685913e-01 -1.009250879287719727e-01 -6.779379397630691528e-02 -1.838723570108413696e-01 2.840800024569034576e-02 -1.603674143552780151e-01 -5.047067068517208099e-03 2.081896811723709106e-01 -1.458298861980438232e-01 1.944606564939022064e-02 3.819177299737930298e-02 1.181925386190414429e-01 -9.141000360250473022e-02 -2.340238094329833984e-01 1.822762936353683472e-01 -4.217766523361206055e-01 2.125743329524993896e-01 1.229664459824562073e-01 3.389264643192291260e-01 5.784755200147628784e-02 4.127094447612762451e-01 -6.652769446372985840e-02 1.582816988229751587e-02 -1.782004721462726593e-03 2.379998862743377686e-01 2.001039832830429077e-01 -8.246827870607376099e-02 -1.247761100530624390e-01 2.444326281547546387e-01 4.423851519823074341e-02
2.332146465778350830e-01 9.826491586863994598e-03 -1.487489938735961914e-01 -6.534169614315032959e-02 -3.465162515640258789e-01 -1.244409605860710144e-01 2.439383566379547119e-01 -2.485794275999069214e-01 -2.757783420383930206e-02 8.931196480989456177e-02 1.334934532642364502e-01 -6.239881739020347595e-02 1.520166397094726562e-01 -6.778644025325775146e-02 8.249974995851516724e-02 -1.038637361489236355e-03 -1.772996187210083008e-01 -2.393774539232254028e-01 5.224711075425148010e-02 1.460555661469697952e-02 1.260609775781631470e-01 3.399469852447509766e-01 1.946689337491989136e-01 -9.102554619312286377e-02 -1.965921074151992798e-01 6.950065027922391891e-03 7.283537089824676514e-02 3.475098907947540283e-01 -1.763160228729248047e-01 -2.535216510295867920e-01 2.338971793651580811e-01 -1.146691292524337769e-01
1.325145214796066284e-01 3.895160555839538574e-01 -7.342574186623096466e-03 1.593234774190932512e-04 -1.157173812389373779e-01 -4.969232901930809021e-02 -2.714907824993133545e-01 -3.069998621940612793e-01 1.201206222176551819e-01 -5.532817542552947998e-02 -1.029780879616737366e-01 6.822684407234191895e-02 1.105466037988662720e-01 -3.256098031997680664e-01 -1.161442473530769348e-01 1.712587475776672363e-01 -2.664513885974884033e-01 -1.633116602897644043e-01 2.217234671115875244e-01 -4.943949356675148010e-02 3.766025304794311523e-01 1.231117397546768188e-01 2.023144662380218506e-01 -4.741308838129043579e-02 7.668569684028625488e-02 -1.793113052845001221e-01 -7.586544007062911987e-02 1.371116787195205688e-01 -4.821253940463066101e-02 -1.136552393436431885e-01 -1.591586470603942871e-01 2.089723758399486542e-02
1.139497458934783936e-01 2.424972355365753174e-01 1.748511753976345062e-02 -1.340442001819610596e-01 8.772429078817367554e-02 -4.773890972137451172e-01 3.563826903700828552e-03 -2.204004377126693726e-01 1.133064925670623779e-01 1.174498465843498707e-03 -7.532045990228652954e-02 -2.179840393364429474e-02 2.766712009906768799e-01 1.208134070038795471e-01 1.700490415096282959e-01 4.755227640271186829e-02 -2.336710393428802490e-01 -1.203474253416061401e-01 -1.238873600959777832e-02 -1.742285639047622681e-01 4.757518321275711060e-02 1.404946148395538330e-01 1.768629103899002075e-01 -3.329140841960906982e-01 -3.938814625144004822e-02 2.518725395202636719e-01 -1.124567165970802307e-01 3.460080027580261230e-01 2.335006557404994965e-02 9.935183823108673096e-02 1.125983372330665588e-01 1.674741506576538086e-02
3.334547218400985003e-04 2.093225717544555664e-01 -5.815120413899421692e-02 -5.033867806196212769e-02 9.445229917764663696e-02 -1.569198071956634521e-01 -2.070423662662506104e-01 -3.555574715137481689e-01 -4.582659155130386353e-02 7.697883993387222290e-02 4.785932973027229309e-02 -1.062453240156173706e-01 2.742306888103485107e-01 6.080087646842002869e-02 8.512937277555465698e-02 1.003306731581687927e-01 1.465527117252349854e-01 -7.959786802530288696e-02 1.976380348205566406e-01 -5.195559188723564148e-02 4.399756491184234619e-01 -1.946280598640441895e-01 3.473648428916931152e-01 8.495756983757019043e-02 1.404061466455459595e-01 -3.290001675486564636e-02 3.101518750190734863e-01 3.014633432030677795e-02 1.364854723215103149e-01 -1.411185562610626221e-01 1.978735178709030151e-01 -7.148770242929458618e-02
6.877184659242630005e-02 4.321796447038650513e-02 1.282014697790145874e-01 -1.252210289239883423e-01 5.059487652033567429e-03 3.812604770064353943e-02 1.743443012237548828e-01 -9.725052118301391602e-02 6.023426726460456848e-02 -5.498359352350234985e-02 9.814455360174179077e-02 8.814141899347305298e-02 4.345785081386566162e-01 -4.376591742038726807e-02 3.197343274950981140e-02 -2.651751600205898285e-02 -1.979827135801315308e-01 -3.631183505058288574e-01 1.158159598708152771e-01 6.011071056127548218e-02 -8.617396233603358269e-04 1.754938513040542603e-01 4.186920523643493652e-01 2.107151746749877930e-01 -3.185710310935974121e-01 -1.687159687280654907e-01 6.087508425116539001e-02 2.355431467294692993e-01 -1.538354158401489258e-01 1.839403957128524780e-01 -9.577482938766479492e-02 -9.491691738367080688e-02
6.996206194162368774e-02 8.128847181797027588e-02 -1.222842112183570862e-01 3.249509260058403015e-02 1.868561059236526489e-01 -2.878068089485168457e-01 -1.083202064037322998e-01 -7.593778520822525024e-02 1.285808086395263672e-01 -6.344930082559585571e-02 -1.211817339062690735e-01 1.613884866237640381e-01 1.450977772474288940e-01 7.319234311580657959e-02 2.546645998954772949e-01 -1.602347344160079956e-01 -1.362889856100082397e-01 -1.260970234870910645e-01 -3.334395885467529297e-01 2.182799205183982849e-02 2.071192860603332520e-01 2.809230685234069824e-01 3.327403664588928223e-01 6.238187849521636963e-02 1.762832850217819214e-01 -1.280161440372467041e-01 1.163768619298934937e-01 1.062761768698692322e-01 1.524873375892639160e-01 8.119857311248779297e-02 1.752781420946121216e-01 -3.789238333702087402e-01
7.100776582956314087e-02 2.945365309715270996e-01 -7.360190153121948242e-02 -1.160868331789970398e-01 -1.576083898544311523e-01 -8.418317139148712158e-02 2.375172078609466553e-01 -8.288177102804183960e-02 -1.942167133092880249e-01 -5.218443647027015686e-02 3.667403459548950195e-01 -5.627734120935201645e-03 2.746006846427917480e-01 1.765498816967010498e-01 7.518224418163299561e-02 1.475305706262588501e-01 1.379144340753555298e-01 -9.073197841644287109e-02 1.311907619237899780e-01 2.273152768611907959e-01 3.173540234565734863e-01 -7.604410499334335327e-02 2.419759631156921387e-01 6.346665322780609131e-02 -2.580125629901885986e-01 -2.039739042520523071e-01 -6.903844326734542847e-02 4.525995254516601562e-02 -1.018316447734832764e-01 -2.031126804649829865e-02 3.066645562648773193e-01 -1.031758915632963181e-02
1.883699148893356323e-01 2.009387314319610596e-01 1.339059025049209595e-01 -1.509324163198471069e-01 -4.578690975904464722e-02 -4.049456417560577393e-01 1.261787265539169312e-01 -3.116602003574371338e-01 1.734479665756225586e-01 5.452583357691764832e-02 -8.726054430007934570e-02 -8.448807150125503540e-02 2.406310439109802246e-01 1.657458692789077759e-01 6.249098852276802063e-02 -7.618701551109552383e-03 -6.315848231315612793e-02 -1.894542723894119263e-01 1.741640865802764893e-01 -5.503861978650093079e-02 1.257990300655364990e-02 2.264375053346157074e-02 6.851557642221450806e-02 -2.530275583267211914e-01 -1.103331968188285828e-01 1.750119477510452271e-01 -1.415403909049928188e-03 4.472945332527160645e-01 2.434335201978683472e-01 -6.761512905359268188e-02 1.269874572753906250e-01 -4.102913290262222290e-02
-1.116891764104366302e-02 2.425343096256256104e-01 -2.678612768650054932e-01 -1.289261877536773682e-01 -2.732544839382171631e-01 -2.778728008270263672e-01 -5.016592144966125488e-02 -8.295889943838119507e-02 -1.286218464374542236e-01 -6.825465708971023560e-02 -1.818231642246246338e-01 1.796431392431259155e-01 2.139373272657394409e-01 -1.333859711885452271e-01 1.771414279937744141e-01 -1.698691695928573608e-01 -6.146617978811264038e-02 -3.375325798988342285e-01 2.590402364730834961e-01 -2.417392283678054810e-01 1.369044929742813110e-01 2.522966563701629639e-01 2.081516385078430176e-01 -2.371330931782722473e-02 -3.466638550162315369e-02 -1.792187802493572235e-02 -1.046984419226646423e-01 -3.756061429157853127e-03 1.236304342746734619e-01 -1.176201403141021729e-01 2.644127309322357178e-01 2.778765046969056129e-03
9.011214226484298706e-02 1.820580512285232544e-01 -5.105000734329223633e-02 -1.677708923816680908e-01 4.191339015960693359e-02 -1.698604524135589600e-01 -3.961142003536224365e-01 -1.806482672691345215e-01 5.726327653974294662e-03 3.366319835186004639e-01 -5.617393180727958679e-02 -5.547445639967918396e-02 1.716018617153167725e-01 -1.769440621137619019e-01 2.404107600450515747e-01 -1.302040368318557739e-01 -1.109605059027671814e-01 -3.789092972874641418e-02 1.339588314294815063e-01 -7.301717251539230347e-02 2.473485171794891357e-01 1.920219063758850098e-01 2.264333218336105347e-01 -2.789408862590789795e-01 -4.235122725367546082e-02 -2.599712610244750977e-01 1.715095639228820801e-01 6.859163194894790649e-02 1.810522228479385376e-01 -4.764975234866142273e-02 2.070430070161819458e-01 8.463919162750244141e-02
9.971652179956436157e-02 -3.339881449937820435e-02 7.602491229772567749e-02 -2.476754486560821533e-01 1.532370150089263916e-01 -1.595740467309951782e-01 -2.196837216615676880e-02 -4.112271964550018311e-01 -1.920785941183567047e-02 -2.755537927150726318e-01 -1.010197773575782776e-01 5.194535478949546814e-02 6.181614100933074951e-02 1.011537536978721619e-01 2.305455803871154785e-01 6.178248673677444458e-02 1.017448529601097107e-01 -1.104475557804107666e-02 -6.246419250965118408e-02 1.246014907956123352e-01 5.137803554534912109e-01 2.251873612403869629e-01 8.977620303630828857e-02 -1.662554889917373657e-01 -9.605218470096588135e-02 2.586001530289649963e-02 -3.596692532300949097e-02 1.038014665246009827e-01 2.047659456729888916e-01 3.273937106132507324e-02 1.915600597858428955e-01 -2.472199499607086182e-01
1.212470680475234985e-01 3.595087528228759766e-01 -2.978326380252838135e-01 -2.171012461185455322e-01 9.022387862205505371e-02 -3.009945154190063477e-02 4.192677140235900879e-02 -3.386259973049163818e-01 1.562999188899993896e-01 2.604932188987731934e-01 4.224353935569524765e-03 -4.425760731101036072e-02 -2.570670656859874725e-02 2.878924366086721420e-03 1.546827238053083420e-02 -1.735840588808059692e-01 -6.339696794748306274e-02 3.804287314414978027e-02 3.104558587074279785e-02 -5.458098649978637695e-02 1.483861356973648071e-01 2.232270687818527222e-01 3.549666404724121094e-01 -1.539089530706405640e-01 2.209305614233016968e-01 -1.172344312071800232e-01 8.560501039028167725e-02 -1.365641802549362183e-01 -2.803269401192665100e-02 2.831262722611427307e-02 2.917441725730895996e-01 2.515137791633605957e-01
1.599413603544235229e-01 1.912475973367691040e-01 9.039619937539100647e-03 2.218474820256233215e-02 1.671118587255477905e-01 -1.996636986732482910e-01 -6.909532845020294189e-02 4.260525107383728027e-02 2.178371846675872803e-01 -1.176131218671798706e-01 2.600247263908386230e-01 -4.180208221077919006e-02 -6.754880398511886597e-02 -3.696783678606152534e-03 -8.533671498298645020e-02 1.511437119916081429e-03 -1.942349672317504883e-01 -4.443805813789367676e-01 -1.076617762446403503e-01 1.121026128530502319e-01 3.070583641529083252e-01 4.873565733432769775e-01 1.082277894020080566e-01 1.172816678881645203e-01 1.088502109050750732e-01 2.054909318685531616e-01 1.032513566315174103e-02 5.295501276850700378e-02 1.691676229238510132e-01 -6.450894474983215332e-02 1.061274707317352295e-01 -5.218953266739845276e-02
7.584159728139638901e-03 -9.917245805263519287e-02 8.935520052909851074e-02 -1.294332444667816162e-01 3.210911154747009277e-02 -3.695216476917266846e-01 -4.535209853202104568e-03 -4.228492379188537598e-01 -2.171240150928497314e-01 -3.746729344129562378e-02 -1.452419906854629517e-01 -6.236209347844123840e-02 2.750152163207530975e-02 1.044087186455726624e-01 1.920310109853744507e-01 6.815293431282043457e-02 1.086652949452400208e-01 -1.268801540136337280e-01 -7.008505612611770630e-02 1.266120225191116333e-01 2.678670287132263184e-01 2.610900402069091797e-01 3.765705600380897522e-02 -2.716446667909622192e-02 1.954189874231815338e-02 -1.901688128709793091e-01 6.459605693817138672e-02 9.549079090356826782e-02 1.171530038118362427e-01 4.162846803665161133e-01 2.969172000885009766e-01 -7.950359582901000977e-02
2.275703698396682739e-01 1.693412363529205322e-01 -6.687534600496292114e-02 8.383694291114807129e-02 4.082701727747917175e-02 -7.632976770401000977e-02 1.143402680754661560e-01 -3.259805738925933838e-01 2.193479686975479126e-01 5.186936631798744202e-02 -1.416839063167572021e-01 2.523149847984313965e-01 1.460575163364410400e-01 7.742150127887725830e-02 2.170490100979804993e-02 -6.913145631551742554e-02 -5.543556064367294312e-02 -2.375852465629577637e-01 3.077249974012374878e-02 5.970446392893791199e-02 -6.435459852218627930e-02 3.395666480064392090e-01 1.776256859302520752e-01 1.034815311431884766e-01 1.101171076297760010e-01 1.038881093263626099e-01 2.376122474670410156e-01 2.998683452606201172e-01 3.170140981674194336e-01 1.918497681617736816e-02 3.433637320995330811e-01 1.686802133917808533e-02
7.678778469562530518e-02 -1.833232790231704712e-01 -8.992282301187515259e-02 1.684495247900485992e-02 1.727461256086826324e-02 1.139882132411003113e-01 9.796704351902008057e-02 -2.621152400970458984e-01 2.032091654837131500e-02 -2.005119025707244873e-01 -1.608619093894958496e-01 -5.714346095919609070e-02 8.400849252939224243e-02 -2.424399703741073608e-01 -5.447890609502792358e-02 -1.072848886251449585e-01 -9.584160521626472473e-03 -2.923682332038879395e-01 2.994827739894390106e-02 2.263710834085941315e-02 2.586910724639892578e-01 4.133370518684387207e-01 1.908629536628723145e-01 -2.303348481655120850e-01 8.348325639963150024e-02 1.762474537827074528e-03 2.978470921516418457e-02 5.023612976074218750e-01 3.331653028726577759e-02 1.478409171104431152e-01 -1.049227416515350342e-01 4.501300677657127380e-02
3.752928227186203003e-02 8.616539090871810913e-02 -1.023199558258056641e-01 -1.234342381358146667e-01 -1.434340029954910278e-01 -2.085600420832633972e-02 -2.045896798372268677e-01 -2.404169589281082153e-01 -1.245667599141597748e-02 -2.337081879377365112e-01 2.397948056459426880e-01 6.642613559961318970e-02 9.770286828279495239e-02 6.168939638882875443e-03 -1.075327098369598389e-01 5.746025964617729187e-02 -3.197892606258392334e-01 -1.529030203819274902e-01 1.420936435461044312e-01 -7.614864408969879150e-02 1.810682713985443115e-01 3.869388401508331299e-01 5.084663629531860352e-01 -1.647643297910690308e-01 3.924797754734754562e-03 1.685052551329135895e-02 -1.101341377943754196e-02 -1.746053844690322876e-01 -1.016909107565879822e-01 3.811059147119522095e-02 1.884033828973770142e-01 -7.506753504276275635e-02
-4.189325869083404541e-02 2.814337015151977539e-01 -5.523596424609422684e-03 -2.166229188442230225e-01 2.052406221628189087e-01 -1.319847404956817627e-01 4.009644966572523117e-03 -1.996060460805892944e-01 -2.483757287263870239e-01 2.022994160652160645e-01 -1.139424964785575867e-01 -1.350118666887283325e-01 1.395873725414276123e-01 -1.238311231136322021e-01 1.799372769892215729e-02 7.517711818218231201e-02 -5.411453917622566223e-02 -1.637937575578689575e-01 1.098605543375015259e-01 -1.484192907810211182e-01 2.451502829790115356e-01 2.551203072071075439e-01 4.830019474029541016e-01 -2.138275206089019775e-01 -4.445958510041236877e-02 7.100931555032730103e-02 -1.318175941705703735e-01 -1.580553501844406128e-01 4.830493126064538956e-03 -1.064142286777496338e-01 1.881021261215209961e-01 1.841256767511367798e-01
1.979871839284896851e-02 -3.229191154241561890e-02 1.168927084654569626e-02 -2.684256136417388916e-01 1.225380897521972656e-01 -9.497317671775817871e-02 1.317072007805109024e-02 -1.034861952066421509e-01 -1.669986173510551453e-02 1.143357604742050171e-01 3.021255433559417725e-01 3.983030468225479126e-02 1.704586744308471680e-01 -3.939219191670417786e-02 -2.039370387792587280e-01 1.693875044584274292e-01 3.717324882745742798e-02 -5.261549949645996094e-01 -6.009031087160110474e-02 4.145199358463287354e-01 2.010310590267181396e-01 2.675351500511169434e-01 6.678105890750885010e-02 1.887738332152366638e-02 -4.144376143813133240e-02 1.223650202155113220e-01 1.444399952888488770e-01 -3.039788268506526947e-02 2.440669387578964233e-01 4.713823553174734116e-03 2.647383511066436768e-02 -1.229513585567474365e-01
2.694801092147827148e-01 1.465274691581726074e-01 -1.663540154695510864e-01 -4.814732447266578674e-02 6.048001348972320557e-02 -1.500586122274398804e-01 -2.034274935722351074e-01 -9.225141257047653198e-02 5.845078453421592712e-02 5.139458924531936646e-02 -3.425847366452217102e-02 -4.155858978629112244e-02 1.153884306550025940e-01 9.678135067224502563e-02 8.656998723745346069e-02 -1.242979243397712708e-01 1.313161700963973999e-01 -1.501498520374298096e-01 1.614071577787399292e-01 -2.569269575178623199e-02 1.801238954067230225e-01 1.139915063977241516e-01 3.136458098888397217e-01 -1.311653256416320801e-01 7.726749032735824585e-02 2.103030830621719360e-01 -1.378187239170074463e-01 2.667129039764404297e-01 1.937988549470901489e-01 2.699711918830871582e-01 4.457912147045135498e-01 2.612433135509490967e-01
2.269647717475891113e-01 3.067338168621063232e-01 -4.600145295262336731e-02 -2.724434137344360352e-01 5.387403815984725952e-02 -5.014321953058242798e-02 -1.120653897523880005e-01 -1.605159491300582886e-01 -1.061586365103721619e-01 1.633362472057342529e-01 -5.548082664608955383e-02 -6.187505275011062622e-02 1.587337702512741089e-01 -3.378343880176544189e-01 2.818167209625244141e-01 1.496141254901885986e-01 1.810913719236850739e-02 -1.360464692115783691e-01 1.424122322350740433e-02 -1.793381571769714355e-01 2.157706022262573242e-01 2.797048389911651611e-01 3.366451859474182129e-01 -9.182547032833099365e-02 -2.288987115025520325e-02 -2.593445777893066406e-01 7.943578809499740601e-02 -1.495276838541030884e-01 9.661360830068588257e-02 8.338159322738647461e-02 7.942518591880798340e-02 1.775620132684707642e-01
1.062797978520393372e-01 4.296350777149200439e-01 -8.851638436317443848e-02 -5.283099040389060974e-02 1.015713587403297424e-01 -1.509561669081449509e-02 -1.060813143849372864e-01 -2.993446290493011475e-01 1.025463491678237915e-01 -1.221207976341247559e-01 -6.531041860580444336e-02 -4.706720262765884399e-02 3.041997849941253662e-01 6.145058572292327881e-02 1.654669642448425293e-01 2.008919268846511841e-01 1.260521262884140015e-01 -3.239355981349945068e-02 -3.055899441242218018e-01 1.149478852748870850e-01 3.171747028827667236e-01 2.278023362159729004e-01 1.915587484836578369e-01 -2.904961816966533661e-02 -2.069312781095504761e-01 -1.354365050792694092e-01 1.897080391645431519e-01 6.369936466217041016e-02 -1.667755544185638428e-01 -7.280170917510986328e-02 7.231055945158004761e-02 -1.816704869270324707e-01
-8.015955984592437744e-02 1.113164052367210388e-01 6.071544438600540161e-02 -1.514532864093780518e-01 -2.618325948715209961e-01 1.776484027504920959e-02 -4.809106886386871338e-02 -3.000058233737945557e-01 -8.221068978309631348e-02 1.201116591691970825e-01 1.216868162155151367e-01 1.975697092711925507e-02 4.885165095329284668e-01 8.865330368280410767e-02 1.528703868389129639e-01 1.955001503229141235e-01 -1.765854954719543457e-01 -2.459037350490689278e-03 -5.554172769188880920e-02 1.562187969684600830e-01 2.270229309797286987e-01 -1.044222339987754822e-01 3.300513923168182373e-01 -1.567549556493759155e-01 -7.112566381692886353e-02 -3.362297117710113525e-01 -1.600610315799713135e-01 7.676400244235992432e-02 8.041004091501235962e-02 -5.195029824972152710e-02 1.646214723587036133e-01 9.152142703533172607e-02
-1.177198439836502075e-02 -9.643495082855224609e-02 -1.562486737966537476e-01 -7.601235806941986084e-02 -4.396000877022743225e-02 1.313118040561676025e-01 1.775876730680465698e-01 -3.695409595966339111e-01 1.137658357620239258e-01 3.968326002359390259e-02 3.642068803310394287e-01 1.611901223659515381e-01 3.286680951714515686e-02 1.531876716762781143e-02 2.352655827999114990e-01 1.484221071004867554e-01 -1.526650190353393555e-01 -2.333002835512161255e-01 -7.772845774888992310e-02 2.141893357038497925e-01 6.602931767702102661e-02 1.035446077585220337e-01 3.712233006954193115e-01 3.814634680747985840e-02 1.529819914139807224e-03 -7.737217843532562256e-02 -2.394549548625946045e-01 2.823159694671630859e-01 2.154157459735870361e-01 -1.349719017744064331e-01 9.798371046781539917e-02 1.414469033479690552e-01
2.232270240783691406e-01 1.489010304212570190e-01 -2.785227959975600243e-03 1.909822523593902588e-01 4.711045697331428528e-02 -8.197156339883804321e-02 6.066532433032989502e-02 -2.233399078249931335e-02 5.156161636114120483e-02 1.227690801024436951e-01 -1.927780061960220337e-01 1.898347139358520508e-01 2.974190413951873779e-01 -1.769364923238754272e-01 -2.076307684183120728e-02 -7.947550714015960693e-02 -2.727997303009033203e-01 -3.416953384876251221e-01 5.217810720205307007e-02 8.848485350608825684e-02 3.503888249397277832e-01 1.740833967924118042e-01 3.755279183387756348e-01 1.765863150358200073e-01 -4.446800798177719116e-03 1.478177607059478760e-01 1.847226619720458984e-01 1.301277726888656616e-01 2.118943780660629272e-01 -4.292517155408859253e-02 6.902336329221725464e-02 9.754159301519393921e-02
9.075339883565902710e-02 -8.445200324058532715e-02 -1.356860548257827759e-01 -3.077944219112396240e-01 -2.765711545944213867e-01 3.910961560904979706e-03 8.168828487396240234e-02 -2.192164659500122070e-01 -9.467760473489761353e-02 -5.235314741730690002e-02 1.140196993947029114e-02 -3.502063825726509094e-02 2.134068906307220459e-01 -1.530467718839645386e-02 3.795588016510009766e-02 2.789826691150665283e-01 2.207660302519798279e-02 2.259403914213180542e-01 -8.393664658069610596e-02 8.304697275161743164e-02 1.248312890529632568e-01 1.642974764108657837e-01 4.620128273963928223e-01 -2.487745285034179688e-01 -1.378047466278076172e-01 -2.099557071924209595e-01 -5.603494122624397278e-02 3.162918388843536377e-01 2.095363140106201172e-01 -8.593946695327758789e-02 2.367173135280609131e-02 2.519900165498256683e-02
-9.516434371471405029e-02 8.477820456027984619e-02 -8.045393228530883789e-02 4.990435391664505005e-02 1.113184764981269836e-01 -1.548101776279509068e-03 1.426721960306167603e-01 -1.594658643007278442e-01 -1.179866492748260498e-02 9.415047615766525269e-02 1.498612910509109497e-01 -1.004631817340850830e-02 2.401472069323062897e-02 1.437187194824218750e-01 1.375237703323364258e-01 2.425756901502609253e-01 -2.780604660511016846e-01 -5.040290579199790955e-02 -3.165134787559509277e-01 3.600684702396392822e-01 1.717494875192642212e-01 1.785904020071029663e-01 5.464656352996826172e-01 -2.165913768112659454e-02 -9.256282448768615723e-02 -2.357980050146579742e-02 1.037855967879295349e-01 1.699745208024978638e-01 2.493479251861572266e-01 -1.248136255890130997e-02 6.899574398994445801e-02 3.484683809801936150e-03
1.358927488327026367e-01 -1.691465824842453003e-01 -1.753260791301727295e-01 -4.201561808586120605e-01 -9.296048432588577271e-02 -1.496634334325790405e-01 -1.746457666158676147e-01 -4.135794341564178467e-01 7.642067968845367432e-02 -6.076354533433914185e-02 -1.171713694930076599e-01 -5.230699479579925537e-02 1.874541938304901123e-01 1.001017317175865173e-01 2.082872688770294189e-01 -1.751885563135147095e-01 -1.123246103525161743e-01 5.881631374359130859e-02 -2.857713103294372559e-01 9.931519627571105957e-02 2.933206558227539062e-01 1.007855404168367386e-02 3.128511011600494385e-01 -9.945253282785415649e-02 1.155457943677902222e-01 -3.483147174119949341e-02 1.098559238016605377e-02 -3.827103972434997559e-02 7.631775457412004471e-03 1.655079871416091919e-01 7.165734469890594482e-02 -1.326097100973129272e-01
3.521893173456192017e-02 1.320805549621582031e-01 -3.192048668861389160e-01 3.537100506946444511e-03 -1.524002999067306519e-01 -3.843333423137664795e-01 -2.006173431873321533e-01 -3.197470307350158691e-01 -1.066583469510078430e-01 -1.682525314390659332e-02 1.464372221380472183e-02 3.693903982639312744e-02 2.031849324703216553e-01 -2.576451301574707031e-01 -4.489232599735260010e-02 -1.761690378189086914e-01 1.408289968967437744e-01 -3.480144143104553223e-01 7.320537418127059937e-02 -2.977164275944232941e-02 -7.070879638195037842e-02 4.697196185588836670e-02 2.551533281803131104e-01 1.464956067502498627e-02 1.399707198143005371e-01 -1.355617940425872803e-01 3.517810255289077759e-02 -5.944775417447090149e-02 6.035835668444633484e-02 2.121575474739074707e-01 2.432193905115127563e-01 2.043685764074325562e-01
-2.195053845643997192e-01 6.167442724108695984e-02 8.137525059282779694e-03 1.506867632269859314e-02 -1.369418501853942871e-01 3.419573477003723383e-04 1.174790412187576294e-01 -1.768672317266464233e-01 2.521340250968933105e-01 -5.104451254010200500e-02 2.718191444873809814e-01 1.607178747653961182e-01 2.811304032802581787e-01 2.116910219192504883e-01 2.942198887467384338e-02 2.739877700805664062e-01 2.542882263660430908e-01 -1.035825014114379883e-01 -3.616139665246009827e-02 2.507525980472564697e-01 1.020684987306594849e-01 1.317430287599563599e-01 3.099008202552795410e-01 -2.830244600772857666e-02 -9.164243936538696289e-02 -1.873298734426498413e-01 -7.768109440803527832e-03 1.585761010646820068e-01 1.206739097833633423e-01 1.879628002643585205e-01 2.691449224948883057e-01 -2.509778439998626709e-01
-7.504828739911317825e-03 -4.132694378495216370e-02 -2.484092265367507935e-01 -2.089580446481704712e-01 -2.457087337970733643e-01 -6.016184389591217041e-02 1.558491680771112442e-02 -1.897757202386856079e-01 -2.056301087141036987e-01 -1.135383248329162598e-01 8.812074363231658936e-02 -1.241212859749794006e-01 2.095628976821899414e-01 1.848966479301452637e-01 -1.548864990472793579e-01 8.337737619876861572e-02 -1.726888865232467651e-01 -7.362633943557739258e-02 2.458204478025436401e-01 -1.624295413494110107e-01 1.763577014207839966e-01 2.186004519462585449e-01 4.290228486061096191e-01 -1.717616170644760132e-01 2.128093317151069641e-02 4.462321102619171143e-02 2.276011258363723755e-01 2.308362163603305817e-02 1.237565726041793823e-01 2.327777296304702759e-01 1.643020212650299072e-01 1.986062377691268921e-01
-9.337672032415866852e-03 -2.814874984323978424e-02 -2.258337438106536865e-01 -7.105416059494018555e-02 5.506351217627525330e-02 -1.051741689443588257e-01 -1.942895352840423584e-01 -2.318901717662811279e-01 8.384722471237182617e-02 -2.363197654485702515e-01 1.175771430134773254e-01 1.170390769839286804e-01 1.197655424475669861e-01 1.336909234523773193e-01 -1.330345571041107178e-01 -2.007621899247169495e-02 1.318606436252593994e-01 1.146420091390609741e-01 -6.812749058008193970e-02 3.536833524703979492e-01 9.354036301374435425e-02 4.512972235679626465e-01 3.691482841968536377e-01 -1.564422436058521271e-02 -1.668118834495544434e-01 2.138805836439132690e-01 5.815614759922027588e-02 2.262157499790191650e-01 2.138508297502994537e-02 -4.869067668914794922e-02 1.597346812486648560e-01 -1.762667000293731689e-01
6.123318150639533997e-02 2.245569080114364624e-01 -2.619897127151489258e-01 3.761928156018257141e-02 -1.636118441820144653e-01 -3.335750401020050049e-01 -1.760262548923492432e-01 -2.028181105852127075e-01 -2.422931836917996407e-03 6.890118867158889771e-02 -6.590754538774490356e-02 7.591329514980316162e-02 1.450931131839752197e-01 -1.773933172225952148e-01 -5.117943510413169861e-03 -2.382595986127853394e-01 1.213320717215538025e-01 -3.792243301868438721e-01 9.157022833824157715e-02 5.878229811787605286e-02 6.243724748492240906e-02 1.535162627696990967e-01 2.292465567588806152e-01 -1.279847621917724609e-01 9.685829281806945801e-02 -1.549720466136932373e-01 9.785061329603195190e-02 -7.536726444959640503e-02 1.250888854265213013e-01 1.439259499311447144e-01 4.065791070461273193e-01 1.560157835483551025e-01
4.256629198789596558e-02 -1.887545548379421234e-02 -4.720166325569152832e-02 5.569331720471382141e-02 -2.220601215958595276e-02 -6.757192313671112061e-02 2.243560403585433960e-01 -2.755316197872161865e-01 3.398182988166809082e-01 -2.087648957967758179e-01 7.071629911661148071e-02 1.660457067191600800e-02 2.004341781139373779e-01 1.852159500122070312e-01 1.071132421493530273e-01 2.781914472579956055e-01 -2.364083975553512573e-01 -3.725739717483520508e-01 1.999780535697937012e-01 -1.804003268480300903e-01 1.321815699338912964e-01 1.666634380817413330e-01 2.045683264732360840e-01 1.749050319194793701e-01 -5.901354178786277771e-02 -5.931144952774047852e-02 -1.383223682641983032e-01 3.476874232292175293e-01 -3.212283598259091377e-03 3.731827600859105587e-04 3.496287018060684204e-02 -1.827415823936462402e-02
2.244785428047180176e-01 -2.940559946000576019e-02 1.265202183276414871e-02 -7.050302624702453613e-02 -1.375610977411270142e-01 -3.441490828990936279e-01 -1.655125617980957031e-01 -2.621811330318450928e-01 -7.973719388246536255e-02 -1.212198287248611450e-01 -5.863950401544570923e-02 -6.010681390762329102e-02 3.009735047817230225e-01 -1.544463541358709335e-02 8.410810679197311401e-02 -2.661205232143402100e-01 -1.497892141342163086e-01 -2.711118161678314209e-01 -1.704808473587036133e-01 -1.243228465318679810e-01 2.308830022811889648e-01 2.791633307933807373e-01 1.554296258836984634e-02 9.225105494260787964e-02 -4.803102836012840271e-02 6.777779757976531982e-02 -1.193542703986167908e-01 -2.377546019852161407e-02 9.749954938888549805e-02 -1.590138650499284267e-03 4.486639201641082764e-01 -1.812739484012126923e-02
1.456022858619689941e-01 3.916104137897491455e-01 -3.301275968551635742e-01 3.311483189463615417e-02 -1.629167348146438599e-01 -1.173498556017875671e-01 -1.790605634450912476e-01 -7.938848435878753662e-02 1.125704497098922729e-01 -3.099597804248332977e-02 -1.798600405454635620e-01 6.336474418640136719e-02 6.636969279497861862e-03 -1.118355691432952881e-01 1.649371534585952759e-01 2.012935578823089600e-01 -2.783974409103393555e-01 -2.603100240230560303e-01 8.043014258146286011e-02 1.669346913695335388e-02 1.183352619409561157e-01 2.198150753974914551e-01 1.911746561527252197e-01 6.392601877450942993e-02 9.757991135120391846e-02 -3.789437934756278992e-02 -1.157517582178115845e-01 -1.790805160999298096e-02 2.791950404644012451e-01 1.968858838081359863e-01 2.234651744365692139e-01 2.451777309179306030e-01
5.353458598256111145e-02 3.193902373313903809e-01 -7.957042008638381958e-02 -5.035681650042533875e-02 1.565541774034500122e-01 -1.697452515363693237e-01 -1.504136621952056885e-01 -4.231989085674285889e-01 -7.406593859195709229e-02 -2.217395752668380737e-01 -4.079831764101982117e-02 -2.711638435721397400e-02 5.400227010250091553e-02 8.211228996515274048e-03 1.683831512928009033e-01 2.971555292606353760e-01 3.779611364006996155e-02 -2.354463934898376465e-01 -3.016022145748138428e-01 6.856204569339752197e-02 2.793624997138977051e-01 2.339598685503005981e-01 1.650694012641906738e-01 -1.223911494016647339e-01 -1.435507088899612427e-01 -1.877319514751434326e-01 -7.145514339208602905e-02 1.507980078458786011e-01 -9.195184707641601562e-02 1.411821097135543823e-01 3.094563633203506470e-02 -1.180805787444114685e-01
9.659378230571746826e-02 2.515447139739990234e-01 1.258514821529388428e-01 -2.131578475236892700e-01 1.602658331394195557e-01 -1.353667378425598145e-01 1.761391060426831245e-03 -3.089868277311325073e-02 1.376975923776626587e-01 1.996131092309951782e-01 6.419479846954345703e-02 -9.399670176208019257e-03 5.065386891365051270e-01 2.260704785585403442e-01 -1.403259187936782837e-01 -5.241251364350318909e-02 1.199573278427124023e-01 -1.002940833568572998e-01 -8.620825409889221191e-02 3.533902764320373535e-01 8.699744194746017456e-02 3.225826025009155273e-01 2.238645106554031372e-01 3.240322694182395935e-02 1.166375130414962769e-01 -8.586066961288452148e-02 -4.945116490125656128e-02 1.762951016426086426e-01 2.836778294295072556e-03 1.238527223467826843e-01 -7.288375496864318848e-02 -1.824553459882736206e-01
6.845086812973022461e-02 1.928035020828247070e-01 -1.023531332612037659e-01 -2.005223333835601807e-01 2.521957159042358398e-01 -1.024603694677352905e-01 3.551450371742248535e-02 -4.342747330665588379e-01 8.526121079921722412e-02 -1.677528023719787598e-01 4.677851870656013489e-02 -2.718661446124315262e-03 -8.039353415369987488e-03 -1.769762486219406128e-01 1.100316569209098816e-01 3.083440661430358887e-01 1.546929925680160522e-01 -2.196526229381561279e-01 -2.733148336410522461e-01 2.256496250629425049e-02 2.324766665697097778e-01 2.373834103345870972e-01 5.540932342410087585e-02 2.154789865016937256e-02 -1.844401508569717407e-01 -1.925521790981292725e-01 1.386911571025848389e-01 1.508058309555053711e-01 1.435307413339614868e-02 1.912130117416381836e-01 1.154143214225769043e-01 -2.069924920797348022e-01
1.761362254619598389e-01 2.063778042793273926e-01 -6.708550453186035156e-02 1.646742075681686401e-01 6.378091871738433838e-02 -1.421196758747100830e-01 1.787346899509429932e-01 -1.733536720275878906e-01 1.467581242322921753e-01 -3.189973067492246628e-03 -5.592143908143043518e-02 3.205913007259368896e-01 3.015102744102478027e-01 -9.616892039775848389e-02 -6.801441311836242676e-02 7.934856414794921875e-02 -5.090842768549919128e-02 -2.554236054420471191e-01 -1.506965607404708862e-01 -2.840766124427318573e-02 1.116817966103553772e-01 2.701525986194610596e-01 2.559942603111267090e-01 8.312430977821350098e-02 9.332945570349693298e-03 9.107158333063125610e-02 5.222640465945005417e-03 3.140831291675567627e-01 3.846378922462463379e-01 -3.524588048458099365e-02 2.536194622516632080e-01 1.241277158260345459e-02
1.168449297547340393e-01 2.791309058666229248e-01 2.077155001461505890e-02 -2.805616855621337891e-01 2.475028187036514282e-01 7.056961953639984131e-02 -3.862296044826507568e-02 -1.661390215158462524e-01 2.225303500890731812e-01 1.183963418006896973e-01 1.960731297731399536e-02 -2.383909821510314941e-01 1.379552185535430908e-01 -2.619883120059967041e-01 1.433289945125579834e-01 -1.277537830173969269e-02 9.273039549589157104e-02 -2.526886463165283203e-01 8.174319565296173096e-02 -1.800560206174850464e-01 2.345885187387466431e-01 2.802046835422515869e-01 2.994338274002075195e-01 -1.870925575494766235e-01 1.822993345558643341e-02 -9.962736070156097412e-02 -1.138215586543083191e-01 -1.193939000368118286e-01 1.161859408020973206e-01 2.074644267559051514e-01 1.642837077379226685e-01 1.186005324125289917e-01
1.244599819183349609e-01 -9.711045026779174805e-02 -2.025708258152008057e-01 -1.025875732302665710e-01 1.068903803825378418e-01 -3.451214730739593506e-01 1.386425048112869263e-01 -3.443921729922294617e-02 4.653090536594390869e-01 8.269549161195755005e-02 1.219816654920578003e-01 2.142219394445419312e-01 1.999428719282150269e-01 9.770749509334564209e-02 8.671941608190536499e-02 2.751622162759304047e-02 -2.429487854242324829e-01 -1.420501470565795898e-01 -8.104018121957778931e-02 -6.174895167350769043e-02 2.766063809394836426e-01 1.043586730957031250e-01 2.575578093528747559e-01 -1.266505569219589233e-02 -2.848843634128570557e-01 5.542418733239173889e-02 2.797223860397934914e-03 2.617307007312774658e-01 1.686260849237442017e-01 2.526526711881160736e-02 2.207010611891746521e-02 -6.980088353157043457e-02
[truncated: 3,264,063 more chars]
