# Supplementary material for: The Language of Innovation
Source: PLoS One. 2020 Apr 30;15(4):e0230107. doi: 10.1371/journal.pone.0230107 (PMC7194493; doi:10.1371/journal.pone.0230107)
Supplement: S28 File — (GZ) [file pone.0230107.s028.tar.gz › 2006-2010/V2Run_22_VS_4500_embeddings2006-2010ED32.txt]

2.304378747940063477e-01 1.534477062523365021e-02 3.811563551425933838e-01 -1.834518909454345703e-01 3.234615027904510498e-01 -1.954456865787506104e-01 -1.675363183021545410e-01 1.539666056632995605e-01 2.188924401998519897e-01 -2.206499129533767700e-01 -1.718096137046813965e-01 -5.840785056352615356e-02 1.694059371948242188e-01 2.503567934036254883e-01 5.294986814260482788e-02 8.355347067117691040e-02 1.347042322158813477e-01 -2.419791668653488159e-01 3.849296644330024719e-02 1.899592578411102295e-01 1.022865772247314453e-01 2.293671071529388428e-01 -2.445594221353530884e-01 -1.145416125655174255e-01 1.744121313095092773e-01 -6.971573829650878906e-02 -1.361890584230422974e-01 -1.460572183132171631e-01 -2.845552563667297363e-02 6.597021222114562988e-02 1.088082417845726013e-01 -2.876079641282558441e-03
1.880559772253036499e-01 1.175966709852218628e-01 -1.971404552459716797e-01 -2.865580618381500244e-01 1.048893332481384277e-01 -8.639386296272277832e-02 -1.590950936079025269e-01 -1.498042643070220947e-01 1.120999753475189209e-01 -1.230889111757278442e-01 -1.151308789849281311e-01 -2.893817797303199768e-02 2.259410358965396881e-02 1.286802589893341064e-01 2.984795346856117249e-02 1.293238252401351929e-01 3.152441680431365967e-01 1.738714799284934998e-02 1.303926557302474976e-01 3.275006413459777832e-01 1.588177829980850220e-01 2.584598064422607422e-01 -3.666667938232421875e-01 3.667868301272392273e-02 2.337743490934371948e-01 -5.508599057793617249e-02 -3.206037580966949463e-01 1.981943845748901367e-01 -1.758571714162826538e-01 -6.532267481088638306e-02 -3.057143767364323139e-04 2.033100277185440063e-02
-1.316175311803817749e-01 -1.640533804893493652e-01 1.804405003786087036e-01 2.043188512325286865e-01 5.173502862453460693e-02 -6.080422401428222656e-01 -2.146179974079132080e-01 -1.507059037685394287e-01 1.471226215362548828e-01 2.713680267333984375e-02 2.496866136789321899e-02 -8.593674749135971069e-02 2.962776273488998413e-02 1.327312737703323364e-01 1.265799999237060547e-01 3.261923193931579590e-01 9.341301769018173218e-02 -9.680200368165969849e-02 3.948675841093063354e-02 2.305621504783630371e-01 -1.783362925052642822e-01 -7.262088824063539505e-03 -2.993816137313842773e-01 -1.470363885164260864e-01 -9.568767249584197998e-02 -5.874613672494888306e-02 5.874652042984962463e-02 -1.408882904797792435e-02 3.283210471272468567e-02 9.386795014142990112e-02 -1.535649448633193970e-01 -5.775153636932373047e-02
1.783467978239059448e-01 2.527553029358386993e-02 -8.307022973895072937e-03 4.862094298005104065e-02 1.393082737922668457e-01 -2.562155425548553467e-01 -1.397995352745056152e-01 -3.100425899028778076e-01 -9.679787606000900269e-02 -3.007655441761016846e-01 6.725613027811050415e-02 -1.174130290746688843e-02 9.652082622051239014e-02 2.479338943958282471e-01 7.532651722431182861e-02 1.259221881628036499e-01 1.720334142446517944e-01 3.095569908618927002e-01 -4.901080951094627380e-02 7.345168292522430420e-02 -3.632361814379692078e-02 1.296702027320861816e-01 -2.985743284225463867e-01 -1.219192370772361755e-01 3.006767928600311279e-01 1.219782605767250061e-01 -5.420825257897377014e-02 1.146813854575157166e-01 -3.488161787390708923e-02 3.233188092708587646e-01 1.651203334331512451e-01 -2.404850125312805176e-01
1.707184016704559326e-01 4.171810671687126160e-02 3.552405834197998047e-01 7.233907282352447510e-02 1.482458710670471191e-01 -4.326405823230743408e-01 -2.701176404953002930e-01 -1.530343592166900635e-01 -7.832322153262794018e-04 -3.092018961906433105e-01 -5.820498988032341003e-02 -1.365786343812942505e-01 -2.460806630551815033e-02 2.080162465572357178e-01 1.489450410008430481e-02 1.011145412921905518e-01 1.254380643367767334e-01 1.722066700458526611e-01 -2.005659788846969604e-01 -9.177497029304504395e-02 -1.749522238969802856e-02 2.345374971628189087e-01 -4.416446387767791748e-02 -3.211284056305885315e-02 8.986516296863555908e-02 3.061321005225181580e-02 -8.137880265712738037e-02 3.119663149118423462e-02 4.101055860519409180e-01 -1.273388862609863281e-01 -8.025685697793960571e-02 1.978609897196292877e-02
1.611111462116241455e-01 -7.569333910942077637e-02 1.639101356267929077e-01 8.431386947631835938e-02 -9.790642559528350830e-02 -2.470222711563110352e-01 -2.441139072179794312e-01 -1.616154760122299194e-01 1.316443830728530884e-01 -1.407188773155212402e-01 -1.646773423999547958e-03 -4.112528264522552490e-01 1.911386288702487946e-02 2.069927304983139038e-01 -7.235200703144073486e-02 2.875450253486633301e-01 4.570342600345611572e-03 2.007435113191604614e-01 1.092109531164169312e-01 -9.681348688900470734e-03 -2.647153660655021667e-02 2.279644161462783813e-01 -3.214300051331520081e-02 -1.776646226644515991e-01 5.058991909027099609e-01 6.491672992706298828e-02 -7.600487023591995239e-02 1.466518044471740723e-01 4.994769021868705750e-02 -2.625409886240959167e-02 7.247526943683624268e-02 -8.458852767944335938e-02
3.660548925399780273e-01 -2.106749452650547028e-02 1.812877207994461060e-01 -5.157377943396568298e-02 -1.851474642753601074e-01 -4.044920504093170166e-01 -1.110454183071851730e-02 -1.339425444602966309e-01 1.198367178440093994e-01 3.783762454986572266e-02 8.384744077920913696e-02 -4.694896191358566284e-02 -3.053950145840644836e-02 3.067970871925354004e-01 2.913919389247894287e-01 1.164133474230766296e-01 4.658159986138343811e-02 2.145918160676956177e-01 -2.298430539667606354e-02 2.628998272120952606e-02 -7.058480381965637207e-02 3.537604808807373047e-01 -3.112829327583312988e-01 -6.187727674841880798e-02 2.041693627834320068e-01 1.466639935970306396e-01 -7.704582810401916504e-02 7.196377962827682495e-02 1.229522526264190674e-01 8.274166285991668701e-02 -1.004835665225982666e-01 -9.416875988245010376e-02
1.569175273180007935e-01 -1.955948621034622192e-01 1.160612404346466064e-01 -8.318505436182022095e-02 2.332194894552230835e-01 -1.125576794147491455e-01 -2.121957838535308838e-01 2.538325637578964233e-02 -3.659694641828536987e-02 -2.920115888118743896e-01 -2.085984498262405396e-02 1.465486288070678711e-01 1.851397901773452759e-01 2.205802500247955322e-01 5.524362251162528992e-02 -2.425206638872623444e-02 2.441384196281433105e-01 -2.786853909492492676e-01 2.562611103057861328e-01 2.158203721046447754e-02 4.968560487031936646e-02 2.751022875308990479e-01 -2.872440814971923828e-01 -8.695774711668491364e-03 2.867585122585296631e-01 2.403475344181060791e-01 -1.390523165464401245e-01 1.886349916458129883e-01 6.929250061511993408e-02 1.253778487443923950e-01 1.697365790605545044e-01 2.272863872349262238e-02
2.380586927756667137e-03 -1.224687770009040833e-01 1.363279968500137329e-01 1.654123142361640930e-02 6.800122559070587158e-02 -3.708582818508148193e-01 -9.175317734479904175e-02 -1.328321546316146851e-01 5.284213111735880375e-04 3.047822974622249603e-02 3.015980310738086700e-02 -2.663093209266662598e-01 9.212957322597503662e-02 2.029713690280914307e-01 -1.109306607395410538e-02 1.531629264354705811e-01 1.765849292278289795e-01 1.688780635595321655e-01 1.020066067576408386e-01 -1.049669012427330017e-01 -1.022741422057151794e-01 2.271526902914047241e-01 -2.640558183193206787e-01 -9.050521999597549438e-03 2.369665801525115967e-01 3.327919244766235352e-01 -1.411387883126735687e-02 -1.116556301712989807e-01 3.181509375572204590e-01 3.170691132545471191e-01 8.271433413028717041e-02 -2.252371013164520264e-01
2.589568197727203369e-01 -1.667626500129699707e-01 1.800590455532073975e-01 -1.969284377992153168e-02 6.181730329990386963e-02 -4.803715646266937256e-01 -1.055162549018859863e-01 5.737171042710542679e-03 -5.264897271990776062e-02 -1.622315794229507446e-01 3.990610688924789429e-02 -5.291393026709556580e-03 -4.273669794201850891e-02 2.376432567834854126e-01 7.303161174058914185e-02 1.081983745098114014e-01 1.821303367614746094e-01 3.044545948505401611e-01 1.838653683662414551e-01 6.849481910467147827e-02 1.567337810993194580e-01 3.955247998237609863e-01 -1.002830490469932556e-01 -1.325547248125076294e-01 1.639946997165679932e-01 6.499433517456054688e-02 -2.334881275892257690e-01 -2.147895395755767822e-01 8.076547831296920776e-02 7.381916791200637817e-02 1.408192235976457596e-02 -5.991426855325698853e-02
4.871048033237457275e-02 -1.035714372992515564e-01 -8.829399198293685913e-02 9.378320723772048950e-02 -1.240980401635169983e-01 -4.197559356689453125e-01 -3.765800893306732178e-01 -2.865687310695648193e-01 3.247141838073730469e-01 -3.842851147055625916e-02 3.919039294123649597e-02 -8.672159165143966675e-02 1.371209323406219482e-01 1.698785126209259033e-01 3.755305707454681396e-02 2.149156779050827026e-01 -1.149472221732139587e-01 -2.319181412458419800e-01 6.145651638507843018e-02 1.929144412279129028e-01 1.732786595821380615e-01 -2.098556049168109894e-02 -1.755888015031814575e-01 -1.577444076538085938e-01 -5.810261145234107971e-02 -1.546106934547424316e-01 -8.380830287933349609e-03 7.145763188600540161e-02 -1.063354238867759705e-01 1.343496739864349365e-01 -2.360678166151046753e-01 -1.784174442291259766e-01
1.338088065385818481e-01 -1.212476491928100586e-01 2.252358384430408478e-02 -1.538603901863098145e-01 -2.860640920698642731e-02 -3.552275896072387695e-01 -9.756702929735183716e-02 -1.280655860900878906e-01 1.578658521175384521e-01 -1.264208257198333740e-01 -3.915278315544128418e-01 1.814408041536808014e-02 4.705138504505157471e-02 1.203400716185569763e-01 6.088666990399360657e-02 1.553239673376083374e-01 3.198189735412597656e-01 1.297556906938552856e-01 6.031424179673194885e-02 8.444985747337341309e-02 -2.543101310729980469e-01 5.244846269488334656e-02 -3.725717365741729736e-01 1.448567211627960205e-01 2.882633507251739502e-01 1.996489316225051880e-01 1.338777411729097366e-02 1.101977601647377014e-01 1.568146497011184692e-01 -2.801034972071647644e-02 1.567804068326950073e-01 -9.429586678743362427e-02
1.682778894901275635e-01 -2.190808355808258057e-01 1.583693623542785645e-01 2.585781924426555634e-02 1.848440468311309814e-01 -2.680462896823883057e-01 -1.791310310363769531e-01 -1.976106464862823486e-01 5.531335622072219849e-02 -2.669179737567901611e-01 6.387854367494583130e-02 -2.628359794616699219e-01 3.724365308880805969e-02 2.947035133838653564e-01 1.405743807554244995e-01 1.679495573043823242e-01 2.095121443271636963e-01 2.315286397933959961e-01 -3.792109340429306030e-02 7.204122096300125122e-02 -8.253954350948333740e-02 3.090547025203704834e-01 -1.032330468297004700e-01 9.555071592330932617e-02 2.020374834537506104e-01 4.190738871693611145e-02 -1.820885092020034790e-01 -5.750041827559471130e-02 9.402131289243698120e-02 -9.398411959409713745e-02 -1.771655976772308350e-01 -2.876929938793182373e-01
-1.730951666831970215e-02 -9.363102726638317108e-03 5.111449956893920898e-02 -1.080396473407745361e-01 -1.308049261569976807e-01 -3.755806684494018555e-01 -3.333325982093811035e-01 -2.640081644058227539e-01 1.774030327796936035e-01 4.150753840804100037e-02 -1.359262317419052124e-01 -1.221128106117248535e-01 -8.773428201675415039e-02 5.085567235946655273e-01 9.490578621625900269e-02 7.735194265842437744e-02 2.582105100154876709e-01 -1.731067150831222534e-01 -1.299742758274078369e-01 1.715281009674072266e-01 9.221741929650306702e-03 1.460865586996078491e-01 4.985555261373519897e-02 -5.616363137960433960e-03 -1.382058262825012207e-01 4.643948748707771301e-02 -1.042072176933288574e-01 1.718277484178543091e-01 2.438990622758865356e-01 -1.935016177594661713e-02 7.123684138059616089e-02 -7.050809264183044434e-02
1.206222027540206909e-01 6.895623356103897095e-02 4.561546072363853455e-02 -1.095236390829086304e-01 3.088384866714477539e-01 -9.577719122171401978e-02 -8.198620378971099854e-02 -1.561541557312011719e-01 9.368715435266494751e-02 2.427823096513748169e-02 -4.133270084857940674e-01 1.316489279270172119e-02 4.590481817722320557e-01 -1.104307547211647034e-01 -1.204531360417604446e-02 2.823975980281829834e-01 2.198086977005004883e-01 1.297522801905870438e-02 1.169122830033302307e-01 4.342469945549964905e-02 1.646715681999921799e-03 3.975112140178680420e-01 -1.167274489998817444e-01 8.810807019472122192e-03 1.958371251821517944e-01 1.281627565622329712e-01 -7.424371689558029175e-02 7.623842358589172363e-02 1.473957747220993042e-01 -3.359499946236610413e-02 1.145699322223663330e-01 -9.961898624897003174e-02
-9.881929308176040649e-02 -1.162275299429893494e-01 2.680787444114685059e-02 6.607798486948013306e-02 1.247812882065773010e-01 -4.160395264625549316e-01 -3.958714306354522705e-01 1.155237257480621338e-01 2.449803799390792847e-01 9.665100276470184326e-02 -4.135277122259140015e-02 -1.385812163352966309e-01 3.514080867171287537e-02 1.961284428834915161e-01 1.263475716114044189e-01 4.121453166007995605e-01 -1.414572149515151978e-01 -2.456448972225189209e-01 -6.471543759107589722e-02 2.899525463581085205e-01 2.365872822701931000e-02 1.507373303174972534e-01 -1.841045469045639038e-01 2.254837565124034882e-02 -1.152302324771881104e-01 1.090983226895332336e-01 -1.100771799683570862e-01 7.926533371210098267e-02 -3.289110260084271431e-03 1.141833439469337463e-01 5.763038620352745056e-02 -1.042808517813682556e-01
-4.519145563244819641e-02 -7.341492176055908203e-02 1.791912168264389038e-01 7.732790708541870117e-02 -7.936462759971618652e-03 -3.787731826305389404e-01 -2.025104314088821411e-01 -1.535883098840713501e-01 3.118945956230163574e-01 -7.189820706844329834e-02 4.673340544104576111e-02 1.347561627626419067e-01 8.720950037240982056e-02 3.976078629493713379e-01 -6.700204312801361084e-02 1.770731061697006226e-01 4.593952326104044914e-05 -8.285163342952728271e-02 -1.153031885623931885e-01 1.138538122177124023e-01 -2.738767564296722412e-01 2.823870778083801270e-01 -1.026665940880775452e-01 3.073445986956357956e-03 -1.335304379463195801e-01 -2.175964266061782837e-01 -3.326648771762847900e-01 -1.684874668717384338e-02 1.370567530393600464e-01 1.690614223480224609e-01 9.767957031726837158e-03 -1.222536549903452396e-03
3.127460777759552002e-01 6.889639794826507568e-02 1.732326112687587738e-02 -7.067971676588058472e-02 9.391903132200241089e-02 -2.377587854862213135e-01 -1.290599107742309570e-01 -1.504699140787124634e-01 -2.661124765872955322e-01 -1.717448979616165161e-01 -1.334078609943389893e-01 -1.498775184154510498e-01 2.030643522739410400e-01 1.562890112400054932e-01 2.548692524433135986e-01 2.700012922286987305e-01 8.730993606150150299e-03 2.247018814086914062e-01 2.206353545188903809e-01 -3.764897584915161133e-02 -9.271509945392608643e-02 3.575230240821838379e-01 -3.308772444725036621e-01 -2.193359434604644775e-01 -1.443090150132775307e-03 6.962504982948303223e-02 -1.190596520900726318e-01 -3.271492943167686462e-02 1.146768927574157715e-01 2.717942744493484497e-02 -2.975806035101413727e-02 -1.177480742335319519e-01
4.481088370084762573e-02 -3.268501907587051392e-02 1.185379549860954285e-01 4.530032351613044739e-02 1.437167227268218994e-01 -3.721116483211517334e-01 -2.172640711069107056e-01 -2.656150460243225098e-01 2.387184351682662964e-01 -2.181382104754447937e-02 -3.107091486454010010e-01 -5.233321338891983032e-02 1.295339316129684448e-01 4.358531907200813293e-02 -3.881021216511726379e-02 2.312030345201492310e-01 2.333114445209503174e-01 1.244437843561172485e-01 -1.088927239179611206e-01 2.315441370010375977e-01 -9.146010875701904297e-02 9.322123974561691284e-02 1.190240378491580486e-03 -9.375187009572982788e-02 2.823912203311920166e-01 8.255383372306823730e-02 -1.473753452301025391e-01 3.649554848670959473e-01 3.991379588842391968e-02 -1.185838282108306885e-01 2.330983132123947144e-01 -2.939329668879508972e-02
2.233188748359680176e-01 -1.878386139869689941e-01 8.028776943683624268e-02 5.208627507090568542e-02 7.888748496770858765e-02 -4.808385670185089111e-01 -1.134340092539787292e-01 -1.336428374052047729e-01 -2.483135461807250977e-01 1.257052421569824219e-01 4.269047453999519348e-02 -2.579302489757537842e-01 1.846038401126861572e-01 2.325123399496078491e-01 9.253936260938644409e-02 2.404455393552780151e-01 1.452078763395547867e-02 1.701624542474746704e-01 -1.663167029619216919e-02 -1.700597107410430908e-01 2.162754721939563751e-02 3.663508892059326172e-01 -2.335763275623321533e-01 -1.861033588647842407e-01 7.482171058654785156e-02 5.547914281487464905e-02 -7.134496420621871948e-02 -7.350201904773712158e-02 6.040630862116813660e-02 1.178616061806678772e-01 -1.351046264171600342e-01 9.541056933812797070e-04
1.826039403676986694e-01 -1.044121105223894119e-02 6.078031286597251892e-02 -6.463544070720672607e-02 2.316912114620208740e-01 -2.206184417009353638e-01 -7.326479256153106689e-02 1.519800573587417603e-01 1.490916013717651367e-01 -3.058298230171203613e-01 2.361594438552856445e-01 -1.755501776933670044e-01 1.955104619264602661e-01 1.485536545515060425e-01 6.803259998559951782e-02 2.610206902027130127e-01 2.565380930900573730e-01 1.945672184228897095e-01 1.980949491262435913e-01 2.976535260677337646e-01 -1.636350452899932861e-01 7.017780840396881104e-02 -2.444421052932739258e-01 -1.471712589263916016e-01 2.483501881361007690e-01 8.963450789451599121e-02 -4.368466883897781372e-02 6.221137940883636475e-03 2.466455996036529541e-01 8.437966555356979370e-02 -8.296396583318710327e-02 -3.657010942697525024e-02
1.580439805984497070e-01 -1.077837496995925903e-01 1.865971237421035767e-01 6.088019907474517822e-02 4.527480155229568481e-02 -3.321387171745300293e-01 -1.421653181314468384e-01 1.447036862373352051e-01 -9.617691487073898315e-02 -1.490704268217086792e-01 7.216957863420248032e-03 -5.760628264397382736e-03 2.098725587129592896e-01 3.258414268493652344e-01 2.754806876182556152e-01 1.641734242439270020e-01 4.522817581892013550e-02 3.212054967880249023e-01 -6.367779523134231567e-02 -5.374047160148620605e-02 4.921959713101387024e-02 2.912885844707489014e-01 -3.605298697948455811e-01 -1.547378674149513245e-02 2.405509203672409058e-01 1.462036073207855225e-01 -6.284685805439949036e-03 8.088339865207672119e-02 -1.068463101983070374e-01 1.384876370429992676e-01 1.076825410127639771e-01 -1.705235242843627930e-01
1.495358794927597046e-01 -2.439067959785461426e-01 3.908913210034370422e-02 -1.723651289939880371e-01 1.151783987879753113e-01 -3.841449618339538574e-01 -2.548633217811584473e-01 -1.399687528610229492e-01 1.310382783412933350e-01 -5.677867308259010315e-02 -7.511971145868301392e-02 -1.895008385181427002e-01 1.995567418634891510e-02 4.182690382003784180e-01 -7.287970185279846191e-02 2.133337408304214478e-01 1.900821030139923096e-01 -1.934867799282073975e-01 -8.320427685976028442e-02 1.071179583668708801e-01 -3.905396163463592529e-02 1.800299249589443207e-02 -1.208591312170028687e-01 1.527456217445433140e-03 -1.945047080516815186e-01 -9.301145374774932861e-02 -3.999140262603759766e-01 -5.935988947749137878e-02 8.602317422628402710e-02 1.329919993877410889e-01 2.553810551762580872e-02 9.649488329887390137e-02
5.579321831464767456e-02 1.649804562330245972e-01 3.494865000247955322e-01 -7.039079070091247559e-02 -3.160884836688637733e-03 -4.682897627353668213e-01 -1.870225220918655396e-01 -7.491453737020492554e-02 2.870804965496063232e-01 -1.246433854103088379e-01 1.589547395706176758e-01 -2.895461320877075195e-01 8.375504985451698303e-03 9.855725616216659546e-02 1.993145793676376343e-01 1.031548231840133667e-01 2.277420163154602051e-01 2.525009214878082275e-01 6.052296981215476990e-02 -1.276298910379409790e-01 1.504637207835912704e-02 3.557537198066711426e-01 1.887535862624645233e-02 -4.844532534480094910e-02 -6.512822955846786499e-02 -3.562466055154800415e-02 -8.597794920206069946e-02 -4.973023757338523865e-02 4.221423715353012085e-02 1.082902494817972183e-02 -8.661895990371704102e-02 -1.600882112979888916e-01
2.270841002464294434e-01 -5.017628520727157593e-02 6.931556761264801025e-02 8.878381550312042236e-02 -1.424673348665237427e-01 -3.982720673084259033e-01 2.956974506378173828e-02 -1.402464807033538818e-01 2.927754819393157959e-01 -1.853014528751373291e-01 -1.032686680555343628e-01 -5.053782835602760315e-03 2.303299754858016968e-01 -1.740126870572566986e-02 -8.829883486032485962e-02 2.757429890334606171e-02 7.856954634189605713e-02 -9.167356789112091064e-02 2.298924475908279419e-01 4.698780179023742676e-02 1.121093779802322388e-01 2.840983271598815918e-01 -1.678808778524398804e-01 -9.832018613815307617e-02 1.289554238319396973e-01 -1.529852300882339478e-01 5.093123391270637512e-02 3.081246912479400635e-01 5.324605479836463928e-02 3.673884868621826172e-01 1.474906802177429199e-01 -2.078765928745269775e-01
2.043438144028186798e-02 -1.541169285774230957e-01 -1.001376658678054810e-01 -5.563229322433471680e-02 1.838281899690628052e-01 -1.005835160613059998e-01 -1.919635385274887085e-01 -2.943192720413208008e-01 3.302024900913238525e-01 -8.708271384239196777e-02 -5.919937416911125183e-02 -3.317293943837285042e-03 4.395627882331609726e-03 2.781316936016082764e-01 1.280919611454010010e-01 3.016864061355590820e-01 -3.871739283204078674e-02 -2.836421132087707520e-01 2.772797457873821259e-02 1.432563364505767822e-02 -2.021895907819271088e-02 1.170965209603309631e-01 -3.317158222198486328e-01 1.048124954104423523e-01 -1.798831373453140259e-01 -1.303568035364151001e-01 3.903620317578315735e-02 -2.296275198459625244e-01 4.752876609563827515e-02 2.363157123327255249e-01 4.693273454904556274e-02 -3.292643725872039795e-01
-1.414445191621780396e-01 -1.688457280397415161e-01 2.896791696548461914e-01 -2.458342909812927246e-02 1.336473971605300903e-01 -4.470391571521759033e-01 -3.998416662216186523e-01 -9.232553094625473022e-02 3.057198524475097656e-01 -1.673957407474517822e-01 1.173274666070938110e-01 -9.909948706626892090e-02 1.103295832872390747e-01 1.909456700086593628e-01 1.082353517413139343e-01 1.960431188344955444e-01 1.215207427740097046e-01 -1.608770936727523804e-01 7.311966270208358765e-02 2.450411617755889893e-01 -8.681126870214939117e-03 1.481504738330841064e-01 -1.973768621683120728e-01 -6.010575219988822937e-02 -2.383190691471099854e-01 -3.435600176453590393e-02 -5.296178534626960754e-02 -4.992534592747688293e-02 3.456296399235725403e-04 -4.896139726042747498e-02 -2.350597642362117767e-02 -1.232913974672555923e-02
3.207526206970214844e-01 -1.452427357435226440e-01 1.522291749715805054e-01 -6.262597441673278809e-02 1.110996380448341370e-01 -3.480589091777801514e-01 -1.943587511777877808e-01 -1.197644993662834167e-01 -4.718760773539543152e-02 -2.846348583698272705e-01 -9.769769757986068726e-02 -1.404131650924682617e-01 -3.971977531909942627e-02 1.341898292303085327e-01 2.361546903848648071e-01 1.828337758779525757e-01 8.397100120782852173e-02 1.610925346612930298e-01 8.104436844587326050e-02 1.789820194244384766e-02 1.460876911878585815e-01 2.579014897346496582e-01 -1.970150768756866455e-01 -1.059621870517730713e-01 3.381896018981933594e-01 3.143692016601562500e-02 7.668402045965194702e-02 -1.100964248180389404e-01 1.643853634595870972e-01 -6.466490775346755981e-02 -1.662340387701988220e-02 -3.152820765972137451e-01
2.164743989706039429e-01 -1.037272810935974121e-01 3.098578453063964844e-01 -3.783433884382247925e-02 1.292207241058349609e-01 -3.077077567577362061e-01 -1.066059544682502747e-01 -1.635173112154006958e-01 2.681308388710021973e-01 -2.495735287666320801e-01 7.192523032426834106e-02 -2.545710802078247070e-01 -2.857558242976665497e-02 4.016960784792900085e-02 4.183556139469146729e-02 7.717955857515335083e-02 -1.204052567481994629e-02 2.145354598760604858e-01 -2.750449813902378082e-02 1.950757056474685669e-01 1.081870123744010925e-01 3.807772099971771240e-01 -2.313717901706695557e-01 -5.806670337915420532e-02 2.125544399023056030e-01 -3.461290523409843445e-02 -1.496110707521438599e-01 8.416873402893543243e-03 2.547300457954406738e-01 -4.726685956120491028e-02 -1.277226209640502930e-02 -2.155346125364303589e-01
2.439319640398025513e-01 -4.239920526742935181e-02 2.662383615970611572e-01 1.627613753080368042e-01 -8.228748291730880737e-02 -3.986408114433288574e-01 -1.717727184295654297e-01 -9.854497760534286499e-02 -1.934038102626800537e-01 5.127026513218879700e-02 1.591480076313018799e-01 -1.725135296583175659e-01 7.219728082418441772e-02 3.650012910366058350e-01 1.860113590955734253e-01 1.436152458190917969e-01 -1.994562894105911255e-02 1.792335212230682373e-01 1.988359987735748291e-01 1.594057083129882812e-01 9.091328084468841553e-02 3.496792316436767578e-01 -1.036123931407928467e-01 -3.852942958474159241e-02 5.388446897268295288e-02 1.765191256999969482e-01 -2.164536342024803162e-02 -2.904899232089519501e-02 1.197878271341323853e-02 2.254944592714309692e-01 -8.264376223087310791e-02 -1.192088350653648376e-01
3.717516958713531494e-01 1.434267014265060425e-01 1.003647819161415100e-01 1.263429820537567139e-01 1.276770383119583130e-01 -2.363242655992507935e-01 5.446235463023185730e-02 9.910529106855392456e-02 -8.355473726987838745e-02 -1.310003399848937988e-01 -7.333765178918838501e-02 -1.663630157709121704e-01 1.032416895031929016e-01 1.824052035808563232e-01 3.167182505130767822e-01 1.103852540254592896e-01 2.740675508975982666e-01 7.920651137828826904e-02 -4.519462212920188904e-02 1.788971275091171265e-01 -9.776561707258224487e-02 3.596067726612091064e-01 -1.852534152567386627e-02 -1.656069904565811157e-01 4.185470044612884521e-01 -7.833453267812728882e-02 4.872874543070793152e-02 1.270887558348476887e-03 2.023911569267511368e-03 -1.967952772974967957e-02 1.675906479358673096e-01 -1.496071964502334595e-01
3.875894472002983093e-02 3.280383720993995667e-02 6.888048956170678139e-04 -7.918801903724670410e-02 8.330183476209640503e-02 -3.662973940372467041e-01 -8.026437461376190186e-02 -1.045102849602699280e-01 1.723319739103317261e-01 -2.434763163328170776e-01 -1.104905083775520325e-01 -2.259721904993057251e-01 3.744126483798027039e-02 1.375286877155303955e-01 8.560708910226821899e-02 9.173016250133514404e-02 2.817547917366027832e-01 -1.272179782390594482e-01 2.058378234505653381e-02 5.539975687861442566e-02 -8.913664519786834717e-02 1.599283367395401001e-01 -1.061106845736503601e-02 -1.141587868332862854e-01 -2.729364205151796341e-04 -6.362606771290302277e-03 -2.365637272596359253e-01 2.246695011854171753e-01 4.369026124477386475e-01 3.045608103275299072e-01 -3.129176795482635498e-01 1.029309406876564026e-01
2.161518037319183350e-01 5.769125744700431824e-02 9.039210155606269836e-03 -9.019696153700351715e-03 3.588856011629104614e-02 -3.096710443496704102e-01 -2.252339273691177368e-01 -1.420372277498245239e-01 1.282512396574020386e-01 -3.347478508949279785e-01 -3.988244105130434036e-03 -2.109975069761276245e-01 2.586836218833923340e-01 1.310889795422554016e-02 3.883981332182884216e-02 -1.379221528768539429e-01 1.529891639947891235e-01 8.293315768241882324e-02 3.747630491852760315e-02 -7.823101431131362915e-02 -3.677977025508880615e-01 2.669895589351654053e-01 -3.691809475421905518e-01 -9.957839548587799072e-02 2.805942893028259277e-01 -1.454621274024248123e-02 3.729094564914703369e-02 2.017276436090469360e-01 7.291842252016067505e-02 -6.136749684810638428e-02 -1.540103275328874588e-02 -1.052654441446065903e-02
2.571955090388655663e-03 -5.882392823696136475e-02 5.219236016273498535e-02 1.196638345718383789e-01 1.135507524013519287e-01 -4.845048487186431885e-01 -3.486104309558868408e-01 -1.537283957004547119e-01 2.190683633089065552e-01 -8.433065563440322876e-02 8.218638598918914795e-02 -5.313566699624061584e-02 4.624718334525823593e-03 7.256519794464111328e-02 -7.388580590486526489e-02 2.782007157802581787e-01 1.007612273097038269e-01 -2.064566314220428467e-01 -8.645384013652801514e-02 2.909203171730041504e-01 3.164702560752630234e-03 1.692154556512832642e-01 -2.448902279138565063e-01 -1.150882840156555176e-01 -2.061145454645156860e-01 -2.530226111412048340e-01 -1.186238676309585571e-01 1.506794840097427368e-01 1.604230105876922607e-01 8.893109112977981567e-02 9.862997382879257202e-02 2.165273949503898621e-02
2.157976180315017700e-01 -1.418984383344650269e-01 2.068907916545867920e-01 -2.464798986911773682e-01 1.601534187793731689e-01 -2.162020802497863770e-01 -2.102158367633819580e-01 -7.692740112543106079e-02 2.455630600452423096e-01 -2.937717437744140625e-01 -8.400647342205047607e-02 -2.564361691474914551e-01 7.103330455720424652e-03 2.501961886882781982e-01 1.549159884452819824e-01 1.577742695808410645e-01 1.441209763288497925e-02 1.341060847043991089e-01 4.517082497477531433e-02 -2.916135638952255249e-02 1.429271697998046875e-02 1.250897198915481567e-01 -1.459428966045379639e-01 -2.122431993484497070e-01 -3.056145273149013519e-03 2.418424040079116821e-01 -1.733434498310089111e-01 7.254193723201751709e-02 3.106948733329772949e-01 2.461280822753906250e-01 7.611487805843353271e-02 -1.276202499866485596e-01
-5.099618434906005859e-02 1.164028942584991455e-01 -1.070190891623497009e-01 4.779757931828498840e-02 1.672607511281967163e-01 -9.877905994653701782e-02 -1.324513107538223267e-01 -1.425960958003997803e-01 1.560882478952407837e-01 -1.688261777162551880e-01 -1.407631486654281616e-01 -1.327933073043823242e-01 1.820642352104187012e-01 3.598658442497253418e-01 -8.053866773843765259e-02 9.399008005857467651e-02 2.271363437175750732e-01 -7.476004958152770996e-02 2.602454125881195068e-01 5.782944709062576294e-02 -1.380778104066848755e-01 2.327407747507095337e-01 -2.803483009338378906e-01 -3.129341304302215576e-01 2.125505954027175903e-01 1.865248680114746094e-01 6.932455301284790039e-02 2.701825201511383057e-01 7.814204320311546326e-03 2.965244948863983154e-01 3.601548820734024048e-02 3.389167413115501404e-02
-6.270720064640045166e-02 1.807109825313091278e-02 4.989892989397048950e-02 -4.516306892037391663e-02 2.407375164330005646e-02 -3.639439940452575684e-01 -3.701130747795104980e-01 1.488550659269094467e-02 -1.599056869745254517e-01 -2.722759544849395752e-01 -1.100555807352066040e-01 -2.144168317317962646e-01 -2.046147584915161133e-01 2.492263913154602051e-01 -2.790323831140995026e-02 3.136336207389831543e-01 9.488430805504322052e-04 1.096825525164604187e-01 -1.367893815040588379e-01 7.672770321369171143e-02 -2.469825595617294312e-01 1.528246104717254639e-01 -2.132447063922882080e-01 5.259808525443077087e-02 -2.583373803645372391e-03 -9.581046551465988159e-02 -2.085774242877960205e-01 9.144525974988937378e-02 1.578210741281509399e-01 2.217111587524414062e-01 2.042786963284015656e-02 -2.351510971784591675e-01
2.335468679666519165e-02 -1.151348799467086792e-01 -8.057916164398193359e-02 -7.653564959764480591e-02 3.066032528877258301e-01 -2.887913882732391357e-01 -2.823457419872283936e-01 -1.389530450105667114e-01 3.662672638893127441e-01 -1.295940726995468140e-01 -1.547390669584274292e-01 -7.704621553421020508e-02 1.837410032749176025e-01 4.241809248924255371e-02 -3.565790131688117981e-02 2.675933837890625000e-01 -3.281429409980773926e-01 -7.739371806383132935e-02 6.867792457342147827e-02 2.222220748662948608e-01 -1.927549093961715698e-01 2.241570651531219482e-01 -1.306858807802200317e-01 -2.826105952262878418e-01 -1.680795252323150635e-01 -7.021230459213256836e-02 7.109206914901733398e-02 1.104167010635137558e-02 3.025709837675094604e-02 2.265750057995319366e-02 -1.226301491260528564e-01 -3.480857610702514648e-02
2.737421393394470215e-01 1.563550382852554321e-01 9.727843105792999268e-02 7.196919620037078857e-02 1.838967502117156982e-01 -2.968480885028839111e-01 -2.518445849418640137e-01 -3.537851274013519287e-01 1.212381646037101746e-01 -1.427587717771530151e-01 -8.118292689323425293e-02 -1.394864022731781006e-01 -9.416024386882781982e-02 9.130383841693401337e-03 -7.511242479085922241e-02 4.003672301769256592e-02 -1.655461937189102173e-01 -2.651760280132293701e-01 -1.361510306596755981e-01 -4.042036598548293114e-04 -3.751396238803863525e-01 2.642046213150024414e-01 -9.533023834228515625e-02 -5.124606564640998840e-02 -5.041748657822608948e-02 1.773575991392135620e-01 -2.077196389436721802e-01 -1.192933917045593262e-01 -2.040928900241851807e-01 1.478839069604873657e-01 -3.893505036830902100e-02 5.660934001207351685e-02
1.453915834426879883e-01 2.068710625171661377e-01 2.910668551921844482e-01 -1.166822016239166260e-01 6.463686376810073853e-02 -4.441093504428863525e-01 -2.745591700077056885e-01 -1.527497768402099609e-01 1.350968778133392334e-01 -2.036052048206329346e-01 1.459463685750961304e-01 -1.058379784226417542e-01 1.112198680639266968e-01 3.624676465988159180e-01 2.058589756488800049e-01 4.228227958083152771e-02 1.876949891448020935e-02 8.845786750316619873e-02 3.412176668643951416e-02 3.496388439089059830e-03 1.367412954568862915e-01 1.426318138837814331e-01 7.219446450471878052e-02 1.042587123811244965e-02 2.071762084960937500e-01 7.376209646463394165e-02 -2.128896713256835938e-01 -1.590595990419387817e-01 1.250931918621063232e-01 -1.693079322576522827e-01 -6.763817369937896729e-02 -1.894425600767135620e-01
-6.595736742019653320e-02 -2.076176106929779053e-01 3.109660744667053223e-01 6.160140037536621094e-02 1.673659533262252808e-01 -2.961188256740570068e-01 -2.932140231132507324e-01 -1.973518133163452148e-01 3.072480857372283936e-01 -7.941172271966934204e-02 1.028479784727096558e-01 -9.105530381202697754e-02 6.650235503911972046e-02 2.395507544279098511e-01 7.476092129945755005e-02 1.313331425189971924e-01 7.029691338539123535e-02 -1.982830464839935303e-01 -3.512994199991226196e-02 3.434719443321228027e-01 -3.091359511017799377e-02 2.295615673065185547e-01 -1.889834105968475342e-01 -1.865782439708709717e-01 -2.962523996829986572e-01 7.011061161756515503e-02 1.026578899472951889e-02 7.619513571262359619e-02 -1.288894936442375183e-02 1.165060624480247498e-01 -8.118564635515213013e-02 2.531272917985916138e-02
-1.424882858991622925e-01 -2.639846801757812500e-01 3.463564813137054443e-01 6.070492044091224670e-02 7.238233089447021484e-02 -4.147434830665588379e-01 -4.295315444469451904e-01 -1.359742283821105957e-01 2.683294415473937988e-01 -1.851628124713897705e-01 1.180494278669357300e-01 -8.949257433414459229e-02 9.725794941186904907e-02 1.369113326072692871e-01 1.043744832277297974e-01 2.076388746500015259e-01 6.679344177246093750e-02 -2.023262381553649902e-01 -3.625904396176338196e-02 1.970870047807693481e-01 1.513947546482086182e-02 1.143513992428779602e-01 -2.535406053066253662e-01 -2.966238651424646378e-03 -1.252332031726837158e-01 -6.450778990983963013e-02 -4.225884005427360535e-02 -7.324657589197158813e-02 -3.250566776841878891e-03 4.166414961218833923e-02 -5.734371766448020935e-02 2.232541702687740326e-02
2.340825200080871582e-01 6.924395263195037842e-02 3.247417509555816650e-01 8.933915942907333374e-02 1.861705929040908813e-01 -4.198767542839050293e-01 -3.126657307147979736e-01 -4.933809489011764526e-02 2.294352501630783081e-01 -2.139690220355987549e-01 6.096222996711730957e-02 -1.708420664072036743e-01 -1.629142835736274719e-02 1.324727833271026611e-01 2.469633072614669800e-01 5.547523498535156250e-02 -2.684846706688404083e-02 2.961893081665039062e-01 2.596460878849029541e-01 9.421560168266296387e-02 -8.050343394279479980e-02 9.187774360179901123e-02 -5.744688957929611206e-02 5.921572446823120117e-03 1.058668196201324463e-01 3.041713871061801910e-02 -2.480303049087524414e-01 -4.586523771286010742e-02 1.838526129722595215e-01 5.008564516901969910e-02 3.794914484024047852e-02 -7.814799249172210693e-02
1.486168652772903442e-01 -1.663509942591190338e-02 3.985219895839691162e-01 -6.646157801151275635e-02 -3.882138431072235107e-02 -3.428497612476348877e-01 -3.025977015495300293e-01 2.188945375382900238e-02 1.783258020877838135e-01 -1.182030066847801208e-01 -6.274439394474029541e-02 -3.789729475975036621e-01 4.060592502355575562e-02 1.691963672637939453e-01 1.707032024860382080e-01 -1.350578945130109787e-02 1.943134665489196777e-01 9.547331929206848145e-02 -1.455474495887756348e-01 1.446661949157714844e-01 -2.077300660312175751e-02 1.058051809668540955e-01 -4.700418934226036072e-02 2.985938685014843941e-03 1.169592663645744324e-01 1.928138360381126404e-02 -2.837172448635101318e-01 2.329626679420471191e-02 3.617946505546569824e-01 -3.636976331472396851e-02 -1.063006520271301270e-01 -9.453593194484710693e-02
1.071632355451583862e-01 -1.556870937347412109e-01 3.974369540810585022e-02 4.950845986604690552e-02 -1.647078841924667358e-01 -4.503405690193176270e-01 -6.586448103189468384e-02 -1.124778576195240021e-02 -1.107665821909904480e-01 -1.471710056066513062e-01 -2.364315390586853027e-01 -1.632474958896636963e-01 2.751757204532623291e-01 1.031714677810668945e-02 1.259604841470718384e-01 1.210917308926582336e-01 2.560410797595977783e-01 9.524764865636825562e-02 -1.718264520168304443e-01 1.996427178382873535e-01 1.589841693639755249e-01 1.725106239318847656e-01 -1.907352060079574585e-01 -1.413016393780708313e-02 1.935562789440155029e-01 3.381012007594108582e-02 -2.973908782005310059e-01 1.630458235740661621e-01 1.530607193708419800e-01 -3.717638924717903137e-02 -2.182519584894180298e-01 -2.032468020915985107e-01
-7.713363319635391235e-02 -2.540120482444763184e-01 1.397539079189300537e-01 1.534736752510070801e-01 1.166257262229919434e-01 -5.506632328033447266e-01 -4.105413258075714111e-01 -1.772888451814651489e-01 1.927174925804138184e-01 -1.722873300313949585e-01 9.367125108838081360e-03 -4.887666925787925720e-02 6.006157398223876953e-02 2.022176235914230347e-01 1.181798279285430908e-01 1.644376218318939209e-01 5.683027952909469604e-02 -1.050272360444068909e-01 -1.206517219543457031e-01 2.309667617082595825e-01 -1.094537414610385895e-02 9.512668848037719727e-02 -2.254948019981384277e-01 -1.831350326538085938e-01 -1.491032540798187256e-01 -9.258406609296798706e-02 -3.425072878599166870e-02 -1.433592196553945541e-02 4.544698633253574371e-03 2.046042680740356445e-02 7.271429151296615601e-02 -3.469498828053474426e-02
-1.005810201168060303e-01 -5.895482748746871948e-02 1.401946097612380981e-01 -7.219348102807998657e-02 1.715688593685626984e-02 -2.720328569412231445e-01 -6.270059384405612946e-03 4.750918224453926086e-02 -4.414495080709457397e-02 -2.948595881462097168e-01 -2.834735810756683350e-01 1.980388313531875610e-01 1.705521941184997559e-01 9.525019675493240356e-02 -9.086210280656814575e-02 6.981846690177917480e-02 3.909047245979309082e-01 -3.411909192800521851e-02 9.814612567424774170e-03 9.771776199340820312e-02 -2.780237793922424316e-01 4.441449940204620361e-01 -9.040468931198120117e-02 -1.307432502508163452e-01 1.886546909809112549e-01 1.439030021429061890e-01 -2.647549510002136230e-01 -3.776993835344910622e-03 -3.623122349381446838e-02 1.600165665149688721e-01 8.447365462779998779e-02 -3.582773357629776001e-02
2.589516937732696533e-01 3.010722436010837555e-02 1.304904967546463013e-01 8.825995773077011108e-02 2.834751307964324951e-01 -3.536671102046966553e-01 -4.292399436235427856e-02 -8.466244488954544067e-02 1.296218186616897583e-01 -1.335150450468063354e-01 -9.110125899314880371e-02 -2.754189968109130859e-01 -5.684068053960800171e-02 2.798164784908294678e-01 1.797371208667755127e-01 2.555723488330841064e-01 -1.249171793460845947e-02 1.155856922268867493e-01 -1.057099252939224243e-01 1.925147324800491333e-02 5.294493958353996277e-02 2.514945566654205322e-01 -1.105933189392089844e-01 -7.351536303758621216e-02 1.734219789505004883e-01 2.330184131860733032e-01 -5.482893437147140503e-02 -2.672294378280639648e-01 2.487017959356307983e-01 3.525885194540023804e-02 -1.591742970049381256e-02 -2.528798878192901611e-01
-1.711574345827102661e-01 -2.235161513090133667e-01 2.185413390398025513e-01 -4.022735729813575745e-02 4.312145709991455078e-02 -4.694569408893585205e-01 -3.982467651367187500e-01 -1.555808931589126587e-01 1.985255181789398193e-01 -1.934888511896133423e-01 -1.360677368938922882e-02 1.330418586730957031e-01 -5.107275769114494324e-02 1.561399251222610474e-01 1.037841886281967163e-01 2.215752899646759033e-01 1.259007900953292847e-01 -1.174003779888153076e-01 -8.788082748651504517e-02 2.118045240640640259e-01 5.590330436825752258e-02 1.673096716403961182e-01 -2.858980000019073486e-01 -5.530243739485740662e-02 -2.103707939386367798e-01 -1.041703745722770691e-01 4.846093431115150452e-02 -7.920821011066436768e-02 -4.436540231108665466e-02 4.087091237306594849e-02 -3.963750973343849182e-02 -1.328536719083786011e-01
-1.151906698942184448e-01 -2.857964485883712769e-03 1.954945921897888184e-01 1.042398959398269653e-01 -4.480306059122085571e-02 -4.046914279460906982e-01 -3.825591411441564560e-03 -4.593342542648315430e-02 -5.992134287953376770e-02 1.306541357189416885e-02 -2.597290575504302979e-01 -3.020786345005035400e-01 2.343714088201522827e-01 -1.170780789107084274e-02 1.549137532711029053e-01 1.751314550638198853e-01 1.861016750335693359e-01 -8.962274529039859772e-03 1.832699775695800781e-02 2.397591993212699890e-02 -1.042487993836402893e-01 2.733862400054931641e-01 -3.896872326731681824e-02 2.297689765691757202e-01 3.076988160610198975e-01 -1.267974972724914551e-01 -1.609803885221481323e-01 -2.151914387941360474e-01 -1.820949763059616089e-01 3.176226615905761719e-01 5.209075286984443665e-02 -4.737022146582603455e-02
-7.459796220064163208e-02 5.699880048632621765e-02 3.031612932682037354e-02 -5.448696017265319824e-02 1.046006903052330017e-01 -3.824590444564819336e-01 -3.014408051967620850e-01 -7.417566329240798950e-02 3.182598352432250977e-01 -2.186958119273185730e-02 -7.248147577047348022e-02 -1.862090826034545898e-01 5.775928124785423279e-02 2.616163194179534912e-01 5.857882276177406311e-02 3.463424444198608398e-01 1.448653191328048706e-01 -2.896961569786071777e-01 -1.854179948568344116e-01 1.607472598552703857e-01 2.310458011925220490e-02 1.295630484819412231e-01 -1.791787892580032349e-01 -2.251160442829132080e-01 -2.067437320947647095e-01 -2.154356092214584351e-01 1.468420326709747314e-01 5.863640084862709045e-02 -1.009010449051856995e-01 6.433530151844024658e-02 2.868811041116714478e-02 4.820289835333824158e-02
1.045198515057563782e-01 3.466462194919586182e-01 -1.117379404604434967e-02 1.935331374406814575e-01 1.219922527670860291e-01 -3.602052628993988037e-01 -2.385130524635314941e-01 -1.871066167950630188e-02 1.033593341708183289e-01 -2.718745172023773193e-01 -2.171486616134643555e-01 4.524672031402587891e-02 2.542368881404399872e-02 1.321836411952972412e-01 -9.545739740133285522e-02 3.786061406135559082e-01 7.636175304651260376e-02 -2.117284834384918213e-01 3.180124759674072266e-01 4.512074962258338928e-02 7.590674608945846558e-02 1.599795073270797729e-01 -6.890197098255157471e-02 -1.223942171782255173e-02 2.732385694980621338e-01 -1.007742881774902344e-01 7.811323157511651516e-04 1.186533421277999878e-01 -9.691101312637329102e-02 6.940208375453948975e-02 7.339226454496383667e-02 1.285340040922164917e-01
2.403457015752792358e-01 1.169790513813495636e-02 4.987920634448528290e-03 2.272169739007949829e-01 2.135658562183380127e-01 -2.617579102516174316e-01 -1.023728996515274048e-01 -1.662899404764175415e-01 2.114839106798171997e-01 -1.514389514923095703e-01 5.266686528921127319e-02 -2.409207522869110107e-01 -1.070550549775362015e-02 6.830041855573654175e-02 3.103140890598297119e-01 1.456658542156219482e-01 1.923189312219619751e-01 9.099576622247695923e-02 -6.724736653268337250e-03 -3.815957112237811089e-03 1.057192385196685791e-01 3.746282458305358887e-01 -2.629756927490234375e-01 -7.857845723628997803e-02 2.671443521976470947e-01 6.684274971485137939e-02 -2.153343558311462402e-01 -1.691209077835083008e-01 1.886521130800247192e-01 -1.075931414961814880e-01 1.171556636691093445e-01 -5.949239805340766907e-02
2.788566350936889648e-01 -8.449628949165344238e-02 1.832251250743865967e-01 -7.790853269398212433e-03 2.595972418785095215e-01 -3.227479755878448486e-01 -2.549726963043212891e-01 -2.335491776466369629e-01 6.075514107942581177e-02 2.158449962735176086e-02 9.746917337179183960e-02 -1.283332705497741699e-01 8.622440695762634277e-02 1.330393254756927490e-01 2.546539604663848877e-01 1.727849096059799194e-01 7.915726304054260254e-02 2.286050021648406982e-01 1.093118116259574890e-01 2.668214030563831329e-02 2.125889956951141357e-01 2.642559707164764404e-01 2.189773321151733398e-02 -2.235684543848037720e-01 1.966751217842102051e-01 1.315578073263168335e-01 2.459158189594745636e-02 1.697359234094619751e-02 3.352977335453033447e-01 5.430248752236366272e-02 -4.613645374774932861e-02 -1.712652891874313354e-01
4.131358265876770020e-01 1.317929625511169434e-01 2.432885766029357910e-01 2.849527001380920410e-01 1.642212830483913422e-02 -1.718205958604812622e-01 1.755771934986114502e-01 -1.764267496764659882e-02 5.441268160939216614e-02 -3.101346790790557861e-01 -2.558159530162811279e-01 -5.657758563756942749e-02 1.762711852788925171e-01 2.466119453310966492e-02 3.753556311130523682e-02 1.704806685447692871e-01 1.267007887363433838e-01 5.534408148378133774e-03 -4.612299054861068726e-02 8.384463191032409668e-02 8.194420952349901199e-04 3.971589803695678711e-01 -1.407257318496704102e-01 -1.951171904802322388e-01 1.887987852096557617e-01 -9.712348133325576782e-02 -5.892199650406837463e-02 2.402908802032470703e-01 -1.093154400587081909e-01 6.975034484639763832e-04 7.683028280735015869e-02 -1.252917945384979248e-01
-1.318203955888748169e-01 -1.381503641605377197e-01 2.309699356555938721e-01 -6.113567948341369629e-02 -2.735541388392448425e-02 -3.967983722686767578e-01 -3.950046300888061523e-01 -1.406554132699966431e-01 3.112231492996215820e-01 -3.703479841351509094e-02 8.463977836072444916e-03 4.349184781312942505e-02 1.153684929013252258e-01 5.677213892340660095e-02 1.444140374660491943e-01 2.086632549762725830e-01 2.783931232988834381e-02 -1.570114791393280029e-01 -1.667927019298076630e-02 3.326246440410614014e-01 7.020794600248336792e-02 1.156154945492744446e-01 -3.939840495586395264e-01 -7.757918536663055420e-02 -1.599653661251068115e-01 -7.753270119428634644e-02 1.630112528800964355e-02 -6.571841239929199219e-02 1.837188191711902618e-02 -3.124131076037883759e-02 -1.449541896581649780e-01 -1.301027685403823853e-01
9.455877542495727539e-02 -1.623813956975936890e-01 -9.326279163360595703e-02 -2.358746081590652466e-01 1.749563068151473999e-01 -8.952235430479049683e-02 -9.714321792125701904e-02 5.498714372515678406e-02 1.303203254938125610e-01 -4.659094810485839844e-01 7.876089960336685181e-02 -1.735868155956268311e-01 1.875503659248352051e-01 1.601002365350723267e-01 -2.453177273273468018e-01 2.042395919561386108e-01 2.023391798138618469e-02 -1.296643726527690887e-02 -1.067869216203689575e-01 1.544543653726577759e-01 -1.994161121547222137e-02 2.971212565898895264e-01 -1.615593135356903076e-01 3.988390043377876282e-02 3.473768234252929688e-01 5.947925522923469543e-02 1.701083630323410034e-01 -2.092050164937973022e-01 -1.125021502375602722e-01 1.000620871782302856e-01 -1.247154995799064636e-01 -1.698124259710311890e-01
7.613618671894073486e-02 -1.279095560312271118e-01 -3.289429843425750732e-02 8.722893893718719482e-02 2.851209836080670357e-03 -4.749482870101928711e-01 -1.885391026735305786e-01 -4.131573438644409180e-02 3.260878026485443115e-01 -7.052423059940338135e-02 1.081140190362930298e-01 1.284776031970977783e-01 -8.615290373563766479e-02 2.712890803813934326e-01 -9.047696739435195923e-02 1.895370036363601685e-01 2.421163767576217651e-01 -2.078632265329360962e-01 -2.153180092573165894e-01 6.856083869934082031e-02 -6.677931547164916992e-02 2.138051837682723999e-01 -2.434814274311065674e-01 -1.463757157325744629e-01 -1.948880702257156372e-01 2.546726353466510773e-02 -2.865909337997436523e-01 -2.764053270220756531e-02 5.321782454848289490e-02 1.465791165828704834e-01 5.330980941653251648e-02 9.603246301412582397e-02
1.091567054390907288e-01 2.938486263155937195e-02 1.483004689216613770e-01 1.394337601959705353e-02 1.063936278223991394e-01 -3.200964927673339844e-01 -5.487083643674850464e-02 -2.886231541633605957e-01 9.789391607046127319e-02 -3.070528209209442139e-01 5.916723608970642090e-02 -3.700764179229736328e-01 1.725968420505523682e-01 3.301614522933959961e-01 1.872138679027557373e-02 1.461226046085357666e-01 1.317243278026580811e-01 5.026045069098472595e-02 1.681621670722961426e-01 -6.815771758556365967e-02 -1.801304966211318970e-01 1.115213558077812195e-01 -3.060023188591003418e-01 -4.961649328470230103e-02 2.848913967609405518e-01 -1.470147073268890381e-01 -6.537076085805892944e-02 7.830619066953659058e-02 6.474321335554122925e-02 4.118819907307624817e-02 1.504967212677001953e-01 -1.568893045186996460e-01
-7.459197938442230225e-02 -2.281240075826644897e-01 2.932262122631072998e-01 1.419138163328170776e-01 6.358411163091659546e-02 -4.178091585636138916e-01 -3.624949753284454346e-01 -2.270576506853103638e-01 3.614845871925354004e-01 -6.399270892143249512e-02 8.838384598493576050e-02 -9.435063228011131287e-03 -6.359667982906103134e-03 2.058229744434356689e-01 4.644246399402618408e-02 1.860266327857971191e-01 -3.234783932566642761e-02 -2.374745607376098633e-01 3.471751883625984192e-02 7.244140654802322388e-02 4.729617759585380554e-02 1.531550884246826172e-01 -2.926393449306488037e-01 -1.554688662290573120e-01 -1.753519326448440552e-01 4.186290502548217773e-02 4.824074730277061462e-02 -6.755602359771728516e-02 3.231992200016975403e-02 -2.427057549357414246e-02 -2.012699283659458160e-02 -1.097726970911026001e-01
7.295003533363342285e-02 1.788369417190551758e-01 -2.766972035169601440e-02 -4.018958657979965210e-02 3.721628338098526001e-02 -3.691619932651519775e-01 -1.797888725996017456e-01 4.045919515192508698e-03 1.339680701494216919e-01 -1.211438402533531189e-01 -3.573960959911346436e-01 1.520603895187377930e-01 2.112997025251388550e-01 2.196961492300033569e-01 -3.443300724029541016e-02 1.629419922828674316e-01 1.458601932972669601e-02 -2.039085030555725098e-01 1.314167082309722900e-01 2.493932694196701050e-01 3.350542101543396711e-05 3.107568621635437012e-01 -1.229331195354461670e-01 8.971665054559707642e-02 1.564534306526184082e-01 7.670795172452926636e-02 2.962241172790527344e-01 -1.160573065280914307e-01 1.451033204793930054e-01 1.832945197820663452e-01 1.131007298827171326e-01 2.148669362068176270e-01
-2.109528891742229462e-02 6.973675638437271118e-02 1.064011156558990479e-01 9.356006234884262085e-02 1.836938560009002686e-01 -3.144313693046569824e-01 -5.060769319534301758e-01 -1.778781712055206299e-01 2.290620505809783936e-01 6.977864354848861694e-02 -1.678856834769248962e-02 3.167066350579261780e-02 2.736897394061088562e-02 1.947737634181976318e-01 -1.228542625904083252e-02 3.918426632881164551e-01 -4.628343507647514343e-03 -1.825117468833923340e-01 -1.992349177598953247e-01 1.626967340707778931e-01 -1.704985089600086212e-02 -2.978688478469848633e-02 -1.309317052364349365e-01 -1.917843073606491089e-01 -2.406119406223297119e-01 -8.901131153106689453e-02 -5.154393985867500305e-02 -3.227078169584274292e-02 1.201388835906982422e-01 1.270529478788375854e-01 -1.990135610103607178e-01 -9.463144838809967041e-02
8.096402138471603394e-02 1.411579400300979614e-01 1.562139093875885010e-01 2.171056548831984401e-04 -1.202450767159461975e-01 -2.586497068405151367e-01 -2.205713652074337006e-02 -2.082690149545669556e-01 -1.788925975561141968e-01 5.931572243571281433e-02 -1.805875599384307861e-01 -7.066722959280014038e-02 2.067927122116088867e-01 3.453875333070755005e-02 2.406013309955596924e-01 3.640334010124206543e-01 1.038789451122283936e-01 -5.451627448201179504e-02 8.877487480640411377e-02 -1.249996293336153030e-02 2.919434607028961182e-01 2.694523334503173828e-01 -2.371833622455596924e-01 -1.481002420186996460e-01 2.491559982299804688e-01 5.474152788519859314e-02 -3.389934077858924866e-02 2.252113819122314453e-01 -2.907631546258926392e-02 1.525465399026870728e-01 -9.536040574312210083e-02 -3.292776048183441162e-01
2.942235469818115234e-01 -1.461904793977737427e-01 1.443962454795837402e-01 -1.080617159605026245e-01 3.843285143375396729e-02 -2.698732316493988037e-01 -1.370426267385482788e-01 -2.940033376216888428e-01 -2.000811509788036346e-02 -8.205046504735946655e-02 -5.139724165201187134e-02 -1.033890470862388611e-01 -1.111085861921310425e-01 1.304796785116195679e-01 1.181588247418403625e-01 3.306783735752105713e-01 8.194356411695480347e-02 9.400196373462677002e-02 5.837593227624893188e-02 -4.433989897370338440e-02 1.126766428351402283e-01 3.885058164596557617e-01 -1.577645689249038696e-01 1.784208863973617554e-01 2.229645848274230957e-01 5.579649657011032104e-02 -2.567703127861022949e-01 -1.502889692783355713e-01 2.879851758480072021e-01 -1.129278987646102905e-01 -1.752892695367336273e-02 -1.680527478456497192e-01
2.961990237236022949e-01 -1.067748758941888809e-02 3.073817491531372070e-01 -5.406320467591285706e-02 1.173299401998519897e-01 -3.758984506130218506e-01 -5.273475497961044312e-02 8.397186174988746643e-03 -1.562085598707199097e-01 7.847712375223636627e-03 1.039663851261138916e-01 -8.978067338466644287e-02 2.070181220769882202e-01 2.794609069824218750e-01 1.401603072881698608e-01 2.082419544458389282e-01 3.308831155300140381e-02 3.574310541152954102e-01 7.527128607034683228e-02 7.026669383049011230e-02 -6.995145976543426514e-02 3.792330622673034668e-01 -2.202556878328323364e-01 -1.033576056361198425e-01 6.491661816835403442e-02 6.163257360458374023e-02 3.255974501371383667e-02 -7.730193436145782471e-02 1.473325956612825394e-02 9.181424230337142944e-02 -2.358390390872955322e-01 -5.343228206038475037e-02
-1.504275053739547729e-01 -1.396456267684698105e-02 7.138137705624103546e-03 1.034292057156562805e-01 6.722901761531829834e-02 -3.123808801174163818e-01 -3.121060729026794434e-01 6.735398434102535248e-03 2.004582583904266357e-01 -2.116194814443588257e-01 -3.993446379899978638e-02 1.313672363758087158e-01 3.600535094738006592e-01 1.696383357048034668e-01 2.133441567420959473e-01 5.796197429299354553e-02 4.342432618141174316e-01 -2.261490561068058014e-02 8.669818937778472900e-02 1.297731101512908936e-01 -1.296494621783494949e-02 9.506059437990188599e-02 -1.954794675111770630e-01 1.302904784679412842e-01 2.315315902233123779e-01 1.974561065435409546e-01 -1.444662958383560181e-01 1.740189492702484131e-01 6.602402776479721069e-02 -3.803956508636474609e-02 1.612603664398193359e-01 4.871261119842529297e-02
7.043859362602233887e-02 1.055791825056076050e-01 -9.329851716756820679e-02 1.000418066978454590e-01 6.949662417173385620e-02 -4.157007634639739990e-01 -1.403326988220214844e-01 -1.631479859352111816e-01 -4.366615787148475647e-02 -1.345275342464447021e-01 -3.234150111675262451e-01 3.795415535569190979e-02 1.392192244529724121e-01 3.542219698429107666e-01 -1.163119897246360779e-01 3.424555957317352295e-01 1.073268949985504150e-01 -1.419807970523834229e-01 9.190874546766281128e-02 2.413816154003143311e-01 -6.513049453496932983e-02 1.847424209117889404e-01 -2.432389408349990845e-01 7.886005565524101257e-03 3.309962525963783264e-02 -2.691070362925529480e-02 2.213277667760848999e-01 -3.112771175801753998e-02 8.858916163444519043e-02 1.424843072891235352e-01 9.384627640247344971e-02 2.341124713420867920e-01
1.582523584365844727e-01 -5.478063970804214478e-02 -2.561389282345771790e-02 -8.328988403081893921e-02 3.618586063385009766e-01 -8.055184036493301392e-02 -1.039801090955734253e-01 -1.720360070466995239e-01 1.124906763434410095e-01 -4.318898618221282959e-01 2.834954939316958189e-04 -8.229987323284149170e-02 6.604223698377609253e-02 2.034457176923751831e-01 -2.187530845403671265e-01 4.032096266746520996e-01 1.716797053813934326e-01 2.128807082772254944e-02 3.955085948109626770e-02 6.542664486914873123e-03 -2.652749121189117432e-01 4.128418862819671631e-01 1.061209216713905334e-01 -2.490066923201084137e-02 5.987883079797029495e-03 -2.875490463338792324e-04 9.306392818689346313e-02 1.111069619655609131e-01 6.340368837118148804e-02 3.106288984417915344e-02 -1.181402876973152161e-01 1.326825469732284546e-02
5.240242183208465576e-02 -9.820557385683059692e-02 -3.345829620957374573e-02 -6.009346246719360352e-02 4.009968042373657227e-01 -3.398812711238861084e-01 -2.975710332393646240e-01 -1.901679672300815582e-02 3.979077562689781189e-02 -1.997973322868347168e-01 -2.321560978889465332e-01 -1.510677635669708252e-01 2.849499583244323730e-01 1.264408826828002930e-01 -1.060486882925033569e-01 -5.657617747783660889e-02 3.237357139587402344e-01 -6.650545448064804077e-02 -6.680126767605543137e-03 8.795128017663955688e-02 -6.945950444787740707e-04 9.656394273042678833e-02 -1.354338973760604858e-01 -1.602113246917724609e-01 1.120519265532493591e-01 2.139202803373336792e-01 -8.941778540611267090e-02 1.608164310455322266e-01 5.901779606938362122e-02 -8.113238960504531860e-02 -1.706001311540603638e-01 2.934484481811523438e-01
-3.148230165243148804e-02 -1.424373835325241089e-01 -4.714830219745635986e-02 -1.296956464648246765e-02 1.223967522382736206e-01 -3.291326463222503662e-01 -2.429045587778091431e-01 -7.012542337179183960e-02 3.616546988487243652e-01 5.906178150326013565e-03 4.777442663908004761e-02 -2.476009540259838104e-04 1.832547597587108612e-02 2.567034363746643066e-01 1.226878017187118530e-01 2.952141761779785156e-01 1.660789996385574341e-01 -8.932398259639739990e-02 -1.893499195575714111e-01 2.531126439571380615e-01 -1.361917704343795776e-01 2.258363664150238037e-01 -2.030758559703826904e-01 -2.035263925790786743e-01 -5.453918129205703735e-02 -2.041585296392440796e-01 -3.382206559181213379e-01 -1.353786587715148926e-01 8.157625794410705566e-02 3.507345542311668396e-02 -1.070180758833885193e-01 5.608201026916503906e-02
2.773378789424896240e-01 -9.494929015636444092e-02 2.017696201801300049e-01 -1.146968901157379150e-01 2.275150641798973083e-02 -3.036331832408905029e-01 -1.438576728105545044e-01 -5.905283987522125244e-02 2.692320048809051514e-01 -3.263289108872413635e-02 -4.350791685283184052e-03 -3.069590330123901367e-01 3.495282307267189026e-02 2.551383078098297119e-01 2.426476180553436279e-01 1.688760370016098022e-01 2.097852826118469238e-01 2.531261146068572998e-01 -2.631295844912528992e-02 1.758489310741424561e-01 1.182303801178932190e-01 1.624578833580017090e-01 -1.044948771595954895e-01 1.129497736692428589e-01 1.577175408601760864e-01 -6.253225263208150864e-03 -9.824861586093902588e-02 -1.783649772405624390e-01 2.492892444133758545e-01 -1.307573448866605759e-02 1.261638700962066650e-01 -2.710007429122924805e-01
7.529282569885253906e-02 1.415569894015789032e-02 1.799794845283031464e-02 -1.076654642820358276e-01 -1.646955162286758423e-01 -1.668594032526016235e-01 -2.622245550155639648e-01 -2.398539930582046509e-01 2.453165352344512939e-01 -3.613157197833061218e-03 -3.242490887641906738e-01 -1.012253835797309875e-01 -1.153948716819286346e-03 1.563816815614700317e-01 1.704250723123550415e-01 -4.420817643404006958e-02 1.692506223917007446e-01 -1.588128507137298584e-01 1.479448974132537842e-01 -6.030813325196504593e-03 -2.409615516662597656e-01 4.990748763084411621e-01 8.904458582401275635e-02 -1.989790983498096466e-02 -1.388028413057327271e-01 1.458023488521575928e-01 1.843842677772045135e-02 -2.892852425575256348e-01 -1.123438403010368347e-01 1.995183974504470825e-01 -2.423072978854179382e-02 -3.320750221610069275e-02
-7.628992944955825806e-02 -9.564440697431564331e-02 1.046735420823097229e-01 9.400736540555953979e-02 9.415838867425918579e-02 -3.490633368492126465e-01 -4.863685667514801025e-01 -2.925245091319084167e-02 3.549940288066864014e-01 -6.298480927944183350e-02 4.151682555675506592e-02 -1.196815371513366699e-01 5.370068550109863281e-02 5.906548723578453064e-02 4.458900168538093567e-02 1.953672915697097778e-01 2.346640639007091522e-02 -1.362357735633850098e-01 5.952886492013931274e-02 3.344216942787170410e-01 -7.314673811197280884e-02 6.799968332052230835e-02 -3.626586794853210449e-01 -2.212984263896942139e-01 -1.596961766481399536e-01 -9.493001550436019897e-02 6.126440316438674927e-02 -8.030390739440917969e-02 -1.013633012771606445e-01 1.258325725793838501e-01 7.744681835174560547e-02 -5.261949449777603149e-02
1.038572750985622406e-03 1.072041317820549011e-01 9.042806178331375122e-02 1.681865751743316650e-01 1.813142001628875732e-01 -1.008256748318672180e-01 -1.895662099123001099e-01 -4.909837245941162109e-02 -5.618704482913017273e-02 -2.583809196949005127e-01 -2.634477913379669189e-01 -1.590804010629653931e-01 3.083603978157043457e-01 1.979957371950149536e-01 -3.770422190427780151e-02 3.555250540375709534e-02 3.015502095222473145e-01 3.723773360252380371e-02 2.914345264434814453e-01 -8.617354184389114380e-02 -1.188929677009582520e-01 3.211052417755126953e-01 -1.952184140682220459e-01 -9.097113460302352905e-02 2.974186539649963379e-01 -1.567820459604263306e-01 -1.105652749538421631e-01 1.437176465988159180e-01 1.415245607495307922e-02 -1.420357078313827515e-02 6.497383117675781250e-02 -2.649567127227783203e-01
3.562679290771484375e-01 6.371127068996429443e-02 3.190621435642242432e-01 1.292279548943042755e-02 -2.597217261791229248e-01 -4.164290130138397217e-01 -5.813348107039928436e-03 9.822609275579452515e-02 1.705621778964996338e-01 -1.707040518522262573e-01 -6.267619878053665161e-02 -7.068917900323867798e-02 2.570075392723083496e-01 -1.245145350694656372e-01 6.932312250137329102e-02 1.804097741842269897e-01 -8.567720651626586914e-02 9.066087752580642700e-02 4.504745081067085266e-02 -3.736300393939018250e-02 -2.446104139089584351e-01 1.512767672538757324e-01 -1.202648282051086426e-01 9.175904840230941772e-02 2.381063401699066162e-01 3.012150898575782776e-02 -2.937393486499786377e-01 1.529166847467422485e-01 -9.386689960956573486e-02 1.513075679540634155e-01 -3.232561051845550537e-02 7.631207257509231567e-02
9.674052149057388306e-02 5.068131140433251858e-04 1.445423960685729980e-01 -1.730472445487976074e-01 1.083118021488189697e-01 3.177922591567039490e-02 -1.913692057132720947e-01 -5.452273041009902954e-02 1.273533701896667480e-01 -6.869496405124664307e-02 -4.287134110927581787e-01 1.728725619614124298e-02 1.006498858332633972e-01 3.090170919895172119e-01 2.423853129148483276e-01 1.899569481611251831e-01 1.295759379863739014e-01 8.026460185647010803e-03 2.077420614659786224e-02 -1.908169069793075323e-04 2.263827621936798096e-01 4.077018499374389648e-01 -1.506857722997665405e-01 7.695436477661132812e-02 2.095239609479904175e-01 2.057523280382156372e-01 -3.070794977247714996e-02 3.107299804687500000e-01 -1.590739339590072632e-01 3.637442365288734436e-02 7.582705467939376831e-02 4.986878111958503723e-02
2.463885694742202759e-01 2.144619077444076538e-01 1.609717458486557007e-01 -5.014567449688911438e-02 -4.409008473157882690e-02 -2.979925870895385742e-01 -3.603054881095886230e-01 -9.123188257217407227e-02 -2.978169731795787811e-02 -4.866725206375122070e-02 -9.979508072137832642e-02 -3.931182250380516052e-02 2.376743853092193604e-01 1.695646792650222778e-01 5.124624446034431458e-02 1.081944033503532410e-01 -2.924679778516292572e-02 4.086022675037384033e-01 2.097266614437103271e-01 2.568921633064746857e-02 -1.489341910928487778e-02 -9.497798047959804535e-03 -2.414900809526443481e-01 9.507369250059127808e-02 7.127791643142700195e-02 -3.800798580050468445e-02 -7.654300332069396973e-02 -3.323870943859219551e-03 3.648760318756103516e-01 2.333627641201019287e-01 1.514936983585357666e-01 -1.363419741392135620e-01
-1.213686093688011169e-01 -2.337643504142761230e-01 1.992683559656143188e-01 1.158391535282135010e-01 -1.797941885888576508e-02 -4.466603994369506836e-01 -4.037777185440063477e-01 -1.083521842956542969e-01 3.176208734512329102e-01 -8.880097419023513794e-02 1.342444773763418198e-02 -2.938649803400039673e-02 1.107822731137275696e-01 4.977641627192497253e-02 4.072253778576850891e-02 2.220448106527328491e-01 1.866258233785629272e-01 -1.987783014774322510e-01 3.587459027767181396e-02 2.297892421483993530e-01 -2.930880896747112274e-02 2.245765626430511475e-01 -1.537416130304336548e-01 -9.659701585769653320e-02 -2.444529384374618530e-01 -7.542370259761810303e-02 7.159796543419361115e-03 -6.672995537519454956e-02 6.182836741209030151e-02 1.227246318012475967e-02 -6.828974932432174683e-02 -1.899650990962982178e-01
1.137813776731491089e-01 3.135553747415542603e-02 -1.556181441992521286e-02 -1.449862718582153320e-01 1.579585671424865723e-01 -2.568917572498321533e-01 3.811224922537803650e-02 6.673215539194643497e-04 2.699204087257385254e-01 -1.503625810146331787e-01 -2.525999248027801514e-01 1.802164316177368164e-01 5.052440762519836426e-01 1.290207207202911377e-01 1.543511897325515747e-01 1.416828185319900513e-01 2.559205591678619385e-01 -1.642997413873672485e-01 8.451896160840988159e-02 1.589630395174026489e-01 -1.136745139956474304e-01 1.053193733096122742e-01 -1.366822123527526855e-01 -1.453301459550857544e-01 1.892823725938796997e-01 8.166066557168960571e-02 -6.934612244367599487e-02 2.397051006555557251e-01 2.295575886964797974e-01 9.321378916501998901e-02 5.106419697403907776e-02 -8.583190292119979858e-02
1.427890658378601074e-01 -5.718803033232688904e-02 2.210956066846847534e-01 -1.591219455003738403e-01 4.128943011164665222e-02 -8.642280101776123047e-02 -2.173580527305603027e-01 -8.765666186809539795e-02 1.140537783503532410e-01 -2.057033330202102661e-01 2.642741054296493530e-02 -3.345966935157775879e-01 7.294837385416030884e-02 4.291872084140777588e-01 1.391085684299468994e-01 3.235687911510467529e-01 1.626498401165008545e-01 5.045923218131065369e-02 7.668041158467531204e-03 -4.282154142856597900e-02 5.035130307078361511e-02 3.113407641649246216e-02 -8.864799141883850098e-02 -1.229527890682220459e-01 2.017343342304229736e-01 3.197359442710876465e-01 -3.082951903343200684e-02 2.075922442600131035e-03 2.707531750202178955e-01 2.615687251091003418e-01 -5.669858772307634354e-03 -1.160826161503791809e-01
1.074681878089904785e-01 7.332045119255781174e-03 5.299346148967742920e-02 1.716091632843017578e-01 8.137663453817367554e-02 -4.111799597740173340e-01 -2.513575851917266846e-01 -1.832317262887954712e-01 3.426354229450225830e-01 2.105837762355804443e-01 9.129387885332107544e-02 2.851019985973834991e-02 2.458282560110092163e-01 3.032343983650207520e-01 1.485898196697235107e-01 4.052732512354850769e-02 1.528491526842117310e-01 -1.968772262334823608e-01 8.495682850480079651e-03 7.145274430513381958e-02 2.003532275557518005e-02 1.563443392515182495e-01 -3.338434919714927673e-02 -6.522712111473083496e-02 -2.558466494083404541e-01 -1.614404767751693726e-01 -2.673377692699432373e-01 -3.725367411971092224e-02 1.084417179226875305e-01 1.658955067396163940e-01 -8.606372773647308350e-02 1.676786839962005615e-01
2.557761967182159424e-03 2.277428749948740005e-03 1.019914150238037109e-01 7.084685564041137695e-02 -1.721600741147994995e-01 -2.647481858730316162e-01 -2.269140332937240601e-01 -1.888347789645195007e-02 3.200091421604156494e-01 -1.347991079092025757e-01 3.409256413578987122e-02 -1.212161108851432800e-01 3.766954690217971802e-02 3.314378261566162109e-01 9.665734251029789448e-05 3.722795248031616211e-01 1.555347591638565063e-01 -1.052130237221717834e-01 -9.983341395854949951e-02 4.228447973728179932e-01 1.111545599997043610e-02 8.523823320865631104e-02 -2.380639016628265381e-01 -1.302664726972579956e-01 -2.100754976272583008e-01 -1.602976024150848389e-01 -1.842506229877471924e-01 -6.065355613827705383e-02 1.259667873382568359e-01 1.318533122539520264e-01 -5.802816245704889297e-03 2.993597649037837982e-02
1.176348403096199036e-01 2.869211733341217041e-01 3.254279866814613342e-02 2.077840566635131836e-01 -3.693044930696487427e-02 -3.016256690025329590e-01 -3.635802865028381348e-02 -8.047506213188171387e-02 1.061867736279964447e-02 -2.167015671730041504e-01 -1.548435389995574951e-01 1.270604282617568970e-01 6.725551933050155640e-02 2.485659569501876831e-01 -1.250042766332626343e-01 3.124754726886749268e-01 2.993852198123931885e-01 -9.576258063316345215e-02 8.241321146488189697e-02 1.115075722336769104e-01 -6.131574511528015137e-02 1.689817756414413452e-01 1.857497543096542358e-01 -2.832599580287933350e-01 -1.192452609539031982e-01 1.064203083515167236e-01 -2.171229943633079529e-02 -3.182718157768249512e-01 -7.883347570896148682e-02 1.264336705207824707e-01 9.505879133939743042e-02 -2.628032565116882324e-01
-4.003420937806367874e-03 -1.261470001190900803e-02 4.864569753408432007e-02 -2.324735075235366821e-01 5.946424230933189392e-02 -4.404959380626678467e-01 -4.381706416606903076e-01 1.598397344350814819e-01 1.327203512191772461e-01 1.121545881032943726e-01 6.671816855669021606e-02 5.423706769943237305e-02 -1.723652780055999756e-01 1.301947981119155884e-02 -7.749636471271514893e-02 3.375656306743621826e-01 1.999649852514266968e-01 1.579930074512958527e-02 -1.483522504568099976e-01 -7.372282445430755615e-02 5.009178072214126587e-02 2.055015861988067627e-01 -1.901979297399520874e-01 -2.435950487852096558e-01 -8.505952358245849609e-02 1.006690338253974915e-01 8.225532621145248413e-02 2.061671167612075806e-01 4.485681653022766113e-02 2.069477438926696777e-01 -5.598943307995796204e-02 -1.353897005319595337e-01
2.323410212993621826e-01 1.234907209873199463e-01 -5.837590619921684265e-02 -3.862132877111434937e-02 1.095587834715843201e-01 -3.552938401699066162e-01 -1.913627386093139648e-01 -4.487645253539085388e-02 1.862537115812301636e-01 -3.700669854879379272e-02 -7.886245846748352051e-03 3.823637962341308594e-02 3.736391067504882812e-01 -2.553373947739601135e-02 -1.391276568174362183e-01 -2.442260831594467163e-02 2.483672350645065308e-01 -7.385822385549545288e-02 2.897742688655853271e-01 -1.231376677751541138e-01 5.937193054705858231e-04 2.469840794801712036e-01 -2.511311769485473633e-01 -2.024807035923004150e-01 2.119027972221374512e-01 -6.799197196960449219e-02 -1.607989668846130371e-01 2.586457729339599609e-01 -1.657379977405071259e-02 2.510086297988891602e-01 1.885976456105709076e-02 -1.180974915623664856e-01
2.136003524065017700e-01 -7.754152268171310425e-02 1.327026039361953735e-01 1.430811360478401184e-02 1.927708089351654053e-01 -9.914547950029373169e-02 5.201680958271026611e-02 1.008088514208793640e-02 2.270766347646713257e-01 -4.093050360679626465e-01 1.464199274778366089e-01 -1.960715502500534058e-01 2.012943625450134277e-01 3.861502110958099365e-01 2.677532434463500977e-01 2.807357311248779297e-01 1.741121262311935425e-01 1.124048884958028793e-02 -1.059740185737609863e-01 6.681546568870544434e-02 -2.456144662573933601e-03 3.839288055896759033e-01 -1.178934946656227112e-01 3.377367183566093445e-02 1.538852304220199585e-01 6.745587289333343506e-02 6.553667783737182617e-02 4.427581652998924255e-02 1.819380931556224823e-02 1.701284945011138916e-02 -1.303547173738479614e-01 3.089727833867073059e-02
3.452916443347930908e-01 -6.610634177923202515e-02 2.359340339899063110e-01 -4.186194390058517456e-02 1.169604659080505371e-01 -2.303062081336975098e-01 -2.067722380161285400e-01 -4.572097584605216980e-02 -3.379731625318527222e-02 -2.727865576744079590e-01 -3.782919049263000488e-02 -5.923270806670188904e-02 6.513407081365585327e-02 1.547010540962219238e-01 1.672818064689636230e-01 1.669970154762268066e-01 6.430679559707641602e-02 2.131349220871925354e-02 -1.489318758249282837e-01 -1.217650249600410461e-01 4.267806559801101685e-02 2.752807438373565674e-01 9.510505199432373047e-02 -3.578153625130653381e-02 2.766176164150238037e-01 1.826074160635471344e-02 -3.883781433105468750e-01 4.198950901627540588e-02 1.959744542837142944e-01 -1.790410093963146210e-02 -3.189990520477294922e-01 -2.083709985017776489e-01
-1.037146151065826416e-01 -2.145554274320602417e-01 2.508815228939056396e-01 8.665850758552551270e-02 1.953135579824447632e-01 -4.218260645866394043e-01 -3.278971016407012939e-01 -1.268560737371444702e-01 3.152055740356445312e-01 -2.242877380922436714e-04 7.948461174964904785e-02 -1.045482326298952103e-02 8.868253976106643677e-02 2.416775226593017578e-01 6.416112184524536133e-02 2.171367257833480835e-01 1.290039867162704468e-01 -1.938946247100830078e-01 7.806019857525825500e-04 3.202444911003112793e-01 -4.104482010006904602e-02 1.074944958090782166e-01 -2.251485437154769897e-01 -4.656793177127838135e-02 -1.977014988660812378e-01 -1.830389052629470825e-01 -5.936352163553237915e-02 2.825012989342212677e-02 -5.315706878900527954e-02 -1.241461280733346939e-02 -1.434939540922641754e-02 -8.218112587928771973e-02
1.151881814002990723e-01 6.022451445460319519e-02 6.237958744168281555e-02 1.402980834245681763e-01 3.215483427047729492e-01 -4.474010765552520752e-01 4.391215741634368896e-02 2.862608060240745544e-02 1.441820114850997925e-01 -2.583111263811588287e-02 -1.508597880601882935e-01 3.955018147826194763e-02 -7.478299736976623535e-02 2.379502803087234497e-01 3.178721293807029724e-02 3.540104329586029053e-01 2.788188494741916656e-02 -2.232999205589294434e-01 8.286200463771820068e-02 -2.391046583652496338e-01 -1.988717764616012573e-01 1.755350083112716675e-01 -1.641994118690490723e-01 9.897525422275066376e-03 8.234022557735443115e-02 1.026643142104148865e-01 -2.757274918258190155e-02 1.337480396032333374e-01 -1.366295367479324341e-01 -2.773982472717761993e-02 -2.151967734098434448e-01 -3.241620361804962158e-01
-6.508597731590270996e-02 2.556728124618530273e-01 -1.224743761122226715e-02 1.856970936059951782e-01 -2.152524739503860474e-01 -3.598260283470153809e-01 -8.785022795200347900e-02 -1.462773326784372330e-02 1.005107536911964417e-01 -1.729709655046463013e-01 -2.552489340305328369e-01 5.829758942127227783e-02 1.112537384033203125e-01 -4.551367089152336121e-02 3.454053699970245361e-01 2.896001338958740234e-01 2.252663820981979370e-01 -1.073648780584335327e-01 5.853183567523956299e-02 -7.268319372087717056e-03 -1.285339295864105225e-01 2.622703611850738525e-01 -2.353904098272323608e-01 2.255616039037704468e-01 2.756255865097045898e-02 9.244609624147415161e-02 -1.419281363487243652e-01 -1.206406503915786743e-01 -2.219451405107975006e-02 9.922776371240615845e-02 -2.578802704811096191e-01 8.739921450614929199e-02
3.124255836009979248e-01 3.540207631886005402e-03 1.662974245846271515e-03 -2.764957845211029053e-01 1.324988901615142822e-01 -6.247216463088989258e-02 -1.023842915892601013e-01 -1.581795066595077515e-01 2.015838772058486938e-01 -5.010094046592712402e-01 1.024524047970771790e-01 4.498858377337455750e-02 1.677493155002593994e-01 1.461489945650100708e-01 -4.379407968372106552e-03 3.557519316673278809e-01 7.550318539142608643e-02 9.208624251186847687e-03 1.552330255508422852e-01 1.825442910194396973e-01 6.602742522954940796e-02 2.046121060848236084e-01 -3.778313100337982178e-02 -2.078243903815746307e-02 2.356085628271102905e-01 -3.646876430138945580e-03 1.367543935775756836e-01 -2.302243262529373169e-01 1.931499838829040527e-01 -4.329968988895416260e-02 -9.921488165855407715e-02 -3.424453362822532654e-02
1.074677258729934692e-01 1.022103577852249146e-01 1.422233432531356812e-01 -1.295795291662216187e-01 2.580959200859069824e-01 -2.896254062652587891e-01 -1.117825582623481750e-01 -1.040623262524604797e-01 -1.438766121864318848e-01 -1.763616651296615601e-01 -4.402851164340972900e-01 -1.160241663455963135e-01 2.490414530038833618e-01 3.140340745449066162e-02 -2.510973252356052399e-02 1.437277942895889282e-01 1.780525296926498413e-01 8.598770946264266968e-02 7.362329959869384766e-02 1.210398897528648376e-01 1.800853610038757324e-01 3.156514167785644531e-01 -9.082889556884765625e-02 -3.174291923642158508e-02 3.518421053886413574e-01 1.095908507704734802e-01 1.466261595487594604e-01 1.500775516033172607e-01 -1.497918665409088135e-01 9.252916276454925537e-02 3.842820972204208374e-02 -1.046859696507453918e-01
1.344160437583923340e-01 7.158988714218139648e-02 2.607592046260833740e-01 4.943856596946716309e-02 -1.201663166284561157e-02 -3.011639714241027832e-01 -2.944648265838623047e-01 -4.884334281086921692e-02 -1.130267307162284851e-01 -9.204046428203582764e-02 7.973979413509368896e-02 2.995583973824977875e-02 5.342083796858787537e-02 2.231963425874710083e-01 5.759166553616523743e-02 1.761784777045249939e-02 1.080031227320432663e-02 3.716228604316711426e-01 -8.573288470506668091e-02 1.622916758060455322e-02 -3.965948894619941711e-02 4.380760788917541504e-01 -1.238654553890228271e-01 -3.161632418632507324e-01 2.384798079729080200e-01 2.084967941045761108e-01 -8.119074255228042603e-02 -1.506967693567276001e-01 6.188381463289260864e-02 5.523278564214706421e-02 -1.655488163232803345e-01 -1.519128978252410889e-01
7.287140190601348877e-02 -2.918147668242454529e-02 8.684691786766052246e-02 2.230515182018280029e-01 -1.215855851769447327e-01 -1.966669708490371704e-01 -2.215514332056045532e-01 7.207176834344863892e-02 8.671247400343418121e-03 -6.332986801862716675e-02 -3.052979707717895508e-01 -3.244735002517700195e-01 7.781695574522018433e-03 -9.048553556203842163e-02 2.538529634475708008e-01 1.760156475938856602e-03 2.689628899097442627e-01 -2.156342118978500366e-01 4.260011017322540283e-02 1.490525007247924805e-01 -3.421958163380622864e-02 3.179509341716766357e-01 -6.218203157186508179e-02 4.004253819584846497e-02 3.486771583557128906e-01 -1.036248579621315002e-01 -1.513412296772003174e-01 -1.028741523623466492e-01 -1.777506619691848755e-01 3.031112253665924072e-01 -4.824298899620771408e-03 1.167677417397499084e-01
1.000121310353279114e-01 -3.218258963897824287e-03 1.411212086677551270e-01 -2.869573235511779785e-02 -1.942183263599872589e-02 -4.366959333419799805e-01 -1.005852296948432922e-01 -9.739034622907638550e-02 1.018267571926116943e-01 6.169769167900085449e-02 -7.209049165248870850e-02 9.407604485750198364e-02 4.520496726036071777e-01 1.473066955804824829e-01 1.055098846554756165e-01 4.613960534334182739e-02 1.465619355440139771e-01 -2.823010832071304321e-02 9.511228650808334351e-02 -1.322206556797027588e-01 -9.089777618646621704e-02 2.481380701065063477e-01 -1.195275783538818359e-01 -1.619940400123596191e-01 8.696840703487396240e-02 -1.664950102567672729e-01 1.415040791034698486e-01 3.181661963462829590e-01 -7.609752565622329712e-02 3.579002022743225098e-01 8.439697325229644775e-02 -1.852578669786453247e-01
3.573469817638397217e-02 5.705493316054344177e-02 2.908498048782348633e-01 8.023483306169509888e-02 -1.441991329193115234e-01 -8.993533253669738770e-02 -3.226172029972076416e-01 -2.099556475877761841e-01 5.460182204842567444e-02 -1.339034289121627808e-01 3.839284554123878479e-02 -2.923694849014282227e-01 3.489968776702880859e-01 2.707424163818359375e-01 1.285139918327331543e-01 2.416003793478012085e-01 7.780698686838150024e-02 3.104921877384185791e-01 5.894946306943893433e-02 -6.150017678737640381e-02 3.545912355184555054e-02 4.672258347272872925e-02 -2.780470252037048340e-01 9.601667523384094238e-02 1.712656952440738678e-02 3.631634265184402466e-02 -1.638415902853012085e-01 5.130539834499359131e-02 1.539470404386520386e-01 5.659920722246170044e-02 -1.622484475374221802e-01 -2.560016214847564697e-01
1.928572193719446659e-03 -5.427356809377670288e-02 1.167714223265647888e-01 -4.929416254162788391e-02 8.936336636543273926e-02 -2.656769454479217529e-01 -3.321619927883148193e-01 -1.438173800706863403e-01 5.350796133279800415e-02 -3.767037391662597656e-01 -3.117711842060089111e-02 1.973751187324523926e-01 2.965506911277770996e-01 1.292797327041625977e-01 9.703835099935531616e-02 -4.405920393764972687e-03 2.346695214509963989e-01 -2.344972938299179077e-01 1.869039833545684814e-01 1.605726033449172974e-01 -8.998304605484008789e-02 1.294022649526596069e-01 -2.995761111378669739e-02 -1.312818974256515503e-01 4.043491780757904053e-01 -6.331073492765426636e-02 -7.781009376049041748e-02 1.973519474267959595e-01 1.279891431331634521e-01 -1.022837311029434204e-01 4.058065637946128845e-02 -1.336504667997360229e-01
2.708292007446289062e-01 -1.381018310785293579e-01 9.997210651636123657e-02 -5.624842271208763123e-02 1.869156807661056519e-01 -4.303650557994842529e-01 -4.080573562532663345e-03 -3.069607317447662354e-01 -6.979357451200485229e-02 7.877921313047409058e-02 -2.964249067008495331e-02 -1.348640769720077515e-01 3.368856757879257202e-02 3.254795074462890625e-01 -4.232569038867950439e-02 -1.742777228355407715e-01 5.546624958515167236e-02 1.252818703651428223e-01 6.810998916625976562e-02 7.547231763601303101e-02 7.424365729093551636e-02 4.309788942337036133e-01 -2.573731243610382080e-01 -1.722917556762695312e-01 9.982122480869293213e-02 2.136499248445034027e-02 6.750218570232391357e-03 -8.116759359836578369e-02 -2.731672860682010651e-02 -3.507171198725700378e-02 -1.355176120996475220e-01 -2.386723160743713379e-01
1.820742525160312653e-02 5.272635444998741150e-02 1.721237152814865112e-01 -1.974404416978359222e-02 1.673145890235900879e-01 -1.867441236972808838e-01 1.011472567915916443e-01 -9.316406399011611938e-02 -7.647462934255599976e-02 5.537824332714080811e-02 -8.191089332103729248e-02 -5.307738110423088074e-02 2.232201546430587769e-01 4.273911118507385254e-01 -2.168493121862411499e-01 1.192430108785629272e-01 7.377453893423080444e-02 -1.023728251457214355e-01 -5.267824232578277588e-02 9.974128007888793945e-02 -8.792816847562789917e-02 2.561848759651184082e-01 -1.589001864194869995e-01 -1.314778029918670654e-01 3.371998965740203857e-01 2.403814531862735748e-02 -1.616046577692031860e-01 3.663816452026367188e-01 1.010420173406600952e-01 3.777444064617156982e-01 2.901546098291873932e-02 5.300739430822432041e-04
2.165036834776401520e-02 4.592308774590492249e-03 2.235810160636901855e-01 -8.416061848402023315e-02 -1.833875314332544804e-03 -3.157637715339660645e-01 -4.511479139328002930e-01 1.613381803035736084e-01 3.525353595614433289e-02 -2.090966254472732544e-01 6.828047800809144974e-03 6.054452806711196899e-02 -2.867007255554199219e-01 1.505374610424041748e-01 6.644324958324432373e-02 3.647593557834625244e-01 2.349182218313217163e-01 -1.382743120193481445e-01 -6.760508567094802856e-02 1.101206094026565552e-01 5.549803748726844788e-02 1.055291071534156799e-01 -2.162065505981445312e-01 -1.718350648880004883e-01 3.242178633809089661e-02 -8.015374839305877686e-02 2.645466849207878113e-02 2.651112675666809082e-01 -5.283929780125617981e-02 1.538409385830163956e-02 -9.217017889022827148e-02 2.251417487859725952e-01
9.071580320596694946e-02 2.014055699110031128e-01 -9.338011965155601501e-03 7.477299869060516357e-02 1.832202309742569923e-03 -4.951677918434143066e-01 -1.939299255609512329e-01 -3.470608033239841461e-03 -6.257767789065837860e-03 -3.529786691069602966e-02 -2.715550363063812256e-01 5.344129353761672974e-02 1.176319718360900879e-01 2.296044975519180298e-01 -1.032485738396644592e-01 2.367207854986190796e-01 2.045021951198577881e-01 -1.357972621917724609e-01 2.178958952426910400e-01 8.080851286649703979e-02 -5.007016588933765888e-04 1.300099790096282959e-01 -1.984204351902008057e-01 4.977519065141677856e-02 2.483806014060974121e-01 -3.394418628886342049e-03 1.363694220781326294e-01 1.317930519580841064e-01 -7.655344903469085693e-02 9.372590482234954834e-02 -1.254431307315826416e-01 3.879484832286834717e-01
-8.937422186136245728e-02 -2.517665326595306396e-01 3.028935492038726807e-01 2.747067250311374664e-02 8.629198372364044189e-02 -4.262784421443939209e-01 -4.242007136344909668e-01 -1.108606308698654175e-01 2.921899557113647461e-01 -2.878465317189693451e-02 1.159230247139930725e-02 6.201111152768135071e-02 -5.609458312392234802e-02 2.121804356575012207e-01 -3.016899526119232178e-02 1.545973718166351318e-01 3.405250236392021179e-02 -1.587328910827636719e-01 -6.552606076002120972e-02 2.809886932373046875e-01 5.409942567348480225e-02 4.141610115766525269e-02 -3.400717377662658691e-01 -1.169760748744010925e-01 -1.022485196590423584e-01 -4.675008356571197510e-02 -4.136002436280250549e-02 1.455208566039800644e-02 -6.436314433813095093e-02 1.361431628465652466e-01 -1.026554629206657410e-01 1.460257079452276230e-02
3.685326278209686279e-01 -1.117070764303207397e-01 1.409353762865066528e-01 3.461987245827913284e-03 3.084619529545307159e-02 -4.763119518756866455e-01 1.048394665122032166e-01 -3.597557246685028076e-01 3.022894270543474704e-05 6.874255836009979248e-02 -1.268719583749771118e-01 -8.171702921390533447e-02 1.995869576930999756e-01 2.455287426710128784e-01 -7.945092022418975830e-02 1.473986506462097168e-01 4.588600620627403259e-02 2.773258388042449951e-01 4.745259508490562439e-02 7.121577113866806030e-02 5.824934318661689758e-02 1.284767985343933105e-01 -2.583712637424468994e-01 -3.147081434726715088e-01 -7.836467586457729340e-03 5.548849329352378845e-02 -1.445173621177673340e-01 -6.148274242877960205e-02 -5.141967441886663437e-03 -5.982341617345809937e-02 -6.040250137448310852e-02 -2.895389311015605927e-02
1.469838619232177734e-01 1.999560445547103882e-01 2.144274674355983734e-02 6.448432803153991699e-03 3.024171888828277588e-01 -4.665511846542358398e-01 -9.976362437009811401e-02 2.729799598455429077e-02 8.112405240535736084e-02 -1.499402523040771484e-01 -1.297779381275177002e-01 -2.091888040304183960e-01 1.019731462001800537e-01 2.997853755950927734e-01 1.419023126363754272e-01 2.493244558572769165e-01 -1.975791342556476593e-02 2.077940404415130615e-01 -4.065583273768424988e-02 -6.281390786170959473e-02 7.039514183998107910e-02 3.270061910152435303e-01 2.835370413959026337e-02 -1.848050951957702637e-01 6.490644812583923340e-02 1.237559318542480469e-01 -7.609459012746810913e-02 3.150438070297241211e-01 -3.307643160223960876e-02 -6.981995701789855957e-02 1.470969617366790771e-02 -1.381460279226303101e-01
9.648794308304786682e-03 1.088121682405471802e-01 7.448803633451461792e-02 1.270232349634170532e-01 -2.654002010822296143e-01 -2.569846510887145996e-01 -7.787204533815383911e-02 1.909357160329818726e-01 -1.914482936263084412e-02 -3.019783794879913330e-01 -1.701790094375610352e-01 -9.616965055465698242e-02 2.494816780090332031e-01 1.110357120633125305e-01 7.955679297447204590e-02 2.044831812381744385e-01 3.186272829771041870e-02 -1.777704060077667236e-01 -7.209826260805130005e-02 -4.904622957110404968e-02 2.202885784208774567e-02 3.585752248764038086e-01 -1.780254542827606201e-01 6.912688910961151123e-02 3.432974219322204590e-01 1.245312169194221497e-01 -1.807387471199035645e-01 -2.499772459268569946e-01 -2.189768850803375244e-01 1.579947769641876221e-01 -1.664965152740478516e-01 -3.273956826888024807e-04
2.009069174528121948e-01 9.942573308944702148e-02 6.101134419441223145e-02 2.733035571873188019e-02 3.782838582992553711e-02 -3.396220505237579346e-01 -8.706378936767578125e-02 -2.361831068992614746e-01 1.688038408756256104e-01 1.138259023427963257e-01 -6.796775758266448975e-02 1.322560757398605347e-02 4.773282110691070557e-01 1.270558387041091919e-01 -2.474665343761444092e-01 1.131748408079147339e-02 2.079253941774368286e-01 -1.363136768341064453e-01 2.508250474929809570e-01 -7.345408946275711060e-02 1.406388282775878906e-01 1.573190391063690186e-01 -1.614207774400711060e-01 -1.751562654972076416e-01 1.763498485088348389e-01 -9.958937764167785645e-02 -9.490735828876495361e-02 1.956385076045989990e-01 6.624037772417068481e-02 2.358473539352416992e-01 6.495150178670883179e-02 -1.721291542053222656e-01
1.511505842208862305e-01 -1.544682085514068604e-01 6.756217032670974731e-02 -1.035883724689483643e-01 -1.683125346899032593e-01 -2.949188351631164551e-01 -2.418135553598403931e-01 -2.828358709812164307e-01 1.319323033094406128e-01 -2.254976890981197357e-02 8.727747946977615356e-03 -8.902923762798309326e-02 4.418380558490753174e-01 4.653831571340560913e-02 3.488610265776515007e-03 -9.557354263961315155e-03 9.736099094152450562e-02 7.479743659496307373e-02 2.050772756338119507e-01 -5.017824843525886536e-02 -1.762519180774688721e-01 3.418859839439392090e-01 -5.771319568157196045e-02 4.774886183440685272e-03 3.004772365093231201e-01 -8.286567032337188721e-02 -1.065302416682243347e-01 1.781913340091705322e-01 -1.063799113035202026e-02 1.675393134355545044e-01 1.517140120267868042e-01 -2.416775673627853394e-01
3.279038891196250916e-02 -7.036093622446060181e-02 1.316442638635635376e-01 -1.255088597536087036e-01 1.851827502250671387e-01 6.361245643347501755e-03 -1.137504726648330688e-01 -8.383785933256149292e-02 2.865517884492874146e-02 -9.536980092525482178e-02 -1.721621155738830566e-01 -1.922579109668731689e-01 2.062579616904258728e-02 5.023863315582275391e-01 -2.295320928096771240e-01 9.639213234186172485e-02 2.896094024181365967e-01 4.320037364959716797e-02 -4.518655315041542053e-02 1.152129843831062317e-03 8.700673468410968781e-03 2.243894934654235840e-01 -2.295521199703216553e-01 5.601536948233842850e-03 1.527548879384994507e-01 5.062976107001304626e-02 -1.596436500549316406e-01 1.855775415897369385e-01 3.392798900604248047e-01 2.399424463510513306e-01 -1.761050224304199219e-01 -1.866110414266586304e-01
3.123249672353267670e-02 -6.093809008598327637e-02 9.612493216991424561e-02 -2.664818661287426949e-03 1.349819004535675049e-01 -3.574344515800476074e-01 -2.444294989109039307e-01 -1.399866044521331787e-01 3.143421113491058350e-01 -9.822540730237960815e-02 1.404724866151809692e-01 -2.350132726132869720e-02 7.104808837175369263e-02 4.537986814975738525e-01 5.950836837291717529e-02 8.243704587221145630e-02 1.417187750339508057e-01 -2.681207954883575439e-01 -1.160943955183029175e-01 2.394177168607711792e-01 -9.802676737308502197e-02 1.503622680902481079e-01 -6.775236129760742188e-02 -1.783081740140914917e-01 -6.897429376840591431e-02 -8.196140080690383911e-02 -2.592847645282745361e-01 -1.131051853299140930e-01 2.229747474193572998e-01 1.562468856573104858e-01 1.071750670671463013e-01 4.682505503296852112e-02
-1.203236430883407593e-01 -1.459436118602752686e-01 1.452649086713790894e-01 -1.281844801269471645e-03 6.271085888147354126e-02 -4.134548306465148926e-01 -3.771949112415313721e-01 -1.380234509706497192e-01 2.118908911943435669e-01 -9.620372951030731201e-02 2.190347313880920410e-01 -1.052490547299385071e-01 1.964573375880718231e-02 2.535555362701416016e-01 -8.142000995576381683e-03 3.327038586139678955e-01 7.421265542507171631e-02 -2.919102013111114502e-01 -5.194204300642013550e-02 2.835946679115295410e-01 -6.102475151419639587e-02 2.069629728794097900e-01 -2.281282097101211548e-01 -9.963900595903396606e-02 -7.378198206424713135e-02 -6.461396068334579468e-02 -7.224555313587188721e-02 5.174543242901563644e-03 6.211901083588600159e-02 -2.136293053627014160e-02 -8.087525516748428345e-02 -1.009069234132766724e-01
-1.191894561052322388e-01 -1.834399104118347168e-01 3.094463944435119629e-01 1.256082355976104736e-01 -2.424029819667339325e-02 -4.162847995758056641e-01 -3.874329030513763428e-01 -1.551405936479568481e-01 2.991601824760437012e-01 -1.617696434259414673e-01 3.323894366621971130e-02 -2.816481050103902817e-03 1.435198485851287842e-01 1.153388246893882751e-01 -1.491182483732700348e-03 2.209407836198806763e-01 1.597634702920913696e-02 -1.792428940534591675e-01 4.732633754611015320e-02 2.170196771621704102e-01 -4.521272331476211548e-02 4.938428848981857300e-02 -3.039512336254119873e-01 -7.971001416444778442e-02 -2.474123388528823853e-01 5.102702602744102478e-02 4.648213088512420654e-02 -3.121213428676128387e-02 -3.390175476670265198e-02 -4.238815978169441223e-03 -1.389289200305938721e-01 -1.438586264848709106e-01
1.031035408377647400e-01 5.174347385764122009e-02 1.398589313030242920e-01 -1.730608493089675903e-01 -1.457372307777404785e-01 -3.644687533378601074e-01 -1.967684924602508545e-01 3.584779426455497742e-02 5.060460418462753296e-02 -2.043765783309936523e-01 -1.731344014406204224e-01 -2.318935096263885498e-01 9.496803395450115204e-03 1.119523867964744568e-01 2.625811845064163208e-02 8.251161128282546997e-02 2.160273343324661255e-01 -3.609555661678314209e-01 -1.342149078845977783e-01 1.978723257780075073e-01 -4.694432020187377930e-03 3.058545589447021484e-01 3.147527575492858887e-03 1.333855688571929932e-01 -7.215581834316253662e-02 1.395911723375320435e-01 -3.634717762470245361e-01 1.702748797833919525e-02 2.900469899177551270e-01 8.651057630777359009e-02 -8.159360848367214203e-03 -2.517664991319179535e-02
2.956398725509643555e-01 -4.570470005273818970e-02 3.100111186504364014e-01 -5.593134462833404541e-02 -8.099010586738586426e-02 -3.724361062049865723e-01 -1.294857412576675415e-01 -1.086012870073318481e-01 -3.012387081980705261e-02 -1.507765501737594604e-01 1.821455061435699463e-01 -6.397666037082672119e-02 6.397631019353866577e-02 2.201962023973464966e-01 -2.617238275706768036e-02 1.636215150356292725e-01 -7.911575585603713989e-02 1.827457696199417114e-01 1.294241100549697876e-01 -1.846869736909866333e-01 -5.652081966400146484e-02 4.595760405063629150e-01 -1.163444966077804565e-01 -8.163100481033325195e-02 1.101357936859130859e-01 1.965118497610092163e-01 -8.981415629386901855e-02 -1.261316388845443726e-01 8.575249463319778442e-02 2.061593681573867798e-01 -1.011900827288627625e-01 -1.912069618701934814e-01
-7.777324318885803223e-02 -7.672976702451705933e-02 -1.136012747883796692e-02 2.018909603357315063e-01 2.084386944770812988e-01 -2.263877689838409424e-01 -4.745212793350219727e-01 3.413331881165504456e-02 2.490685284137725830e-01 9.502692520618438721e-02 -1.703313440084457397e-01 -7.341521233320236206e-02 1.315348744392395020e-01 2.643076181411743164e-01 3.548173978924751282e-02 -2.816011756658554077e-02 -1.752588450908660889e-01 -1.168491095304489136e-01 8.428924530744552612e-02 2.272840291261672974e-01 -9.106218814849853516e-02 2.910714447498321533e-01 -3.265014588832855225e-01 -7.847051322460174561e-02 -8.579320460557937622e-02 -2.405548691749572754e-01 1.155971512198448181e-01 7.077984511852264404e-02 1.192984730005264282e-01 -7.506145630031824112e-03 -1.566976010799407959e-01 -1.055141538381576538e-02
2.089596092700958252e-01 -4.104854911565780640e-02 3.863052651286125183e-02 9.292853623628616333e-02 2.149025537073612213e-02 -4.528507888317108154e-01 -1.584900021553039551e-01 -1.253147572278976440e-01 -1.407553702592849731e-01 2.046435475349426270e-01 -1.024213712662458420e-02 -7.720496505498886108e-02 1.984235942363739014e-01 3.062966465950012207e-01 -3.175737336277961731e-02 -5.663496628403663635e-02 -7.409095019102096558e-02 2.977137565612792969e-01 8.154327422380447388e-02 1.536529660224914551e-01 -1.015636883676052094e-02 3.575613498687744141e-01 -3.369629681110382080e-01 -2.896141447126865387e-02 1.350818127393722534e-01 1.562807559967041016e-01 -1.217552497982978821e-01 -1.680541485548019409e-01 -7.979725487530231476e-03 1.083793938159942627e-01 -1.694487184286117554e-01 4.966737236827611923e-03
-9.208372235298156738e-02 4.889997839927673340e-02 3.703547641634941101e-02 -6.287986040115356445e-02 9.008093923330307007e-02 -1.589415371417999268e-01 -2.999190688133239746e-01 -1.565646082162857056e-01 2.161013185977935791e-01 -1.289402395486831665e-01 -3.528842628002166748e-01 2.800967991352081299e-01 1.066916659474372864e-01 5.004557967185974121e-02 -1.582303456962108612e-02 2.668475806713104248e-01 3.577508926391601562e-01 -7.166023552417755127e-02 1.734708696603775024e-01 8.921194076538085938e-02 -1.113244444131851196e-01 2.694940567016601562e-01 -1.908564567565917969e-02 4.535666853189468384e-02 2.185259908437728882e-01 8.391097187995910645e-02 -2.769545316696166992e-01 1.275279670953750610e-01 1.548475027084350586e-01 -8.925154060125350952e-02 -2.059469223022460938e-01 -5.981092527508735657e-02
1.832516491413116455e-01 -1.616112142801284790e-01 1.075793057680130005e-01 6.284704804420471191e-02 8.978918939828872681e-02 -1.647186428308486938e-01 -1.842633783817291260e-01 -8.050375431776046753e-02 1.075747311115264893e-01 -2.903164327144622803e-01 -2.609137911349534988e-03 -1.656337231397628784e-01 1.633625179529190063e-01 1.747772544622421265e-01 -1.417697966098785400e-01 6.120431423187255859e-02 2.477364540100097656e-01 6.687310338020324707e-02 1.450038105249404907e-01 -7.202626019716262817e-02 -7.826370000839233398e-02 1.775090247392654419e-01 -3.905667364597320557e-01 -9.358324110507965088e-02 1.483431160449981689e-01 1.712467521429061890e-01 -1.935132741928100586e-01 2.973377704620361328e-01 1.210274547338485718e-01 3.740442991256713867e-01 4.809653386473655701e-02 1.404305845499038696e-01
2.842583656311035156e-01 -5.452776700258255005e-02 6.021869927644729614e-02 -1.905001401901245117e-01 -8.885937184095382690e-02 -1.592393517494201660e-01 -1.448891758918762207e-01 -1.376804560422897339e-01 3.427727520465850830e-01 3.276078775525093079e-02 -2.590740621089935303e-01 7.847558706998825073e-02 4.368261396884918213e-01 2.260538935661315918e-01 -5.825739353895187378e-03 -9.656618535518646240e-02 2.282207012176513672e-01 -1.161165386438369751e-01 1.438049525022506714e-01 -6.720528937876224518e-03 9.244758635759353638e-02 2.006617039442062378e-01 -1.658468395471572876e-01 -2.347429841756820679e-01 1.178772374987602234e-01 3.375701233744621277e-02 9.082783944904804230e-03 2.717920243740081787e-01 -5.757217109203338623e-02 1.209359467029571533e-01 1.442188024520874023e-01 -1.205973699688911438e-01
2.449694275856018066e-01 1.084327623248100281e-01 1.527395397424697876e-01 -1.285673826932907104e-01 1.259165257215499878e-01 -1.287717670202255249e-01 -9.189134836196899414e-02 3.572713956236839294e-02 -4.596971720457077026e-02 -4.845347627997398376e-02 -2.337296605110168457e-01 -2.705409228801727295e-01 3.677116632461547852e-01 6.835556030273437500e-02 -1.034320369362831116e-01 2.181408703327178955e-01 -1.618021875619888306e-01 1.047765016555786133e-01 -3.312617307528853416e-03 -7.701072096824645996e-02 8.692611008882522583e-02 4.818690121173858643e-01 -2.328860908746719360e-01 -1.095324233174324036e-01 -6.882827728986740112e-02 3.523472547531127930e-01 1.186624262481927872e-02 5.944838747382164001e-02 -8.947896957397460938e-02 1.595242619514465332e-01 1.861819811165332794e-02 -1.778302900493144989e-02
5.123765468597412109e-01 -1.425151675939559937e-01 7.602715492248535156e-02 1.179811954498291016e-01 -3.877671435475349426e-03 -2.200299799442291260e-01 -3.744263947010040283e-01 2.851709350943565369e-02 -8.105324208736419678e-02 -1.058600768446922302e-01 -2.621417939662933350e-01 2.960082516074180603e-02 2.225489355623722076e-02 7.925302535295486450e-02 1.488606035709381104e-01 1.433612685650587082e-02 2.147501856088638306e-01 -1.757190376520156860e-01 -3.330861628055572510e-01 2.174340188503265381e-01 -1.741982698440551758e-01 3.481642156839370728e-02 -9.269111603498458862e-02 3.276989981532096863e-02 1.709411442279815674e-01 -6.666301935911178589e-02 1.609908342361450195e-01 -2.105707488954067230e-02 5.119869112968444824e-02 2.800615876913070679e-02 -5.757528543472290039e-02 -2.198250144720077515e-01
-2.521627023816108704e-02 9.875726699829101562e-02 2.354249730706214905e-02 2.736640572547912598e-01 2.166654914617538452e-01 -2.611255049705505371e-01 -2.721201181411743164e-01 -6.141629070043563843e-02 -1.275857985019683838e-01 -2.009675651788711548e-01 -1.283233314752578735e-01 7.670691609382629395e-02 2.763496935367584229e-01 3.369162082672119141e-01 1.227234676480293274e-01 9.670473635196685791e-02 5.646914988756179810e-02 -1.561226099729537964e-01 2.360420376062393188e-01 3.238815665245056152e-01 2.931056730449199677e-02 4.120603799819946289e-01 7.274845242500305176e-02 1.320675611495971680e-01 -2.890045754611492157e-02 -9.455932304263114929e-03 -6.656172126531600952e-02 3.456414490938186646e-02 -1.272655129432678223e-01 1.391693204641342163e-01 8.705256506800651550e-03 6.439098715782165527e-02
1.662485897541046143e-01 5.692020431160926819e-02 7.439668476581573486e-02 -4.418325051665306091e-02 2.437735944986343384e-01 -2.169598489999771118e-01 -1.373201310634613037e-01 2.973855733871459961e-01 -6.665583699941635132e-02 -1.112903282046318054e-02 -2.866272330284118652e-01 5.999759770929813385e-03 9.900358319282531738e-02 1.789128929376602173e-01 -1.895266324281692505e-01 3.165495395660400391e-01 2.374414801597595215e-01 -2.497954964637756348e-01 -1.848625689744949341e-01 -6.447597872465848923e-03 1.993653923273086548e-02 4.142123460769653320e-02 -2.794532179832458496e-01 4.912766627967357635e-03 4.090162217617034912e-01 1.127861663699150085e-01 1.366872340440750122e-01 3.528219461441040039e-02 -1.539244800806045532e-01 1.544213742017745972e-01 -1.537893898785114288e-02 -4.697639867663383484e-02
1.971992850303649902e-01 -1.282279193401336670e-01 1.438038796186447144e-01 5.582078918814659119e-02 1.675666309893131256e-02 -3.870799541473388672e-01 -5.859072506427764893e-02 -4.159006290137767792e-03 -1.061977297067642212e-01 3.855964541435241699e-02 1.992988400161266327e-02 -8.981455862522125244e-02 2.326383888721466064e-01 3.606807291507720947e-01 1.158816292881965637e-01 2.005898207426071167e-01 1.933341287076473236e-02 2.675006687641143799e-01 1.520312279462814331e-01 1.136496663093566895e-01 6.388943642377853394e-02 3.936909735202789307e-01 -1.722049415111541748e-01 -1.317227482795715332e-01 -3.547707572579383850e-02 1.220931648276746273e-03 -1.395578533411026001e-01 8.900135755538940430e-03 1.795887947082519531e-01 1.144472211599349976e-01 -2.592984735965728760e-01 -2.465082406997680664e-01
7.710017263889312744e-02 7.865386083722114563e-03 1.365487128496170044e-01 -2.153845578432083130e-01 1.434370875358581543e-01 -1.903219074010848999e-01 -2.958417236804962158e-01 -1.979791000485420227e-02 9.613554179668426514e-02 -1.407821774482727051e-01 1.413847059011459351e-01 -2.655395567417144775e-01 7.201898843050003052e-02 2.953633069992065430e-01 4.572770372033119202e-02 2.350660860538482666e-01 3.887251615524291992e-01 1.294614672660827637e-01 7.125282287597656250e-02 -2.129646986722946167e-01 2.099766954779624939e-02 1.515449881553649902e-01 -1.404674202203750610e-01 -1.379926353693008423e-01 1.108067948371171951e-02 1.372564136981964111e-01 -2.084772735834121704e-01 -6.513531506061553955e-02 2.528931796550750732e-01 2.987906336784362793e-01 1.902146078646183014e-02 -1.190484985709190369e-01
3.369040191173553467e-01 -5.264094099402427673e-02 2.649084031581878662e-01 3.231230750679969788e-02 2.922779694199562073e-02 -3.653691709041595459e-01 -1.465505361557006836e-01 -7.254240661859512329e-02 -1.457171440124511719e-01 -9.215822815895080566e-02 5.685761570930480957e-02 -2.011904865503311157e-01 1.909909993410110474e-01 3.365246355533599854e-01 4.587259516119956970e-02 1.445629894733428955e-01 -7.668498903512954712e-02 2.245528697967529297e-01 7.957441359758377075e-02 7.250381261110305786e-02 -6.549493968486785889e-02 4.120551347732543945e-01 -1.904500126838684082e-01 -1.049192324280738831e-01 1.415464282035827637e-01 2.221075445413589478e-01 -4.757179692387580872e-02 -9.717629104852676392e-02 9.498316794633865356e-02 -2.160949632525444031e-02 -5.728723853826522827e-02 -1.488421857357025146e-01
1.229735836386680603e-01 3.174149692058563232e-01 1.481203734874725342e-01 -3.423700109124183655e-02 2.940624654293060303e-01 -2.326812446117401123e-01 -8.806030452251434326e-02 -5.821063742041587830e-02 2.503708004951477051e-01 -1.002714037895202637e-01 -7.546417415142059326e-02 1.584273874759674072e-01 -2.672877311706542969e-01 2.597221434116363525e-01 6.375687569379806519e-02 2.723082602024078369e-01 -1.144278645515441895e-01 -2.874620556831359863e-01 1.267569661140441895e-01 -4.001785069704055786e-02 -4.814256727695465088e-02 1.708267033100128174e-01 -2.323275804519653320e-01 -1.820248514413833618e-01 8.652481436729431152e-02 -2.303498983383178711e-02 -6.151853874325752258e-02 1.087522432208061218e-01 -3.698333352804183960e-02 2.189397662878036499e-01 -1.102349460124969482e-01 -2.674316763877868652e-01
-1.341765820980072021e-01 2.691590487957000732e-01 2.892611324787139893e-01 -3.309332951903343201e-02 9.971565753221511841e-02 -1.368552744388580322e-01 -2.048546820878982544e-01 -1.506289988756179810e-01 6.169517338275909424e-02 -1.108094230294227600e-01 -2.829974889755249023e-01 3.317409008741378784e-02 1.692616641521453857e-01 8.383437246084213257e-02 2.226778678596019745e-02 3.133041858673095703e-01 4.430217742919921875e-01 -4.781880229711532593e-02 1.574297249317169189e-01 6.460529565811157227e-02 -2.426725327968597412e-01 1.619212776422500610e-01 -1.265780925750732422e-01 1.258778274059295654e-01 2.053819000720977783e-01 3.930570965167135000e-04 -7.528920471668243408e-02 2.344002872705459595e-01 -3.522457182407379150e-02 -1.756307855248451233e-02 -2.257752865552902222e-01 -6.580874323844909668e-03
4.881775472313165665e-03 -1.525917798280715942e-01 1.659104675054550171e-01 8.733915537595748901e-02 8.509689569473266602e-02 -3.051734864711761475e-01 -2.710573971271514893e-01 -1.800308823585510254e-01 1.951086670160293579e-01 7.033906131982803345e-02 1.306243091821670532e-01 -1.044815331697463989e-01 -2.143353223800659180e-02 1.718362420797348022e-01 4.690714925527572632e-02 2.951157093048095703e-01 2.858339548110961914e-01 -1.605260521173477173e-01 -7.822945713996887207e-02 2.724459469318389893e-01 -1.540822982788085938e-01 2.389255315065383911e-01 -1.153924390673637390e-01 -1.595171242952346802e-01 -1.284288167953491211e-01 -2.338916957378387451e-01 -3.521858751773834229e-01 -3.568039089441299438e-02 7.609386742115020752e-02 1.772763133049011230e-01 6.127167493104934692e-02 1.115632802248001099e-02
3.836748600006103516e-01 1.204857826232910156e-01 8.986127376556396484e-02 -3.314971551299095154e-02 -1.899417936801910400e-01 -2.398943901062011719e-01 -3.211996853351593018e-01 -2.680728137493133545e-01 1.416199654340744019e-01 -7.904534786939620972e-02 -3.855015039443969727e-01 -2.720638215541839600e-01 3.258664533495903015e-02 4.728283360600471497e-02 -3.116869553923606873e-02 1.404568403959274292e-01 1.711575835943222046e-01 2.309348732233047485e-01 -1.030906587839126587e-01 1.034908294677734375e-01 -6.766697857528924942e-03 -4.904874041676521301e-02 -9.347806870937347412e-02 -8.173418045043945312e-02 -4.029475897550582886e-02 -1.350614130496978760e-01 1.471227686852216721e-02 -2.657452821731567383e-01 1.380911916494369507e-01 4.784075915813446045e-02 -1.276911497116088867e-01 1.931636780500411987e-01
3.293040990829467773e-01 2.882603704929351807e-01 3.403540551662445068e-01 1.086278930306434631e-01 5.153475329279899597e-02 -1.377218663692474365e-01 2.808724343776702881e-02 3.299624426290392876e-03 -1.928082294762134552e-02 -1.173136457800865173e-01 -1.750351041555404663e-01 -7.423341274261474609e-02 1.559367477893829346e-01 6.164165958762168884e-02 -1.045569926500320435e-01 2.217124700546264648e-01 3.271970525383949280e-02 1.260701566934585571e-01 5.428231507539749146e-02 6.062208861112594604e-02 -7.861798256635665894e-02 3.511976599693298340e-01 -2.392001152038574219e-01 -8.617147803306579590e-02 4.266809225082397461e-01 1.076068952679634094e-01 5.065001919865608215e-02 9.196479618549346924e-02 -9.757511317729949951e-02 3.376552835106849670e-02 1.765791773796081543e-01 -2.359355390071868896e-01
-5.115545913577079773e-02 4.773774743080139160e-01 1.738565415143966675e-01 1.452725082635879517e-01 1.089719384908676147e-01 -1.821727752685546875e-01 -2.405034005641937256e-01 -1.534442044794559479e-02 3.159803152084350586e-02 -2.333348393440246582e-01 -2.486774027347564697e-01 1.548521071672439575e-01 1.809476874768733978e-02 1.589526832103729248e-01 -7.104639708995819092e-02 2.673424184322357178e-01 2.523313164710998535e-01 -1.292442977428436279e-01 1.345966756343841553e-01 1.182202473282814026e-01 8.832396566867828369e-02 3.954266607761383057e-01 -1.821131110191345215e-01 4.298048466444015503e-02 1.992640793323516846e-01 8.063931763172149658e-02 1.150608249008655548e-02 9.299016743898391724e-02 -6.297150999307632446e-02 -2.445256570354104042e-03 8.400034159421920776e-03 3.122038207948207855e-02
2.892099618911743164e-01 -8.260808885097503662e-02 9.626307338476181030e-02 1.750506758689880371e-01 1.425410956144332886e-01 -2.495561838150024414e-01 -6.544549763202667236e-02 -7.455242425203323364e-02 3.279101476073265076e-02 -1.205190643668174744e-01 4.257778078317642212e-02 -3.229838609695434570e-01 -1.864922493696212769e-01 1.008609533309936523e-01 1.732065528631210327e-01 1.985839009284973145e-01 4.094849824905395508e-01 3.382178395986557007e-02 -1.041510514914989471e-02 -4.488360881805419922e-02 -4.191610962152481079e-03 3.232617974281311035e-01 -4.240823090076446533e-01 -1.280418634414672852e-01 -7.164014130830764771e-02 1.924261003732681274e-01 5.385774374008178711e-02 6.880118697881698608e-02 5.659667402505874634e-02 -4.021304659545421600e-03 1.043461486697196960e-01 -7.391752302646636963e-02
1.164576634764671326e-01 -1.554135084152221680e-01 2.792504616081714630e-02 1.239547878503799438e-01 9.568077325820922852e-02 -2.284045219421386719e-01 -2.803435921669006348e-01 -1.206049025058746338e-01 3.148767054080963135e-01 -9.059996157884597778e-02 7.841906696557998657e-02 1.321682631969451904e-01 3.498477488756179810e-02 4.800781011581420898e-01 6.570088118314743042e-02 1.270649582147598267e-01 1.434867978096008301e-01 -1.875867098569869995e-01 -8.173231780529022217e-02 2.322455942630767822e-01 -6.878722459077835083e-02 1.605957448482513428e-01 -1.452024728059768677e-01 -1.287008225917816162e-01 -1.288565397262573242e-01 -1.210114285349845886e-01 -2.624325752258300781e-01 -1.798712313175201416e-01 2.300616353750228882e-01 7.516446709632873535e-02 -1.311299055814743042e-01 1.254286468029022217e-01
1.625754088163375854e-01 -1.988417841494083405e-02 1.570614054799079895e-02 5.443093925714492798e-02 -4.194747656583786011e-02 -2.097998559474945068e-01 -1.454011201858520508e-01 -3.006421960890293121e-02 2.685675024986267090e-01 1.811427623033523560e-02 -1.507191956043243408e-01 2.687651477754116058e-02 4.788090884685516357e-01 1.341423839330673218e-01 6.947920192033052444e-03 -3.035681694746017456e-02 1.207709833979606628e-01 -1.018135026097297668e-01 6.069284677505493164e-02 4.850368946790695190e-02 1.017333194613456726e-01 2.055253088474273682e-01 -3.400299251079559326e-01 -1.877357363700866699e-01 1.424489617347717285e-01 -1.046330034732818604e-01 -6.804714351892471313e-02 3.291412889957427979e-01 -3.388477489352226257e-02 3.359653651714324951e-01 2.106922715902328491e-01 -1.447981446981430054e-01
2.736687958240509033e-01 2.356237024068832397e-01 1.028316244482994080e-01 7.765410840511322021e-02 -2.960441410541534424e-01 -3.097101859748363495e-02 -2.926883697509765625e-01 -9.767968952655792236e-02 4.134867787361145020e-01 -1.174567043781280518e-01 -2.871639430522918701e-01 -2.687033116817474365e-01 7.700298726558685303e-02 -9.632429480552673340e-02 7.565844058990478516e-02 -1.475783716887235641e-02 8.583331853151321411e-02 -1.214604228734970093e-01 3.071938268840312958e-02 2.274156175553798676e-02 6.815115362405776978e-02 3.458779156208038330e-01 -9.673040360212326050e-02 -1.782145798206329346e-01 -6.870631594210863113e-03 -5.184505134820938110e-02 -8.838642388582229614e-02 -1.112668737769126892e-01 1.046419590711593628e-01 1.508832871913909912e-01 3.557455912232398987e-02 2.484115958213806152e-01
1.949351280927658081e-01 -7.320043444633483887e-02 2.511520683765411377e-01 3.867777064442634583e-02 -3.199118003249168396e-02 -5.750387161970138550e-02 -8.417074382305145264e-02 -1.328667849302291870e-01 6.817135214805603027e-02 -2.978926002979278564e-01 -1.469954252243041992e-01 -1.912371441721916199e-02 1.159660294651985168e-01 1.090525388717651367e-01 -2.031460702419281006e-01 2.970824837684631348e-01 3.985468149185180664e-01 9.309658408164978027e-02 2.621661499142646790e-02 -1.458294242620468140e-01 -1.299039721488952637e-01 1.002750173211097717e-01 -3.336087763309478760e-01 -1.703731715679168701e-01 9.884142875671386719e-02 1.960812211036682129e-01 -1.557158678770065308e-01 9.481547772884368896e-02 8.154181391000747681e-02 3.030045628547668457e-01 -3.048064419999718666e-03 2.369294315576553345e-01
2.834277153015136719e-01 6.743359565734863281e-02 2.732966542243957520e-01 1.785805225372314453e-01 -2.449279427528381348e-01 -1.565973907709121704e-01 -2.382833212614059448e-01 9.883221238851547241e-03 -1.508516669273376465e-01 -6.592294201254844666e-03 -4.064360260963439941e-02 -1.696761548519134521e-01 3.663674592971801758e-01 2.107381671667098999e-01 1.998805403709411621e-01 6.819415092468261719e-02 1.823007762432098389e-01 -9.907834231853485107e-02 -4.899968579411506653e-02 -3.396739065647125244e-02 2.542242109775543213e-01 2.300803214311599731e-01 -2.143276669085025787e-02 1.927113831043243408e-01 3.427197635173797607e-01 3.806373849511146545e-02 1.897564716637134552e-02 3.187543526291847229e-02 1.690904349088668823e-01 1.429431140422821045e-01 9.925788640975952148e-02 -9.870854765176773071e-02
1.577326059341430664e-01 -1.333880126476287842e-01 1.006345227360725403e-01 -1.797487586736679077e-02 3.043022453784942627e-01 -2.041769772768020630e-01 -1.227768287062644958e-01 -4.632403329014778137e-02 -7.130315527319908142e-03 -2.961716353893280029e-01 -8.878108114004135132e-02 -2.053475677967071533e-01 2.834191918373107910e-01 8.000476658344268799e-02 -1.048403903841972351e-01 -3.085140325129032135e-02 3.378294110298156738e-01 7.536277640610933304e-03 2.347631305456161499e-01 -1.001865938305854797e-01 -1.661674529314041138e-01 1.958891451358795166e-01 -2.809377908706665039e-01 -2.062349319458007812e-01 3.019418716430664062e-01 -2.538545615971088409e-02 1.330142468214035034e-01 5.761436372995376587e-02 2.698901481926441193e-02 2.507981657981872559e-01 -3.290463984012603760e-02 -1.206849515438079834e-01
-6.110276281833648682e-02 3.166627287864685059e-01 1.230900138616561890e-01 1.948956772685050964e-02 6.483165919780731201e-02 -2.229296714067459106e-01 -3.025549054145812988e-01 8.998937904834747314e-02 1.259822547435760498e-01 -1.414305567741394043e-01 -2.797949612140655518e-01 -7.736475765705108643e-02 4.158745333552360535e-02 1.435360759496688843e-01 -3.040734529495239258e-01 3.239096999168395996e-01 1.372757554054260254e-01 -2.419301271438598633e-01 2.514403164386749268e-01 1.741042882204055786e-01 -4.365407675504684448e-02 2.447518408298492432e-01 -6.823369115591049194e-02 -1.762598603963851929e-01 2.991990447044372559e-01 -1.447623409330844879e-02 -6.250814348459243774e-02 -8.389246463775634766e-02 -7.989817112684249878e-02 7.483687996864318848e-02 5.361226946115493774e-02 5.560230836272239685e-02
7.486962527036666870e-02 -1.356316059827804565e-01 1.950107961893081665e-01 4.796214029192924500e-02 9.028374217450618744e-03 -3.994127213954925537e-01 -2.595833837985992432e-01 -5.702715739607810974e-02 1.304911971092224121e-01 1.045909225940704346e-01 2.009956389665603638e-01 -2.845820225775241852e-02 3.114235997200012207e-01 3.604987859725952148e-01 -5.186872184276580811e-02 1.906070411205291748e-01 5.780098587274551392e-02 -3.262638151645660400e-01 -2.537261694669723511e-02 2.351024448871612549e-01 -1.291371136903762817e-01 2.533170878887176514e-01 -4.824143648147583008e-02 -7.418598234653472900e-02 -1.169827058911323547e-01 -4.033791273832321167e-02 6.799834221601486206e-02 -4.218717291951179504e-02 -1.377007961273193359e-01 -1.595122367143630981e-01 -1.621794402599334717e-01 1.532103121280670166e-01
3.699238598346710205e-01 2.223531156778335571e-01 2.515970468521118164e-01 2.151933014392852783e-01 -1.077439337968826294e-01 -3.848596662282943726e-02 -2.185442000627517700e-01 -3.938648700714111328e-01 2.023864351212978363e-02 1.726367324590682983e-01 1.856008730828762054e-02 -6.448211520910263062e-02 9.037536382675170898e-02 1.129168737679719925e-02 1.334853023290634155e-01 7.263781130313873291e-02 2.781936228275299072e-01 3.567702323198318481e-02 1.011579632759094238e-01 1.586515605449676514e-01 3.938509896397590637e-02 8.819030970335006714e-02 -8.410157635807991028e-03 -1.400082409381866455e-01 1.782028377056121826e-01 -2.159195765852928162e-02 2.293637990951538086e-01 1.927659362554550171e-01 -1.010645925998687744e-01 1.863834112882614136e-01 -2.751577198505401611e-01 -1.905172318220138550e-01
-1.164289638400077820e-01 -8.450881391763687134e-02 8.690932393074035645e-02 -6.925968825817108154e-02 -4.076738655567169189e-02 -4.881607890129089355e-01 -4.007935822010040283e-01 -5.614251270890235901e-02 2.824350893497467041e-01 9.270863234996795654e-02 -2.075030058622360229e-01 -5.804654583334922791e-02 1.188880875706672668e-01 1.206831783056259155e-01 2.446854673326015472e-02 3.220914900302886963e-01 -5.356812849640846252e-02 -2.000714838504791260e-01 -1.314485818147659302e-01 2.021263092756271362e-01 -8.919097483158111572e-02 1.900157928466796875e-01 -1.619429588317871094e-01 -1.834245631471276283e-03 -2.367287278175354004e-01 -7.654271274805068970e-02 7.153333723545074463e-02 9.600307047367095947e-02 -1.651579290628433228e-01 9.107013791799545288e-02 -6.499898433685302734e-02 -8.955275267362594604e-02
2.089667171239852905e-01 1.829928308725357056e-01 -6.646897643804550171e-02 2.766426503658294678e-01 -4.771549254655838013e-02 -4.831317067146301270e-02 -2.601677179336547852e-01 -6.989508867263793945e-02 1.208868622779846191e-02 -4.524160176515579224e-02 -6.254327297210693359e-02 -4.037023186683654785e-01 2.186838537454605103e-01 3.657205104827880859e-01 -2.406278103590011597e-01 2.097987979650497437e-01 -1.190899498760700226e-02 6.985256820917129517e-02 -9.145252406597137451e-02 -9.347904473543167114e-02 2.119464576244354248e-01 7.661445438861846924e-02 -8.731318265199661255e-02 -1.440770179033279419e-01 2.114287018775939941e-01 -1.622658073902130127e-01 -8.688617497682571411e-02 -1.270232349634170532e-01 1.105132400989532471e-01 2.892307341098785400e-01 4.251290857791900635e-02 -1.358482539653778076e-01
3.100669085979461670e-01 -8.482744544744491577e-02 2.598965167999267578e-01 -6.278645992279052734e-02 -2.193496823310852051e-01 -2.877390980720520020e-01 -2.786515653133392334e-01 -2.544173225760459900e-02 1.594383269548416138e-01 -7.567907869815826416e-02 -7.465346902608871460e-02 -1.638644337654113770e-01 2.606454491615295410e-01 1.526298075914382935e-01 3.878635540604591370e-02 2.215932160615921021e-01 7.795909792184829712e-02 2.371125817298889160e-01 -1.833559274673461914e-01 6.204256787896156311e-02 1.630327403545379639e-01 6.866235635243356228e-04 -1.052792668342590332e-01 2.812679708003997803e-01 1.463565379381179810e-01 -1.411201208829879761e-01 3.957805782556533813e-02 -2.527158856391906738e-01 -2.828006260097026825e-02 2.761010527610778809e-01 1.705192029476165771e-02 9.963139146566390991e-02
9.782491624355316162e-02 1.092165857553482056e-01 9.969410300254821777e-02 -1.349405758082866669e-02 -4.840568453073501587e-02 -1.626600623130798340e-01 -9.325749427080154419e-02 -1.571863591670989990e-01 3.145055472850799561e-01 -2.279468625783920288e-02 -1.606367379426956177e-01 2.338493987917900085e-02 4.754110276699066162e-01 -8.054019883275032043e-03 4.165026172995567322e-02 3.738564625382423401e-02 1.304150074720382690e-01 -1.065828874707221985e-01 2.716943919658660889e-01 9.140055626630783081e-02 4.311520233750343323e-02 1.694107800722122192e-01 -2.179353982210159302e-01 -3.064750134944915771e-01 1.528281569480895996e-01 -1.718683987855911255e-01 3.127800673246383667e-02 1.302539855241775513e-01 7.776454091072082520e-02 3.778868019580841064e-01 6.165647506713867188e-02 -2.125309705734252930e-01
-6.222080439329147339e-02 1.334691196680068970e-01 1.205976903438568115e-01 -6.230049207806587219e-02 -2.216438353061676025e-01 -1.492793262004852295e-01 -3.090160787105560303e-01 -1.534431278705596924e-01 2.159819006919860840e-01 2.674442902207374573e-02 -2.045705467462539673e-01 3.329017385840415955e-02 2.100820094347000122e-01 2.587436437606811523e-01 1.707634478807449341e-01 -4.734603688120841980e-02 1.526564061641693115e-01 -1.470940411090850830e-01 1.495867818593978882e-01 1.958664059638977051e-01 -6.556992977857589722e-02 2.586758732795715332e-01 -2.399508953094482422e-01 -9.442241489887237549e-02 1.585879474878311157e-01 1.739354431629180908e-02 -2.142178863286972046e-01 -3.151361048221588135e-01 -2.282769829034805298e-01 -1.154642626643180847e-01 -1.283312737941741943e-01 2.017147690057754517e-01
1.927023530006408691e-01 7.934750616550445557e-02 1.505427062511444092e-01 -5.147391930222511292e-02 -1.418273197486996651e-03 -3.452915549278259277e-01 -2.505532801151275635e-01 -2.124533951282501221e-01 2.263576537370681763e-01 -5.653581023216247559e-02 -3.218289837241172791e-02 -3.963244333863258362e-02 -1.660986095666885376e-01 3.205331861972808838e-01 1.183443069458007812e-01 1.070543751120567322e-01 3.215564489364624023e-01 -1.407226622104644775e-01 1.770215183496475220e-01 1.152632310986518860e-01 -3.209890723228454590e-01 -6.120299547910690308e-02 -4.985414445400238037e-02 9.372940286993980408e-03 -1.342387348413467407e-01 6.124372035264968872e-02 -3.439569473266601562e-01 -1.240729354321956635e-03 1.364073604345321655e-01 1.633472889661788940e-01 -1.495425105094909668e-01 7.981768250465393066e-02
-4.754613712430000305e-02 1.801337897777557373e-01 -4.321647062897682190e-02 1.684101670980453491e-01 1.268031448125839233e-01 -1.494482010602951050e-01 -3.999677896499633789e-01 1.113063842058181763e-01 3.235686570405960083e-02 -2.453327476978302002e-01 -1.925086528062820435e-01 -1.869470067322254181e-02 9.125024825334548950e-02 1.496239304542541504e-01 1.996883563697338104e-02 3.116401135921478271e-01 3.126082420349121094e-01 -1.932573318481445312e-01 2.341375797986984253e-01 2.601797580718994141e-01 -8.582051843404769897e-02 3.480721712112426758e-01 -6.635301280766725540e-03 4.993386194109916687e-02 2.140485122799873352e-02 9.970337897539138794e-02 -8.622570335865020752e-02 2.005426138639450073e-01 -6.982055306434631348e-02 -1.097375247627496719e-02 -2.134589254856109619e-01 1.240252610296010971e-02
3.110287785530090332e-01 8.755858987569808960e-02 2.712216079235076904e-01 -6.613622605800628662e-02 2.804236710071563721e-01 -3.245428800582885742e-01 -1.984907835721969604e-01 8.920379728078842163e-02 5.775351077318191528e-02 -1.338115185499191284e-01 6.725480407476425171e-02 -2.598757743835449219e-01 1.110857278108596802e-01 2.099949270486831665e-01 1.247891932725906372e-01 2.074165642261505127e-01 -9.008644521236419678e-02 1.090537086129188538e-01 -1.684051007032394409e-03 -3.401565924286842346e-02 1.572379469871520996e-01 3.456351459026336670e-01 4.718650132417678833e-02 8.935006707906723022e-02 5.889550782740116119e-03 2.771159410476684570e-01 -6.604930758476257324e-02 2.661508917808532715e-01 -6.255897134542465210e-02 1.025725156068801880e-01 1.702882722020149231e-02 -1.889166235923767090e-01
1.317256391048431396e-01 -1.418968588113784790e-01 1.877482682466506958e-01 1.373695731163024902e-01 1.195887029170989990e-01 -2.023817747831344604e-01 -2.634503245353698730e-01 -1.257246583700180054e-01 3.825118541717529297e-01 1.517510041594505310e-02 3.186097741127014160e-02 -4.384472966194152832e-02 -8.703017607331275940e-03 3.174932301044464111e-01 1.230365037918090820e-02 2.534162402153015137e-01 1.274008303880691528e-01 -8.765284717082977295e-02 -1.466689724475145340e-02 2.692975103855133057e-01 -1.120510548353195190e-01 8.747955411672592163e-02 -2.843758165836334229e-01 -1.167727038264274597e-01 -1.633192300796508789e-01 -2.334773540496826172e-01 -3.257008194923400879e-01 4.280067607760429382e-02 1.894720047712326050e-01 1.771802082657814026e-02 -7.847019005566835403e-04 1.285042315721511841e-01
2.318239361047744751e-01 5.829134490340948105e-03 5.530336126685142517e-02 1.728116422891616821e-01 1.680436730384826660e-01 -2.989671528339385986e-01 -2.659564912319183350e-01 -7.932482659816741943e-02 4.238726794719696045e-01 3.732751822099089622e-03 1.732560843229293823e-01 1.513019949197769165e-01 1.592335850000381470e-01 3.518879413604736328e-01 2.101902961730957031e-01 -3.888943418860435486e-02 8.924402296543121338e-02 -1.592684239149093628e-01 -1.865134686231613159e-01 2.762953042984008789e-01 -1.665205210447311401e-01 -3.338300809264183044e-02 -1.205224171280860901e-01 7.285723835229873657e-02 1.734571345150470734e-02 -1.469236426055431366e-02 -2.717288434505462646e-01 -6.463287770748138428e-02 3.994827717542648315e-02 7.261886447668075562e-02 -5.532409995794296265e-02 9.795968979597091675e-02
-1.532040303573012352e-03 2.703965008258819580e-01 7.788037508726119995e-02 1.473371833562850952e-01 7.151295244693756104e-02 -1.861155480146408081e-01 -2.795998156070709229e-01 6.133360788226127625e-02 2.673282101750373840e-02 -3.723888993263244629e-01 -1.867658942937850952e-01 -5.371866002678871155e-02 1.024390235543251038e-01 1.532973796129226685e-01 -6.568779051303863525e-02 3.141515254974365234e-01 2.886814773082733154e-01 -2.130863517522811890e-01 1.486549228429794312e-01 2.150868773460388184e-01 -1.728334277868270874e-01 2.547590136528015137e-01 -7.592379301786422729e-02 1.075586527585983276e-01 1.298062652349472046e-01 8.855559676885604858e-02 -1.765601038932800293e-01 2.758621573448181152e-01 -7.018291950225830078e-02 7.600709795951843262e-02 -5.346811562776565552e-02 9.234029054641723633e-02
2.182875014841556549e-02 3.714831471443176270e-01 1.284967362880706787e-01 1.466379910707473755e-01 1.275887340307235718e-01 -2.309626489877700806e-01 -1.909412592649459839e-01 -5.797007121145725250e-03 1.653065532445907593e-01 -2.386360764503479004e-01 -3.146125972270965576e-01 -9.785202145576477051e-02 -7.023683190345764160e-02 2.262715101242065430e-01 -2.079208046197891235e-01 3.494619727134704590e-01 1.714348345994949341e-01 -2.019262909889221191e-01 2.108456492424011230e-01 3.876298293471336365e-02 5.507349502295255661e-03 2.422557473182678223e-01 -1.127947494387626648e-01 -1.141149476170539856e-01 2.141597121953964233e-01 1.257903873920440674e-01 -3.050456568598747253e-02 8.812636137008666992e-03 -1.703647077083587646e-01 -3.048123791813850403e-02 9.100509434938430786e-02 3.952218592166900635e-02
2.926958799362182617e-01 -1.919092237949371338e-01 1.677760630846023560e-01 2.059866487979888916e-02 -7.084834575653076172e-02 -3.079677820205688477e-01 -1.691529899835586548e-01 -5.356828914955258369e-04 -2.093527615070343018e-01 5.341945216059684753e-02 -6.072297692298889160e-03 -1.223054230213165283e-01 1.475249528884887695e-01 4.846692979335784912e-01 2.678894810378551483e-02 2.447791099548339844e-01 -1.734234094619750977e-01 2.318380922079086304e-01 9.199650026857852936e-03 9.195909649133682251e-02 4.040752351284027100e-02 3.443163931369781494e-01 -1.958931982517242432e-01 -6.705508381128311157e-02 6.494751572608947754e-02 5.180735606700181961e-03 -1.715442538261413574e-01 -1.060139760375022888e-01 -2.298647351562976837e-02 2.087537571787834167e-02 -1.820690631866455078e-01 -8.380019664764404297e-02
1.147868186235427856e-01 1.414228081703186035e-01 1.067796126008033752e-01 -4.321471974253654480e-02 -1.667279377579689026e-02 -2.431606203317642212e-01 -1.844764202833175659e-01 -1.932917982339859009e-01 2.852307260036468506e-01 7.777330279350280762e-02 -3.595637083053588867e-01 -1.528830528259277344e-01 3.513880819082260132e-02 1.759243160486221313e-01 1.497703790664672852e-01 4.045423865318298340e-02 2.533023655414581299e-01 -4.292952418327331543e-01 1.047289967536926270e-01 1.750293374061584473e-01 -1.494684964418411255e-01 1.191664263606071472e-01 -1.188548654317855835e-01 -1.167379394173622131e-01 1.151953171938657761e-02 7.864146679639816284e-02 -3.176915049552917480e-01 1.368694603443145752e-01 -4.514478147029876709e-02 1.335058640688657761e-02 -1.912382245063781738e-01 8.554152399301528931e-02
1.965803951025009155e-01 1.062268465757369995e-01 3.527748286724090576e-01 1.614465564489364624e-01 -1.672590821981430054e-01 -4.448166191577911377e-01 -1.360712796449661255e-01 -5.360268428921699524e-02 8.357421308755874634e-02 -1.155067235231399536e-01 -1.845182925462722778e-01 -1.535432785749435425e-01 3.822494149208068848e-01 1.026587486267089844e-01 5.509678274393081665e-02 7.609523087739944458e-02 -3.185043856501579285e-02 7.873478531837463379e-02 -2.955969572067260742e-01 -2.607038803398609161e-02 -7.843836396932601929e-02 1.042161285877227783e-01 1.366142742335796356e-02 3.378885984420776367e-01 1.352764070034027100e-01 -5.684852972626686096e-02 -5.492762103676795959e-02 -7.099824398756027222e-02 -1.509233713150024414e-01 1.323084682226181030e-01 7.375589106231927872e-03 -1.110651791095733643e-01
2.260148376226425171e-01 2.932766973972320557e-01 3.848575428128242493e-02 -3.053299896419048309e-02 3.600633144378662109e-01 -3.174787163734436035e-01 -5.754527449607849121e-02 6.693600863218307495e-02 1.912992000579833984e-01 -2.574172057211399078e-02 -8.753438293933868408e-02 -5.567160993814468384e-02 -4.867437481880187988e-02 3.666361272335052490e-01 6.985118985176086426e-02 2.260665148496627808e-01 2.947125816717743874e-03 -2.057135403156280518e-01 7.626472413539886475e-02 -2.050399780273437500e-02 -1.200008466839790344e-01 1.003130823373794556e-01 -2.080225795507431030e-01 -3.279769420623779297e-02 1.837214678525924683e-01 -9.911376982927322388e-02 8.740258961915969849e-02 -1.408461295068264008e-02 -1.896557509899139404e-01 3.931221365928649902e-02 -1.660816967487335205e-01 -3.841592073440551758e-01
1.422259509563446045e-01 1.183897927403450012e-01 4.807416722178459167e-02 9.010845422744750977e-02 1.850879937410354614e-01 -4.888757169246673584e-01 -4.096475243568420410e-02 1.572501063346862793e-01 -8.127066306769847870e-03 -6.097053736448287964e-02 -2.205737233161926270e-01 6.346150487661361694e-02 1.527612209320068359e-01 1.388173699378967285e-01 1.103086397051811218e-01 3.484885096549987793e-01 -1.904962956905364990e-02 -3.460657894611358643e-01 1.039105579257011414e-01 1.916808485984802246e-01 -5.531522631645202637e-02 1.230243220925331116e-01 -3.538586199283599854e-03 -8.960321545600891113e-02 2.674367725849151611e-01 4.967008158564567566e-02 2.706414163112640381e-01 -7.702323794364929199e-02 3.320706263184547424e-02 2.063114196062088013e-01 4.412114620208740234e-02 1.740634739398956299e-01
-1.102345250546932220e-02 3.340951502323150635e-01 9.069728851318359375e-02 1.689271181821823120e-01 1.756793260574340820e-01 -3.696702718734741211e-01 -2.386202961206436157e-01 5.415023863315582275e-02 3.229895979166030884e-02 -3.208231031894683838e-01 -2.195150554180145264e-01 2.821883372962474823e-02 4.131343588232994080e-02 8.979766815900802612e-02 -1.929932832717895508e-01 2.600780725479125977e-01 1.406645774841308594e-01 -1.080784797668457031e-01 3.400184214115142822e-01 4.780754912644624710e-03 4.174804314970970154e-02 1.586605161428451538e-01 -1.434552371501922607e-01 -1.150366663932800293e-01 2.909212410449981689e-01 -8.333418518304824829e-02 -1.303608808666467667e-02 7.069288194179534912e-02 -1.575046181678771973e-01 1.607600152492523193e-01 2.439247258007526398e-02 2.586100250482559204e-02
3.476859331130981445e-01 -1.913513243198394775e-01 2.193739563226699829e-01 6.755888462066650391e-02 3.823427855968475342e-02 -3.971482217311859131e-01 -2.160489559173583984e-01 -9.696471691131591797e-02 -2.260441035032272339e-01 1.469042301177978516e-01 1.075330097228288651e-02 7.436351478099822998e-02 8.136958628892898560e-02 2.597903013229370117e-01 3.307236731052398682e-02 1.415760815143585205e-01 3.921698033809661865e-02 2.519784569740295410e-01 7.928893715143203735e-02 1.082039177417755127e-01 7.138229906558990479e-02 3.635152280330657959e-01 -3.123601078987121582e-01 -8.652277290821075439e-02 6.233761459589004517e-02 3.911909461021423340e-02 -9.916767477989196777e-02 -1.453220471739768982e-02 7.937337458133697510e-02 -4.394427686929702759e-02 -1.919615864753723145e-01 -1.229158118367195129e-01
-4.259652271866798401e-02 -3.151514232158660889e-01 2.664202749729156494e-01 8.452007919549942017e-02 3.289268538355827332e-02 -4.291462600231170654e-01 -4.324004054069519043e-01 -8.261297643184661865e-02 3.086197972297668457e-01 -6.037138029932975769e-02 9.281205385923385620e-02 -6.134338304400444031e-02 3.151984140276908875e-02 8.387937396764755249e-02 3.862229362130165100e-02 3.233128786087036133e-01 3.557925298810005188e-02 -2.351667433977127075e-01 -8.766426891088485718e-02 2.599663734436035156e-01 3.604037687182426453e-02 8.116836845874786377e-02 -2.014684677124023438e-01 -8.398989588022232056e-02 -6.296490132808685303e-02 -1.574240438640117645e-02 -2.658259123563766479e-02 -7.685128599405288696e-02 -4.761913046240806580e-02 3.301129117608070374e-02 -1.092293336987495422e-01 5.382000654935836792e-02
1.385079473257064819e-01 1.747009009122848511e-01 2.553007192909717560e-02 -2.402386367321014404e-01 1.411229558289051056e-02 -2.397332489490509033e-01 -1.151511371135711670e-01 -1.149817407131195068e-01 1.667727828025817871e-01 7.381964474916458130e-03 -9.035187214612960815e-02 -1.621803045272827148e-01 -1.596331298351287842e-01 3.622692525386810303e-01 -8.280523866415023804e-02 7.394736260175704956e-02 3.020658195018768311e-01 -3.524766266345977783e-01 -1.302243322134017944e-01 1.001962497830390930e-01 -1.614851653575897217e-01 1.456775516271591187e-01 -1.157948672771453857e-01 -1.148525252938270569e-01 -2.152379974722862244e-02 7.874190062284469604e-02 -2.860486507415771484e-01 -3.097752109169960022e-02 1.689822971820831299e-01 8.634864538908004761e-02 -3.447227180004119873e-01 -1.253978908061981201e-01
2.102483063936233521e-01 -2.588058076798915863e-02 2.538005113601684570e-01 5.755970254540443420e-02 1.914060711860656738e-01 -1.407718509435653687e-01 -7.975344359874725342e-02 -7.520666718482971191e-02 -2.963115833699703217e-02 -2.497838884592056274e-01 -1.853039413690567017e-01 -4.630336910486221313e-02 1.063988879323005676e-01 7.387771457433700562e-02 1.284315288066864014e-01 2.230207920074462891e-01 2.885363996028900146e-01 1.789707243442535400e-01 1.029065772891044617e-01 -9.411501139402389526e-02 -6.739047169685363770e-02 2.384537085890769958e-02 -2.478794455528259277e-01 -4.636864364147186279e-01 2.658289074897766113e-01 -2.991290576756000519e-02 7.928397506475448608e-03 -7.489769905805587769e-02 1.014880686998367310e-01 3.483335673809051514e-01 8.731867372989654541e-02 5.815137550234794617e-02
-1.144744008779525757e-01 -2.973108589649200439e-01 1.606740206480026245e-01 -2.914193784818053246e-03 5.688424780964851379e-02 -4.012438654899597168e-01 -3.356557786464691162e-01 -3.218748867511749268e-01 5.741329863667488098e-02 -1.056600138545036316e-01 1.203914582729339600e-01 -8.687269687652587891e-02 2.772493660449981689e-01 2.548974156379699707e-01 6.489038933068513870e-03 2.992844283580780029e-01 1.423683911561965942e-01 -2.593475580215454102e-01 -1.064260452985763550e-01 1.639785021543502808e-01 -1.603751927614212036e-01 1.297482699155807495e-01 -1.488095670938491821e-01 -1.284658908843994141e-02 3.466862067580223083e-02 1.599007658660411835e-02 8.032595366239547729e-02 -6.716303527355194092e-03 -4.239515960216522217e-02 -4.460567608475685120e-02 3.684118017554283142e-02 -1.432244479656219482e-01
-2.614192850887775421e-02 1.485657095909118652e-01 2.821587771177291870e-02 -1.487939506769180298e-01 5.761335603892803192e-03 -1.653102338314056396e-01 -2.691910564899444580e-01 -2.611229121685028076e-01 1.960476636886596680e-01 -1.655542701482772827e-01 -3.161938190460205078e-01 2.095028907060623169e-01 5.143315717577934265e-02 -2.422480732202529907e-01 -9.932387620210647583e-02 3.516484797000885010e-01 2.006946355104446411e-01 1.047024503350257874e-02 -1.309229433536529541e-02 7.899651676416397095e-02 -6.712210178375244141e-02 4.142858684062957764e-01 -2.978255040943622589e-02 2.024691700935363770e-01 2.899559587240219116e-02 7.592251058667898178e-03 -4.972974956035614014e-02 2.375611476600170135e-02 -7.327261567115783691e-02 2.800360918045043945e-01 -8.093060553073883057e-02 1.504716724157333374e-01
2.052575908601284027e-02 3.863925114274024963e-02 1.242950260639190674e-01 -2.944918870925903320e-01 4.838012531399726868e-02 -2.199415266513824463e-01 -3.954425156116485596e-01 1.375947296619415283e-01 9.097132086753845215e-02 -2.001992762088775635e-01 2.549863606691360474e-02 -1.548455506563186646e-01 -1.578849405050277710e-01 2.564138770103454590e-01 1.302501410245895386e-01 3.798411488533020020e-01 6.924274377524852753e-03 -1.283545792102813721e-02 -5.588376894593238831e-02 -1.229265183210372925e-01 -1.128760948777198792e-01 7.540522515773773193e-02 -1.371737718582153320e-01 -3.022939562797546387e-01 8.207304775714874268e-02 -7.109016925096511841e-02 -1.484169661998748779e-01 2.185514867305755615e-01 -1.942116580903530121e-02 3.333159089088439941e-01 -4.063175618648529053e-02 -5.660847947001457214e-02
1.006501168012619019e-01 2.978122234344482422e-01 2.950433492660522461e-01 6.008293479681015015e-02 1.615256518125534058e-01 -1.473230719566345215e-01 -4.303048551082611084e-02 -8.413707464933395386e-02 9.507458657026290894e-02 -1.210066825151443481e-01 7.574924081563949585e-02 -2.457623742520809174e-02 7.711698859930038452e-02 8.215963840484619141e-03 -1.952387243509292603e-01 1.222859621047973633e-01 1.882031559944152832e-01 1.731979660689830780e-02 -2.039812207221984863e-01 1.416917890310287476e-01 1.978903710842132568e-01 3.182488679885864258e-01 -2.759993374347686768e-01 2.068730294704437256e-01 -3.564469143748283386e-02 9.063144773244857788e-02 2.930320501327514648e-01 -1.426840201020240784e-03 -7.019938528537750244e-02 4.341230094432830811e-01 -1.133069768548011780e-01 7.922857999801635742e-02
4.852744564414024353e-02 2.618777751922607422e-01 1.024738922715187073e-01 8.427410572767257690e-02 1.045810338109731674e-02 -3.068372309207916260e-01 -1.361190080642700195e-01 1.428988128900527954e-01 1.694722622632980347e-01 -2.845337688922882080e-01 -3.423291444778442383e-01 -9.747742116451263428e-02 -4.692780598998069763e-02 1.935447603464126587e-01 -3.011789619922637939e-01 3.305375576019287109e-01 2.803786695003509521e-01 -8.075144141912460327e-03 1.177097931504249573e-01 -2.765168622136116028e-02 1.046292334794998169e-01 1.828566342592239380e-01 -4.918549675494432449e-03 -1.261346936225891113e-01 2.107133120298385620e-01 8.216562867164611816e-02 -1.035281494259834290e-01 1.149024069309234619e-01 -2.271143645048141479e-01 9.395115822553634644e-02 -6.951317191123962402e-02 9.127284586429595947e-02
1.598240882158279419e-01 -2.309397421777248383e-02 2.384081482887268066e-02 4.011606425046920776e-02 1.117479503154754639e-01 -2.338920831680297852e-01 -1.838315278291702271e-01 -3.504258096218109131e-01 8.828784525394439697e-02 -1.731490641832351685e-01 8.643791079521179199e-02 -1.962060630321502686e-01 6.805021315813064575e-02 8.548266440629959106e-02 -4.933332279324531555e-02 2.620337605476379395e-01 3.030957579612731934e-01 9.392126649618148804e-02 2.194020599126815796e-01 -1.243418306112289429e-01 -2.007819861173629761e-01 1.588628888130187988e-01 -2.278240174055099487e-01 -2.138711810111999512e-01 2.698046267032623291e-01 1.803826242685317993e-01 -1.543351560831069946e-01 5.300079286098480225e-02 2.327588349580764771e-01 2.434870451688766479e-01 8.585358411073684692e-02 -3.010748140513896942e-02
2.679662108421325684e-01 -1.725390404462814331e-01 2.813839316368103027e-01 -2.138460129499435425e-01 5.591181293129920959e-02 -2.676846086978912354e-01 -1.774683445692062378e-01 -4.121157899498939514e-02 2.909475937485694885e-02 -1.142404377460479736e-01 -9.654058516025543213e-02 7.768547534942626953e-02 4.821334183216094971e-01 3.932153433561325073e-02 2.644055187702178955e-01 2.022086977958679199e-01 2.649883329868316650e-01 8.290063589811325073e-02 -7.494802121073007584e-03 8.234477043151855469e-02 -5.978535115718841553e-02 1.681988090276718140e-01 1.235563978552818298e-01 5.991526693105697632e-02 1.980311721563339233e-01 -1.618632078170776367e-01 -1.185573861002922058e-01 1.865459829568862915e-01 -1.946701258420944214e-01 2.813171967864036560e-02 -5.203862488269805908e-02 -3.429644554853439331e-02
1.756200939416885376e-01 1.177109777927398682e-02 -7.004802115261554718e-03 -5.492971092462539673e-02 -3.562346100807189941e-02 -2.003849297761917114e-01 -1.673935353755950928e-01 -7.930431514978408813e-02 2.588359415531158447e-01 -9.325098991394042969e-02 -1.509457677602767944e-01 -4.801587387919425964e-02 4.341052770614624023e-01 1.179543808102607727e-01 -2.168792635202407837e-01 -3.866809234023094177e-02 8.936531096696853638e-02 -1.154818311333656311e-01 3.432500660419464111e-01 -8.039771928451955318e-04 1.375725213438272476e-02 2.511869370937347412e-01 -2.809925377368927002e-01 -1.749066710472106934e-01 1.741066426038742065e-01 -4.833135008811950684e-02 -4.244947806000709534e-03 2.798133194446563721e-01 7.679889351129531860e-02 3.252612650394439697e-01 2.707517473027110100e-03 -6.249735131859779358e-02
4.334895014762878418e-01 -1.348630636930465698e-01 1.980399042367935181e-01 -4.642569925636053085e-03 3.810918331146240234e-02 -4.726325273513793945e-01 -3.219823120161890984e-03 -2.221184223890304565e-01 -1.076432093977928162e-01 5.550340190529823303e-02 5.476284399628639221e-02 -1.660708151757717133e-02 6.400451809167861938e-02 3.116862177848815918e-01 -1.190106719732284546e-01 -1.076645217835903168e-02 3.277720138430595398e-02 1.423557102680206299e-01 1.780097633600234985e-01 7.195490598678588867e-02 4.943499714136123657e-02 2.080473005771636963e-01 -2.846136093139648438e-01 -8.290582150220870972e-02 3.113822340965270996e-01 1.621222682297229767e-02 -1.370167136192321777e-01 -5.543251335620880127e-02 8.467823266983032227e-02 -3.195445984601974487e-02 -1.469350755214691162e-01 -7.968807965517044067e-02
1.374399848282337189e-02 1.181446090340614319e-01 -9.958404302597045898e-02 1.097986251115798950e-01 2.643364965915679932e-01 -3.943728208541870117e-01 -2.130721956491470337e-01 -3.520698845386505127e-02 8.137725293636322021e-02 7.073119282722473145e-02 -4.340134859085083008e-01 1.435242295265197754e-01 1.789481937885284424e-01 1.241151243448257446e-01 -1.075139716267585754e-01 7.524089515209197998e-02 1.161742806434631348e-01 -1.348911970853805542e-01 1.933447718620300293e-01 3.648280799388885498e-01 -1.080625280737876892e-01 2.042818814516067505e-01 -2.240505814552307129e-01 1.309653371572494507e-01 -1.542260348796844482e-01 1.014547944068908691e-01 -6.030389666557312012e-02 1.283870637416839600e-02 -8.035173639655113220e-03 1.109936162829399109e-01 -9.709642827510833740e-02 1.548309624195098877e-01
-1.315343659371137619e-02 1.117014065384864807e-01 2.377044036984443665e-02 2.302751243114471436e-01 1.339459270238876343e-01 -1.141422092914581299e-01 -3.471563756465911865e-01 1.340828388929367065e-01 1.361887305974960327e-01 -3.628208637237548828e-01 -1.999970078468322754e-01 -7.852771878242492676e-02 6.480395048856735229e-02 1.848018169403076172e-01 -1.467980351299047470e-02 2.700009047985076904e-01 2.868159711360931396e-01 -1.567664444446563721e-01 2.302656471729278564e-01 2.525019645690917969e-01 -1.545474380254745483e-01 2.864010334014892578e-01 2.977709844708442688e-02 5.173709616065025330e-02 1.086398661136627197e-01 3.485967591404914856e-02 -5.264364928007125854e-02 1.836258023977279663e-01 -1.166662573814392090e-01 -1.212097145617008209e-02 -2.424308359622955322e-01 3.664530813694000244e-02
4.480972588062286377e-01 -8.745367638766765594e-03 3.606025874614715576e-01 1.240399554371833801e-01 -9.381159394979476929e-02 -2.535260617733001709e-01 -1.861265301704406738e-01 4.443141072988510132e-02 -3.445975109934806824e-02 -7.654956728219985962e-02 1.422593295574188232e-01 -1.164443865418434143e-01 3.060592114925384521e-01 -1.414920836687088013e-01 -1.069190055131912231e-01 2.299044281244277954e-01 2.515296041965484619e-01 -3.133092448115348816e-02 -5.613091588020324707e-02 2.592390775680541992e-01 9.652222692966461182e-02 7.890520989894866943e-02 -1.399032771587371826e-01 5.380448419600725174e-03 2.443944849073886871e-02 -8.510823547840118408e-02 1.343421544879674911e-02 1.190033331513404846e-01 -2.064788937568664551e-01 2.897520065307617188e-01 -5.940689891576766968e-02 5.607287213206291199e-02
2.070386260747909546e-01 -1.313520222902297974e-01 1.920647919178009033e-01 2.052625641226768494e-02 -7.788056973367929459e-03 -3.836316764354705811e-01 -2.022470086812973022e-01 3.725636005401611328e-02 -4.917160421609878540e-02 9.196147322654724121e-02 6.502322852611541748e-02 3.517064452171325684e-02 1.847318559885025024e-01 3.313333094120025635e-01 7.896596193313598633e-02 2.522751986980438232e-01 -6.790196988731622696e-03 4.149178862571716309e-01 1.583097875118255615e-01 5.126221477985382080e-02 1.404942199587821960e-02 4.068251848220825195e-01 -1.287679970264434814e-01 -7.066507637500762939e-02 1.464194804430007935e-01 3.286049515008926392e-02 6.314653158187866211e-02 -7.241702172905206680e-03 1.444447189569473267e-01 9.440421313047409058e-02 -7.117775082588195801e-02 -1.853295117616653442e-01
-1.120745465159416199e-01 2.598299384117126465e-01 7.054719328880310059e-02 -4.068638086318969727e-01 -4.052067175507545471e-02 -3.740546703338623047e-01 -2.995075285434722900e-01 -1.022629290819168091e-01 1.473292559385299683e-01 -1.106313541531562805e-01 2.379920519888401031e-02 -2.276438176631927490e-01 1.037263777107000351e-02 7.646150887012481689e-02 -9.759167581796646118e-02 2.119688838720321655e-01 8.032832294702529907e-02 1.490212604403495789e-02 -5.912454798817634583e-03 8.945758640766143799e-02 -1.834241300821304321e-01 -1.516913715749979019e-02 -2.821237444877624512e-01 -1.926877796649932861e-01 2.845899760723114014e-01 1.569699868559837341e-02 -7.361867465078830719e-03 -2.731365151703357697e-03 2.747803330421447754e-01 1.638126820325851440e-01 1.987818628549575806e-02 -1.077335923910140991e-01
3.285936713218688965e-01 -2.967662550508975983e-02 6.188123673200607300e-02 -2.610458433628082275e-02 2.971405982971191406e-01 -4.106310606002807617e-01 -2.334149926900863647e-01 -9.743580967187881470e-02 1.425782218575477600e-02 -4.582018777728080750e-02 -9.557389467954635620e-02 1.034996435046195984e-01 -2.210542373359203339e-02 -1.203200072050094604e-01 -9.840411134064197540e-03 2.300020307302474976e-01 2.876281738281250000e-01 7.634975761175155640e-02 -1.974157989025115967e-02 1.482091844081878662e-01 -7.718332856893539429e-02 1.449276208877563477e-01 -2.228151112794876099e-01 -1.478122640401124954e-02 2.059160917997360229e-01 2.173542417585849762e-02 -2.464849203824996948e-01 7.900518178939819336e-02 1.229889467358589172e-01 -3.366053104400634766e-01 1.942702680826187134e-01 -1.088729277253150940e-01
-1.434271484613418579e-01 -1.992741525173187256e-01 2.512212395668029785e-01 3.257426247000694275e-02 1.847099885344505310e-02 -4.733626246452331543e-01 -3.688932359218597412e-01 -2.560906410217285156e-01 2.933355569839477539e-01 2.689407207071781158e-02 -3.005240298807621002e-02 -8.419565856456756592e-02 -1.439798250794410706e-02 1.122533753514289856e-01 -1.759889908134937286e-02 2.895294427871704102e-01 5.855980142951011658e-02 -1.624476760625839233e-01 -1.078415587544441223e-01 2.428726106882095337e-01 4.273544251918792725e-02 5.332836881279945374e-02 -2.707796990871429443e-01 1.928254403173923492e-02 -1.892462372779846191e-01 2.706047520041465759e-02 4.221313633024692535e-03 -1.131243333220481873e-01 -1.001454144716262817e-01 3.861884400248527527e-02 -6.969715654850006104e-02 -1.149887144565582275e-01
5.657267943024635315e-02 -1.561410631984472275e-02 -1.664671450853347778e-01 -1.833979040384292603e-02 9.106833487749099731e-02 -5.288206934928894043e-01 -1.838283687829971313e-01 -9.309398010373115540e-03 6.634471565485000610e-02 -1.595675945281982422e-01 -3.005555868148803711e-01 -4.744700714945793152e-02 1.363526098430156708e-03 3.025669157505035400e-01 1.200097426772117615e-02 3.599419295787811279e-01 -4.201612249016761780e-02 -2.681557834148406982e-01 2.983317896723747253e-02 2.489638477563858032e-01 1.215758826583623886e-02 2.075543254613876343e-01 -5.781310051679611206e-02 5.554767325520515442e-02 4.662074893712997437e-02 -1.875240169465541840e-02 1.452282816171646118e-01 -4.550391808152198792e-02 2.990724518895149231e-02 2.107500284910202026e-01 -1.300982316024601460e-03 2.139755338430404663e-01
-1.603524945676326752e-02 7.913331687450408936e-02 -8.888352662324905396e-02 -3.949137870222330093e-03 9.262105077505111694e-02 -4.085972905158996582e-01 -1.524299234151840210e-01 5.298095755279064178e-03 9.943827241659164429e-02 -1.230630278587341309e-01 -2.848910391330718994e-01 9.543728083372116089e-02 1.850284188985824585e-01 2.865015864372253418e-01 -5.421445146203041077e-02 3.406516015529632568e-01 1.964735426008701324e-02 -2.852840125560760498e-01 1.326348781585693359e-01 1.715920567512512207e-01 -1.160902902483940125e-01 3.011368513107299805e-01 -2.207621037960052490e-01 7.092571258544921875e-02 1.589703559875488281e-01 -6.056170910596847534e-02 1.255424022674560547e-01 2.441371604800224304e-02 -8.839836716651916504e-02 2.034821957349777222e-01 1.477196905761957169e-02 2.338747382164001465e-01
-3.766058944165706635e-04 9.179457277059555054e-02 -1.277573220431804657e-02 3.128738701343536377e-01 1.974445283412933350e-01 -2.326714694499969482e-01 -2.293906360864639282e-01 -4.081733524799346924e-02 1.195382792502641678e-03 -2.607622146606445312e-01 -1.653594374656677246e-01 1.415642350912094116e-01 2.775357365608215332e-01 2.267355322837829590e-01 2.002400532364845276e-02 2.519201934337615967e-01 -7.115501165390014648e-02 -9.751232713460922241e-02 2.981144189834594727e-01 3.762356340885162354e-01 3.324912488460540771e-02 3.014351129531860352e-01 -3.854800015687942505e-02 9.393241256475448608e-02 1.801863498985767365e-02 5.918702855706214905e-02 -1.491665691137313843e-01 4.749772697687149048e-02 -4.170664399862289429e-02 1.506419032812118530e-01 -1.477668434381484985e-01 1.286644935607910156e-01
-7.370489835739135742e-02 8.556669205427169800e-02 -4.647931456565856934e-02 1.363594532012939453e-01 1.283399015665054321e-01 -2.160989046096801758e-01 -2.334247827529907227e-01 -1.024873554706573486e-01 -5.820893216878175735e-03 -2.846105694770812988e-01 -8.384676277637481689e-02 7.491080462932586670e-02 1.519814580678939819e-01 1.630325913429260254e-01 -1.528681963682174683e-01 3.097369372844696045e-01 3.550039827823638916e-01 -1.852640509605407715e-01 2.102675288915634155e-01 6.190194282680749893e-03 -2.484682574868202209e-02 9.347239136695861816e-02 -3.250938057899475098e-01 -1.644091606140136719e-01 1.280699819326400757e-01 1.407116055488586426e-01 -8.270630985498428345e-02 2.291145771741867065e-01 5.004353076219558716e-02 3.215586543083190918e-01 2.617902681231498718e-02 1.639245301485061646e-01
3.197472095489501953e-01 1.533572971820831299e-01 2.375827282667160034e-01 -1.121736392378807068e-01 -6.007039546966552734e-02 -4.333533942699432373e-01 -1.855449825525283813e-01 1.079777479171752930e-01 -9.017688781023025513e-02 -6.754727661609649658e-02 -5.187846720218658447e-02 -3.212401866912841797e-01 1.109330207109451294e-01 1.342075467109680176e-01 1.962911710143089294e-02 1.539814621210098267e-01 -2.140516787767410278e-02 -8.877773769199848175e-03 1.064788103103637695e-01 -1.333941370248794556e-01 -8.865110576152801514e-02 2.207724303007125854e-01 -1.356462389230728149e-01 -5.209060758352279663e-02 3.062064945697784424e-02 2.620308473706245422e-02 -3.188927173614501953e-01 1.082307472825050354e-01 2.094474583864212036e-01 2.044914364814758301e-01 -2.620382048189640045e-02 -2.931665182113647461e-01
1.950281858444213867e-01 -2.337033450603485107e-01 -1.167346462607383728e-01 -6.290146708488464355e-02 2.705015055835247040e-02 -4.778831005096435547e-01 2.733733505010604858e-02 -1.742532998323440552e-01 -1.579041928052902222e-01 -1.249996647238731384e-01 5.387354642152786255e-02 3.514082403853535652e-03 1.312194019556045532e-01 1.986791640520095825e-01 -2.172445654869079590e-01 1.814522594213485718e-01 -8.490346372127532959e-02 2.172043174505233765e-02 -4.610233381390571594e-02 1.102779731154441833e-01 -7.044450193643569946e-02 2.601732909679412842e-01 -2.021684497594833374e-01 -2.089518159627914429e-01 3.038435578346252441e-01 1.628558933734893799e-01 -1.596510112285614014e-01 2.308341860771179199e-01 1.225212961435317993e-01 1.562943011522293091e-01 -1.119467243552207947e-01 -1.432561725378036499e-01
1.186708807945251465e-01 3.307690843939781189e-02 -8.783558011054992676e-02 1.787120103836059570e-01 2.965721189975738525e-01 -2.526458799839019775e-01 -1.541032344102859497e-01 -1.056774631142616272e-01 -4.330518841743469238e-02 -1.321908682584762573e-01 -1.920921951532363892e-01 -1.571003347635269165e-01 1.207379698753356934e-01 1.396858692169189453e-01 3.439654409885406494e-02 2.318017631769180298e-01 -2.519989944994449615e-02 -4.258108735084533691e-01 1.681343317031860352e-01 2.452015727758407593e-01 -1.059827394783496857e-02 2.101979404687881470e-01 -1.852521002292633057e-01 -1.254358291625976562e-01 1.929984241724014282e-01 8.266151696443557739e-02 -1.521747112274169922e-01 4.095778986811637878e-02 1.357832551002502441e-01 1.432109028100967407e-01 -1.030846536159515381e-01 3.245845139026641846e-01
2.538079917430877686e-01 -1.897760629653930664e-01 6.520512700080871582e-02 -6.684105843305587769e-03 -1.440408825874328613e-01 -3.984424173831939697e-01 -1.678275465965270996e-01 -4.590559750795364380e-02 2.487153280526399612e-03 -3.054742515087127686e-01 -1.965927928686141968e-01 -1.100241616368293762e-01 4.398130774497985840e-01 -9.664969891309738159e-02 1.330249756574630737e-01 2.989261746406555176e-01 3.119436204433441162e-01 -3.824416548013687134e-02 -6.205433234572410583e-02 -6.969028711318969727e-02 -2.085289917886257172e-02 1.288847029209136963e-01 -5.094705149531364441e-03 -8.752218633890151978e-02 1.968183517456054688e-01 -6.950956583023071289e-02 -5.617011711001396179e-02 4.409077763557434082e-02 -4.991196468472480774e-02 -1.841761022806167603e-01 4.639406688511371613e-03 -1.194811165332794189e-01
1.057524085044860840e-01 -9.824961423873901367e-02 5.606857314705848694e-02 1.463080495595932007e-01 3.430413305759429932e-01 -3.422352373600006104e-01 -3.001292049884796143e-02 -3.759581446647644043e-01 -7.406841218471527100e-02 -2.514517009258270264e-01 -5.652271676808595657e-03 -1.375840902328491211e-01 -2.219929993152618408e-01 -1.747679337859153748e-02 -8.423160761594772339e-02 3.338935375213623047e-01 2.092702537775039673e-01 -2.181988442316651344e-03 2.192303687334060669e-01 1.481534540653228760e-01 5.737896263599395752e-02 1.600096076726913452e-01 -1.695692688226699829e-01 3.389084711670875549e-02 1.654417365789413452e-01 1.941605210304260254e-01 5.029727518558502197e-02 1.274578869342803955e-01 1.105634272098541260e-01 2.148528695106506348e-01 6.052822247147560120e-02 -5.676424503326416016e-02
3.040015697479248047e-01 3.548402711749076843e-02 1.340333968400955200e-01 -2.693310081958770752e-01 -2.388288266956806183e-02 -3.307708501815795898e-01 -2.222916781902313232e-01 -3.397015482187271118e-02 9.606623649597167969e-02 -3.256953358650207520e-01 -1.055992916226387024e-01 -9.100484102964401245e-02 -1.675721406936645508e-01 1.787850409746170044e-01 -1.407398432493209839e-01 2.972819805145263672e-01 1.001981720328330994e-01 -5.757784470915794373e-02 -4.485087469220161438e-02 -2.041501104831695557e-01 -6.884981691837310791e-02 -3.330585360527038574e-02 -2.510362267494201660e-01 -3.002465665340423584e-01 -8.745180070400238037e-02 5.723171308636665344e-02 -2.683773450553417206e-02 2.711857557296752930e-01 3.339269384741783142e-02 2.157693058252334595e-01 -1.927148364484310150e-02 5.491670221090316772e-02
-1.046315804123878479e-01 -7.092799246311187744e-02 2.611485123634338379e-01 6.519957631826400757e-02 -1.854852586984634399e-02 -5.331256389617919922e-01 -3.985046148300170898e-01 -2.553184144198894501e-02 3.809593319892883301e-01 -2.752064727246761322e-02 3.364744782447814941e-02 1.462891232222318649e-02 1.037266403436660767e-01 9.453152120113372803e-02 -3.961893543601036072e-02 1.740829497575759888e-01 1.141874045133590698e-01 -1.732150167226791382e-01 -9.296732395887374878e-02 2.052927911281585693e-01 3.530836850404739380e-02 1.004925463348627090e-02 -3.235456645488739014e-01 3.032829146832227707e-03 -1.938538998365402222e-01 4.492774605751037598e-02 -4.313764162361621857e-03 -8.934939652681350708e-02 -1.132780462503433228e-01 -2.111361175775527954e-02 -5.967199057340621948e-02 -6.660658121109008789e-02
2.173339575529098511e-01 -5.728578940033912659e-02 -9.290186315774917603e-02 -9.480967372655868530e-02 2.544461786746978760e-01 -3.581126332283020020e-01 -1.972790807485580444e-01 -1.333896517753601074e-01 3.331675752997398376e-02 -6.813201308250427246e-02 -2.951791323721408844e-02 -1.221946999430656433e-01 -3.432435914874076843e-03 2.309259492903947830e-03 1.185879409313201904e-01 2.643529176712036133e-01 2.098638862371444702e-01 8.739647455513477325e-03 -1.621461063623428345e-01 -6.776572763919830322e-02 3.765169158577919006e-02 3.745507597923278809e-01 -2.871226668357849121e-01 -9.160908311605453491e-02 3.110750019550323486e-01 6.353690475225448608e-02 -6.838154047727584839e-03 9.003314375877380371e-02 -3.355192020535469055e-02 -2.628891468048095703e-01 1.796830296516418457e-01 -2.400572299957275391e-01
-1.473447680473327637e-01 -2.874292135238647461e-01 1.922046542167663574e-01 1.062019765377044678e-01 6.119713187217712402e-02 -3.813269138336181641e-01 -4.113008975982666016e-01 -3.860938176512718201e-02 2.584325671195983887e-01 -1.194407492876052856e-01 9.212984144687652588e-02 -1.110278666019439697e-01 1.423989683389663696e-01 9.551784396171569824e-02 3.828130289912223816e-02 3.602720201015472412e-01 1.404442936182022095e-01 -1.978758722543716431e-01 -1.566087454557418823e-02 1.330662369728088379e-01 -2.036877209320664406e-03 1.503657549619674683e-01 -2.868299186229705811e-01 -1.489458382129669189e-01 -1.899247169494628906e-01 -4.838779941201210022e-02 4.285439848899841309e-02 5.569972842931747437e-02 9.709215909242630005e-02 2.354000881314277649e-02 -8.731783926486968994e-02 1.575359143316745758e-02
2.228906303644180298e-01 1.389463394880294800e-01 3.328125178813934326e-02 2.267926465719938278e-03 1.232029050588607788e-01 -2.932569980621337891e-01 -2.014011740684509277e-01 2.527364343404769897e-02 2.734433710575103760e-01 1.000497341156005859e-01 -1.902793645858764648e-01 1.184962093830108643e-01 4.085521679371595383e-03 1.402345299720764160e-01 -8.514665812253952026e-02 4.325100779533386230e-01 2.325254864990711212e-02 -1.791272014379501343e-01 1.280599385499954224e-01 2.456280402839183807e-02 -5.828819051384925842e-02 1.196760386228561401e-01 -8.935577422380447388e-02 -3.401021659374237061e-02 3.482872247695922852e-01 7.699509710073471069e-02 2.838466167449951172e-01 5.304457992315292358e-02 3.157384321093559265e-02 2.775675654411315918e-01 -2.361505292356014252e-02 2.697978913784027100e-01
-7.199802203103899956e-04 2.198867648839950562e-01 4.179756045341491699e-01 2.038293331861495972e-01 -8.599579334259033203e-02 -2.152302414178848267e-01 -1.982741355895996094e-01 -1.353404223918914795e-01 -1.790565624833106995e-02 1.222520247101783752e-01 -8.512676507234573364e-02 1.994207352399826050e-01 -2.825363725423812866e-02 2.947140485048294067e-02 1.804714091122150421e-02 1.504064798355102539e-01 2.875056266784667969e-01 -8.783176541328430176e-02 -5.758479610085487366e-02 1.162211969494819641e-01 1.604715734720230103e-02 5.241969227790832520e-01 -2.330842316150665283e-01 1.665879189968109131e-01 5.641162861138582230e-03 -1.058019176125526428e-01 1.914324909448623657e-01 4.217392578721046448e-02 7.008907943964004517e-02 -5.655612051486968994e-02 -9.050998836755752563e-02 8.296535164117813110e-02
-6.851898878812789917e-02 1.073652207851409912e-01 5.699858069419860840e-03 2.441594600677490234e-01 1.517963707447052002e-01 -2.157077938318252563e-01 -2.294796556234359741e-01 1.102734506130218506e-01 5.862839892506599426e-02 -2.430712282657623291e-01 -1.414254456758499146e-01 3.530489280819892883e-02 1.141123101115226746e-01 3.258606493473052979e-01 3.953096643090248108e-02 1.907100379467010498e-01 3.142132461071014404e-01 -1.156517490744590759e-01 2.088022381067276001e-01 1.976012736558914185e-01 -3.783198073506355286e-02 4.085510671138763428e-01 1.319177299737930298e-01 5.980893969535827637e-02 -3.808886557817459106e-02 3.282039659097790718e-03 -5.866312235593795776e-02 1.908832341432571411e-01 -1.303020119667053223e-01 1.637662351131439209e-01 -2.811642289161682129e-01 2.377038449048995972e-02
3.885338008403778076e-01 1.215905416756868362e-02 7.522446662187576294e-02 2.389227598905563354e-01 -8.911116421222686768e-02 -2.417328357696533203e-01 -3.184913396835327148e-01 2.255683019757270813e-02 9.521199762821197510e-02 -2.474663406610488892e-01 -1.399933993816375732e-01 3.935455679893493652e-01 1.536046564579010010e-01 2.296940386295318604e-01 -1.824334263801574707e-01 1.902437359094619751e-01 1.914560943841934204e-01 3.057672083377838135e-02 1.271330714225769043e-01 -6.146101281046867371e-03 8.560587465763092041e-02 2.228697687387466431e-01 7.874173671007156372e-02 3.641887009143829346e-02 5.679615214467048645e-02 8.046838641166687012e-02 -1.402842402458190918e-01 -9.762364625930786133e-02 9.886183589696884155e-02 -1.808117181062698364e-01 1.657612770795822144e-01 -6.986733060330152512e-03
2.163773030042648315e-01 -9.289052337408065796e-02 6.917745620012283325e-02 -1.735090613365173340e-01 6.534741818904876709e-02 -3.621460497379302979e-01 -8.339846134185791016e-02 -1.311451792716979980e-01 7.049489021301269531e-02 -1.107477098703384399e-01 -4.044359624385833740e-01 7.895398885011672974e-02 2.866536080837249756e-01 7.107114046812057495e-02 -1.277934908866882324e-01 1.025150567293167114e-01 3.291655778884887695e-01 7.468857616186141968e-02 -9.408545680344104767e-03 1.491474956274032593e-01 8.448864519596099854e-02 2.857510745525360107e-01 -3.351424261927604675e-02 -3.329009190201759338e-02 2.315269112586975098e-01 1.372642070055007935e-01 2.135725878179073334e-02 2.288203090429306030e-01 -2.293001674115657806e-02 5.441017448902130127e-03 2.238293141126632690e-01 -2.139787673950195312e-01
6.557299196720123291e-02 -1.964167654514312744e-01 6.919118016958236694e-02 -2.601001039147377014e-02 -4.155797883868217468e-02 -3.618374168872833252e-01 -3.125008046627044678e-01 -6.246349960565567017e-02 1.283813416957855225e-01 -3.619392216205596924e-02 9.096277505159378052e-02 9.649014100432395935e-03 -4.172507300972938538e-02 3.513650000095367432e-01 1.361911892890930176e-01 3.326142132282257080e-01 1.705250442028045654e-01 -1.422916799783706665e-01 -8.786917477846145630e-02 3.657109737396240234e-01 -2.461460418999195099e-02 1.983806341886520386e-01 -1.192120090126991272e-01 -2.296776622533798218e-01 -2.152254879474639893e-01 -1.509484797716140747e-01 -1.621871739625930786e-01 1.152507215738296509e-01 9.784099459648132324e-02 1.328708976507186890e-01 -3.278016299009323120e-02 4.684943705797195435e-02
-2.415160685777664185e-01 1.188624352216720581e-01 1.956066116690635681e-02 -1.090917438268661499e-01 5.026133358478546143e-02 -3.908577263355255127e-01 -3.397746980190277100e-01 -3.254505991935729980e-01 2.170206457376480103e-01 -1.438861787319183350e-01 -2.581636421382427216e-02 6.902949512004852295e-02 2.252445966005325317e-01 2.500294446945190430e-01 -1.369508951902389526e-01 -1.350865960121154785e-01 2.167056202888488770e-01 -6.279236637055873871e-03 1.105378568172454834e-01 7.669211924076080322e-02 -2.360148131847381592e-01 2.199490070343017578e-01 -1.712592691183090210e-01 1.013402268290519714e-01 1.717519313097000122e-01 7.140264660120010376e-02 -4.133660346269607544e-02 7.868057489395141602e-02 -7.987596094608306885e-02 4.410796239972114563e-02 2.354089915752410889e-01 9.498838335275650024e-03
1.904938519001007080e-01 4.333297908306121826e-02 1.010173857212066650e-01 6.045653950423002243e-03 -1.154743060469627380e-01 -3.173193633556365967e-01 -1.698583811521530151e-01 -2.588817663490772247e-02 1.765887290239334106e-01 3.826162591576576233e-02 -1.662466675043106079e-01 1.744059100747108459e-02 3.658923804759979248e-01 8.660077303647994995e-02 -5.688100308179855347e-02 4.248183686286211014e-03 5.387151241302490234e-02 -9.740427136421203613e-03 2.020356357097625732e-01 -1.867214776575565338e-02 8.145453780889511108e-02 2.097188830375671387e-01 -3.327176272869110107e-01 -2.614656984806060791e-01 8.653148263692855835e-02 -6.672093272209167480e-02 -6.458008196204900742e-03 3.468149006366729736e-01 -7.143006473779678345e-02 3.216589987277984619e-01 1.531633585691452026e-01 -2.543449103832244873e-01
3.167148232460021973e-01 -2.034505456686019897e-01 5.935645103454589844e-02 -1.335764378309249878e-01 2.455513551831245422e-02 -1.575802862644195557e-01 -2.347848564386367798e-02 -1.502170264720916748e-01 1.754765212535858154e-01 -2.858540713787078857e-01 -5.210633575916290283e-02 -1.472195386886596680e-01 1.956405639648437500e-01 3.186810314655303955e-01 -1.608528047800064087e-01 2.641119956970214844e-01 3.618574738502502441e-01 -5.411529541015625000e-02 -9.373373351991176605e-03 -8.453240990638732910e-02 -2.501364238560199738e-02 1.063527241349220276e-01 -1.910204589366912842e-01 -5.793334916234016418e-02 7.968650758266448975e-02 2.469670027494430542e-01 2.392722107470035553e-02 3.619099259376525879e-01 -1.053507532924413681e-02 1.092626526951789856e-01 -7.971249520778656006e-02 7.645998895168304443e-02
5.175281167030334473e-01 -1.120242625474929810e-01 4.682187736034393311e-02 1.956871300935745239e-01 -2.272991836071014404e-01 4.147242754697799683e-02 -2.281375527381896973e-01 -1.235565319657325745e-01 -9.421042166650295258e-03 -5.251844972372055054e-02 -8.645066618919372559e-02 1.112552434206008911e-01 8.680158853530883789e-02 -5.845958739519119263e-02 1.587724983692169189e-01 3.019169867038726807e-01 1.528763175010681152e-01 -1.613703072071075439e-01 2.216874212026596069e-01 -7.258281856775283813e-02 -2.529964409768581390e-02 3.629648089408874512e-01 -5.362810939550399780e-02 -2.242071330547332764e-01 1.074157357215881348e-01 4.654395207762718201e-02 -2.251750789582729340e-03 -1.296867281198501587e-01 -4.054097831249237061e-02 2.559406161308288574e-01 -8.440617471933364868e-02 -1.194307208061218262e-01
2.012391537427902222e-01 -2.313775569200515747e-01 2.335970550775527954e-01 7.943500578403472900e-02 6.064765527844429016e-02 -3.276284337043762207e-01 -2.034705579280853271e-01 -6.241438537836074829e-02 -7.234232872724533081e-02 1.044215485453605652e-01 6.304515898227691650e-02 5.272439867258071899e-02 1.626199632883071899e-01 3.663425743579864502e-01 2.561940625309944153e-02 9.271509200334548950e-02 -2.542776055634021759e-03 3.666279911994934082e-01 1.929653882980346680e-01 1.910625398159027100e-01 5.422647111117839813e-03 3.505135178565979004e-01 -1.795114725828170776e-01 -1.643079519271850586e-01 1.065676808357238770e-01 8.994316309690475464e-02 -8.267197012901306152e-02 3.963433951139450073e-02 1.885138824582099915e-02 7.102847844362258911e-02 -2.506758570671081543e-01 -9.805400669574737549e-02
4.333595633506774902e-01 1.986357569694519043e-02 2.668187618255615234e-01 -1.617119610309600830e-01 -2.716904878616333008e-01 -1.673810034990310669e-01 -3.327323198318481445e-01 -1.555563509464263916e-01 1.907983720302581787e-01 -1.375184059143066406e-01 -2.714491784572601318e-01 -2.796109020709991455e-01 1.623245179653167725e-01 1.661527007818222046e-01 -7.921697199344635010e-02 -2.714116126298904419e-02 1.854526102542877197e-01 1.244901418685913086e-01 -1.136384811252355576e-02 9.968899935483932495e-02 2.212470397353172302e-02 7.091736048460006714e-02 -9.923388063907623291e-02 1.841660588979721069e-02 -1.151913870126008987e-02 -2.465158104896545410e-01 3.109781770035624504e-03 -2.496132254600524902e-01 2.286029979586601257e-02 -1.627397350966930389e-02 -2.570116147398948669e-02 9.613049775362014771e-02
1.597336381673812866e-01 9.230539947748184204e-02 1.413495093584060669e-01 -7.568252831697463989e-02 -3.723272820934653282e-03 -4.198264777660369873e-01 -3.532958328723907471e-01 1.459954977035522461e-01 4.260218515992164612e-02 -1.861140877008438110e-01 1.615625247359275818e-02 -2.121300250291824341e-01 -1.659406423568725586e-01 2.093846648931503296e-01 7.557562738656997681e-02 2.569296360015869141e-01 4.102254658937454224e-02 -2.465230375528335571e-01 -2.906669974327087402e-01 -4.630122333765029907e-02 -1.743236631155014038e-01 8.260127902030944824e-02 1.281108707189559937e-02 -2.878561019897460938e-01 8.751677721738815308e-02 -1.520421952009201050e-01 1.246478594839572906e-02 1.831215918064117432e-01 -1.437855139374732971e-02 1.461815983057022095e-01 -1.240019649267196655e-01 -1.493268162012100220e-01
-3.922362998127937317e-02 1.747230887413024902e-01 2.875719964504241943e-01 -1.071519255638122559e-01 5.005478486418724060e-02 -1.207087263464927673e-01 -6.790357828140258789e-02 1.071951761841773987e-01 1.452621351927518845e-02 7.391724735498428345e-02 -3.230752050876617432e-01 -2.481509745121002197e-01 3.446533083915710449e-01 1.089956685900688171e-01 1.167318895459175110e-01 7.986813038587570190e-02 2.476048283278942108e-02 -5.985669419169425964e-02 -3.524191305041313171e-02 1.544071733951568604e-01 2.468819618225097656e-01 4.463048875331878662e-01 -1.648812890052795410e-01 -2.262009531259536743e-01 1.683077365159988403e-01 1.006134152412414551e-01 -1.206969246268272400e-01 1.294942349195480347e-01 -9.388446807861328125e-02 1.151487510651350021e-02 5.476704239845275879e-02 -2.622392773628234863e-01
2.114157527685165405e-01 1.773374080657958984e-01 1.029532104730606079e-01 -1.519260853528976440e-01 2.883557975292205811e-01 -3.734883964061737061e-01 -1.597599685192108154e-01 -6.261278688907623291e-02 8.257388835772871971e-04 -1.519061923027038574e-01 -9.730077348649501801e-03 -3.388968110084533691e-01 1.638870388269424438e-01 2.103859782218933105e-01 1.233230605721473694e-01 2.289641052484512329e-01 -3.239049017429351807e-02 1.449179798364639282e-01 7.795015722513198853e-02 -9.918297827243804932e-02 4.818471893668174744e-02 3.616344332695007324e-01 6.097393110394477844e-02 -5.439212545752525330e-04 1.613403260707855225e-01 2.668593227863311768e-01 -8.992034941911697388e-02 1.504331678152084351e-01 1.128252446651458740e-01 1.574565023183822632e-01 -5.902991443872451782e-02 -1.325177401304244995e-01
3.027810156345367432e-01 5.645845085382461548e-02 1.602666676044464111e-01 6.395303457975387573e-02 1.260448843240737915e-01 -3.104186356067657471e-01 -1.010982021689414978e-01 -1.533207148313522339e-01 -1.367277372628450394e-02 -2.276166379451751709e-01 -6.887124478816986084e-02 -3.954041004180908203e-01 -2.543976902961730957e-01 7.825770229101181030e-02 1.163772791624069214e-01 1.011318564414978027e-01 2.943072319030761719e-01 -6.515580695122480392e-03 3.635828569531440735e-02 8.045019209384918213e-02 -6.931716948747634888e-02 2.325691133737564087e-01 -2.836619317531585693e-01 -3.738513588905334473e-02 2.472400106489658356e-02 2.396556437015533447e-01 6.675191223621368408e-02 -1.643694937229156494e-01 6.592876464128494263e-02 1.713214814662933350e-01 2.267281115055084229e-01 -1.088891327381134033e-01
-1.420293748378753662e-01 2.862828671932220459e-01 4.837495088577270508e-02 4.213252291083335876e-02 -6.659531593322753906e-02 -3.161940872669219971e-01 -1.705565154552459717e-01 -9.488166123628616333e-02 7.421827758662402630e-04 -2.107564061880111694e-01 -3.422414064407348633e-01 -9.443216770887374878e-02 3.404142558574676514e-01 1.857578158378601074e-01 1.355843245983123779e-01 2.918151021003723145e-01 2.052519097924232483e-02 -1.493769884109497070e-01 -7.636138796806335449e-02 1.872688084840774536e-01 -4.791910573840141296e-02 2.748065888881683350e-01 -6.949131935834884644e-02 1.447446942329406738e-01 3.429713845252990723e-01 1.085981875658035278e-01 -4.245415329933166504e-02 7.785885781049728394e-02 -1.974199153482913971e-02 3.421510756015777588e-02 -6.701651215553283691e-02 1.276216804981231689e-01
3.283596634864807129e-01 -6.493796408176422119e-02 3.695157170295715332e-01 4.404700174927711487e-02 -1.167695447802543640e-01 -3.400977849960327148e-01 -2.985031604766845703e-01 7.050026953220367432e-02 1.887605786323547363e-01 -1.175513938069343567e-01 -2.316558212041854858e-01 -1.360570192337036133e-01 3.941129148006439209e-01 -4.409720003604888916e-02 4.141660407185554504e-03 1.373605132102966309e-01 1.662728786468505859e-01 1.663572490215301514e-01 -2.102530151605606079e-01 -3.569352254271507263e-02 -1.520564896054565907e-03 8.294972777366638184e-02 1.617725566029548645e-02 1.234574466943740845e-01 7.620850205421447754e-02 -1.295185089111328125e-01 -5.329651013016700745e-02 -1.351656168699264526e-01 -3.232414601370692253e-03 1.908463537693023682e-01 -1.297407448291778564e-01 9.043735265731811523e-02
8.311282098293304443e-02 1.893121749162673950e-01 1.466672569513320923e-01 1.038036793470382690e-01 2.698575258255004883e-01 -1.981460005044937134e-01 -1.578927040100097656e-01 -1.296119391918182373e-01 3.762494400143623352e-02 -2.858337759971618652e-01 2.482182718813419342e-02 -1.844770014286041260e-01 1.778235882520675659e-01 4.356938898563385010e-01 -1.034121513366699219e-01 1.362438350915908813e-01 1.435924023389816284e-01 -1.317340433597564697e-01 1.069303154945373535e-01 1.406927257776260376e-01 -3.017620369791984558e-02 7.536718994379043579e-02 -8.524134755134582520e-02 -1.056814789772033691e-01 1.682359725236892700e-01 2.795659005641937256e-01 1.214854270219802856e-01 4.491798952221870422e-02 -2.670329511165618896e-01 -1.684964895248413086e-01 -1.510108113288879395e-01 2.504311203956604004e-01
4.360164999961853027e-01 -6.465530395507812500e-02 2.210585176944732666e-01 -1.420605182647705078e-01 -7.310371845960617065e-02 -4.638978540897369385e-01 -5.047958716750144958e-02 1.408820450305938721e-01 -1.364023536443710327e-01 -1.131902039051055908e-01 4.715334251523017883e-02 -2.281956523656845093e-01 2.113554179668426514e-01 1.645012944936752319e-01 2.512595802545547485e-02 8.967260271310806274e-02 5.091268941760063171e-02 -2.831594832241535187e-02 5.275676026940345764e-02 -1.385284587740898132e-02 1.721540815196931362e-03 3.305632174015045166e-01 -1.557256430387496948e-01 3.718934580683708191e-02 -2.950495295226573944e-02 -1.010889336466789246e-01 -1.551201939582824707e-01 1.483479589223861694e-01 1.248972639441490173e-01 1.929610073566436768e-01 -1.288261413574218750e-01 -2.444083094596862793e-01
3.518263101577758789e-01 1.149165071547031403e-02 5.313055515289306641e-01 5.554175749421119690e-02 4.728605598211288452e-02 -1.594674140214920044e-01 -1.260105669498443604e-01 -2.409157603979110718e-01 -1.537113785743713379e-01 -1.018948927521705627e-01 -5.360693670809268951e-03 -1.987199634313583374e-01 1.061262562870979309e-01 -1.102872192859649658e-01 8.415545523166656494e-02 3.451070785522460938e-01 9.503425657749176025e-02 -5.592610314488410950e-02 8.534925431013107300e-02 3.393214046955108643e-01 5.052400752902030945e-02 3.015630319714546204e-02 -9.349956363439559937e-02 9.340681880712509155e-02 -4.734152182936668396e-02 -1.144864782691001892e-01 1.073097065091133118e-01 6.239452864974737167e-03 -1.673114001750946045e-01 1.027504429221153259e-01 -2.090959995985031128e-01 3.618290647864341736e-02
-1.095346920192241669e-02 1.260190457105636597e-02 2.548043988645076752e-02 1.230768486857414246e-01 1.848576813936233521e-01 -1.838967502117156982e-01 -1.955881714820861816e-01 -2.879053652286529541e-01 -9.392466396093368530e-02 -1.026854366064071655e-01 -8.095292747020721436e-02 -2.019798904657363892e-01 -2.817723751068115234e-01 5.089541524648666382e-02 -6.297370418906211853e-03 3.841297924518585205e-01 3.367865681648254395e-01 9.141729213297367096e-03 7.767695188522338867e-02 2.479575723409652710e-01 1.503106057643890381e-01 2.536666095256805420e-01 -2.541350424289703369e-01 1.803047657012939453e-01 1.681658476591110229e-01 1.451388150453567505e-01 2.093879738822579384e-03 1.735605895519256592e-01 -6.966520845890045166e-02 6.317009031772613525e-02 1.287010461091995239e-01 -1.689747720956802368e-01
3.401158004999160767e-02 3.528375551104545593e-02 3.340088129043579102e-01 -1.828604191541671753e-02 2.176066786050796509e-01 -3.972702920436859131e-01 -2.813875973224639893e-01 -2.144728414714336395e-02 1.861649155616760254e-01 -1.846278905868530273e-01 -1.501525044441223145e-01 -1.467248052358627319e-01 -1.985955424606800079e-02 2.311992794275283813e-01 2.544704973697662354e-01 1.139934360980987549e-01 8.592297136783599854e-02 2.921172678470611572e-01 1.811201423406600952e-01 6.556880474090576172e-02 1.945730596780776978e-01 1.892449706792831421e-01 8.633279800415039062e-02 8.006039261817932129e-02 -4.223555698990821838e-02 8.932663500308990479e-02 5.369535088539123535e-02 -1.801684945821762085e-01 2.142311185598373413e-01 -3.183142747730016708e-03 -9.078151732683181763e-02 -1.996574252843856812e-01
3.458531796932220459e-01 -2.260264381766319275e-02 1.110292002558708191e-01 1.088642049580812454e-02 1.787822097539901733e-01 -3.262374997138977051e-01 -1.018359735608100891e-01 -1.342564821243286133e-01 2.662885785102844238e-01 -4.009433090686798096e-03 -1.548907253891229630e-02 1.462805271148681641e-01 3.075952455401420593e-02 1.679291576147079468e-01 2.755093574523925781e-01 9.573641419410705566e-02 8.800113201141357422e-02 -2.561825811862945557e-01 1.036971732974052429e-01 1.222035214304924011e-01 -2.672088518738746643e-02 2.074281573295593262e-01 9.875527769327163696e-02 2.033649235963821411e-01 5.802491307258605957e-02 1.164125427603721619e-01 -2.797583043575286865e-01 -1.675026416778564453e-01 -2.907844185829162598e-01 2.341099828481674194e-01 -1.514106094837188721e-01 1.200796067714691162e-01
1.728728860616683960e-01 -1.017435640096664429e-01 3.113707900047302246e-02 1.580465286970138550e-01 1.331061124801635742e-01 -2.559675574302673340e-01 -2.661340534687042236e-01 -1.821406632661819458e-01 2.269981950521469116e-01 7.810472697019577026e-02 -1.191607788205146790e-01 1.482142359018325806e-01 8.191663026809692383e-02 1.338962167501449585e-01 3.301070034503936768e-01 2.632029354572296143e-01 -1.521797478199005127e-01 -2.643237411975860596e-01 -2.138552367687225342e-01 7.688472419977188110e-02 4.902845621109008789e-02 7.490248233079910278e-02 -4.161068201065063477e-01 4.197745770215988159e-02 -8.496953547000885010e-02 -1.039100587368011475e-01 -7.546435296535491943e-02 1.175366789102554321e-01 -3.645436093211174011e-02 1.310142725706100464e-01 -2.309732288122177124e-01 -1.137282624840736389e-01
3.226010501384735107e-01 9.039096534252166748e-02 1.623271852731704712e-01 2.756319642066955566e-01 1.436546295881271362e-01 3.472328931093215942e-02 -1.873140782117843628e-01 1.393685489892959595e-02 6.982346624135971069e-02 -1.709539294242858887e-01 -2.638369202613830566e-01 8.779712952673435211e-04 1.309525370597839355e-01 5.297458544373512268e-02 5.352029576897621155e-03 1.942347884178161621e-01 2.782320380210876465e-01 -2.746490836143493652e-01 -1.738571822643280029e-01 1.265949159860610962e-01 1.871347427368164062e-01 1.348379254341125488e-01 -6.166104599833488464e-02 3.673110902309417725e-02 -8.602678030729293823e-02 6.951376050710678101e-02 1.981800794601440430e-01 2.537184767425060272e-02 8.128514885902404785e-02 4.576747119426727295e-01 -1.790737062692642212e-01 -9.564264118671417236e-02
2.761380970478057861e-01 -1.673362255096435547e-01 1.793594658374786377e-01 -8.495502173900604248e-02 5.426603928208351135e-02 -2.240162044763565063e-01 -1.109894961118698120e-01 -1.541835069656372070e-01 1.151110045611858368e-02 -1.261881291866302490e-01 -8.437754958868026733e-02 -1.825886964797973633e-01 3.510729968547821045e-01 2.096127904951572418e-02 1.057038903236389160e-01 2.023186683654785156e-01 7.560036331415176392e-02 -7.857016474008560181e-02 -1.395336687564849854e-01 -2.860912866890430450e-02 -9.258759021759033203e-02 3.942669928073883057e-01 -1.719503253698348999e-01 -8.729769289493560791e-02 2.044712752103805542e-01 -1.583288460969924927e-01 -1.428620219230651855e-01 2.554885149002075195e-01 2.283256053924560547e-01 -1.232549920678138733e-01 1.695636212825775146e-01 -2.297999262809753418e-01
-2.325864881277084351e-02 -7.281169295310974121e-02 1.615083664655685425e-01 2.703681588172912598e-03 3.259703218936920166e-01 -1.871825605630874634e-01 -2.348128259181976318e-01 -7.050928473472595215e-02 -1.533930189907550812e-02 -2.477026879787445068e-01 -1.779454648494720459e-01 -3.150071501731872559e-01 3.775527179241180420e-01 1.784735321998596191e-01 -1.239242218434810638e-02 1.970362067222595215e-01 -6.973569840192794800e-02 -1.930552572011947632e-01 2.790766954421997070e-01 2.910381555557250977e-01 -5.907439626753330231e-03 7.876661606132984161e-03 3.518696501851081848e-02 3.808699548244476318e-02 1.098050028085708618e-01 1.517176330089569092e-01 8.666097372770309448e-02 8.642529696226119995e-02 -8.536726236343383789e-02 6.273610889911651611e-02 -2.812587618827819824e-01 1.136228814721107483e-01
3.592890799045562744e-01 7.562358677387237549e-02 8.937299251556396484e-02 2.354649081826210022e-02 -5.769859626889228821e-02 -1.160623952746391296e-01 -4.890939295291900635e-01 -2.790576219558715820e-01 2.558295726776123047e-01 -3.384919837117195129e-02 7.482394576072692871e-02 1.622199118137359619e-01 1.004755776375532150e-02 2.312647104263305664e-01 -3.629792854189872742e-02 8.338626474142074585e-02 2.983165718615055084e-02 -1.798016726970672607e-01 -8.689847588539123535e-02 -9.228887036442756653e-03 -3.581284359097480774e-02 4.433305934071540833e-02 -5.143918097019195557e-02 1.722948551177978516e-01 7.235165219753980637e-03 1.129603907465934753e-01 -3.397974669933319092e-01 1.905665360391139984e-02 -1.822769939899444580e-01 2.218718677759170532e-01 5.893639847636222839e-02 2.672138214111328125e-01
-4.038232844322919846e-03 -6.238041073083877563e-02 3.396296203136444092e-01 1.618875414133071899e-01 2.317743599414825439e-01 -1.655763089656829834e-01 -4.003237187862396240e-01 -3.711251076310873032e-03 6.612640619277954102e-02 -8.148255944252014160e-02 7.568083703517913818e-02 -3.094274401664733887e-01 2.729810401797294617e-02 3.749770224094390869e-01 1.814434677362442017e-01 -1.187364384531974792e-01 4.958274215459823608e-02 9.801480174064636230e-02 -6.303615123033523560e-02 -6.913585588335990906e-03 -1.193697098642587662e-02 3.115098476409912109e-01 -1.789264529943466187e-01 -1.249753385782241821e-01 2.570931315422058105e-01 -1.493964642286300659e-01 -1.454406827688217163e-01 -4.604393988847732544e-02 4.961499199271202087e-02 3.273936733603477478e-02 1.593323349952697754e-01 -1.037309467792510986e-01
2.415452897548675537e-01 -1.187368016690015793e-02 5.615333467721939087e-02 -7.392186671495437622e-02 -1.516490727663040161e-01 -8.564735203981399536e-02 -2.901477515697479248e-01 8.437927067279815674e-02 2.462767362594604492e-01 -6.209137290716171265e-02 3.944231197237968445e-02 -4.175013303756713867e-02 7.260842621326446533e-02 3.855736926198005676e-02 3.992679342627525330e-02 2.325635850429534912e-01 -1.179466620087623596e-01 -3.522478640079498291e-01 3.228566944599151611e-01 1.132069826126098633e-01 -3.082190752029418945e-01 3.751971423625946045e-01 -1.156409084796905518e-01 -2.638305127620697021e-01 6.409519910812377930e-02 -1.097572967410087585e-01 -1.311820596456527710e-01 1.152864173054695129e-01 -2.225088179111480713e-01 8.284408599138259888e-02 -3.305090591311454773e-02 5.567867308855056763e-02
2.640233337879180908e-01 1.487482339143753052e-01 4.877405241131782532e-02 1.138413175940513611e-01 -4.261379688978195190e-02 -1.083749830722808838e-01 -4.177926480770111084e-01 1.093913912773132324e-01 -2.024998068809509277e-01 1.207266524434089661e-01 -6.287253648042678833e-02 -1.651269732974469662e-03 2.131307423114776611e-01 1.537351757287979126e-01 -1.176605373620986938e-01 2.612850666046142578e-01 1.161470264196395874e-01 -4.756307601928710938e-02 -6.529499776661396027e-03 9.401593357324600220e-02 1.704877614974975586e-01 -1.531427055597305298e-01 -3.804167807102203369e-01 -1.346743758767843246e-02 3.144429028034210205e-01 -1.646163463592529297e-01 -8.578979223966598511e-02 -2.118044793605804443e-01 4.037033393979072571e-02 1.850058510899543762e-02 4.779698327183723450e-03 -2.824870645999908447e-01
3.789139389991760254e-01 2.383505553007125854e-01 3.498554229736328125e-02 -1.214292421936988831e-01 1.465081274509429932e-01 -3.378726243972778320e-01 -1.924726366996765137e-01 4.837064445018768311e-02 -8.756222575902938843e-02 -8.713239431381225586e-02 -6.492449343204498291e-02 -1.050305962562561035e-01 6.547368317842483521e-02 1.218603849411010742e-01 1.630909828236326575e-04 2.152374535799026489e-01 1.545577868819236755e-02 1.270620524883270264e-01 3.932265192270278931e-02 -2.540866136550903320e-01 2.612110041081905365e-02 4.239231646060943604e-01 -8.058473467826843262e-02 -1.303567290306091309e-01 -5.359179526567459106e-02 8.762285113334655762e-02 -2.738503515720367432e-01 8.923276513814926147e-02 1.597223132848739624e-01 2.325897812843322754e-01 9.517109394073486328e-02 -2.100562602281570435e-01
1.231225952506065369e-01 1.141244396567344666e-01 5.222948640584945679e-02 8.421429246664047241e-02 1.831843554973602295e-01 -1.612150222063064575e-01 -3.658014535903930664e-01 8.612075448036193848e-02 2.040275633335113525e-01 1.556335091590881348e-01 -1.742744296789169312e-01 -8.580028265714645386e-02 -1.509784720838069916e-02 1.442118734121322632e-01 -3.275634646415710449e-01 1.848641932010650635e-01 2.325943559408187866e-01 -1.831997632980346680e-01 -7.281897962093353271e-02 1.212185695767402649e-01 8.189390599727630615e-02 7.457695901393890381e-02 -3.198123872280120850e-01 7.031060755252838135e-02 3.843398392200469971e-01 1.743537336587905884e-01 2.097771316766738892e-01 1.167332455515861511e-01 1.024122610688209534e-01 -7.663920521736145020e-03 6.092023104429244995e-03 1.471668332815170288e-01
4.025985002517700195e-01 -2.419865727424621582e-01 1.622198373079299927e-01 -3.332192078232765198e-02 5.152213945984840393e-02 -4.021207988262176514e-01 -1.764606386423110962e-01 -1.365161687135696411e-01 -7.265640795230865479e-02 2.534217536449432373e-01 1.119550969451665878e-02 -1.435863077640533447e-01 1.386842876672744751e-01 2.714258432388305664e-01 -2.959136478602886200e-02 -5.416694656014442444e-02 1.307406574487686157e-01 1.390992403030395508e-01 1.739192456007003784e-01 1.624695956707000732e-02 2.782192267477512360e-02 2.488975226879119873e-01 -2.496464550495147705e-01 -2.176951467990875244e-01 -7.542325183749198914e-03 1.812548339366912842e-01 -1.031248867511749268e-01 -1.119259186089038849e-02 -1.615053862333297729e-01 -1.595863550901412964e-01 -1.198021546006202698e-01 4.329892620444297791e-02
2.571781575679779053e-01 -1.309266388416290283e-01 1.137925460934638977e-01 -1.808651089668273926e-01 -1.014110371470451355e-01 -4.607720673084259033e-01 -8.921841531991958618e-02 -1.818917840719223022e-01 1.686351448297500610e-01 -1.721625030040740967e-01 -1.669487170875072479e-02 -1.086124181747436523e-01 3.794558048248291016e-01 -1.636204272508621216e-01 1.375525444746017456e-01 3.085273504257202148e-01 3.281338512897491455e-01 1.122746709734201431e-02 2.644622698426246643e-03 -7.122336328029632568e-02 -4.925419762730598450e-02 1.514198184013366699e-01 -9.408114850521087646e-02 -2.878905460238456726e-02 2.194639891386032104e-01 -9.139862842857837677e-03 -5.470669269561767578e-02 1.092197522521018982e-01 -3.997575491666793823e-02 -1.630565524101257324e-01 3.072196803987026215e-02 -1.103864908218383789e-01
2.957087755203247070e-01 1.819718629121780396e-01 -7.958540320396423340e-02 -1.021150033921003342e-02 -1.081261113286018372e-01 -2.242402881383895874e-01 -2.057002484798431396e-01 1.070839762687683105e-01 2.369889318943023682e-01 -8.492037653923034668e-02 -2.712352387607097626e-02 -1.470322012901306152e-01 -1.491967290639877319e-01 3.334342241287231445e-01 1.046099513769149780e-01 3.508819639682769775e-01 -3.781728073954582214e-02 4.379995539784431458e-02 1.663095355033874512e-01 1.444185823202133179e-01 -1.295007914304733276e-01 1.068710908293724060e-01 -2.228618115186691284e-01 4.408579692244529724e-02 1.655465736985206604e-02 -7.204527407884597778e-02 2.640033066272735596e-01 1.711804568767547607e-01 -1.462291777133941650e-01 2.550684846937656403e-02 -2.867861986160278320e-01 -2.522085905075073242e-01
3.236357271671295166e-01 -1.088233757764101028e-02 2.533048987388610840e-01 -2.905446477234363556e-02 5.063998699188232422e-02 -2.656657993793487549e-01 -2.067592144012451172e-01 7.231725752353668213e-02 1.283482611179351807e-01 -6.391717493534088135e-02 -3.779518604278564453e-02 9.615790843963623047e-02 2.952427864074707031e-01 7.481899857521057129e-02 -1.438295282423496246e-02 1.835878379642963409e-02 -6.367738544940948486e-02 -1.012752875685691833e-01 3.047248423099517822e-01 -6.588473916053771973e-02 -1.657152175903320312e-01 2.758108675479888916e-01 -1.637106239795684814e-01 -3.335356712341308594e-01 1.450917720794677734e-01 -1.463141739368438721e-01 -9.468082338571548462e-02 2.761718928813934326e-01 -6.339548528194427490e-02 2.186544835567474365e-01 1.721077114343643188e-01 -1.491101682186126709e-01
-4.557074978947639465e-03 3.299269080162048340e-02 1.365769058465957642e-01 -5.565425753593444824e-02 1.064655333757400513e-01 -2.331358790397644043e-01 -1.293287575244903564e-01 -1.593009084463119507e-01 1.370914131402969360e-01 -1.235145181417465210e-01 -8.927753567695617676e-02 9.498304128646850586e-02 9.814780205488204956e-02 1.464816331863403320e-01 -1.377688348293304443e-01 6.028275564312934875e-02 4.760010540485382080e-01 -3.893522918224334717e-02 -1.474314033985137939e-01 4.736750572919845581e-02 1.572693586349487305e-01 2.045623958110809326e-01 -2.261720448732376099e-01 -9.729365259408950806e-02 2.666341960430145264e-01 1.113682538270950317e-01 8.741512894630432129e-02 4.236626327037811279e-01 -3.482425585389137268e-02 3.803601115942001343e-02 -3.238636255264282227e-01 -8.459776639938354492e-02
3.342007696628570557e-01 -8.108140528202056885e-02 5.707819014787673950e-02 -1.338346302509307861e-01 9.691086411476135254e-02 -1.826009303331375122e-01 -1.796581298112869263e-01 -7.048235833644866943e-02 -1.168396100401878357e-01 -2.285531461238861084e-01 -3.417657315731048584e-01 1.918984204530715942e-01 2.451712936162948608e-01 8.297217637300491333e-02 -1.627676934003829956e-02 -3.850009664893150330e-02 -1.701650619506835938e-01 -1.253796964883804321e-01 -9.669617563486099243e-02 1.133335009217262268e-01 -2.334736734628677368e-01 2.564234137535095215e-01 -1.590501889586448669e-02 1.548393350094556808e-02 6.782822310924530029e-02 -9.837820380926132202e-02 -1.238759309053421021e-01 -1.923128962516784668e-01 -2.318170517683029175e-01 1.929587572813034058e-01 -2.576083838939666748e-01 -2.841828167438507080e-01
2.330632060766220093e-01 -1.015297323465347290e-01 1.424894779920578003e-01 4.519106820225715637e-02 1.796521544456481934e-01 -2.236199229955673218e-01 -3.223361372947692871e-01 -3.352432250976562500e-01 -6.962429732084274292e-02 1.957346647977828979e-01 6.988544762134552002e-02 -1.393677592277526855e-01 4.837762564420700073e-03 1.383134722709655762e-01 -1.937068998813629150e-01 -5.863176286220550537e-02 1.378764659166336060e-01 -1.417440474033355713e-01 -2.858603894710540771e-01 2.469845861196517944e-01 1.720801442861557007e-01 3.035450875759124756e-01 2.387702912092208862e-01 -1.388773322105407715e-01 9.802370518445968628e-02 8.359237760305404663e-02 -6.462622433900833130e-02 -6.879236549139022827e-02 3.454970195889472961e-02 2.709519267082214355e-01 -8.173366636037826538e-02 1.465630438178777695e-02
2.927468419075012207e-01 9.382813237607479095e-03 3.409464061260223389e-01 -6.392604112625122070e-02 -8.016748353838920593e-03 -2.657138407230377197e-01 -3.407162725925445557e-01 -1.370272040367126465e-01 -2.855951488018035889e-01 -7.018724083900451660e-02 -1.584739834070205688e-01 1.346611678600311279e-01 1.285710483789443970e-01 -2.565931975841522217e-01 2.930018603801727295e-01 2.757336795330047607e-01 5.001696944236755371e-02 -1.007613092660903931e-01 1.333183050155639648e-01 1.948931366205215454e-01 1.011038199067115784e-01 2.341790497303009033e-01 -1.012795194983482361e-01 3.804864734411239624e-02 1.619373112916946411e-01 -3.114603646099567413e-02 2.199171297252178192e-02 1.434408724308013916e-01 7.300905138254165649e-02 -8.776723593473434448e-02 7.625881582498550415e-02 4.560665041208267212e-02
3.426873981952667236e-01 8.572287857532501221e-02 -1.285185813903808594e-01 1.450480520725250244e-01 -9.258801490068435669e-02 -1.858207583427429199e-01 -1.163279861211776733e-01 -3.247058391571044922e-01 -1.406398415565490723e-01 -1.285851597785949707e-01 -1.524332016706466675e-01 1.228782683610916138e-01 1.530379205942153931e-01 1.835721358656883240e-02 -2.239508479833602905e-01 7.140947878360748291e-02 2.575315833091735840e-01 -9.240166842937469482e-02 1.450029760599136353e-01 2.328176349401473999e-01 -9.977903217077255249e-02 -6.994971632957458496e-02 -6.016350910067558289e-02 -4.131717607378959656e-02 2.538156807422637939e-01 -2.534219808876514435e-02 -2.901257276535034180e-01 -5.346034094691276550e-02 -1.786769777536392212e-01 3.087152540683746338e-01 -1.355893015861511230e-01 -2.322862297296524048e-01
2.202856689691543579e-01 -1.187469884753227234e-01 2.189954966306686401e-01 6.785161048173904419e-02 1.055988147854804993e-01 -4.052007794380187988e-01 -9.792158752679824829e-02 -1.216056272387504578e-01 -1.978369951248168945e-01 1.701432466506958008e-01 1.743634790182113647e-02 -5.959060043096542358e-02 1.054581776261329651e-01 1.974515467882156372e-01 2.740534767508506775e-02 5.547978356480598450e-02 -2.896910533308982849e-02 2.172881811857223511e-01 1.332422047853469849e-01 1.008400395512580872e-01 2.129985019564628601e-02 4.396726191043853760e-01 -3.301387131214141846e-01 -1.412953436374664307e-01 -1.410559713840484619e-01 7.461401820182800293e-02 -2.122537940740585327e-01 4.206677526235580444e-02 -1.124372333288192749e-01 1.061790436506271362e-01 -2.220779508352279663e-01 -1.224618181586265564e-01
2.785232663154602051e-01 -9.695089608430862427e-02 -1.844035089015960693e-01 1.181590929627418518e-01 1.931758671998977661e-01 -1.163484454154968262e-01 -3.249834477901458740e-01 -1.666821688413619995e-01 2.052085101604461670e-01 1.096813306212425232e-01 -2.928512394428253174e-01 -1.151286140084266663e-01 3.455560654401779175e-02 1.825145334005355835e-01 -1.014706715941429138e-01 1.697296947240829468e-01 4.121015593409538269e-02 2.423969842493534088e-02 -1.109258607029914856e-01 3.937353566288948059e-02 -1.142014190554618835e-01 2.654186189174652100e-01 -4.960367921739816666e-03 -6.944037973880767822e-02 8.398394100368022919e-03 2.279811501502990723e-01 -1.265856772661209106e-01 3.495524525642395020e-01 -1.734298467636108398e-01 -8.558629453182220459e-02 -3.222449719905853271e-01 -1.343988180160522461e-01
5.264750495553016663e-02 1.325919032096862793e-01 2.451749294996261597e-01 -7.912824302911758423e-02 3.271038085222244263e-02 -2.184909731149673462e-01 -1.992077231407165527e-01 2.450273185968399048e-02 -2.623143494129180908e-01 -1.179307699203491211e-01 -7.199646532535552979e-02 -2.682605981826782227e-01 1.970866918563842773e-01 4.793811962008476257e-02 -1.752764135599136353e-01 2.222344130277633667e-01 1.550117582082748413e-01 8.361594378948211670e-02 1.082573905587196350e-01 7.526510953903198242e-02 -4.755945131182670593e-02 2.706841528415679932e-01 -4.033179879188537598e-01 -2.151993215084075928e-01 -2.596346288919448853e-02 7.526951283216476440e-02 1.265215277671813965e-01 -1.845422945916652679e-02 -1.564452052116394043e-01 -3.668920323252677917e-02 2.425786405801773071e-01 -3.206276297569274902e-01
1.711279153823852539e-01 1.887128800153732300e-01 2.771018445491790771e-01 -8.029093593358993530e-02 2.311655431985855103e-01 -3.653752803802490234e-01 -3.412472009658813477e-01 -6.305136531591415405e-02 1.071316376328468323e-01 -4.617461562156677246e-02 7.791893184185028076e-02 -4.311545193195343018e-02 2.556126378476619720e-02 3.117046356201171875e-01 1.240383684635162354e-01 1.817202121019363403e-01 1.982543058693408966e-02 3.183874189853668213e-01 3.575176745653152466e-02 -4.096209257841110229e-02 5.095516145229339600e-02 3.570698201656341553e-01 1.534444838762283325e-01 9.204055368900299072e-02 -1.997976098209619522e-03 2.477344423532485962e-01 5.764216929674148560e-02 -1.486376076936721802e-01 1.038809046149253845e-01 -3.570587933063507080e-02 4.302057251334190369e-02 -9.595754742622375488e-02
2.581083774566650391e-01 -6.778088957071304321e-02 2.358352690935134888e-01 1.592371016740798950e-01 1.157226599752902985e-02 -4.563716053962707520e-01 -1.532605141401290894e-01 3.516959398984909058e-02 -1.766649335622787476e-01 1.460565328598022461e-01 -5.851944163441658020e-02 3.548847511410713196e-02 8.648856729269027710e-02 3.520167171955108643e-01 1.419510692358016968e-01 7.449276745319366455e-02 -3.453500196337699890e-02 3.314958512783050537e-01 1.233202964067459106e-01 8.908048272132873535e-02 3.030364215373992920e-02 4.316578507423400879e-01 -1.892184317111968994e-01 -4.311865940690040588e-02 2.273226156830787659e-02 -5.659160669893026352e-03 -2.786435652524232864e-03 -9.068499505519866943e-02 4.733277484774589539e-02 1.307825446128845215e-01 -7.496339827775955200e-02 -8.645685017108917236e-02
-8.505301177501678467e-02 1.114722788333892822e-01 2.179143577814102173e-01 -2.040181308984756470e-01 -1.977201402187347412e-01 -5.031509995460510254e-01 -3.994242548942565918e-01 1.356318742036819458e-01 -3.139080479741096497e-02 -1.817969232797622681e-02 1.545169577002525330e-02 -2.978883683681488037e-01 -2.954859472811222076e-02 -9.286311455070972443e-03 1.178932189941406250e-01 2.182853519916534424e-01 4.044552333652973175e-03 -7.034861296415328979e-02 1.588528417050838470e-02 1.291114240884780884e-01 3.893117234110832214e-02 2.229059934616088867e-01 -1.609235405921936035e-01 -2.558950781822204590e-01 8.579181879758834839e-02 -4.155187681317329407e-02 -9.584119170904159546e-02 2.645708620548248291e-01 -8.817832916975021362e-02 2.310444973409175873e-02 -4.233063384890556335e-02 -7.349242269992828369e-02
2.571558654308319092e-01 -2.162280865013599396e-02 5.014203786849975586e-01 1.961081176996231079e-01 1.081515178084373474e-01 -2.711309678852558136e-02 -2.589347958564758301e-01 -1.019967943429946899e-01 1.829684227705001831e-01 -2.381097376346588135e-01 -1.174872368574142456e-01 -7.203948497772216797e-02 2.128360122442245483e-01 -1.071427240967750549e-01 -2.596327662467956543e-01 1.388168931007385254e-01 1.889554262161254883e-01 -4.802878573536872864e-02 1.032936722040176392e-01 1.420389562845230103e-01 1.254439502954483032e-01 -2.681601606309413910e-02 -5.713413469493389130e-03 -9.473621100187301636e-02 7.117358595132827759e-02 1.486537158489227295e-01 2.652497589588165283e-01 -1.426950842142105103e-01 1.970373243093490601e-01 2.018843144178390503e-01 3.243819251656532288e-02 -9.044862538576126099e-02
-2.120118774473667145e-02 1.785609126091003418e-01 1.968646198511123657e-01 -1.359675079584121704e-01 -2.891553379595279694e-02 -2.510848343372344971e-01 -1.260760128498077393e-01 6.017156876623630524e-03 2.890537381172180176e-01 -5.856576189398765564e-02 -3.102812170982360840e-01 -7.881317287683486938e-02 1.961217820644378662e-01 9.045857191085815430e-02 2.057323604822158813e-02 7.073613256216049194e-02 1.661793738603591919e-01 -3.344371318817138672e-01 7.007443904876708984e-02 3.567093014717102051e-01 -1.688576936721801758e-01 3.022058606147766113e-01 -6.059549748897552490e-02 1.018467992544174194e-01 1.750119477510452271e-01 4.699068143963813782e-02 -2.458932101726531982e-01 -7.236026972532272339e-02 -1.708733290433883667e-01 5.150666460394859314e-02 6.229208409786224365e-02 2.220400422811508179e-01
5.052310228347778320e-01 -1.253820657730102539e-01 1.232220754027366638e-01 -9.489687532186508179e-02 -5.301583185791969299e-02 -8.314968645572662354e-02 -2.242306023836135864e-01 -1.681903451681137085e-01 -3.326623514294624329e-02 1.546877156943082809e-02 -2.240285277366638184e-02 -1.149363666772842407e-01 1.148754265159368515e-02 -3.187750279903411865e-02 -2.931278571486473083e-02 2.516930699348449707e-01 7.937800884246826172e-02 -1.321326754987239838e-02 2.525398433208465576e-01 3.013238869607448578e-02 -2.399082183837890625e-01 3.977020382881164551e-01 1.335671395063400269e-01 6.973325461149215698e-02 2.542978823184967041e-01 -3.552518039941787720e-02 -1.094152927398681641e-01 -1.251431703567504883e-01 6.096025928854942322e-02 2.228684723377227783e-01 -1.060208603739738464e-01 -2.614391744136810303e-01
5.477229356765747070e-01 -1.192641928791999817e-01 2.454091012477874756e-01 -8.371307700872421265e-02 6.523570418357849121e-02 -3.136191368103027344e-01 -2.492103725671768188e-01 8.933128416538238525e-02 2.384419590234756470e-01 -9.252875298261642456e-02 -1.261591464281082153e-01 -4.222513362765312195e-02 2.276304513216018677e-01 4.372512921690940857e-02 -3.073871694505214691e-02 2.704902738332748413e-02 1.003233268857002258e-01 1.932879835367202759e-01 -2.212781310081481934e-01 -5.580211803317070007e-02 1.170115247368812561e-01 -2.653441205620765686e-02 -2.065125703811645508e-01 7.790318224579095840e-03 -4.960020631551742554e-02 -2.964563071727752686e-01 -4.622156545519828796e-02 -1.578430831432342529e-01 2.360771596431732178e-02 1.606122553348541260e-01 5.268948897719383240e-02 6.473293900489807129e-02
1.147809699177742004e-01 8.468946814537048340e-02 -1.191667839884757996e-01 2.526248432695865631e-02 1.292768418788909912e-01 -3.954622149467468262e-01 -2.200006693601608276e-01 -5.472393706440925598e-02 1.120780482888221741e-01 -1.315805464982986450e-01 -2.246173918247222900e-01 1.572369597852230072e-02 2.764322459697723389e-01 2.467641681432723999e-01 2.919260412454605103e-02 3.683768212795257568e-01 3.805635869503021240e-02 -2.326426804065704346e-01 1.086813583970069885e-01 1.436712592840194702e-01 -1.820121891796588898e-02 8.863856643438339233e-02 -6.915572285652160645e-02 -9.703300148248672485e-02 2.380487620830535889e-01 -1.490741074085235596e-01 3.028187751770019531e-01 -4.625533893704414368e-02 -1.020697131752967834e-01 1.717555373907089233e-01 8.898585289716720581e-02 2.343166321516036987e-01
2.264599353075027466e-01 3.671926259994506836e-02 2.637502253055572510e-01 -1.885912120342254639e-01 1.027172580361366272e-01 -1.519516669213771820e-02 -2.245637774467468262e-01 -1.928588300943374634e-01 8.404189348220825195e-02 -2.186393737792968750e-01 -2.437613010406494141e-01 -1.500068604946136475e-01 2.570773363113403320e-01 5.505250766873359680e-02 4.881538823246955872e-02 3.831194937229156494e-01 3.720121979713439941e-01 -3.153968229889869690e-02 -1.608738303184509277e-01 2.556397318840026855e-01 -2.823170647025108337e-02 -7.806050032377243042e-02 3.495883196592330933e-02 -4.362349212169647217e-02 -7.178090512752532959e-02 2.004531025886535645e-01 9.620837867259979248e-02 2.365515679121017456e-01 5.485648289322853088e-02 9.995149448513984680e-03 1.726335734128952026e-01 6.831569969654083252e-02
1.968784779310226440e-01 1.705484539270401001e-01 1.026835739612579346e-01 1.312692314386367798e-01 2.173340618610382080e-01 -2.363381385803222656e-01 -6.070623397827148438e-01 -2.212522178888320923e-01 5.085528641939163208e-02 1.075436100363731384e-01 -4.601599276065826416e-02 7.558306306600570679e-02 1.083120033144950867e-01 -6.100016459822654724e-02 2.085737287998199463e-01 1.046770587563514709e-01 -1.287982612848281860e-01 -1.803636103868484497e-01 -1.084012538194656372e-01 -6.972499936819076538e-02 -2.022282779216766357e-01 2.358931303024291992e-01 9.710437618196010590e-03 1.197889819741249084e-01 3.037173859775066376e-02 1.587466746568679810e-01 -2.659388482570648193e-01 -8.191251754760742188e-02 -3.600418195128440857e-02 9.755697846412658691e-02 2.596751973032951355e-02 1.235449034720659256e-02
2.264433801174163818e-01 -5.114347487688064575e-02 1.840057224035263062e-02 -5.262961983680725098e-02 4.625843465328216553e-02 -2.760622799396514893e-01 -1.786698549985885620e-01 -1.086881458759307861e-01 1.689611226320266724e-01 -7.123675942420959473e-02 -1.955149173736572266e-01 1.109400913119316101e-01 4.161915481090545654e-01 1.107298061251640320e-01 -2.023067027330398560e-01 -1.193325966596603394e-01 1.636073440313339233e-01 -3.891662508249282837e-02 3.348385095596313477e-01 -2.397826127707958221e-02 2.090375125408172607e-02 1.500234603881835938e-01 -3.964325189590454102e-01 -1.003075242042541504e-01 1.584277004003524780e-01 -5.437541380524635315e-02 8.060906827449798584e-02 2.039326876401901245e-01 7.014589011669158936e-02 2.828767299652099609e-01 1.399285439401865005e-02 -6.079582497477531433e-02
-1.314421892166137695e-01 -1.295541673898696899e-01 1.113251149654388428e-01 1.433458477258682251e-01 1.801836304366588593e-02 -4.035083651542663574e-01 -3.266907632350921631e-01 -2.893085777759552002e-01 1.042267158627510071e-01 -1.663398444652557373e-01 1.067705377936363220e-01 -5.201210454106330872e-02 2.998020946979522705e-01 3.440907597541809082e-01 -9.586084634065628052e-02 2.577995061874389648e-01 8.894678205251693726e-02 -1.658311635255813599e-01 -9.710123389959335327e-02 3.098344206809997559e-01 -5.894483253359794617e-02 4.042577371001243591e-02 -1.675235480070114136e-01 3.916968777775764465e-02 1.595196574926376343e-01 3.570603579282760620e-02 -2.375433780252933502e-02 -3.069521114230155945e-02 -5.589096993207931519e-02 -6.084937602281570435e-02 1.776465028524398804e-01 2.651497535407543182e-02
-2.003547176718711853e-02 1.722291409969329834e-01 4.324148967862129211e-02 -6.415609270334243774e-02 5.909261852502822876e-02 -4.246284365653991699e-01 -4.268532395362854004e-01 2.036972790956497192e-01 2.346967756748199463e-01 -7.128385454416275024e-02 -2.020425647497177124e-01 -2.018086016178131104e-01 -2.076516300439834595e-01 1.947415620088577271e-01 -1.996455192565917969e-01 3.269194662570953369e-01 -8.236718177795410156e-02 -1.058649420738220215e-01 1.082055196166038513e-01 2.087550759315490723e-01 1.250032782554626465e-01 4.116548597812652588e-02 -6.991516053676605225e-02 -2.774646282196044922e-01 -2.871259674429893494e-02 7.849906571209430695e-03 -7.996749132871627808e-02 5.353983491659164429e-02 2.141363220289349556e-03 3.429308533668518066e-02 -4.904932156205177307e-02 2.746869996190071106e-02
7.667284458875656128e-02 1.181465312838554382e-01 -1.373945325613021851e-01 -1.059415489435195923e-01 -5.283795297145843506e-02 -4.060608148574829102e-01 -4.187019467353820801e-01 -1.615829616785049438e-01 2.149341553449630737e-01 1.123235281556844711e-02 -2.106467038393020630e-01 3.250385448336601257e-02 1.048854291439056396e-01 -3.679964458569884300e-03 1.277516931295394897e-01 1.286630928516387939e-01 -3.305538743734359741e-02 -3.351503312587738037e-01 1.176364496350288391e-01 1.706917434930801392e-01 -1.640842407941818237e-01 2.348510921001434326e-01 -3.500017151236534119e-02 -2.903793938457965851e-02 1.339927464723587036e-01 2.402736432850360870e-02 -2.081922739744186401e-01 -1.906285583972930908e-01 6.381456553936004639e-02 5.836209654808044434e-02 -2.212212383747100830e-01 2.239477187395095825e-01
1.831780672073364258e-01 1.564086228609085083e-01 1.989952325820922852e-01 6.995957810431718826e-03 -2.714900374412536621e-01 -2.415258437395095825e-01 3.955024480819702148e-02 1.548938155174255371e-01 -4.806572198867797852e-02 1.377560198307037354e-02 -1.991835683584213257e-01 1.473573893308639526e-01 1.893376410007476807e-01 1.539036333560943604e-01 1.483959425240755081e-02 4.542562067508697510e-01 6.124728545546531677e-02 -4.990681260824203491e-02 -3.537298366427421570e-02 4.849856346845626831e-02 3.670248016715049744e-02 1.838223785161972046e-01 2.221047878265380859e-02 -2.065112292766571045e-01 3.377204835414886475e-01 1.750118881464004517e-01 1.179606653749942780e-03 3.317302465438842773e-02 3.549924120306968689e-02 2.259307354688644409e-01 -4.914660006761550903e-02 -3.551256060600280762e-01
3.420037403702735901e-02 1.982766091823577881e-01 3.280505836009979248e-01 -1.021734327077865601e-01 -1.187746133655309677e-02 -2.729898691177368164e-01 -5.577709525823593140e-02 7.240189611911773682e-02 -1.349770873785018921e-01 8.647568523883819580e-02 -1.894377171993255615e-01 -6.378335505723953247e-02 2.112884819507598877e-01 -7.800450176000595093e-02 1.073010638356208801e-01 2.485122084617614746e-01 -2.051669172942638397e-02 -1.685588657855987549e-01 -7.371746003627777100e-02 1.418341845273971558e-01 2.082315981388092041e-01 3.833547234535217285e-01 -1.672256588935852051e-01 -1.602125316858291626e-01 2.430348843336105347e-01 1.235166415572166443e-01 -4.663099348545074463e-02 2.805691361427307129e-01 -1.225019916892051697e-01 1.877900213003158569e-01 -7.093370705842971802e-02 -2.448144853115081787e-01
1.239633932709693909e-01 5.937908589839935303e-02 -7.546509057283401489e-02 6.669805198907852173e-02 -5.984671786427497864e-02 -3.983854353427886963e-01 -1.850156188011169434e-01 -4.776229709386825562e-02 1.477632522583007812e-01 -6.420779228210449219e-02 2.543017566204071045e-01 2.844202704727649689e-02 2.096265703439712524e-01 2.108345478773117065e-01 -6.816066056489944458e-02 1.913464069366455078e-01 -7.741652429103851318e-02 -2.929670810699462891e-01 8.383593522012233734e-03 1.207724064588546753e-01 -1.853545010089874268e-01 4.176955819129943848e-01 -2.514834403991699219e-01 -1.390461344271898270e-02 -2.029353082180023193e-01 1.681025698781013489e-02 7.276173681020736694e-02 -4.728190600872039795e-03 -1.601336300373077393e-01 1.313409302383661270e-02 -2.400392144918441772e-01 2.052117437124252319e-01
-2.609053850173950195e-01 2.052917927503585815e-01 -4.093145951628684998e-02 -1.281783282756805420e-01 8.727598190307617188e-02 -2.639387547969818115e-01 -1.551048755645751953e-01 -1.590157859027385712e-03 3.050754368305206299e-01 -5.581192299723625183e-02 -3.251773715019226074e-01 -1.105351299047470093e-01 1.184689998626708984e-01 1.425715535879135132e-01 -6.170317158102989197e-02 2.792102098464965820e-01 2.245262116193771362e-01 -1.684734672307968140e-01 -9.671638906002044678e-02 1.954410523176193237e-01 -2.544116079807281494e-01 4.141271114349365234e-01 -1.049917340278625488e-01 1.210302412509918213e-01 7.052731513977050781e-02 -1.360728777945041656e-02 -1.706628203392028809e-01 9.476795792579650879e-03 -1.654244028031826019e-02 5.959578603506088257e-02 -5.619606003165245056e-02 1.022909581661224365e-01
-1.370856910943984985e-01 -2.721303403377532959e-01 9.972316771745681763e-02 8.269035816192626953e-02 -5.830299481749534607e-02 -2.857896387577056885e-01 -3.925032019615173340e-01 -2.162042111158370972e-01 8.834127336740493774e-02 -2.620082534849643707e-02 7.940898835659027100e-02 6.223012879490852356e-02 3.646132946014404297e-01 1.998020857572555542e-01 -1.804497092962265015e-01 3.030413389205932617e-01 2.108053565025329590e-01 -1.879126578569412231e-01 4.819433204829692841e-03 1.997841298580169678e-01 -1.169961541891098022e-01 1.742420941591262817e-01 -2.389125823974609375e-01 -9.183872491121292114e-02 -4.212002456188201904e-02 -4.186508804559707642e-02 3.915401548147201538e-02 -9.839272499084472656e-02 8.421100676059722900e-03 -1.377691179513931274e-01 -1.460424903780221939e-02 -1.590874642133712769e-01
4.381040930747985840e-01 -1.013669148087501526e-01 2.975067198276519775e-01 3.682814538478851318e-02 -1.447897106409072876e-01 -3.487531840801239014e-01 -2.867354750633239746e-01 -4.586182534694671631e-02 1.100707277655601501e-01 -1.175965741276741028e-01 -1.515013128519058228e-01 -2.433028668165206909e-01 2.800256013870239258e-01 3.944296389818191528e-02 1.900231540203094482e-01 8.102224767208099365e-02 2.562529593706130981e-02 1.207835376262664795e-01 -2.551723644137382507e-02 -7.667636871337890625e-02 -9.653538465499877930e-03 8.913854137063026428e-03 -6.910565495491027832e-02 2.060371488332748413e-01 2.463193982839584351e-02 -2.510217726230621338e-01 4.190571978688240051e-02 -1.590962857007980347e-01 -2.788640931248664856e-02 2.803862094879150391e-01 -8.528732508420944214e-02 6.118025258183479309e-02
2.866512537002563477e-01 -8.946577087044715881e-03 1.961740553379058838e-01 2.191730439662933350e-01 1.094696670770645142e-01 -3.369722962379455566e-01 -2.303581088781356812e-01 7.411277294158935547e-02 -9.839298203587532043e-03 1.483083516359329224e-01 3.659557551145553589e-02 -2.610319107770919800e-02 1.058935225009918213e-01 3.500194847583770752e-01 5.531795322895050049e-02 2.364179342985153198e-01 1.258386969566345215e-01 2.670955359935760498e-01 1.371983289718627930e-01 -1.460881531238555908e-02 -4.011655598878860474e-02 4.824859499931335449e-01 -2.335021272301673889e-02 -1.138855218887329102e-01 -3.002334013581275940e-02 1.469795256853103638e-01 -3.258245438337326050e-02 1.132971979677677155e-02 1.953583359718322754e-01 -5.179169774055480957e-02 -2.506836503744125366e-02 -1.050994917750358582e-01
8.221606165170669556e-02 1.568561047315597534e-01 1.035190746188163757e-01 1.625383198261260986e-01 -6.572722643613815308e-02 -1.653690040111541748e-01 -3.320194482803344727e-01 -5.202616378664970398e-02 1.836424171924591064e-01 -1.672361046075820923e-01 -5.577709525823593140e-02 2.960782647132873535e-01 2.070216089487075806e-01 1.582800298929214478e-01 -6.684084236621856689e-02 1.611460745334625244e-01 1.274264454841613770e-01 1.159713342785835266e-01 1.629397273063659668e-01 4.473442584276199341e-02 -9.481599926948547363e-02 3.020208179950714111e-01 7.561736553907394409e-02 -1.923130303621292114e-01 1.317269057035446167e-01 2.703489363193511963e-01 -1.998171955347061157e-02 -1.820039153099060059e-01 -2.529718279838562012e-01 1.772700846195220947e-01 1.975208967924118042e-01 -2.766474187374114990e-01
1.961128115653991699e-01 -4.259464889764785767e-02 2.119557559490203857e-01 2.027042210102081299e-01 -6.048696860671043396e-02 -7.933729887008666992e-02 -5.165243744850158691e-01 1.579369045794010162e-02 -3.240908682346343994e-02 -4.759190976619720459e-02 -1.326199024915695190e-01 1.396031230688095093e-01 1.788508445024490356e-01 1.026764735579490662e-01 -6.094973534345626831e-02 1.758689433336257935e-01 1.316657513380050659e-01 1.465474534779787064e-02 2.024647146463394165e-01 -1.336390227079391479e-01 1.197252050042152405e-01 -5.513811111450195312e-02 -2.953403890132904053e-01 -2.040654718875885010e-01 2.029053419828414917e-01 -3.420520126819610596e-01 -1.480753123760223389e-01 -6.560630351305007935e-02 -2.195916511118412018e-02 -1.208635121583938599e-01 -5.433317646384239197e-02 -2.324995547533035278e-01
1.341190338134765625e-01 4.305255413055419922e-02 -1.244346275925636292e-01 -1.477754414081573486e-01 -7.035285234451293945e-02 -1.681084185838699341e-01 -4.524258971214294434e-01 -6.740208715200424194e-02 1.254088133573532104e-01 1.783039122819900513e-01 -4.616257175803184509e-02 -5.739700049161911011e-02 -4.184985905885696411e-02 2.685266435146331787e-01 1.687077106907963753e-03 3.407403528690338135e-01 -1.006723791360855103e-01 -2.640635669231414795e-01 1.077208817005157471e-01 -8.625851571559906006e-02 -2.190458476543426514e-01 3.274021148681640625e-01 -1.081657484173774719e-01 -6.936837732791900635e-02 -5.890280008316040039e-02 -4.667234607040882111e-03 -2.121200114488601685e-01 3.197109997272491455e-01 -9.386213868856430054e-02 6.241879984736442566e-02 -9.083770960569381714e-02 -1.234188303351402283e-01
-2.231348119676113129e-02 1.160673052072525024e-01 4.533564299345016479e-02 -9.676130861043930054e-02 -8.420838415622711182e-02 -1.063712015748023987e-01 -1.259673982858657837e-01 1.704766601324081421e-02 -2.312659770250320435e-01 -8.753276616334915161e-02 -2.832982242107391357e-01 -2.696467004716396332e-02 2.700689136981964111e-01 2.377224713563919067e-01 2.363572865724563599e-01 4.881528019905090332e-01 -3.922491893172264099e-02 -1.548757255077362061e-01 -5.498707294464111328e-02 2.291450500488281250e-01 9.463670104742050171e-02 2.421015501022338867e-01 -1.063781045377254486e-02 -2.357793003320693970e-01 1.970915049314498901e-01 2.624955028295516968e-02 1.282884329557418823e-01 6.015929579734802246e-02 6.819880753755569458e-02 3.123074471950531006e-01 -7.949902117252349854e-02 -4.314425587654113770e-02
2.940972149372100830e-01 -2.583225071430206299e-01 2.088203281164169312e-01 1.910807937383651733e-02 -2.793305367231369019e-02 -3.582869470119476318e-01 -8.077258616685867310e-02 -1.607682704925537109e-01 2.857090234756469727e-01 9.453913569450378418e-02 4.189440608024597168e-02 2.065004408359527588e-01 8.556995540857315063e-02 1.044175922870635986e-01 1.471652686595916748e-01 2.177526503801345825e-01 8.628053218126296997e-02 -1.421576440334320068e-01 -5.426647141575813293e-02 2.324609905481338501e-01 -1.086519956588745117e-01 2.145377099514007568e-01 -9.532363712787628174e-02 2.255423227325081825e-03 -7.252278923988342285e-02 -8.631715178489685059e-02 -8.954004198312759399e-02 -2.585091590881347656e-01 3.512414693832397461e-01 3.483859449625015259e-02 1.910401433706283569e-01 1.372084617614746094e-01
-2.221490144729614258e-01 7.958389818668365479e-02 -3.023411147296428680e-03 8.202119730412960052e-03 -1.854877732694149017e-02 -2.032581865787506104e-01 -5.241252779960632324e-01 4.173630103468894958e-02 1.890786439180374146e-01 5.070930346846580505e-02 -9.741014987230300903e-02 2.505885064601898193e-02 1.657069474458694458e-02 1.038486659526824951e-01 6.390318274497985840e-02 4.630798995494842529e-01 2.617480456829071045e-01 -5.805267766118049622e-02 1.006988529115915298e-02 2.060855552554130554e-02 -3.485988080501556396e-02 2.069182693958282471e-01 -4.642138257622718811e-02 -1.862406544387340546e-02 -1.116499081254005432e-01 -1.731838136911392212e-01 2.231888100504875183e-02 1.755996048450469971e-01 1.682369783520698547e-02 2.665898203849792480e-01 -8.364861458539962769e-02 2.775351107120513916e-01
-1.119783446192741394e-01 -9.141507744789123535e-02 1.792633682489395142e-01 1.487141400575637817e-01 -3.879178315401077271e-02 -2.426646202802658081e-01 -2.004412561655044556e-01 -3.723177611827850342e-01 2.034728229045867920e-01 -6.584975868463516235e-02 -2.131876498460769653e-01 -4.874784499406814575e-02 2.155254781246185303e-01 2.080106139183044434e-01 1.878497600555419922e-01 6.460484862327575684e-02 9.739898145198822021e-02 -1.338609606027603149e-01 1.286784708499908447e-01 1.824134886264801025e-01 -1.307248324155807495e-01 1.752340197563171387e-01 -3.730044960975646973e-01 -2.567323148250579834e-01 -8.222230710089206696e-03 5.423380061984062195e-02 -1.028086394071578979e-01 -2.763863801956176758e-01 -7.596440613269805908e-02 -2.844920009374618530e-02 -6.601410452276468277e-03 1.903985887765884399e-01
2.136054188013076782e-01 1.819862276315689087e-01 5.232498422265052795e-02 2.758418768644332886e-02 -1.261614114046096802e-01 -1.836305111646652222e-01 -3.433923721313476562e-01 -1.275382041931152344e-01 1.196651011705398560e-01 -1.521390229463577271e-01 -3.610987216234207153e-02 -7.110296934843063354e-02 4.434229731559753418e-01 1.462129950523376465e-01 -1.362175196409225464e-01 1.294185817241668701e-01 4.761922359466552734e-02 1.049122735857963562e-01 8.324042707681655884e-02 -2.519346177577972412e-01 1.070240586996078491e-01 1.635336130857467651e-01 -1.147632002830505371e-01 1.345616183243691921e-03 1.124494522809982300e-01 -1.233623996376991272e-01 -7.377884536981582642e-02 2.034593820571899414e-01 3.255184888839721680e-01 3.018064796924591064e-01 5.889503657817840576e-02 -1.629031002521514893e-01
7.558878511190414429e-02 -1.568056493997573853e-01 -2.276290394365787506e-02 2.986840605735778809e-01 9.128104895353317261e-02 -3.074953258037567139e-01 -1.489866673946380615e-01 4.589430987834930420e-02 5.240877158939838409e-03 -2.747160196304321289e-01 -3.783814013004302979e-01 -4.799777161679230630e-05 1.906742714345455170e-02 2.367802858352661133e-01 -1.569720953702926636e-01 2.775665521621704102e-01 1.398385614156723022e-01 -1.006344854831695557e-01 1.016735360026359558e-01 2.787901461124420166e-01 1.671381890773773193e-01 2.038068622350692749e-01 -1.397907882928848267e-01 -1.862106285989284515e-02 -5.248594656586647034e-02 -4.171528387814760208e-03 5.557519849389791489e-03 -8.362720906734466553e-02 -1.768798530101776123e-01 9.817938506603240967e-02 -4.727019742131233215e-02 3.404958248138427734e-01
1.631046384572982788e-01 -2.377915978431701660e-01 1.245807334780693054e-01 -5.615359544754028320e-02 3.455541431903839111e-01 -1.520952731370925903e-01 -8.170223236083984375e-02 2.408817559480667114e-01 4.989326298236846924e-01 7.450574636459350586e-02 -9.342583268880844116e-02 -8.257894963026046753e-02 -1.059888452291488647e-01 1.093766242265701294e-01 7.688135653734207153e-02 5.786476284265518188e-02 2.767279744148254395e-01 6.632533669471740723e-02 2.370209246873855591e-02 -6.262172013521194458e-02 6.013460922986268997e-03 2.890455126762390137e-01 -1.083836406469345093e-01 1.594847738742828369e-01 2.135874330997467041e-01 -4.172049462795257568e-02 -1.199395209550857544e-01 4.401702433824539185e-02 -2.821328863501548767e-02 2.488271147012710571e-01 -1.784885823726654053e-01 -1.548265665769577026e-01
1.803298592567443848e-01 1.156005859375000000e-01 4.352283105254173279e-02 2.165629565715789795e-01 -1.316323727369308472e-01 -9.225548058748245239e-02 -3.927540183067321777e-01 9.754446893930435181e-02 1.147122755646705627e-01 1.319426447153091431e-01 -2.393354773521423340e-01 -3.832119330763816833e-02 3.633363544940948486e-01 6.787837017327547073e-03 -1.435471475124359131e-01 3.604258298873901367e-01 6.613980978727340698e-02 -6.627923250198364258e-02 2.889105305075645447e-02 1.881239749491214752e-02 2.694296240806579590e-01 1.142759472131729126e-01 -1.779234856367111206e-01 2.362669259309768677e-01 9.777747094631195068e-02 1.610100418329238892e-01 6.246334314346313477e-02 -2.470229715108871460e-01 9.402020275592803955e-02 -6.586373597383499146e-02 2.514421381056308746e-02 -2.156909108161926270e-01
3.049142062664031982e-01 1.811922192573547363e-01 2.220422625541687012e-01 1.837272942066192627e-02 4.198304191231727600e-02 -3.602702319622039795e-01 -1.309377998113632202e-01 5.432087928056716919e-02 -8.243746310472488403e-02 -9.738390147686004639e-02 -4.569520801305770874e-02 -6.658286601305007935e-02 2.661440074443817139e-01 2.312813103199005127e-01 1.478189080953598022e-01 -3.892588987946510315e-02 1.349158701486885548e-03 6.058450788259506226e-02 -2.204302512109279633e-02 -1.157606989145278931e-01 -1.465556472539901733e-01 1.627928167581558228e-01 -1.033729612827301025e-01 -2.567932009696960449e-01 -1.339237242937088013e-01 1.105927750468254089e-01 -3.102913796901702881e-01 -5.430717766284942627e-02 2.625781893730163574e-01 1.256855577230453491e-01 -1.254976689815521240e-01 -3.610482513904571533e-01
2.557884156703948975e-01 1.360649466514587402e-01 5.515596643090248108e-02 -2.280750870704650879e-01 -6.171714141964912415e-02 5.957381217740476131e-04 -2.984659373760223389e-01 -4.243411868810653687e-02 2.868066728115081787e-01 7.115445099771022797e-03 -1.728830635547637939e-01 -2.334283292293548584e-01 5.644759535789489746e-02 1.037423778325319290e-02 -2.404250949621200562e-02 6.924728304147720337e-02 1.255436241626739502e-01 -2.868913114070892334e-01 1.594817787408828735e-01 -3.246528282761573792e-02 -7.064354419708251953e-02 4.733108282089233398e-01 1.746181994676589966e-01 -2.190466970205307007e-01 7.540021091699600220e-02 1.453272551298141479e-01 -5.428626667708158493e-03 -1.876330524682998657e-01 -1.135986391454935074e-02 2.186152637004852295e-01 -2.209089249372482300e-01 -1.211803779006004333e-02
-8.443269878625869751e-02 -1.724789738655090332e-01 4.908920824527740479e-02 3.138782978057861328e-01 1.468485444784164429e-01 -6.991522759199142456e-02 -2.467518299818038940e-01 9.752022102475166321e-03 -5.339085310697555542e-02 -1.696576029062271118e-01 -1.919507533311843872e-01 -8.230257034301757812e-02 3.433055281639099121e-01 1.886737495660781860e-01 1.505836099386215210e-01 2.320398390293121338e-01 2.211109967902302742e-03 -2.577665746212005615e-01 4.679207503795623779e-02 3.366501256823539734e-02 -1.505502909421920776e-01 1.862946897745132446e-01 -4.218643903732299805e-01 -2.647138237953186035e-01 2.837855601683259010e-03 2.779626101255416870e-02 -2.172689139842987061e-01 -1.739643365144729614e-01 -3.931432217359542847e-02 4.102879017591476440e-02 -2.175026945769786835e-02 1.113273724913597107e-01
1.777215749025344849e-01 -2.431872673332691193e-02 -7.834830321371555328e-03 -4.261406883597373962e-02 1.817564368247985840e-01 -3.720293641090393066e-01 -2.396148443222045898e-01 -2.535005807876586914e-01 1.097531020641326904e-01 -7.309282571077346802e-02 -1.605969816446304321e-01 2.125403285026550293e-01 5.406672880053520203e-02 2.783417329192161560e-02 -9.685374796390533447e-02 2.377181351184844971e-01 1.751305013895034790e-01 -4.514708369970321655e-02 -2.553698234260082245e-02 1.053341478109359741e-01 2.920954525470733643e-01 2.389968037605285645e-01 8.483333885669708252e-02 -5.376550182700157166e-02 -1.854924410581588745e-01 2.639144957065582275e-01 -3.907272964715957642e-02 -1.518754959106445312e-01 -3.512181341648101807e-01 2.106430381536483765e-01 5.103600397706031799e-02 1.375575065612792969e-01
3.610789775848388672e-01 -1.894469559192657471e-01 2.431613653898239136e-01 1.549540162086486816e-01 -1.038298308849334717e-01 -3.546038568019866943e-01 -1.291467547416687012e-01 -1.530071943998336792e-01 -1.788796633481979370e-01 9.940090030431747437e-02 -1.084764748811721802e-01 -1.363062262535095215e-01 2.368342876434326172e-01 2.606565058231353760e-01 4.995837435126304626e-02 1.484818905591964722e-01 3.072365187108516693e-02 3.215034008026123047e-01 1.494031697511672974e-01 9.879161417484283447e-02 -1.925000548362731934e-02 3.876229822635650635e-01 -1.206935420632362366e-01 -1.970064640045166016e-02 3.392253071069717407e-02 1.153257042169570923e-01 -6.241155788302421570e-02 2.812914177775382996e-02 -4.532548040151596069e-02 9.998792409896850586e-02 -1.179138720035552979e-01 -7.822819054126739502e-02
2.490471303462982178e-01 1.426194608211517334e-01 3.298028707504272461e-01 4.869755823165178299e-03 -1.843756437301635742e-01 -4.114420115947723389e-01 -2.608147859573364258e-01 -2.881975471973419189e-01 -1.204708814620971680e-01 -2.089412808418273926e-01 -5.876719206571578979e-02 1.626065373420715332e-02 2.366551160812377930e-01 -1.033154055476188660e-01 2.403589189052581787e-01 2.172743082046508789e-01 1.441705673933029175e-01 6.726342439651489258e-02 -8.814190328121185303e-02 -1.078256405889987946e-03 -3.813103958964347839e-02 1.108211204409599304e-01 1.875463277101516724e-01 -3.793691750615835190e-03 2.285172641277313232e-01 1.484365854412317276e-02 -2.019910961389541626e-01 2.296487055718898773e-02 -9.123866260051727295e-02 -8.139608055353164673e-02 -5.172568187117576599e-02 -1.659390181303024292e-01
4.522962272167205811e-01 1.205169111490249634e-01 3.357945084571838379e-01 1.389010995626449585e-01 -5.943633615970611572e-02 -1.700980812311172485e-01 -1.307665556669235229e-01 -1.229016259312629700e-01 2.372250519692897797e-02 -1.916881948709487915e-01 5.710564926266670227e-02 -1.792008727788925171e-01 2.339047938585281372e-01 -2.679823637008666992e-01 -9.017369896173477173e-02 2.117503881454467773e-01 2.827755734324455261e-02 -5.185123533010482788e-02 2.719355560839176178e-02 3.677398860454559326e-01 2.068953216075897217e-01 1.801457554101943970e-01 -1.766307801008224487e-01 -3.158194571733474731e-02 -1.134484075009822845e-02 -2.763348259031772614e-02 1.388432383537292480e-01 1.663399040699005127e-01 -1.098541691899299622e-01 7.489289343357086182e-02 -1.225998997688293457e-01 -6.741293519735336304e-02
3.883001506328582764e-01 1.052571609616279602e-01 -1.107909437268972397e-02 -5.122193135321140289e-03 -2.373905852437019348e-02 -1.679452359676361084e-01 -1.320997327566146851e-01 2.147249728441238403e-01 2.049909532070159912e-01 -1.346357315778732300e-01 -1.530773099511861801e-02 6.015527248382568359e-02 3.112316429615020752e-01 3.325452208518981934e-01 -1.087312698364257812e-01 9.019722044467926025e-02 -5.858006328344345093e-02 -5.756867304444313049e-02 -1.844536662101745605e-01 1.005491707473993301e-02 2.232386916875839233e-01 3.536485433578491211e-01 -2.096888571977615356e-01 -9.260206669569015503e-02 2.072813687846064568e-03 1.432883925735950470e-02 -1.026241928339004517e-01 -1.914936453104019165e-01 6.310534477233886719e-02 -3.011687658727169037e-02 2.229206264019012451e-01 -2.897354066371917725e-01
8.610782027244567871e-02 1.251902282238006592e-01 2.882529795169830322e-01 -1.305762380361557007e-01 -1.358909755945205688e-01 -3.187897503376007080e-01 -3.885177075862884521e-01 1.838351637125015259e-01 1.235961690545082092e-01 5.321292206645011902e-02 -9.008011966943740845e-02 -7.781922072172164917e-02 -2.756970226764678955e-01 9.445830434560775757e-02 -1.002755314111709595e-01 3.849985599517822266e-01 1.096721738576889038e-01 -9.131088852882385254e-02 -1.831890195608139038e-01 -2.616420574486255646e-02 -1.117391139268875122e-01 1.456124484539031982e-01 -2.533905804157257080e-01 -4.450645670294761658e-02 -8.087099343538284302e-02 1.375532001256942749e-01 1.176604330539703369e-01 2.159505933523178101e-01 -2.583763189613819122e-02 2.260770946741104126e-01 5.216194689273834229e-02 3.907250612974166870e-02
3.107014596462249756e-01 -1.471759229898452759e-01 2.227512598037719727e-01 1.900289654731750488e-01 9.490712732076644897e-02 -3.931681513786315918e-01 -7.561495900154113770e-02 9.551256895065307617e-02 -1.082471013069152832e-01 1.449126563966274261e-02 4.418825358152389526e-02 -2.844670973718166351e-02 1.294880509376525879e-01 3.264725208282470703e-01 -2.084707655012607574e-02 1.694193333387374878e-01 -1.066978499293327332e-01 2.353310436010360718e-01 1.101777777075767517e-01 9.676469117403030396e-02 -3.281513601541519165e-02 3.925727307796478271e-01 -2.700468897819519043e-01 -1.742524467408657074e-02 2.179489657282829285e-02 1.459699124097824097e-01 -8.266369998455047607e-02 3.192760050296783447e-02 4.862236604094505310e-02 1.036973148584365845e-01 -2.699493169784545898e-01 -1.347440183162689209e-01
2.013011723756790161e-01 2.497119456529617310e-01 7.047886401414871216e-02 4.014314617961645126e-03 6.987286359071731567e-02 -2.370141595602035522e-01 -1.379058659076690674e-01 2.164234966039657593e-01 2.433830201625823975e-01 -1.914041340351104736e-01 -3.701519370079040527e-01 -4.849253967404365540e-02 -6.939981877803802490e-02 7.257363945245742798e-02 -2.506282031536102295e-01 3.284431397914886475e-01 2.178869247436523438e-01 -1.595244705677032471e-01 1.667318306863307953e-02 -1.660481393337249756e-01 1.782163232564926147e-01 1.550420522689819336e-01 -1.353594660758972168e-01 -1.795645803213119507e-01 2.536439001560211182e-01 3.468582406640052795e-02 6.067115813493728638e-03 1.085135713219642639e-01 -1.114767044782638550e-01 2.068381458520889282e-01 -8.812613785266876221e-02 4.186690598726272583e-02
-7.985534518957138062e-02 1.014020889997482300e-01 2.003026455640792847e-01 1.282338649034500122e-01 1.658904552459716797e-01 -1.605288870632648468e-02 -7.780559360980987549e-02 -3.011524975299835205e-01 1.399668902158737183e-01 9.904681891202926636e-02 -8.306483924388885498e-02 2.943523600697517395e-02 8.152811974287033081e-02 1.252821087837219238e-01 -1.593579351902008057e-01 9.816128015518188477e-02 3.848277330398559570e-01 -2.496343106031417847e-02 -6.538116186857223511e-02 1.439536809921264648e-01 8.619534969329833984e-02 5.101882219314575195e-01 -1.631557941436767578e-01 1.596453338861465454e-01 7.924700528383255005e-02 -2.098770588636398315e-01 2.693527638912200928e-01 -1.253870129585266113e-01 -4.389094188809394836e-02 6.155547499656677246e-02 -4.118727147579193115e-02 -2.610696256160736084e-01
1.721207238733768463e-02 1.377117484807968140e-01 1.592453271150588989e-01 8.873303420841693878e-03 2.657317817211151123e-01 -3.980895280838012695e-01 -3.208820521831512451e-02 2.439172267913818359e-01 1.383404880762100220e-01 -3.055776357650756836e-01 -4.024468958377838135e-01 4.700484499335289001e-02 7.175333052873611450e-02 1.603174209594726562e-02 -6.532723456621170044e-02 1.610707491636276245e-01 -6.844229996204376221e-02 -2.595750615000724792e-02 3.634506464004516602e-01 1.238908395171165466e-01 1.023747399449348450e-01 1.928196698427200317e-01 -2.528823912143707275e-01 -1.672348380088806152e-01 9.892878681421279907e-02 1.253264844417572021e-01 -5.500340461730957031e-02 8.122280240058898926e-02 1.752660609781742096e-02 1.220006272196769714e-01 -9.684932976961135864e-02 3.625077754259109497e-02
-5.773182585835456848e-02 2.318040877580642700e-01 -2.613524673506617546e-03 -4.769616201519966125e-02 2.412189543247222900e-01 -2.717141807079315186e-01 -2.168625593185424805e-01 -2.061852812767028809e-01 1.472593247890472412e-01 -2.883647084236145020e-01 -1.145490854978561401e-01 -8.952915668487548828e-02 3.184956610202789307e-01 9.910747408866882324e-03 -5.820824205875396729e-02 -3.441127017140388489e-02 2.573901414871215820e-01 -2.744172811508178711e-01 -1.193544454872608185e-02 -8.177576959133148193e-02 -1.698894053697586060e-01 2.668631672859191895e-01 -2.340830117464065552e-01 6.533776968717575073e-02 1.070725694298744202e-01 2.015388011932373047e-01 -2.152446284890174866e-02 2.001316994428634644e-01 -1.178036779165267944e-01 9.615068137645721436e-02 -6.143170595169067383e-02 -2.449230104684829712e-01
2.035370469093322754e-01 -1.368887815624475479e-02 1.739608049392700195e-01 1.279352009296417236e-01 6.472140550613403320e-02 -1.753555238246917725e-01 -1.891398131847381592e-01 -1.057389155030250549e-01 -7.131327688694000244e-02 3.394348022993654013e-04 -4.120586514472961426e-01 8.789718151092529297e-02 1.165792346000671387e-01 -1.014688909053802490e-01 -1.739096045494079590e-01 -4.864312335848808289e-02 -1.205289829522371292e-02 -2.754900753498077393e-01 -1.059667766094207764e-01 1.465188991278409958e-02 -1.281497627496719360e-01 3.747069239616394043e-01 -1.314793825149536133e-01 -3.214924829080700874e-03 -3.831950575113296509e-02 -1.462059915065765381e-01 -1.564945578575134277e-01 -1.720812618732452393e-01 -1.085642427206039429e-01 1.868700087070465088e-01 -1.351496577262878418e-01 -4.327050149440765381e-01
-1.666106283664703369e-01 3.128582378849387169e-03 1.235437244176864624e-01 -2.745785415172576904e-01 3.793251514434814453e-02 -3.026767373085021973e-01 -5.288027524948120117e-01 -1.327679306268692017e-01 1.397804729640483856e-02 -3.186703473329544067e-02 -1.145605221390724182e-01 -7.560636848211288452e-02 -3.516316413879394531e-02 -3.364472463726997375e-02 -8.707369863986968994e-02 2.478973567485809326e-01 -2.676961757242679596e-02 -1.302338540554046631e-01 8.663216233253479004e-02 6.402871757745742798e-02 -1.257179379463195801e-01 9.474009275436401367e-02 -2.815611064434051514e-01 -1.953978091478347778e-01 8.141640573740005493e-02 -3.947968035936355591e-02 -1.938512325286865234e-01 2.755829989910125732e-01 7.990964502096176147e-02 1.215025857090950012e-01 3.837077179923653603e-03 -2.922562360763549805e-01
1.607379503548145294e-02 1.166500449180603027e-01 2.204012572765350342e-01 -6.822071969509124756e-02 1.897156536579132080e-01 -1.846342086791992188e-01 -3.426769673824310303e-01 -1.681998074054718018e-01 5.488556623458862305e-02 -2.160418033599853516e-02 -7.145095616579055786e-03 -2.869762480258941650e-01 -1.396578550338745117e-01 4.073675572872161865e-01 -1.496834680438041687e-03 -1.078675687313079834e-01 4.353423789143562317e-02 2.697849869728088379e-01 5.535287782549858093e-02 1.400177329778671265e-01 -4.168989136815071106e-02 3.256300687789916992e-01 -5.295345187187194824e-02 -3.655641525983810425e-02 2.652628719806671143e-01 -3.162617385387420654e-01 -3.279590979218482971e-02 -1.232409551739692688e-01 -1.162976473569869995e-01 -2.251534536480903625e-02 1.039887517690658569e-01 -1.156312152743339539e-01
1.529816240072250366e-01 1.033021807670593262e-01 2.062259614467620850e-01 -1.512951552867889404e-01 -1.152741140685975552e-03 -4.576142132282257080e-01 -5.705602169036865234e-01 1.894403845071792603e-01 2.830929309129714966e-02 -9.314078837633132935e-02 3.790558548644185066e-03 -1.167085692286491394e-01 -1.257320642471313477e-01 1.043839901685714722e-01 -2.479167468845844269e-02 5.964614078402519226e-02 4.047495499253273010e-02 -2.890217006206512451e-01 -2.039515674114227295e-01 -3.046510368585586548e-02 -1.484851986169815063e-01 1.209573149681091309e-01 -4.449173063039779663e-02 -1.324014514684677124e-01 -6.955400109291076660e-02 -5.321571975946426392e-02 -1.985723711550235748e-02 2.080690562725067139e-01 -2.001514658331871033e-02 1.367774158716201782e-01 -1.316783279180526733e-01 6.316433846950531006e-02
6.327830255031585693e-02 6.663846224546432495e-02 -1.772066354751586914e-01 7.543422281742095947e-02 3.179073035717010498e-01 -4.228383004665374756e-01 -1.481122225522994995e-01 -3.534575551748275757e-02 -5.582079757004976273e-03 -2.173422873020172119e-01 -2.132806181907653809e-01 6.122461985796689987e-03 1.588555276393890381e-01 2.729926109313964844e-01 -5.115092173218727112e-02 2.369526475667953491e-01 6.763173639774322510e-02 -2.762749195098876953e-01 7.684773951768875122e-02 1.507334262132644653e-01 4.381699021905660629e-03 2.723790109157562256e-01 -1.451428830623626709e-01 -1.263431012630462646e-01 3.896089643239974976e-02 1.698277075774967670e-03 6.767284125089645386e-02 8.167836815118789673e-02 2.516691386699676514e-02 2.871794402599334717e-01 -1.619111932814121246e-02 2.884357869625091553e-01
-5.716961249709129333e-02 -8.249263465404510498e-02 -1.542659103870391846e-01 1.537074297666549683e-01 3.663280904293060303e-01 -1.665226668119430542e-01 -4.538196623325347900e-01 -6.725618988275527954e-02 1.331815719604492188e-01 5.506156757473945618e-02 -5.937635898590087891e-02 -1.795478165149688721e-01 1.564037799835205078e-01 2.346216887235641479e-01 1.016831398010253906e-01 -7.090874761343002319e-02 -5.874459445476531982e-02 -1.631124913692474365e-01 1.028245389461517334e-01 2.497015446424484253e-01 -1.075521185994148254e-01 2.360683381557464600e-01 -2.861103415489196777e-01 -2.023373246192932129e-01 1.418931409716606140e-03 -2.346353679895401001e-01 1.711043417453765869e-01 -6.286656856536865234e-02 -9.980713948607444763e-03 1.663113087415695190e-01 -8.099429309368133545e-02 -5.488426983356475830e-02
3.214827179908752441e-01 -2.610759623348712921e-02 1.655506640672683716e-01 -1.845871508121490479e-01 9.404004365205764771e-02 -3.739751577377319336e-01 -8.430161327123641968e-02 -1.425409615039825439e-01 -2.754443697631359100e-02 -9.321115165948867798e-02 -1.553515046834945679e-01 -5.945884063839912415e-02 4.402908682823181152e-01 -1.069246903061866760e-01 2.140453904867172241e-01 2.286159545183181763e-01 2.560333013534545898e-01 -6.047891452908515930e-03 -1.076033711433410645e-01 4.709036275744438171e-02 -1.033552289009094238e-01 1.459886133670806885e-01 9.053887426853179932e-02 -7.384153455495834351e-02 3.890584409236907959e-01 -1.194320321083068848e-01 6.532850116491317749e-02 5.869639292359352112e-02 -6.154305883683264256e-04 -6.895761191844940186e-02 -4.383359104394912720e-02 -1.132481768727302551e-01
1.588250100612640381e-01 1.218035002239048481e-03 1.414263248443603516e-01 -8.922228217124938965e-02 -8.876197040081024170e-02 -1.006232351064682007e-01 -1.709374040365219116e-01 3.970314562320709229e-02 1.259000152349472046e-01 -1.701862215995788574e-01 -4.094926118850708008e-01 -1.076773181557655334e-01 1.160520166158676147e-01 -9.267359226942062378e-02 -1.152126342058181763e-01 4.102170765399932861e-01 9.678453952074050903e-02 -2.546468079090118408e-01 2.567482590675354004e-01 1.422225683927536011e-01 6.660068035125732422e-02 2.477097064256668091e-01 5.085055902600288391e-02 -4.146998003125190735e-02 1.305215954780578613e-01 -3.117029964923858643e-01 -8.572845160961151123e-02 9.942030161619186401e-02 -3.311661630868911743e-02 -7.173960655927658081e-02 -8.083093166351318359e-02 -3.092643320560455322e-01
4.124688804149627686e-01 -1.462149173021316528e-01 1.260046362876892090e-01 7.640876807272434235e-03 9.057225286960601807e-02 -3.956159949302673340e-01 -9.303284436464309692e-02 -3.805602490901947021e-01 -1.269026994705200195e-01 1.958376914262771606e-01 5.457733571529388428e-02 -1.366265565156936646e-01 2.422054260969161987e-01 1.561654806137084961e-01 7.327167689800262451e-02 6.751257181167602539e-02 8.821894414722919464e-03 1.134495586156845093e-01 -1.606788486242294312e-02 1.047261133790016174e-01 7.762715104036033154e-04 2.514130473136901855e-01 -3.057145178318023682e-01 -1.538784056901931763e-01 1.715665459632873535e-01 1.115469187498092651e-01 -1.831746548414230347e-01 1.492445264011621475e-02 2.978448756039142609e-02 -5.239534005522727966e-02 1.435541063547134399e-01 2.935363166034221649e-02
-2.052480280399322510e-01 3.607371151447296143e-01 1.419035792350769043e-01 6.496902555227279663e-02 5.708373710513114929e-02 -2.726379036903381348e-01 -2.300030291080474854e-01 -6.014417856931686401e-02 6.854269653558731079e-02 -2.905770838260650635e-01 -2.425571233034133911e-01 1.284556239843368530e-01 3.390775993466377258e-02 1.571880578994750977e-01 -6.478963047266006470e-02 3.366515934467315674e-01 3.138476312160491943e-01 -1.365410685539245605e-01 2.909703850746154785e-01 1.458505690097808838e-01 -1.577754318714141846e-01 1.899651288986206055e-01 -1.517680287361145020e-01 -3.287885338068008423e-02 1.491396129131317139e-01 -5.084088444709777832e-02 -1.181669831275939941e-01 5.500275269150733948e-02 -4.598690569400787354e-02 9.610990434885025024e-02 5.039120092988014221e-03 7.079765666276216507e-03
1.222847178578376770e-01 -1.725088059902191162e-02 1.336798667907714844e-01 -2.270962148904800415e-01 1.812120676040649414e-01 -1.503153890371322632e-01 -2.026357203722000122e-01 -1.160153001546859741e-01 1.210599243640899658e-01 -2.061522603034973145e-01 -7.172060757875442505e-02 -3.095950782299041748e-01 9.643413871526718140e-02 4.072937369346618652e-01 8.464213460683822632e-02 2.522198855876922607e-01 3.239372074604034424e-01 2.672003209590911865e-02 -2.597657218575477600e-02 -8.791487663984298706e-02 -1.555043905973434448e-01 -3.069379366934299469e-03 -5.696363747119903564e-02 -2.227668315172195435e-01 1.818582862615585327e-01 1.926555633544921875e-01 9.349922835826873779e-02 -7.744906097650527954e-02 2.289942204952239990e-01 2.533759176731109619e-01 3.470928408205509186e-03 -9.244330972433090210e-02
1.787841171026229858e-01 2.192488610744476318e-01 -3.487674146890640259e-02 2.385895997285842896e-01 2.532693743705749512e-02 -2.589480280876159668e-01 -2.500323653221130371e-01 -1.460395455360412598e-01 1.550427228212356567e-01 -2.193921804428100586e-01 -1.197152957320213318e-01 2.919589579105377197e-01 1.420372277498245239e-01 2.059275470674037933e-02 -1.105036213994026184e-01 2.183426171541213989e-01 2.403942644596099854e-01 -4.985047131776809692e-02 4.472403526306152344e-01 9.795950353145599365e-02 7.808505743741989136e-02 1.932071000337600708e-01 -3.337014839053153992e-02 -2.231022268533706665e-01 1.069274917244911194e-02 2.111618369817733765e-01 5.746470764279365540e-02 -8.615051209926605225e-02 -1.415364593267440796e-01 2.073133923113346100e-02 2.127276360988616943e-02 -1.323168426752090454e-01
4.190853238105773926e-02 -1.072720736265182495e-01 1.102008372545242310e-01 -1.322186440229415894e-01 -7.079682499170303345e-02 -2.677088379859924316e-01 2.296251477673649788e-03 -2.631861865520477295e-01 1.015930324792861938e-01 -8.096521720290184021e-03 -8.249520324170589447e-03 5.320698022842407227e-02 2.047957330942153931e-01 1.786374300718307495e-01 -2.171254605054855347e-01 1.216565594077110291e-01 4.363398551940917969e-01 -5.636296421289443970e-02 2.999424189329147339e-02 2.031254768371582031e-01 5.420313216745853424e-03 2.505758106708526611e-01 -2.198809534311294556e-01 -1.394169405102729797e-02 2.690477073192596436e-01 3.006108999252319336e-01 3.286850824952125549e-02 3.593676686286926270e-01 1.145953759551048279e-01 5.297570675611495972e-02 -7.266061007976531982e-02 2.810880355536937714e-02
7.229752838611602783e-02 -9.036676585674285889e-02 2.148930430412292480e-01 -3.100309707224369049e-02 2.084962427616119385e-01 -1.900964081287384033e-01 -3.453002870082855225e-02 -2.383591979742050171e-01 1.760445833206176758e-01 -3.084339797496795654e-01 -8.697573840618133545e-02 -7.093974202871322632e-02 9.491921961307525635e-02 1.176991164684295654e-01 -7.362589240074157715e-02 2.616311907768249512e-01 3.623120784759521484e-01 1.564780175685882568e-01 -1.687409356236457825e-02 -9.464091062545776367e-02 -9.289561212062835693e-02 -3.391552343964576721e-02 -3.399539887905120850e-01 -2.799723744392395020e-01 2.263884693384170532e-01 -2.544356510043144226e-02 -2.645349688827991486e-02 -2.621561586856842041e-01 1.611110121011734009e-01 1.883078962564468384e-01 9.346801042556762695e-02 -7.867310941219329834e-02
-1.792842894792556763e-01 1.738727390766143799e-01 1.576047390699386597e-01 -8.377140760421752930e-02 -1.084085404872894287e-01 -1.190284416079521179e-01 -6.667038053274154663e-02 -8.644806593656539917e-02 -1.249493192881345749e-02 -5.327687785029411316e-02 -2.908245027065277100e-01 -1.066613495349884033e-01 1.648762375116348267e-01 2.050482779741287231e-01 1.560594439506530762e-01 3.863188922405242920e-01 9.393944591283798218e-02 -2.314071059226989746e-01 3.381111100316047668e-02 2.649055719375610352e-01 4.753711074590682983e-02 3.777641952037811279e-01 -8.730715513229370117e-02 1.563934832811355591e-01 2.576314806938171387e-01 2.197715640068054199e-01 6.298692524433135986e-02 1.637999266386032104e-01 7.893462479114532471e-02 1.995142400264739990e-01 -8.622002601623535156e-02 -1.283486187458038330e-01
4.139161109924316406e-02 -3.163679316639900208e-02 2.967989444732666016e-02 8.549025654792785645e-02 1.402282416820526123e-01 -8.369864523410797119e-02 -1.809454113245010376e-01 -1.288059204816818237e-01 1.265309751033782959e-01 -8.252724260091781616e-02 -4.754275456070899963e-02 1.351597998291254044e-02 2.133018225431442261e-01 1.852013021707534790e-01 -1.530390381813049316e-01 1.784690469503402710e-01 4.585022628307342529e-01 -8.239209651947021484e-03 2.018996179103851318e-01 3.623389825224876404e-02 -1.106916926801204681e-02 1.234951913356781006e-01 -2.764561176300048828e-01 -2.577611505985260010e-01 2.159531712532043457e-01 2.167124301195144653e-01 -2.421483583748340607e-02 2.868125438690185547e-01 8.339153230190277100e-02 3.494334220886230469e-01 9.536180645227432251e-02 1.659855395555496216e-01
1.783708930015563965e-01 1.163252443075180054e-02 2.801353856921195984e-02 3.844924271106719971e-02 -9.887488186359405518e-02 -2.625706791877746582e-01 -2.576047778129577637e-01 -3.706991299986839294e-02 8.764026314020156860e-02 -1.277739703655242920e-01 -7.952206581830978394e-02 1.749981543980538845e-03 3.724605441093444824e-01 1.142632067203521729e-01 -1.769287437200546265e-01 4.294174257665872574e-03 4.951583221554756165e-02 -7.777794450521469116e-02 2.606620192527770996e-01 -6.606517732143402100e-02 -1.721143908798694611e-02 2.485870718955993652e-01 -2.443308979272842407e-01 -3.448363840579986572e-01 3.052111864089965820e-01 -3.916965425014495850e-02 5.916953086853027344e-02 3.478688895702362061e-01 1.657006740570068359e-01 1.897097826004028320e-01 -4.127731174230575562e-02 5.317453760653734207e-03
1.983482241630554199e-01 -1.340356916189193726e-01 3.255342841148376465e-01 -6.370600312948226929e-02 2.258224040269851685e-02 -4.123969078063964844e-01 -3.495237976312637329e-02 -2.756429016590118408e-01 -1.223474144935607910e-01 7.040385901927947998e-02 1.524271629750728607e-02 -9.726195037364959717e-02 3.249872326850891113e-01 2.200670987367630005e-01 8.612379431724548340e-02 2.324920706450939178e-02 4.385968297719955444e-02 2.284854948520660400e-01 7.603188604116439819e-02 1.068962663412094116e-01 1.313284039497375488e-01 3.021676242351531982e-01 -2.908363938331604004e-01 -1.173809021711349487e-01 5.407066270709037781e-02 1.819117367267608643e-01 -2.095047980546951294e-01 1.080597192049026489e-01 4.657904058694839478e-02 4.590208083391189575e-02 -1.134788021445274353e-01 7.915560156106948853e-02
3.256810009479522705e-01 -9.675192832946777344e-02 3.105757534503936768e-01 -1.573682278394699097e-01 -1.528358459472656250e-01 -3.374781310558319092e-01 -2.028633207082748413e-01 -9.574908763170242310e-02 -1.066301986575126648e-01 -1.430681645870208740e-01 -9.690219163894653320e-02 6.161236017942428589e-02 2.092196196317672729e-01 -1.993075311183929443e-01 1.555443406105041504e-01 2.970798909664154053e-01 2.614834308624267578e-01 2.038935199379920959e-02 -3.429091721773147583e-02 4.814587533473968506e-02 6.939668953418731689e-02 1.776307821273803711e-01 -4.202375560998916626e-02 1.340076923370361328e-01 2.064297348260879517e-01 -1.172660142183303833e-01 -3.092547655105590820e-01 -2.417185343801975250e-02 -6.051129102706909180e-02 1.769402772188186646e-01 5.882256850600242615e-02 -1.241495609283447266e-01
2.363688796758651733e-01 2.300706207752227783e-01 1.084785312414169312e-01 9.763617813587188721e-02 5.285665020346641541e-02 -3.509830236434936523e-01 -2.291403412818908691e-01 1.339081325568258762e-03 1.687615811824798584e-01 -2.388945221900939941e-01 -8.954501152038574219e-02 2.478035241365432739e-01 9.539299458265304565e-02 2.057530218735337257e-03 -2.313542515039443970e-01 9.785957634449005127e-02 2.429700940847396851e-01 -6.262634694576263428e-02 2.284228056669235229e-01 1.228467077016830444e-01 1.453948393464088440e-02 2.637661695480346680e-01 7.467509806156158447e-02 -2.663352787494659424e-01 6.753775477409362793e-02 1.918556690216064453e-01 8.635631203651428223e-02 -2.244247347116470337e-01 -2.506147623062133789e-01 6.877692788839340210e-02 8.605139702558517456e-02 -1.164864674210548401e-01
1.779817342758178711e-01 2.030963450670242310e-02 2.629178203642368317e-02 -2.445929199457168579e-01 2.978266477584838867e-01 -3.134568035602569580e-01 -2.449638694524765015e-01 -7.041186094284057617e-02 1.308703422546386719e-01 -4.924151301383972168e-02 -1.951350271701812744e-02 9.213634766638278961e-03 2.262791804969310760e-02 -1.437255889177322388e-01 -4.209996014833450317e-02 1.212022379040718079e-01 1.351289898157119751e-01 1.811875589191913605e-02 -1.498325169086456299e-01 1.918334364891052246e-01 -5.309513583779335022e-02 3.464491665363311768e-01 -2.798658907413482666e-01 -7.382494211196899414e-02 2.954122126102447510e-01 1.619988530874252319e-01 -8.592425286769866943e-02 3.162667155265808105e-02 1.392717063426971436e-01 -2.908812761306762695e-01 1.628038585186004639e-01 -2.468913197517395020e-01
-9.523575752973556519e-02 1.437130719423294067e-01 2.252551019191741943e-01 -2.472975756973028183e-03 -1.860233992338180542e-01 -2.056787312030792236e-01 -2.695636451244354248e-01 -2.494734078645706177e-01 2.077032178640365601e-01 -2.837125211954116821e-03 -2.496259510517120361e-01 1.678466610610485077e-02 1.393829882144927979e-01 2.180675119161605835e-01 2.410252392292022705e-01 1.120277941226959229e-01 1.026072725653648376e-02 -6.388924270868301392e-02 2.090124785900115967e-01 1.851499229669570923e-01 -1.483431607484817505e-01 3.002578616142272949e-01 -2.492062933743000031e-02 -1.979575306177139282e-01 1.668278872966766357e-01 7.957354933023452759e-02 -2.126468569040298462e-01 -1.905220597982406616e-01 -2.068132460117340088e-01 -8.928677998483181000e-03 -9.168283641338348389e-02 2.515794336795806885e-01
3.741281628608703613e-01 1.750821322202682495e-01 6.316244602203369141e-02 2.365613281726837158e-01 -5.722771957516670227e-02 -2.454284764826297760e-02 -2.215796560049057007e-01 -2.022198773920536041e-02 -1.239995360374450684e-01 -2.041383832693099976e-01 -3.917772322893142700e-02 -3.199401199817657471e-01 2.655564844608306885e-01 2.365808486938476562e-01 6.430738139897584915e-03 3.131821155548095703e-01 1.785840466618537903e-02 7.009633816778659821e-03 4.057823866605758667e-02 -6.708190590143203735e-02 7.908137142658233643e-02 -5.770103633403778076e-02 -4.045744538307189941e-01 -1.604339629411697388e-01 5.136173963546752930e-02 2.886848524212837219e-02 -7.038618624210357666e-02 -3.502516821026802063e-02 1.642717123031616211e-01 1.480471342802047729e-01 1.452608108520507812e-01 -2.128523141145706177e-01
8.641302585601806641e-02 2.125394344329833984e-01 3.867739140987396240e-01 -1.174943521618843079e-01 -2.568261139094829559e-02 -2.904083430767059326e-01 -1.768233925104141235e-01 -1.392469704151153564e-01 -1.347670108079910278e-01 1.180601418018341064e-01 -1.759972870349884033e-01 -2.920667827129364014e-01 -8.620936423540115356e-03 1.223056688904762268e-01 1.261391043663024902e-01 3.547139763832092285e-01 1.476468890905380249e-01 -8.954206854104995728e-02 -9.761007130146026611e-02 1.132278293371200562e-01 -8.975166082382202148e-02 9.244596213102340698e-02 -2.027338892221450806e-01 1.499820966273546219e-02 7.075115293264389038e-02 -7.832932472229003906e-02 -1.456178277730941772e-01 2.710765898227691650e-01 3.283476233482360840e-01 -9.889493696391582489e-03 1.067297980189323425e-01 8.911117166280746460e-02
4.313926696777343750e-01 -3.723573684692382812e-02 -1.635657623410224915e-02 1.695848256349563599e-01 4.849883913993835449e-02 -3.116863667964935303e-01 -3.741267323493957520e-01 -1.302659362554550171e-01 -2.721936069428920746e-02 4.925237596035003662e-02 -1.296878904104232788e-01 5.335735902190208435e-02 -2.614502422511577606e-02 1.130681484937667847e-01 4.863421991467475891e-02 -2.376059768721461296e-03 -1.272234916687011719e-01 -2.620403766632080078e-01 -9.444614499807357788e-02 8.404816687107086182e-02 3.200518339872360229e-02 1.875113137066364288e-02 1.906112432479858398e-01 -2.259374707937240601e-01 2.414947003126144409e-01 2.126021981239318848e-01 1.111298948526382446e-01 1.324293166399002075e-01 -1.300517320632934570e-01 2.815523147583007812e-01 3.160972148180007935e-02 -2.611375749111175537e-01
3.939968347549438477e-01 1.086642667651176453e-01 -2.869106270372867584e-02 -2.183957099914550781e-01 -3.239786718040704727e-03 -3.867198824882507324e-01 -1.196465864777565002e-01 2.312540262937545776e-02 2.600299119949340820e-01 -3.713798895478248596e-02 1.384128779172897339e-01 2.583873271942138672e-01 2.453384697437286377e-01 1.806384772062301636e-01 -1.612203866243362427e-01 1.987093687057495117e-01 1.832544505596160889e-01 -2.404477596282958984e-01 1.773874610662460327e-01 -6.067630369216203690e-03 -2.573442161083221436e-01 5.961586907505989075e-02 5.361225455999374390e-02 -1.189769580960273743e-01 9.438099712133407593e-02 3.025292418897151947e-02 -1.146751120686531067e-01 -1.836113035678863525e-01 -1.055812016129493713e-01 1.704272814095020294e-02 1.360388696193695068e-01 -1.023186743259429932e-01
-6.188098341226577759e-02 8.730814605951309204e-02 3.149515390396118164e-01 -9.074327349662780762e-02 -4.248916730284690857e-02 -4.261530041694641113e-01 -3.752676844596862793e-01 1.500482857227325439e-01 -4.737189039587974548e-02 1.019965559244155884e-01 6.663177162408828735e-03 -8.827327936887741089e-02 -1.367433369159698486e-01 1.061978116631507874e-01 -2.515636980533599854e-01 3.481895625591278076e-01 -8.755225688219070435e-02 -6.794513761997222900e-02 2.048568613827228546e-02 -1.679631620645523071e-01 -9.970018267631530762e-02 6.846368312835693359e-02 -2.299184948205947876e-01 -1.779233664274215698e-01 8.982585370540618896e-02 -1.186794862151145935e-01 -9.207712858915328979e-02 -1.130690053105354309e-01 -1.773556917905807495e-01 2.673780024051666260e-01 -1.122288927435874939e-01 1.920599676668643951e-02
4.441189765930175781e-02 2.974347174167633057e-01 -9.161073714494705200e-02 -5.586675554513931274e-02 2.146339416503906250e-01 -2.463659942150115967e-01 -2.448252439498901367e-01 4.604703933000564575e-02 2.369370162487030029e-01 1.022641509771347046e-01 -1.313042640686035156e-01 1.029691100120544434e-01 -1.588515006005764008e-02 3.997518718242645264e-01 4.655003175139427185e-02 2.018255889415740967e-01 5.674872919917106628e-02 -2.337250560522079468e-01 7.252015918493270874e-02 -1.255788803100585938e-01 -4.430799558758735657e-02 5.450580641627311707e-02 -3.346917629241943359e-01 3.667264431715011597e-02 1.754762083292007446e-01 1.028791815042495728e-01 2.478705942630767822e-01 8.392898365855216980e-03 -1.337307840585708618e-01 1.065781340003013611e-01 -8.784828335046768188e-02 -3.079076707363128662e-01
2.187252342700958252e-01 2.950641512870788574e-02 8.797722309827804565e-02 -2.245998680591583252e-01 8.354993164539337158e-02 -4.418418109416961670e-01 7.519645243883132935e-02 -3.845081925392150879e-01 -8.761763572692871094e-02 -7.224361598491668701e-02 -1.687230467796325684e-01 -1.971659213304519653e-01 4.267658293247222900e-01 1.915637105703353882e-01 3.194992989301681519e-02 1.627111583948135376e-01 1.301282793283462524e-01 -4.273159429430961609e-02 -1.996431797742843628e-01 1.784916222095489502e-02 -1.233467832207679749e-01 2.019594237208366394e-02 -2.173497825860977173e-01 -6.218843162059783936e-02 5.576475709676742554e-02 2.082847058773040771e-01 5.992112681269645691e-03 2.310665138065814972e-02 -1.219802256673574448e-02 -1.051173061132431030e-01 9.058482199907302856e-02 -1.367712616920471191e-01
1.757088154554367065e-01 -3.856091573834419250e-02 -5.702033173292875290e-03 2.118044048547744751e-01 4.944882169365882874e-02 -2.708343863487243652e-01 -1.719836145639419556e-01 -2.587358653545379639e-01 2.059534937143325806e-01 2.718107402324676514e-02 2.953095594421029091e-03 2.239426374435424805e-01 -8.595638722181320190e-02 2.281897068023681641e-01 2.837397158145904541e-01 3.476549685001373291e-01 -1.575132906436920166e-01 -3.351464867591857910e-01 -4.054917395114898682e-02 -1.341222878545522690e-02 -8.663085103034973145e-02 3.724721670150756836e-01 -1.866096705198287964e-01 -3.005086071789264679e-02 -8.671684563159942627e-02 -1.463961899280548096e-01 -9.419278800487518311e-02 7.990331202745437622e-02 -5.489495024085044861e-02 8.290836215019226074e-02 -1.223759278655052185e-01 -7.927738130092620850e-02
3.020602762699127197e-01 -4.738125205039978027e-02 2.150270640850067139e-01 -5.713281407952308655e-02 1.510157734155654907e-01 -2.932263016700744629e-01 -1.247405111789703369e-01 -9.931553155183792114e-02 2.521866559982299805e-01 -1.556395590305328369e-01 -3.102320730686187744e-01 3.959377761930227280e-03 -3.674477711319923401e-02 -3.562178462743759155e-02 4.032236337661743164e-02 2.442800253629684448e-01 -8.960729837417602539e-02 -2.663307785987854004e-01 -4.654781892895698547e-02 -1.480549871921539307e-01 1.556484997272491455e-01 3.263782262802124023e-01 4.549169540405273438e-02 -7.145468145608901978e-02 -6.381755229085683823e-03 -2.858228087425231934e-01 2.438533992972224951e-04 5.730349570512771606e-02 -1.826348304748535156e-01 -8.998697996139526367e-02 -6.097766384482383728e-02 -3.219313621520996094e-01
3.330629169940948486e-01 7.840825617313385010e-02 4.594229161739349365e-02 -2.563583552837371826e-01 6.688608229160308838e-02 -3.642143011093139648e-01 -2.019156217575073242e-01 -6.149661913514137268e-02 2.069555073976516724e-01 2.816383168101310730e-02 9.718085825443267822e-02 3.829649984836578369e-01 6.986296176910400391e-02 1.040779799222946167e-01 -1.409101933240890503e-01 1.203856989741325378e-01 1.789317429065704346e-01 -1.549521237611770630e-01 1.386389434337615967e-01 1.123647540807723999e-01 -1.391131579875946045e-01 5.355581641197204590e-02 -2.546658217906951904e-01 -1.336333341896533966e-02 -2.822249829769134521e-01 7.269772887229919434e-02 -5.814307183027267456e-02 -2.721163332462310791e-01 7.001498341560363770e-02 8.075152337551116943e-02 1.810327023267745972e-01 -4.398863390088081360e-02
2.130337953567504883e-01 2.229002863168716431e-01 9.713454544544219971e-02 1.225471273064613342e-01 1.995370388031005859e-01 -2.848746487870812416e-03 -1.062183454632759094e-01 -1.321524083614349365e-01 1.286371350288391113e-01 -3.129248693585395813e-02 2.227687090635299683e-01 -2.135879546403884888e-01 2.540946006774902344e-01 4.074794705957174301e-03 -2.050562947988510132e-01 1.502525210380554199e-01 3.833727538585662842e-01 -1.401728689670562744e-01 -7.565879076719284058e-02 1.522401422262191772e-01 2.091350853443145752e-01 2.093045711517333984e-01 -3.369486629962921143e-01 1.746100187301635742e-01 -6.796795129776000977e-02 -1.355400532484054565e-01 6.881412118673324585e-02 -8.206795901060104370e-02 5.919675156474113464e-02 3.042486011981964111e-01 -1.010057255625724792e-01 -4.587087780237197876e-02
-1.223437264561653137e-01 -2.109836637973785400e-01 1.307728290557861328e-01 1.108250766992568970e-01 -8.254418522119522095e-02 -4.145630300045013428e-01 -3.854877650737762451e-01 -1.971878260374069214e-01 1.213105693459510803e-01 -7.584317773580551147e-02 1.353167928755283356e-02 -8.235968649387359619e-02 3.615175187587738037e-01 2.354487776756286621e-01 -1.186361536383628845e-01 2.697371840476989746e-01 6.073099374771118164e-02 -1.485002040863037109e-01 -4.389814287424087524e-02 3.183009326457977295e-01 -1.187944188714027405e-01 4.097415879368782043e-02 -2.036653161048889160e-01 3.669152408838272095e-02 5.218416079878807068e-02 2.213056758046150208e-02 -7.265829294919967651e-02 1.094471067190170288e-01 5.984178744256496429e-03 -1.175233125686645508e-01 1.494251936674118042e-01 -1.816303096711635590e-02
-1.658422201871871948e-01 1.366961300373077393e-01 2.667347192764282227e-01 -2.272164672613143921e-01 2.181530445814132690e-01 -1.924037784337997437e-01 -5.405075103044509888e-02 -1.436543911695480347e-01 2.845383584499359131e-01 7.369035482406616211e-02 -1.660016328096389771e-01 3.123389482498168945e-01 1.000056788325309753e-01 -4.762025922536849976e-02 -1.790244132280349731e-01 1.288809329271316528e-01 9.278847277164459229e-02 -1.207096315920352936e-02 4.739192500710487366e-02 1.781417429447174072e-01 -2.818990647792816162e-01 3.532408177852630615e-01 -2.870900928974151611e-01 7.828373461961746216e-02 1.031253486871719360e-01 8.819197863340377808e-02 -1.928770542144775391e-01 1.093785837292671204e-01 1.602560579776763916e-01 1.339536607265472412e-01 -2.485218830406665802e-02 5.551882833242416382e-02
2.752860486507415771e-01 1.263861060142517090e-01 2.285156957805156708e-02 -4.915502294898033142e-02 1.008916869759559631e-01 -2.782439887523651123e-01 -1.723855435848236084e-01 -1.605215370655059814e-01 1.477598994970321655e-01 3.112457692623138428e-02 -1.298803687095642090e-01 -2.650584280490875244e-01 -2.873308062553405762e-01 2.723107635974884033e-01 -3.324734419584274292e-02 7.717195898294448853e-02 2.279500812292098999e-01 -2.367631196975708008e-01 6.110106036067008972e-02 1.251445263624191284e-01 -2.272416502237319946e-01 1.398798674345016479e-01 -1.007744744420051575e-01 1.244096159934997559e-01 -9.855423122644424438e-03 6.516126543283462524e-02 -3.562358319759368896e-01 4.741722345352172852e-02 2.341699600219726562e-01 1.646683812141418457e-01 -1.538731604814529419e-01 -1.585831791162490845e-01
2.216436564922332764e-01 -3.531050682067871094e-02 1.404944360256195068e-01 5.048777163028717041e-02 2.859965264797210693e-01 -5.184615775942802429e-02 -2.913098633289337158e-01 -3.722600042819976807e-01 -3.775024786591529846e-02 -1.618832466192543507e-04 1.614984124898910522e-02 -2.581270337104797363e-01 2.096020244061946869e-02 2.991351783275604248e-01 -6.334152538329362869e-03 6.544098258018493652e-02 2.903567850589752197e-01 3.897169977426528931e-02 1.519307643175125122e-01 -1.789402216672897339e-01 -1.989913135766983032e-01 3.088224306702613831e-02 -2.307801544666290283e-01 -1.137759834527969360e-01 2.550934553146362305e-01 -5.606769025325775146e-02 2.258458174765110016e-03 2.295617610216140747e-01 1.559053063392639160e-01 2.337971627712249756e-01 -6.047240458428859711e-03 -9.618336707353591919e-02
2.485708594322204590e-01 -6.586994230747222900e-02 9.204925596714019775e-02 8.720734715461730957e-02 -8.536688238382339478e-02 -1.137899830937385559e-01 -3.745524883270263672e-01 -1.007111892104148865e-01 1.540055871009826660e-01 -3.198056668043136597e-02 -1.382125765085220337e-01 -2.797808051109313965e-01 3.793319761753082275e-01 3.415475487709045410e-01 8.136708289384841919e-02 1.985058635473251343e-01 1.359625756740570068e-01 2.590394020080566406e-01 -1.360364109277725220e-01 3.461774811148643494e-02 1.179023236036300659e-01 -1.747337542474269867e-02 -4.691540822386741638e-02 4.609334468841552734e-02 -1.387187000364065170e-02 -2.919456064701080322e-01 3.896874189376831055e-02 1.077966764569282532e-02 1.870252490043640137e-01 2.436664253473281860e-01 -3.205083310604095459e-02 -1.103289127349853516e-01
1.261216402053833008e-01 3.013832308351993561e-02 8.271043747663497925e-02 1.298600584268569946e-01 1.815033853054046631e-01 -1.142990365624427795e-01 -2.965523004531860352e-01 1.536926925182342529e-01 1.530995965003967285e-01 -2.565402686595916748e-01 -8.704741299152374268e-02 -5.898573622107505798e-02 -9.821022860705852509e-03 1.799394786357879639e-01 -7.292689383029937744e-02 5.445764213800430298e-02 2.179140746593475342e-01 -8.350226283073425293e-02 8.619771152734756470e-02 2.127959877252578735e-01 -3.085670769214630127e-01 3.318827748298645020e-01 -1.097659692168235779e-01 1.100422218441963196e-01 2.409413903951644897e-01 1.293053627014160156e-01 -7.603538781404495239e-02 2.511904537677764893e-01 -4.770030081272125244e-02 5.612659081816673279e-02 -4.183954298496246338e-01 -4.518302157521247864e-03
-1.058152019977569580e-01 2.605925202369689941e-01 -6.078397855162620544e-02 8.855962753295898438e-02 2.322818189859390259e-01 -3.097052872180938721e-01 -8.649023622274398804e-02 -7.919304072856903076e-02 6.861987709999084473e-02 -1.014246717095375061e-01 -1.230010315775871277e-01 3.961315751075744629e-02 -9.738061577081680298e-02 3.400809466838836670e-01 4.771276563405990601e-02 3.919918239116668701e-01 2.448410540819168091e-02 -2.079108655452728271e-01 2.963244915008544922e-01 -9.620474278926849365e-02 9.248800575733184814e-02 2.181972265243530273e-01 -2.363648861646652222e-01 -5.989349260926246643e-02 2.120906412601470947e-01 -7.814902812242507935e-03 8.511998504400253296e-02 -6.852532178163528442e-02 -2.572000622749328613e-01 1.667163968086242676e-01 -1.095592454075813293e-01 -1.162881404161453247e-01
8.340856432914733887e-02 7.917173206806182861e-02 3.440250754356384277e-01 1.128950193524360657e-01 -4.869976267218589783e-02 -1.067701876163482666e-01 -4.038530588150024414e-01 -1.022226065397262573e-01 1.130686402320861816e-01 -2.172967940568923950e-01 1.555511653423309326e-01 -3.496602475643157959e-01 2.165910303592681885e-01 3.157947659492492676e-01 -7.501664012670516968e-02 6.285152584314346313e-02 -1.387354079633951187e-02 1.998655050992965698e-01 3.071981370449066162e-01 6.460075825452804565e-02 1.565290689468383789e-01 1.441754549741744995e-01 -2.235468327999114990e-01 2.999313175678253174e-02 4.072682559490203857e-02 -8.488413691520690918e-02 -1.606121361255645752e-01 -2.840090543031692505e-03 1.075978651642799377e-01 1.069570854306221008e-01 9.579833596944808960e-02 -6.305062025785446167e-02
1.891480982303619385e-01 -8.108895272016525269e-03 1.047713235020637512e-01 1.416570693254470825e-01 1.242069303989410400e-01 -3.087033033370971680e-01 -1.399445086717605591e-01 -1.308984011411666870e-01 1.685028374195098877e-01 -2.343081384897232056e-01 -6.771621853113174438e-02 1.021354869008064270e-01 -1.696229912340641022e-03 4.328631758689880371e-01 3.325408399105072021e-01 1.318190544843673706e-01 2.431188821792602539e-01 -2.738172113895416260e-01 -3.213635180145502090e-03 5.630829930305480957e-02 -1.788555979728698730e-01 1.604021936655044556e-01 6.099659949541091919e-04 -8.371011912822723389e-02 -2.942880988121032715e-01 -1.053682267665863037e-01 -1.947610825300216675e-01 -3.213763236999511719e-02 1.336607336997985840e-01 9.806912392377853394e-02 -7.543048262596130371e-02 1.382470875978469849e-02
1.812881976366043091e-01 1.295893788337707520e-01 2.085774242877960205e-01 2.060027047991752625e-02 4.247140288352966309e-01 -2.469048351049423218e-01 -2.395244538784027100e-01 1.923442259430885315e-02 7.826291769742965698e-02 -9.464527666568756104e-02 -7.051327079534530640e-02 -3.165389001369476318e-01 8.013556711375713348e-03 3.198317289352416992e-01 1.186990067362785339e-01 1.574600785970687866e-01 -1.407484430819749832e-02 4.504356905817985535e-02 3.964256346225738525e-01 -1.400355547666549683e-01 2.054382860660552979e-01 8.564219623804092407e-02 -1.317511219531297684e-02 4.198894649744033813e-02 1.890497803688049316e-01 1.723308116197586060e-01 -1.491544861346483231e-02 8.577951788902282715e-02 -9.496334195137023926e-02 1.025928705930709839e-01 3.663110733032226562e-02 1.465094685554504395e-01
-2.505729533731937408e-02 2.136731743812561035e-01 1.687376946210861206e-01 -7.683113962411880493e-02 -2.051008492708206177e-01 -1.043197959661483765e-01 -2.776826322078704834e-01 -2.575916349887847900e-01 1.650048196315765381e-01 5.681376904249191284e-02 -3.116928637027740479e-01 8.531905710697174072e-02 1.820952296257019043e-01 1.509566754102706909e-01 5.324531346559524536e-02 2.244981378316879272e-01 1.671131700277328491e-01 -1.137377172708511353e-01 2.711467146873474121e-01 5.625549703836441040e-02 -1.646943539381027222e-01 3.220974206924438477e-01 8.302991278469562531e-03 -1.525146216154098511e-01 6.156742200255393982e-02 6.709545105695724487e-02 -1.713747829198837280e-01 -2.001839876174926758e-01 -1.396375447511672974e-01 2.210039179772138596e-03 -1.988850235939025879e-01 2.651793360710144043e-01
2.916945815086364746e-01 -2.193826995790004730e-02 3.104938268661499023e-01 -3.678309544920921326e-02 -2.343529909849166870e-01 -3.176098465919494629e-01 -3.023609817028045654e-01 -1.864865273237228394e-01 2.006320357322692871e-01 8.154260925948619843e-03 -1.772520989179611206e-01 -1.148704141378402710e-01 3.727594614028930664e-01 4.535220563411712646e-02 1.132045537233352661e-01 8.452135324478149414e-02 1.160800307989120483e-01 2.659123837947845459e-01 -8.470757305622100830e-02 -6.208577193319797516e-03 -2.864798530936241150e-03 2.157547324895858765e-02 -2.324855327606201172e-02 1.809457093477249146e-01 3.460157290101051331e-02 -6.576616317033767700e-02 8.319626748561859131e-02 -1.797574013471603394e-01 2.024009823799133301e-01 2.403143495321273804e-01 -1.310185194015502930e-01 5.463417246937751770e-02
-1.475929766893386841e-01 -2.629495859146118164e-01 2.596344649791717529e-01 9.040685743093490601e-02 4.593233391642570496e-02 -3.936185836791992188e-01 -3.251112699508666992e-01 -2.035027891397476196e-01 -2.509144879877567291e-02 -1.321583837270736694e-01 1.582267284393310547e-01 4.331759735941886902e-02 3.486599326133728027e-01 3.079531788825988770e-01 -6.301941722631454468e-02 2.699343860149383545e-01 6.861624866724014282e-02 -1.553321927785873413e-01 -2.331387996673583984e-02 2.082859426736831665e-01 -1.027899160981178284e-01 1.018671840429306030e-01 -2.409876883029937744e-01 8.472463488578796387e-02 -2.280029468238353729e-02 -6.110358238220214844e-02 8.858051151037216187e-02 6.501918286085128784e-02 2.086515910923480988e-02 -8.614441007375717163e-02 4.274313151836395264e-02 -7.824581861495971680e-02
-1.080929562449455261e-01 -2.492258995771408081e-01 1.173929795622825623e-01 6.052485480904579163e-02 -3.120096027851104736e-02 -3.541184663772583008e-01 -3.347367346286773682e-01 -2.225888371467590332e-01 1.069810763001441956e-01 -2.113977819681167603e-01 1.558772772550582886e-01 3.861214220523834229e-02 3.239189386367797852e-01 1.678980290889739990e-01 -6.297587603330612183e-02 2.149678766727447510e-01 1.373419463634490967e-01 -2.269988209009170532e-01 -1.770859509706497192e-01 1.990218609571456909e-01 -1.983246207237243652e-01 -4.134680610150098801e-03 -3.388879299163818359e-01 -1.279264986515045166e-01 8.926292508840560913e-02 8.723652362823486328e-02 2.626075781881809235e-02 -1.457128077745437622e-01 -6.479328125715255737e-02 2.824842743575572968e-02 3.401335328817367554e-02 1.951567595824599266e-03
3.247520029544830322e-01 -6.856453418731689453e-02 1.100365296006202698e-01 -1.504747569561004639e-01 3.611169010400772095e-02 -1.640244126319885254e-01 -6.689111888408660889e-02 -1.287260204553604126e-01 -1.202243641018867493e-01 -8.745976537466049194e-02 -9.256947040557861328e-02 -2.965605258941650391e-01 1.648846417665481567e-01 1.233286559581756592e-01 -2.845974452793598175e-02 3.147593140602111816e-01 2.280982434749603271e-01 -1.408765166997909546e-01 -1.662452667951583862e-01 1.361206322908401489e-01 2.223261445760726929e-01 1.396065503358840942e-01 -2.007562667131423950e-01 1.705447882413864136e-01 7.388326525688171387e-02 -5.463860929012298584e-02 5.562345683574676514e-02 2.785767018795013428e-01 3.418312072753906250e-01 2.814218103885650635e-01 -5.769352242350578308e-02 -7.985610514879226685e-03
3.092868030071258545e-01 2.782445549964904785e-01 1.830908507108688354e-01 1.055165193974971771e-02 -1.213224157691001892e-01 -3.421075344085693359e-01 -6.336114555597305298e-02 -8.380229771137237549e-02 6.277422606945037842e-02 1.047557592391967773e-01 1.372392028570175171e-01 -6.976907700300216675e-02 4.409039318561553955e-01 -1.070798411965370178e-01 5.231637973338365555e-03 1.448026746511459351e-01 2.262450307607650757e-01 -2.177340164780616760e-02 -1.189917400479316711e-01 9.969038516283035278e-02 -2.677409052848815918e-01 -2.048313245177268982e-02 -8.976331353187561035e-02 -1.821454018354415894e-01 1.794731020927429199e-01 1.249268874526023865e-01 -6.713923066854476929e-02 1.066889539361000061e-01 -1.410100311040878296e-01 2.929674088954925537e-01 -1.549845188856124878e-01 -4.980906471610069275e-02
1.599269062280654907e-01 1.666558384895324707e-01 2.215218991041183472e-01 3.558183088898658752e-02 -1.174788326025009155e-01 -1.580105125904083252e-01 -3.165000379085540771e-01 -1.367449164390563965e-01 -1.007660552859306335e-01 -1.724103242158889771e-01 -2.936897277832031250e-01 5.460063368082046509e-02 1.116769090294837952e-01 1.487846970558166504e-01 1.161345019936561584e-01 -1.131128147244453430e-01 3.454315960407257080e-01 4.444243013858795166e-02 -2.331709675490856171e-02 2.301597446203231812e-01 2.411245703697204590e-01 8.026192337274551392e-02 -7.060698419809341431e-02 -2.141094356775283813e-01 -3.521601611282676458e-04 -3.889322513714432716e-03 8.968333154916763306e-02 -3.334719315171241760e-02 -2.295476645231246948e-01 2.341977655887603760e-01 -3.635292053222656250e-01 -9.785515815019607544e-02
4.429773092269897461e-01 4.468162357807159424e-02 -2.556098625063896179e-02 -4.085623100399971008e-02 9.785858541727066040e-02 -8.863100409507751465e-02 -5.551499128341674805e-01 -7.606959342956542969e-02 1.214983612298965454e-01 -3.351196274161338806e-02 -2.911904267966747284e-02 1.749532413668930531e-03 -2.400594949722290039e-02 4.440138116478919983e-02 6.661759316921234131e-02 1.828367635607719421e-02 6.368421763181686401e-02 -4.617589414119720459e-01 -1.928938478231430054e-01 -2.065342366695404053e-01 -5.473399907350540161e-02 2.245975136756896973e-01 -1.976868323981761932e-02 -9.484352916479110718e-02 7.652327418327331543e-02 1.220376715064048767e-01 -5.181188508868217468e-02 -9.351483732461929321e-02 4.541089758276939392e-02 9.611908346414566040e-02 -2.013305723667144775e-01 2.370779169723391533e-03
1.675261557102203369e-01 9.313137829303741455e-02 1.931757479906082153e-02 7.477578520774841309e-02 2.949657142162322998e-01 -2.548714876174926758e-01 -7.666298747062683105e-02 1.158161461353302002e-01 2.035154551267623901e-01 -8.356022834777832031e-02 -5.988197773694992065e-02 2.152001671493053436e-02 -1.083483546972274780e-01 3.170100450515747070e-01 1.743306815624237061e-01 3.160968422889709473e-01 1.689265295863151550e-02 -4.925234988331794739e-02 3.158446550369262695e-01 -9.688923135399818420e-03 -1.086110528558492661e-02 -4.662076383829116821e-02 -3.158466815948486328e-01 8.792652934789657593e-02 1.233159229159355164e-01 -5.413122125901281834e-04 2.798280492424964905e-02 -2.430298738181591034e-02 -2.787878811359405518e-01 2.155951261520385742e-01 -1.243154108524322510e-01 -3.499509990215301514e-01
5.871573090553283691e-01 -3.744617849588394165e-02 -7.474564015865325928e-02 8.354676514863967896e-02 -2.375145629048347473e-02 3.950384911149740219e-03 -2.043732851743698120e-01 -1.515605449676513672e-01 -1.855091191828250885e-02 1.094641387462615967e-01 5.457133427262306213e-02 -7.677048444747924805e-02 9.780895709991455078e-02 -1.496809162199497223e-02 1.537940464913845062e-02 2.342776060104370117e-01 2.707191109657287598e-01 -1.046590581536293030e-01 1.493002474308013916e-01 1.232496872544288635e-01 -1.791277229785919189e-01 3.960427939891815186e-01 -3.364611789584159851e-02 -1.198170855641365051e-01 1.469653993844985962e-01 -1.851941347122192383e-01 -1.113716810941696167e-01 -1.494500935077667236e-01 -2.544072568416595459e-01 3.837729617953300476e-02 -3.136827796697616577e-02 -7.670842856168746948e-02
2.379364073276519775e-01 -1.503003239631652832e-01 2.511882185935974121e-01 -2.046335339546203613e-01 -1.234047859907150269e-01 -4.815944433212280273e-01 -1.181534156203269958e-01 -1.475748568773269653e-01 -1.753079742193222046e-01 -1.094196811318397522e-01 -2.326883524656295776e-01 -1.503028273582458496e-01 2.206957042217254639e-01 -3.523434326052665710e-02 1.515501737594604492e-01 1.226298063993453979e-01 1.954077333211898804e-01 -1.379298865795135498e-01 -8.326276391744613647e-02 4.196220636367797852e-02 1.020058989524841309e-01 1.900977790355682373e-01 -1.803388446569442749e-01 1.318076103925704956e-01 1.867406964302062988e-01 -1.765304803848266602e-02 -3.270075619220733643e-01 6.724457442760467529e-02 6.582965143024921417e-03 2.866990864276885986e-02 4.863571748137474060e-02 -1.154171749949455261e-01
2.502781450748443604e-01 -1.549519747495651245e-01 -2.297641336917877197e-01 2.589842379093170166e-01 3.362687230110168457e-01 -1.079168394207954407e-01 -4.173400104045867920e-01 -4.688357189297676086e-02 2.261019200086593628e-01 2.816936932504177094e-03 -1.090141162276268005e-01 -1.154612600803375244e-01 -2.100799418985843658e-02 1.232435107231140137e-01 -1.701015681028366089e-01 1.687436550855636597e-01 2.521307766437530518e-02 -6.552815437316894531e-02 4.282506182789802551e-02 1.967309713363647461e-01 -1.606303453445434570e-01 3.319189548492431641e-01 -2.949921786785125732e-01 -3.406924009323120117e-02 -1.706706434488296509e-01 -3.788893669843673706e-02 -7.256803661584854126e-02 3.650716319680213928e-02 -8.807199448347091675e-02 -9.961239248514175415e-02 -2.207986637949943542e-02 1.343806684017181396e-01
5.033730864524841309e-01 3.486098349094390869e-02 -6.890135258436203003e-02 1.944121122360229492e-01 -2.275798171758651733e-01 7.282719016075134277e-02 -2.364772558212280273e-01 9.515989571809768677e-02 4.915621131658554077e-02 7.459193933755159378e-03 -2.148901820182800293e-01 -1.230604946613311768e-01 3.426794707775115967e-01 -2.416489273309707642e-02 -5.335058271884918213e-02 2.227774709463119507e-01 6.845606118440628052e-02 -2.737361192703247070e-02 -5.467120558023452759e-03 1.166794002056121826e-01 -8.428943157196044922e-02 3.729969859123229980e-01 -1.139505878090858459e-01 3.321894630789756775e-02 1.457061767578125000e-01 -2.795603573322296143e-01 -4.473578929901123047e-02 -1.133264824748039246e-01 1.473511289805173874e-02 1.626523137092590332e-01 -1.225942224264144897e-01 -1.056918129324913025e-01
1.101440340280532837e-01 1.228355392813682556e-01 -8.316121250391006470e-02 1.704453974962234497e-01 4.074077587574720383e-03 -5.209313631057739258e-01 -2.229349166154861450e-01 1.138154938817024231e-01 -1.244235783815383911e-01 8.718738704919815063e-02 -2.730264961719512939e-01 -6.640418618917465210e-02 -1.632594130933284760e-02 7.785542309284210205e-02 -7.666056603193283081e-02 2.007865905761718750e-01 1.253753602504730225e-01 -3.269060552120208740e-01 2.456087470054626465e-01 2.929643094539642334e-01 1.333558652549982071e-02 1.414289921522140503e-01 -1.953095942735671997e-01 7.450871914625167847e-02 8.961175382137298584e-02 1.854715049266815186e-01 7.732003182172775269e-02 -9.264515340328216553e-02 -5.759162455797195435e-02 1.527362316846847534e-01 -2.027969062328338623e-02 1.776312291622161865e-01
3.206720650196075439e-01 -6.786126643419265747e-02 1.350932717323303223e-01 -7.924854010343551636e-02 1.345505118370056152e-01 1.452714204788208008e-01 -4.115873873233795166e-01 -2.609376609325408936e-01 8.306503295898437500e-02 -2.546085715293884277e-01 -1.154079511761665344e-01 1.936964094638824463e-01 2.416978031396865845e-01 -2.808913588523864746e-03 2.910381928086280823e-02 1.385777443647384644e-01 -9.131421148777008057e-02 -4.597350955009460449e-02 1.622394025325775146e-01 -1.593759804964065552e-01 1.159978732466697693e-01 3.950712978839874268e-01 -5.062117800116539001e-02 -2.295148074626922607e-01 -9.073974564671516418e-03 -1.881154030561447144e-01 -3.670090809464454651e-02 4.895258322358131409e-02 -1.793565154075622559e-01 -1.260739378631114960e-02 -9.528803825378417969e-02 -1.507423073053359985e-01
2.576920092105865479e-01 2.145044356584548950e-01 1.759848296642303467e-01 -6.903032213449478149e-02 1.251275241374969482e-01 -5.248426198959350586e-01 -6.848344206809997559e-02 -5.375212803483009338e-02 -4.091401398181915283e-02 5.484824255108833313e-02 -4.435158893465995789e-02 -3.013479709625244141e-01 3.090455532073974609e-01 1.580705344676971436e-01 1.015394553542137146e-01 1.964332312345504761e-01 -8.408801257610321045e-02 2.024331837892532349e-01 7.701152563095092773e-02 -5.345951765775680542e-03 -2.954799123108386993e-02 3.942977786064147949e-01 -6.840622425079345703e-02 -8.482499420642852783e-02 1.800725795328617096e-02 1.191610991954803467e-01 -3.571907803416252136e-02 1.588218808174133301e-01 6.583064049482345581e-02 -3.329617902636528015e-02 6.627285480499267578e-02 -1.149491146206855774e-01
-1.004336401820182800e-01 -2.872517704963684082e-01 6.834465265274047852e-02 1.335653569549322128e-02 6.906036287546157837e-02 -3.560155630111694336e-01 -2.875162661075592041e-01 -1.792394518852233887e-01 1.199654266238212585e-01 -1.597608774900436401e-01 6.430955976247787476e-02 -5.146846920251846313e-02 1.985549032688140869e-01 2.505538165569305420e-01 -1.139478571712970734e-02 3.473675549030303955e-01 1.397737562656402588e-01 -2.805371284484863281e-01 4.650254175066947937e-02 3.273143470287322998e-01 -1.358730196952819824e-01 8.422549068927764893e-02 -2.323883622884750366e-01 8.913801610469818115e-02 3.180229291319847107e-02 3.166270256042480469e-02 -2.401940897107124329e-02 3.205968439579010010e-02 -1.430830359458923340e-01 3.135739360004663467e-03 2.186186760663986206e-01 -1.400367021560668945e-01
2.188355922698974609e-01 2.448853254318237305e-01 -1.590569876134395599e-02 6.485969573259353638e-02 2.093313634395599365e-01 -3.909467458724975586e-01 -9.059964120388031006e-02 6.776029616594314575e-02 2.324374169111251831e-01 -1.723788231611251831e-01 -5.919530615210533142e-02 -5.086231231689453125e-02 -1.838216930627822876e-01 2.239459007978439331e-01 1.239917799830436707e-01 2.935393750667572021e-01 -1.130854934453964233e-01 -2.457004487514495850e-01 8.734530955553054810e-02 -2.115887776017189026e-02 -2.350596152245998383e-02 8.167298883199691772e-02 -3.259241580963134766e-01 -1.079178042709827423e-02 1.563939899206161499e-01 -1.270646881312131882e-02 -5.641460418701171875e-02 -2.561274543404579163e-02 -2.551073133945465088e-01 9.466120600700378418e-02 -1.790180653333663940e-01 -2.712240219116210938e-01
5.780102685093879700e-02 2.323623895645141602e-01 3.501539826393127441e-01 -2.192519307136535645e-01 6.231354549527168274e-02 -1.762825995683670044e-01 -3.293521329760551453e-02 7.087484747171401978e-02 -2.809586375951766968e-02 -1.561804674565792084e-02 -2.196475863456726074e-01 1.884185522794723511e-02 2.675036489963531494e-01 7.093172520399093628e-02 4.447825253009796143e-02 2.818107903003692627e-01 -1.227620244026184082e-02 -2.047089040279388428e-01 -2.010910063982009888e-01 1.762531101703643799e-01 2.309091389179229736e-01 1.823115646839141846e-01 -2.395468205213546753e-01 -7.340946793556213379e-02 2.265042364597320557e-01 1.890091896057128906e-01 -1.032899022102355957e-01 3.382298350334167480e-01 -3.963274881243705750e-02 7.076068967580795288e-02 -1.209987699985504150e-01 -1.646203100681304932e-01
6.066097319126129150e-02 1.087926551699638367e-01 2.448922693729400635e-01 1.783691793680191040e-01 6.875242292881011963e-02 -1.137777417898178101e-01 -2.395896166563034058e-01 -2.424601465463638306e-01 2.147950232028961182e-01 5.416090041399002075e-02 -1.575195342302322388e-01 3.237969800829887390e-02 3.321807458996772766e-02 2.412245608866214752e-02 -1.115053147077560425e-01 1.530423462390899658e-01 3.597627282142639160e-01 -8.707027137279510498e-02 -1.450808942317962646e-01 9.048882871866226196e-02 1.978649199008941650e-01 4.308865666389465332e-01 -1.625549793243408203e-01 2.985294759273529053e-01 4.866712167859077454e-02 -1.251310855150222778e-01 2.141024917364120483e-01 -3.677881136536598206e-02 -4.440040513873100281e-02 -1.456091552972793579e-01 -1.789051294326782227e-01 -1.391341239213943481e-01
4.622765630483627319e-02 2.511530816555023193e-01 2.130251526832580566e-01 6.610205024480819702e-02 -1.469213515520095825e-01 -2.504190504550933838e-01 -8.841339498758316040e-02 -1.595034077763557434e-02 1.916782408952713013e-01 1.154202148318290710e-01 -4.179696142673492432e-01 -8.564810454845428467e-02 1.406939774751663208e-01 1.853193491697311401e-01 1.798263639211654663e-01 -7.718063890933990479e-02 1.423244178295135498e-01 -2.546677291393280029e-01 -8.359330147504806519e-02 4.452050197869539261e-03 -2.822633981704711914e-01 2.700885534286499023e-01 -1.986798346042633057e-01 -7.838080823421478271e-02 5.420838668942451477e-02 1.174447908997535706e-01 -1.486929208040237427e-01 -9.894464910030364990e-02 -1.308977156877517700e-01 1.931059360504150391e-01 -2.239669710397720337e-01 1.567358374595642090e-01
1.757232844829559326e-01 6.398927420377731323e-02 3.065854012966156006e-01 -1.065808981657028198e-01 -3.897014632821083069e-02 -1.619077473878860474e-01 -1.360104084014892578e-01 -1.209797686897218227e-03 -5.849796906113624573e-02 -7.236031442880630493e-02 1.542517729103565216e-02 -2.298540063202381134e-02 3.486495316028594971e-01 2.553141443058848381e-03 7.626083493232727051e-02 2.176522314548492432e-01 -8.707266300916671753e-02 -1.667492836713790894e-01 -1.333115398883819580e-01 -1.239208206534385681e-01 5.730461701750755310e-02 4.111452698707580566e-01 -3.014197647571563721e-01 -1.382071524858474731e-01 4.128831326961517334e-01 -1.772425472736358643e-01 -9.168256819248199463e-02 -4.388449713587760925e-02 1.590082496404647827e-01 1.025215983390808105e-01 1.740259081125259399e-01 -1.308020297437906265e-02
5.490098595619201660e-01 3.400699049234390259e-02 5.839937925338745117e-02 1.293105036020278931e-01 9.558413922786712646e-02 1.835373416543006897e-02 -1.275188028812408447e-01 -1.079424247145652771e-01 1.651724576950073242e-01 7.992149144411087036e-02 -1.424948722124099731e-01 1.992252171039581299e-01 3.201059997081756592e-02 1.893594861030578613e-01 6.187743693590164185e-02 2.182722687721252441e-01 -1.814870238304138184e-01 -2.253099530935287476e-01 1.229304075241088867e-01 1.187467724084854126e-01 -4.396428912878036499e-02 3.473782241344451904e-01 -6.292607635259628296e-03 -2.707651816308498383e-02 3.201951384544372559e-01 -4.814426600933074951e-02 -8.227760344743728638e-02 -4.741338267922401428e-02 2.437277138233184814e-01 8.265224844217300415e-02 1.385567337274551392e-01 -1.493686437606811523e-01
-5.333258584141731262e-02 5.924716591835021973e-02 1.083040833473205566e-01 -1.388607025146484375e-01 1.034085080027580261e-01 -2.372104823589324951e-01 -1.724796444177627563e-01 -1.242572665214538574e-01 4.925781860947608948e-02 -4.275626838207244873e-01 -6.360196322202682495e-02 -1.672194153070449829e-02 8.931897580623626709e-02 4.481088221073150635e-01 -1.744767427444458008e-01 -8.894845843315124512e-02 5.071906372904777527e-03 -1.061528548598289490e-01 -1.519811712205410004e-02 9.030699729919433594e-02 1.189096923917531967e-02 1.814902275800704956e-01 6.696720421314239502e-02 -1.684607416391372681e-01 1.476497203111648560e-01 1.660636365413665771e-01 -2.542883455753326416e-01 1.793472617864608765e-01 2.235530614852905273e-01 3.106415867805480957e-01 -1.866054087877273560e-01 2.573160082101821899e-02
3.164457976818084717e-01 2.779300510883331299e-02 1.674582809209823608e-01 2.746963873505592346e-02 1.565692722797393799e-01 -2.847872078418731689e-01 -1.221091672778129578e-01 8.443068712949752808e-03 -3.572538495063781738e-03 -2.311889454722404480e-02 -6.416934728622436523e-02 4.392368346452713013e-02 1.549315303564071655e-01 8.186496794223785400e-02 -3.748246282339096069e-02 2.808485925197601318e-01 1.190018802881240845e-01 1.629559844732284546e-01 -3.144612312316894531e-01 8.599650114774703979e-02 2.566112875938415527e-01 8.643567562103271484e-03 1.043255906552076340e-02 2.117471396923065186e-02 2.155611962080001831e-01 -2.637869417667388916e-01 5.201918259263038635e-02 -3.339284658432006836e-02 1.575620621442794800e-01 5.060262680053710938e-01 -2.251466363668441772e-02 -1.317838579416275024e-01
1.933476477861404419e-01 1.024027392268180847e-01 3.406480848789215088e-01 -1.926647126674652100e-01 8.271216601133346558e-02 -2.373859584331512451e-01 -1.454429775476455688e-01 -1.465160697698593140e-01 -1.089546531438827515e-01 1.229620422236621380e-03 6.635774672031402588e-02 -1.522089987993240356e-01 3.288511931896209717e-01 3.282852768898010254e-01 -3.092494606971740723e-02 1.684202700853347778e-01 -1.695937290787696838e-02 3.215155601501464844e-01 1.477235406637191772e-01 3.882301971316337585e-02 8.717702329158782959e-02 1.748455166816711426e-01 -2.619500160217285156e-01 -6.661753356456756592e-02 -9.649426490068435669e-02 -4.733170568943023682e-02 -3.101219832897186279e-01 1.984551548957824707e-02 1.759414225816726685e-01 1.562967449426651001e-01 -2.765711396932601929e-02 -7.739530503749847412e-02
4.561247825622558594e-01 8.500838279724121094e-02 3.414776921272277832e-01 1.323181539773941040e-01 1.066317856311798096e-01 -2.988558411598205566e-01 -1.276304721832275391e-01 1.388878673315048218e-01 2.029164582490921021e-01 -2.015751041471958160e-02 4.790111631155014038e-02 -2.407686784863471985e-02 2.879164516925811768e-01 1.775999926030635834e-02 -1.108571588993072510e-01 -4.474714864045381546e-03 2.585996985435485840e-01 1.043306291103363037e-02 -2.870919704437255859e-01 -2.934624813497066498e-02 1.608672142028808594e-01 7.715942710638046265e-02 -1.959791779518127441e-01 -3.249340131878852844e-02 -2.613178454339504242e-02 -8.327535539865493774e-02 2.019963115453720093e-01 -4.540797322988510132e-02 -3.420545533299446106e-02 2.184684723615646362e-01 -2.052290439605712891e-01 1.063347309827804565e-01
2.726081013679504395e-01 -1.472224593162536621e-01 2.732967436313629150e-01 -2.174047529697418213e-01 -6.934148073196411133e-02 -4.290688633918762207e-01 -4.718572273850440979e-02 -1.255391836166381836e-01 -5.877178534865379333e-02 -8.565647900104522705e-02 -2.023001015186309814e-01 8.948004245758056641e-02 2.280704230070114136e-01 -6.322460621595382690e-02 2.346106171607971191e-01 2.440799772739410400e-01 5.183180794119834900e-02 -6.208929792046546936e-02 -1.995119750499725342e-01 5.837593693286180496e-03 1.027818303555250168e-03 1.366890668869018555e-01 -1.045408397912979126e-01 -8.970762789249420166e-02 3.324497640132904053e-01 -2.450815960764884949e-02 -3.015150725841522217e-01 -3.659543767571449280e-02 1.240620911121368408e-01 1.122699081897735596e-01 5.389651283621788025e-02 -1.627545952796936035e-01
7.484753429889678955e-02 3.782925009727478027e-02 -3.634957596659660339e-02 -2.791902795433998108e-02 2.461233921349048615e-02 -2.173681259155273438e-01 1.923795044422149658e-01 -2.383144646883010864e-01 1.280884891748428345e-01 -1.672124266624450684e-01 -5.276189744472503662e-02 7.589558511972427368e-02 1.939228773117065430e-01 2.762135565280914307e-01 -1.878163963556289673e-01 1.378014981746673584e-01 2.305080592632293701e-01 -1.191605925559997559e-01 -1.072139889001846313e-01 3.021198697388172150e-02 -9.402807056903839111e-02 3.115030527114868164e-01 -2.302446514368057251e-01 -3.802647590637207031e-01 1.818812489509582520e-01 8.311675488948822021e-02 -1.807422637939453125e-01 2.831121087074279785e-01 1.446311175823211670e-01 5.367291346192359924e-02 -2.609396278858184814e-01 1.431382726877927780e-02
1.835269629955291748e-01 1.342682540416717529e-01 -6.501092016696929932e-02 -2.955132722854614258e-01 9.918279945850372314e-02 -1.778314709663391113e-01 -1.663133949041366577e-01 -1.080359742045402527e-01 -1.553634852170944214e-01 -7.454711943864822388e-02 -7.976254075765609741e-02 -2.007534354925155640e-01 4.203394055366516113e-01 4.248550534248352051e-01 -7.216289639472961426e-02 2.342523485422134399e-01 1.242287307977676392e-01 1.822156757116317749e-01 -1.632096916437149048e-01 3.797621652483940125e-02 9.778581559658050537e-02 2.677162922918796539e-02 -2.406034320592880249e-01 -2.379282712936401367e-01 -1.502641141414642334e-01 -5.843062326312065125e-02 -7.891026139259338379e-02 9.915896505117416382e-02 6.023993715643882751e-02 1.728112399578094482e-01 -2.325847744941711426e-02 -6.880856305360794067e-02
4.213457405567169189e-01 5.889683961868286133e-02 1.030311286449432373e-01 -4.255470633506774902e-02 2.218552827835083008e-01 -2.148441076278686523e-01 -3.268714845180511475e-01 -2.119486480951309204e-01 1.339291185140609741e-01 8.469947427511215210e-02 -3.119060583412647247e-02 9.454207867383956909e-02 3.273760527372360229e-02 2.293737977743148804e-01 2.394136488437652588e-01 -3.072049282491207123e-02 5.238059163093566895e-02 -2.117949575185775757e-01 3.120019100606441498e-02 1.600117683410644531e-01 -3.401815518736839294e-02 1.490521132946014404e-01 1.601615697145462036e-01 1.837819367647171021e-01 -4.084918648004531860e-02 1.968560516834259033e-01 -2.982371747493743896e-01 -7.992403209209442139e-02 -2.096432745456695557e-01 2.375668734312057495e-01 -5.544391646981239319e-02 1.275265961885452271e-01
-9.984377771615982056e-02 1.526729166507720947e-01 1.407911181449890137e-01 -3.791019618511199951e-01 1.632325500249862671e-01 -2.545217871665954590e-01 -2.753586173057556152e-01 -1.303000152111053467e-01 1.858849078416824341e-01 -2.912855707108974457e-02 -2.208380401134490967e-01 -1.251410096883773804e-01 1.993107050657272339e-02 1.057340055704116821e-01 -1.514943391084671021e-01 5.734374374151229858e-02 3.161094188690185547e-01 -3.722048923373222351e-02 -1.484402120113372803e-01 -4.851510003209114075e-02 -1.983857303857803345e-01 -2.645090967416763306e-02 -1.471597552299499512e-01 2.675469731912016869e-03 1.900888979434967041e-01 1.057795807719230652e-01 -3.042325973510742188e-01 -1.337885707616806030e-01 3.011159300804138184e-01 1.168415322899818420e-01 -1.305003613233566284e-01 -1.214756891131401062e-01
2.303791791200637817e-01 1.682168096303939819e-01 -3.707625344395637512e-02 -2.688737213611602783e-01 6.066653504967689514e-02 -9.980829805135726929e-02 -3.381620347499847412e-01 -1.778851896524429321e-01 -1.346144080162048340e-01 1.630974262952804565e-01 7.456301897764205933e-02 -3.063652217388153076e-01 3.366038203239440918e-01 3.144193589687347412e-01 1.023368537425994873e-01 2.376203089952468872e-01 -1.286746747791767120e-02 1.663024723529815674e-01 -3.548791259527206421e-02 1.307719945907592773e-02 2.058298289775848389e-01 1.871009469032287598e-01 -1.703209280967712402e-01 -1.069970950484275818e-01 1.382494717836380005e-02 3.245066106319427490e-02 -1.481036394834518433e-01 9.226746857166290283e-02 1.706901937723159790e-01 2.288107872009277344e-01 -1.370010245591402054e-02 -4.038460552692413330e-02
-1.712940484285354614e-01 -1.064490154385566711e-01 8.820026367902755737e-02 1.059678122401237488e-01 2.170921303331851959e-03 -2.858574688434600830e-01 -3.704775273799896240e-01 -3.316731750965118408e-01 2.754527842625975609e-03 -1.340544372797012329e-01 5.554099380970001221e-02 2.199830673635005951e-02 3.261018395423889160e-01 1.860638260841369629e-01 -4.617032781243324280e-02 2.446702867746353149e-01 5.391869693994522095e-02 -2.870973646640777588e-01 2.634276077151298523e-02 2.732031643390655518e-01 -1.459673196077346802e-01 1.058662161231040955e-01 -3.854694366455078125e-01 -7.652321457862854004e-02 -3.130191937088966370e-02 1.133360862731933594e-01 -7.045394182205200195e-02 -9.712230414152145386e-02 -4.656943306326866150e-02 -6.385354697704315186e-02 -5.228294432163238525e-02 -4.484380409121513367e-02
1.624183207750320435e-01 3.157217800617218018e-02 -1.131843030452728271e-01 2.084071487188339233e-01 1.067240610718727112e-01 -3.035593405365943909e-02 -4.037014544010162354e-01 1.716280430555343628e-01 7.612723112106323242e-02 -2.095063626766204834e-01 -7.029381394386291504e-02 -6.190052628517150879e-02 1.355634778738021851e-01 1.924152970314025879e-01 3.369511291384696960e-02 1.939549148082733154e-01 2.570258975028991699e-01 -2.189644798636436462e-02 1.858682036399841309e-01 1.584931015968322754e-01 -1.981299817562103271e-01 1.351534873247146606e-01 -6.333085149526596069e-02 7.002886384725570679e-02 2.613596916198730469e-01 3.819388896226882935e-02 -1.084227263927459717e-01 1.982875168323516846e-01 1.461276784539222717e-02 -4.236778244376182556e-02 -4.934422671794891357e-01 -6.339832209050655365e-03
9.975510090589523315e-02 -6.194953992962837219e-02 -1.648085266351699829e-01 1.338689774274826050e-01 3.244506716728210449e-01 -3.881530165672302246e-01 -2.521780431270599365e-01 -1.638567447662353516e-01 -8.863145112991333008e-02 -2.382196485996246338e-01 -2.038363814353942871e-01 -2.738660946488380432e-02 3.952783346176147461e-02 1.268670111894607544e-01 -1.036901697516441345e-01 1.873481869697570801e-01 -9.819647669792175293e-02 -2.837276160717010498e-01 1.785014569759368896e-02 1.693819165229797363e-01 1.883480325341224670e-02 2.281579822301864624e-01 -1.364754587411880493e-01 -1.548120528459548950e-01 6.244898959994316101e-02 2.093607485294342041e-01 -1.717068850994110107e-01 4.078725352883338928e-02 1.268302202224731445e-01 4.817355424165725708e-02 -2.100506275892257690e-01 2.622594535350799561e-01
7.562889158725738525e-02 1.233435794711112976e-01 -7.765231281518936157e-02 2.477696537971496582e-01 2.158923447132110596e-01 -2.705796957015991211e-01 -6.483534723520278931e-02 -2.098996890708804131e-03 -1.410798821598291397e-02 -3.684387505054473877e-01 -1.289757788181304932e-01 7.390208542346954346e-02 1.774851232767105103e-01 3.911798000335693359e-01 1.127370297908782959e-01 -6.124374922364950180e-03 1.070979684591293335e-01 -2.235253006219863892e-01 1.779844015836715698e-01 2.841851711273193359e-01 2.063487917184829712e-01 2.368119508028030396e-01 -5.404540523886680603e-02 1.474948227405548096e-01 -1.318083107471466064e-01 1.098754480481147766e-01 -5.991855636239051819e-02 1.352747902274131775e-02 -3.667898476123809814e-02 2.991633117198944092e-01 -1.023898646235466003e-01 2.341409958899021149e-02
2.107679396867752075e-01 -8.857416361570358276e-02 -1.468940526247024536e-01 -7.092468440532684326e-02 -1.765233576297760010e-01 -4.685503840446472168e-01 -1.182025447487831116e-01 -1.991419494152069092e-01 9.363548457622528076e-02 -1.350258886814117432e-01 -7.241995632648468018e-02 -8.597990870475769043e-02 2.525935769081115723e-01 -1.007408183068037033e-02 1.730825006961822510e-01 1.991198360919952393e-01 3.135302066802978516e-01 -6.596108525991439819e-02 5.282669141888618469e-02 -2.684207558631896973e-01 -1.057262048125267029e-01 1.609658896923065186e-01 -2.268156856298446655e-01 -2.839893475174903870e-02 2.073439955711364746e-01 -5.561621114611625671e-02 3.936393186450004578e-02 2.533306479454040527e-01 -6.312463432550430298e-02 1.008515134453773499e-01 -4.860003292560577393e-02 -2.201938629150390625e-01
5.531381964683532715e-01 -7.209989428520202637e-02 9.663716703653335571e-02 1.405372619628906250e-01 1.303525269031524658e-01 -1.489959508180618286e-01 -9.312538802623748779e-02 -4.813224077224731445e-02 -8.997042477130889893e-02 1.072758808732032776e-01 -1.517337113618850708e-01 1.577745825052261353e-01 2.079677730798721313e-01 -2.009143084287643433e-01 2.458195537328720093e-01 1.340633928775787354e-01 7.247403264045715332e-02 -7.994680106639862061e-02 1.220090612769126892e-01 2.423335760831832886e-01 -2.633276879787445068e-01 3.004279434680938721e-01 -9.502775967121124268e-02 1.940691098570823669e-02 2.271241135895252228e-02 -1.631209701299667358e-01 -9.880895912647247314e-02 -7.434838265180587769e-02 1.097699701786041260e-01 1.810674369335174561e-01 -1.776009798049926758e-01 -8.354868739843368530e-02
-1.711752116680145264e-01 9.998260438442230225e-02 -4.920363426208496094e-02 2.876194939017295837e-02 -4.653762280941009521e-02 -4.228110611438751221e-01 -3.568702340126037598e-01 -1.490663886070251465e-01 1.729015260934829712e-01 -2.525288760662078857e-01 -9.509244933724403381e-03 1.869339309632778168e-02 2.809977531433105469e-01 -4.571622703224420547e-03 -4.509406909346580505e-02 -4.136952385306358337e-02 2.747859060764312744e-01 -2.006957679986953735e-01 -1.135197654366493225e-02 -8.246649987995624542e-03 -6.059864908456802368e-02 1.682788580656051636e-01 -3.019683659076690674e-01 -1.701603643596172333e-02 3.358100354671478271e-01 9.706027060747146606e-02 -1.362227946519851685e-01 9.143949300050735474e-02 4.926409944891929626e-02 -4.887695237994194031e-02 8.887141197919845581e-02 -2.210034430027008057e-01
2.498839646577835083e-01 -6.549003720283508301e-02 1.206304728984832764e-01 -3.685301914811134338e-02 -1.156378686428070068e-01 -3.023109138011932373e-01 -2.021242976188659668e-01 -2.075654715299606323e-01 2.411651015281677246e-01 1.861264556646347046e-01 2.076661027967929840e-02 2.479007393121719360e-01 5.650314688682556152e-02 2.588141560554504395e-01 6.498837471008300781e-02 1.194139420986175537e-01 2.151328772306442261e-01 -1.744699776172637939e-01 3.145034983754158020e-02 -5.528096109628677368e-02 -3.790104016661643982e-02 2.209278792142868042e-01 -2.279684841632843018e-01 -1.388326287269592285e-01 -7.646413892507553101e-02 -2.319000959396362305e-01 -1.250429153442382812e-01 -2.073686867952346802e-01 3.441813588142395020e-01 -1.192686334252357483e-01 5.979019775986671448e-02 1.689025759696960449e-01
2.562416493892669678e-01 -2.996307313442230225e-01 -2.023107372224330902e-02 -6.756076216697692871e-02 1.161016449332237244e-01 -3.760841786861419678e-01 -9.596356749534606934e-02 -2.515770792961120605e-01 1.331068873405456543e-01 -1.582779549062252045e-02 -1.869563460350036621e-01 -2.177975028753280640e-01 3.195704221725463867e-01 2.935112640261650085e-02 1.407693922519683838e-01 1.331944316625595093e-01 1.751648932695388794e-01 1.448058336973190308e-01 -3.511778637766838074e-02 7.085503637790679932e-02 -1.059688478708267212e-01 2.804923057556152344e-01 -1.032668277621269226e-01 -7.489340752363204956e-02 2.576582431793212891e-01 -4.298322368413209915e-03 -1.881641298532485962e-01 4.859633371233940125e-02 1.881792992353439331e-01 -1.721910387277603149e-01 1.759154200553894043e-01 -8.369438350200653076e-02
5.898829177021980286e-02 -1.690005362033843994e-01 8.144857734441757202e-02 5.970962345600128174e-02 -6.382243707776069641e-03 -3.349868655204772949e-01 -1.894473284482955933e-01 -2.374172210693359375e-01 3.740387856960296631e-01 -6.607965100556612015e-03 -1.661890447139739990e-01 -1.761302500963211060e-01 -1.419271379709243774e-01 2.425373047590255737e-01 -7.171194255352020264e-02 1.892434656620025635e-01 1.419160962104797363e-01 -1.940775960683822632e-01 -1.197814345359802246e-01 2.605259120464324951e-01 -1.031516026705503464e-02 2.651986777782440186e-01 -9.608437865972518921e-02 -3.935643658041954041e-02 -6.187986582517623901e-02 -2.366679608821868896e-01 -3.268252611160278320e-01 -6.348966062068939209e-02 -5.035151843912899494e-04 -1.923334784805774689e-03 7.674869894981384277e-02 1.921115666627883911e-01
1.284987181425094604e-01 2.329834401607513428e-01 1.262670755386352539e-01 -6.383734941482543945e-02 2.545207440853118896e-01 -3.712223097681999207e-02 -2.179991304874420166e-01 -1.179954335093498230e-01 1.858565956354141235e-01 -1.805849969387054443e-01 -2.035206258296966553e-01 1.132084503769874573e-01 2.119791880249977112e-02 1.157603487372398376e-01 1.541965603828430176e-01 2.484852671623229980e-01 2.330102026462554932e-03 -1.767421215772628784e-01 -1.909620165824890137e-01 -5.633973702788352966e-02 3.235402330756187439e-02 3.643599152565002441e-01 -8.295165002346038818e-02 3.035078942775726318e-02 1.261991728097200394e-02 -4.026170969009399414e-01 -2.251217514276504517e-02 1.855919808149337769e-01 -1.925826370716094971e-01 1.229300647974014282e-01 6.761345267295837402e-02 -3.071607649326324463e-01
2.705304920673370361e-01 2.305122762918472290e-01 -5.316976830363273621e-02 -5.224493145942687988e-02 8.811810612678527832e-02 -4.090993404388427734e-01 -2.370265424251556396e-01 1.479571461677551270e-01 1.612453758716583252e-01 2.096770703792572021e-02 7.481841836124658585e-03 -5.899235606193542480e-02 -1.197375915944576263e-02 1.841022372245788574e-01 8.421452343463897705e-02 9.285108000040054321e-02 -4.657837375998497009e-02 -3.279454708099365234e-01 -2.421141229569911957e-02 -1.127292662858963013e-01 -4.843965172767639160e-02 1.802667379379272461e-01 -3.303351402282714844e-01 6.150087341666221619e-02 1.732988953590393066e-01 -7.370290160179138184e-02 1.266282796859741211e-01 4.833626002073287964e-02 -1.030757054686546326e-01 1.891444670036435127e-03 -2.630087435245513916e-01 -3.616613745689392090e-01
3.251850306987762451e-01 4.942168947309255600e-03 2.271264791488647461e-02 3.782547265291213989e-02 -1.146701648831367493e-01 -1.432748883962631226e-01 -5.476325154304504395e-01 5.802744999527931213e-02 1.346533894538879395e-01 -1.525618135929107666e-01 -2.870772778987884521e-01 1.238094866275787354e-01 2.879050746560096741e-02 4.418158903717994690e-02 9.224791824817657471e-02 1.027399748563766479e-01 1.059224382042884827e-01 -7.008436322212219238e-02 1.008276492357254028e-01 1.225946024060249329e-01 -3.013406693935394287e-01 8.461342751979827881e-02 -6.086536124348640442e-02 5.585320293903350830e-02 -1.267602480947971344e-02 1.960005313158035278e-01 1.826320141553878784e-01 1.785945296287536621e-01 -2.878819778561592102e-02 -2.568712271749973297e-02 -2.911484539508819580e-01 -2.411285042762756348e-01
4.956531524658203125e-02 -1.647991240024566650e-01 3.275138437747955322e-01 -1.050509437918663025e-01 2.966212332248687744e-01 1.708835214376449585e-01 -1.827640235424041748e-01 -9.374537318944931030e-02 1.961719989776611328e-01 1.808557957410812378e-01 -1.195236966013908386e-01 1.545219495892524719e-02 1.159657761454582214e-01 1.168407201766967773e-01 4.567347466945648193e-03 2.623662352561950684e-01 3.553563952445983887e-01 5.222813412547111511e-02 -8.609565347433090210e-02 -3.294042497873306274e-02 2.755326330661773682e-01 2.423552125692367554e-01 -3.194012939929962158e-01 -1.833792030811309814e-01 1.012203991413116455e-01 -3.177250549197196960e-02 -1.512290388345718384e-01 3.469228371977806091e-02 3.121631406247615814e-02 7.111694663763046265e-02 -2.337065786123275757e-01 -8.515401184558868408e-02
3.773403763771057129e-01 -1.988518685102462769e-01 1.167169585824012756e-01 2.415647357702255249e-01 1.782767288386821747e-02 -1.518690288066864014e-01 -2.844907343387603760e-01 -9.103446453809738159e-02 6.936580687761306763e-02 1.076410040259361267e-01 -3.026710450649261475e-01 -1.333349645137786865e-01 -5.296924710273742676e-02 1.925029605627059937e-01 -1.115764770656824112e-02 -1.259208768606185913e-01 8.349594473838806152e-02 -1.166960969567298889e-01 -2.553054690361022949e-01 2.098328918218612671e-01 -1.623834520578384399e-01 5.009165033698081970e-02 -1.344691812992095947e-01 -5.536510422825813293e-02 2.889924347400665283e-01 5.422967672348022461e-02 2.147468179464340210e-01 4.632989689707756042e-02 2.728704549372196198e-02 3.003274202346801758e-01 -1.472440510988235474e-01 -1.571448594331741333e-01
2.647571563720703125e-01 3.361707925796508789e-01 4.116588532924652100e-01 2.689862065017223358e-02 4.291908070445060730e-02 -6.087180227041244507e-02 -2.157138586044311523e-01 2.647376954555511475e-01 1.153197810053825378e-01 -5.124659463763237000e-02 -1.012326404452323914e-01 4.796474799513816833e-02 3.753815963864326477e-02 8.950615674257278442e-02 -1.842895597219467163e-01 1.890522688627243042e-01 2.755687534809112549e-01 -2.506408393383026123e-01 -1.018442958593368530e-01 2.298983745276927948e-02 8.965468406677246094e-02 1.052199751138687134e-01 -1.938655078411102295e-01 -2.535036504268646240e-01 1.254697591066360474e-01 1.079953461885452271e-01 -2.307107858359813690e-02 5.933989956974983215e-02 5.750009417533874512e-02 1.627320349216461182e-01 -1.293026506900787354e-01 -2.614569962024688721e-01
1.253436058759689331e-01 2.991290390491485596e-01 2.822799980640411377e-01 -5.326136201620101929e-02 1.081158295273780823e-01 -1.727715581655502319e-01 -1.585462093353271484e-01 -3.714475408196449280e-02 -1.383208334445953369e-01 -3.121798932552337646e-01 -3.486410975456237793e-01 -4.556979611515998840e-02 1.183469071984291077e-01 5.075455084443092346e-02 -5.401563271880149841e-02 2.796046137809753418e-01 -5.685922503471374512e-02 9.207189083099365234e-03 1.209354773163795471e-01 1.055693253874778748e-01 -5.485215410590171814e-02 3.105800747871398926e-01 -1.875150054693222046e-01 -1.121352612972259521e-01 3.307634592056274414e-01 7.019196450710296631e-02 6.837519258260726929e-02 2.076476812362670898e-01 -1.685338616371154785e-01 9.549935162067413330e-02 1.743531078100204468e-01 -1.333462889306247234e-03
2.016157358884811401e-01 -1.754495687782764435e-02 3.676602840423583984e-01 -1.540855616331100464e-01 5.225977301597595215e-02 -1.543636471033096313e-01 -1.301299035549163818e-01 -8.164157718420028687e-02 -1.367415189743041992e-01 3.895160928368568420e-02 -2.321604788303375244e-01 -3.125112056732177734e-01 4.542562738060951233e-02 2.083448916673660278e-01 -8.189429342746734619e-02 3.429700136184692383e-01 3.415703773498535156e-01 -3.461876511573791504e-02 -9.389667958021163940e-02 1.472068428993225098e-01 2.033627927303314209e-01 5.817171931266784668e-02 -1.227593123912811279e-01 1.566903740167617798e-01 9.354899823665618896e-02 -1.786201000213623047e-01 -2.875584550201892853e-02 1.330005526542663574e-01 2.663133144378662109e-01 2.029654532670974731e-01 2.389509975910186768e-02 -6.169454008340835571e-02
4.406545460224151611e-01 5.844414606690406799e-02 1.124022156000137329e-02 1.575711667537689209e-01 -1.965527832508087158e-01 8.097130060195922852e-02 -2.396825104951858521e-01 -1.561951786279678345e-01 1.468034237623214722e-01 -9.929668158292770386e-02 -6.913501303642988205e-03 -1.206744611263275146e-01 1.410016566514968872e-01 -1.025047153234481812e-02 8.788142353296279907e-02 2.844580709934234619e-01 2.155583500862121582e-01 -1.098797023296356201e-01 2.221880704164505005e-01 8.027084916830062866e-02 -1.309385448694229126e-01 3.917966485023498535e-01 1.195442527532577515e-01 -2.354786545038223267e-01 6.299772113561630249e-02 -9.376072883605957031e-02 -1.132783964276313782e-01 -9.042873233556747437e-02 -2.376735359430313110e-01 4.766112565994262695e-02 3.829632699489593506e-02 -2.168759107589721680e-01
3.486248850822448730e-02 -4.636135324835777283e-02 2.232951223850250244e-01 -2.908410429954528809e-01 8.156330883502960205e-02 -2.690870761871337891e-01 -4.304375350475311279e-01 1.687302440404891968e-01 -3.574948757886886597e-02 -9.471232444047927856e-02 -5.361029505729675293e-02 -3.828011080622673035e-02 1.463141757994890213e-02 -1.153722684830427170e-02 -6.843902170658111572e-02 2.802987396717071533e-01 4.458589106798171997e-02 -5.136786028742790222e-02 -4.375241324305534363e-02 9.344001114368438721e-02 -2.338869273662567139e-01 1.660951524972915649e-01 -2.800090014934539795e-01 -3.258441388607025146e-01 1.042010076344013214e-02 -9.198084473609924316e-02 -1.537792664021253586e-02 3.746228218078613281e-01 1.007296070456504822e-01 1.396736651659011841e-01 -9.968367218971252441e-02 -1.763287000358104706e-02
7.558807730674743652e-02 -2.051673829555511475e-01 2.740437388420104980e-01 -1.591540575027465820e-01 3.368410468101501465e-02 -2.748920619487762451e-01 -1.219911426305770874e-01 -1.794818490743637085e-01 -9.345735609531402588e-02 1.069454625248908997e-01 -4.101637303829193115e-01 -2.014934569597244263e-01 1.995344161987304688e-01 3.900732100009918213e-02 9.548391401767730713e-02 2.293128892779350281e-02 4.106350243091583252e-02 -8.019897341728210449e-02 -6.199152767658233643e-02 -5.849936604499816895e-02 2.170095443725585938e-01 2.884663641452789307e-01 -1.742416024208068848e-01 7.282359898090362549e-02 3.281474113464355469e-01 7.971441000699996948e-02 -2.819667756557464600e-01 2.092737257480621338e-01 -1.375982351601123810e-02 7.277237623929977417e-02 -1.293403059244155884e-01 -8.414462953805923462e-02
2.469508349895477295e-01 4.426236450672149658e-01 3.042466938495635986e-01 9.355168789625167847e-02 1.553979609161615372e-02 -1.337223201990127563e-01 -1.326204240322113037e-01 -6.676376610994338989e-02 3.444142267107963562e-02 -1.020966470241546631e-01 1.491878777742385864e-01 -5.899229645729064941e-02 3.177853524684906006e-01 3.887973353266716003e-02 -1.911395192146301270e-01 2.597427666187286377e-01 3.194223344326019287e-01 1.257777679711580276e-02 -2.248782068490982056e-01 -4.174793139100074768e-02 -2.963794581592082977e-02 1.163764670491218567e-01 -4.398762248456478119e-03 -2.530356049537658691e-01 1.667469553649425507e-02 3.194748237729072571e-02 -8.981452882289886475e-02 2.046926692128181458e-02 -1.455128192901611328e-01 2.299860119819641113e-01 -1.720346063375473022e-01 1.065276190638542175e-01
3.150989711284637451e-01 1.280975937843322754e-01 -2.613939903676509857e-02 2.629317045211791992e-01 -2.346341013908386230e-01 -2.006761878728866577e-01 -3.797239363193511963e-01 8.069124072790145874e-02 2.838145196437835693e-02 -1.958087086677551270e-01 4.909178242087364197e-02 2.473199516534805298e-01 1.124708205461502075e-01 1.729027926921844482e-01 -1.358515769243240356e-01 1.491857767105102539e-01 1.612668484449386597e-01 1.832689195871353149e-01 1.473044306039810181e-01 1.326057463884353638e-01 -1.832890510559082031e-02 1.851443052291870117e-01 -5.052436143159866333e-02 -6.892211735248565674e-02 2.577084898948669434e-01 1.087808422744274139e-02 -1.982729583978652954e-01 2.573442272841930389e-02 4.732100665569305420e-02 2.183379530906677246e-01 2.817955613136291504e-01 7.655324786901473999e-02
1.317128986120223999e-01 2.525588870048522949e-01 5.309868231415748596e-02 -1.070131827145814896e-02 3.015041053295135498e-01 -3.493978381156921387e-01 -2.284909784793853760e-01 1.206530630588531494e-01 6.699305772781372070e-02 -3.818889707326889038e-02 -9.728688746690750122e-02 -2.802711129188537598e-01 -1.166766276583075523e-03 3.703484535217285156e-01 1.021382436156272888e-01 2.830832600593566895e-01 5.055389180779457092e-02 -6.285011768341064453e-02 3.572502136230468750e-01 -1.373494267463684082e-01 1.999703347682952881e-01 8.873979002237319946e-02 -5.873095616698265076e-02 -4.077170044183731079e-02 9.799536317586898804e-02 1.653752774000167847e-01 4.659092053771018982e-03 1.600309461355209351e-01 -5.884774774312973022e-02 8.998440951108932495e-02 8.138918131589889526e-02 -1.665863394737243652e-01
4.275171756744384766e-01 -7.411541044712066650e-02 1.940690428018569946e-01 8.991143107414245605e-02 -1.106068268418312073e-01 -2.945380508899688721e-01 -1.972436159849166870e-01 7.215610146522521973e-02 4.071104526519775391e-01 7.417449355125427246e-02 -6.815890967845916748e-02 -3.040410578250885010e-01 1.706149578094482422e-01 7.624646276235580444e-02 -1.413917839527130127e-01 1.475489884614944458e-01 1.327130794525146484e-01 1.348400563001632690e-01 -2.716720104217529297e-01 -1.201001554727554321e-01 1.493121385574340820e-01 -1.015101745724678040e-02 -2.326742559671401978e-01 -6.660732906311750412e-03 8.102795481681823730e-02 -1.726412773132324219e-01 -1.789393089711666107e-02 -2.893260866403579712e-02 3.698284924030303955e-02 1.378320902585983276e-01 5.442862212657928467e-02 1.281387805938720703e-01
6.752759963274002075e-02 9.482543170452117920e-02 7.508780807256698608e-02 -3.839135766029357910e-01 1.219143066555261612e-02 -1.785022765398025513e-01 -5.182794332504272461e-01 -8.153715170919895172e-03 -7.929992675781250000e-02 -1.763042807579040527e-01 6.120395660400390625e-02 -2.455047667026519775e-01 -3.788490593433380127e-02 2.919321656227111816e-01 -4.871070012450218201e-02 3.028838336467742920e-01 2.088814377784729004e-01 4.290373995900154114e-02 -1.502778101712465286e-02 9.074190258979797363e-02 -9.872186928987503052e-02 1.321458965539932251e-01 -1.301178336143493652e-01 -2.058727592229843140e-01 -4.467236250638961792e-02 -8.852846175432205200e-02 8.637519925832748413e-02 1.408837884664535522e-01 1.005967631936073303e-01 1.618554592132568359e-01 1.590533256530761719e-01 -1.065643355250358582e-01
1.468124389648437500e-01 8.040639013051986694e-02 1.806081831455230713e-01 -1.581305265426635742e-01 -9.621261805295944214e-02 -2.681835591793060303e-01 -1.683401763439178467e-01 -1.870105415582656860e-01 -1.573517322540283203e-01 -1.931688487529754639e-01 1.112596243619918823e-01 -2.176044583320617676e-01 2.401294708251953125e-01 9.862869977951049805e-02 -1.043887883424758911e-01 2.309971302747726440e-01 1.423582434654235840e-01 4.055774211883544922e-02 5.119596794247627258e-02 -7.856554538011550903e-02 -4.549435898661613464e-02 2.484684586524963379e-01 -4.198701679706573486e-01 -3.149832189083099365e-01 -1.533363852649927139e-02 1.123544573783874512e-01 -6.047362927347421646e-03 -1.395146846771240234e-01 -1.407056301832199097e-01 -1.399691551923751831e-01 1.736966222524642944e-01 -2.109017968177795410e-01
-7.339873164892196655e-02 -9.249299764633178711e-02 1.849149167537689209e-01 -4.676170274615287781e-02 -3.041247278451919556e-02 -4.089561998844146729e-01 -3.125199675559997559e-01 -2.515613138675689697e-01 3.907863423228263855e-02 -7.365671545267105103e-02 -3.854718804359436035e-01 -2.119519859552383423e-01 -1.619383543729782104e-01 2.557464241981506348e-01 -2.066102251410484314e-02 -2.838197350502014160e-02 3.082705102860927582e-02 -3.144757747650146484e-01 -9.812037646770477295e-02 2.709544897079467773e-01 -2.005847170948982239e-02 -5.860073957592248917e-03 -8.024007827043533325e-02 3.304399177432060242e-02 -1.453582793474197388e-01 1.028619334101676941e-01 -1.554536074399948120e-01 -1.031585335731506348e-01 5.268109217286109924e-02 2.092094868421554565e-01 -1.041097715497016907e-01 -1.116777360439300537e-01
1.087754219770431519e-01 1.704905480146408081e-01 -4.079733043909072876e-02 1.265682931989431381e-02 2.540238499641418457e-01 -4.050008058547973633e-01 -1.836029142141342163e-01 -2.240742444992065430e-01 2.319903224706649780e-01 -1.535446792840957642e-01 -2.339781075716018677e-01 2.069084495306015015e-01 1.871099770069122314e-01 -1.027123406529426575e-01 -6.981108337640762329e-02 2.743011713027954102e-01 9.769316017627716064e-02 -3.530403971672058105e-02 -5.193917825818061829e-02 1.422660201787948608e-01 1.477193236351013184e-01 1.862770467996597290e-01 9.344709664583206177e-02 -9.376799315214157104e-02 -5.806358531117439270e-02 2.379641085863113403e-01 -5.409557372331619263e-02 -2.085838168859481812e-01 -2.738948166370391846e-01 2.270768582820892334e-01 -3.783766925334930420e-02 4.424788802862167358e-02
1.611248999834060669e-01 7.292989641427993774e-02 4.828198254108428955e-02 1.529962848871946335e-02 4.219596832990646362e-02 -3.477087020874023438e-01 -2.324741184711456299e-01 -1.655257344245910645e-01 4.113256633281707764e-01 -1.411301493644714355e-01 3.751149401068687439e-02 5.029077827930450439e-02 1.031803190708160400e-01 1.579107791185379028e-01 2.607582509517669678e-01 2.539830505847930908e-01 -1.585611402988433838e-01 -1.458870172500610352e-01 -8.512353152036666870e-02 1.745072454214096069e-01 -5.783736705780029297e-02 8.511732518672943115e-02 -2.049901336431503296e-01 7.397165894508361816e-02 -3.100796639919281006e-01 -1.371507942676544189e-01 -1.717809140682220459e-01 -2.207577675580978394e-01 -1.500212699174880981e-01 1.927545368671417236e-01 6.930395215749740601e-02 -3.209939971566200256e-02
3.500686213374137878e-02 1.110146380960941315e-02 -2.228487581014633179e-01 1.084586679935455322e-01 4.573654755949974060e-02 -3.733333945274353027e-01 -2.598653137683868408e-01 3.517248108983039856e-02 -2.024205587804317474e-02 -2.403395473957061768e-01 -3.823327124118804932e-01 2.123539596796035767e-01 1.729772239923477173e-01 1.318105757236480713e-01 -1.066246554255485535e-01 1.658672392368316650e-01 1.402021497488021851e-01 -8.634609729051589966e-02 8.851239085197448730e-02 2.529081404209136963e-01 -4.794514179229736328e-02 3.981541097164154053e-01 -1.657430678606033325e-01 1.667038351297378540e-02 2.835999801754951477e-02 -1.413434445858001709e-01 1.782207787036895752e-01 1.136935651302337646e-01 8.007100224494934082e-02 7.608291506767272949e-02 -2.857753308489918709e-03 1.618814021348953247e-01
1.068940535187721252e-01 1.725792437791824341e-01 2.708847224712371826e-01 5.029422789812088013e-02 4.045107662677764893e-01 -5.056571587920188904e-02 -2.395634949207305908e-01 8.871348947286605835e-02 5.040471628308296204e-02 -2.519100345671176910e-02 -2.078609764575958252e-01 5.497341230511665344e-02 7.816500961780548096e-03 2.369454950094223022e-01 -2.475674897432327271e-01 2.742847800254821777e-01 2.349909245967864990e-01 2.804181538522243500e-02 2.128538638353347778e-01 -1.164517272263765335e-02 -1.348766237497329712e-01 2.590854763984680176e-01 -1.861813068389892578e-01 3.835189342498779297e-02 5.267829447984695435e-02 1.612004190683364868e-01 -1.966791003942489624e-01 2.056650519371032715e-01 -1.816668361425399780e-01 -9.240027517080307007e-02 1.307600587606430054e-01 1.342575103044509888e-01
2.992332875728607178e-01 -7.410871982574462891e-02 1.739803999662399292e-01 1.252193450927734375e-01 5.133370868861675262e-03 -3.983593881130218506e-01 -1.305001080036163330e-01 -9.502234309911727905e-02 -1.635854542255401611e-01 1.318487226963043213e-01 1.126299425959587097e-02 3.994812816381454468e-02 1.907535791397094727e-01 3.691658973693847656e-01 2.187052071094512939e-01 1.695860326290130615e-01 8.217918872833251953e-02 3.289484083652496338e-01 2.047711908817291260e-01 1.037324033677577972e-02 2.133645303547382355e-02 3.790625929832458496e-01 -9.392080456018447876e-02 -5.714865773916244507e-02 1.481827348470687866e-01 2.721161209046840668e-02 -7.392013072967529297e-02 -4.471654444932937622e-02 -5.225583538413047791e-02 8.478958159685134888e-02 -1.142401546239852905e-01 -1.129175052046775818e-01
6.867901235818862915e-02 -7.258494198322296143e-02 2.626683712005615234e-01 -1.247298642992973328e-01 3.286827355623245239e-02 -1.403145939111709595e-01 -1.833040863275527954e-01 -1.236100420355796814e-01 -8.337440341711044312e-02 5.761576071381568909e-02 -2.375801503658294678e-01 -1.192052140831947327e-01 -8.597651124000549316e-02 -1.701500117778778076e-01 1.719078570604324341e-01 5.184409022331237793e-01 2.138696908950805664e-01 -6.197895482182502747e-02 1.755032874643802643e-02 2.183448076248168945e-01 -3.062882088124752045e-02 3.289093375205993652e-01 -2.511335015296936035e-01 5.662746727466583252e-02 1.909752786159515381e-01 -1.386558562517166138e-01 1.984352916479110718e-01 1.606984585523605347e-01 -1.356528103351593018e-01 -6.063586845993995667e-02 -4.997536912560462952e-02 -4.220134392380714417e-02
1.040874719619750977e-01 6.833466142416000366e-02 1.966923289000988007e-02 2.601310051977634430e-02 1.799785196781158447e-01 -4.696550071239471436e-01 -2.023785561323165894e-01 1.252112090587615967e-01 1.089750304818153381e-01 -3.573277592658996582e-01 -3.931913673877716064e-01 6.421751528978347778e-02 1.229095831513404846e-01 -9.531107544898986816e-02 1.767596229910850525e-02 5.757853388786315918e-02 -1.916059106588363647e-02 3.406846523284912109e-02 3.387584090232849121e-01 1.763873398303985596e-01 2.115103155374526978e-01 1.892955899238586426e-01 -2.271668463945388794e-01 -9.424900263547897339e-02 2.918757870793342590e-02 -1.634150830795988441e-04 5.899873748421669006e-02 6.228812783956527710e-02 -5.901855230331420898e-02 2.706195227801799774e-03 -1.204938217997550964e-01 1.818028539419174194e-01
3.133724331855773926e-01 1.298486143350601196e-01 -4.973967373371124268e-02 2.000166326761245728e-01 -6.147806532680988312e-03 -1.418665051460266113e-01 -3.711075186729431152e-01 -6.024816539138555527e-03 -2.241146937012672424e-02 -1.131693348288536072e-01 -3.885939344763755798e-02 2.428731769323348999e-01 2.387657463550567627e-01 3.117619454860687256e-01 -2.619598209857940674e-01 1.534058339893817902e-02 1.658718287944793701e-01 8.860611170530319214e-02 -4.919608309864997864e-02 -6.099130585789680481e-02 -1.465939581394195557e-01 3.603074252605438232e-01 1.220155581831932068e-01 -1.559412181377410889e-01 1.652766317129135132e-01 -8.075530081987380981e-02 -4.847264662384986877e-02 -1.313236653804779053e-01 -4.242940992116928101e-02 8.285208791494369507e-02 2.956307828426361084e-01 -7.841244339942932129e-02
7.738432288169860840e-02 3.915329650044441223e-02 -6.064577028155326843e-03 2.157871797680854797e-02 1.179032865911722183e-02 -2.638500630855560303e-01 -2.249444425106048584e-01 -2.436861842870712280e-01 3.141476958990097046e-02 3.882460296154022217e-02 1.749744117259979248e-01 1.925285309553146362e-01 1.657107919454574585e-01 3.461795747280120850e-01 7.439274340867996216e-02 2.617996037006378174e-01 2.770002745091915131e-02 -1.050062626600265503e-01 2.422186173498630524e-02 2.582700848579406738e-01 -2.645654678344726562e-01 3.698063194751739502e-01 -2.477175444364547729e-01 1.215049102902412415e-01 -3.001248836517333984e-01 1.439543534070253372e-02 7.559996098279953003e-02 -6.893527507781982422e-02 -1.391932666301727295e-01 6.392916291952133179e-02 -1.430242210626602173e-01 1.185592785477638245e-01
-4.912091791629791260e-02 -1.712190955877304077e-01 -1.551340967416763306e-01 -3.114109858870506287e-02 1.596977710723876953e-01 -2.532746791839599609e-01 -1.751407086849212646e-01 -6.038016453385353088e-02 5.301726236939430237e-02 -7.416590303182601929e-02 -2.049316316843032837e-01 -7.043445110321044922e-02 2.750594401732087135e-03 2.864084839820861816e-01 9.788496792316436768e-02 4.121407270431518555e-01 2.654701471328735352e-01 -2.863369584083557129e-01 3.108462393283843994e-01 8.486524224281311035e-02 2.463865652680397034e-02 3.173986673355102539e-01 -1.151383519172668457e-01 -4.466587677597999573e-02 1.266183517873287201e-02 -2.025732845067977905e-01 2.977535314857959747e-02 -1.051753684878349304e-01 -1.137619316577911377e-01 1.422339379787445068e-01 3.286581113934516907e-02 2.054909616708755493e-01
1.096071377396583557e-01 -2.035860158503055573e-02 1.964974254369735718e-01 3.152533620595932007e-02 1.186678055091761053e-04 -1.510946545749902725e-02 -1.913494467735290527e-01 9.156376868486404419e-02 -5.447562411427497864e-02 -1.733779162168502808e-01 2.363756671547889709e-02 -9.450083971023559570e-02 2.763762474060058594e-01 4.054496809840202332e-02 -2.730911411345005035e-02 1.653702557086944580e-01 -4.264790564775466919e-02 1.651396416127681732e-02 8.921587467193603516e-02 -3.294769302010536194e-02 8.262972533702850342e-02 5.982916355133056641e-01 -3.090893626213073730e-01 -1.198338419198989868e-01 3.807019591331481934e-01 -2.216247469186782837e-01 5.836339667439460754e-02 4.815674945712089539e-02 1.848462671041488647e-01 1.016689091920852661e-01 1.482896059751510620e-01 -4.491676017642021179e-02
2.451589405536651611e-01 1.586626768112182617e-01 3.007637858390808105e-01 -8.225850015878677368e-02 -1.691091954708099365e-01 -1.524772495031356812e-01 -6.452947109937667847e-02 4.500859975814819336e-02 -1.141262054443359375e-01 8.087186515331268311e-02 2.920497581362724304e-02 1.498078256845474243e-01 2.972056865692138672e-01 7.612815499305725098e-02 2.626607418060302734e-01 1.812557578086853027e-01 1.961394846439361572e-01 -9.507302194833755493e-02 -3.566190972924232483e-02 7.760019600391387939e-02 5.393720045685768127e-02 4.212348759174346924e-01 -1.731013953685760498e-01 -1.572686135768890381e-01 3.767312169075012207e-01 3.522673621773719788e-02 -1.258744299411773682e-01 -7.431391626596450806e-02 -1.027642935514450073e-01 3.510845080018043518e-02 1.651402711868286133e-01 -1.648700535297393799e-01
3.460295498371124268e-01 1.081785112619400024e-01 -4.290775209665298462e-02 4.409587755799293518e-02 -1.802792102098464966e-01 -3.133268654346466064e-01 -3.081221878528594971e-01 -7.210569083690643311e-02 2.202194035053253174e-01 4.482300952076911926e-02 -2.757093012332916260e-01 -2.132239341735839844e-01 1.192215383052825928e-01 8.900961279869079590e-02 -1.864404976367950439e-02 -2.225687205791473389e-01 1.089312508702278137e-01 5.947634950280189514e-02 -2.581404447555541992e-01 7.436817884445190430e-02 -8.481709659099578857e-02 3.143200874328613281e-01 -8.587115257978439331e-02 -5.285153165459632874e-02 1.191215664148330688e-01 -1.393454521894454956e-01 1.355865448713302612e-01 -2.603299021720886230e-01 -5.595717206597328186e-02 1.001658737659454346e-01 -2.039193212985992432e-01 1.082458123564720154e-01
9.018757939338684082e-02 -2.690293639898300171e-02 2.547349035739898682e-02 7.917126640677452087e-03 1.681943684816360474e-01 -4.043665528297424316e-01 -4.994491115212440491e-02 -9.685922414064407349e-02 -5.418296903371810913e-02 -9.630279988050460815e-02 -4.073468744754791260e-01 1.702851653099060059e-01 1.832247972488403320e-01 2.710905969142913818e-01 -1.467320472002029419e-01 1.935973018407821655e-01 8.937805891036987305e-02 -1.414113938808441162e-01 1.222225651144981384e-01 2.423727661371231079e-01 2.481162250041961670e-01 3.940640389919281006e-01 -8.323660492897033691e-02 5.716805905103683472e-02 1.246961131691932678e-01 2.001531980931758881e-02 1.175331473350524902e-01 1.825799793004989624e-02 -6.263768672943115234e-02 -2.810607478022575378e-02 1.424220353364944458e-01 1.724384725093841553e-01
-5.323400255292654037e-03 1.936642676591873169e-01 1.985332965850830078e-01 5.789307504892349243e-02 -1.620145291090011597e-01 -2.624999880790710449e-01 -1.939638108015060425e-01 -1.836396902799606323e-01 2.341724187135696411e-01 1.473834663629531860e-01 -2.450994104146957397e-01 3.045418858528137207e-02 1.215559467673301697e-01 1.194244250655174255e-01 1.813570410013198853e-01 1.161414980888366699e-01 5.259379372000694275e-02 -1.538816839456558228e-01 1.243780106306076050e-01 1.631607562303543091e-01 -9.453768283128738403e-02 3.337455391883850098e-01 -9.719345718622207642e-02 -1.999022513628005981e-01 6.198239699006080627e-02 1.736905276775360107e-01 -2.036218792200088501e-01 -1.206359565258026123e-01 -3.304525911808013916e-01 -4.512833431363105774e-02 -9.902680665254592896e-02 3.014738261699676514e-01
2.744319140911102295e-01 5.412440747022628784e-02 4.053767919540405273e-01 2.234066575765609741e-01 3.716072812676429749e-02 3.659071400761604309e-02 2.368603274226188660e-02 -5.358311906456947327e-02 2.309010326862335205e-01 -2.215138673782348633e-01 -1.174474507570266724e-01 -2.241388335824012756e-02 1.138240247964859009e-01 1.696314811706542969e-01 -6.795088201761245728e-02 2.016296386718750000e-01 1.539404988288879395e-01 4.128944128751754761e-02 9.725955128669738770e-02 -2.119153924286365509e-02 -2.219054549932479858e-01 -1.093002557754516602e-01 -3.758459985256195068e-01 -2.218521386384963989e-01 1.977342516183853149e-01 3.110793652012944221e-03 -1.611200273036956787e-01 1.106176748871803284e-01 -8.525128662586212158e-02 1.084826812148094177e-01 7.098637521266937256e-02 -3.306424915790557861e-01
1.342653781175613403e-01 2.434111833572387695e-01 1.546133607625961304e-01 1.038469299674034119e-01 1.571511290967464447e-02 -3.601834177970886230e-01 -2.516039311885833740e-01 -8.879112452268600464e-02 4.112626239657402039e-02 -1.196828857064247131e-01 -1.100595295429229736e-01 -1.552940905094146729e-01 3.589141368865966797e-01 2.013381272554397583e-01 -1.130972132086753845e-01 -1.220568865537643433e-01 1.539488732814788818e-01 -5.455303564667701721e-02 4.041801989078521729e-01 -2.756547927856445312e-02 -1.399791799485683441e-03 1.848941147327423096e-01 -1.085410490632057190e-01 -1.059022694826126099e-01 1.893938183784484863e-01 -1.206081211566925049e-01 6.444355845451354980e-02 2.307724207639694214e-01 1.212845966219902039e-01 7.194589823484420776e-02 1.674886196851730347e-01 -1.839318722486495972e-01
1.174025759100914001e-01 -1.876747012138366699e-01 5.902714654803276062e-02 -8.524506539106369019e-02 1.750882416963577271e-01 -8.310087770223617554e-02 -1.479535829275846481e-03 -1.216236036270856857e-02 4.390078485012054443e-01 1.037294603884220123e-02 -2.958513498306274414e-01 2.652941644191741943e-02 1.879712566733360291e-02 8.638611435890197754e-02 2.961939573287963867e-02 4.724665880203247070e-01 -8.954231441020965576e-02 1.547987014055252075e-01 -6.892311573028564453e-02 -9.261129796504974365e-02 1.363316178321838379e-01 1.461134403944015503e-01 -3.110945224761962891e-01 8.061296306550502777e-03 7.659654319286346436e-02 1.498286724090576172e-01 9.800111874938011169e-03 -8.472980000078678131e-03 2.509114146232604980e-02 2.326490581035614014e-01 -3.474552333354949951e-01 5.912153422832489014e-02
-1.472260616719722748e-02 1.625832617282867432e-01 -6.327212601900100708e-02 2.167097926139831543e-01 1.037679165601730347e-01 -2.744061648845672607e-01 -2.718119025230407715e-01 7.010370492935180664e-02 1.616109348833560944e-02 -3.049567341804504395e-01 -2.550884485244750977e-01 6.104314327239990234e-02 7.209603488445281982e-02 2.802138328552246094e-01 -3.407562151551246643e-02 2.810645401477813721e-01 1.569162905216217041e-01 -3.322723507881164551e-01 2.223679572343826294e-01 2.127589136362075806e-01 -2.183880284428596497e-02 1.852924823760986328e-01 -1.425329148769378662e-01 3.358609601855278015e-02 1.713682264089584351e-01 7.074818015098571777e-02 -5.902674794197082520e-02 8.827661722898483276e-02 -5.034401640295982361e-02 1.459898054599761963e-01 -1.526590287685394287e-01 2.297642379999160767e-01
2.053729742765426636e-01 -1.063875854015350342e-01 1.218120679259300232e-01 1.527214050292968750e-01 1.816871911287307739e-01 -9.570692479610443115e-02 -2.603043317794799805e-01 -1.511045992374420166e-01 2.848391532897949219e-01 3.944195806980133057e-03 -1.356206834316253662e-01 1.071616560220718384e-01 1.849797666072845459e-01 4.411478340625762939e-01 2.447707206010818481e-01 1.947156637907028198e-01 1.377945691347122192e-01 -1.936023831367492676e-01 2.465904131531715393e-02 6.960906833410263062e-02 -1.017754822969436646e-01 2.873340062797069550e-02 -1.631374061107635498e-01 5.696718394756317139e-02 -2.683916389942169189e-01 8.067198097705841064e-02 -2.881095111370086670e-01 -1.734169125556945801e-01 1.092025414109230042e-01 4.209389165043830872e-02 4.175663739442825317e-02 1.669441610574722290e-01
5.995507910847663879e-02 2.012067139148712158e-01 -8.953132480382919312e-02 -3.575553745031356812e-02 1.168639436364173889e-01 -3.446041345596313477e-01 -1.483299434185028076e-01 -3.916145488619804382e-02 6.702852249145507812e-02 -8.237685263156890869e-02 -3.022283911705017090e-01 2.165932580828666687e-02 3.253433406352996826e-01 2.403620481491088867e-01 -1.165536642074584961e-01 2.979493737220764160e-01 1.252813637256622314e-01 -1.871830075979232788e-01 6.422889232635498047e-02 1.390673816204071045e-01 -8.256271481513977051e-02 2.803249955177307129e-01 -9.747795015573501587e-02 8.331775665283203125e-02 1.965351849794387817e-01 -5.126851052045822144e-02 3.198210597038269043e-01 -9.255808591842651367e-02 -3.865918889641761780e-02 1.570892184972763062e-01 1.586154699325561523e-01 2.052650153636932373e-01
2.635858654975891113e-01 -9.883628785610198975e-02 2.238495796918869019e-01 -1.887070089578628540e-01 -9.075757861137390137e-02 -5.053027272224426270e-01 -9.674031287431716919e-02 -2.019526213407516479e-01 -2.721359431743621826e-01 -1.116757318377494812e-01 -5.187992379069328308e-02 -1.071446612477302551e-01 2.713598310947418213e-01 1.137017384171485901e-01 8.901751786470413208e-02 7.044330984354019165e-02 1.017418205738067627e-01 2.529159933328628540e-02 6.786356866359710693e-02 3.735461831092834473e-02 3.424654528498649597e-02 2.984156012535095215e-01 -2.023689299821853638e-01 -2.343772053718566895e-01 1.970758438110351562e-01 1.509503126144409180e-01 2.854659594595432281e-02 -1.961769163608551025e-02 -7.689607795327901840e-03 -5.807223543524742126e-02 4.216324072331190109e-03 -2.275865077972412109e-01
2.858288884162902832e-01 -2.195926457643508911e-01 2.458392232656478882e-01 2.905727550387382507e-02 1.879543066024780273e-02 -4.874764680862426758e-01 2.909133024513721466e-02 -2.424015849828720093e-01 -1.729077845811843872e-01 8.519002795219421387e-02 -1.462639272212982178e-01 -1.584748029708862305e-01 2.654932625591754913e-02 2.474416941404342651e-01 1.322155743837356567e-01 -4.406996071338653564e-02 -1.374211069196462631e-02 1.130987629294395447e-01 1.267717331647872925e-01 1.335007548332214355e-01 5.685636401176452637e-02 2.538725733757019043e-01 -2.226024270057678223e-01 -1.355983018875122070e-01 2.190252691507339478e-01 8.321934193372726440e-02 -1.696684062480926514e-01 -1.080948784947395325e-01 -7.296658004634082317e-04 1.387181580066680908e-01 -2.094048112630844116e-01 -7.232965528964996338e-02
-1.099523305892944336e-01 6.534589827060699463e-02 9.817602485418319702e-02 1.775437146425247192e-01 -6.443877518177032471e-02 -2.976860702037811279e-01 -2.924812138080596924e-01 -2.679823040962219238e-01 2.681215293705463409e-02 -5.639122426509857178e-02 -1.553326696157455444e-01 -1.719037443399429321e-02 2.170255929231643677e-01 1.674969941377639771e-01 2.428400516510009766e-01 2.218170836567878723e-02 9.376716613769531250e-02 -2.130066156387329102e-01 1.635486483573913574e-01 2.728721499443054199e-01 -7.875292794778943062e-04 1.740312278270721436e-01 -2.805261611938476562e-01 -2.511998116970062256e-01 1.973402053117752075e-01 7.522045075893402100e-02 -1.489419192075729370e-01 -2.668583393096923828e-01 -1.370540857315063477e-01 -6.342167407274246216e-02 -9.058136492967605591e-03 2.026520073413848877e-01
1.679426133632659912e-01 -9.850005060434341431e-02 1.172702908515930176e-01 -5.317727476358413696e-02 6.314369291067123413e-02 1.084026247262954712e-01 -1.029871925711631775e-01 9.332732856273651123e-02 4.768645763397216797e-01 -2.941713035106658936e-01 1.160534322261810303e-01 -1.065475568175315857e-01 1.520342975854873657e-01 2.688221335411071777e-01 -6.169750541448593140e-02 2.542688548564910889e-01 7.720441371202468872e-02 1.539064794778823853e-01 2.313114106655120850e-01 1.431494802236557007e-01 1.907824128866195679e-01 3.525642156600952148e-01 -1.509010940790176392e-01 8.704147487878799438e-02 1.126302406191825867e-01 1.051400005817413330e-01 6.922018527984619141e-02 -1.709454506635665894e-02 6.078060716390609741e-02 6.945817917585372925e-02 -2.753581106662750244e-01 2.466848352923989296e-03
3.000748157501220703e-01 5.652464553713798523e-02 1.948781311511993408e-02 -7.119409739971160889e-03 -2.771180868148803711e-02 -3.596375584602355957e-01 -1.174422875046730042e-01 3.508466854691505432e-02 1.805379539728164673e-01 -6.930749863386154175e-02 -1.783365905284881592e-01 1.347319632768630981e-01 3.454930186271667480e-01 7.071791589260101318e-02 1.154136471450328827e-02 1.048951297998428345e-01 4.647650942206382751e-02 -8.354489505290985107e-02 7.276201993227005005e-02 -8.854437619447708130e-02 -3.429783135652542114e-02 2.066506594419479370e-01 -9.517439454793930054e-02 -3.226959407329559326e-01 2.960021235048770905e-02 -1.857370287179946899e-01 -5.535854399204254150e-02 2.484049946069717407e-01 3.880475834012031555e-02 4.454989135265350342e-01 2.015337198972702026e-01 -1.351339519023895264e-01
-1.332391798496246338e-01 -2.761486684903502464e-03 6.213501840829849243e-02 9.329421818256378174e-02 -1.477339863777160645e-01 -3.111390769481658936e-01 -2.190971374511718750e-01 -1.004712656140327454e-01 2.893865667283535004e-02 -2.557156383991241455e-01 -3.172683119773864746e-01 -1.414782553911209106e-01 1.501063406467437744e-01 -7.943571358919143677e-02 1.957137584686279297e-01 2.826084494590759277e-01 8.985629677772521973e-02 9.387901425361633301e-02 5.581852421164512634e-02 3.069198727607727051e-01 -1.189055517315864563e-01 1.392225176095962524e-01 -1.888068616390228271e-01 2.877548336982727051e-01 2.524755597114562988e-01 9.692759066820144653e-02 -1.193160638213157654e-01 -5.570532754063606262e-02 -2.979775071144104004e-01 2.178349159657955170e-02 -1.529194507747888565e-02 -1.134685948491096497e-01
1.028569191694259644e-01 -8.409428596496582031e-02 3.351268125697970390e-03 -2.446932345628738403e-01 -6.917988508939743042e-02 -2.186225056648254395e-01 -9.593617916107177734e-02 -1.749921143054962158e-01 -2.607259340584278107e-02 -1.744218617677688599e-01 -1.773283183574676514e-01 -9.448029845952987671e-02 2.301815301179885864e-01 3.512777686119079590e-01 -3.617381909862160683e-03 1.224022880196571350e-01 3.157633543014526367e-01 -7.825308479368686676e-03 1.238319203257560730e-01 4.226422309875488281e-02 -2.705650329589843750e-01 1.939041018486022949e-01 -6.187532842159271240e-02 -5.586528778076171875e-02 2.438213527202606201e-01 2.705264464020729065e-02 -2.984206676483154297e-01 1.687765717506408691e-01 2.143354415893554688e-01 3.041379451751708984e-01 -3.839216381311416626e-02 -1.221827864646911621e-01
4.424647390842437744e-01 -1.700821220874786377e-01 9.839492291212081909e-02 2.081795781850814819e-01 5.540645122528076172e-02 -2.541373074054718018e-01 -2.655432224273681641e-01 6.257579475641250610e-02 -9.208511328324675560e-04 1.697005145251750946e-02 -2.590541541576385498e-01 4.936815798282623291e-02 -1.269527673721313477e-01 1.097183376550674438e-01 3.833831846714019775e-02 -3.957445546984672546e-02 1.779255867004394531e-01 -2.819367647171020508e-01 -3.269414007663726807e-01 1.991805136203765869e-01 -1.300441026687622070e-01 7.214590162038803101e-02 -1.254875510931015015e-01 3.007794357836246490e-02 2.219700515270233154e-01 -4.766121879220008850e-02 2.415660023689270020e-01 8.669321238994598389e-02 4.650121927261352539e-02 1.372186690568923950e-01 -1.277054399251937866e-01 -1.672600805759429932e-01
4.025327265262603760e-01 1.596997380256652832e-01 -3.155047073960304260e-02 6.283417344093322754e-02 -1.484519988298416138e-01 -4.067287743091583252e-01 -1.172090768814086914e-01 1.944557726383209229e-01 7.640790194272994995e-02 -7.563786953687667847e-02 3.507152944803237915e-02 -1.612253636121749878e-01 3.465849757194519043e-01 6.494098901748657227e-02 -6.155324727296829224e-02 2.598733007907867432e-01 -3.924177587032318115e-02 1.490383595228195190e-01 -1.813018620014190674e-01 -9.806260466575622559e-02 1.349924802780151367e-01 2.481314688920974731e-01 -1.250887960195541382e-01 -7.864445447921752930e-02 8.807484991848468781e-03 1.263531446456909180e-01 -5.301370844244956970e-02 -1.395940631628036499e-01 2.176677435636520386e-01 1.819190233945846558e-01 2.936219610273838043e-02 -2.156831175088882446e-01
4.460895359516143799e-01 -1.174232289195060730e-01 2.597061097621917725e-01 2.369144931435585022e-02 -2.226314321160316467e-02 -3.314041793346405029e-01 -1.212624087929725647e-01 1.441836506128311157e-01 -4.532475490123033524e-03 -1.648618429899215698e-01 -2.056121081113815308e-02 -1.399448364973068237e-01 1.679618656635284424e-01 4.212231189012527466e-02 1.104263961315155029e-01 -1.417579501867294312e-02 1.338093131780624390e-01 6.493636220693588257e-02 -7.959010079503059387e-03 -1.462963521480560303e-01 -1.212354078888893127e-01 4.042527079582214355e-01 -1.852830350399017334e-01 -2.017209529876708984e-01 5.458077788352966309e-02 -1.331295073032379150e-02 -2.112620025873184204e-01 1.852716132998466492e-02 2.181438803672790527e-01 1.268348991870880127e-01 2.245802991092205048e-02 -2.734327316284179688e-01
2.219713293015956879e-02 -1.098881359212100506e-03 7.910509407520294189e-02 -2.603867053985595703e-01 1.007511615753173828e-01 -1.510229557752609253e-01 -3.569257557392120361e-01 -2.369910478591918945e-01 1.235387623310089111e-01 -4.364530742168426514e-02 -2.413571029901504517e-01 -5.900414194911718369e-03 -7.266172766685485840e-02 -8.830349892377853394e-02 -1.963738165795803070e-02 8.497587591409683228e-02 3.772332966327667236e-01 -2.203847020864486694e-01 1.691927611827850342e-01 1.596925407648086548e-01 1.676910743117332458e-02 6.500899791717529297e-02 -2.107108831405639648e-01 1.197631061077117920e-01 2.238359898328781128e-01 2.407353967428207397e-01 -1.618252992630004883e-01 1.298580020666122437e-01 2.918752133846282959e-01 7.055975496768951416e-02 -1.088486090302467346e-01 -2.267438471317291260e-01
1.238843575119972229e-01 1.852069944143295288e-01 -5.371198803186416626e-02 -9.396524727344512939e-02 2.897691726684570312e-02 -1.483241617679595947e-01 -4.766332209110260010e-01 -2.234714031219482422e-01 2.313138097524642944e-01 -5.578221753239631653e-02 -1.369779706001281738e-01 -9.453359246253967285e-02 -1.220798194408416748e-01 7.891186513006687164e-03 -1.013939008116722107e-01 1.013083383440971375e-01 1.723551005125045776e-01 -3.525855243206024170e-01 1.351327896118164062e-01 -7.337177172303199768e-03 -3.656651824712753296e-02 3.482915461063385010e-01 1.068487688899040222e-01 -2.533584833145141602e-01 9.157427400350570679e-02 7.904142886400222778e-02 4.356913268566131592e-02 -2.747427821159362793e-01 -9.017536789178848267e-02 7.761127501726150513e-02 -1.533565223217010498e-01 1.362853050231933594e-01
-1.557735204696655273e-01 2.325819283723831177e-01 1.879200786352157593e-01 -2.358929514884948730e-01 -7.959835976362228394e-02 -2.495063096284866333e-01 -1.504139006137847900e-01 -3.083645999431610107e-01 1.873440593481063843e-01 -7.410684973001480103e-02 -1.797816455364227295e-01 -1.151857972145080566e-01 1.096806377172470093e-01 1.511893719434738159e-01 -5.427271872758865356e-02 2.391237020492553711e-01 2.502477169036865234e-01 -9.216312319040298462e-03 -1.055406257510185242e-01 6.781259924173355103e-02 -2.352711111307144165e-01 -1.197539549320936203e-02 -1.856589466333389282e-01 -2.575244009494781494e-01 2.450936883687973022e-01 7.103106379508972168e-02 -2.062511146068572998e-01 -2.794699557125568390e-02 2.534277141094207764e-01 1.095621213316917419e-01 1.280383467674255371e-01 -1.655161380767822266e-01
9.838356822729110718e-02 -1.609845757484436035e-01 -4.997335374355316162e-03 7.609714567661285400e-02 1.219591274857521057e-01 -5.382696166634559631e-02 -1.379102282226085663e-02 -2.496334463357925415e-01 2.951181307435035706e-02 -1.884629726409912109e-01 -8.666872233152389526e-02 -7.973409444093704224e-02 1.763143688440322876e-01 2.177625298500061035e-01 -1.779216825962066650e-01 2.420977503061294556e-01 3.906263709068298340e-01 9.979688562452793121e-03 1.649553775787353516e-01 -2.952623926103115082e-02 -1.119728088378906250e-01 1.181255578994750977e-01 -3.796950280666351318e-01 -1.097549647092819214e-01 7.660327013581991196e-03 3.593625426292419434e-01 1.615696214139461517e-02 -2.595488214865326881e-03 6.857486069202423096e-02 3.940312266349792480e-01 -4.695512726902961731e-02 6.453690677881240845e-02
3.181854188442230225e-01 4.439442977309226990e-02 2.875511944293975830e-01 1.796281784772872925e-01 -8.560100197792053223e-02 -3.557104766368865967e-01 -1.563310772180557251e-01 1.697527170181274414e-01 3.746026456356048584e-01 -2.959067001938819885e-03 1.004016250371932983e-01 -1.258396208286285400e-01 3.595802485942840576e-01 9.128948301076889038e-02 -3.927767276763916016e-02 8.031029254198074341e-02 1.781068891286849976e-01 4.714309424161911011e-02 -1.311410367488861084e-01 1.776059269905090332e-01 7.511384040117263794e-02 -7.130581885576248169e-02 -7.573245465755462646e-02 1.637546271085739136e-01 8.499449491500854492e-02 -1.674948781728744507e-01 1.716140955686569214e-01 -1.550160795450210571e-01 9.758631885051727295e-02 2.267736494541168213e-01 -7.496453821659088135e-02 -3.940955176949501038e-02
4.105917736887931824e-02 -2.055353075265884399e-01 7.056874781847000122e-02 8.353443443775177002e-02 1.028951257467269897e-01 -2.336153984069824219e-01 -2.612393796443939209e-01 -1.024319976568222046e-01 -1.029770472086966038e-03 -7.300906628370285034e-02 -2.885215580463409424e-01 -1.418412923812866211e-01 3.392643630504608154e-01 5.996448919177055359e-02 2.966427505016326904e-01 2.397753447294235229e-01 1.433913558721542358e-01 -1.964270323514938354e-01 2.280047535896301270e-01 -1.661196798086166382e-01 -1.348909139633178711e-01 1.551510691642761230e-01 -2.979275286197662354e-01 -2.281289249658584595e-01 -5.190360173583030701e-02 -5.221823230385780334e-02 -1.940755546092987061e-01 -1.117882877588272095e-01 -1.248375177383422852e-01 -5.295946076512336731e-02 8.760945871472358704e-03 1.774353832006454468e-01
-4.507417231798171997e-02 -1.932859718799591064e-01 8.797076344490051270e-02 2.882788181304931641e-01 -3.735304623842239380e-02 -2.277944833040237427e-01 -2.543822228908538818e-01 -7.498404383659362793e-02 2.898512482643127441e-01 2.384432405233383179e-02 -2.513641025871038437e-03 -2.405211180448532104e-01 -1.291588097810745239e-01 2.503838539123535156e-01 -3.032546257600188255e-03 2.884936034679412842e-01 1.057356745004653931e-01 -1.206931620836257935e-01 -5.433293059468269348e-02 3.329568505287170410e-01 -1.226663142442703247e-01 2.268506288528442383e-01 -2.133971899747848511e-01 -1.997732520103454590e-01 1.983301714062690735e-03 -2.440247982740402222e-01 -2.714551687240600586e-01 1.168782636523246765e-02 9.300640225410461426e-02 3.367623686790466309e-02 4.400952160358428955e-02 6.695681065320968628e-02
3.237432837486267090e-01 7.499896734952926636e-02 1.088599488139152527e-01 2.208487689495086670e-01 4.316474776715040207e-03 -8.807533234357833862e-02 -3.683567345142364502e-01 1.882706135511398315e-01 -4.691866412758827209e-02 1.322846766561269760e-02 -7.178514450788497925e-02 1.075475364923477173e-01 3.758627474308013916e-01 1.460349559783935547e-01 -1.828202456235885620e-01 3.670778572559356689e-01 1.454407442361116409e-02 -9.292068332433700562e-02 -6.925971806049346924e-02 -3.725171089172363281e-02 2.583101093769073486e-01 2.427867203950881958e-01 -4.230003803968429565e-02 5.722147226333618164e-02 2.050719112157821655e-01 7.345825433731079102e-02 -1.236933618783950806e-01 -1.007527336478233337e-01 2.427342236042022705e-01 -3.633190691471099854e-02 1.419043391942977905e-01 -3.355564177036285400e-02
2.962713837623596191e-01 2.271628379821777344e-01 -9.729709476232528687e-02 2.420653402805328369e-01 5.022247880697250366e-02 -2.338597327470779419e-01 -3.651922643184661865e-01 -2.004810571670532227e-01 2.472365200519561768e-01 1.757026910781860352e-01 -3.013096749782562256e-01 -1.766323149204254150e-01 -8.667185157537460327e-02 4.253717511892318726e-02 1.930299252271652222e-01 1.930720657110214233e-01 6.272644549608230591e-02 -2.368112355470657349e-01 1.414408470736816525e-04 2.311988621950149536e-01 -2.235344201326370239e-01 5.021085962653160095e-02 3.112485399469733238e-03 1.186159253120422363e-01 3.071938641369342804e-02 4.196589812636375427e-03 -1.224851608276367188e-01 8.943207561969757080e-02 -5.645943805575370789e-02 2.115520238876342773e-01 -1.802895590662956238e-02 -1.080748662352561951e-01
3.101569414138793945e-01 1.890113800764083862e-01 -8.541787415742874146e-02 -1.621868610382080078e-01 2.046038024127483368e-02 -3.875951468944549561e-01 -1.969823092222213745e-01 1.731643974781036377e-01 2.106115520000457764e-01 -6.288796663284301758e-02 1.945364475250244141e-02 1.382365524768829346e-01 -1.128098145127296448e-01 1.558631956577301025e-01 8.406037092208862305e-02 1.012824773788452148e-01 -1.472399681806564331e-01 -8.848548680543899536e-02 -5.199719220399856567e-02 9.067086875438690186e-02 -1.085621640086174011e-01 1.128731146454811096e-01 -3.241643011569976807e-01 3.255410818383097649e-03 2.162697762250900269e-01 -3.316502989036962390e-05 2.475582063198089600e-01 1.880834624171257019e-02 -1.428525894880294800e-01 1.696919500827789307e-01 -3.158606588840484619e-01 -2.558541595935821533e-01
5.093088001012802124e-02 -2.068789489567279816e-02 2.307787984609603882e-01 -4.341729357838630676e-02 -1.268495917320251465e-01 -2.458230853080749512e-01 -2.692243456840515137e-01 -1.283568143844604492e-01 1.862936653196811676e-02 -2.870526909828186035e-01 4.125872254371643066e-02 -2.927766144275665283e-01 1.035849303007125854e-01 2.259556204080581665e-01 1.455698311328887939e-01 1.091742068529129028e-01 1.297173053026199341e-01 2.204771786928176880e-01 5.654193833470344543e-02 3.997854143381118774e-02 9.167878329753875732e-02 2.917750179767608643e-01 -2.225161790847778320e-01 -2.905148267745971680e-01 2.738001011312007904e-02 -2.404145896434783936e-03 -7.234955579042434692e-02 -3.085459768772125244e-01 2.451570890843868256e-02 -2.056036889553070068e-02 2.257856130599975586e-01 -2.458042949438095093e-01
1.493653282523155212e-02 8.196006529033184052e-03 1.939417272806167603e-01 -2.189583480358123779e-01 1.195147167891263962e-02 -8.164753764867782593e-02 -4.230862557888031006e-01 -9.137064218521118164e-02 2.414215654134750366e-01 -2.816792130470275879e-01 5.642070248723030090e-02 -3.096382319927215576e-01 1.159655824303627014e-01 3.199012577533721924e-01 5.430493503808975220e-02 1.761720925569534302e-01 6.938268989324569702e-02 2.610084712505340576e-01 -4.597416892647743225e-02 -7.305922359228134155e-02 -7.482270151376724243e-02 1.614624559879302979e-01 -2.973150908946990967e-01 -8.490352891385555267e-03 2.520854771137237549e-01 1.174710318446159363e-01 -3.249012678861618042e-02 -2.169538475573062897e-02 1.846298128366470337e-01 4.968375340104103088e-02 -3.937892988324165344e-02 -1.266047954559326172e-01
3.605596721172332764e-01 2.061900198459625244e-01 5.026235803961753845e-02 -1.462941765785217285e-01 -2.961963713169097900e-01 -2.582114338874816895e-01 -3.341251313686370850e-01 -1.192061752080917358e-01 -1.276580840349197388e-01 -1.094421073794364929e-01 -1.755981147289276123e-02 -9.710750728845596313e-02 -1.208174135535955429e-02 2.628762423992156982e-01 8.227665675804018974e-04 -7.736905664205551147e-02 2.477608025074005127e-01 -1.774473041296005249e-01 -2.196249514818191528e-01 2.501086592674255371e-01 -7.123462855815887451e-02 2.172635346651077271e-01 -1.601059138774871826e-01 -1.602729596197605133e-02 9.801781177520751953e-02 -1.305611059069633484e-02 -1.175976395606994629e-01 1.516540497541427612e-01 2.162884175777435303e-01 5.694901570677757263e-02 -1.223803386092185974e-01 -1.288887262344360352e-01
2.837345004081726074e-02 1.239289268851280212e-01 3.305496573448181152e-01 -1.746856570243835449e-01 1.031708121299743652e-01 -2.087850421667098999e-01 -1.827290207147598267e-01 -8.501801639795303345e-02 -1.470601856708526611e-01 6.111863628029823303e-02 -1.567416191101074219e-01 -9.141016751527786255e-02 2.973253130912780762e-01 1.136673092842102051e-01 1.222884207963943481e-01 7.225925475358963013e-02 -1.359864771366119385e-01 -1.262293457984924316e-01 -8.641038089990615845e-02 1.271518021821975708e-01 2.220412641763687134e-01 3.632908761501312256e-01 -1.295932531356811523e-01 -1.265711188316345215e-01 2.416686862707138062e-01 9.937389194965362549e-02 -7.205450534820556641e-02 2.803323268890380859e-01 -7.849615812301635742e-02 2.059388607740402222e-01 -4.456261545419692993e-02 -3.076487481594085693e-01
1.015536561608314514e-01 2.381368167698383331e-02 2.229614257812500000e-01 -2.836734056472778320e-01 1.343643665313720703e-01 -2.007226198911666870e-01 -2.496639192104339600e-01 -8.451514691114425659e-02 -1.596225542016327381e-03 -3.233915427699685097e-03 -3.391031026840209961e-01 1.045711934566497803e-01 6.793624907732009888e-02 5.751796066761016846e-02 -5.912541877478361130e-03 1.189717054367065430e-01 4.584382474422454834e-01 -2.992257177829742432e-01 6.307274848222732544e-02 -1.774835586547851562e-02 -2.107285857200622559e-01 1.670135110616683960e-01 -7.427194714546203613e-02 -1.281629223376512527e-02 1.244861185550689697e-01 1.851903498172760010e-01 -1.895605176687240601e-01 1.352975219488143921e-01 -6.857325136661529541e-02 -1.393491923809051514e-01 -2.521858811378479004e-01 -9.665755927562713623e-02
2.591145932674407959e-01 3.691568076610565186e-01 -1.432615667581558228e-01 7.860346138477325439e-02 1.520170420408248901e-01 -2.335382252931594849e-01 -2.011060714721679688e-01 2.166267484426498413e-01 1.052421852946281433e-01 1.209171190857887268e-01 -1.156654655933380127e-01 9.002144634723663330e-02 -7.686856389045715332e-02 2.637822926044464111e-01 -4.789101332426071167e-02 -8.820032700896263123e-03 1.581495851278305054e-01 -6.638610363006591797e-02 -1.060854420065879822e-01 2.505525760352611542e-02 -7.771626114845275879e-02 3.310375213623046875e-01 -1.463404744863510132e-01 7.181044667959213257e-02 5.174221005290746689e-03 4.309445619583129883e-03 -8.169753849506378174e-02 -2.227707058191299438e-01 -1.981720924377441406e-01 2.277538478374481201e-01 -5.349730700254440308e-02 -3.820589184761047363e-01
-3.391316905617713928e-02 -2.767047882080078125e-01 1.215060204267501831e-01 5.484831333160400391e-02 8.335682749748229980e-02 -5.452477335929870605e-01 -4.927320182323455811e-01 -2.690140604972839355e-01 1.895719170570373535e-01 -1.828694157302379608e-02 7.360691577196121216e-02 -2.307694964110851288e-02 -9.433181839995086193e-04 2.412795126438140869e-01 -7.232750207185745239e-02 2.300342023372650146e-01 9.165123105049133301e-02 -5.851932242512702942e-02 -1.046288609504699707e-01 9.465534985065460205e-02 1.980423927307128906e-02 2.135413326323032379e-02 -1.553021520376205444e-01 -1.484790146350860596e-01 -1.184385567903518677e-01 -1.097164079546928406e-01 -1.336859818547964096e-02 -1.059142500162124634e-01 -3.819587081670761108e-02 -4.281633719801902771e-02 4.920531064271926880e-02 -6.789411604404449463e-02
2.611485421657562256e-01 1.997745037078857422e-01 -1.556832492351531982e-01 2.004644870758056641e-01 1.924932301044464111e-01 -3.465707004070281982e-01 -2.072840332984924316e-01 5.060740932822227478e-02 1.563749909400939941e-01 -4.680734872817993164e-02 1.412992775440216064e-01 3.562901914119720459e-02 -1.720760315656661987e-01 1.321106702089309692e-01 6.002787500619888306e-02 3.170183002948760986e-01 -2.430231496691703796e-02 -4.218106344342231750e-02 1.734845638275146484e-01 -1.053517982363700867e-01 6.994660943746566772e-02 1.046083942055702209e-01 -3.010394573211669922e-01 -2.158918529748916626e-01 2.058598697185516357e-01 -5.266405269503593445e-02 -1.135503128170967102e-01 -6.579336244612932205e-03 -3.226818740367889404e-01 1.444108784198760986e-01 -1.591590046882629395e-01 -1.438595056533813477e-01
3.512137830257415771e-01 7.643407210707664490e-03 -4.805338010191917419e-02 1.468454152345657349e-01 2.804334461688995361e-02 -6.297402828931808472e-02 -3.054775893688201904e-01 6.818260066211223602e-03 -1.111866682767868042e-01 -2.996622920036315918e-01 -1.642267107963562012e-01 -2.100095450878143311e-01 2.532002329826354980e-01 1.956652402877807617e-01 -1.301045715808868408e-01 2.287170141935348511e-01 1.620042771100997925e-01 1.271450519561767578e-01 6.153333187103271484e-02 -8.836142718791961670e-02 1.302947252988815308e-01 -1.052092462778091431e-01 -3.412268161773681641e-01 -1.713505685329437256e-01 6.746875494718551636e-02 -3.572520217858254910e-04 -5.479666218161582947e-02 3.428390249609947205e-02 2.076317667961120605e-01 2.947322726249694824e-01 9.755883365869522095e-03 -2.075644731521606445e-01
1.401848345994949341e-01 8.406075648963451385e-03 1.592319756746292114e-01 -9.185520559549331665e-02 7.756745070219039917e-02 -5.578337982296943665e-02 -1.980018764734268188e-01 -8.831948041915893555e-02 1.348188370466232300e-01 -3.085305392742156982e-01 6.773414462804794312e-02 -3.759448826313018799e-01 9.762699156999588013e-02 2.716941237449645996e-01 1.081569269299507141e-01 2.656509578227996826e-01 2.967943251132965088e-01 5.873000621795654297e-02 -1.930233091115951538e-02 -1.264741271734237671e-01 -9.185912460088729858e-02 1.545618325471878052e-01 -1.238326802849769592e-01 -2.776457071304321289e-01 2.344120591878890991e-01 1.430484503507614136e-01 5.990223214030265808e-02 -1.178308576345443726e-01 1.949799209833145142e-01 2.953607439994812012e-01 -7.972776144742965698e-02 -9.108004719018936157e-02
2.121414989233016968e-01 -2.687616460025310516e-02 1.384997814893722534e-01 4.564200062304735184e-03 9.807638823986053467e-02 -1.989962458610534668e-01 -2.427612096071243286e-01 -5.958563461899757385e-02 2.596134841442108154e-01 -1.125048939138650894e-02 -2.505776584148406982e-01 7.113255560398101807e-02 3.301451802253723145e-01 7.486582547426223755e-02 -7.063161581754684448e-02 1.291178259998559952e-02 3.628544881939888000e-02 -1.603683829307556152e-01 3.354526460170745850e-01 -1.467763483524322510e-01 -5.632125586271286011e-02 2.062021046876907349e-01 -3.017362952232360840e-01 -1.262295842170715332e-01 1.451167017221450806e-01 -1.132770404219627380e-01 -8.436174131929874420e-03 3.352394402027130127e-01 4.040054231882095337e-02 3.098102509975433350e-01 1.008449047803878784e-01 1.816184818744659424e-02
2.509162724018096924e-01 2.927280962467193604e-01 5.671124160289764404e-02 9.267307072877883911e-02 -8.269307017326354980e-02 -4.972351714968681335e-02 -2.943281531333923340e-01 3.773777186870574951e-02 6.284973025321960449e-02 1.549091562628746033e-02 -2.274500578641891479e-01 -2.034561783075332642e-01 2.801036238670349121e-01 2.182922214269638062e-01 -2.459839880466461182e-01 2.486286908388137817e-01 2.251947820186614990e-01 -2.141089886426925659e-01 2.700067162513732910e-01 -9.503042697906494141e-02 2.644717395305633545e-01 7.181766629219055176e-02 -1.084614619612693787e-01 -1.804647594690322876e-02 5.452810972929000854e-02 1.123806983232498169e-01 4.465194791555404663e-02 -1.837834268808364868e-01 7.651051878929138184e-02 -4.380965977907180786e-02 2.258408516645431519e-01 -1.435218751430511475e-01
2.025926299393177032e-02 4.436771944165229797e-02 2.143419235944747925e-01 -1.067462638020515442e-01 1.936500072479248047e-01 -1.625396013259887695e-01 -1.275174878537654877e-02 5.903789773583412170e-03 4.402124583721160889e-01 6.305836141109466553e-03 -1.898932456970214844e-01 1.152082234621047974e-01 2.059902697801589966e-01 1.139563620090484619e-01 7.401600480079650879e-02 4.768587052822113037e-01 1.809849590063095093e-02 4.385102540254592896e-02 -3.866371139883995056e-02 -1.557976305484771729e-01 1.287398040294647217e-01 4.702801257371902466e-02 -2.815023362636566162e-01 6.309388577938079834e-02 2.833786979317665100e-02 2.137808799743652344e-01 -3.267501946538686752e-03 5.978592857718467712e-02 4.123955219984054565e-02 1.765442192554473877e-01 -3.354389667510986328e-01 1.386026442050933838e-01
7.668507844209671021e-02 -8.445833623409271240e-02 1.027699634432792664e-01 6.756859272718429565e-02 6.122469902038574219e-02 -2.601307332515716553e-01 -1.993495374917984009e-01 -1.897283941507339478e-01 6.763170659542083740e-02 -4.675077274441719055e-02 2.326022833585739136e-01 8.711141347885131836e-02 2.944214344024658203e-01 3.763054907321929932e-01 2.574160695075988770e-03 1.996663957834243774e-01 4.094464331865310669e-02 -6.865061074495315552e-02 2.854299731552600861e-03 1.348094791173934937e-01 -3.226097226142883301e-01 3.860406875610351562e-01 -1.774074733257293701e-01 -1.099650282412767410e-02 -2.500392794609069824e-01 -7.942908257246017456e-02 1.892573684453964233e-01 -8.477628976106643677e-02 -3.497514873743057251e-02 -1.718939095735549927e-02 -1.899113208055496216e-01 1.714686453342437744e-01
-3.088873345404863358e-03 1.592840403318405151e-01 -1.740856915712356567e-01 -1.098598912358283997e-01 9.186495840549468994e-02 -4.103994369506835938e-01 -1.419668644666671753e-01 -8.308588713407516479e-02 6.828686594963073730e-02 -1.069878190755844116e-01 -3.267860114574432373e-01 1.201056316494941711e-02 2.774112522602081299e-01 1.910525113344192505e-01 -9.306033700704574585e-02 2.887592613697052002e-01 1.271772570908069611e-02 -2.200468033552169800e-01 1.074870228767395020e-01 2.292357236146926880e-01 -9.307774156332015991e-02 3.457917571067810059e-01 -4.327664896845817566e-02 1.249186843633651733e-01 9.203354269266128540e-02 -5.321874469518661499e-02 2.014688700437545776e-01 -1.652535945177078247e-01 6.524318456649780273e-02 1.632603555917739868e-01 7.738575339317321777e-02 1.589930057525634766e-01
1.651682853698730469e-01 3.252843320369720459e-01 2.171056270599365234e-01 3.260871022939682007e-02 -8.366557210683822632e-02 -1.285797357559204102e-01 -2.010597139596939087e-01 -1.134567782282829285e-01 -6.963600963354110718e-02 -3.966577723622322083e-02 -1.976829022169113159e-01 -5.676004290580749512e-02 1.850994378328323364e-01 1.197892799973487854e-01 8.424167335033416748e-02 2.922918181866407394e-03 4.189985692501068115e-01 5.537353456020355225e-02 -1.014808043837547302e-01 2.589820623397827148e-01 1.183937564492225647e-01 1.223031133413314819e-01 -1.221342682838439941e-01 -2.466935664415359497e-01 -1.185054704546928406e-01 -8.161298930644989014e-02 1.227839216589927673e-01 6.292797625064849854e-02 -1.510988324880599976e-01 1.892068833112716675e-01 -4.054839313030242920e-01 -1.179365888237953186e-01
1.718038320541381836e-01 -2.778010070323944092e-01 -1.941131078638136387e-03 -1.140246987342834473e-01 2.064015269279479980e-01 3.559198928996920586e-03 -1.647201031446456909e-01 -2.575129270553588867e-01 2.596636712551116943e-01 -4.326837658882141113e-01 -2.267171293497085571e-01 -1.080632358789443970e-01 2.874264307320117950e-02 1.641225516796112061e-01 -2.498912215232849121e-01 9.726393967866897583e-02 1.370351165533065796e-01 -1.800290681421756744e-02 5.263166129589080811e-02 2.438209764659404755e-02 1.032878085970878601e-01 2.825938165187835693e-01 -1.423834264278411865e-01 -6.733651459217071533e-02 1.735998690128326416e-01 1.713470965623855591e-01 -3.416000632569193840e-03 4.932530224323272705e-02 3.266782760620117188e-01 7.867147028446197510e-02 -1.191822439432144165e-01 1.363644259981811047e-03
-5.699096247553825378e-02 4.404303431510925293e-02 2.790215909481048584e-01 -9.794006496667861938e-02 -5.784297361969947815e-02 -3.582084476947784424e-01 -4.597386419773101807e-01 1.924247145652770996e-01 1.360933035612106323e-01 7.966884225606918335e-02 -6.842879205942153931e-02 -1.858265399932861328e-01 -1.277338415384292603e-01 -1.005321890115737915e-01 -1.212952807545661926e-01 3.408356904983520508e-01 -2.341240271925926208e-02 -2.882682979106903076e-01 -2.007105574011802673e-02 1.833179593086242676e-01 -1.575563699007034302e-01 1.315672844648361206e-01 -1.947582960128784180e-01 -1.019368171691894531e-01 5.079057440161705017e-02 -1.740689724683761597e-01 -3.286414965987205505e-02 1.006469577550888062e-01 -1.857047714293003082e-02 6.737229973077774048e-02 -1.052772253751754761e-01 -1.943360716104507446e-01
1.255370378494262695e-01 2.088309973478317261e-01 3.234550356864929199e-02 -1.182883307337760925e-01 1.005192548036575317e-01 -3.923304677009582520e-01 -3.077293336391448975e-01 2.560149133205413818e-01 2.021847963333129883e-01 -6.851688772439956665e-02 1.279222518205642700e-01 -1.279427558183670044e-01 -1.265897750854492188e-01 2.838379442691802979e-01 -4.899929091334342957e-02 2.918181717395782471e-01 -8.278969675302505493e-02 -3.746542632579803467e-01 -7.455651462078094482e-02 4.679339379072189331e-02 -3.341474384069442749e-02 1.313310116529464722e-01 -5.825769528746604919e-02 2.129955776035785675e-02 4.673008993268013000e-02 -4.381219670176506042e-02 6.505923718214035034e-02 1.689144968986511230e-01 1.261625885963439941e-01 1.405115276575088501e-01 -1.607774496078491211e-01 -2.516167163848876953e-01
9.096881002187728882e-02 -9.585519880056381226e-02 -9.506532549858093262e-02 -8.479626476764678955e-02 3.329627215862274170e-01 -1.045400574803352356e-01 -3.566689789295196533e-01 -1.823831647634506226e-01 1.442730724811553955e-01 -1.488126665353775024e-01 -3.567957580089569092e-01 -2.322946339845657349e-01 -8.589989691972732544e-02 2.243618220090866089e-01 -1.977413147687911987e-01 1.444629430770874023e-01 1.758845150470733643e-01 1.442003995180130005e-01 9.504003822803497314e-02 1.107446700334548950e-01 2.397191338241100311e-02 1.385758519172668457e-01 -2.004905790090560913e-01 7.873231917619705200e-02 2.583907246589660645e-01 2.349618822336196899e-01 -2.606441676616668701e-01 9.215380251407623291e-02 5.431487783789634705e-02 -1.505636982619762421e-02 -2.207995951175689697e-02 -2.937982976436614990e-02
2.239154726266860962e-01 -3.614938259124755859e-02 4.517919719219207764e-01 -8.094719052314758301e-02 6.905291229486465454e-02 -2.149173617362976074e-01 -2.510174214839935303e-01 -5.920230597257614136e-02 -1.156052574515342712e-01 -7.205440104007720947e-02 -2.115982212126255035e-02 -1.212657764554023743e-01 1.756481081247329712e-01 -2.313204854726791382e-01 -7.899383455514907837e-02 2.401527166366577148e-01 8.089368790388107300e-02 -1.583694815635681152e-01 3.065764030907303095e-04 2.740558683872222900e-01 1.311012357473373413e-01 1.114107444882392883e-01 -2.001707255840301514e-01 -6.747104972600936890e-02 1.603565216064453125e-01 -2.134245634078979492e-02 2.600300908088684082e-01 2.065184265375137329e-01 -1.259227395057678223e-01 -2.412046305835247040e-02 -3.180032074451446533e-01 -5.897825583815574646e-02
-8.849606662988662720e-02 -3.629225492477416992e-02 1.817270964384078979e-01 -2.097552120685577393e-01 2.783977426588535309e-02 -3.148694634437561035e-01 -3.374336361885070801e-01 6.622069329023361206e-02 3.804503008723258972e-02 8.018888533115386963e-02 -2.839843034744262695e-01 -7.358087599277496338e-02 -9.155749343335628510e-03 4.659113008528947830e-03 -2.045668810606002808e-01 4.095816612243652344e-01 -1.643404737114906311e-02 7.729067653417587280e-02 3.662132918834686279e-01 -2.388950996100902557e-02 6.446209549903869629e-02 1.687162220478057861e-01 -6.450360268354415894e-02 -1.875882148742675781e-01 6.744541972875595093e-02 -2.704392373561859131e-01 -1.253804564476013184e-01 -1.906093508005142212e-01 4.756240174174308777e-02 1.505152881145477295e-01 8.545785397291183472e-02 -1.309953033924102783e-01
-1.806890070438385010e-01 2.499791234731674194e-01 1.185000017285346985e-01 1.068134158849716187e-01 9.340046346187591553e-02 -1.068168357014656067e-01 -2.282279580831527710e-01 -2.967397570610046387e-01 1.838507205247879028e-01 2.271425351500511169e-02 -6.209310516715049744e-02 7.823971658945083618e-02 -1.799031533300876617e-02 -6.184520199894905090e-02 2.523382604122161865e-01 1.752528995275497437e-01 2.255713790655136108e-01 -9.535389952361583710e-03 -1.519651859998703003e-01 2.537165880203247070e-01 -6.472754757851362228e-03 4.170070290565490723e-01 -9.226838499307632446e-02 7.132859528064727783e-02 3.801822960376739502e-01 -1.879093199968338013e-01 1.870601624250411987e-02 9.926042985171079636e-04 3.322749212384223938e-02 1.845037192106246948e-01 -1.792121827602386475e-01 5.352480337023735046e-02
7.507586479187011719e-02 9.499466419219970703e-02 2.201798558235168457e-01 -1.925111860036849976e-01 1.684050709009170532e-01 -2.682428359985351562e-01 -3.724577128887176514e-01 -8.198276162147521973e-02 1.305367499589920044e-01 -1.995216012001037598e-01 1.146842911839485168e-01 -2.970807850360870361e-01 6.035182252526283264e-02 3.187833726406097412e-01 -7.938217371702194214e-02 6.465843413025140762e-03 9.315761923789978027e-02 1.235190853476524353e-01 -1.483425796031951904e-01 -1.137210205197334290e-01 -1.452713906764984131e-01 2.823841292411088943e-03 -3.216165900230407715e-01 -3.189208358526229858e-02 3.474817276000976562e-01 7.100637257099151611e-02 -1.004196703433990479e-01 -4.895428195595741272e-02 1.584837883710861206e-01 1.238911300897598267e-01 1.081530228257179260e-01 9.645827114582061768e-02
3.683769106864929199e-01 1.281984448432922363e-01 3.702541291713714600e-01 -1.590061634778976440e-01 1.822121143341064453e-01 -1.305430289357900620e-02 -1.782037317752838135e-01 2.221376895904541016e-01 1.598762571811676025e-01 4.017558321356773376e-02 -1.671796888113021851e-01 2.480959147214889526e-02 5.695561692118644714e-02 1.384550780057907104e-01 -7.499136775732040405e-02 2.185947149991989136e-01 2.406166195869445801e-01 -6.855942308902740479e-02 -1.326437890529632568e-01 -4.081766819581389427e-04 2.750433683395385742e-01 1.228322535753250122e-01 -1.609706878662109375e-01 -1.603200435638427734e-01 2.891723513603210449e-01 1.158283725380897522e-01 -4.563099145889282227e-02 9.866095334291458130e-02 -5.302023515105247498e-02 4.408136382699012756e-02 -1.827912032604217529e-01 -2.643807828426361084e-01
2.149989306926727295e-01 1.392333954572677612e-01 -9.460948407649993896e-02 -1.811685562133789062e-01 9.521915018558502197e-02 -2.091713249683380127e-01 -1.493105292320251465e-01 -8.631969243288040161e-02 8.865700662136077881e-02 1.855260506272315979e-02 -3.839318081736564636e-02 -2.281996309757232666e-01 3.576455414295196533e-01 3.917548060417175293e-02 1.035148203372955322e-01 3.034926056861877441e-01 -2.409698963165283203e-01 3.233204185962677002e-01 2.460796386003494263e-02 1.190655902028083801e-01 1.649032905697822571e-02 4.278478324413299561e-01 -1.154897436499595642e-01 -1.602822840213775635e-01 1.096000708639621735e-02 5.590616911649703979e-02 4.358242731541395187e-03 1.015665680170059204e-01 -1.931620687246322632e-01 2.277056276798248291e-01 1.092804819345474243e-01 4.010280221700668335e-02
4.823664128780364990e-01 9.545435756444931030e-02 1.729401648044586182e-01 6.368741393089294434e-02 -3.852524608373641968e-02 -1.301673501729965210e-01 -2.310939431190490723e-01 -1.159557551145553589e-01 8.022934943437576294e-02 4.821479320526123047e-02 -6.950498372316360474e-02 -2.352625131607055664e-01 1.084946990013122559e-01 2.827428579330444336e-01 -6.709364242851734161e-03 2.819989621639251709e-01 2.341612428426742554e-02 1.695462167263031006e-01 -1.740805953741073608e-01 1.504701375961303711e-01 -3.282170370221138000e-02 -1.534675508737564087e-01 -7.781923562288284302e-02 1.721574515104293823e-01 1.364906877279281616e-01 -2.517174184322357178e-01 -8.283101767301559448e-02 -1.199870370328426361e-02 1.816343218088150024e-01 3.359121382236480713e-01 -1.250025331974029541e-01 -7.570911198854446411e-02
4.330636933445930481e-02 2.243416905403137207e-01 1.387614905834197998e-01 3.747990354895591736e-02 -1.133396569639444351e-02 -8.587007224559783936e-02 -2.329374700784683228e-01 -1.370737850666046143e-01 1.731788069009780884e-01 -1.510132402181625366e-01 -1.152139827609062195e-01 6.472036987543106079e-02 -6.723838299512863159e-02 -2.023846358060836792e-01 1.039258241653442383e-01 3.307718336582183838e-01 2.758095562458038330e-01 -1.769473403692245483e-01 -1.896025240421295166e-01 2.460768669843673706e-01 -4.277155175805091858e-02 3.031857013702392578e-01 -3.221533000469207764e-01 -1.733779348433017731e-02 3.149601221084594727e-01 -1.514831632375717163e-01 5.102794617414474487e-02 5.042316624894738197e-04 -1.580789834260940552e-01 -3.169227391481399536e-02 -1.747045814990997314e-01 1.662830263376235962e-01
4.039653390645980835e-02 -1.173963397741317749e-01 -1.842921413481235504e-02 5.493768677115440369e-02 6.236673891544342041e-02 -3.027523756027221680e-01 -3.281007334589958191e-02 -1.595146059989929199e-01 2.815180458128452301e-02 -2.394496202468872070e-01 -4.943662285804748535e-01 6.653326004743576050e-02 2.053314596414566040e-01 2.429218888282775879e-01 -5.292503908276557922e-02 2.713557183742523193e-01 1.717555522918701172e-02 -1.140698939561843872e-01 4.460583254694938660e-02 2.567767500877380371e-01 1.959014087915420532e-01 2.588701546192169189e-01 -2.682865262031555176e-01 -9.708455204963684082e-02 6.243404000997543335e-02 -1.673177001066505909e-03 9.239404648542404175e-02 1.164553910493850708e-01 -7.128310203552246094e-02 -5.688431859016418457e-02 7.405334711074829102e-02 2.584038972854614258e-01
-2.235754728317260742e-01 1.145324483513832092e-01 1.934075802564620972e-01 -2.143125981092453003e-01 -1.281404122710227966e-02 -3.815619647502899170e-01 -2.047298848628997803e-01 -6.262072175741195679e-02 8.280818909406661987e-02 -1.088100597262382507e-01 1.887567527592182159e-02 -2.114737927913665771e-01 -8.221977204084396362e-02 3.272962868213653564e-01 1.390551477670669556e-01 2.380509376525878906e-01 1.667236536741256714e-01 -2.434222996234893799e-01 -2.720322832465171814e-02 3.378298282623291016e-01 -1.577581167221069336e-01 1.226565167307853699e-01 -2.413859665393829346e-01 -9.694451838731765747e-02 -9.460742026567459106e-02 -6.205289438366889954e-02 -9.374737739562988281e-02 6.366421934217214584e-03 5.609646067023277283e-02 1.951970607042312622e-01 1.866180151700973511e-01 3.294962272047996521e-02
4.006618261337280273e-01 -2.102512568235397339e-01 1.350082457065582275e-01 7.507789134979248047e-02 1.503380089998245239e-01 -2.994102835655212402e-01 6.227009370923042297e-02 -3.456016480922698975e-01 -8.996038138866424561e-02 4.423476755619049072e-02 -1.268388051539659500e-02 -1.392879486083984375e-01 2.172854393720626831e-01 2.393186390399932861e-01 -9.347744286060333252e-02 9.967910498380661011e-02 1.420829594135284424e-01 1.506188362836837769e-01 -7.233315706253051758e-02 9.972978383302688599e-02 -1.389488279819488525e-01 3.287387788295745850e-01 -2.319553196430206299e-01 -2.293613739311695099e-02 1.936172097921371460e-01 1.194996833801269531e-01 -1.903057843446731567e-01 -1.606396287679672241e-01 7.421810179948806763e-02 -1.419198960065841675e-01 -3.423087671399116516e-02 -5.191350355744361877e-02
2.599964477121829987e-02 -6.660336162894964218e-03 3.439263254404067993e-02 4.372117109596729279e-03 1.307058334350585938e-01 -3.091890513896942139e-01 -2.039656490087509155e-01 -1.141724139451980591e-01 1.280661374330520630e-01 1.210464462637901306e-01 2.738717794418334961e-01 -9.801542758941650391e-02 2.998672425746917725e-01 2.386123985052108765e-01 -5.616524722427129745e-04 2.830260097980499268e-01 2.165371552109718323e-02 -2.477465271949768066e-01 1.046611275523900986e-02 4.858862981200218201e-02 -2.481617927551269531e-01 3.787750601768493652e-01 -2.807894349098205566e-01 -3.434736281633377075e-02 -2.604598701000213623e-01 -5.180014297366142273e-02 -5.362248420715332031e-02 -1.402824074029922485e-01 -8.477642387151718140e-02 -3.653140738606452942e-02 -1.484607458114624023e-01 1.228743121027946472e-01
1.721886545419692993e-01 5.516562238335609436e-02 4.125540703535079956e-02 1.342351734638214111e-01 2.812494337558746338e-01 -3.845024704933166504e-01 -2.662103772163391113e-01 1.300841104239225388e-02 7.214962039142847061e-03 -1.796490550041198730e-01 -2.044613808393478394e-01 1.883964240550994873e-01 2.199295014142990112e-01 4.413678869605064392e-02 -2.281545996665954590e-01 8.183795958757400513e-02 1.980425566434860229e-01 -6.552748382091522217e-02 2.567238509654998779e-01 4.820751771330833435e-02 -3.084792289882898331e-03 1.902469992637634277e-01 1.128473579883575439e-01 -1.938541531562805176e-01 9.567566215991973877e-03 5.250835046172142029e-02 1.479112654924392700e-01 -1.603582054376602173e-01 -3.646587133407592773e-01 8.849485218524932861e-02 8.463574945926666260e-02 -1.850371509790420532e-01
3.554681539535522461e-01 -5.448978394269943237e-02 -9.146800637245178223e-02 4.254352673888206482e-02 1.439499408006668091e-01 -4.488941729068756104e-01 -4.209134727716445923e-02 -2.566295862197875977e-01 -8.052802085876464844e-02 6.095672026276588440e-02 3.965974226593971252e-02 -2.428099066019058228e-01 -7.223382592201232910e-02 1.791710853576660156e-01 5.635921657085418701e-02 1.089596822857856750e-01 2.064620256423950195e-01 3.238606452941894531e-02 -9.543371945619583130e-02 2.133033275604248047e-01 2.544047236442565918e-01 2.386320680379867554e-01 -2.986779808998107910e-01 -1.738277375698089600e-01 1.382028311491012573e-01 1.967222094535827637e-01 -1.575450599193572998e-01 5.186782777309417725e-02 8.050746284425258636e-03 -1.034801974892616272e-01 -5.760089308023452759e-02 -9.362819790840148926e-02
1.006112396717071533e-01 1.477967947721481323e-01 4.666813835501670837e-02 -2.063605561852455139e-02 1.323248893022537231e-01 -2.839598953723907471e-01 -2.415248453617095947e-01 1.044150143861770630e-01 2.670170962810516357e-01 1.358427293598651886e-02 -2.164600193500518799e-01 8.628189563751220703e-02 -2.043960802257061005e-02 9.856950491666793823e-02 -4.128546714782714844e-01 2.726761996746063232e-01 1.445175111293792725e-01 -1.456522196531295776e-01 -3.279378637671470642e-02 -4.841954261064529419e-02 9.890834800899028778e-03 6.789296865463256836e-02 -3.678791522979736328e-01 -1.428078673779964447e-02 3.173374831676483154e-01 1.821365505456924438e-01 2.292177826166152954e-01 -3.110768646001815796e-02 -1.298222094774246216e-01 5.890120193362236023e-02 5.306474398821592331e-03 1.543699949979782104e-01
2.301334291696548462e-01 1.091155260801315308e-01 9.182779490947723389e-02 -2.119492143392562866e-01 3.885403042659163475e-03 -7.172459363937377930e-02 -6.111102178692817688e-02 -1.259927004575729370e-01 1.763572841882705688e-01 -1.857097148895263672e-01 -2.336158603429794312e-01 -7.371351122856140137e-02 1.138707324862480164e-01 -2.836619876325130463e-02 2.779777348041534424e-02 4.849675595760345459e-01 2.232953459024429321e-01 -3.601645529270172119e-01 1.580767184495925903e-01 2.053349278867244720e-02 1.100202724337577820e-01 2.662550508975982666e-01 8.053655177354812622e-02 -4.020594060420989990e-03 1.730660162866115570e-02 -3.162012994289398193e-01 8.392502553761005402e-03 7.980357855558395386e-02 -1.048940047621726990e-02 -1.823986917734146118e-01 -1.241277456283569336e-01 -1.779761612415313721e-01
1.758238673210144043e-01 4.824924096465110779e-02 1.957662589848041534e-02 -6.720194220542907715e-02 1.653287932276725769e-02 -3.150225281715393066e-01 -2.583206892013549805e-01 -6.589628010988235474e-02 3.289077877998352051e-01 3.457631915807723999e-02 -2.404338121414184570e-01 4.405366629362106323e-02 4.112868905067443848e-01 1.460620313882827759e-01 -3.594740852713584900e-02 -5.414588376879692078e-02 -1.613375172019004822e-02 -2.098892629146575928e-02 1.556495875120162964e-01 -1.014311984181404114e-02 9.740576148033142090e-02 1.776362806558609009e-01 -1.014607623219490051e-01 -1.319080442190170288e-01 1.805621534585952759e-01 -1.051404327154159546e-01 -4.153663665056228638e-02 2.510677874088287354e-01 -3.242230787873268127e-02 3.986000418663024902e-01 1.270556151866912842e-01 -2.217506766319274902e-01
-1.240839064121246338e-01 -1.307819634675979614e-01 1.970866024494171143e-01 1.188978478312492371e-01 1.350378841161727905e-01 -3.556441962718963623e-01 -3.621654212474822998e-01 -2.451688051223754883e-01 -1.854932308197021484e-02 -1.878710985183715820e-01 2.158646434545516968e-01 4.918748885393142700e-02 3.461485803127288818e-01 1.472477763891220093e-01 -8.348832279443740845e-02 2.865159511566162109e-01 1.339100301265716553e-01 -2.849079072475433350e-01 -4.222876951098442078e-02 1.738098859786987305e-01 -1.351483017206192017e-01 5.017500370740890503e-02 -2.469071149826049805e-01 -5.268317088484764099e-02 1.216713190078735352e-01 -5.084941163659095764e-02 -3.381159901618957520e-02 1.452315412461757660e-02 2.322721481323242188e-02 -1.678942441940307617e-01 -1.107981987297534943e-02 -9.869985282421112061e-03
1.939800679683685303e-01 1.021645739674568176e-01 2.640100121498107910e-01 -9.942767210304737091e-03 4.812366142868995667e-02 -2.734703719615936279e-01 -1.999834626913070679e-01 -3.530251234769821167e-02 2.358588725328445435e-01 -1.485537588596343994e-01 -5.991246551275253296e-02 1.738733798265457153e-01 -8.782996237277984619e-02 1.014466285705566406e-01 -1.256683170795440674e-01 2.997066974639892578e-01 2.253401130437850952e-01 2.370623499155044556e-01 1.040293201804161072e-01 2.139102816581726074e-01 8.648141473531723022e-02 1.417187899351119995e-01 1.277188658714294434e-01 -1.920805573463439941e-01 -1.797676384449005127e-01 2.195197045803070068e-01 -3.801799565553665161e-02 -7.704955339431762695e-02 -1.799354404211044312e-01 8.266995847225189209e-02 4.497914388775825500e-02 -3.939580619335174561e-01
-6.092315912246704102e-02 1.244605779647827148e-01 -3.197627142071723938e-02 -1.268221586942672729e-01 1.286319941282272339e-01 -2.446524202823638916e-01 -1.817502826452255249e-01 -1.919465810060501099e-01 3.169505298137664795e-01 7.690425030887126923e-03 -2.766782343387603760e-01 2.762579359114170074e-02 1.560483425855636597e-01 -3.553821938112378120e-03 -1.436938494443893433e-01 1.593974828720092773e-01 2.049999125301837921e-02 -3.255923092365264893e-01 1.354648917913436890e-01 3.290432691574096680e-01 -1.539254933595657349e-01 2.886224687099456787e-01 -1.361142843961715698e-01 2.033029049634933472e-01 1.718595772981643677e-01 1.769549995660781860e-01 -2.552301883697509766e-01 -1.410516649484634399e-01 -3.247331455349922180e-02 8.764299005270004272e-02 -7.785867154598236084e-02 9.259299188852310181e-02
-1.526886969804763794e-01 -2.808010280132293701e-01 1.424734443426132202e-01 1.766744554042816162e-01 -5.083811003714799881e-03 -3.692498803138732910e-01 -4.196232855319976807e-01 -1.118469163775444031e-01 2.040743827819824219e-01 9.335381910204887390e-03 4.911567270755767822e-02 -4.484584182500839233e-02 3.421130776405334473e-02 1.220465749502182007e-01 8.040613681077957153e-02 2.822950482368469238e-01 1.725056171417236328e-01 -2.611463069915771484e-01 -2.020426094532012939e-01 1.915187984704971313e-01 3.911749646067619324e-02 2.063798457384109497e-01 -2.913058400154113770e-01 -8.226404339075088501e-02 -1.134360507130622864e-01 -5.470288917422294617e-02 -6.878423690795898438e-02 -5.775886774063110352e-02 2.697565034031867981e-02 1.278253048658370972e-01 -1.233278736472129822e-01 -7.464160770177841187e-02
2.228390425443649292e-01 -2.416658587753772736e-02 3.034599423408508301e-01 -2.651481330394744873e-02 -5.850696563720703125e-02 -2.420044690370559692e-01 -2.637495100498199463e-01 -4.383573308587074280e-03 -1.408580243587493896e-01 1.963577815331518650e-04 9.724698215723037720e-02 -3.763637691736221313e-02 2.746647596359252930e-01 4.032343327999114990e-01 4.394837841391563416e-02 1.472628116607666016e-01 -1.040822416543960571e-01 3.209326565265655518e-01 7.738130539655685425e-02 -3.644054010510444641e-02 -1.837727031670510769e-03 3.047794699668884277e-01 -2.791003882884979248e-01 8.114831149578094482e-02 -9.395630098879337311e-03 1.635930240154266357e-01 -1.268483102321624756e-01 -1.753862947225570679e-02 9.766431152820587158e-02 1.904019713401794434e-01 -2.024364918470382690e-01 -6.694093346595764160e-02
1.818692684173583984e-01 -1.631525754928588867e-01 2.621554732322692871e-01 1.753214597702026367e-01 4.576239362359046936e-02 -1.990359723567962646e-01 -3.177704215049743652e-01 -1.395581513643264771e-01 -3.203781694173812866e-02 -2.795272879302501678e-02 -1.210454702377319336e-01 -3.031584993004798889e-02 1.515173465013504028e-01 2.332364469766616821e-01 6.169081479310989380e-02 2.718937397003173828e-01 -2.524035423994064331e-02 1.634382754564285278e-01 -1.026706248521804810e-01 6.662604212760925293e-02 3.688166737556457520e-01 2.226204425096511841e-02 5.060577020049095154e-02 1.772046983242034912e-01 1.539614796638488770e-01 -2.417699247598648071e-01 -4.417907446622848511e-02 3.675531223416328430e-02 2.231218218803405762e-01 3.701370060443878174e-01 -3.313741087913513184e-02 -1.416140049695968628e-01
3.247251212596893311e-01 3.815743699669837952e-02 2.758189737796783447e-01 2.455826550722122192e-01 2.409580722451210022e-02 -2.199212461709976196e-01 -1.908297538757324219e-01 6.988596171140670776e-02 3.169212341308593750e-01 -8.703613281250000000e-02 1.389047652482986450e-01 -1.712124347686767578e-01 8.087377250194549561e-02 -7.655167579650878906e-02 -1.986880898475646973e-01 2.673854827880859375e-01 3.228947520256042480e-01 6.312613189220428467e-02 -1.807023882865905762e-01 9.898494184017181396e-02 2.831473648548126221e-01 2.551171369850635529e-02 -1.081062778830528259e-01 -5.008090287446975708e-02 7.039567083120346069e-02 -1.903920322656631470e-01 8.368159830570220947e-02 -5.810015276074409485e-02 -1.427567452192306519e-01 2.620435655117034912e-01 4.688542801886796951e-03 1.012905593961477280e-02
3.066798672080039978e-02 1.482586562633514404e-01 2.012005150318145752e-01 5.139650404453277588e-02 6.590858101844787598e-02 -2.452319264411926270e-01 -2.251363694667816162e-01 1.370774358510971069e-01 2.375539839267730713e-01 -1.639580279588699341e-01 -3.496619164943695068e-01 -4.945197328925132751e-02 -1.129798665642738342e-01 1.834736019372940063e-01 -2.447430342435836792e-01 3.315599262714385986e-01 1.753958165645599365e-01 6.440231949090957642e-02 1.266214400529861450e-01 -4.313392564654350281e-02 1.440388560295104980e-01 1.714481264352798462e-01 -3.821747750043869019e-02 -1.264921724796295166e-01 2.994683086872100830e-01 1.231576576828956604e-01 -1.522816866636276245e-01 1.654393821954727173e-01 -2.717831730842590332e-01 6.613730639219284058e-02 3.732873871922492981e-02 1.423557996749877930e-01
2.854178249835968018e-01 -2.338401824235916138e-01 2.412163466215133667e-01 -8.701869100332260132e-02 -4.118501394987106323e-02 -2.366948276758193970e-01 -2.731607258319854736e-01 -1.732243299484252930e-01 -3.521545603871345520e-02 -1.484768390655517578e-01 -6.718984805047512054e-03 2.587856724858283997e-02 3.183416724205017090e-01 -8.574362099170684814e-02 1.578777283430099487e-01 3.549574315547943115e-01 2.092106342315673828e-01 3.447022661566734314e-02 -3.329649195075035095e-02 1.270138174295425415e-01 2.065740898251533508e-02 1.038877516984939575e-01 2.507396042346954346e-01 1.934511587023735046e-03 2.789215743541717529e-01 -2.549754977226257324e-01 6.397227942943572998e-02 -6.880518794059753418e-02 7.514227181673049927e-02 1.168553605675697327e-01 -1.300679892301559448e-01 -1.673090159893035889e-01
4.115357398986816406e-01 1.330747753381729126e-01 1.746576875448226929e-01 1.776170730590820312e-01 -8.833813667297363281e-02 -2.237305492162704468e-01 -2.962102890014648438e-01 1.324332803487777710e-01 -2.273040637373924255e-02 -1.264595538377761841e-01 4.598055966198444366e-03 1.002080142498016357e-01 3.030492067337036133e-01 5.465373024344444275e-02 -2.572680115699768066e-01 2.221289873123168945e-01 1.012865751981735229e-01 1.750941723585128784e-01 -1.893959343433380127e-01 1.053622290492057800e-01 5.370658263564109802e-02 3.086510598659515381e-01 7.036708295345306396e-02 -6.832099985331296921e-03 8.648879081010818481e-02 -4.946023225784301758e-02 -2.108719944953918457e-01 2.725898474454879761e-02 1.850213557481765747e-01 -2.417943999171257019e-02 2.602241337299346924e-01 -4.588234424591064453e-02
1.707629412412643433e-01 -1.784012615680694580e-01 1.572704911231994629e-01 -1.192636638879776001e-01 8.008000254631042480e-02 -3.520695567131042480e-01 -6.668334454298019409e-02 -4.168379306793212891e-01 -8.646407723426818848e-02 9.452460706233978271e-02 -8.799820393323898315e-02 -2.522011399269104004e-01 3.302554786205291748e-01 1.487258672714233398e-01 1.097807288169860840e-01 2.665214240550994873e-01 1.374330818653106689e-01 8.023940026760101318e-03 -1.790894716978073120e-01 -4.917788133025169373e-02 -6.256335228681564331e-02 1.935511082410812378e-01 -4.714375734329223633e-02 -3.483337759971618652e-01 8.272311091423034668e-02 5.527681112289428711e-02 -6.472067534923553467e-02 5.050219595432281494e-02 -1.883662864565849304e-02 -1.362026762217283249e-02 2.202771455049514771e-01 7.332371175289154053e-02
1.048697307705879211e-01 6.569688022136688232e-02 1.331751197576522827e-01 7.521048933267593384e-02 1.089530214667320251e-01 -3.824902176856994629e-01 -2.530833482742309570e-01 -2.789259254932403564e-01 -1.521094441413879395e-01 -1.255710236728191376e-02 -1.913754492998123169e-01 -5.500774458050727844e-02 -2.069506607949733734e-02 1.567939817905426025e-01 1.539572924375534058e-01 4.339303821325302124e-02 -9.044761210680007935e-02 -2.863121330738067627e-01 7.611995190382003784e-02 1.721368283033370972e-01 1.383592933416366577e-01 1.541692465543746948e-01 -3.179280459880828857e-01 -1.755084246397018433e-01 1.470712572336196899e-01 1.846384108066558838e-01 4.073066264390945435e-02 -3.692603483796119690e-02 1.084151118993759155e-01 1.587503403425216675e-01 1.567269265651702881e-01 3.565022051334381104e-01
2.700770497322082520e-01 5.030689761042594910e-02 2.129268944263458252e-01 6.920380890369415283e-02 6.669010617770254612e-04 1.028409525752067566e-01 -4.781937301158905029e-01 7.808667421340942383e-02 2.852654755115509033e-01 1.800654232501983643e-01 -8.783778548240661621e-02 -1.611693948507308960e-01 2.964915037155151367e-01 -4.672916978597640991e-02 -1.880836486816406250e-02 1.075352579355239868e-01 6.617142260074615479e-02 1.682220101356506348e-01 -2.299859374761581421e-01 4.171628504991531372e-02 8.235118351876735687e-03 2.242273986339569092e-01 -5.700547248125076294e-02 1.965491473674774170e-02 9.506369382143020630e-02 7.846113294363021851e-02 -1.141831651329994202e-01 -1.146613508462905884e-01 1.180162057280540466e-01 3.090382516384124756e-01 1.869662255048751831e-01 -2.291239500045776367e-01
4.905019327998161316e-02 1.120093613862991333e-01 -1.740765571594238281e-01 -6.782424449920654297e-02 6.383909285068511963e-02 -3.106271922588348389e-01 -2.721119523048400879e-01 -1.892052441835403442e-01 2.236343920230865479e-01 -2.036563754081726074e-01 -1.329841613769531250e-01 -9.892553836107254028e-02 3.908590972423553467e-01 -3.810182958841323853e-02 3.649998083710670471e-02 -1.861858069896697998e-01 1.585030853748321533e-01 -3.201328217983245850e-01 8.145099505782127380e-03 -1.375521719455718994e-02 2.914862520992755890e-02 1.936611533164978027e-01 -1.597351878881454468e-01 -1.559503227472305298e-01 2.328386455774307251e-01 1.530038565397262573e-01 -4.885099828243255615e-02 1.822978407144546509e-01 -6.497506797313690186e-02 2.203622162342071533e-01 2.330991066992282867e-02 -2.189436405897140503e-01
2.277859598398208618e-01 1.858707219362258911e-01 1.641074568033218384e-01 6.376623362302780151e-02 -1.835371255874633789e-01 -2.459704130887985229e-01 2.299228496849536896e-02 -2.482181340456008911e-01 -1.035014688968658447e-01 -1.925033032894134521e-01 -8.466343395411968231e-03 -1.365964673459529877e-02 3.683551251888275146e-01 5.914964154362678528e-02 -1.362496167421340942e-01 1.307966411113739014e-01 2.390340268611907959e-01 2.364832349121570587e-02 1.516745686531066895e-01 2.348632514476776123e-01 -2.112413197755813599e-01 1.010199040174484253e-01 -3.463485976681113243e-03 2.387931384146213531e-02 1.940900534391403198e-01 -6.251469254493713379e-02 -3.374541699886322021e-01 -5.254320427775382996e-02 -1.453688442707061768e-01 3.291582763195037842e-01 1.095397248864173889e-01 -1.113200262188911438e-01
1.110252887010574341e-01 6.812161207199096680e-02 -1.172673851251602173e-01 1.086409538984298706e-01 1.518625468015670776e-01 -3.823696076869964600e-01 -2.362520694732666016e-01 -8.233501017093658447e-02 -1.387612968683242798e-01 -8.205304294824600220e-02 -1.630357801914215088e-01 -1.942370086908340454e-01 1.567415148019790649e-01 2.406250685453414917e-01 1.066849455237388611e-01 1.761173754930496216e-01 2.472842112183570862e-03 -3.842886388301849365e-01 8.713853359222412109e-02 1.692319512367248535e-01 1.778371445834636688e-02 2.053594887256622314e-01 -2.426523566246032715e-01 -2.722212299704551697e-02 9.519906342029571533e-02 1.507769823074340820e-01 -1.022177189588546753e-01 -2.715759724378585815e-02 1.844443827867507935e-01 1.927942335605621338e-01 -2.702461928129196167e-02 3.309428095817565918e-01
2.952881455421447754e-01 1.964168250560760498e-01 1.468194872140884399e-01 1.758577674627304077e-01 9.950681775808334351e-02 1.059150025248527527e-01 2.006402239203453064e-02 1.094797030091285706e-01 2.183098047971725464e-01 -5.155553668737411499e-02 -1.660490185022354126e-01 2.016961574554443359e-02 3.555434644222259521e-01 8.946297317743301392e-02 -9.859370440244674683e-02 1.616941839456558228e-01 3.449679315090179443e-01 -9.036859869956970215e-02 -2.065130770206451416e-01 2.308484166860580444e-01 1.743786782026290894e-02 2.047543376684188843e-01 -2.818744778633117676e-01 -4.989500716328620911e-02 2.178950011730194092e-01 2.156536839902400970e-02 1.106859892606735229e-01 -1.230680122971534729e-01 -4.780849814414978027e-02 -1.086845174431800842e-01 -2.757496237754821777e-01 -1.640222817659378052e-01
3.522704914212226868e-02 1.953956335783004761e-01 2.376203238964080811e-01 -2.173191457986831665e-01 9.554624557495117188e-02 -2.237751334905624390e-01 -2.149891704320907593e-01 -1.158323511481285095e-01 -1.620612293481826782e-01 -2.655927464365959167e-02 -3.461414277553558350e-01 6.009212508797645569e-02 1.937615424394607544e-01 1.003625467419624329e-01 1.824557334184646606e-01 3.958638906478881836e-01 3.339469432830810547e-03 -9.792543202638626099e-02 1.166910454630851746e-01 3.038623929023742676e-01 -4.321965575218200684e-02 1.845940053462982178e-01 6.103986501693725586e-02 6.138090416789054871e-02 6.322728097438812256e-02 1.977932453155517578e-01 1.539634764194488525e-01 6.410269439220428467e-02 1.036076992750167847e-01 2.613767385482788086e-01 1.214951798319816589e-01 1.621877700090408325e-01
7.997581362724304199e-02 1.188441142439842224e-01 -1.374225169420242310e-01 -4.627027083188295364e-03 1.620545983314514160e-01 -1.927926391363143921e-01 -4.190290272235870361e-01 1.410886198282241821e-01 4.091738723218441010e-03 -1.303121596574783325e-01 -1.513554453849792480e-01 5.233522970229387283e-03 3.975735977292060852e-02 1.779190450906753540e-01 -1.964833885431289673e-01 1.887295842170715332e-01 -5.146600306034088135e-02 -2.270432561635971069e-02 9.587325900793075562e-02 3.944861292839050293e-01 9.792245924472808838e-02 3.371934890747070312e-01 -1.193569153547286987e-01 -2.183540016412734985e-01 1.197322085499763489e-01 -1.891053467988967896e-01 -1.042094305157661438e-01 -2.330421954393386841e-01 -1.031538844108581543e-01 1.433418225497007370e-02 -2.836921438574790955e-02 2.723110020160675049e-01
3.896981179714202881e-01 -1.676408201456069946e-01 1.389846205711364746e-01 5.960337072610855103e-02 -2.990623703226447105e-03 -4.182825684547424316e-01 -2.147691994905471802e-01 -2.929389104247093201e-02 -1.238152608275413513e-01 -8.202508091926574707e-03 9.447703510522842407e-02 1.920176856219768524e-02 1.103433966636657715e-01 2.562229931354522705e-01 -6.852754950523376465e-02 2.407552301883697510e-02 5.066324491053819656e-03 3.547450900077819824e-01 1.480516046285629272e-02 1.288369745016098022e-01 7.873561233282089233e-02 4.392988979816436768e-01 -1.974266022443771362e-01 6.908763945102691650e-02 1.202795356512069702e-01 3.312123473733663559e-03 2.845600247383117676e-02 -8.486598730087280273e-02 -3.289740532636642456e-02 9.621626138687133789e-02 -1.770457178354263306e-01 -1.327387988567352295e-01
2.690427005290985107e-01 2.995642125606536865e-01 -1.138558983802795410e-02 3.404425829648971558e-02 2.614781856536865234e-01 -2.046964764595031738e-01 -2.260121554136276245e-01 1.311803758144378662e-01 2.501027286052703857e-01 -2.684837905690073967e-03 8.312019705772399902e-02 7.282184809446334839e-02 -8.356794714927673340e-02 2.489204853773117065e-01 -1.202182173728942871e-01 -3.887948766350746155e-02 1.211552023887634277e-01 -1.540832519531250000e-01 -3.159958869218826294e-02 2.218306809663772583e-01 -1.906247735023498535e-01 1.655400395393371582e-01 -4.294074699282646179e-02 6.201728060841560364e-02 1.654607243835926056e-02 -3.962816298007965088e-02 -7.532878220081329346e-02 -2.250031679868698120e-01 -1.138841286301612854e-01 1.867886632680892944e-01 -1.634317487478256226e-01 -4.556034207344055176e-01
3.064532876014709473e-01 -2.547907456755638123e-02 1.920664310455322266e-01 1.172593906521797180e-01 1.662237346172332764e-01 -4.746867120265960693e-01 -1.396277397871017456e-01 7.735898345708847046e-02 -7.432416826486587524e-02 2.280741780996322632e-01 1.578261554241180420e-01 3.914380446076393127e-02 1.080006510019302368e-01 3.116225898265838623e-01 1.573232710361480713e-01 1.827014982700347900e-02 -6.744445767253637314e-03 1.762111335992813110e-01 1.414144337177276611e-01 1.127804592251777649e-01 1.036836728453636169e-01 3.635520637035369873e-01 -2.477528750896453857e-01 -2.817669184878468513e-03 1.981678307056427002e-01 2.220737002789974213e-02 -8.962211012840270996e-02 -1.724868081510066986e-02 7.036036252975463867e-02 2.793259546160697937e-02 -1.471089720726013184e-01 -1.221910491585731506e-01
6.055933609604835510e-02 2.800689041614532471e-01 9.292522817850112915e-02 4.307522904127836227e-03 -4.185350611805915833e-02 -2.045558691024780273e-01 -2.186379134654998779e-01 1.746881455183029175e-01 1.671074777841567993e-01 9.002105891704559326e-02 -1.622589677572250366e-01 -1.102003529667854309e-01 8.138098567724227905e-02 2.716798782348632812e-01 -3.844677209854125977e-01 2.980629205703735352e-01 2.165485024452209473e-01 -1.427797675132751465e-01 -7.021998614072799683e-02 4.494391381740570068e-02 1.481574773788452148e-01 1.227382794022560120e-01 -1.110644862055778503e-01 -2.137162238359451294e-01 3.027620911598205566e-01 6.188658252358436584e-02 1.627897918224334717e-01 -1.310437321662902832e-01 -2.119617909193038940e-01 1.653725057840347290e-01 4.223994910717010498e-03 1.225543022155761719e-01
4.287734627723693848e-02 -2.483885586261749268e-01 3.398754075169563293e-02 1.538745760917663574e-01 6.630433350801467896e-02 -3.857879042625427246e-01 -2.889817059040069580e-01 -8.946152776479721069e-02 3.914370238780975342e-01 -8.686172217130661011e-02 -9.019189327955245972e-02 4.962312802672386169e-02 6.223971024155616760e-02 1.153331026434898376e-01 8.020558208227157593e-02 1.831326186656951904e-01 -6.576304882764816284e-02 -2.313890755176544189e-01 -1.695187538862228394e-01 2.701666951179504395e-01 1.011158246546983719e-02 1.202251240611076355e-01 -3.335773646831512451e-01 -2.324057221412658691e-01 -1.298191100358963013e-01 -1.155199185013771057e-01 3.174589574337005615e-02 -1.366392821073532104e-01 -9.585685282945632935e-02 1.726557910442352295e-01 -4.162809252738952637e-02 -9.130568057298660278e-02
[truncated: 3,268,261 more chars]
